# Supplementary material for: The Eukaryotic Mismatch Recognition Complexes Track with the Replisome during DNA Synthesis
Source: PLoS Genet. 2015 Dec 18;11(12):e1005719. doi: 10.1371/journal.pgen.1005719 (PMC4684283; doi:10.1371/journal.pgen.1005719)
Supplement: S1 Data — The data corresponding to each figure are in this compressed file. (ZIP) [file pgen.1005719.s009.zip]

Archive with 28 entries (26 files):
- Archive created by free jZip.url
- Files for Haye and Gammie 2015/
- Files for Haye and Gammie 2015/Fig_1_A_C_D_E.egr
- Files for Haye and Gammie 2015/Fig_1_B.egr
- Files for Haye and Gammie 2015/Fig_2_Msh2.egr
- Files for Haye and Gammie 2015/Fig_3_4_5_Average.sgr/
- Files for Haye and Gammie 2015/Fig_6.egr
- Files for Haye and Gammie 2015/Fig_7.egr
- Files for Haye and Gammie 2015/Fig_8.egr
- Files for Haye and Gammie 2015/Fig_S4_bottom.egr
- Files for Haye and Gammie 2015/Fig_S4_middle.egr
- Files for Haye and Gammie 2015/Fig_S4_top.egr
- Files for Haye and Gammie 2015/Fig_3_4_5_Average.sgr/Mcm4_ave.sgr
- Files for Haye and Gammie 2015/Fig_3_4_5_Average.sgr/Msh2_t=0_ave.sgr
- Files for Haye and Gammie 2015/Fig_3_4_5_Average.sgr/no_tag_ave.sgr
- Files for Haye and Gammie 2015/Fig_3_4_5_Average.sgr/Pol2_t=0_ave.sgr
- Files for Haye and Gammie 2015/Fig_3_4_5_Average.sgr/tp1_Msh2_ave.sgr
- Files for Haye and Gammie 2015/Fig_3_4_5_Average.sgr/tp1_Pol2_ave.sgr
- Files for Haye and Gammie 2015/Fig_3_4_5_Average.sgr/tp2_Msh2_all_ave.sgr
- Files for Haye and Gammie 2015/Fig_3_4_5_Average.sgr/tp2_Pol2_ave.sgr
- Files for Haye and Gammie 2015/Fig_3_4_5_Average.sgr/tp3_Msh2_ave.sgr
- Files for Haye and Gammie 2015/Fig_3_4_5_Average.sgr/tp3_Pol2_ave.sgr
- Files for Haye and Gammie 2015/Fig_3_4_5_Average.sgr/tp4_Msh2_ave.sgr
- Files for Haye and Gammie 2015/Fig_3_4_5_Average.sgr/tp4_Pol2_ave.sgr
- Files for Haye and Gammie 2015/Fig_3_4_5_Average.sgr/tp5_Msh2_ave.sgr
- Files for Haye and Gammie 2015/Fig_3_4_5_Average.sgr/tp5_Pol2_ave.sgr
- Files for Haye and Gammie 2015/Fig_3_4_5_Average.sgr/tp6_Msh2_ave.sgr
- Files for Haye and Gammie 2015/Fig_3_4_5_Average.sgr/tp6_Pol2_ave.sgr
