# Supplementary material for: The Eukaryotic Mismatch Recognition Complexes Track with the Replisome during DNA Synthesis
Source: PLoS Genet. 2015 Dec 18;11(12):e1005719. doi: 10.1371/journal.pgen.1005719 (PMC4684283; doi:10.1371/journal.pgen.1005719)
Supplement: S1 Data — The data corresponding to each figure are in this compressed file. (ZIP) [file pgen.1005719.s009.zip › Files for Haye and Gammie 2015/Fig_1_A_C_D_E.egr]

# Genome_version = S_cerevisiae_Jul_2007									1	I
# score0 = Feb23_252073510016_1_3 || 2_Msh2_MYC t=138 Feb23									2	II
# score1 = Feb23_252073510016_1_2 || 2_Msh2_MYC t=132 Feb23									3	III
# score2 = Feb23_252073510016_1_1 || 2_Msh2_MYC t=126 Feb23									4	IV
# score3 = Feb23_252073510016_2_4 || 2_Msh2_MYC t=120 Feb23									5	V
# score4 = Feb23_252073510016_2_3 || 2_Msh2_MYC t=114 Feb23									6	VI
# score5 = Feb23_252073510016_2_2 || 2_Msh2_MYC t=108 Feb23									7	VII
# score6 = Feb23_252073510016_2_1 || 2_Msh2_MYC t=0 Feb23									8	VIII
# score7 = Feb23_252073510015_1_3 || 2_Pol2_HA t=138 Feb23									9	IX
# score8 = Feb23_252073510015_1_2 || 2_Pol2_HA t=132 Feb23									10	X
# score9 = Feb23_252073510015_1_1 || 2_Pol2_HA t=126 Feb23									11	XI
# score10 = Feb23_252073510015_2_4 || 2_Pol2_HA t=120 Feb23									12	XII
# score11 = Feb23_252073510015_2_3 || 2_Pol2_HA t=114 Feb23									13	XIII
# score12 = Feb23_252073510015_2_2 || 2_Pol2_HA t=108 Feb23									14	XIV
# score13 = Feb23_252073510015_2_1 || 2_Pol2_HA t=0 Feb23									15	XV
# score14 = Feb23_252073510015_1_4 || 2_Mcm4_HA t=0 Feb23									16	XVI
# score15 = Feb23_252073510016_1_4 || 2_Mcm4_MYC t=0 Feb23
chrIII	147592	147641	.	-0.23	-0.04	-0.38	-0.28	0.2	-0.24	-0.37	0.12	0.32	-0.1	-0.05	-0.94	-1.17	-0.08	-0.23	-0.28
chrIII	227611	227670	.	0.01	0.11	-0.04	0.23	-0.05	0.11	0.03	-0.47	-0.44	-0.05	0	0.53	1.02	0.1	0.06	-0.2
chrII	492800	492859	.	-0.24	-0.22	-0.33	-0.22	-0.1	-0.17	-0.27	-0.46	-0.62	-0.35	0.34	0.44	0.48	-0.37	-0.32	-0.43
chrXIV	212161	212217	.	0.16	-0.1	-0.59	-0.33	0.06	-0.05	-0.02	0.56	-0.22	-0.96	-0.92	-1.18	-1.19	-0.15	-0.72	-0.13
chrV	301428	301482	.	0.11	0.06	0.37	0.19	-0.11	0.59	0.1	0.12	0.1	0.55	0.24	-0.15	0.1	0.08	0.14	-0.36
chrI	19846	19905	.	-0.05	-0.05	-0.5	-0.29	0.13	-0.1	-0.43	0.12	0	-0.49	-0.17	-0.56	-0.83	-0.49	-0.49	-0.1
chrI	32355	32401	.	-0.04	-0.07	-0.21	-0.01	-0.45	-0.04	-0.14	0.41	0.35	0.16	-0.29	0.37	1.25	-0.32	0.18	-0.01
chrXIV	188262	188307	.	-0.09	0.05	-0.35	0.02	-0.74	0.07	-0.41	0.5	0.42	-0.04	-0.69	-1.07	-0.37	-0.23	-0.29	-0.42
chrIII	263415	263469	.	-0.2	-0.12	0.06	-0.15	-0.52	0	-0.04	0.17	-0.19	-0.14	-0.72	-0.64	-0.89	-0.14	-0.46	-0.32
chrIV	349665	349724	.	0.17	0.08	-0.07	0.09	0.14	-0.03	-0.25	0.35	0.36	0.33	-0.16	-0.72	-0.69	-0.52	-0.45	-0.03
chrXV	662799	662844	.	-0.1	0.23	0.49	0.09	-0.51	0.01	0.53	0.55	0.35	0.8	-0.14	-0.25	-0.71	0.39	-0.1	-0.11
chrIX	365326	365385	.	-0.09	-0.18	-0.15	-0.25	0.11	-0.03	-0.32	-0.84	-0.5	0.01	0.22	0.68	0.13	-0.25	-0.16	-0.1
chrI	15746	15805	.	0.31	0.32	0.24	0.1	0.18	0.22	-0.12	0.35	0.27	0.08	-0.13	-0.44	-0.76	-0.1	0.09	0.42
chrXII	355558	355615	.	0.04	0.38	0.39	0.45	0.28	0.07	-0.2	-0.01	0.17	0.34	0.33	-0.54	-0.97	-0.1	-0.21	0.22
chrXVI	458245	458291	.	-0.08	0.02	0.12	-0.09	0.01	0.03	0.02	-0.09	-0.03	0.35	0.78	0.49	0.03	0.15	-0.04	-0.06
chrII	479100	479159	.	0.17	0.21	0.74	0.23	0.15	0.3	0.72	-0.79	-0.25	0.47	0.44	0.5	-0.21	1.11	0.95	0.37
chrI	51451	51495	.	0.01	0.14	0.62	0.11	-0.62	0.03	0.2	0.56	0.63	0.85	-0.64	-0.66	-0.77	0.34	-0.4	-0.03
chrIII	216611	216670	.	-0.18	-0.23	0.26	-0.23	-0.6	0.06	0.23	-0.62	-0.4	0.42	0.26	0.49	-0.22	0.11	-0.34	-0.15
chrXV	620890	620944	.	0.1	0.11	0.15	-0.01	-0.33	0.14	0.55	0.39	-0.02	-0.07	-0.28	-0.18	-0.04	0.76	0.16	0.44
chrII	511400	511452	.	0.13	0.05	-0.55	-0.37	0.07	-0.33	-0.66	0.44	0.13	-0.62	-0.67	-0.76	-0.81	-0.48	-0.44	-0.18
chrXVI	701438	701488	.	0.63	0.58	1.27	0.66	-0.3	0.83	1.26	0.53	0.36	1.11	0.25	0.67	0.92	2	1.39	0.93
chrX	376180	376225	.	-0.15	0.08	0.07	0.1	0.26	0.05	-0.33	-0.49	-0.46	-0.17	-0.05	0.46	0.95	-0.36	0.66	-0.12
chrXV	606386	606445	.	0	-0.11	0.17	0.24	0.08	0.21	0.16	0.08	-0.07	0.15	-0.11	-0.61	-0.51	0.44	0.51	0.26
chrV	295529	295580	.	0.12	-0.17	-0.28	-0.1	0.11	-0.19	-0.08	0.13	-0.1	0.13	0.47	0.35	-0.05	-0.27	-0.03	0.05
chrVII	59402	59461	.	-0.01	-0.2	-0.43	0.04	-0.12	0.01	-0.46	0.06	-0.24	-0.12	0.11	0.15	0.09	-0.44	-0.37	-0.06
chrXVI	708534	708590	.	-0.33	-0.17	-0.49	-0.23	-0.53	-0.31	-0.24	-0.29	-0.1	-0.12	-0.51	-0.9	-0.93	-0.08	-0.49	-0.16
chrX	370273	370332	.	-0.01	0.1	-0.21	-0.12	-0.06	0.18	-0.11	-0.16	-0.14	-0.28	0.26	0.74	0.92	-0.17	-0.05	0.25
chrIII	277711	277770	.	0.13	-0.02	-0.14	0.1	0.28	-0.07	-0.4	0	0.04	-0.51	-0.24	-0.34	-0.39	-0.31	-0.36	0.2
chrXVI	708134	708193	.	-0.2	0.02	-0.38	-0.35	0.09	-0.58	-0.83	0.14	0.11	-0.29	-0.24	-0.76	-1.07	-0.4	-0.69	0.07
chrI	16846	16905	.	-0.1	0.1	0.17	0.05	0.18	-0.04	-0.21	0.03	0.57	0.38	0.18	-0.09	-0.49	-0.27	1.91	0.03
chrXII	131823	131873	.	-0.13	-0.03	-0.04	-0.06	-0.44	0.08	0.01	-0.14	-0.01	0.12	0.31	0.52	0.3	-0.05	-0.32	0
chrV	538772	538817	.	-0.03	-0.08	0.35	-0.2	-0.56	-0.22	-0.17	0.41	0.26	0.56	-0.18	-0.61	-0.88	0.02	-0.3	-0.18
chrIV	447419	447470	.	-0.1	-0.11	-0.03	-0.11	0.14	-0.2	0.01	-0.03	-0.07	0.31	0.74	0.59	0.04	0.02	-0.22	-0.12
chrII	504200	504257	.	-0.03	-0.25	-0.04	-0.32	0.22	-0.17	0	-0.23	0.07	0.17	-0.02	-0.86	-1	-0.07	-0.11	-0.27
chrIII	20101	20160	.	0.17	0.22	0.14	0.01	0.02	-0.1	0.13	0.64	0.45	0.48	0.37	-0.29	-0.58	0.05	-0.23	0.17
chrV	537260	537306	.	0.04	0.1	-0.12	-0.29	-0.08	-0.2	0.01	0.31	0.1	-0.07	-0.3	-0.86	-0.96	0.1	-0.36	0.01
chrVIII	546831	546883	.	0.56	0.51	0.81	0.41	0.4	0.48	1.22	0.64	0.66	0.76	0.46	0.71	0.5	1.46	0.61	0.84
chrXVI	525234	525293	.	0.49	0.12	0.46	0.59	0.78	0.53	0.36	-0.71	-0.07	-0.33	-0.15	-0.04	1.24	0.15	0.99	0.57
chrV	567560	567617	.	-0.12	-0.18	-0.14	-0.01	-0.17	0.29	0.5	-0.33	-0.58	-0.43	0.13	0.58	0.41	0.35	0.77	0.46
chrXII	381356	381412	.	-0.1	0.14	-0.05	-0.1	0.4	-0.01	0.06	-0.1	-0.2	0.07	0.54	0.82	0.86	0.32	-0.23	0.18
chrIII	209612	209668	.	-0.23	-0.01	0.45	0.14	-0.28	0.16	0.18	0.34	0.26	0.77	0.4	-0.17	-0.46	0.3	0.25	-0.11
chrIV	335267	335315	.	-0.07	-0.28	-0.38	-0.02	-0.55	-0.27	-0.08	-0.46	-0.75	-0.39	-0.37	0.53	1.45	0.14	-0.34	0.02
chrXV	616593	616645	.	-0.24	-0.24	-0.73	-0.37	0.05	-0.33	-0.49	-0.41	-0.2	-0.66	-0.29	-0.1	-0.41	-0.46	-0.45	-0.22
chrXII	160814	160867	.	-0.36	-0.12	0.06	-0.32	-0.09	-0.09	-0.08	-0.2	-0.48	0.09	0.25	0.48	0.56	-0.06	-0.35	-0.29
chrIII	115182	115241	.	-0.15	-0.11	-0.2	0.38	0.18	0.13	-0.39	-0.74	-0.27	-0.03	0.49	0.92	1.51	-0.6	0.35	0.03
chrII	514100	514159	.	-0.07	-0.05	-0.27	0.17	0.06	-0.19	-0.46	0.46	0.14	-0.33	-0.6	-0.74	-0.62	-0.65	-0.57	-0.17
chrXV	650186	650241	.	0.13	0.04	0.3	-0.09	0.27	0.09	0.26	0.42	0.17	0.3	0	-0.21	-0.84	0.55	-0.08	0.21
chrIII	80104	80158	.	-0.04	-0.21	-0.38	-0.33	0.12	0.08	-0.26	-0.42	-0.39	-0.46	0.11	0.33	1.05	-0.28	-0.56	-0.34
chrXII	247679	247738	.	-0.07	-0.12	-0.01	-0.12	0.07	-0.24	-0.02	-0.12	-0.21	0.18	0.57	-0.06	-0.41	0.43	0.22	0.23
chrV	534064	534119	.	0.15	0.11	-0.31	-0.09	0.51	-0.24	0.17	0.59	0.07	-0.77	-0.39	-0.78	-1.04	0.22	-0.19	0.23
chrXII	372457	372505	.	0.07	0.07	-0.07	-0.01	-0.29	0.29	0.03	-0.34	-0.4	-0.31	-0.18	0.57	1.84	0.16	0.17	0.09
chrIII	124582	124641	.	0.12	0.1	-0.37	0.1	0.43	-0.07	-0.24	-0.62	-0.25	-0.18	0.56	0.8	0.73	-0.29	0.06	0.17
chrXII	227279	227338	.	0.09	0.04	-0.23	0.14	0.06	0.13	-0.43	-0.42	-0.38	-0.48	0.01	0.36	1.19	-0.35	-0.24	0.21
chrIV	439511	439570	.	-0.2	-0.17	-0.04	-0.05	0.07	0.09	-0.33	-0.84	-0.54	-0.44	0.01	0.33	0.65	-0.42	-0.12	-0.03
chrXIII	189632	189691	.	0.32	0.1	0.1	0.44	0.44	0.21	0.12	-0.38	0.27	0.18	0.41	0.39	1	0.4	0.37	0.53
chrXIV	90130	90189	.	0.03	0.03	0.07	-0.01	0.22	0.08	0.07	-0.42	-0.26	-0.08	0.62	0.77	1.12	-0.01	1.16	-0.28
chrXV	611086	611144	.	-0.12	-0.18	-0.33	-0.12	0.02	-0.37	-0.68	-0.03	-0.06	-0.21	-0.05	-0.6	-0.6	-0.6	-0.59	-0.09
chrXVI	535634	535693	.	0.15	0.15	-0.02	-0.2	0.38	0.03	0.15	-0.35	0.22	0.01	0.03	-0.81	-1.14	0.31	-0.25	0.07
chrXVI	695345	695389	.	0.02	0.26	0.77	0.28	0.19	0.46	0.73	1.31	1.33	2.34	2	2.08	2	0.67	2.96	-0.17
chrVI	50691	50749	.	0.21	0.08	0.05	-0.02	-0.06	-0.04	0.12	0.57	0.01	-0.37	-0.65	-0.87	-0.62	0.22	-0.37	-0.02
chrI	14747	14804	.	0.01	-0.14	0.38	-0.2	-0.06	-0.17	-0.06	0.37	-0.03	0.02	-0.27	-0.79	-1.02	-0.18	-0.09	-0.02
chrXIV	95935	95988	.	-0.08	-0.16	-0.26	0	0.25	0.11	-0.04	0.03	0.07	0.19	1.13	0.84	0.72	0.07	0.11	-0.39
chrIII	9806	9853	.	0.11	0.15	0	0.11	-0.36	0.14	0.38	0.8	-0.07	-0.9	-1.13	-0.89	-0.44	0.18	0.16	0.33
chrI	28346	28405	.	-0.09	0.02	-0.28	-0.12	0.06	-0.11	-0.25	0.01	-0.27	-0.2	-0.14	0.08	-0.07	-0.36	-0.27	-0.06
chrXVI	562237	562290	.	-0.17	-0.09	-0.5	-0.18	0.19	-0.15	-0.17	-0.69	-0.42	-0.5	0.37	0.62	1.22	-0.21	0.34	-0.14
chrVII	6612	6657	.	0.4	0.53	0.76	0.53	-0.19	0.58	0.6	0.47	0.54	0.77	0.28	0.83	1.05	0.67	0.52	0.39
chrIII	126187	126239	.	-0.15	0	-0.32	0.1	0.17	0.16	-0.46	-0.23	-0.24	-0.06	0.44	0.69	0.55	-0.26	-0.05	-0.13
chrVI	220693	220738	.	0.49	0.16	0.64	0.53	-0.3	0.66	0.84	0.62	0.35	0.86	0.1	0.33	0.66	1.45	0.85	0.55
chrXII	140715	140772	.	-0.26	-0.33	-0.16	-0.29	-0.06	-0.16	-0.53	-1.23	-0.69	-0.35	-0.16	0.43	0.73	-0.33	0.23	-0.09
chrXVI	710535	710591	.	-0.1	-0.12	-0.53	-0.49	-0.1	-0.27	-0.33	0.41	0.04	-0.38	0.7	-1.17	-1.18	-0.25	-0.5	-0.22
chrXII	214579	214638	.	-0.14	0.04	-0.37	0.18	-0.05	-0.24	-0.25	-0.41	-0.05	-0.04	0.35	-0.24	-0.97	-0.59	-0.19	-0.15
chrV	569061	569114	.	-0.08	-0.34	-0.26	-0.38	-0.32	-0.11	0.42	-0.74	-0.36	-0.06	-0.06	0.49	1.01	0.27	1.36	-0.05
chrXIII	184838	184882	.	0.37	0.35	0.53	0.53	0.02	0.64	1.39	0.34	0.62	0.81	0.52	0.55	0.92	1.76	0.97	0.28
chrIV	358365	358424	.	0.17	0.03	-0.18	-0.11	0.14	0.11	-0.1	0.67	-0.03	-0.94	-0.98	-0.66	-0.84	-0.13	-0.15	-0.2
chrVI	219587	219641	.	0.09	0.19	0.08	-0.04	-0.15	0.07	-0.12	-0.04	-0.03	0.32	0.12	0.23	0.07	-0.12	-0.36	-0.01
chrIII	286711	286770	.	0.04	-0.44	-0.06	-0.24	-0.18	-0.32	-0.19	0.12	-0.24	-0.58	-0.84	-1.37	-1.32	-0.3	-0.33	-0.4
chrXVI	500534	500593	.	-0.25	-0.04	0.1	-0.04	-0.23	-0.16	-0.02	-0.12	-0.04	0.37	0.38	0.17	-0.47	0.05	0.01	0.04
chrIII	20206	20255	.	-0.04	-0.07	-0.29	-0.21	-0.14	-0.29	-0.32	0.48	0.44	0.05	0.14	-0.59	-0.86	-0.31	-0.56	-0.18
chrXV	612387	612445	.	-0.19	-0.15	-0.14	-0.4	-0.4	-0.11	-0.47	-0.35	-0.06	-0.2	-0.32	-0.45	-0.87	-0.31	-0.39	-0.18
chrXV	591793	591844	.	-0.14	-0.08	-0.12	-0.42	0.15	-0.2	-0.38	0.51	0.14	-0.31	-0.73	-0.94	-1.08	-0.46	-0.58	-0.1
chrIII	79713	79757	.	-0.07	-0.06	0.12	-0.02	-0.58	0.1	0.1	-0.24	-0.43	-0.03	-0.28	0.53	1.09	0.03	-0.52	-0.26
chrXI	497393	497452	.	0.11	0.11	-0.32	0.17	0.33	0.05	-0.32	0.07	0.42	-0.33	-0.54	-0.77	-0.81	-0.37	-0.31	0.18
chrIII	207111	207162	.	-0.15	-0.13	0.41	-0.09	-0.67	-0.1	0.32	-0.08	0.32	0.98	0.14	-0.56	-1.17	0.26	-0.3	-0.01
chrIII	50501	50553	.	-0.77	0.11	0.06	0.26	-0.35	0.07	0.31	-0.57	-0.35	0.07	0.19	0.48	-0.16	-0.12	0.24	-0.27
chrXVI	491434	491493	.	-0.09	-0.1	-0.22	-0.24	0.08	-0.1	0.17	0.24	0.07	-0.01	-0.2	-0.85	-1.09	0.16	-0.15	-0.1
chrXV	673687	673744	.	0.01	0.13	0	0.08	0.05	0.19	-0.07	0.31	0.14	0.17	-0.04	-0.33	-0.56	-0.35	-0.14	-0.22
chrXV	590587	590644	.	0.11	0.1	-0.06	-0.3	0.06	-0.08	-0.07	0.64	-0.02	-0.26	-0.69	-0.86	-0.88	-0.13	-0.34	0.05
chrXIV	99234	99289	.	0.29	0.18	0.15	0.14	0.34	0.19	0.69	0.74	0.39	0.37	0.32	0.39	0.23	1	0.45	0.5
chrXVI	545734	545793	.	0.32	0.25	0.12	0.3	0.42	0.22	0.04	0.28	0.18	0.08	0.23	0.45	0.51	-0.12	0.6	0.17
chrXII	383556	383615	.	-0.01	-0.17	-0.24	-0.2	0.18	-0.24	-0.57	-0.41	-0.43	-0.22	0.29	0.8	0.14	-0.52	-0.56	0.06
chrIV	391766	391825	.	0.2	0.1	0.26	-0.01	-0.4	-0.06	0.28	0.06	0.12	0.52	0.16	-0.46	-0.97	0.13	-0.24	0.13
chrIX	351027	351085	.	-0.14	-0.09	-0.29	0.02	0.24	0.09	-0.21	-0.01	-0.05	-0.19	0.63	0.94	0.82	-0.17	-0.12	-0.02
chrIII	245411	245470	.	0.25	0.05	-0.27	0.08	0.52	0.09	-0.29	0.43	0.22	-0.02	-0.72	-0.98	-0.96	-0.4	-0.6	-0.04
chrXII	380356	380415	.	-0.06	-0.07	-0.17	-0.01	0.21	0.06	-0.14	-0.46	-0.54	-0.24	0.26	0.71	0.74	-0.24	-0.45	-0.07
chrX	368875	368931	.	0.09	0.06	-0.22	-0.06	0.28	-0.17	-0.32	-0.21	-0.39	-0.27	0.02	0.41	0.81	-0.46	-0.35	-0.01
chrIII	91804	91850	.	0.54	0.39	0.54	0.67	0.41	0.6	0.54	0.81	0.52	0.36	0	-0.36	0.05	0.33	0.33	1.14
chrXVI	494438	494492	.	0.12	0.22	0.1	-0.13	0.22	0	0.11	0.36	0.32	0.34	0.23	-0.47	-1.03	-0.09	-0.33	-0.05
chrVIII	536991	537043	.	0.24	0.22	0.24	0.07	0.22	0.26	-0.07	0.35	0.25	0.17	-0.2	-0.4	-0.63	-0.09	0.17	0.34
chrIII	254511	254565	.	0.05	0.04	0.17	-0.07	-0.48	-0.29	0.01	0.62	0.03	-0.7	-1.25	-1.11	-1.04	-0.02	-0.59	-0.07
chrIII	135082	135141	.	0.02	-0.13	-0.53	-0.03	0.09	-0.12	-0.46	-0.38	-0.55	-0.61	0.05	0.43	1.35	-0.42	-0.25	0
chrXII	241579	241638	.	-0.14	-0.15	-0.27	0.12	0.15	-0.32	-0.49	-0.84	-0.38	-0.3	0.12	0.47	0.59	-0.63	-0.37	-0.24
chrXVI	499934	499993	.	0.06	0.06	-0.14	-0.18	0.09	-0.03	-0.17	0.22	-0.06	0.27	0.55	0.3	-0.76	-0.39	0.15	0.07
chrIV	438211	438270	.	0.03	-0.15	-0.25	0.02	0.12	0.12	-0.38	-0.28	-0.6	-0.62	0.01	0.44	1.07	-0.43	-0.06	0.02
chrIII	222816	222870	.	0.29	0.17	0.49	0.31	-0.47	0.34	0.34	-0.33	-0.6	0.21	-0.14	0.67	1.16	0.35	-0.2	0.1
chrIII	301614	301663	.	0.18	0.51	-0.07	0.05	0.53	0.32	0.36	0.6	0.54	-0.12	-0.42	-0.66	-0.84	0.24	-0.01	0.51
chrIII	119882	119941	.	0.1	-0.11	0.17	0.12	-0.84	0.06	0.3	-0.07	-0.16	0.4	0.32	0.74	0.92	0.08	0.05	0.03
chrV	544561	544610	.	0.1	0.14	0.37	0.05	-0.51	-0.02	0.53	0.32	0.11	0.49	-0.2	-0.26	-0.38	0.38	-0.28	-0.09
chrIV	440811	440870	.	0.13	0.13	-0.14	0.12	0.76	0.14	-0.31	-0.7	-0.4	-0.48	0.04	0.58	1.58	-0.35	-0.11	0.22
chrII	522900	522959	.	0.06	0.12	-0.06	-0.16	0.37	-0.11	-0.19	0.49	0.06	-0.47	-0.4	-0.42	-0.99	-0.08	-0.34	0.16
chrXII	134214	134273	.	0.12	-0.02	0.05	0.3	0.43	0.27	-0.22	-1.1	-0.37	-0.15	0.1	0.48	0.54	-0.25	-0.17	0.07
chrVI	53292	53348	.	0.07	0.09	0.11	0.28	0.08	0.1	0.43	0.33	0.03	-0.11	-0.44	-0.42	-0.17	0.84	0.6	0.29
chrXVI	402943	402993	.	0.19	0.12	-0.11	0.04	0.15	0	0.16	0.14	0.34	0.46	0.64	-0.21	-0.8	0.24	-0.17	0.1
chrIX	349026	349085	.	-0.08	-0.13	-0.25	0.07	0.09	-0.09	-0.11	-0.44	-0.42	-0.31	0.38	0.86	1.1	-0.53	-0.29	-0.19
chrIII	304525	304569	.	0.15	0.08	0.54	0.11	-0.15	0.16	0.25	0.59	0.4	0.66	-0.32	-0.51	-0.25	0.49	0.04	0.26
chrX	392273	392332	.	-0.23	0.04	0.14	-0.03	-0.34	-0.08	-0.09	0.15	0.34	0.55	0.04	-0.77	-1.1	-0.05	0.14	-0.12
chrII	474600	474656	.	-0.15	0.1	0.29	0.01	-0.54	-0.32	0.12	0.06	-0.15	0.17	0.09	-0.1	-0.93	-0.03	-0.44	-0.1
chrIV	386475	386522	.	0.06	-0.21	-0.41	-0.2	0.29	-0.11	-0.38	0.47	-0.03	-0.39	-0.41	-0.66	-0.39	-0.62	0.62	0.14
chrXVI	529334	529393	.	0.04	-0.04	0.18	0.08	-0.4	0	-0.08	0.21	0.23	0.3	-0.5	-0.89	-0.95	-0.39	-0.5	-0.1
chrII	491500	491559	.	0.08	0.04	0.42	0.03	-2.71	-0.02	0.4	-0.26	-0.15	0.3	-0.02	0.61	0.62	0.62	-0.11	0.07
chrIII	225811	225859	.	0.31	0.24	-0.07	0.29	-0.15	0.58	0.33	-0.57	-0.41	-0.5	-0.27	0.51	2.07	-0.06	0.54	0
chrI	30046	30105	.	-0.25	-0.18	-0.05	0.1	0.05	-0.06	-0.39	-0.19	-0.3	-0.11	0.08	0.2	0.13	-0.64	0.46	-0.37
chrIV	477011	477070	.	-0.01	-0.12	-0.66	0.43	0.38	-0.03	-0.69	-0.29	0.06	-0.31	0.65	0.93	1.31	-0.73	0.61	-0.18
chrXV	649588	649635	.	0.05	-0.13	-0.39	-0.47	0.29	-0.56	-0.3	0.38	0.02	-0.36	-0.22	-0.57	-0.5	-0.46	-0.33	0.05
chrIII	272311	272370	.	-0.15	0.02	-0.23	-0.12	-0.28	-0.04	0.44	-0.18	0.04	-0.02	-0.02	-0.21	-0.47	0.98	1.58	0.78
chrIII	150482	150541	.	-0.19	-0.56	-0.7	-0.11	-0.12	-0.26	-0.51	0.37	-0.06	-0.31	-0.21	-0.25	0.26	-0.08	0.5	-0.25
chrIV	475811	475870	.	0.01	-0.05	-0.09	0.17	0.29	0.26	-0.39	-0.59	-0.25	0.09	0.58	0.87	0.89	-0.46	-0.01	0.13
chrXVI	489434	489493	.	-0.1	0.19	-0.33	-0.09	-0.24	0.04	0.36	0.35	0.28	-0.24	-0.69	-1.08	-1.09	0.28	-0.3	-0.08
chrV	567760	567805	.	-0.26	-0.4	-0.21	-0.15	-0.81	-0.08	0.26	-0.75	-0.42	0.01	-0.18	0.58	0.86	0.71	0.52	0.06
chrX	356573	356632	.	0.16	0.27	0.36	0.13	-0.84	-0.1	0.32	0.3	0.36	0.62	-0.13	-0.36	-0.67	0.22	-0.49	0
chrV	533660	533719	.	0.04	-0.01	0.14	0.04	-0.35	0	0.16	0.52	0.11	0.14	-0.55	-0.59	-0.91	0.23	-0.28	0.08
chrII	470002	470055	.	0.14	0.08	-0.19	-0.09	0.04	0.14	0.11	0.4	0.43	0.25	0.24	-0.9	-0.81	0.2	-0.08	0.16
chrVI	50391	50441	.	0.72	0.41	1.37	0.55	0.71	0.59	0.85	0.63	0.25	0.37	-0.27	-0.35	-0.12	0.47	0.45	0.43
chrIV	1224474	1224533	.	-0.35	-0.15	-0.23	-0.11	-0.35	-0.21	-0.25	-0.37	-0.07	-0.2	-0.62	-0.82	-1.22	-0.31	-0.53	-0.32
chrXVI	451834	451893	.	-0.1	-0.01	-0.02	0.02	0.14	0.02	0.05	0.03	-0.1	0.13	0.33	0.03	-0.27	0.35	0.32	0.08
chrIV	473811	473870	.	-0.09	-0.28	-0.73	-0.17	0.04	-0.24	-0.76	-0.46	-0.4	-0.57	0.41	0.64	0.3	-0.69	-0.48	-0.24
chrXV	670586	670645	.	0.14	0.15	-0.43	0.03	-0.3	-0.1	-0.69	-0.27	0.3	-0.12	-0.2	-0.57	-0.63	-0.71	-0.28	-0.24
chrXII	249680	249724	.	-0.12	-0.12	0.13	-0.08	0.14	-0.21	0.08	0.05	0.04	0.12	0.28	-0.23	0.04	-0.01	-0.36	-0.15
chrIII	49911	49958	.	0.07	0.17	0.44	0.4	-0.26	0.37	0.36	0.09	0.19	0.4	0.37	0.78	1.08	0.3	0.42	0.04
chrVII	22504	22559	.	-0.16	0.03	-0.1	-0.31	-0.34	-0.18	0.26	0.27	-0.09	-0.01	-0.37	-0.29	-0.66	-0.1	-0.26	-0.18
chrII	497700	497759	.	-0.25	-0.2	-0.15	-0.41	-0.08	-0.39	-0.45	-0.06	-0.22	-0.16	0.18	0.2	-0.57	-0.41	-0.49	-0.15
chrXVI	546534	546593	.	0.03	0.03	-0.37	0.14	0.2	0.05	-0.38	-0.06	-0.03	-0.16	0.09	0.09	0	-0.59	-0.38	-0.09
chrI	160259	160318	.	0.8	0.62	0.51	0.53	0.5	0.41	0.58	-0.1	0.33	0.25	1.34	1.1	1.74	0.75	0.92	0.9
chrXIV	101430	101489	.	0.13	-0.09	-0.09	-0.06	0.43	0.2	0.02	0.09	0.12	0	-0.08	0.06	0.04	0.28	0.2	0.1
chrIII	258411	258461	.	-0.04	0.08	-0.65	-0.44	-0.08	-0.58	0.1	0.5	-0.18	-1.08	-0.79	-0.96	-0.88	-0.16	-0.63	-0.28
chrXVI	456834	456893	.	-0.07	-0.2	0.03	0.23	0.26	0.02	-0.19	-0.13	0.77	1.18	1.57	1.54	1.66	-0.14	1.8	-0.09
chrIV	330668	330715	.	-0.23	0	0.3	0.03	-0.33	0.26	0.53	-0.53	-0.59	-0.04	-0.16	0.22	1.26	0.07	0.39	-0.34
chrXII	143614	143673	.	0.14	-0.09	0.1	-0.19	0.33	0.14	-0.48	-0.19	-0.27	-0.08	0.27	0.64	0.99	-0.25	-0.11	0.13
chrXI	535306	535352	.	-0.28	-0.1	0.07	-0.07	-1.07	-0.09	0.18	0.33	0.3	0.53	-0.3	-0.41	-0.44	0.3	-0.32	-0.31
chrVI	85991	86050	.	0.1	-0.01	0.06	-0.25	0.14	-0.14	-0.3	0.59	0.08	-0.34	-0.97	-0.95	-1.08	-0.3	-0.6	-0.02
chrIII	246812	246857	.	0.05	0.15	0.11	0.29	-0.04	0.24	0.1	0.56	0.51	0.05	-0.88	-0.96	-0.51	0.06	0.1	-0.17
chrXIV	210364	210419	.	0.06	0.12	0.15	-0.2	-0.41	-0.17	0.2	0.45	-0.09	-0.49	-0.91	-1.29	-1.12	0.1	-0.45	0.03
chrV	285429	285476	.	-0.02	-0.31	-0.11	0	-0.73	-0.21	-0.21	-0.38	-0.32	0.18	-0.21	0.43	1.16	0.22	-0.36	-0.3
chrXII	354856	354915	.	0.33	0.27	0.1	-0.01	0.4	0.22	0.03	0.2	0.24	0.32	0.51	-0.48	-0.7	-0.01	-0.22	0.09
chrIII	29602	29659	.	-0.19	-0.08	0.07	0.15	0.03	0	-0.44	-0.55	-0.22	0.09	0.52	0.52	0.73	-0.23	0.59	-0.18
chrIV	458614	458669	.	-0.1	-0.11	-0.19	0	-0.4	-0.04	-0.01	-0.86	-0.64	-0.33	-0.35	0.46	1.28	0.12	-0.24	-0.04
chrXVI	465834	465893	.	0.1	0.09	0.2	0.01	0.09	-0.19	0.01	-0.19	-0.03	0.24	-0.04	-0.31	-0.86	0.01	-0.17	0.05
chrXII	360058	360110	.	0.03	0.02	0.12	-0.1	-0.07	-0.07	0.1	0.17	-0.04	0.34	0.74	0.4	-0.15	0.48	-0.21	0.09
chrXV	643093	643145	.	-0.05	0.04	0.07	-0.14	-0.23	-0.09	0.01	0.48	0.04	-0.19	-0.78	-0.64	-0.27	0.12	-0.27	-0.04
chrIII	210711	210755	.	-0.06	0.04	0.16	0.05	-0.28	0.1	-0.11	-0.11	0.32	0.7	0.39	-0.42	-0.58	-0.09	-0.15	-0.07
chrIII	49403	49457	.	0.21	0.13	0.67	0.23	-0.71	0.44	0.76	0.22	-0.07	0.71	0.15	0.94	0.64	0.94	0.44	0.34
chrVI	196195	196242	.	-0.05	-0.06	0.14	0.07	-0.58	0.21	0.3	-0.55	-0.69	0	-0.17	0.59	1.52	0.34	-0.07	-0.09
chrII	488103	488151	.	-0.04	-0.1	0.65	0.11	-0.25	0.2	0.16	-0.25	-0.21	0.15	-0.17	0.52	1.29	0.29	0.18	-0.01
chrX	355420	355466	.	0.59	0.43	0.71	0.82	0.27	0.88	1.1	0.56	0.61	0.97	0.72	1.02	1.82	1.18	1.67	0.52
chrXVI	506939	506990	.	-0.15	-0.09	-0.32	-0.38	-0.22	-0.03	-0.19	-0.47	-0.38	-0.28	-0.01	0.52	0.53	-0.06	-0.17	0.04
chrXVI	567234	567293	.	-0.08	-0.24	-0.22	0	-0.21	0.02	0.24	-0.82	-0.52	0.01	0.23	0.64	0.83	0.12	-0.14	-0.22
chrXVI	691039	691091	.	-0.2	-0.09	-0.38	-0.3	-0.35	-0.28	-0.01	0	-0.04	-0.04	0.6	0.32	-0.07	-0.04	-0.24	0.07
chrIX	377026	377084	.	0.03	-0.02	-0.35	-0.28	-0.34	-0.21	-0.15	-0.35	0.23	-0.14	-0.48	-1.31	-1.18	-0.22	-0.57	-0.26
chrVI	261383	261442	.	-0.04	0.05	-0.01	0.22	0.07	-0.1	-0.25	-0.41	-0.16	-0.2	0.02	0.05	0.42	-0.25	-0.05	-0.05
chrIII	274516	274570	.	-0.06	-0.02	0.21	-0.01	-0.52	-0.06	0.19	0.45	0.07	0.29	-0.19	-0.18	-0.09	0.18	-0.27	-0.18
chrVII	19514	19559	.	-0.2	0.05	-0.52	-0.34	0.11	-0.16	-0.38	0.04	0.04	-0.56	-0.04	-0.17	-0.52	-0.29	-0.37	-0.29
chrXIV	115133	115189	.	0.13	0.19	0.1	-0.21	0.07	-0.07	0.16	0.7	0.28	0.07	-0.16	-0.66	-0.73	0	-0.24	-0.02
chrIII	261313	261358	.	0.22	0.26	0.31	0.26	-0.43	-0.04	0.19	0.33	0.05	-0.28	-0.83	-0.64	-0.05	0.48	-0.34	0.3
chrXV	593790	593845	.	0.05	0.14	0.56	-0.11	-0.39	-0.03	0.31	0.38	0.22	0.4	-0.33	-0.73	-0.94	0.33	-0.1	0.19
chrIV	441611	441656	.	-0.09	0.08	-0.03	-0.1	-0.33	-0.09	-0.06	-0.58	-0.25	0.24	0.09	0.81	1.21	0.14	-0.57	-0.16
chrIII	5501	5560	.	0.22	0.12	-0.03	0	0.03	0.13	0.08	0.39	-0.46	-1.22	-1.36	-1.14	-0.81	0.1	0.41	0.39
chrXIV	214063	214115	.	-0.08	-0.05	-0.43	-0.26	0.28	-0.19	-0.5	0.46	-0.28	-1.05	-1.32	-0.98	-0.88	-0.52	-0.58	-0.08
chrIX	338928	338974	.	-0.21	-0.17	-0.35	-0.04	0.13	0.05	-0.16	-0.28	-0.63	-0.7	0.28	0.62	0.98	0.09	-0.24	-0.29
chrV	304930	304986	.	0.27	0.16	0.39	0.17	-0.37	0.24	0.24	0.25	0.25	0.59	0.12	0.12	-0.37	0.38	0.3	0.32
chrIII	290911	290970	.	-0.32	-0.2	-0.3	-0.13	-0.17	-0.4	-0.63	0.17	-0.56	-1.14	-1.34	-1.42	-0.79	-0.45	-0.09	-0.29
chrIII	210611	210670	.	0.55	0.78	1.34	0.5	0.4	0.57	0.47	-0.12	0.38	0.65	0.38	0.08	-0.07	0.12	0.29	0.74
chrVI	232082	232141	.	0.22	-0.17	-0.51	-0.17	0.04	-0.04	-0.1	0.09	0.06	-0.7	-0.95	-1.18	-0.64	-0.18	-0.45	0.1
chrVI	258783	258839	.	-0.02	0.08	-0.12	-0.09	0.11	-0.02	-0.36	0.28	-0.14	-0.35	-0.51	-0.49	-0.67	-0.45	0.3	-0.09
chrVII	48102	48160	.	0.06	0	-0.67	-0.14	-0.03	-0.13	-0.53	0.55	0.26	-0.38	-0.67	-1.13	-0.8	-0.3	-0.43	-0.03
chrIII	61110	61158	.	-0.23	0.07	0.03	-0.05	-0.39	-0.05	0.07	-0.57	0.05	0.19	0.53	0.53	-0.56	0.07	-0.17	-0.16
chrIII	34101	34160	.	-0.2	-0.12	0.29	0.09	0.17	-0.03	0	-0.82	-0.42	-0.19	0.23	0.61	1.33	0.03	0	-0.1
chrI	16549	16604	.	0.07	0.06	-0.34	-0.26	0.18	-0.06	-0.27	0.15	0.3	-0.27	-0.09	-0.69	-0.77	-0.54	1	0.01
chrVI	263590	263639	.	-0.21	0.03	-0.28	-0.12	-0.1	-0.1	0.46	0.16	-0.44	-0.72	-0.7	-0.96	-0.79	0.26	0.34	-0.31
chrVII	68503	68561	.	-0.07	0.02	0.35	-0.25	-0.36	-0.01	0.08	0.05	-0.14	0.38	0.35	0.35	0.02	0.11	-0.15	0.07
chrIII	73401	73457	.	-0.07	-0.04	-0.06	-0.05	-0.11	0.12	0.67	-0.47	-0.33	-0.03	-0.1	0.41	1.2	0.98	1.37	0.64
chrX	365773	365832	.	-0.01	-0.2	-0.16	-0.33	-0.27	-0.15	-0.23	-0.47	-0.39	-0.04	0.22	0.37	-0.05	-0.33	-0.36	-0.42
chrXV	605286	605345	.	0.15	0	-0.2	-0.01	0.05	0.02	-0.28	0.08	-0.01	-0.08	-0.32	-0.31	-0.91	-0.29	-0.16	-0.09
chrVI	201183	201242	.	-0.12	-0.13	-0.47	0.15	0	-0.12	-0.6	-0.51	-0.52	-0.86	-0.28	0.27	1.36	-0.62	-0.05	-0.04
chrXII	142514	142569	.	-0.04	-0.01	-0.39	-0.02	0.22	0.01	-0.54	-0.33	-0.51	-0.38	0.08	0.52	0.7	-0.81	-0.33	-0.07
chrXVI	510334	510393	.	-0.18	-0.23	-0.58	0.03	0.37	0.06	-0.18	-0.68	-0.63	-0.63	0.08	0.42	1.49	-0.33	-0.04	0.08
chrVI	56291	56350	.	-0.25	-0.3	-0.13	-0.39	-0.59	-0.25	-0.12	-0.03	-0.18	-0.3	-0.57	-0.87	-0.94	-0.03	-0.34	-0.29
chrXVI	400347	400391	.	0	0.1	0.14	-0.01	0.22	-0.09	-0.07	0.55	0.35	0.56	0.51	-0.47	-0.63	0.17	-0.19	-0.05
chrIV	313569	313624	.	-0.03	-0.01	0.03	-0.19	-0.55	-0.09	0.09	-0.06	-0.04	0.28	0.24	0.24	-0.17	-0.01	-0.14	-0.11
chrXVI	566534	566593	.	-0.13	-0.09	-0.3	-0.08	0.26	-0.06	-0.49	-0.4	-0.4	-0.36	0.28	0.51	0.94	-0.26	-0.13	-0.07
chrI	39150	39201	.	-0.25	-0.14	-0.29	-0.26	-0.32	-0.28	-0.18	-0.36	-0.09	-0.14	0.24	0.04	-0.26	-0.15	-0.19	-0.3
chrXII	135715	135773	.	-0.1	-0.08	-0.64	0.07	-0.02	-0.26	-0.58	-0.48	-0.37	-0.46	0.04	0.54	0.97	-0.58	-0.36	-0.23
chrXII	218081	218136	.	0.69	0.56	0.39	0.39	0.63	0.53	0.9	0.95	0.69	0.54	0.81	0.65	0.57	1.22	0.63	0.9
chrXVI	685734	685793	.	-0.47	-0.11	0.11	-0.18	-0.14	-0.3	-0.46	-0.14	-0.22	0.29	-0.06	0.25	0.36	-0.65	-0.37	-0.31
chrIII	13301	13360	.	0.18	0.1	-0.12	0.03	0.14	0.01	-0.18	0.52	0.36	-0.54	-0.92	-1.15	-1.06	-0.31	0.64	0.2
chrIV	317765	317824	.	-0.21	-0.08	-0.4	-0.06	0.09	-0.27	-0.68	-0.22	-0.39	-0.2	0.42	0.62	0.81	-0.45	-0.24	-0.26
chrIII	129186	129239	.	0.07	0	-0.35	-0.09	0.38	-0.04	-0.1	-0.5	-0.36	-0.49	0.35	0.62	0.86	-0.18	-0.15	0.05
chrXVI	420936	420991	.	-0.17	-0.46	-0.97	-0.15	0.12	-0.14	-0.71	-0.49	-0.88	-0.86	-0.03	0.3	0.74	-0.94	-0.35	-0.15
chrVII	41201	41260	.	-0.18	-0.23	0.01	-0.42	-0.27	-0.24	-0.45	-0.15	-0.1	-0.37	-1.08	-1.19	-1.15	-0.25	-0.46	-0.21
chrI	23446	23502	.	-0.21	-0.13	-0.38	0.01	-0.08	-0.34	-0.55	-0.14	0	-0.01	-0.2	-0.59	-0.67	-0.77	-0.38	-0.31
chrIII	305420	305465	.	0.06	0.11	0.32	0.1	-0.64	-0.04	0.11	0.28	0.43	0.99	0.41	0.27	-0.15	0.05	0.03	-0.03
chrIX	342126	342185	.	-0.14	-0.19	-0.46	-0.03	0.38	-0.08	-0.65	-0.91	-0.17	-0.06	0.42	1.03	1.87	-0.69	2.61	-0.24
chrVII	8801	8846	.	0.09	0.16	-0.44	0.09	0.48	0.07	0.18	0.49	0.27	-0.43	0.35	-0.53	-0.39	0.07	-0.26	0.15
chrXVI	431934	431978	.	-0.06	-0.06	-0.02	0.47	-0.29	0	0.12	-0.29	0.11	0.06	-0.31	-0.16	0.41	-0.03	0.22	-0.45
chrXV	632292	632345	.	0.12	-0.02	-0.26	-0.36	0.07	-0.35	-0.24	0.07	-0.32	-0.77	-0.58	-1.21	-1.04	-0.29	-0.33	-0.17
chrIII	130882	130941	.	0.14	0.14	-0.21	0.08	0.44	0.23	-0.09	-0.23	-0.36	-0.22	0.28	0.58	1.02	0.33	0.6	0.49
chrXII	164921	164973	.	0.02	-0.18	-0.02	0.24	-0.48	0	0.16	-0.08	-0.12	0.34	0.04	0.65	0.56	0.12	-0.3	-0.12
chrIII	218211	218270	.	0.26	0.21	0.22	0.24	0.43	0.18	0.03	-0.85	-0.37	0.04	0.36	0.76	0.54	0.03	0.14	0.35
chrXVI	566934	566985	.	-0.19	-0.16	0.03	0.05	-0.19	0.1	0.29	-0.61	-0.43	-0.12	0.04	0.55	1.15	0.18	0.04	-0.03
chrVII	71008	71059	.	-0.09	-0.04	-0.43	-0.45	0.17	-0.37	-0.6	-0.26	-0.02	-0.39	0.03	0.07	-0.46	-0.46	-0.73	-0.1
chrXI	498593	498652	.	-0.2	0.06	-0.48	-0.08	0.03	-0.22	-0.47	0.4	0.29	-0.06	-0.51	-0.92	-0.74	-0.41	-0.38	-0.08
chrVI	255598	255642	.	0.07	0.09	0.43	0.11	-0.49	0.21	0.66	0.46	0.09	0.06	-0.52	-0.6	-0.64	0.52	0.6	-0.08
chrI	29746	29805	.	-0.17	-0.09	0.28	0.13	-0.02	-0.09	-0.26	-0.09	-0.23	0.31	0.04	0.07	-0.15	-0.4	0.13	-0.28
chrXV	651786	651845	.	0.38	0.29	0.31	0.4	0.24	0.3	0.02	-1.59	-0.07	0.18	0.24	-0.32	-0.79	-0.27	-0.23	0.33
chrIX	365936	365980	.	-0.05	-0.45	-0.51	-0.18	-0.61	-0.05	-0.43	-0.02	-0.03	-0.17	-0.16	0.29	1.07	-0.11	-0.14	-0.32
chrXVI	542643	542691	.	-0.06	-0.26	-0.14	0.05	0.26	-0.07	-0.39	0.31	0.13	0.08	0.03	-0.06	-0.43	-0.38	-0.42	-0.06
chrXII	163817	163869	.	-0.25	-0.12	-0.18	-0.07	-0.08	-0.05	-0.02	-0.13	-0.28	0.06	0.35	0.5	0.34	0.14	0.13	0
chrXII	387461	387512	.	-0.14	-0.13	0.03	0.26	-0.07	0.04	0.73	0.07	0.04	0.1	0.48	0.28	-0.26	1.1	0.94	0.66
chrX	361588	361632	.	-0.16	0.32	-0.01	0.28	-0.63	-0.03	-0.34	0.59	0.66	0.53	0.2	-0.12	0.45	-0.31	-0.15	-0.14
chrVII	58804	58853	.	-0.03	0.11	0.02	-0.08	0.09	0.03	0.23	-0.41	-0.07	0.17	0.29	0.17	-0.36	-0.15	-0.08	0.08
chrXIV	109330	109389	.	0.1	0.02	-0.33	-0.12	0.06	-0.07	0.26	0.35	0.31	-0.06	-0.76	-1.11	-0.78	0.5	0.22	0.11
chrVII	13901	13960	.	0.08	-0.21	-0.54	-0.38	-0.07	-0.04	-0.06	0.09	-0.24	-0.54	-0.18	-0.17	-0.75	-0.06	-0.32	-0.2
chrII	512608	512659	.	0.02	-0.06	-0.27	-0.12	0.07	0.02	0.04	0.76	0.3	-0.16	-0.32	-1.25	-1.07	0.28	-0.34	-0.32
chrXVI	533734	533793	.	0.12	0.11	-0.24	-0.2	0.32	-0.1	-0.31	0.34	0.46	0.1	-0.38	-1.1	-0.7	-0.14	-0.37	0.06
chrXII	138914	138973	.	0.08	-0.13	-0.08	-0.33	0.4	-0.22	-0.21	-0.89	-0.53	-0.45	0.14	0.55	0.57	-0.22	-0.12	-0.1
chrX	368273	368331	.	-0.23	-0.25	-0.27	-0.07	-0.02	-0.11	-0.38	-0.68	-0.48	-0.29	0.45	0.65	0.8	-0.09	-0.18	-0.01
chrVIII	88552	88611	.	-0.32	-0.02	-0.47	0.13	0.01	-0.34	-0.56	-0.05	-0.07	-0.22	-0.19	-0.02	0.74	-0.57	-0.23	0
chrX	384877	384922	.	0.11	0.2	0.2	-0.05	0.23	-0.17	-0.08	-0.03	-0.2	0.24	0.34	0.41	0.04	0.13	-0.6	-0.17
chrIII	81813	81857	.	0.3	0.13	0.43	0.13	0.12	0.49	0.29	-0.26	-0.31	0.28	-0.1	0.94	0.76	0.24	-0.38	0.12
chrXVI	460442	460492	.	-0.27	-0.36	-0.8	0.04	-0.12	-0.42	-0.63	-0.41	-0.25	-0.45	0.13	-0.04	0.39	-0.65	-0.47	-0.41
chrXV	620086	620130	.	0.19	-0.06	0.12	0.16	-0.64	0.1	0.48	0.33	-0.09	0.01	-0.33	0	0.12	0.49	0.13	0.12
chrIV	444511	444570	.	-0.14	-0.08	-0.08	0.04	0.23	0.25	-0.53	-0.99	-0.5	-0.05	0.24	0.46	0.39	-0.41	-0.08	-0.26
chrXVI	571334	571393	.	-0.06	-0.17	-0.29	0.3	0.23	-0.1	-0.42	-0.91	-0.29	-0.16	0.17	0.56	0.42	-0.6	-0.38	-0.09
chrIV	441013	441062	.	-0.13	-0.26	-0.49	-0.33	0.11	-0.03	-0.47	-1.02	-0.51	-0.66	0.12	0.44	0.9	-0.42	-0.32	-0.17
chrXII	380161	380212	.	0.17	0.05	0.05	0.1	0.24	0.08	0.12	-0.29	-0.41	-0.16	0.48	0.69	1	0.19	-0.14	0.28
chrXVI	570639	570691	.	-0.15	-0.32	-0.55	-0.29	-0.2	-0.18	-0.34	-0.34	-0.29	-0.3	0.46	0.51	0.62	-0.31	-0.55	-0.23
chrV	291927	291986	.	-0.02	-0.05	0.02	0.04	-0.25	-0.11	-0.14	-0.14	-0.36	-0.05	0.22	0.28	0.2	-0.15	-0.39	-0.13
chrVI	75591	75635	.	-0.17	0.12	-0.17	0.23	0.02	-0.12	-0.13	0.52	0.64	-0.01	-0.32	-0.55	0.5	0.02	0.63	0.24
chrXII	384965	385012	.	-0.09	-0.33	0.01	-0.21	0.11	-0.44	-0.27	-0.1	-0.27	0.08	0.47	0.7	-0.26	-0.2	-0.3	-0.11
chrXI	515393	515452	.	0.15	-0.15	-0.17	0.05	-0.66	0.11	0.01	-0.37	-0.29	-0.39	-0.01	0.59	1.25	0.26	0.29	0.12
chrVII	8701	8760	.	-0.12	-0.13	-0.54	-0.19	0.33	-0.36	-0.29	0.2	0.31	0.03	0.33	-0.91	-0.9	-0.18	-0.45	-0.38
chrVI	269783	269842	.	0.06	-0.04	0.11	0.16	0.02	0.07	0.01	-0.22	-0.12	-0.47	-0.76	-0.92	-0.54	0.06	3.08	0.1
chrXV	677189	677233	.	-0.18	0	-0.72	0.06	-0.31	-0.15	-0.36	0.31	0.43	-0.47	-0.69	-0.52	0.4	-0.17	-0.29	-0.18
chrVII	41802	41859	.	0.17	0	-0.19	-0.31	0.02	-0.33	0.16	0.84	0.07	-0.74	-0.95	-1.34	-1.14	0.06	-0.57	-0.15
chrXII	150714	150773	.	-0.39	-0.47	-0.58	0.07	0.05	-0.09	-0.46	-0.7	-0.06	0.26	0.96	0.94	1.45	-0.61	0.22	-0.4
chrX	379375	379432	.	-0.04	-0.18	-0.47	-0.33	0.24	-0.24	-0.49	-0.16	-0.39	-0.54	-0.13	0.59	0.83	-0.36	-0.44	-0.22
chrXV	682686	682732	.	-0.1	0.32	0.34	0.25	-0.35	0.12	0.12	0.58	0.56	0.96	0.07	0.03	0.56	-0.02	0.23	-0.09
chrV	299428	299473	.	-0.08	-0.09	0.16	-0.08	0.37	0.19	0.03	-0.04	-0.15	0.14	0.41	0.07	-0.1	-0.3	-0.54	-0.12
chrXVI	446037	446092	.	-0.04	-0.16	-0.42	-0.27	0.18	-0.23	-0.45	0.19	0.26	-0.04	-0.15	-0.48	-0.89	-0.42	-0.25	0.19
chrXVI	416834	416886	.	-0.16	0.03	-0.02	-0.41	-0.4	-0.08	0.19	-0.29	-0.43	-0.16	-0.11	0.5	0.84	0.25	-0.08	-0.09
chrXVI	715334	715393	.	0.02	0.03	-0.33	-0.24	0.28	-0.23	-0.45	0.47	-0.03	-0.82	-1.25	-1.33	-0.81	-0.55	-0.39	0.05
chrIII	297015	297068	.	0.13	0.04	-0.32	-0.12	0	-0.15	-0.44	0.26	0.16	-0.81	-1.09	-0.9	-0.81	-0.52	-0.23	0
chrXVI	491748	491793	.	-0.01	-0.01	0.73	0.02	-0.53	0.12	0.5	-0.36	0.05	0.47	-0.58	-0.9	-0.87	0.54	-0.12	-0.25
chrIII	18006	18055	.	0.12	0.09	0.2	-0.07	-0.15	-0.1	-0.13	0.57	0.39	0.69	-0.21	-0.71	-0.98	0.16	-0.27	-0.14
chrIV	338465	338524	.	-0.05	0.03	-0.1	0.33	0.37	0.04	-0.4	-0.07	-0.2	-0.21	0.36	0.63	0.64	-0.39	-0.24	0.09
chrIX	339226	339285	.	1.39	1.39	2.11	1.51	1.22	1.58	1.55	1.85	2.15	2.9	2.29	2.2	1.39	1.42	3.07	1.37
chrXVI	501642	501693	.	-0.1	0.01	-0.28	-0.37	0.22	-0.19	-0.08	0.16	-0.06	-0.07	0.37	0.28	-0.33	0.12	-0.06	0.04
chrX	373673	373732	.	-0.14	-0.17	-0.46	-0.11	0.13	-0.12	-0.6	-0.44	-0.52	-0.68	-0.21	0.32	0.97	-0.59	-0.41	-0.2
chrIX	360031	360077	.	0	0.07	-0.23	-0.31	0.51	-0.1	-0.34	-0.26	-0.37	-0.28	0.39	0.71	0.96	-0.17	-0.18	0
chrXVI	403439	403490	.	-0.04	0.1	0.14	-0.05	-0.01	0.01	0.04	0.31	0.26	0.67	0.54	-0.41	-0.93	0.1	-0.2	-0.11
chrIV	1241074	1241133	.	-0.03	-0.04	0.17	0.09	0.23	0.14	-0.18	-0.6	0.61	0.98	0.85	1.07	0.52	-0.3	2.39	-0.21
chrIII	245811	245857	.	-0.04	-0.17	-0.27	-0.25	0.01	0.01	0.12	0.47	0.43	0.03	-0.57	-0.97	-1.33	-0.09	-0.49	-0.18
chrXVI	454435	454480	.	-0.06	0.19	-0.28	0.41	-0.22	0.25	-0.04	0.11	0.4	-0.21	-0.28	0.18	1.45	-0.2	0.1	0.09
chrXV	672891	672945	.	-0.66	-0.16	-0.23	-0.46	0.12	-0.29	-0.12	-0.35	-0.07	-0.08	-0.08	-0.81	-1.46	-0.21	-0.76	-0.55
chrXV	653389	653442	.	-0.21	-0.25	-0.02	-0.47	-0.05	-0.2	-0.28	0.26	-0.04	-0.02	-0.21	-0.07	-0.46	-0.23	-0.37	-0.23
chrIV	1246074	1246133	.	0.09	0.21	0.04	0.28	0.38	0.11	-0.11	-0.04	-0.17	0.02	-0.04	-0.04	-0.47	-0.07	0.09	0.05
chrXV	1084086	1084131	.	0.81	0.47	0.32	0.8	0.83	0.71	0.82	0.62	1.02	0.65	1.24	1.11	1.75	0.91	4.57	0.43
chrIII	245012	245065	.	0.36	0.08	0	-0.02	0.04	0.03	-0.42	0.51	0.25	0.11	-0.55	-0.81	-1.02	-0.36	-0.2	0.08
chrXIV	73830	73889	.	-0.06	-0.35	-0.56	0.14	0.24	-0.45	-0.65	0.41	0.26	0.29	0.28	0.41	-0.25	-0.6	-0.15	-0.09
chrIV	411275	411322	.	-0.14	-0.21	0.19	0.14	-0.51	0.33	0.38	-0.3	-0.48	0.32	0	0.72	1.1	0.3	-0.02	-0.53
chrVII	61302	61361	.	0.03	0.15	-0.19	-0.01	0.29	0.32	-0.11	-0.03	0.03	0.02	0.4	0.38	0.23	-0.04	0	0.12
chrVI	60991	61050	.	0.29	0.14	0.05	-0.17	0.15	0.1	0.28	0.7	0.22	0.15	0.06	-0.28	-0.67	0.28	-0.35	0.21
chrXII	167714	167773	.	-0.18	-0.08	-0.02	0.12	0.07	0.01	-0.09	0.1	0.2	0.64	0.6	0.73	0.15	-0.01	0.27	0.05
chrIX	373326	373385	.	0.16	0	-0.4	-0.26	0.08	-0.02	-0.35	0.3	0.15	-0.05	0.08	-0.51	-0.71	-0.39	-0.25	0.11
chrXV	666590	666645	.	-0.06	-0.25	-0.03	-0.31	0.28	0.02	0	0.4	0.24	0.07	0.01	-0.66	-1.42	-0.33	-0.55	-0.1
chrIII	59509	59558	.	0.14	0.21	0.02	0.52	-0.26	0.35	-0.01	0.62	0.56	0.74	0.31	0.09	0.28	-0.27	-0.07	0.04
chrIII	32201	32257	.	0.01	0.26	0.09	0.14	0.29	0.22	-0.26	0.11	-0.19	-0.14	0.51	0.73	0.88	-0.24	-0.08	0.09
chrIV	382767	382812	.	0.17	0.29	0.55	0.25	-0.51	0.05	0.51	1.17	0.63	0.3	-0.98	-0.86	-0.51	0.39	-0.57	0.08
chrXIV	88830	88889	.	0.23	0.12	0.21	0.47	0.51	0.54	0.27	-1.02	-0.43	-0.26	0.55	0.43	0.85	0.23	0.3	-0.01
chrIII	34301	34360	.	-0.13	-0.03	-0.56	0.04	0.43	0.07	-0.49	-0.57	-0.53	-0.89	-0.17	0.42	1.53	-0.44	-0.29	0.08
chrXV	653587	653643	.	-0.25	-0.08	0.11	-0.24	-0.2	-0.26	-0.01	0.53	0.18	0.3	0.36	-0.04	-0.39	0.09	-0.25	0.06
chrXVI	706634	706693	.	-0.25	-0.25	-0.66	-0.27	-0.36	-0.43	-0.5	-0.24	-0.1	-0.42	-0.57	-1	-1.14	-0.39	-0.63	-0.34
chrX	382283	382330	.	0.02	0.07	0.29	0.21	0.12	-0.11	0.35	0.02	-0.39	0.28	0.21	0.5	0.51	0.68	0.31	0.24
chrIV	434211	434270	.	0.65	0.54	0.41	0.83	0.86	0.78	0.42	-0.39	-0.53	-0.34	0.3	0.37	1.34	0.45	1.46	0.53
chrXVI	420334	420393	.	-0.3	-0.21	-0.23	0.12	-0.3	-0.25	-0.62	-1.02	-0.43	-0.21	0.14	0.52	0.74	-0.67	-0.3	-0.27
chrXV	652186	652245	.	-0.03	-0.08	-0.29	-0.04	-0.08	-0.07	-0.29	0.21	0.17	0.05	-0.1	-0.4	-0.65	-0.36	-0.31	-0.06
chrVII	87702	87761	.	0.06	-0.01	-0.14	0.07	-0.12	0.1	-0.07	-0.07	-0.16	-0.67	-1.02	-0.99	-0.7	-0.25	-0.36	0.06
chrXVI	562436	562480	.	-0.29	-0.01	0.03	-0.15	0	-0.12	0.24	-0.48	-0.35	-0.06	0.64	0.74	1.09	0.1	0.54	-0.11
chrXVI	465936	465993	.	0.01	-0.07	-0.07	-0.15	0.04	-0.25	-0.07	-0.09	-0.13	0.01	-0.22	-0.24	-0.75	-0.14	-0.17	-0.1
chrXVI	677634	677693	.	0.62	0.48	0.4	0.3	0.63	0.43	0.38	-0.1	0.32	-0.01	0.42	0.15	0.02	0.38	0.18	0.55
chrXII	378559	378605	.	0.04	-0.23	-0.46	-0.19	0.31	-0.06	-0.14	-0.38	-0.59	-0.75	0.3	0.45	0.91	-0.25	-0.58	-0.04
chrXII	250379	250438	.	0.1	-0.11	-0.29	-0.16	0.14	-0.42	0.03	0.24	0.05	-0.1	0.52	-0.27	-0.72	-0.07	-0.29	0.19
chrIII	43401	43458	.	-0.19	-0.27	-0.69	-0.36	0.23	-0.35	-0.44	-0.58	-0.54	-0.98	-0.02	0.38	0.93	-0.69	-0.36	-0.41
chrXII	355958	356007	.	0.22	0.33	-0.21	0.4	1.28	0.1	-0.14	0.03	0.15	0.24	0.23	-0.26	-0.58	-0.37	-0.21	0.29
chrII	490204	490248	.	-0.02	-0.22	0.03	-0.04	-0.93	0.28	-0.24	-0.13	-0.27	0.23	-0.08	0.41	1.83	-0.09	-0.04	-0.52
chrXV	586686	586745	.	-0.28	0.05	-0.33	-0.27	-0.37	-0.23	-0.23	0.57	0.21	-0.53	-0.93	-1.17	-0.87	-0.35	-0.12	-0.2
chrIX	349231	349285	.	-0.12	0.06	0.44	0.08	-0.22	0.15	0.33	-0.18	-0.24	0.56	0.43	1.05	1.14	0.05	-0.13	-0.18
chrIV	353869	353923	.	0.35	0.03	0.2	-0.26	-0.12	-0.03	0.26	0.44	0.52	0.21	-0.56	-0.74	-0.72	0.2	-0.42	0.05
chrXII	239179	239237	.	-0.04	-0.03	0.08	-0.12	0.04	0.17	0.1	-0.42	-0.36	-0.19	0.42	0.73	0.26	-0.19	-0.13	-0.23
chrXVI	474035	474092	.	-0.16	0.15	-0.32	-0.42	-0.18	-0.31	-0.04	0.57	0.25	-0.39	-0.71	-0.98	-1.14	-0.09	-0.3	-0.11
chrIX	359830	359883	.	-0.06	0.07	-0.22	-0.18	0.4	0.1	-0.3	-0.18	-0.23	-0.21	0.58	0.63	0.99	-0.1	-0.15	-0.17
chrXVI	401434	401493	.	0.15	-0.02	0.39	0.06	-0.2	0.05	0.27	0.34	0.31	0.79	0.15	-0.55	-0.7	0.32	-0.38	0.07
chrV	264934	264986	.	0.12	0.23	0.23	0.22	-0.31	0.09	0.45	0.57	0.38	0.05	-0.54	-0.43	-0.67	0.45	0.21	0.19
chrIV	375066	375113	.	-0.29	-0.34	-0.47	-0.49	-0.25	-0.22	-0.47	0.4	-0.57	-1.43	-1.21	-1.08	-1.01	-0.48	-0.51	-0.26
chrIII	239817	239868	.	0.27	-0.1	0.01	-0.05	-0.25	0.18	0.05	-0.08	0.17	0.45	0.04	-0.46	-0.57	0.19	0	0.11
chrXV	583786	583845	.	0.12	0.08	0.05	0.08	0	-0.24	-0.31	0.27	-0.19	-0.87	-1.04	-1.09	-0.98	-0.49	-0.52	-0.18
chrXIV	89130	89189	.	0.33	0.26	0.4	0.82	0.41	0.51	0.15	-0.01	0.06	0.33	0.73	0.75	1.26	0.36	1.29	0.21
chrXVI	489835	489893	.	0.17	0.06	0.25	-0.06	-0.1	-0.29	0.11	0.46	0.34	0.26	-0.47	-0.78	-0.97	0.36	-0.39	-0.07
chrXVI	544934	544985	.	-0.24	-0.08	0	-0.37	-0.1	-0.31	-0.1	0.18	0.06	-0.01	0.07	0.07	-0.2	-0.3	-0.46	-0.28
chrI	21351	21405	.	-0.24	-0.17	-0.3	-0.36	-0.2	-0.21	-0.64	0.16	-0.05	-0.12	-0.44	-0.56	-0.82	-0.56	-0.64	-0.36
chrX	374775	374826	.	0.08	-0.11	0.17	0.29	0.25	0.42	0.1	-0.44	0.22	0.51	0.87	1.53	2.15	-0.07	2.81	-0.38
chrXVI	450634	450693	.	-0.08	-0.11	0.37	-0.03	-0.08	0.03	0.25	-0.42	-0.04	0.26	0.05	-0.04	-0.62	0.28	0.04	-0.21
chrXVI	572244	572293	.	0.67	0.44	0.88	0.7	0.15	0.89	0.86	0.3	0.48	0.84	0.74	0.69	1.19	0.95	1.35	0.55
chrI	24846	24891	.	0.29	0.01	-0.02	0.3	-0.5	0.1	0.32	0.76	0.58	0.26	-0.07	-0.31	-0.07	0.34	-0.23	-0.04
chrXII	353856	353915	.	0.28	0.33	0.39	-0.01	0.37	0.38	-0.15	0.48	0.3	0.44	0.19	-0.52	-0.86	-0.19	-0.1	0.34
chrXVI	547234	547285	.	-0.1	0.3	0.33	-0.14	-0.35	-0.04	-0.06	0.14	0.12	0.3	0.14	0.13	0.14	0.06	-0.51	0.16
chrIII	296111	296170	.	0.19	-0.18	-0.35	-0.08	-0.11	-0.12	-0.38	0.2	0.14	-0.93	-1.15	-1.22	-0.74	-0.37	0.26	-0.2
chrVI	183887	183931	.	-0.2	0.01	-0.5	0.49	0.21	-0.27	-0.36	0.26	0.61	0.2	0.42	0.01	0.52	-0.21	0.43	-0.08
chrIII	273411	273470	.	0.11	0.2	0.17	0.38	0.28	0.12	0.18	-0.72	0.29	0.25	0.12	0.01	0.11	-0.23	1.29	0.11
chrVII	87012	87058	.	0.07	0.13	0.46	-0.07	-0.7	0.19	0.25	0.43	0.06	0.06	-0.64	-0.97	-0.72	0.35	-0.03	-0.24
chrV	285535	285579	.	0.14	0	0.17	0.21	-0.46	0.03	0.14	-0.23	-0.25	0.28	-0.24	0.63	1.36	0.41	-0.19	0.05
chrXI	525697	525741	.	0.21	0.17	-0.31	0.39	-0.82	0.19	-0.13	0.48	0.25	0.26	0.04	0.31	0.84	-0.05	0.1	0.03
chrXVI	493434	493493	.	0.07	-0.23	-0.39	-0.34	-0.09	-0.13	-0.38	0.17	0.05	-0.11	-0.37	-0.88	-1.04	-0.47	-0.39	-0.15
chrX	372477	372532	.	-0.01	0.09	0.06	-0.07	0.29	0.15	-0.02	-0.4	-0.46	-0.22	-0.05	0.56	0.81	-0.03	-0.21	0.12
chrXII	136514	136573	.	-0.48	-0.42	-0.52	-0.27	-0.09	0	-0.33	-0.53	-0.68	-0.52	-0.14	0.37	0.82	-0.6	-0.55	-0.3
chrVII	78102	78161	.	-0.08	0.17	-0.11	0.02	0.27	0.02	-0.26	0.11	0.18	-0.07	-0.18	-0.56	-0.88	0.21	0.04	0.12
chrIII	259911	259970	.	-0.09	-0.09	0.13	-0.18	-0.49	-0.04	0.04	-0.36	-0.29	-0.21	-0.85	-0.64	-0.83	-0.05	-0.21	-0.15
chrXIV	87931	87987	.	-0.28	-0.12	0.16	0.19	-0.44	0.38	0.02	-0.74	-0.3	0.14	0.12	0.43	0.9	-0.08	-0.37	-0.27
chrIV	457115	457167	.	-0.1	0	-0.47	-0.29	0.29	0.06	-0.26	-0.24	-0.45	-0.26	0.34	0.76	0.76	-0.22	-0.28	-0.03
chrXII	166115	166167	.	-0.34	-0.18	-0.29	-0.09	-0.73	-0.31	0.07	-0.39	-0.29	0.18	0.05	0.3	-0.39	0	-0.47	-0.57
chrXVI	469435	469492	.	0.04	-0.01	-0.88	-0.18	0.28	-0.47	-0.64	0.03	0.05	-0.34	-0.32	-0.82	-1.19	-0.53	-0.74	-0.4
chrVII	38601	38658	.	-0.13	-0.14	-0.41	-0.46	0.16	-0.34	-0.53	0.56	-0.07	-0.88	-1.13	-1.07	-0.95	-0.66	-0.52	-0.22
chrXIV	82230	82289	.	-0.34	-0.17	-0.15	-0.01	0.11	-0.38	-0.49	-0.16	-0.34	0.1	0.18	0.21	-0.35	-0.28	-0.37	-0.17
chrI	23646	23705	.	-0.24	-0.14	-0.24	0.01	-0.06	-0.14	-0.32	-0.65	-0.02	-0.04	-0.02	-0.41	-0.72	-0.81	-0.23	-0.24
chrXVI	554344	554391	.	-0.36	-0.2	-0.29	-0.43	-0.1	-0.35	-0.17	-0.54	-0.4	0.2	0.36	0.48	0.39	-0.38	-0.52	-0.4
chrVI	216383	216442	.	0.12	0.17	0.12	-0.3	0.38	0.24	0.14	-0.28	0.76	1.4	1.73	1.66	0.81	0.02	2.67	-0.17
chrXIV	77432	77480	.	-0.06	-0.37	-0.15	-0.19	-0.5	-0.17	-0.15	0.49	0.31	0.65	0.43	-0.1	-0.81	0.17	-0.34	-0.31
chrVII	60102	60161	.	-0.19	0.08	-0.2	0.04	0.13	0.03	-0.38	-0.03	0.02	0.01	0.23	0.15	0.22	-0.58	-0.51	-0.06
chrIII	203	247	.	2.29	1.96	1.21	2.83	2.88	2.24	1.63	0.71	1.82	0.5	1.85	1.96	4.79	1.65	4.14	1.73
chrXVI	558034	558093	.	-0.25	-0.09	0.18	-0.2	0.33	0.17	0.03	-0.26	-0.15	0.42	0.46	0.91	0.24	-0.12	0.39	-0.03
chrXIV	90033	90077	.	0.56	0.1	-0.36	0.83	1.19	0.54	0.02	-0.92	-0.1	-0.92	-0.1	0.25	2.5	-0.28	2.09	0.27
chrVII	22914	22959	.	0.21	0.15	0.84	0.56	0.07	0.18	0.5	0.29	0.08	0.14	-0.2	-0.15	0.32	0.25	0.18	0.28
chrXVI	551835	551879	.	-0.1	-0.09	0.81	-0.03	-0.77	0.06	0.45	0.04	-0.15	0.78	0.03	0.36	0.39	0.47	0.04	-0.14
chrXI	526203	526247	.	0.27	0.05	0.05	0.46	0.39	0.35	0.11	0.22	0.43	0.48	0.23	0.42	1.05	-0.17	0.2	0.22
chrXVI	427734	427793	.	-0.23	-0.38	-0.45	0.06	0.14	-0.17	-0.47	-0.3	0.01	0.25	0.73	0.98	0.81	-0.54	1.31	-0.29
chrXVI	518849	518893	.	-0.12	-0.14	0.41	0.06	-0.52	0.28	-0.18	-0.05	-0.19	0.27	-0.1	0.14	0.86	-0.1	-0.36	-0.02
chrIV	455811	455870	.	-0.03	0.04	0.17	-0.2	0.03	-0.1	0.01	-0.34	-0.42	0.2	0.15	0.66	0.71	0.12	-0.36	-0.04
chrX	387875	387932	.	-0.13	-0.35	-0.31	-0.31	-0.04	-0.62	-0.39	-0.08	-0.3	-0.34	0.23	-0.17	-0.71	-0.54	-0.33	-0.24
chrI	33955	33999	.	-0.06	0.08	0.16	0.05	-0.16	0.06	-0.36	0.41	0.63	0.17	-0.05	0.09	1.36	-0.38	0.01	-0.1
chrV	271327	271386	.	-0.1	-0.3	-0.65	-0.33	-0.05	-0.26	-0.37	-0.46	-0.08	-0.17	-0.3	-0.65	-1.34	-0.73	-0.71	-0.45
chrXVI	543134	543193	.	-0.12	-0.14	-0.45	-0.03	0.32	-0.2	-0.45	-0.14	-0.12	-0.33	-0.36	-0.14	-0.63	-0.5	-0.79	-0.27
chrXII	163516	163561	.	0.14	0.1	-0.04	0.44	0.06	0.4	0.47	0.11	0.18	0.08	0.11	0.28	1.35	0.51	0.72	0.01
chrX	386573	386632	.	0.04	-0.16	-0.29	0.19	0.06	-0.25	-0.51	-0.17	-0.25	0.04	0.22	0.26	-0.49	-0.51	-0.28	0
chrII	475013	475058	.	0.24	-0.02	0.3	0.47	-0.51	0.16	0.29	0.11	0.27	0.66	0.42	0.13	0.1	0.4	-0.04	0.03
chrIII	206511	206570	.	-0.23	-0.25	-0.41	-0.45	-0.18	-0.31	-0.27	0.06	0.37	0.26	0	-0.97	-1.29	-0.48	-0.37	-0.14
chrXVI	571734	571793	.	0	-0.04	-0.2	0.18	0.15	-0.05	-0.14	-0.45	-0.12	-0.2	0.26	0.4	1.15	-0.08	0.6	0.18
chrXV	619792	619845	.	0.01	-0.12	0.24	-0.08	-0.63	0.01	0.23	-0.01	-0.31	-0.07	-0.19	-0.16	-0.55	0.39	0.08	0.06
chrXIV	214760	214819	.	-0.15	-0.14	-0.18	0.17	0.2	-0.05	-0.47	0.06	-0.4	-0.86	-1.21	-1.24	-0.85	-0.47	-0.77	-0.12
chrIII	145882	145941	.	0.18	-0.04	-0.21	-0.15	0.29	0	0.22	0.27	0.27	0.17	0.42	-0.39	-1.04	0.1	-0.4	0.02
chrXI	530899	530945	.	-0.09	-0.3	-0.46	-0.01	0.2	-0.23	-0.46	-0.08	0.09	0.09	0.34	0.26	-0.05	-0.72	0.82	-0.16
chrXII	355257	355311	.	0.09	0.1	-0.05	0.11	0.28	0.04	-0.27	0.07	0.19	0.29	0.29	-0.79	-0.81	-0.2	-0.38	-0.02
chrXII	152214	152273	.	-0.04	-0.4	-0.32	0.19	0.21	0	-0.33	-0.28	-0.47	-0.23	0.2	0.74	1.28	-0.34	-0.28	-0.01
chrVI	209885	209936	.	0.47	0.08	0.2	0.36	-0.14	0.07	0.4	-0.18	-0.01	0.24	0.64	0.83	0.32	0.2	-0.04	-0.06
chrIII	275216	275264	.	-0.12	-0.07	0.17	0.06	-0.49	-0.18	0.03	0.34	0.33	0.32	-0.19	-0.35	-0.12	0.03	0.12	0.02
chrXVI	534934	534992	.	-0.21	-0.29	-0.46	-0.4	0	-0.31	-0.35	0.53	0.18	-0.11	-0.38	-1.12	-1.05	-0.54	-0.63	-0.44
chrV	285030	285082	.	0.14	-0.15	0.36	0.06	-0.13	0.17	0.39	-0.41	-0.29	0.15	0.24	0.56	0.85	-0.1	0.12	-0.43
chrIII	49508	49557	.	0.07	0.2	0.42	0.25	-0.58	0.43	0.45	0.04	-0.08	0.44	0.28	1.05	1.01	0.56	0.31	0.26
chrIII	255911	255970	.	-0.06	-0.17	-0.12	-0.11	0.31	-0.37	-0.51	0.48	-0.32	-0.84	-0.89	-0.87	-0.73	-0.56	-0.59	-0.11
chrIII	81202	81258	.	-0.1	-0.26	-0.24	-0.12	0.36	0	-0.16	-0.45	-0.28	-0.51	0.38	0.61	0.96	-0.2	0.12	-0.19
chrIII	297211	297270	.	0.25	0.11	-0.32	-0.09	0.03	-0.23	-0.41	0.82	0.28	-0.97	-1.35	-1.26	-1.09	-0.46	-0.32	0.09
chrV	274630	274682	.	-0.2	-0.1	-0.24	-0.36	-0.02	-0.37	-0.01	0.18	0.03	0.01	0.46	-0.13	-0.58	-0.23	-0.42	-0.18
chrXIV	189766	189814	.	0.18	-0.08	0.09	0.03	-0.85	-0.29	0.1	0.41	0.2	0.1	-0.73	-0.87	-0.85	0.37	-0.29	-0.07
chrIV	1259078	1259131	.	-0.15	-0.26	0	-0.37	-0.74	-0.5	0.14	0.65	0.03	-0.36	-1.29	-1.05	-0.88	-0.08	-0.67	-0.39
chrVI	228683	228728	.	0.01	0.05	0.28	0.18	-0.55	-0.01	0.07	0.84	0.33	0.22	-0.65	-0.91	-0.82	0.25	-0.39	-0.21
chrXVI	562839	562890	.	-0.15	-0.32	-0.45	-0.22	0.04	-0.17	-0.62	-0.57	-0.49	-0.54	0.06	0.55	1.32	-0.41	0.69	-0.11
chrXVI	526434	526480	.	0.08	-0.01	0.35	0.07	-0.36	0	0.3	0.54	0.23	0.67	-0.05	-0.34	-0.68	0.18	-0.06	-0.13
chrVI	180583	180642	.	-0.19	-0.02	-0.31	-0.06	0.03	-0.1	-0.12	0.17	0.09	0.25	0.53	0.57	-0.38	-0.36	-0.11	-0.24
chrIV	475211	475270	.	-0.18	-0.04	-0.12	0.31	0.4	0.1	-0.12	-0.28	0	0.03	0.45	0.64	0.94	-0.5	-0.37	-0.11
chrVII	78209	78257	.	0.1	0.14	-0.28	-0.11	0.47	0.13	-0.25	0.14	0.2	-0.15	0.03	-0.71	-0.88	0.04	0.09	0.01
chrVII	84702	84761	.	-0.17	-0.18	-0.18	0.05	0.04	-0.29	-0.41	-0.55	-0.39	-0.76	-1.18	-1.26	-1.19	-0.58	-0.49	-0.34
chrXII	368656	368715	.	-0.18	-0.17	-0.41	0.06	-0.12	0.03	-0.07	-0.77	-0.7	-0.97	-0.19	0.32	0.98	-0.24	-0.15	-0.11
chrIV	1233674	1233733	.	0.27	-0.03	0.15	0.12	-0.19	0.15	-0.05	0.12	0.07	0.13	-0.2	-0.48	-0.7	-0.01	0.03	-0.23
chrIV	384467	384519	.	0.04	0.2	0.56	-0.05	-0.4	0.1	0.41	0.74	0.53	0.29	-0.81	-0.87	-0.72	0.38	-0.61	-0.02
chrXVI	470734	470793	.	0.09	0.03	-0.12	0.07	0.16	-0.14	-0.19	0.5	0.11	-0.12	-0.47	-0.94	-1.04	-0.17	-0.62	-0.12
chrVIII	89251	89310	.	-0.01	-0.09	-0.09	0.02	-0.1	-0.03	-0.38	0.14	0.21	0.32	0.23	0.11	0.62	-0.23	0.07	0.02
chrIII	217518	217566	.	0.34	0.08	0.46	0.18	-0.27	0.1	0.24	0.07	-0.19	0.41	0.33	0.63	0.78	0.53	-0.02	0.18
chrVI	68193	68250	.	-0.31	-0.14	0.01	-0.17	-0.04	-0.18	0.18	0.13	0.04	0.15	0.39	0.28	-0.46	-0.01	0.42	-0.17
chrIII	40010	40054	.	0.01	-0.23	-0.06	0.08	-0.77	0.24	0.1	-0.47	-0.41	-0.26	-0.29	0.53	1.76	0.2	1.35	0.08
chrI	47347	47406	.	-0.04	-0.16	-0.08	-0.12	0.17	-0.06	-0.33	0.35	0.01	-0.1	-0.05	-0.37	-0.74	-0.16	-0.23	-0.04
chrV	541160	541219	.	-0.17	0.12	0.21	-0.14	0.03	-0.07	-0.2	0.11	0.18	0.04	0.02	-0.52	-1.31	-0.32	-0.37	-0.2
chrXVI	433334	433390	.	0.01	0.19	0.36	0.03	-0.66	-0.02	0.52	0.34	0.15	0.64	0.17	0.07	-0.13	0.69	0.24	-0.01
chrIV	347165	347224	.	-0.03	0.06	-0.45	0.21	-0.08	-0.07	-0.36	0.08	0.28	-0.15	0.18	-0.44	-1	-0.46	-0.37	0.06
chrXV	593086	593145	.	0.26	-0.06	0.01	-0.03	-0.27	0.18	-0.16	0.55	0.1	0.04	-0.32	-0.69	-0.54	-0.23	-0.33	-0.07
chrIV	457411	457470	.	-0.03	-0.03	-0.26	-0.06	0.1	0.02	0	-0.09	-0.31	-0.07	0.31	0.59	0.69	-0.09	-0.19	0.01
chrII	495600	495658	.	-0.05	0.09	-0.09	0.01	0.01	-0.15	-0.09	-0.26	-0.09	0.12	0.32	0.23	0.01	-0.29	-0.18	-0.07
chrIII	233220	233264	.	-0.03	-0.18	-0.05	-0.09	-0.02	-0.19	0.14	-0.35	-0.12	0.52	0.7	0.68	0.24	0.45	-0.17	-0.07
chrII	497900	497959	.	-0.06	-0.12	-0.32	-0.12	-0.05	-0.28	-0.21	-0.18	-0.07	-0.13	0.15	0.26	-0.43	-0.36	-0.42	-0.16
chrVII	27001	27060	.	0.39	-0.06	-0.22	-0.03	0.5	-0.1	0	0.4	-0.04	-0.6	-0.02	-0.44	-0.35	0.12	-0.12	0.28
chrIII	289619	289670	.	-0.34	-0.16	-0.34	-0.24	-0.38	-0.39	-0.56	0.12	-0.49	-0.73	-1.54	-1.08	-0.98	-0.66	-0.36	-0.27
chrIV	405866	405924	.	-0.13	-0.02	-0.31	-0.11	0.18	0.14	0.1	-0.41	-0.42	-0.53	0.36	0.52	1.25	0.2	-0.39	0.11
chrIII	38611	38655	.	-0.4	-0.17	0.28	-0.18	-0.68	0.03	0.12	-0.48	-0.6	0.14	-0.33	0.39	0.98	0.15	0.07	-0.12
chrXV	654588	654643	.	-0.29	0.1	0.07	-0.24	0.02	0.01	0.06	0.28	0.05	0.15	0.26	-0.03	-0.73	-0.08	-0.41	-0.02
chrXV	649986	650036	.	0.27	0.08	-0.05	-0.2	0.43	0	-0.1	0.41	0.17	-0.31	0.07	-0.53	-0.43	0.06	-0.18	0.28
chrVII	539134	539180	.	0.71	0.46	0.18	0.36	0.6	0.29	0.7	0.87	0.65	0.46	1	0.35	0.65	1.31	0.61	0.83
chrXVI	536234	536293	.	0.04	0.13	-0.14	-0.16	0.04	0.01	0.14	0.6	0.46	0.16	-0.08	-0.81	-0.92	-0.01	-0.27	0.08
chrIV	343465	343524	.	0.16	-0.13	-0.62	-0.21	0.19	-0.16	-0.45	0.07	-0.04	-0.33	0.29	-0.15	-0.62	-0.24	-0.43	0.13
chrIV	1252174	1252230	.	-0.08	-0.1	-0.16	-0.2	-0.49	-0.22	-0.01	-0.07	0.05	-0.05	-0.52	-0.81	-1.27	0.18	-0.21	-0.31
chrXVI	702034	702093	.	0.34	0.53	0.67	0.25	0.32	0.68	0.73	-0.53	-0.03	0.41	0.27	0.2	-0.46	1.23	0.91	0.64
chrV	563060	563119	.	-0.15	-0.01	-0.17	0.01	0.16	-0.03	-0.37	-0.9	-0.36	-0.32	0.35	0.42	0.2	-0.22	-0.42	-0.03
chrXIV	81338	81389	.	-0.3	-0.25	0.28	-0.16	-0.63	-0.24	0.13	0.12	-0.16	0.48	0.38	0.38	-0.5	0.22	-0.35	0.01
chrXV	676595	676642	.	0.21	0.22	0.28	0.33	-0.49	-0.03	0.36	0.35	0.45	0.41	-0.2	-0.16	-0.16	0.25	-0.29	0.18
chrXII	239780	239832	.	-0.12	-0.08	-0.15	-0.1	0.08	-0.2	-0.03	-0.15	-0.37	0.01	0.4	0.77	0.44	-0.09	-0.27	-0.14
chrXIV	179460	179519	.	-0.03	0.03	0	-0.1	0.03	-0.04	-0.33	0.24	0.17	-0.02	-0.5	-0.76	-1.09	-0.54	-0.49	0.04
chrXVI	511034	511093	.	-0.09	0.09	-0.09	-0.16	0.07	-0.09	-0.01	-0.7	-0.39	-0.38	-0.13	0.47	0.84	-0.28	0.39	-0.02
chrV	533963	534019	.	0.04	0.07	-0.14	-0.01	0.43	-0.28	0.17	0.44	-0.03	-0.66	-0.65	-0.99	-0.99	0.15	-0.4	0.06
chrXII	353557	353606	.	0.23	0.28	0.14	0.17	0.28	0.21	-0.41	0.45	0.5	0.51	0.3	-0.54	-0.82	-0.24	-0.1	0.08
chrXV	647787	647843	.	-0.15	-0.41	-0.53	-0.37	0.07	-0.3	-0.77	0.26	-0.07	-0.57	-0.54	-0.84	-0.65	-0.47	-0.74	-0.35
chrXII	149214	149273	.	0.06	0.11	-0.27	-0.44	0.07	-0.08	-0.47	-0.07	-0.03	0.06	0.48	0.81	0.33	-0.58	-0.15	0.03
chrIII	27203	27259	.	-0.33	-0.3	-0.61	0.01	0.04	-0.31	-0.56	-0.49	-0.28	-0.2	0.32	0.33	-0.1	-0.31	0.08	0.09
chrVII	19201	19260	.	0.07	0.06	-0.38	-0.02	0.21	0.1	-0.23	0.34	0.07	-0.45	-0.03	0.06	0.1	-0.16	-0.03	0.02
chrIII	54101	54153	.	0.17	0.23	0.33	0.36	-0.2	0.53	0.34	0.4	0.53	0.67	0.45	0.04	0.41	-0.12	0.14	0.35
chrXII	221979	222038	.	-0.15	-0.16	-0.25	0.03	0.03	-0.21	-0.31	-0.7	-0.4	-0.17	0.29	0.65	0.49	-0.39	0.58	-0.1
chrXII	164816	164871	.	0.04	-0.15	0.14	-0.02	-0.42	-0.02	0.14	-0.18	-0.27	0.31	0.44	0.48	0.06	0.12	-0.25	0.01
chrXVI	503135	503179	.	-0.19	0.05	0.09	0.13	-0.58	0.26	0.22	-0.44	-0.12	0.21	-0.24	0.12	0.4	0.31	0.28	-0.09
chrIII	33201	33260	.	0.05	0.13	-0.28	-0.12	0.34	0.11	-0.12	-0.82	-0.73	-0.56	0.17	0.5	0.64	-0.45	-0.13	0.27
chrX	387773	387832	.	0.15	-0.18	-0.39	-0.02	0.18	-0.51	-0.49	0.02	-0.16	0.09	0.28	0.11	-0.77	-0.61	-0.45	-0.11
chrIII	64001	64046	.	0.1	-0.3	0.16	0.14	-0.26	0.07	0.21	-0.07	-0.15	0.52	0.38	0.76	0.53	0.1	-0.28	0.11
chrXVI	501736	501793	.	-0.25	-0.27	-0.34	-0.39	0.09	-0.32	-0.43	-0.11	-0.15	-0.2	0.39	0.15	-0.3	-0.16	-0.17	-0.19
chrII	473900	473959	.	0.01	-0.04	0.33	-0.12	-0.1	0.01	0.01	0.02	0.03	0.37	0.23	-0.11	-1.04	-0.08	-0.02	-0.31
chrIV	1259875	1259932	.	0.1	-0.26	-0.6	-0.02	0.27	0.04	-0.26	0.43	0.06	-0.55	-0.56	-0.83	-0.62	-0.34	-0.31	-0.4
chrXVI	422335	422385	.	0.02	-0.12	-0.54	-0.11	0.55	-0.14	-0.35	-0.4	-0.48	-0.61	0.02	0.36	0.92	-0.37	-0.32	-0.03
chrVII	17001	17060	.	0.61	0.41	1.12	0.99	0.73	0.53	0.33	-0.2	-0.11	-0.22	-0.12	0.19	0.52	-0.07	0.9	0.78
chrXII	357956	358015	.	0.07	0.08	-0.19	-0.01	0.06	0.14	-0.21	0.17	-0.21	-0.13	0.26	0.03	-0.79	-0.2	-0.46	0.01
chrV	561560	561619	.	0.2	0.04	-0.05	0.07	0.14	-0.09	-0.27	-0.92	-0.32	-0.38	0.25	0.2	0.36	-0.28	-0.21	-0.03
chrIV	405774	405825	.	0.06	0.17	-0.1	-0.04	0.22	0.18	0.17	-0.5	-0.35	-0.28	-0.04	0.55	1.01	0.2	-0.22	0.32
chrXIV	104430	104489	.	-0.2	-0.01	-0.37	-0.2	0.1	-0.06	-0.37	0.11	0.25	0.12	0.18	-0.78	-1.21	-0.41	-0.39	-0.26
chrIII	123889	123941	.	-0.13	-0.22	-0.14	0.04	0.15	0.03	0.05	-0.03	-0.04	0.33	0.57	0.64	0.76	0.03	0.28	-0.36
chrXIV	209960	210010	.	-0.06	-0.23	0.24	-0.28	-0.17	0.01	0.25	0.42	-0.29	-0.28	-1.01	-1.07	-1.22	0.13	-0.39	-0.15
chrIII	284122	284166	.	0.14	0.07	0.47	0.31	-0.4	-0.05	0.28	0.68	0.07	-0.09	-0.67	-0.64	-0.33	0.51	-0.21	0.19
chrIV	371266	371315	.	-0.01	-0.05	0.37	-0.09	-0.76	-0.06	0.21	0.15	-0.73	-0.61	-1.18	-1.13	-0.75	0.24	-0.45	-0.29
chrV	570460	570519	.	0.65	0.59	0.78	0.86	0.45	0.95	1.32	0.09	0.52	0.84	1.05	1.34	1.69	1.25	2.13	0.19
chrIV	445316	445367	.	-0.17	0.03	-0.42	-0.17	0.09	-0.04	-0.18	-0.03	-0.31	-0.05	0.62	0.6	0.57	-0.18	-0.41	-0.18
chrIV	476211	476270	.	0.1	-0.09	0.27	0.2	0.11	0.07	-0.58	-0.78	-0.17	0.42	0.87	0.95	0.72	-0.41	0.41	-0.1
chrIII	143182	143241	.	-0.11	0.08	-0.07	0.16	0.3	-0.21	-0.29	-0.34	0.07	0.34	0.2	0.17	-0.46	-0.32	-0.15	-0.01
chrII	505300	505359	.	-0.22	0	-0.08	-0.03	-0.38	-0.15	-0.28	-0.22	0.26	0.13	-0.37	-0.69	-0.64	-0.41	-0.4	-0.05
chrVII	30301	30360	.	-0.38	-0.56	-0.45	-0.56	-0.34	-0.51	-0.68	-0.57	-0.32	-0.37	-0.48	-0.91	-1.27	-0.85	-0.77	-0.44
chrXVI	681334	681393	.	-0.06	-0.16	-0.13	-0.13	-0.59	-0.12	-0.09	-0.09	-0.16	0.04	-0.1	-0.06	0.44	-0.2	-0.3	-0.5
chrVI	56191	56250	.	-0.07	-0.19	0.32	-0.19	-0.29	-0.11	0.2	0.3	-0.26	0.12	-0.29	-0.69	-1.04	0.23	-0.21	-0.14
chrXVI	519834	519893	.	-0.26	-0.39	0.07	0.21	-0.51	0.11	0.22	-0.42	-0.34	0.06	-0.3	0.23	0.69	0.17	-0.27	-0.12
chrIII	221011	221059	.	-0.03	-0.2	0.1	-0.06	0.03	0.01	0.04	-0.39	-0.45	-0.14	0.22	0.43	0.58	-0.06	-0.35	-0.16
chrII	223276	223335	.	0.45	0.33	0.04	0.09	0.68	0.28	0.36	0.53	0.46	0.13	0.35	0.42	0.43	0.74	0.47	0.73
chrIV	378467	378524	.	0.09	-0.23	-0.02	-0.12	-0.13	-0.1	-0.05	0.84	0.12	-0.81	-0.93	-0.99	-0.84	0.1	-0.32	-0.07
chrIII	125982	126041	.	-0.18	-0.17	-0.61	-0.07	-0.05	-0.35	-0.66	-0.75	-0.42	-0.66	0.14	0.5	0.64	-0.69	-0.31	-0.35
chrVII	1101	1160	.	0	0	0.83	0	0	0	0	0.14	-0.06	0.19	0	0	1.24	-0.07	0	0.21
chrVI	69897	69950	.	-0.34	-0.16	-0.29	-0.29	-0.53	-0.5	-0.4	0.2	0.07	0.1	0.22	-0.03	-0.21	-0.07	-0.13	-0.22
chrV	296327	296386	.	0.28	-0.09	0.01	-0.15	0.05	0.07	0.02	0.2	-0.09	0.03	0.02	0.09	-0.26	0.06	-0.23	0.15
chrIII	63013	63057	.	-0.27	-0.17	-0.61	0.14	-0.39	0.01	-0.77	-0.05	0.41	0.21	-0.02	0.43	1.17	-0.62	-0.23	-0.4
chrX	375276	375332	.	-0.17	0.03	0.17	-0.05	-0.01	0.03	0.11	-0.03	0.07	0.56	0.59	1.15	0.74	0.1	2.18	-0.15
chrXV	681893	681939	.	0.06	-0.02	0.08	0.15	-0.04	0.03	0.03	0.73	0.6	0.66	1.23	0.85	-0.06	0.18	1	-0.02
chrXV	644486	644545	.	-0.24	-0.52	-0.37	-0.49	-0.34	-0.31	-0.45	0.22	-0.13	-0.34	-0.72	-0.73	-0.95	-0.84	-0.82	-0.54
chrXII	224779	224838	.	-0.26	-0.25	0.03	-0.28	0.07	-0.11	-0.45	-1.19	-0.6	-0.32	0.11	0.44	0.77	-0.33	-0.26	-0.27
chrIII	57301	57360	.	0.14	0.37	0.72	0.27	-0.05	0.5	0.36	-0.17	0.36	1.12	0.52	-0.06	-0.63	0.38	0.15	0.23
chrXVI	514040	514086	.	0.03	-0.26	-0.41	0.02	0.11	0.06	-0.43	-0.42	-0.61	-0.38	-0.03	0.42	0.7	-0.48	-0.4	-0.38
chrXV	675086	675145	.	-0.02	-0.14	-0.1	0.06	-0.05	0.04	-0.21	0.02	0	-0.2	-0.23	-0.31	-0.81	-0.58	-0.36	-0.18
chrIII	271011	271070	.	0.06	0.01	-0.15	-0.33	0.13	-0.03	0.41	0.42	0.23	-0.24	0.28	-0.52	-0.29	1.05	1.19	0.76
chrIII	39001	39060	.	-0.19	-0.3	-0.58	-0.15	-0.05	-0.13	-0.15	-0.87	-0.65	-0.51	0.12	0.46	1.1	-0.17	1.52	-0.35
chrIV	443711	443770	.	-0.01	0.04	0.2	0.05	0.18	0.23	-0.04	-0.86	-0.27	0.14	0.33	0.81	0.43	-0.19	1.03	0.12
chrXVI	519942	519986	.	-0.26	-0.38	-0.25	0.13	-0.53	-0.07	-0.11	-0.32	-0.21	0.01	-0.21	0.18	0.65	-0.17	-0.17	-0.33
chrVI	238082	238141	.	0.03	-0.01	-0.1	-0.1	0.1	-0.29	-0.3	0.35	-0.06	-0.82	-1.16	-1.09	-0.85	-0.47	-0.53	-0.2
chrXII	249579	249638	.	-0.29	0.06	-0.06	-0.38	-0.2	-0.24	0.03	0.11	0.13	0.11	0.55	-0.05	-0.59	0.11	-0.41	-0.15
chrX	368473	368532	.	0.06	0.01	-0.07	0.17	0.41	0	-0.09	-0.94	-0.28	-0.19	0.16	0.69	1.1	-0.32	-0.22	0.18
chrXIV	566643	566702	.	0.08	-0.18	-0.4	0.12	0.25	-0.01	-0.26	0.03	-0.07	-0.44	0.17	0.12	0.29	0.01	-0.07	0
chrXIV	80630	80680	.	-0.07	-0.22	-0.1	-0.1	-0.43	-0.21	-0.07	0.11	-0.13	0.17	0.15	-0.13	0.01	-0.02	-0.52	-0.23
chrIII	286911	286970	.	0.08	-0.25	-0.33	-0.36	-0.1	-0.56	-0.29	0.06	-0.2	-0.51	-0.91	-1.52	-1.26	-0.38	-0.52	-0.29
chrXV	666786	666837	.	0.02	0.03	-0.13	-0.19	0.3	-0.12	0.11	0.51	0.42	0.09	0.1	-0.68	-0.96	-0.07	-0.44	-0.02
chrIV	386566	386625	.	0.02	-0.03	-0.23	-0.34	0.2	-0.02	-0.26	0.12	0.26	-0.09	-0.34	-0.81	-0.9	-0.2	0.41	0
chrIII	142782	142841	.	0.7	0.63	0.58	0.72	0.5	0.7	0.69	0.27	0.83	1.09	1.3	0.86	0.62	0.51	1.02	0.66
chrXII	239682	239738	.	-0.09	-0.21	-0.01	-0.1	-0.19	-0.34	-0.17	-0.35	-0.36	0.09	0.23	0.89	0.72	-0.08	-0.53	-0.26
chrIII	283311	283370	.	0.08	0.16	0.12	0.06	0.07	-0.03	0.51	0.28	-0.14	-0.36	-0.42	-0.73	-0.57	0.16	-0.21	0.21
chrV	496987	497046	.	0.24	0.18	-0.24	-0.04	0.62	0.2	0.21	0.42	0.37	-0.08	0.43	0.29	0.13	0.53	0.36	0.46
chrVI	48891	48950	.	-0.23	-0.29	-0.7	-0.47	-0.24	-0.31	-0.48	-0.41	-0.43	-1	-1.38	-0.96	-1.36	-0.59	-0.65	-0.42
chrXVI	399734	399792	.	0.14	0.12	0.04	0.06	0.07	0.16	0.12	0.22	0.41	0.52	0.21	-0.68	-0.9	-0.25	-0.5	-0.06
chrXI	530594	530652	.	0.19	-0.11	0.03	-0.12	0.1	-0.09	-0.61	-0.23	0.23	0.41	0.8	0.69	0.29	-0.9	1.55	-0.02
chrV	550463	550513	.	-0.11	0.11	0.12	-0.23	0.33	0.05	-0.2	0.41	-0.1	0.25	0.45	0.54	-0.06	-0.28	0.41	0.06
chrXIII	201471	201530	.	0.38	0.16	-0.24	0.49	0.7	0.34	-0.13	-0.13	0.14	-0.29	-0.31	0.04	0.66	0.32	0.22	0.29
chrVI	262484	262542	.	-0.21	-0.1	-0.5	-0.39	0.2	-0.26	-0.53	-0.32	-0.32	-0.98	-0.74	-0.86	-0.56	-0.53	0.17	0.09
chrXVI	400834	400893	.	-0.05	0.17	0.09	0.06	0.32	0.18	-0.14	0.33	0.38	0.54	0.28	-0.33	-0.86	0.04	-0.3	0.08
chrXV	575155	575201	.	0.1	-0.22	0.52	0.01	-0.32	0.07	0.26	0.23	0.13	0.55	-0.12	0.07	-0.23	0.51	-0.11	-0.2
chrXIV	115639	115689	.	-0.19	0.03	-0.24	0.02	-0.52	-0.11	-0.08	0.86	0.69	0.02	-0.57	-0.88	-0.18	-0.2	-0.64	-0.04
chrXVI	696537	696591	.	0.03	-0.08	0.25	0.05	-0.24	-0.09	0.5	0.1	-0.01	0.35	0.29	0.53	0.55	0.44	0.1	0.09
chrVII	7802	7859	.	0.01	0.15	-0.16	-0.1	0.27	-0.04	-0.4	0.65	0.41	0.51	0.26	-0.12	-0.38	-0.51	1.19	-0.04
chrVII	66603	66647	.	-0.04	-0.03	0.17	0.18	-0.6	-0.04	-0.01	-0.09	-0.28	0.35	-0.06	0.23	0.51	-0.12	-0.33	-0.25
chrI	32051	32096	.	0.22	0.25	0.21	0.23	-0.36	0.22	0.1	0.26	0.21	0.4	0.09	0.37	1.17	0.05	0.51	0.23
chrIV	446411	446470	.	0.22	0.1	0.32	0	0.53	0.19	0	-0.87	-0.1	0.45	0.94	0.84	0.14	0.08	0.26	0.21
chrIII	300316	300366	.	0.23	0.16	0.09	0.03	0.05	0.06	0.22	0.58	0.34	0.19	0.18	-0.23	-0.47	0.28	0.17	0.36
chrII	485300	485359	.	0.01	-0.14	-0.55	-0.27	0.26	-0.19	-0.3	-0.49	-0.39	-0.49	0.03	0.38	1.05	-0.56	-0.1	0.12
chrXIV	203160	203212	.	0.21	0.11	-0.05	-0.17	-0.21	-0.19	0.26	0.27	0.02	-0.15	-0.59	-0.66	-0.56	0.14	-0.32	-0.05
chrVI	84491	84548	.	0.03	-0.1	-0.23	0.1	-0.12	-0.21	0.03	0.42	0.04	-0.66	-0.86	-1.02	-0.37	0.39	0.62	0.42
chrV	530160	530219	.	0.06	0.15	0.04	-0.19	0.06	-0.03	-0.16	0.92	0.23	-0.13	-0.97	-0.83	-1.06	-0.36	-0.27	-0.01
chrXVI	503535	503580	.	-0.13	-0.01	0.3	0.01	0.12	-0.05	0.14	-0.32	-0.17	0.25	0.34	0.52	0.42	0.21	0.25	-0.11
chrIV	461311	461370	.	-0.21	-0.01	-0.2	0.12	-0.21	0.17	-0.15	-0.21	-0.21	-0.32	-0.16	0.11	1.49	-0.15	0.21	-0.29
chrI	45647	45706	.	-0.01	-0.08	0.34	0.16	-0.26	0.11	0.34	-0.33	-0.05	0.17	-0.1	-0.27	-0.4	0.39	0.33	0.08
chrII	474908	474958	.	-0.09	0.02	0.03	0.2	-0.74	-0.29	0.17	0.17	0.08	0.53	0.03	0.11	-0.68	0.01	-0.45	-0.01
chrIV	441411	441470	.	-0.09	-0.06	-0.08	-0.23	-0.13	-0.06	0.05	-0.81	-0.26	0	0.12	0.66	0.35	0.01	-0.19	-0.09
chrIV	340865	340921	.	-0.01	0.09	0.28	-0.03	0.01	0.14	0.29	-0.59	-0.13	0.56	0.62	0.48	-0.62	0.13	0.24	0.12
chrVI	255886	255938	.	0	-0.09	0.48	0.24	-0.52	0.07	0.5	0.7	0.24	0.42	-0.2	-0.27	-0.47	0.04	0.77	-0.21
chrXV	615091	615137	.	0.25	0.23	0.38	0.19	-0.13	0.2	0.23	0.03	0.11	0.12	0.12	-0.1	0.09	0.38	0	0.23
chrIII	238321	238365	.	0.04	0.09	-0.29	0.35	-0.32	0.03	-0.25	0.22	0.75	0.37	0.23	-0.14	0.17	-0.28	0.1	-0.11
chrIII	83503	83558	.	-0.02	0.13	0.33	0.11	0.24	-0.05	0.38	0.17	0.06	0.61	0.75	0.06	-1.02	0.57	-0.08	0.08
chrI	43953	44001	.	-0.16	-0.05	0.06	-0.06	-0.37	-0.16	0.06	0.05	0.24	0.39	-0.05	0.15	-0.03	0.16	-0.23	-0.13
chrXI	533796	533850	.	-0.28	-0.18	-0.34	-0.45	-0.22	-0.21	-0.26	-0.18	0.13	0.02	0.09	-0.08	-0.56	-0.45	-0.47	-0.28
chrXV	661386	661445	.	0	-0.08	-0.46	-0.17	0.11	-0.31	-0.45	0.35	0.19	-0.05	0.04	-0.36	-0.82	-0.53	-0.45	-0.12
chrX	368573	368632	.	0.14	0.05	-0.01	0.16	0.28	0.01	-0.09	-0.42	-0.24	-0.08	0.15	0.57	1.19	-0.06	-0.07	0.22
chrXV	594393	594445	.	0.45	0.41	0.83	0.5	0.27	0.59	0.84	0.53	0.45	0.59	-0.09	-0.13	-0.27	0.73	0.71	0.62
chrXII	241679	241738	.	-0.17	-0.18	-0.36	0.14	0.14	-0.1	-0.35	-0.91	-0.34	-0.2	0.14	0.52	0.79	-0.36	-0.17	-0.33
chrXIV	106235	106286	.	0.35	0.18	-0.01	0.07	-0.66	0	0.47	0.74	0.53	0.7	-0.32	-0.76	-0.93	0.7	-0.08	0.01
chrXV	656086	656145	.	0.17	0.17	0.11	0.14	0.18	0.18	0.01	0.26	0.25	0.26	0.11	0.1	0.12	-0.16	0.87	0.3
chrXII	385260	385314	.	-0.24	-0.11	0.07	0.16	-0.28	0.04	0.06	-0.06	-0.09	0.2	0.4	0.75	0	-0.03	-0.29	-0.1
chrXIV	213063	213118	.	-0.04	-0.03	-0.5	-0.43	0.31	-0.17	-0.38	0.2	-0.32	-1.14	-1.24	-0.93	-1.07	-0.42	-0.58	-0.19
chrXV	679786	679843	.	0.12	0.1	-0.05	-0.04	0.12	-0.08	0.37	0.32	0.04	0.17	0.14	0.03	-0.35	0.29	-0.1	0.25
chrIV	457917	457970	.	-0.03	-0.1	-0.2	-0.11	0.19	-0.12	-0.29	-0.26	-0.54	-0.21	0.04	0.68	0.75	-0.47	-0.14	-0.14
chrXII	239579	239625	.	0.04	-0.17	0.24	-0.04	-0.41	-0.23	-0.04	-0.13	-0.3	0.41	0.22	0.79	0.79	-0.1	-0.34	-0.14
chrVII	31001	31060	.	0.04	-0.36	-0.49	0.05	-0.01	-0.33	-0.74	-0.06	-0.22	-0.58	-0.77	-0.95	-1.16	-0.3	-0.68	-0.2
chrVII	18401	18460	.	0.05	-0.02	-0.09	-0.13	0.19	-0.08	-0.22	-0.19	-0.05	0.07	0.06	0.12	0.12	-0.45	0.53	-0.04
chrXIV	85342	85387	.	0.12	0.09	0.21	0	-0.32	-0.07	0.1	-0.17	-0.2	0.19	0.09	0.59	0.59	0.06	-0.38	0.04
chrXVI	569034	569084	.	-0.17	-0.11	-0.36	-0.31	-0.05	-0.15	-0.01	-0.42	-0.44	-0.25	0.29	0.75	0.7	-0.12	0.12	-0.03
chrV	303727	303786	.	-0.19	-0.04	0.81	0.14	-0.32	0.27	0.61	0.16	-0.08	0.52	0.26	-0.25	-0.74	0.39	0.25	-0.07
chrXIV	99700	99755	.	0.74	0.58	0.43	0.43	0.57	0.56	1.09	0.8	0.71	0.55	0.64	0.6	0.64	1.34	0.63	0.96
chrIII	208315	208362	.	-0.16	-0.3	0.31	-0.17	-0.59	-0.27	-0.09	0.35	0.33	0.95	0.17	-0.75	-0.63	-0.05	-0.5	-0.54
chrVI	233682	233741	.	-0.08	-0.24	-0.06	0.19	0.02	-0.04	-0.16	0.2	-0.25	-1.02	-1.12	-1.1	-0.86	-0.17	-0.3	-0.27
chrXII	149514	149573	.	-0.06	-0.13	-0.69	-0.21	0.07	-0.2	-0.54	-0.14	-0.08	-0.15	0.52	0.62	0.75	-0.27	-0.26	-0.04
chrV	554469	554518	.	-0.16	-0.2	-0.35	-0.59	0.18	-0.26	-0.5	-0.05	0.07	0.18	0.33	-0.11	-0.71	-0.69	-0.44	-0.09
chrXV	665286	665343	.	-0.03	-0.12	-0.25	0.01	-0.02	-0.27	-0.52	-0.22	0.12	-0.14	-0.35	-0.52	-0.06	-0.73	-0.21	-0.17
chrXV	651186	651245	.	0.09	0.14	0.07	0.1	0.06	0.15	-0.14	0.49	0.03	0.1	-0.02	-0.31	-0.23	-0.05	-0.16	0.03
chrXV	624100	624145	.	0.03	0	0.33	-0.05	0.01	0.05	0.18	0.1	-0.07	0.07	0.12	-0.48	-0.43	0.38	-0.01	0.08
chrIII	55203	55249	.	-0.1	-0.07	-0.31	-0.26	0.25	-0.1	-0.16	0.27	0.08	0.4	0.71	-0.04	-0.94	-0.09	-0.18	0.09
chrVI	248790	248840	.	0.06	0.2	0.14	0.09	-0.4	0.05	0.28	-0.21	-0.18	-0.29	-0.62	-0.79	-0.62	0.23	-0.27	0.22
chrIV	1252874	1252924	.	0.05	0.06	0.26	0.15	-0.41	0.18	0.33	0.44	0.33	0.31	-0.3	-0.55	-0.82	0.19	-0.16	0.06
chrI	35460	35504	.	0.19	0.21	0.2	0.28	-0.54	0.37	-0.07	0.47	0.42	0.72	0.14	0.07	0.88	0.13	0.04	-0.09
chrII	226204	226263	.	0.65	0.61	0.21	0.76	0.91	0.53	0.24	0.16	0.44	0.06	0.44	0.53	0.93	0.55	0.52	0.87
chrXVI	712537	712590	.	0.09	0.06	-0.15	-0.39	-0.55	-0.08	0	0.58	0.1	-0.2	-1.14	-0.85	-0.81	0.13	-0.29	0.03
chrXII	358056	358115	.	-0.02	0.18	0.24	0.12	-0.01	0.15	-0.03	0.3	-0.05	0.42	0.45	0.05	-0.68	-0.07	-0.32	0.23
chrXVI	421441	421493	.	0.01	-0.01	-0.37	-0.21	0.41	0	-0.38	-0.23	-0.5	-0.3	0.24	0.34	0.81	-0.27	-0.23	0.05
chrVIII	389320	389379	.	0.43	0.46	0.34	0.62	0.55	0.48	0.4	-0.4	0.39	0.26	0.5	0.61	1.3	0.62	0.77	0.52
chrXVI	567634	567685	.	-0.19	0.04	0.12	-0.15	-0.31	0.06	0.35	-0.13	-0.3	0.18	0.21	0.72	0.67	0.43	0.03	-0.03
chrIX	356226	356285	.	-0.23	-0.02	0.09	0.1	0.33	0.1	-0.12	-0.69	-0.33	-0.04	0.36	0.73	0.95	-0.34	0.51	-0.12
chrIV	324065	324119	.	-0.13	0.07	-0.46	-0.2	0.24	0.06	-0.2	-0.87	-0.65	-0.41	0.26	0.5	0.53	-0.39	-0.28	0.09
chrI	48854	48905	.	0.08	0.02	0.51	0.14	0.09	0.04	0.04	0.4	0.34	0.04	-0.07	-0.68	-0.43	0.04	-0.01	0.32
chrXII	240779	240823	.	-0.25	-0.07	-0.67	-0.31	0.33	-0.39	-0.54	-0.41	-0.29	-0.53	0.53	0.69	0.49	-0.52	-0.44	-0.09
chrIX	372026	372085	.	-0.14	0.06	-0.21	-0.13	0.24	-0.17	-0.4	0.04	0.05	0.03	0.38	-0.56	-1.03	-0.46	-0.43	0.07
chrVI	65091	65150	.	0.21	0.18	0.5	0.21	0.39	0.28	0.18	-0.07	-0.12	0.32	0.07	-0.12	-0.45	-0.03	0.06	0.06
chrXVI	556543	556593	.	0.04	-0.01	-0.3	-0.02	0.54	-0.13	0.11	-0.01	-0.08	0.02	0.72	0.83	0.88	-0.15	-0.27	-0.23
chrVI	197683	197742	.	0.11	-0.24	-0.67	-0.48	0.28	0.03	-0.3	-0.36	-0.69	-0.85	-0.13	0.33	1.08	-0.31	-0.07	-0.24
chrIII	298114	298168	.	0.1	0	-0.3	-0.2	0.15	-0.04	-0.17	0.57	0.15	-0.72	-0.88	-1.22	-0.83	0.01	-0.4	0.09
chrVI	74491	74543	.	-0.02	0.09	0.11	-0.19	-0.46	0.11	-0.15	0.2	0.18	-0.04	-0.14	-0.44	-0.83	-0.27	-0.24	-0.03
chrXVI	555934	555993	.	-0.32	-0.35	0.01	-0.25	0.17	-0.22	-0.3	-0.3	-0.37	0.9	0.87	1.15	1.13	-0.55	0	-0.12
chrIII	211715	211763	.	-0.32	-0.1	0.06	0.16	-0.23	-0.21	-0.24	0.2	0.43	0.51	0.23	-0.06	-0.34	-0.35	0.13	-0.12
chrVII	5801	5860	.	0	0	0	0	0	0	0	0	0	0	-0.29	0	0	0	-0.14	0
chrVI	187490	187542	.	-0.29	0.02	-0.37	0.11	0.18	-0.02	-0.49	-0.18	-0.06	-0.18	0.52	0.64	-0.25	-0.33	-0.37	-0.1
chrV	287727	287786	.	-0.07	-0.15	-0.15	0.25	0.25	0.01	-0.44	0.3	0.62	0.85	1.32	1.64	2.36	-0.56	3.04	-0.35
chrXII	235579	235638	.	0.07	0.08	0.11	-0.03	0.25	0.15	0.11	-0.47	-0.47	-0.15	0.13	0.59	0.89	0.12	-0.05	0.06
chrV	286230	286284	.	-0.23	-0.04	-0.07	-0.12	-0.47	0.05	0.08	-0.15	-0.26	0.28	0.14	0.49	1.24	0.35	0.02	-0.04
chrIV	353165	353209	.	-0.21	-0.13	0.28	-0.17	-0.84	-0.16	0.18	0.69	0.49	0.22	-0.91	-0.8	-0.81	-0.16	-0.46	-0.05
chrXII	357256	357315	.	0.12	0.16	0.12	0.09	0.29	-0.04	-0.16	-0.02	-0.01	0.21	0.5	-0.25	-0.56	-0.13	-0.4	0
chrIV	317471	317519	.	0.13	-0.14	-0.29	0	0.29	0.11	-0.37	-0.14	-0.15	0.02	0.53	0.6	0.24	-0.38	0.32	-0.02
chrVII	72002	72061	.	-0.41	-0.19	-0.64	-0.11	-0.31	-0.19	-0.55	-0.35	-0.26	-0.42	-0.1	-0.21	-0.23	-0.62	-0.67	-0.26
chrI	22246	22305	.	-0.08	-0.07	-0.51	-0.06	0.06	-0.15	-0.56	-0.16	0.09	-0.26	-0.19	-0.66	-0.95	-0.69	-0.63	-0.16
chrXVI	484137	484187	.	0.15	0.22	0.49	0.1	-0.32	0.17	0.47	0.74	0.15	0.08	-0.59	-0.41	0.17	0.53	-0.07	0.2
chrVI	59791	59842	.	0.12	0.17	0.14	-0.25	0.44	0.05	-0.13	0.24	0.14	-0.16	-0.16	-0.34	-1.04	-0.21	-0.4	-0.14
chrIII	135282	135341	.	0.14	-0.03	-0.46	0.03	0.05	0.08	-0.2	-0.41	-0.39	-0.52	0.23	0.49	0.95	-0.33	-0.18	0.24
chrXII	154714	154771	.	-0.1	-0.02	-0.3	-0.38	0.31	0.09	-0.22	-0.35	-0.43	-0.31	0.27	0.44	0.81	-0.11	-0.08	0.05
chrXV	660391	660445	.	-0.37	0.09	-0.02	-0.18	-0.46	-0.63	-0.04	0.32	0.09	0.29	0.15	0.05	-0.45	-0.16	-0.31	-0.06
chrIV	455626	455670	.	0.01	-0.01	0.57	0.05	-0.03	-0.09	0.14	-0.1	-0.32	0.17	0.2	0.76	0.75	0.21	-0.07	0.14
chrIII	292711	292770	.	-0.32	-0.36	-0.32	-0.09	-0.62	-0.5	-0.43	-0.05	-0.18	-0.87	-1.31	-1.43	-1.27	-0.32	1.88	-0.55
chrIII	278811	278870	.	0.04	0.08	-0.27	0.01	0.07	-0.07	-0.25	0.21	-0.16	-0.62	-0.6	-0.45	-0.54	-0.43	-0.47	0.12
chrX	386773	386832	.	0	-0.06	-0.62	0.25	-0.1	-0.29	-0.57	-0.09	-0.27	-0.67	0.17	0.06	-0.46	-0.76	-0.3	-0.01
chrIII	235612	235666	.	0.09	-0.01	-0.23	-0.23	0.3	-0.19	-0.45	-0.27	-0.19	-0.2	0.15	0.34	-0.47	-0.4	-0.25	-0.08
chrIII	18801	18860	.	0.08	0.14	-0.45	0.09	0.35	-0.1	-0.41	-0.1	0.27	-0.05	-0.39	-0.69	-0.88	-0.53	-0.35	-0.04
chrIII	229811	229855	.	0.02	-0.07	0.23	-0.01	0.29	0.2	0.08	-0.01	-0.15	0.18	0.76	0.81	0.77	0.31	-0.11	-0.36
chrVI	68991	69050	.	-0.54	-0.3	-0.15	-0.06	-0.15	-0.28	-0.4	-1.09	0.33	0.66	0.88	0.65	-0.35	-0.37	1.49	-0.23
chrVI	73497	73550	.	-0.25	-0.22	-0.28	-0.25	-0.25	-0.25	0	0.31	0.24	0.08	-0.1	-0.25	-0.42	-0.11	-0.35	-0.2
chrXIV	198875	198919	.	-0.1	0.02	-0.22	0.44	0.41	0.17	-0.08	0.47	0.24	0.12	0.05	-0.07	0.81	0.12	0.53	-0.06
chrX	361876	361932	.	-0.14	0.33	-0.09	0.34	-0.74	0.29	-0.06	0.02	0.33	0.35	0.12	0.21	0.04	0.23	-0.17	0.14
chrXVI	704634	704693	.	-0.28	-0.43	-0.54	-0.39	-0.28	-0.34	-0.25	0.25	0.09	-0.17	0.36	-0.51	-0.71	-0.46	-0.49	-0.24
chrXVI	413734	413793	.	-0.03	0.06	0.32	-0.01	0.12	0.2	-0.05	-0.42	-0.48	-0.05	-0.01	0.48	0.94	0.01	-0.3	0.17
chrV	547167	547214	.	0.07	-0.09	0.18	0.01	-0.48	-0.03	0.26	0.1	0.08	0.51	0.01	0.19	0.07	0.45	-0.06	-0.07
chrIV	455211	455270	.	-0.17	-0.07	0.03	0.04	0.32	0.01	-0.3	-0.38	-0.37	-0.1	0.3	0.73	0.54	-0.14	-0.08	-0.01
chrIII	3101	3160	.	0.23	0.3	0.33	-0.05	0.06	0.11	0.59	0.6	-0.34	-1.07	-1.06	-0.86	-0.58	1.25	1.03	0.75
chrXVI	513440	513493	.	-0.19	-0.08	0.07	-0.28	-0.12	-0.16	-0.47	-0.25	-0.39	-0.01	0.26	0.31	0.69	-0.61	-0.15	-0.07
chrXII	941454	941513	.	0.26	0.13	0.16	0.36	0.34	0.2	0.18	-0.27	0.22	0.19	0.31	0.65	1.39	0.49	0.79	0.4
chrXVI	690634	690693	.	0.04	-0.23	-0.31	-0.06	-0.01	-0.13	-0.36	-0.15	-0.2	-0.26	0.08	0.18	0.31	-0.32	-0.3	-0.1
chrIX	363531	363585	.	-0.1	0.11	0.16	0.05	-0.18	-0.17	0.27	-0.01	-0.43	0.24	0.42	0.72	0.71	0.2	-0.2	0.11
chrXVI	567435	567489	.	-0.06	0.12	0.23	0.1	-0.11	0.12	0.49	-0.16	-0.2	0.42	0.26	0.8	1.19	0.29	0.03	0
chrIV	345074	345120	.	-0.32	-0.31	-0.03	-0.18	-0.47	-0.34	0.07	-0.16	0.08	0.43	0.28	-0.41	-1.19	-0.35	-0.55	-0.45
chrIII	76104	76161	.	0.1	0.02	0.27	-0.12	-0.28	-0.01	0.17	-0.3	-0.55	-0.21	-0.12	0.45	0.94	0.1	0.32	0.18
chrXV	583088	583135	.	0.17	0.11	0.29	-0.06	0.48	0.22	0.3	0.3	0.03	-0.39	-0.57	-0.99	-0.55	0.24	-0.02	0.35
chrII	490600	490644	.	-0.67	-0.66	-0.56	-0.05	-0.94	-1.46	-1.31	-0.75	-0.3	-0.39	0.01	0.09	1.6	-0.71	-0.17	-0.89
chrIV	474711	474766	.	-0.25	-0.22	-0.19	0.18	0.09	-0.22	-0.47	-1.24	-0.47	-0.23	0.47	0.63	1	-0.62	-0.57	-0.21
chrVI	52691	52750	.	-0.15	0.07	-0.23	-0.29	0.07	-0.03	-0.24	0.64	0.35	-0.07	-0.17	-0.33	-0.5	-0.25	0.41	0
chrXVI	418734	418793	.	-0.12	0.03	-0.53	-0.19	0.35	-0.01	-0.2	-0.45	-0.41	-0.45	0.23	0.77	1.2	-0.15	1.14	-0.17
chrVI	230089	230137	.	-0.09	0.06	-0.17	-0.09	-0.04	-0.17	0.03	0.35	0.27	-0.24	-0.31	-0.8	-1.05	-0.05	-0.55	-0.09
chrX	204125	204181	.	0.17	0.21	0.28	0.44	0.45	0.27	0.12	-0.4	0.65	0.49	0.68	0.95	1.65	0.39	0.89	0.3
chrXVI	513134	513193	.	-0.19	-0.17	-0.03	0.1	0.01	-0.19	-0.39	-0.54	-0.47	-0.07	0.03	0.18	0.84	-0.4	-0.27	-0.31
chrXVI	539134	539193	.	-0.17	-0.34	-0.62	-0.21	-0.2	-0.31	-0.43	0.52	0.23	-0.33	-0.43	-0.83	-0.98	-0.55	-0.54	-0.36
chrV	265028	265072	.	0.1	-0.07	0.55	0.19	-0.71	-0.17	0.44	0.64	0.42	0.47	-0.46	-0.5	-0.9	0.59	0.15	0.12
chrXVI	422234	422293	.	-0.19	-0.04	-0.15	-0.01	0.45	-0.06	-0.35	-0.38	-0.45	-0.49	0.04	0.37	0.94	-0.24	-0.23	0.03
chrXV	679399	679444	.	-0.24	-0.24	-0.07	-0.24	-0.47	-0.33	-0.05	-0.05	0.01	0.06	0.1	-0.18	-0.41	0.14	-0.28	-0.41
chrIII	271216	271263	.	0.29	0.06	0.1	0.1	0.46	0.16	0.78	0.26	0.12	-0.3	0.08	-0.3	0.11	1.42	1.06	0.76
chrXI	535193	535243	.	-0.25	-0.2	0.08	-0.18	-0.61	-0.01	0.08	0.3	0.15	0.32	-0.1	-0.47	-0.6	0.33	-0.2	-0.19
chrXIII	189534	189593	.	0.27	0.32	0.12	0.43	0.47	0.24	0.12	-0.13	0.13	0.17	0.27	0.28	0.41	0.28	0.24	0.52
chrXVI	549934	549993	.	-0.23	-0.02	-0.36	-0.24	0.48	-0.04	-0.28	0.03	-0.09	-0.2	0.32	0.3	0.19	-0.28	-0.23	0.12
chrIII	290311	290370	.	-0.13	-0.01	-0.14	-0.05	-0.23	-0.21	-0.23	0.23	-0.44	-0.67	-1.14	-1.02	-0.98	-0.14	-0.29	-0.31
chrIV	388771	388825	.	-0.12	0.19	-0.19	0.1	-0.31	-0.1	-0.32	0.2	0.06	0.24	0.1	-0.45	-0.21	-0.57	-0.21	-0.14
chrIV	408966	409023	.	0.04	-0.09	-0.28	-0.43	-0.17	-0.05	0.19	-0.5	-0.67	-0.2	0.15	0.55	0.84	0.03	-0.03	-0.21
chrXVI	679334	679391	.	-0.18	-0.09	0.15	0.06	-0.3	-0.08	0.05	-0.32	-0.01	0.18	0.02	-0.02	-0.08	-0.07	0.13	-0.32
chrIV	469711	469770	.	-0.01	0.04	-0.05	-0.04	0.34	0	0.08	-0.33	-0.29	-0.14	0.64	0.68	0.54	0.08	-0.1	0.01
chrXII	375056	375115	.	-0.17	-0.09	-0.14	0.1	-0.29	0.06	0.28	-0.56	-0.56	-0.3	-0.17	0.41	1.06	0.76	0.91	0.42
chrX	357573	357630	.	-0.14	-0.05	-0.11	-0.08	-0.29	-0.12	-0.06	0.44	0.32	0.47	0.29	-0.36	-0.45	0.04	-0.45	-0.28
chrVI	198492	198538	.	0.19	0	0.03	0.1	-0.56	0.24	0.1	-0.31	-0.36	-0.27	-0.27	0.46	2.06	0.27	0.69	0.28
chrVII	35901	35956	.	-0.24	-0.03	-0.28	-0.37	0.08	-0.34	-0.14	0.62	-0.24	-0.57	-0.76	-0.95	-1.13	-0.23	-0.48	-0.15
chrXVI	563134	563193	.	-0.05	0.08	-0.08	-0.24	-0.04	-0.12	-0.07	-0.4	-0.39	-0.03	0.41	0.77	1.13	-0.14	1.13	-0.03
chrXV	605899	605944	.	0.07	0.03	0.27	0.03	-0.48	-0.1	0.31	0.38	0.3	0.69	-0.15	-0.21	-0.7	0.37	-0.09	-0.06
chrIII	257514	257568	.	0.03	-0.23	-0.48	-0.39	-0.05	-0.35	-0.63	0.42	-0.33	-1.01	-1.15	-1.02	-0.8	-0.58	-0.56	-0.15
chrVII	26101	26154	.	0.06	0.2	-0.34	-0.1	0.39	0.06	0.27	0.42	-0.07	-0.3	0.02	-0.43	-0.86	0.1	-0.17	0.23
chrIV	334165	334224	.	-0.17	-0.15	-0.21	-0.34	-0.78	-0.11	-0.13	-1.14	-0.51	-0.44	-0.09	0.4	0.42	-0.16	-0.2	-0.3
chrIX	373126	373185	.	0.06	0.08	0.29	-0.29	-0.32	-0.01	-0.33	0.05	0.28	0.52	0.21	-0.52	-0.87	-0.07	-0.21	-0.02
chrXVI	413240	413288	.	0.03	-0.03	-0.31	-0.07	0.28	0.04	-0.03	-0.17	-0.24	-0.35	0.32	0.47	0.82	0.13	0.12	0.13
chrXIV	93830	93889	.	-0.02	0.08	-0.26	-0.23	0.52	0.07	-0.23	-0.05	-0.32	-0.32	0.26	0.6	0.88	-0.2	-0.17	0.16
chrXIV	185760	185819	.	-0.25	-0.13	-0.28	-0.23	-0.32	-0.16	-0.22	0.56	0.12	-0.24	-0.68	-0.98	-0.99	-0.24	-0.4	-0.07
chrIX	361529	361582	.	-0.17	-0.15	-0.29	-0.21	-0.48	-0.21	-0.03	-0.19	-0.49	-0.41	0.33	0.64	1.09	-0.06	-0.29	-0.06
chrXVI	523934	523993	.	0.01	-0.07	-0.01	-0.21	0.24	-0.07	-0.32	-0.23	-0.16	-0.06	0.15	0.02	-0.79	-0.56	-0.46	-0.04
chrXVI	515034	515093	.	0.03	0.37	0.02	-0.01	0.51	0.15	0.46	0.01	-0.28	-0.22	0.46	0.58	0.34	0.2	0.09	0.24
chrVII	74802	74861	.	-0.2	0.04	-0.13	-0.17	-0.19	-0.05	0.01	0.14	-0.02	0.06	0.01	-0.35	-0.84	-0.17	-0.37	-0.23
chrXV	581786	581845	.	-0.27	-0.1	-0.39	-0.09	0.12	-0.2	-0.36	-0.04	-0.03	-1.04	-0.87	-1.14	-0.67	-0.23	-0.01	0.06
chrXVI	568534	568586	.	0.1	-0.28	0.16	-0.11	-0.04	0.02	0.02	-0.35	-0.37	0.08	0.01	0.55	1.14	-0.04	-0.21	0.01
chrXVI	490635	490689	.	-0.14	0.11	0.19	0.15	0.18	-0.09	-0.35	0.55	0.12	0.08	-0.47	-0.77	-0.96	-0.55	-0.35	-0.08
chrVI	267487	267536	.	-0.04	-0.02	-0.21	0.12	0.04	0.06	-0.11	0.38	-0.24	-0.96	-0.87	-0.71	-0.72	-0.28	-0.03	0.06
chrVII	5702	5755	.	0.12	0.23	0.37	0.31	-0.08	0.15	0.2	0.23	-0.04	-0.01	-0.08	-0.13	0.35	0.43	0.12	0.18
chrIX	337031	337081	.	-0.23	-0.19	0.03	-0.11	0.07	0.12	0.16	-0.61	-0.47	-0.09	0.27	0.61	0.92	0.02	-0.32	-0.13
chrIII	79502	79546	.	-0.23	0.06	0.09	-0.01	-0.7	0.25	0.01	-0.28	-0.29	0.16	-0.18	0.77	1.56	0.01	-0.39	-0.53
chrXI	534893	534952	.	-0.04	-0.05	0.36	0.21	-0.58	0.07	0.25	0.16	-0.02	0.51	-0.08	-0.42	-0.51	0.18	-0.38	0.03
chrIII	18601	18660	.	0.12	0.38	0	0.08	0.27	0.07	-0.03	-0.72	0.24	0.25	-0.24	-0.33	-1.14	-0.12	-0.38	0.1
chrVII	65004	65058	.	-0.24	0	0.13	0.02	0.15	-0.07	-0.34	-0.18	-0.2	-0.02	0.28	0.49	0.89	-0.27	0.32	-0.2
chrXVI	704034	704093	.	-0.33	-0.26	-0.45	-0.18	-0.15	-0.35	-0.55	-0.04	-0.01	-0.05	-0.07	-0.23	-0.6	-0.5	-0.38	-0.3
chrXVI	534440	534493	.	-0.03	-0.13	-0.49	-0.51	0.18	-0.12	-0.1	0.88	0.46	-0.02	-0.42	-1.3	-0.98	-0.13	-0.55	-0.35
chrVI	203995	204042	.	-0.12	-0.09	0.47	-0.07	-0.82	0.16	0.33	-0.54	-0.52	0.36	-0.19	0.55	0.9	0.16	-0.3	-0.15
chrXVI	565234	565292	.	-0.44	-0.43	-0.23	-0.33	-0.06	-0.18	-0.54	-0.64	-0.45	-0.44	0.15	0.67	1.21	-0.43	0.29	-0.18
chrXIV	72230	72289	.	-0.02	0.1	0.14	0.3	0.13	-0.07	-0.3	0.22	0.26	0.58	0.23	-0.61	-0.62	-0.22	-0.39	0.03
chrXVI	684637	684693	.	-0.08	-0.1	-0.24	-0.14	0.26	0.02	-0.6	0.06	0.12	0.31	0.57	0.57	0.79	-0.4	0.56	-0.43
chrVI	253686	253737	.	0.1	-0.09	0.17	-0.06	-0.46	-0.06	0.14	0.55	0.22	0.14	-0.37	-0.51	-0.25	0.28	0.23	-0.01
chrIX	368526	368570	.	0	0.07	0.21	0.33	-0.36	0.18	0.36	0.19	0.14	0.49	0.33	0.51	0.36	0.3	-0.13	0.01
chrXII	223379	223428	.	-0.06	-0.02	0.03	-0.3	0.09	-0.09	-0.21	-0.29	-0.23	-0.12	0.14	0.77	0.5	-0.24	-0.02	-0.01
chrXV	602986	603045	.	-0.01	0.03	0.11	-0.18	0.2	-0.12	-0.08	0.46	0.19	0.37	0.31	-0.08	-0.67	-0.05	-0.4	-0.02
chrIV	402671	402716	.	0.01	-0.07	-0.41	-0.47	0.14	-0.14	-0.38	-0.42	-0.46	-0.42	0.14	0.44	0.62	-0.39	-0.6	-0.01
chrIII	25103	25155	.	0.2	-0.08	0.01	0.13	-0.06	-0.09	0.21	0.17	-0.01	0.51	0.38	0.12	-0.47	0.23	-0.38	0.02
chrIV	337180	337224	.	-0.2	-0.11	-0.08	-0.07	0.25	-0.13	-0.32	-0.07	-0.29	0.06	0.7	0.68	0.4	-0.3	-0.29	0.01
chrIX	344928	344981	.	0	-0.08	-0.18	-0.07	0.21	-0.03	0.1	-0.39	-0.44	-0.31	0.2	0.7	1.42	0.19	-0.1	0.07
chrXI	529693	529752	.	0.02	-0.15	0.15	-0.05	0.18	-0.21	0.21	-0.07	0.13	0.54	0.8	0.32	-0.05	0.13	0.36	0.13
chrXIV	92730	92789	.	-0.21	0.11	-0.2	0.03	-0.08	0.15	0.05	-0.34	-0.38	-0.21	-0.02	0.47	0.74	-0.09	-0.24	-0.03
chrIV	1242776	1242831	.	-0.23	-0.2	-0.12	0.31	-0.26	0.13	0.3	-0.27	-0.4	0.05	0.12	-0.12	-0.21	0.2	0.17	-0.22
chrXIV	80932	80987	.	-0.03	-0.24	-0.18	-0.1	-0.56	-0.38	-0.12	-0.04	0	0	-0.18	0.08	0	-0.22	-0.59	-0.11
chrXIV	192060	192119	.	0.16	-0.11	-0.51	-0.05	0.35	-0.15	-0.41	0.16	0.1	-0.37	-0.33	-0.46	-0.63	-0.5	-0.58	-0.09
chrXV	628989	629036	.	-0.15	-0.28	0.07	-0.04	-0.04	-0.05	0.06	0.18	-0.05	-0.37	-0.53	-0.94	-0.8	0.29	-0.31	-0.05
chrVI	50291	50350	.	0.09	0.01	-0.02	0.06	-0.62	-0.15	-0.05	0.34	-0.03	-0.54	-0.9	-0.9	-0.81	-0.01	-0.58	-0.04
chrIII	73001	73060	.	-0.15	0.03	-0.48	-0.23	0.39	-0.01	0.29	-0.8	-0.6	-0.78	0.16	0.46	0.94	0.69	0.88	0.69
chrXVI	511934	511993	.	-0.18	-0.17	-0.14	-0.16	0	0.09	-0.51	-0.2	0.18	0.49	0.74	1.1	2.25	-0.8	2.23	-0.47
chrVII	25501	25560	.	0.03	0.3	0.9	0.21	-0.05	0.37	0.41	-0.17	0	0.41	-0.09	-0.24	-0.39	0.69	0.64	0.21
chrXV	683187	683234	.	-0.04	0.02	-0.01	-0.09	-1.77	-0.1	0.05	0.23	0.08	0.25	-0.02	-0.02	-0.32	-0.05	-0.17	-0.23
chrXVI	461434	461493	.	0.01	-0.15	0.19	-0.02	0.12	-0.02	0.04	0.2	-0.14	0.19	0.42	0.17	-0.47	0.07	-0.07	0.04
chrIII	61415	61460	.	-0.32	-0.38	-0.15	-0.23	-0.35	-0.32	0	-0.79	-0.34	0.45	0.41	0.45	-0.59	-0.26	-0.59	-0.56
chrXVI	676041	676090	.	-0.19	-0.25	-0.12	-0.24	-0.1	-0.18	-0.29	0.21	-0.04	0.11	0.1	0.02	-0.67	-0.16	-0.41	-0.24
chrIV	318765	318824	.	0	0.12	0.3	-0.05	0.17	0.19	-0.15	-0.07	-0.2	0.12	0.38	0.52	0.8	-0.29	-0.07	0.16
chrV	289327	289386	.	-0.26	-0.32	-0.41	-0.48	0.2	-0.04	-0.51	-0.48	-0.53	-0.42	0.01	0.34	0.2	-0.71	-0.39	-0.32
chrV	269429	269477	.	0.27	0.2	0.51	0.23	-0.09	0.36	0.32	0.38	0.2	0.47	0.22	-0.06	-0.53	0.53	0.39	0.07
chrXVI	528834	528893	.	0.02	-0.22	-0.42	-0.15	-0.11	-0.34	-0.5	-0.52	0.1	-0.3	-0.25	-1.03	-0.77	-0.6	-0.32	-0.13
chrXII	384556	384615	.	0	-0.26	-0.11	-0.11	-0.24	-0.34	0.05	-0.28	-0.11	0.15	0.44	0.57	-0.27	0.04	-0.19	0
chrV	552664	552713	.	-0.29	-0.27	-0.36	-0.2	-0.15	-0.38	-0.15	-0.03	0.12	0.01	0.24	-0.03	-0.34	-0.2	-0.69	-0.35
chrVI	188198	188242	.	-0.25	-0.01	0.39	0.09	0.31	-0.12	0.09	-0.19	-0.02	0.52	1	0.74	-0.22	0.12	-0.25	-0.04
chrX	373873	373932	.	-0.31	-0.32	-0.91	-0.12	0.03	-0.32	-0.7	-0.87	-0.68	-1.01	-0.1	0.23	1.03	-0.51	-0.26	-0.44
chrIII	122282	122341	.	0.01	0.02	0.28	0.02	-0.16	0.04	0.18	-0.35	-0.26	0.34	0.42	0.54	0.44	0.19	0.31	0.22
chrXV	633489	633543	.	-0.09	-0.1	-0.24	-0.15	-0.01	-0.01	-0.17	0.09	0.03	-0.36	-0.65	-0.67	-0.78	-0.34	-0.44	-0.09
chrXV	632886	632943	.	-0.14	-0.01	-0.4	-0.04	-0.04	-0.37	-0.42	-0.06	-0.45	-0.76	-0.9	-1.1	-0.57	-0.47	-0.3	-0.19
chrIII	147183	147239	.	-0.04	-0.02	-0.33	-0.55	0.15	-0.36	-0.44	0.06	0.09	-0.06	-0.05	-1.04	-1.3	-0.56	-0.35	0
chrVII	51202	51260	.	0.05	-0.09	0.34	0.03	-0.02	-0.06	-0.29	0.4	-0.02	0.29	-0.29	-0.53	-0.58	-0.46	-0.3	-0.05
chrIV	481912	481971	.	0.02	0.1	0.01	0.16	0.2	0.18	0.47	-0.34	-0.3	-0.22	0.44	0.67	0.88	0.29	-0.28	-0.25
chrXI	535500	535544	.	-0.5	-0.41	-0.45	-0.21	-1.17	-0.21	0.13	0.23	0.05	0.38	-0.56	-0.39	-0.54	-0.11	-0.57	-0.69
chrXIV	105232	105285	.	0.26	0.11	0.28	0.09	-0.16	0.01	-0.01	0.04	0.13	0.37	-0.06	-0.78	-0.55	0.42	0.13	0.22
chrXIV	76430	76489	.	-0.11	-0.05	0.04	-0.38	-0.68	-0.18	0.19	3.38	0.2	0.78	0.11	-0.36	-0.98	-0.28	-0.64	-0.21
chrIII	47406	47459	.	-0.01	0.05	0.69	0	-0.47	0.14	0.23	-0.08	-0.36	0.53	0.26	0.77	0.75	0.13	-0.16	-0.2
chrI	50847	50906	.	0.18	-0.08	-0.49	0.03	0.26	-0.21	-0.63	0.38	0.27	-0.3	-0.45	-0.78	-0.7	-0.59	-0.87	-0.25
chrIII	31401	31460	.	-0.24	-0.3	-0.11	0.14	-0.08	-0.1	-0.48	-0.51	-0.41	-0.08	0.23	0.67	1	-0.46	-0.15	-0.31
chrXIV	191160	191219	.	-0.07	-0.1	-0.53	-0.23	-0.01	-0.27	-0.39	-0.09	-0.09	-0.44	-0.57	-0.58	-0.75	-0.54	-0.43	-0.15
chrIV	340670	340721	.	0.2	0.32	0.43	0.23	0.48	0.44	0.33	-0.29	0.11	0.26	0.35	0.11	-0.25	0.53	0.2	0.32
chrXV	646086	646145	.	-0.16	0.01	-0.17	0.06	0.06	-0.33	-0.38	0.31	0.03	-0.33	-0.59	-0.77	-0.57	-0.62	-0.62	-0.08
chrXII	381565	381615	.	-0.35	0.06	-0.11	0.01	-0.03	-0.01	0.04	-0.14	-0.18	-0.13	0.38	0.8	0.88	0.11	-0.31	0.02
chrXV	603587	603640	.	-0.34	-0.07	-0.46	-0.38	0.04	0.17	-0.18	0.26	0.12	-0.11	0.27	-0.35	-0.58	-0.35	-0.55	-0.13
chrXII	387559	387608	.	-0.19	-0.17	0	0.28	-0.15	0.01	0.59	-0.03	0.07	0.37	0.38	0.16	-0.26	0.97	0.86	0.53
chrXII	152818	152872	.	0.01	-0.12	-0.03	-0.06	-0.05	0.28	0.3	-0.2	-0.32	-0.17	0.76	0.83	0.98	0.23	-0.19	0.01
chrIII	278311	278370	.	0.02	0.1	-0.14	0.01	0.31	-0.05	-0.41	0.04	-0.01	-0.32	-0.58	-0.47	-0.81	-0.53	-0.41	-0.04
chrXIV	77630	77689	.	0.03	-0.2	-0.16	0.03	-0.18	-0.07	-0.03	0.26	0.27	0.31	0.47	-0.04	-0.9	-0.47	-0.48	-0.01
chrIV	446518	446562	.	-0.02	-0.1	-0.26	0.1	0.39	-0.03	-0.19	-0.68	-0.15	0.14	0.71	0.87	0.74	-0.19	0.33	-0.14
chrXIV	111635	111687	.	-0.13	-0.28	0.12	-0.1	-0.71	-0.34	0.9	0.63	0.34	0.43	-0.67	-0.93	-0.61	1.42	1.16	0.82
chrIII	228513	228567	.	0.1	0.47	0.28	0.35	-0.33	0.6	0.27	0	-0.27	0.25	-0.08	0.46	1.66	0.22	0.06	0.04
chrIII	296011	296070	.	-0.03	0.04	-0.07	0	-0.01	0.02	-0.07	-0.01	0.19	-0.82	-0.98	-0.92	-0.59	-0.07	0.32	-0.03
chrV	298627	298686	.	-0.15	-0.14	0.27	0.26	0.12	-0.05	-0.36	-0.17	-0.12	-0.04	0.18	-0.02	-0.29	-0.45	-0.05	-0.23
chrXII	170614	170673	.	0.13	0.24	-0.56	-0.09	0.41	0.16	-0.07	-0.87	-0.11	-0.41	-0.28	-0.57	-0.72	-0.56	-0.1	0.25
chrXII	166814	166873	.	0.01	0.11	0.23	0.03	0.07	-0.17	-0.1	0.23	-0.01	0.28	0.47	0.38	-0.17	-0.01	-0.17	-0.12
chrXII	243479	243538	.	0.05	0.1	0.6	0.31	4.46	0.19	-0.04	-0.55	0.15	1.12	0.97	1.01	0.79	0.57	2.03	-0.03
chrI	20446	20504	.	0	-0.02	-0.1	-0.33	-0.01	-0.15	-0.23	0.17	0.12	0.05	-0.12	-0.5	-0.92	-0.37	-0.11	-0.33
chrXII	379256	379315	.	-0.1	-0.03	-0.51	-0.14	0.25	0.04	-0.43	-0.29	-0.38	-0.55	-0.07	0.5	0.72	-0.56	-0.32	-0.28
chrIV	407470	407520	.	-0.06	-0.32	-0.44	-0.38	-0.14	-0.08	-0.41	-0.58	-0.76	-0.67	-0.14	0.33	0.97	-0.55	0.2	-0.51
chrXVI	407734	407793	.	0.01	-0.07	-0.14	0.2	0.22	0.14	-0.33	-0.51	-0.19	-0.16	0.33	0.27	0.57	-0.2	0.1	-0.06
chrXVI	490134	490191	.	0.13	0.32	0.49	-0.21	-0.62	-0.14	0.26	0.39	0.21	0.5	-0.81	-0.88	-1.03	0.32	-0.62	0.05
chrXV	618795	618845	.	-0.11	-0.18	-0.32	0.05	0.19	0.11	-0.1	-0.07	-0.27	-0.58	-0.37	-0.14	-0.28	-0.03	0.1	-0.09
chrIX	339938	339985	.	-0.46	-0.18	-0.22	-0.36	-0.54	-0.23	-0.08	-0.31	-0.5	-0.26	0.1	0.67	0.9	0.16	-0.17	-0.28
chrII	478509	478558	.	0.58	0.62	1.06	0.67	-0.27	0.82	1.28	0.54	0.34	1.08	0.46	0.54	0.91	2.13	1.43	0.9
chrXIV	105839	105885	.	0.53	0.41	0.21	0.24	-0.57	0.5	0.46	0.52	0.69	0.65	-0.29	-0.97	-0.01	0.47	0.08	0.2
chrIII	261626	261670	.	0.1	0.19	0.3	0.32	-0.35	0.14	0.37	0.19	0.01	-0.13	-0.91	-0.69	-0.28	0.35	-0.29	0.01
chrXVI	484934	484993	.	0.2	0.19	0.25	0.06	-0.37	0.12	0.21	0.62	0.23	-0.19	-0.4	-0.59	-0.16	0.33	-0.18	0.12
chrXVI	709839	709885	.	-0.05	-0.12	0.04	-0.34	-0.43	-0.19	-0.07	-0.06	0.14	0.02	-0.54	-0.8	-0.7	-0.28	-0.41	-0.11
chrXVI	411834	411893	.	-0.21	0.08	0.11	0.13	0.18	0.2	0.11	-0.32	-0.25	-0.09	0.28	0.56	0.57	-0.09	-0.08	-0.08
chrIII	147882	147941	.	-0.34	-0.24	-0.35	-0.08	0.01	-0.12	-0.13	-0.15	0.13	0.09	0.04	-0.64	-0.68	-0.09	0.22	0.07
chrIII	236311	236370	.	0.19	0.1	-0.01	-0.15	0.32	0.08	0.19	-0.15	-0.21	0.11	0.79	0.28	-1.01	-0.01	-0.13	0.04
chrXII	240989	241038	.	-0.16	-0.22	-0.6	-0.38	0.03	-0.26	-0.69	-0.64	-0.49	-0.49	0.34	0.53	0.25	-0.67	-0.61	-0.19
chrIII	39201	39260	.	0.15	0.02	-0.3	0.01	0.06	0.17	0.13	-0.47	-0.21	-0.1	0.56	0.91	1.72	-0.09	2.27	-0.23
chrVI	195392	195442	.	-0.15	-0.2	-0.03	0	-0.85	-0.51	-0.17	-0.6	-0.52	-0.23	-0.44	0.32	1.33	0.06	-0.32	-0.24
chrXIV	188065	188109	.	0.21	-0.02	0.22	0.01	-0.46	0.1	0.17	0.16	0.26	0.31	-0.53	-0.78	-0.42	-0.02	-0.08	0.03
chrVI	161911	161967	.	0.42	0.24	0.12	0.48	0.49	0.41	0.36	-0.46	0.22	0.09	0.04	1.07	1.64	0.7	0.9	0.67
chrI	12293	12342	.	0.16	-0.04	0.35	0.13	-0.6	0.04	0.45	0.7	0.4	0.58	-0.22	-0.22	-0.37	0.37	-0.24	0.04
chrV	544866	544918	.	0.43	0.25	0.77	0.28	-0.32	0.26	0.63	0.24	0.13	0.61	-0.12	-0.17	-0.16	0.81	0.24	0.02
chrXI	495593	495652	.	0.11	0.13	-0.47	-0.32	0.23	-0.25	-0.2	0.54	0.23	-0.57	-0.8	-1.32	-1.1	-0.22	-0.4	0.14
chrXV	659487	659545	.	-0.13	-0.03	-0.3	-0.08	-0.03	-0.31	-0.31	-0.1	0.13	-0.27	0.03	-0.28	-0.44	-0.49	-0.45	-0.11
chrXII	477470	477529	.	0.24	0.21	0.06	0.57	0.6	0.17	-0.04	0.08	0.7	0	0.2	0.58	1.15	0.2	0.13	0.54
chrVI	249786	249830	.	-0.13	-0.36	-0.11	-0.23	-0.73	-0.33	0.03	-0.15	-0.32	-0.32	-0.87	-0.78	-0.72	0.09	-0.59	-0.28
chrIII	78617	78661	.	0.2	0.1	0.17	0.43	0.23	0.46	0.47	0.08	-0.27	-0.46	-0.2	0.21	1.01	0.43	0.5	0.03
chrXVI	447939	447993	.	0.08	-0.05	0.3	-0.1	-0.08	-0.09	0.29	0.43	0.23	0.64	0.42	-0.06	-0.54	0.67	0.12	0.24
chrV	566060	566119	.	-0.11	-0.1	0.15	-0.07	-0.67	-0.05	0.69	-0.62	-0.34	-0.04	-0.04	0.28	0.94	1.23	0.79	0.79
chrII	513803	513858	.	-0.3	-0.3	-0.03	-0.15	-0.24	-0.44	-0.61	0.37	0.17	-0.01	-0.63	-0.93	-0.47	-0.54	-0.48	-0.25
chrXII	372956	373015	.	-0.21	0.07	0.2	0	-0.26	0.13	0.13	-0.78	-0.21	0.43	0.43	0.95	1.53	0.1	1.98	0.08
chrIII	93502	93555	.	-0.16	-0.06	0.11	0.05	-0.2	-0.06	-0.21	0.13	0.16	0.42	0.47	-0.18	-0.51	-0.26	-0.22	0.12
chrX	372973	373032	.	-0.1	0.05	-0.22	-0.23	0.39	-0.08	-0.25	-0.58	-0.58	-0.49	-0.02	0.54	0.85	-0.16	-0.44	-0.13
chrI	15246	15305	.	0.29	0.17	0.19	0.04	0.18	0.24	0.18	0.51	0.32	0.01	0.04	-0.46	-0.6	0.14	0.12	0.11
chrIII	302016	302069	.	0.39	0.12	-0.1	-0.16	0.35	-0.05	0.01	0.46	0.13	-0.1	-0.65	-0.74	-1.13	-0.16	-0.15	0.21
chrXVI	512034	512093	.	-0.16	0.13	-0.01	0.03	-0.02	0.08	-0.4	-0.64	-0.1	0.48	0.62	0.94	1.6	-0.61	1.81	-0.15
chrXVI	531834	531890	.	0.15	-0.01	-0.25	0.15	0.11	-0.29	-0.3	0.55	0.31	-0.11	-0.56	-0.71	-0.81	-0.47	-0.23	-0.1
chrXII	393060	393115	.	0.03	0.04	-0.28	-0.2	0.4	-0.14	-0.26	0.48	0.48	0.57	0.86	-0.73	-0.98	-0.11	-0.2	0.07
chrIII	2911	2959	.	0.08	-0.04	0.29	-0.07	-0.3	-0.02	0.82	0.66	-0.38	-1.12	-1.2	-1.07	-0.61	1.44	1.14	0.67
chrXVI	510634	510693	.	-0.13	0.14	0.02	0.03	0.16	0.26	0.08	-0.81	-0.36	0.25	0.38	0.48	0.33	-0.04	0.31	0.19
chrVII	84502	84561	.	0.2	0.05	0.25	0.39	0.24	0.21	-0.1	-0.05	-0.05	-0.42	-1.03	-1.03	-0.94	-0.22	-0.06	-0.31
chrIV	356566	356619	.	0.32	0.34	0.49	0.23	0.67	0.37	0.32	0.68	0.35	-0.36	-0.22	-0.58	-0.57	0.25	0.16	0.18
chrIX	369829	369873	.	0.42	0.7	0.72	0.61	-0.01	0.66	0.82	0.63	0.93	0.95	0.5	0.66	0.75	0.71	0.27	0.4
chrIV	1228182	1228229	.	-0.37	-0.25	-0.25	-0.28	-0.41	-0.3	-0.25	0.17	-0.15	-0.35	-0.48	-0.98	-1.03	-0.14	-0.59	-0.27
chrXII	367262	367310	.	0.16	-0.03	-0.47	-0.29	0.2	0.11	-0.13	-0.07	-0.46	-0.59	0.45	0.71	0.98	-0.06	-0.12	0.19
chrXVI	504134	504193	.	0.29	-0.06	0.25	0.03	0.28	0.16	0.34	-0.12	-0.24	0.07	0.41	0.55	0.04	0.62	0.21	0.25
chrXII	147716	147760	.	-0.14	-0.16	0.07	-0.06	0.12	0.04	0.04	-0.53	-0.13	0.28	0.8	0.8	0.53	-0.11	-0.16	-0.18
chrXV	670786	670845	.	0.05	0.1	-0.05	0.14	-0.33	-0.08	-0.01	-0.2	0.22	-0.04	-0.38	-0.57	-0.62	-0.09	-0.05	-0.36
chrIX	363431	363475	.	-0.28	-0.04	0.13	-0.01	-0.3	-0.3	0.09	-0.09	-0.43	0.14	0.45	0.79	0.78	0.08	-0.33	-0.14
chrX	381473	381532	.	-0.12	-0.07	0.22	0.01	0.08	0.15	0.22	-0.16	-0.28	0.09	-0.04	0.4	0.49	0.44	0.04	-0.09
chrVII	13301	13360	.	0.11	0.1	-0.1	0.05	0.25	-0.01	-0.34	0.12	-0.16	-0.38	-0.19	-0.08	-0.08	-0.41	-0.26	-0.06
chrVI	70091	70150	.	-0.18	0.1	0.37	-0.04	-0.04	-0.06	0.07	0.2	-0.03	0.63	0.34	0.06	-0.5	0.07	-0.05	-0.04
chrXI	533397	533445	.	-0.19	-0.52	0.17	0.16	-0.64	0.04	0.22	0.09	0.09	0.48	-0.2	-0.27	0.04	0.11	-0.35	-0.39
chrVI	237882	237941	.	-0.34	-0.23	-0.46	-0.36	0.05	-0.57	-0.61	-0.02	-0.41	-1.2	-1.38	-1.39	-0.81	-1	-0.72	-0.24
chrXII	228981	229038	.	-0.05	-0.08	-0.26	-0.03	-0.6	-0.09	0.17	-0.75	-0.56	-0.48	-0.21	0.37	1.34	0.2	-0.1	-0.17
chrIII	19301	19360	.	0.07	0.34	-0.01	0.08	0.36	0.02	-0.29	0.35	0.3	0.17	-0.15	-0.74	-0.57	-0.5	-0.36	0.16
chrXVI	486438	486493	.	-0.2	-0.49	-0.93	-0.33	0.07	-0.32	-0.77	0.03	-0.17	-1.34	-1.36	-1.38	-1.21	-1.2	-0.89	-0.58
chrXV	643586	643645	.	0.01	-0.08	0.06	0	0.28	-0.23	-0.39	0.39	-0.07	-0.48	-0.99	-0.77	-0.85	-0.55	-0.42	-0.21
chrIV	432515	432569	.	-0.05	0.06	-0.61	-0.13	0.07	1.16	0.02	-0.29	-0.3	-0.8	0.13	0.41	0.65	-0.05	-0.16	-0.06
chrVI	52895	52950	.	0.13	-0.21	-0.16	-0.23	0.27	0.19	-0.2	-0.06	0.14	-0.22	-0.33	-0.41	-0.64	-0.13	0.7	0.21
chrXVI	694749	694793	.	0.17	0.31	0.38	0.33	-0.17	0.49	0.38	0.3	0.22	0.85	0.38	0.61	1.19	0.34	0.55	0.11
chrX	201561	201620	.	-0.15	0.05	0.07	0.23	0.14	0.15	-0.08	0.22	0.27	0.55	0.33	0.27	0.92	-0.11	0.09	-0.01
chrVIII	86251	86310	.	-0.49	-0.49	-0.8	-0.31	-0.35	-0.63	-0.84	-0.59	-0.37	-0.61	-0.53	-0.26	0.43	-0.86	-0.73	-0.41
chrXIV	114530	114589	.	0.1	0.09	-0.21	-0.28	-0.06	-0.08	-0.41	0.55	0.2	-0.27	-0.65	-0.84	-1.01	-0.52	-0.66	-0.14
chrX	382673	382732	.	0.3	0.23	0.17	0.21	0.39	0.11	0.56	0.17	-0.22	0.02	0.63	0.65	0.51	0.79	0.24	0.43
chrXIV	86631	86682	.	0.09	-0.1	0.21	0.28	-0.37	0.07	0.33	-0.17	-0.14	0.22	0.07	0.7	1.31	0.11	-0.46	-0.01
chrXVI	561734	561793	.	0.01	0.08	-0.4	-0.32	0.18	0.13	-0.15	-0.31	-0.43	-0.32	0.38	0.66	0.78	-0.28	0.23	0.12
chrVI	250394	250438	.	0.04	-0.01	0.67	0.06	-0.62	0.13	0.28	0.44	-0.09	-0.06	-0.55	-0.52	-0.66	0.52	-0.1	0.03
chrI	40246	40305	.	-0.16	0	-0.49	-0.32	0.18	-0.1	-0.43	0.12	0.07	-0.23	0.33	-0.03	-0.24	-0.33	-0.23	-0.02
chrV	298427	298478	.	-0.37	-0.15	-0.16	0.07	0.46	0.12	-0.37	-0.02	-0.15	0.06	0.16	0.1	-0.57	-0.38	0.03	-0.14
chrXVI	499334	499393	.	0.07	0.34	0.64	0.21	-0.1	0.04	0.67	-0.25	0.2	0.84	0.66	0.56	-0.5	0.86	0.41	0.32
chrXI	503793	503852	.	-0.22	-0.08	-0.34	-0.1	0.22	-0.05	-0.06	0.02	-0.01	-0.15	0.28	-0.28	-0.79	-0.4	-0.22	0.04
chrIII	94002	94050	.	0.16	0.16	0.24	0.18	-0.6	0.14	0.23	0.31	0.43	0.8	0.37	-0.29	-0.23	0.09	-0.24	-0.12
chrXII	1062735	1062788	.	0.26	0.17	0.1	0.25	0.14	0.26	0.11	0.18	0.27	0.3	0.27	0.6	0.62	0.08	0.26	0.01
chrVII	59002	59061	.	-0.03	0.09	-0.03	-0.13	-0.14	-0.01	-0.02	-0.6	-0.1	0.26	0.34	0.2	-0.23	-0.17	-0.02	-0.1
chrV	538360	538419	.	0	0	0	0	0	0	0	0	0	0	0	0	0	0	0	0
chrII	479508	479558	.	-0.33	-0.41	-0.68	-0.06	-0.3	-0.38	-0.76	-0.44	-0.48	-0.39	0.1	0.31	0.01	-0.53	-0.16	-0.34
chrI	35946	36005	.	0.06	0.13	0.2	0.21	-0.33	-0.07	0.34	0.37	0.18	0.49	-0.1	0.14	0.11	0.39	0	0.13
chrXVI	707641	707693	.	0.18	-0.11	0	-0.11	0.2	-0.12	-0.04	0.71	0.36	0.01	0.29	-0.59	-0.64	-0.15	-0.42	-0.11
chrXVI	412035	412083	.	0.03	-0.18	-0.03	-0.02	0.15	0.12	-0.02	-0.33	-0.35	-0.23	0.54	0.45	0.52	-0.07	0.06	-0.17
chrXVI	469234	469293	.	-0.06	-0.1	-0.7	-0.16	-0.06	-0.28	-0.61	0.1	0.09	-0.28	-0.38	-0.7	-0.98	-0.47	-0.6	-0.17
chrVII	85916	85961	.	0.12	0.19	0.31	0.24	-0.2	0.01	0.21	0.46	0.2	-0.43	-1.15	-0.63	-0.02	0.24	-0.22	0.34
chrII	477304	477359	.	-0.08	0.15	0.72	0.33	-0.24	0.41	0.71	-0.42	-0.19	0.5	0.38	0.18	-0.6	0.84	0.44	0.04
chrXII	133014	133073	.	-0.02	0.07	-0.04	-0.03	-0.21	0.11	-0.23	-0.1	-0.21	-0.01	0.23	0.45	0.7	-0.32	-0.35	-0.16
chrXI	525396	525440	.	0.11	0.37	0.1	0.25	-0.6	0.32	0.25	0.55	0.37	0.66	0.26	0.32	0.75	0.2	0.23	0.1
chrIX	352526	352585	.	0.2	0.1	-0.03	0.07	0.64	0.12	-0.26	-0.24	-0.16	-0.1	0.56	0.85	1.01	-0.48	-0.15	0.14
chrXIV	187060	187119	.	0.14	0.18	0	-0.04	0.4	0.06	0.41	-0.34	0.16	-0.42	-0.2	-0.56	-1.33	0.26	0.05	0.07
chrIII	241019	241069	.	0.08	0.14	0.38	0.02	-0.27	-0.04	0.15	0.06	0.21	0.76	-0.15	-0.67	-0.37	0.27	-0.23	0.03
chrIII	244811	244870	.	0.07	-0.06	-0.18	-0.07	-0.03	-0.19	-0.38	0.16	0.24	0.11	-0.51	-1.06	-1.09	-0.56	-0.42	-0.16
chrXV	593886	593933	.	-0.05	0.07	0.09	-0.21	-0.62	-0.17	0.17	0.28	0.17	0.12	-0.47	-0.91	-0.79	0.14	-0.06	0.01
chrXVI	508538	508590	.	0.29	0.11	0.19	-0.05	0.44	-0.04	0.73	-0.02	-0.33	-0.13	0.72	0.64	0.6	0.58	0.04	0.39
chrIV	387166	387225	.	-0.26	0.06	0.16	-0.06	-0.35	0.05	0.09	0.3	0.39	0.37	-0.45	-0.87	-0.94	0.3	-0.13	0.08
chrIV	431911	431965	.	-0.13	-0.12	-0.01	-0.14	-0.36	0.08	0.28	-0.48	-0.58	-0.42	-0.2	0.39	1.14	0.15	-0.04	-0.16
chrIII	303411	303470	.	-0.1	0.05	-0.42	0.13	0.22	-0.16	-0.53	0.26	0.33	-0.24	-1.06	-1.17	-0.96	-0.84	-0.65	-0.17
chrIV	310566	310611	.	-0.14	-0.28	-0.24	-0.23	-0.37	0.02	-0.22	-0.38	0.1	0.01	0.13	-0.18	-0.44	0.07	-0.25	-0.2
chrI	46850	46904	.	-0.08	-0.08	-0.37	-0.2	-0.29	-0.21	-0.18	0.14	0.15	-0.07	-0.15	-0.47	-0.54	-0.19	-0.17	-0.04
chrV	307134	307181	.	0.01	0.23	0.33	0.17	0.11	0.22	0.18	-0.09	0.04	0.41	0.34	0.24	-0.45	0.42	0.15	0.16
chrIII	250711	250768	.	-0.05	0.2	0.01	0.17	0.17	-0.05	-0.21	0.76	0.28	-0.36	-0.9	-0.93	-0.86	-0.26	-0.37	-0.12
chrII	506300	506356	.	-0.04	0.11	-0.32	-0.12	0.11	-0.16	-0.26	0.49	0.26	0.03	-0.1	-0.9	-0.99	-0.19	-0.46	0.03
chrXV	623289	623344	.	0.02	0.23	0.43	0.04	-0.28	0.01	0.42	0.19	-0.18	0.08	-0.28	-0.31	-0.44	0.48	0.01	0.2
chrIX	349733	349784	.	-0.04	-0.03	-0.18	0.03	0.41	-0.01	-0.19	-0.21	-0.22	-0.13	0.64	0.96	0.71	-0.37	0.01	0.03
chrV	542361	542418	.	0.03	0.04	-0.55	-0.4	0	-0.25	-0.43	0.4	0.25	-0.1	-0.03	-0.38	-1.1	-0.2	-0.32	-0.15
chrXII	132914	132973	.	-0.14	0.15	-0.3	0.16	-0.02	0.26	-0.16	0.09	-0.1	0.02	0.23	0.64	0.74	-0.21	-0.24	-0.21
chrIII	224317	224369	.	-0.18	0.21	0.5	0.08	-0.19	0.27	0.26	-0.4	-0.35	0.31	0.26	0.54	0.87	0.12	1.21	-0.15
chrIII	123486	123537	.	0.18	0.17	0.34	0.57	0.04	0.51	0.72	0.6	0.54	0.81	0.88	0.92	1.11	0.6	1.09	0.23
chrX	357677	357728	.	-0.17	-0.02	0.02	-0.07	-0.09	-0.19	0.15	0.22	0.34	0.56	0.41	-0.15	-0.67	0.07	-0.21	-0.27
chrII	470300	470359	.	0.2	0.09	0.2	0.07	-0.32	0.15	0.3	0.44	0.32	0.42	-0.18	-0.51	-0.67	0.47	-0.07	0.43
chrV	566460	566504	.	-0.47	-0.38	0.34	0.04	-0.85	-0.1	0.7	-0.38	-0.23	0.67	-0.05	0.65	0.6	1.08	0.85	0.33
chrIII	121082	121141	.	0.07	-0.03	-0.58	-0.12	0.21	0.01	-0.1	-0.47	-0.31	-0.25	0.35	0.73	0.33	0.2	0.39	0.21
chrVI	255498	255542	.	-0.05	-0.17	0.25	0.27	-0.39	0.08	0.37	0.46	-0.09	-0.03	-0.46	-0.42	-0.2	0.36	0.56	-0.12
chrXV	612486	612545	.	-0.38	-0.2	-0.15	-0.43	-0.17	0.01	-0.26	-0.83	-0.15	-0.07	-0.26	-0.46	-0.68	-0.35	-0.35	-0.11
chrIV	446113	446170	.	-0.06	0.06	-0.12	0.15	0.45	0	-0.14	0.04	0.01	-0.07	0.41	0.22	0.35	-0.2	0	-0.03
chrIII	237615	237670	.	-0.06	-0.07	0.1	0.1	-0.52	-0.31	0.14	0.07	0.18	0.5	0.29	-0.17	-0.52	-0.05	-0.49	-0.12
chrXVI	456934	456993	.	-0.31	-0.41	-0.49	-0.07	-0.21	-0.11	-0.42	-0.98	0.37	0.56	0.95	1.17	1.59	-0.42	1.53	-0.28
chrIII	273511	273570	.	-0.01	-0.06	-0.11	0.02	0.42	-0.07	-0.37	-0.46	0.05	-0.03	-0.18	-0.13	0.28	-0.52	0.78	-0.13
chrIV	466913	466959	.	-0.05	0.1	0.51	0.06	-0.33	-0.08	0.21	0	-0.3	0.34	0.15	0.56	0.92	0.38	-0.14	0.14
chrXII	144819	144870	.	0.4	0.31	0.22	0.68	0.82	0.47	0.17	-0.73	0.07	-0.48	-0.03	0.29	1.68	0.03	2.13	0.36
chrIV	402266	402325	.	-0.06	0	-0.11	0.13	0.31	-0.05	-0.36	-0.2	-0.26	-0.28	0.02	0.62	0.7	-0.29	-0.32	0
chrVII	42602	42656	.	0.15	-0.24	-0.06	-0.23	-0.01	-0.2	-0.27	0.55	0.04	-0.46	-1.01	-1.05	-0.91	-0.49	-0.44	0.14
chrIII	138689	138741	.	0.05	0.2	0.61	0.08	-0.69	0.38	0.97	0.29	0.03	0.63	-0.08	0.3	1.05	1.87	1.29	0.34
chrXVI	532334	532391	.	0.03	0.06	-0.07	0.01	0.14	-0.15	-0.24	0.24	0.31	0.1	-0.37	-0.5	-0.31	-0.42	-0.03	-0.14
chrXVI	518634	518693	.	-0.12	0.02	-0.29	0.02	-0.33	-0.05	-0.07	-0.44	-0.05	-0.32	-0.01	0.35	0.68	-0.08	-0.53	-0.17
chrII	470402	470446	.	0.08	-0.14	0.2	0.14	-0.25	-0.1	0.13	0.44	0.4	0.46	-0.24	-0.72	-0.12	0.25	0	0.1
chrXIV	196669	196715	.	-0.02	-0.02	0.24	0.01	-0.43	-0.14	0.33	0.29	0.28	0.78	0	0.06	0.49	0.33	1.09	-0.07
chrVII	18501	18560	.	-0.18	-0.05	0.38	-0.17	0.1	-0.21	-0.31	-0.16	0.03	0.11	0.13	0	0.07	-0.41	0.42	-0.11
chrXVI	406443	406487	.	0.03	0.26	0.5	0.31	0.12	0.42	0.62	-0.02	0.06	0.64	0.73	0.31	-0.31	0.63	0.18	-0.01
chrII	522000	522059	.	-0.11	0.06	-0.05	0.16	0.07	-0.16	-0.48	0.09	-0.06	-0.2	-0.74	-0.65	-1.02	-0.34	-0.45	-0.02
chrXIV	208760	208819	.	-0.11	-0.18	-0.44	-0.29	0.1	-0.21	-0.55	0.22	-0.16	-1.08	-1.04	-1.11	-1.36	-0.34	-0.4	-0.17
chrXII	248180	248230	.	-0.33	-0.1	0.01	-0.18	0.09	-0.24	-0.08	-0.42	-0.13	0.22	0.33	0.12	-0.38	0.23	0.3	-0.09
chrXII	234279	234338	.	-0.03	-0.14	0.31	0.42	0.12	0.34	0.27	-0.79	-0.7	-0.35	-0.32	0.27	1.09	0.52	0.3	-0.09
chrIX	367026	367085	.	-0.09	0.12	-0.09	-0.02	0.32	-0.14	-0.1	0.13	0.02	0.18	0.55	0.75	-0.01	0.03	-0.15	0.17
chrIII	252517	252561	.	-0.2	-0.2	-0.55	-0.3	-0.64	-0.31	-0.62	0.88	0.25	-0.61	-1.29	-0.98	-0.66	-0.57	-0.55	-0.39
chrXVI	416634	416683	.	-0.17	-0.05	-0.14	-0.09	-0.64	-0.12	0.01	-0.35	-0.65	-0.43	-0.22	0.25	0.84	-0.03	-0.28	-0.13
chrXII	166014	166071	.	-0.13	-0.01	-0.19	0.2	-0.36	0.09	0.16	-0.22	-0.25	0.03	0.21	0.4	0.26	-0.11	-0.36	-0.22
chrIII	244611	244670	.	0.03	-0.08	-0.03	-0.2	-0.01	-0.32	-0.39	0.48	0.25	0.2	-0.59	-0.9	-1.01	-0.42	-0.24	0.03
chrIII	27601	27660	.	-0.28	-0.26	-0.03	0.15	0.16	-0.27	-0.34	-0.13	0.03	0.33	0.65	0.57	-0.18	-0.19	0.11	-0.37
chrIII	5403	5455	.	0.29	0.22	0.18	-0.13	-0.09	0.21	0.19	0.64	-0.37	-1	-1.26	-0.95	-0.71	0.36	0.51	0.33
chrIV	320874	320924	.	-0.3	-0.04	0.06	-0.38	0.19	-0.23	-0.28	-0.38	-0.36	-0.02	0.44	0.47	0.1	-0.11	-0.21	-0.25
chrXIV	80138	80188	.	-0.07	-0.04	-0.45	-0.15	0.04	-0.29	-0.05	0.1	-0.02	0.15	0.79	0.05	-0.51	-0.07	-0.2	-0.02
chrX	392374	392425	.	-0.3	-0.36	-0.21	-0.35	-0.4	-0.34	-0.41	0.44	0.3	0.58	0.2	-0.92	-1.05	-0.27	-0.36	-0.62
chrIV	476813	476863	.	-0.15	-0.08	-0.22	0.17	0.25	0.02	-0.51	-0.11	0.15	0.38	0.68	1.2	1.13	-0.55	1.01	-0.17
chrIII	296411	296464	.	-0.1	-0.33	-0.25	-0.04	-0.17	-0.17	-0.48	0.64	0.17	-0.88	-1.2	-1.21	-0.8	-0.4	0.25	0.04
chrXVI	539234	539293	.	-0.08	-0.07	-0.53	-0.04	-0.03	-0.17	-0.3	0.6	0.33	-0.14	-0.06	-0.61	-1.06	-0.42	-0.53	-0.08
chrXII	234879	234938	.	-0.15	0.2	0.64	0.24	0.12	0.35	0.74	-0.67	-0.5	-0.13	0.16	0.54	1.12	0.73	0.39	0.11
chrXIV	192863	192914	.	0.15	0.24	-0.12	-0.21	0.19	-0.05	-0.3	0.43	0.2	-0.18	-0.05	-0.31	-0.57	-0.48	-0.27	0.13
chrIV	405572	405625	.	-0.15	-0.29	-0.2	-0.27	-0.07	-0.24	-0.23	-0.33	-0.64	-0.3	0	0.45	0.8	-0.04	-0.25	-0.13
chrI	49747	49806	.	-0.12	0.05	-0.21	-0.29	0.35	-0.15	-0.67	0.29	0.27	-0.33	-0.56	-0.9	-0.98	-0.77	-0.71	-0.19
chrXIV	113730	113787	.	0.18	0.16	0.31	0.02	-0.11	0.17	0.22	0.66	0.31	0.34	-0.23	-0.65	-0.98	0.02	-0.17	-0.03
chrIV	379766	379822	.	0.23	0.18	-0.01	-0.33	0.33	-0.08	-0.12	0.68	0.23	-0.66	-1.05	-0.84	-0.87	-0.19	-0.31	0.12
chrXVI	416145	416189	.	-0.1	0.33	0.72	0.18	-0.32	0.3	0.11	-0.12	-0.27	0.3	0.1	0.82	1.05	0.22	-0.09	0.07
chrIII	315511	315570	.	-0.02	0.23	-0.11	0.17	0.32	0.38	0.19	-1.06	0.09	0.08	0.27	0.43	0.16	-0.04	2.65	-0.1
chrXII	366361	366414	.	0.28	0.19	0.04	0.26	0.48	0.21	-0.12	0.03	-0.06	0.25	0.59	1.25	1.2	-0.15	0.15	-0.03
chrIV	476117	476170	.	-0.14	-0.24	-0.19	-0.03	0.05	-0.09	-0.66	-0.77	-0.4	0.08	0.41	0.67	0.47	-0.61	0.04	-0.09
chrIII	22101	22160	.	0.08	0.01	-0.24	-0.16	0.2	-0.12	-0.22	0.01	0.03	0.04	0.03	-0.3	-0.78	-0.37	-0.37	-0.16
chrXVI	465537	465587	.	0	-0.09	0.21	0.03	-0.39	-0.19	0.13	-0.16	-0.01	0.27	0.04	-0.02	0.13	0.33	-0.2	-0.02
chrXVI	692936	692981	.	0.15	-0.03	0.43	0.02	-0.63	-0.08	0.04	0.13	0.04	0.51	0.25	0.38	0.28	0.36	0.04	0.05
chrIV	1230374	1230427	.	-0.28	-0.28	-0.57	-0.68	-0.17	-0.32	-0.8	0.23	-0.09	-0.59	-0.71	-1.01	-1.38	-0.8	-0.65	-0.24
chrVII	56713	56757	.	0.09	0.05	-0.13	0.21	-0.55	0.37	0.03	0.34	0.31	0.45	-0.08	0.14	0.58	-0.01	-0.21	-0.04
chrIII	22205	22255	.	-0.15	0.07	0.07	-0.19	0.07	-0.34	-0.27	-0.07	-0.04	0.36	0.23	-0.37	-0.91	-0.52	-0.38	-0.18
chrI	160514	160573	.	0.54	0.62	0.62	0.72	0.73	0.64	0.46	-0.44	0.48	0.51	0.98	0.74	1.27	0.81	0.9	0.77
chrIII	217611	217669	.	0.27	0.05	0.39	0.1	0.17	0.13	0.18	0.1	-0.28	0.23	0.53	0.72	0.35	0.42	0.04	0.4
chrX	374176	374230	.	0.34	0.2	-0.15	0.23	0.38	0.57	0.11	-0.77	-0.46	-0.47	0.04	0.51	1.07	0.31	1.05	0.04
chrIX	373727	373777	.	-0.01	0.13	0.12	-0.1	-0.23	-0.48	0.17	0.24	0.27	0.53	-0.06	-0.71	-1	-0.07	-0.36	-0.09
chrXII	357656	357708	.	-0.05	-0.18	-0.36	-0.28	0.15	0	-0.49	-0.04	-0.07	-0.16	0.45	-0.06	-0.83	-0.11	-0.39	-0.1
chrXIV	183160	183219	.	0.03	-0.05	-0.11	-0.3	0.17	-0.14	-0.01	0.45	0.22	0.07	-0.43	-0.8	-1.18	-0.08	-0.39	0
chrV	292327	292386	.	0.06	-0.06	-0.45	-0.33	0.21	-0.33	-0.13	-0.09	-0.4	-0.34	0.33	0.23	-0.02	-0.33	-0.54	-0.19
chrXII	168114	168173	.	0.2	0.34	0.3	0.49	0.31	0.39	0.49	-0.44	0.38	0.53	0.76	0.99	1.07	0.82	1.15	0.44
chrVI	264889	264937	.	0.04	0.15	0.43	0	-0.65	-0.1	0.47	0.6	-0.15	0.03	-0.75	-0.87	-0.62	0.49	0.13	0.35
chrVI	215783	215842	.	-0.13	0.11	-0.26	0.03	0.38	-0.16	-0.38	0.11	0.08	0.04	0.47	0.3	0.38	-0.53	0.42	-0.05
chrII	501307	501355	.	-0.1	-0.12	-0.06	-0.02	-0.52	-0.32	0.14	-0.09	0.14	0.55	-0.1	-0.37	-0.52	0.09	-0.47	-0.49
chrII	523200	523259	.	0.05	-0.04	-0.38	-0.1	0.07	-0.07	-0.45	0.22	0	-0.47	-0.64	-0.88	-0.57	-0.36	-0.6	0.14
chrXII	370756	370800	.	-0.1	0.17	0.04	0.88	0.31	0.53	0.45	-0.08	-0.05	-0.51	-0.26	0.17	2.19	0.19	0.82	-0.05
chrIII	50301	50360	.	-0.44	-0.1	0.12	0.24	-0.11	0	0.26	-1.19	-0.45	0.28	0.43	0.64	-0.58	-0.18	0.3	-0.31
chrXVI	492241	492291	.	0.07	0.04	0.39	0.08	-0.77	0.09	0.31	0.45	0.26	0.67	-0.55	-0.98	-0.46	0.54	-0.21	0.03
chrIII	35301	35353	.	0.07	-0.16	-0.5	0.04	0.04	0.03	-0.08	-0.52	-0.4	-0.49	-0.06	0.63	1.61	-0.05	-0.25	-0.14
chrIII	295411	295470	.	0.49	0.44	0.59	0.35	0.27	0.78	0.78	0.75	0.54	-0.38	-0.56	-0.71	-0.28	0.67	1.76	0.57
chrXV	631190	631235	.	-0.05	-0.12	0.18	-0.12	-0.56	-0.04	0.17	0.46	-0.15	-0.2	-1.07	-0.96	-0.82	0.38	-0.13	0.1
chrVI	250583	250636	.	-0.03	0.04	0.2	0.07	-0.36	0.04	0.13	0.3	-0.27	-0.51	-0.89	-0.7	-0.61	0.3	-0.31	-0.18
chrXV	680186	680242	.	0.02	0.05	0.1	-0.13	-0.04	0.07	0.22	0.03	0.04	0.32	0.47	0	-0.17	0.18	0.09	-0.1
chrXVI	689834	689890	.	-0.16	-0.05	-0.19	0.23	-0.12	0.07	-0.14	-0.14	0.1	0.18	0.61	0.41	0.28	-0.1	-0.03	-0.29
chrX	355573	355632	.	0.56	0.56	0.84	0.59	-0.2	0.82	0.98	0.86	0.95	1.49	0.5	-0.12	-0.01	0.99	0.95	0.45
chrXIV	177160	177219	.	-0.08	-0.44	-0.43	-0.07	-0.01	-0.36	-0.61	0.28	0.02	-0.24	-0.53	-0.69	-0.46	-0.49	-0.69	-0.27
chrXVI	464748	464792	.	-0.36	-0.01	-0.16	-0.02	-0.59	-0.14	-0.59	0.49	0.28	0.4	-0.38	-0.35	0.03	-0.46	-0.3	-0.47
chrXV	663786	663843	.	0.2	0.2	0.36	0.2	0.35	0.48	0.62	0.49	0.52	0.86	0.99	0.73	0.7	0.69	1.11	0.38
chrII	510203	510256	.	-0.18	0.11	-0.1	-0.14	-0.01	-0.01	-0.38	0.74	0.41	0.08	-0.67	-0.71	-1.02	-0.22	-0.38	0.15
chrXII	221785	221835	.	-0.51	-0.15	-0.2	-0.05	-0.12	-0.29	-0.32	-0.83	-0.54	-0.2	0.34	0.68	0.46	-0.43	0.03	-0.09
chrXIV	215662	215706	.	0.33	0.08	0.01	0	-0.55	-0.14	0.66	0.21	-0.09	-0.66	-1.52	-0.91	-0.39	0.29	-0.4	0.01
chrVI	187183	187241	.	-0.24	-0.1	-0.69	-0.13	0.28	-0.21	-0.73	-0.23	-0.15	-0.2	0.48	0.56	-0.3	-0.53	-0.42	-0.07
chrXV	678086	678145	.	0.27	0.28	0.35	0.53	0.37	0.3	0.09	-0.7	0.02	0.01	0.3	0.07	-0.53	0.23	0.48	0.35
chrVII	76102	76161	.	0.15	-0.06	-0.51	-0.09	0.28	-0.32	-0.1	0.28	0.2	-0.35	0.02	-0.57	-0.91	-0.03	-0.24	-0.02
chrVI	82391	82450	.	-0.44	-0.13	0.21	-0.17	-0.18	-0.11	0.81	0.15	0.07	0.25	-0.44	-0.92	-1.12	0.85	0.69	0.18
chrXII	142314	142373	.	0.1	0.04	-0.2	0	0.2	0.31	-0.28	-0.24	-0.49	-0.47	0.19	0.55	0.64	-0.62	-0.2	-0.02
chrII	501715	501759	.	0.08	-0.16	0.49	0.22	-0.78	0.08	0.47	-0.06	0.21	0.85	0.03	-0.19	-0.41	0.43	-0.1	0.1
chrVI	50601	50650	.	0.38	0.15	0.18	0.13	-0.32	-0.04	0.37	0.59	0.12	-0.21	-0.69	-0.89	-0.7	0.28	-0.36	-0.02
chrII	517300	517359	.	-0.04	0.03	-0.46	-0.01	0.09	-0.08	-0.17	0.44	1.02	0.92	0.69	0.44	-0.46	0.04	2	-0.04
chrVII	49705	49755	.	0	0.09	0.3	-0.04	0.1	-0.01	0.3	0.58	0.29	0.41	-0.14	-1.06	-0.96	0.19	-0.36	-0.09
chrIV	431612	431670	.	-0.12	0.02	0.11	-0.12	-0.04	0.27	0.31	-0.33	-0.31	-0.1	-0.01	0.55	0.81	-0.01	0.08	-0.11
chrXI	530695	530746	.	0.05	-0.36	-0.66	-0.01	0.21	-0.16	-0.68	-0.25	0.16	0.3	0.68	0.39	0.26	-0.94	1.33	-0.37
chrII	507600	507659	.	-0.11	0.15	-0.09	0.06	0.38	0.08	-0.34	0.12	0.29	0.36	-0.41	-0.75	-0.62	-0.22	-0.54	0.1
chrVI	215484	215539	.	-0.15	0.16	-0.01	0.13	0.26	0.03	-0.28	0.15	0.14	0.44	0.49	0.38	0.2	-0.34	0.34	-0.14
chrIII	58001	58051	.	0.36	0.29	0.31	0.36	-0.04	0.28	0.43	0.02	0.49	0.65	0.29	-0.01	0.16	0.46	-0.06	0.19
chrXII	374756	374815	.	-0.04	-0.06	-0.05	0.13	0.13	0.15	0.28	-0.52	-0.33	-0.39	-0.4	0.36	1.07	0.63	0.77	0.33
chrXI	202662	202705	.	0.5	0.25	0.56	0.59	0.59	0.7	0.78	0.23	0.44	0.6	0.62	0.61	0.56	0.81	1.03	0.55
chrIV	453814	453870	.	-0.23	-0.08	-0.09	0.08	0.05	-0.01	-0.35	-0.43	-0.23	-0.04	0.41	0.65	1.03	-0.14	0.12	0.03
chrXII	229086	229134	.	0.1	0.15	0.09	0.12	-0.42	0.08	0.25	-0.38	-0.42	-0.04	-0.05	0.4	1.53	0.35	0.21	0.07
chrIV	359765	359824	.	0.32	0.32	1.08	0.16	0.38	0.66	0.82	0.33	-0.09	-0.06	-0.41	-0.25	-0.83	0.91	0.57	0.53
chrIII	283411	283464	.	0.27	0.15	0.21	-0.01	0.13	-0.09	0.22	0.39	-0.06	-0.28	-0.35	-0.75	-0.93	0.09	-0.15	0.11
chrI	31947	31998	.	0.21	0.18	-0.04	0.23	-0.42	0.29	-0.1	0.37	0.17	0.36	0.23	0.41	1.32	-0.23	0.37	-0.24
chrIII	207425	207469	.	0.02	0.26	0.18	0.02	-0.24	-0.01	0.11	0.44	0.54	0.68	0.12	-0.5	-0.5	0.26	-0.1	0.2
chrVII	24502	24560	.	0.3	0.01	-0.04	0.1	0.39	0.26	0.13	0.37	-0.03	-0.22	0.2	-0.49	-0.39	0.62	0.38	0.37
chrIV	410267	410325	.	0.21	0.36	0.46	0.39	0.29	0.31	0.49	-0.27	0.01	0.25	0.37	0.65	1.36	0.23	0.68	0.08
chrXII	139119	139173	.	-0.02	0.02	-0.23	-0.15	0.23	-0.11	-0.35	-0.42	-0.39	-0.59	0.18	0.44	1.06	-0.54	0.41	0
chrXV	660501	660545	.	-0.17	0.05	0.12	-0.17	-0.25	-0.49	-0.12	0.32	0.17	0.17	0.23	0	-0.6	0.16	-0.37	-0.19
chrIV	1257978	1258025	.	-0.13	-0.26	-0.15	-0.12	-0.28	-0.3	-0.02	0.53	0.14	-0.33	-1.04	-1.05	-0.9	-0.08	-0.36	-0.36
chrIII	83202	83252	.	0.01	0.01	0.15	0.2	0.42	0.02	0	0.07	0.18	0.43	0.4	-0.01	-0.6	0.24	0.03	0.27
chrI	14952	15002	.	-0.22	-0.34	0.02	-0.45	-0.01	-0.32	-0.13	0.22	0.02	0.01	-0.09	-0.7	-1.09	-0.14	-0.18	-0.37
chrXI	493693	493752	.	-0.06	-0.02	-0.13	0.17	0.04	-0.13	-0.46	0	-0.12	-0.56	-1.09	-1.01	-1.1	-0.6	-0.62	-0.2
chrIII	65701	65760	.	-0.11	-0.18	0.02	0.03	-0.15	-0.24	-0.02	-0.57	-0.4	-0.31	0.38	0.66	0.67	0.02	0.3	-0.06
chrXVI	399534	399593	.	-0.12	0.09	0.04	-0.22	-0.06	-0.01	-0.09	0.18	0.23	0.47	0.12	-0.63	-0.84	-0.19	-0.46	0.02
chrVI	265086	265141	.	0.22	0.11	0.3	0.12	-0.34	-0.09	0.35	0.58	-0.19	-0.3	-0.71	-0.85	-0.69	0.42	0.16	0.23
chrI	40661	40705	.	-0.08	0.16	-0.14	-0.18	0.03	-0.16	-0.15	0.14	0.12	0.12	0.21	0.17	-0.17	-0.15	-0.11	-0.01
chrX	364173	364232	.	0.04	0.21	-0.32	-0.03	0.41	-0.01	-0.08	-0.09	-0.06	-0.16	0.46	0.33	-0.06	-0.38	-0.4	0.1
chrII	485500	485559	.	-0.09	0	-0.4	-0.39	0.15	0.01	-0.1	-0.24	-0.39	-0.42	0.29	0.47	0.8	-0.25	-0.05	-0.08
chrVI	256784	256829	.	-0.03	0.08	0.04	0.06	0.06	-0.13	0.37	0.87	0.93	0.83	0.51	0.17	0.02	0.25	2.9	-0.13
chrV	304227	304286	.	-0.06	-0.01	0.26	-0.14	-0.66	-0.14	-0.01	0.23	-0.03	0.52	0.14	-0.24	-0.62	0.01	-0.04	0.03
chrXVI	473840	473891	.	0	-0.08	-0.47	-0.25	-0.25	-0.33	-0.01	0.49	0.09	-0.41	-0.58	-0.97	-0.88	-0.01	-0.43	-0.03
chrI	165337	165393	.	0.5	0.33	0.31	0.19	0.09	0.43	0.73	0.38	0.33	0.32	0	0.09	0.67	1.29	0.56	0.18
chrIV	434011	434070	.	-0.07	-0.07	0.57	0.03	0.15	0.17	0.13	-0.67	-0.44	0.14	0.33	0.51	0.35	0.4	0.75	0.08
chrIII	218611	218670	.	-0.03	-0.25	-0.16	0.06	0.29	-0.19	-0.52	-0.39	-0.29	-0.19	0.1	0.41	1.14	-0.39	-0.23	-0.1
chrXIV	176060	176119	.	-0.21	-0.38	-0.42	-0.38	-0.21	-0.49	-0.74	0.18	-0.11	-0.28	-0.47	-0.56	-0.73	-0.47	-0.78	-0.15
chrIV	325665	325724	.	0.04	0.17	0.17	-0.04	0.36	-0.01	-0.07	-0.39	-0.55	-0.22	0.22	0.58	0.93	-0.06	-0.23	0.06
chrVI	79793	79849	.	-0.06	-0.01	-0.3	-0.47	0.09	-0.37	-0.2	0.54	0.22	-0.17	-0.52	-0.89	-1.12	-0.18	-0.56	-0.12
chrV	292927	292986	.	-0.15	-0.17	-0.19	0.05	0.2	-0.1	-0.4	-0.44	-0.36	-0.21	0.09	0.07	0.12	-0.58	-0.28	-0.09
chrII	474803	474857	.	0.07	0.16	0.13	0.18	-0.3	-0.09	0.28	0.3	0.09	0.43	0.24	0.16	-0.66	0.17	-0.23	0.27
chrXI	516793	516852	.	-0.01	0.01	0.08	0.06	0.21	0.39	0.18	0.54	0.62	1.1	1.37	1.64	2.04	0.49	2.03	0.32
chrVI	236783	236840	.	0.02	0.1	-0.24	0.33	0.11	-0.18	-0.3	0.36	-0.07	-0.87	-1.19	-1.1	-0.79	-0.56	-0.53	0.02
chrIII	113582	113641	.	-0.13	-0.2	-0.61	0.02	0.24	0.01	-0.6	-0.4	-0.34	-0.4	0.16	0.8	1.18	-0.66	-0.25	-0.29
chrXVI	564837	564893	.	-0.23	-0.08	0.11	-0.36	-0.04	-0.07	-0.04	-0.26	-0.42	0.22	0.34	0.85	0.98	0.14	0.22	-0.04
chrV	305230	305283	.	0.14	0.21	0.24	0.1	-0.33	0.13	0.29	0.23	0.05	0.48	0.28	0.09	-0.19	0.34	0.4	0.41
chrIII	246116	246163	.	-0.25	0.07	0.65	0.19	-0.7	-0.01	0.38	0.79	0.66	0.76	-0.67	-0.98	-1.31	0.2	-0.23	0.1
chrVI	264685	264738	.	0.12	0.14	0.49	-0.02	-0.69	0.03	0.39	0.34	-0.22	-0.18	-0.9	-0.84	-0.48	0.43	0.16	0.34
chrIX	338426	338485	.	-0.14	-0.05	-0.19	-0.05	0.49	-0.04	-0.08	-0.61	-0.63	-0.39	0.37	0.69	0.51	-0.36	-0.38	-0.14
chrVII	84603	84651	.	0.05	0.09	-0.26	0.25	0.27	0.04	-0.23	-0.04	-0.05	-0.8	-1.18	-1.23	-1.08	-0.3	-0.19	-0.28
chrII	489211	489255	.	-0.3	-0.29	-0.47	-0.19	-0.53	-0.07	0.2	-0.6	-0.46	-0.13	0.06	0.51	1.16	0.42	0.05	-0.09
chrXVI	461934	461993	.	-0.11	-0.09	-0.06	0.02	-0.04	-0.24	-0.32	-0.43	-0.32	0.06	-0.01	0.06	-0.58	-0.17	-0.14	-0.04
chrII	479200	479259	.	0.34	0.15	0.41	0.55	0.47	0.45	0.42	-0.09	-0.25	0.24	0.64	0.58	0.32	0.66	0.98	0.58
chrIV	1222574	1222633	.	0.04	0.13	-0.12	0.09	0.23	-0.2	-0.12	-0.04	-0.3	-1	-1.1	-1.15	-0.99	-0.64	-0.66	-0.19
chrXV	644086	644135	.	-0.14	-0.3	-0.65	-0.54	0.14	-0.45	-0.79	0.23	-0.2	-0.83	-0.8	-0.82	-0.96	-0.86	-0.74	-0.19
chrIII	239411	239455	.	0.49	0.45	0.58	0.58	0.34	0.56	0.42	-0.17	0.14	0.01	0.21	0.06	0.99	0.31	1.45	0.57
chrXVI	418534	418593	.	-0.29	-0.12	-0.59	-0.27	0.23	0.1	-0.31	-0.44	-0.2	-0.44	0.61	0.88	1.44	-0.2	1.7	-0.29
chrIII	27101	27160	.	-0.09	0.03	0.21	0.14	0.13	-0.16	-0.37	-0.42	-0.07	0.02	0.48	0.39	-0.2	0.03	0.2	0.31
chrXV	604386	604445	.	-0.37	-0.05	-0.43	-0.27	0.37	-0.13	-0.43	0.4	0.12	-0.08	0.17	-0.29	-0.93	-0.69	-0.61	-0.53
chrVI	185485	185537	.	0	-0.03	0.28	0.27	-0.36	0.13	0.35	0.15	0.24	0.59	0.62	0.4	-0.42	0.41	-0.13	0.03
chrXVI	566234	566293	.	-0.05	0.02	-0.04	-0.22	0.17	0.06	-0.03	-0.23	-0.26	-0.03	0.41	0.61	0.58	0.09	0.02	0.1
chrXIV	177560	177619	.	-0.12	-0.12	-0.19	0.02	0.02	-0.32	-0.38	-0.02	-0.02	-0.24	-0.55	-0.67	-0.78	-0.31	-0.7	-0.22
chrXVI	574034	574093	.	-0.23	-0.01	-0.38	-0.06	0.19	-0.19	-0.35	-0.73	-0.17	-0.41	0.44	0.34	-0.46	-0.14	-0.4	-0.19
chrXVI	675734	675793	.	-0.14	-0.27	0.08	-0.12	0.05	-0.29	-0.31	-0.14	-0.24	0.13	0.02	-0.31	-0.61	-0.55	-0.59	-0.27
chrXV	584086	584145	.	-0.2	-0.03	-0.11	-0.15	0.03	-0.03	-0.12	0.09	-0.22	-0.65	-1.03	-1.21	-1.01	-0.31	-0.24	-0.28
chrIV	434311	434370	.	0.55	0.59	0.52	0.75	0.92	0.81	0.61	0.13	0.41	0.56	0.99	0.97	1.19	0.55	2.02	0.66
chrIV	404066	404125	.	0.11	-0.14	-0.4	-0.14	0.15	0	-0.34	-0.19	-0.54	-0.53	-0.08	0.57	0.74	-0.3	-0.28	0.12
chrXIV	196964	197019	.	-0.11	0.01	0	0.2	-0.45	0.39	0.2	0.6	0.53	0.47	-0.18	-0.22	0.67	0.36	0.82	0.07
chrVI	213983	214042	.	0.09	0.08	-0.1	-0.05	-0.02	0.06	-0.01	0.17	0.09	0.3	0.46	0.28	0.16	-0.24	-0.35	0.04
chrXV	633086	633145	.	-0.33	0	-0.15	-0.09	0.01	-0.09	-0.33	-0.71	-0.22	-0.76	-1.28	-1.06	-0.96	-0.39	-0.49	-0.06
chrXIV	88430	88482	.	0.14	-0.01	0.37	0.27	-0.2	0.34	0.09	-0.13	-0.33	0.1	0.11	0.53	1.06	-0.08	-0.47	-0.14
chrIV	331271	331316	.	0.27	0.11	0.17	0.32	-0.26	0.35	0.17	-0.24	-0.28	-0.45	-0.44	0.45	1.66	0.33	0.52	0.31
chrXIV	184663	184719	.	0.16	0.19	0.53	-0.04	-0.15	0.14	0.1	0.74	0.38	0.38	-0.55	-0.91	-0.79	0.25	-0.52	0.04
chrIV	396966	397025	.	-0.18	0	-0.23	-0.14	-0.26	-0.13	0	-0.12	-0.09	-0.09	0.39	0.44	-0.19	0.13	-0.41	-0.13
chrXIV	109436	109489	.	0	0.04	-0.35	-0.24	0.05	-0.06	0.21	0.47	0.33	-0.08	-0.58	-0.97	-0.67	0.42	0.24	0.08
chrIX	352426	352485	.	-0.03	-0.12	-0.17	0.13	0.43	-0.03	-0.32	-0.16	-0.31	-0.14	0.35	0.69	1.03	-0.55	-0.23	0.09
chrXII	381656	381715	.	-0.16	0.08	-0.01	-0.11	-0.11	0.03	-0.2	-0.11	-0.31	-0.29	0.49	0.59	0.53	-0.01	-0.23	0.1
chrIII	294611	294670	.	0.03	0.1	-0.07	-0.16	0.25	0.02	-0.19	-0.05	0.25	-0.79	-1.05	-0.82	-1.06	-0.1	1.66	0.21
chrVII	42401	42460	.	0.06	-0.07	0.1	-0.1	-0.03	-0.1	-0.04	0.72	0.02	-0.39	-0.96	-0.8	-1.02	-0.06	-0.42	0.21
chrIII	256511	256570	.	0.1	-0.07	-0.06	-0.03	0.15	-0.28	-0.53	0.44	-0.2	-0.85	-1.05	-0.95	-0.55	-0.29	-0.57	-0.12
chrIV	385966	386024	.	-0.06	-0.02	0.41	-0.31	-0.38	0.03	0.42	0.06	0	0.15	-0.97	-0.73	-1.19	0.35	-0.18	-0.2
chrXVI	500335	500384	.	-0.12	0.08	-0.25	-0.13	-0.52	-0.1	0.2	-0.03	0.01	0.23	0.07	0.28	-0.21	0.06	-0.03	0.15
chrIII	55004	55060	.	-0.17	-0.16	-0.22	-0.34	0.03	-0.15	-0.5	-0.02	-0.01	0.44	0.58	-0.2	-0.97	-0.51	-0.26	-0.05
chrVI	181983	182042	.	0.05	0.11	0.18	0.02	-0.23	-0.1	0.14	0.01	0.19	0.76	0.63	0.23	-0.6	0.14	0.23	-0.07
chrIX	349626	349685	.	0.09	0.19	0.22	0.08	0.3	0.21	0.32	0.09	0.07	0.17	0.84	1.08	0.89	-0.17	-0.13	0.11
chrVI	226185	226232	.	0.21	-0.04	0.68	0.28	-0.31	0.1	0.62	0.08	0.23	0.29	-0.32	-0.53	-0.31	0.46	-0.03	0.22
chrVI	204583	204633	.	-0.18	-0.29	-0.2	-0.12	-0.49	-0.11	-0.02	-0.27	-0.29	0.04	0.06	0.81	1.55	-0.01	-0.21	-0.49
chrXIV	206071	206119	.	-0.11	-0.05	0.04	-0.16	-0.28	-0.12	0.24	0.57	0.07	-0.05	-0.51	-0.76	-0.92	0.05	-0.42	-0.16
chrVII	74102	74147	.	-0.04	0.09	-0.01	0.33	0.02	-0.04	-0.23	0.1	0.39	0.36	0.47	-0.07	-0.59	0.04	0.2	-0.07
chrXVI	483147	483191	.	0.1	0.28	0.11	0	-0.56	0.02	0.04	1.31	0.5	-0.3	-1.16	-0.83	-0.52	-0.11	-0.3	-0.06
chrXVI	459034	459093	.	0.05	-0.04	-0.09	-0.06	0.35	-0.07	-0.23	-0.53	-0.27	-0.25	0.21	0.34	-0.01	-0.25	-0.23	0.14
chrIV	405470	405522	.	-0.17	-0.18	0.06	-0.19	-0.01	-0.09	0.11	-0.52	-0.56	-0.11	0.11	0.52	0.89	0.32	-0.34	-0.07
chrXVI	432434	432493	.	-0.24	-0.02	0.58	-0.09	-0.67	0.11	0.47	-0.49	-0.02	0.58	0.11	-0.18	-0.8	0.45	-0.08	-0.18
chrVI	243483	243530	.	-0.12	-0.2	0.23	-0.28	-0.46	-0.28	-0.02	0.38	-0.29	-0.62	-1.13	-1.02	-0.75	-0.15	-0.59	-0.15
chrXVI	408934	408978	.	-0.34	-0.2	-0.07	-0.02	-0.76	-0.18	0.4	-0.59	-0.25	0.29	0.3	0.67	0.27	0.08	-0.05	-0.29
chrXVI	470140	470188	.	0.14	0.32	0.33	0.11	-0.52	-0.01	0.24	0.54	0.12	0.34	-0.34	-0.72	-0.84	0.37	-0.3	0.07
chrVI	79091	79150	.	0.02	-0.16	-0.75	-0.25	0.17	-0.42	-0.81	0.45	0.12	-0.6	-0.9	-1.09	-0.93	-0.77	-0.67	-0.4
chrIV	1225775	1225832	.	-0.02	0.13	0.18	0	-0.34	-0.16	0.35	0.54	0.14	0.1	-0.68	-0.9	-0.67	0.25	-0.4	0.06
chrIV	384376	384425	.	0.12	0.32	0.55	-0.13	-0.51	0.02	0.29	0.77	0.35	0.32	-1.09	-1.07	-0.7	0.25	-0.78	-0.02
chrIII	25505	25553	.	0.03	-0.03	-0.01	-0.01	-0.12	-0.27	0.08	0.17	0.05	0.39	0.62	0.17	-0.21	0.12	-0.32	-0.16
chrXVI	524934	524993	.	0.17	-0.19	0.24	-0.13	-0.11	-0.09	0.08	-0.66	0.06	0.37	0.26	-0.2	-0.98	0.02	-0.28	-0.01
chrI	39046	39105	.	0.19	0.02	0.02	-0.18	-0.16	-0.1	0.15	-0.51	-0.02	-0.06	0.11	0.01	-0.55	0.09	-0.2	-0.07
chrXVI	408340	408392	.	-0.02	0.08	0.17	-0.03	0.21	-0.19	-0.04	0.04	-0.22	0.32	0.42	0.47	-0.44	0.27	-0.01	0.04
chrVI	66992	67049	.	-0.08	0.04	0.24	-0.03	-0.31	-0.36	-0.03	0.1	0.07	0.51	0.17	0.17	-0.13	0	-0.24	0.2
chrIII	242111	242170	.	0.12	0.09	-0.03	-0.19	-0.23	-0.18	-0.04	0.29	0.32	0.32	0.05	-0.87	-0.89	0.07	-0.41	0
chrVI	80591	80650	.	0.06	-0.07	-0.17	-0.23	0.12	-0.45	0.13	0.3	0.14	-0.22	-0.63	-0.97	-0.79	0.01	-0.07	0.07
chrXVI	549835	549893	.	-0.27	-0.14	-0.46	-0.05	0.42	-0.05	-0.33	0.17	-0.18	-0.16	0.17	0.16	0.23	-0.42	-0.34	0.01
chrVI	68292	68350	.	-0.01	-0.08	-0.04	-0.21	0.07	-0.33	0.34	0.24	0.27	0.3	0.39	0.23	-0.25	0.03	0.69	-0.17
chrIII	113482	113540	.	-0.29	-0.15	-0.1	0	0.13	-0.11	-0.4	-0.49	-0.36	-0.16	0.19	0.68	1.18	-0.71	-0.21	-0.15
chrV	281728	281785	.	-0.26	0.12	0.24	-0.08	-0.12	-0.04	0.12	0.18	0.1	0.54	0.29	0.42	0.01	0.29	-0.02	-0.2
chrIII	136282	136341	.	-0.14	0.12	-0.08	-0.37	0.29	-0.11	-0.18	-0.42	-0.53	-0.25	0.36	0.57	0.76	-0.16	-0.34	0.02
chrVI	190883	190942	.	-0.11	-0.19	-0.19	-0.05	-0.16	-0.08	-0.43	-0.33	-0.32	-0.18	0.33	0.74	0.95	-0.42	-0.3	0.09
chrXVI	703237	703293	.	-0.16	-0.09	-0.25	-0.4	0.03	-0.36	-0.22	0.44	-0.16	-0.03	0.13	-0.23	-0.63	-0.3	-0.3	-0.19
chrXII	141714	141773	.	-0.18	-0.1	-0.31	-0.05	0.28	0.08	-0.4	-0.95	-0.54	-0.38	-0.4	0.62	0.82	-0.84	-0.37	-0.21
chrIII	255011	255070	.	0.02	0.04	-0.34	0.1	-0.24	-0.16	-0.02	0.6	-0.1	-1.1	-1.06	-0.88	-0.96	-0.18	-0.57	0.07
chrVI	51091	51150	.	-0.24	0.07	0.36	-0.43	-0.15	-0.01	-0.14	-0.32	-0.23	-0.04	-0.57	-0.49	-1.06	-0.33	-0.22	-0.04
chrXVI	708040	708090	.	-0.15	-0.05	-0.45	-0.41	0.4	-0.48	-0.61	0.36	0.3	-0.28	-0.16	-0.7	-1.15	-0.33	-0.54	0.04
chrVII	38002	38054	.	0.26	0.13	-0.17	-0.4	0.27	-0.04	-0.01	0.5	0.11	-0.83	-0.69	-0.87	-1.07	-0.17	-0.64	0.07
chrVII	28701	28760	.	0.07	0.14	-0.11	-0.21	0.43	-0.13	-0.24	0.4	0.08	-0.05	-0.26	-0.36	-0.8	-0.05	-0.29	0.23
chrXV	682891	682942	.	0.13	0.25	0.37	0.18	-0.11	0.35	0.17	0.43	0.4	0.42	0	-0.09	0	0.09	0.29	0.03
chrVI	70193	70243	.	-0.13	-0.27	-0.45	-0.18	0.01	-0.37	-0.58	-0.08	-0.12	0	0	-0.26	-0.33	-0.36	-0.38	-0.01
chrXI	525998	526042	.	-0.42	-0.45	-0.41	-0.08	-0.27	-0.21	-0.76	0.3	0.4	0.25	0.03	0.26	0.93	-0.31	0.12	-0.49
chrIX	372326	372385	.	0.01	0.13	-0.21	0.16	0	-0.12	-0.18	0.19	0.12	0.18	0.37	-0.45	-0.85	-0.36	-0.3	0.08
chrXVI	432842	432890	.	-0.31	-0.12	0.35	-0.08	-1.03	-0.21	0.25	0.05	0.06	0.88	0.09	-0.17	-0.56	0.49	-0.22	-0.17
chrXIV	92530	92589	.	-0.05	0.27	0.1	-0.01	0.06	0.12	0.07	-0.11	-0.2	-0.01	0.07	0.6	0.64	0.2	-0.13	0.2
chrXVI	456734	456793	.	-0.12	-0.34	-0.07	0.17	0.34	-0.04	-0.68	0.29	0.77	1.06	1.51	1.69	1.78	-0.47	1.69	-0.15
chrXII	358160	358206	.	0.05	0.24	0.17	0.26	-0.1	0.16	0.12	0.26	-0.02	0.34	0.45	0.04	-0.27	0.38	-0.12	0.18
chrIV	355565	355624	.	0.14	0.31	0.84	0.46	0.23	0.48	0.29	0.23	0.15	0.2	-0.18	-0.29	0.19	0.43	0.22	0.23
chrXI	510793	510852	.	0.04	-0.06	-0.56	-0.25	0.31	-0.25	-0.46	-0.07	-0.42	-0.47	0.38	0.28	-0.13	-0.58	-0.42	0.06
chrVI	78299	78348	.	0.03	0.01	0.23	-0.05	-0.6	-0.08	0.26	0.79	0.28	0.47	-0.64	-0.76	-0.52	0.04	-0.6	0.12
chrXIV	99530	99589	.	0.46	0.41	0.24	0.24	0.54	0.39	0.78	0.8	0.57	0.5	0.69	0.6	0.41	1.01	0.44	0.7
chrX	390873	390932	.	-0.05	0.14	0	0.11	0.04	0.04	-0.24	0.63	0.56	0.58	0.3	-0.28	-0.83	-0.34	0.17	0.08
chrIV	469511	469570	.	0.14	0.4	0.18	0.07	0.32	0.39	0.22	-0.14	-0.26	-0.15	0.39	0.71	0.55	0.06	0.16	0.18
chrIII	147083	147131	.	-0.17	-0.14	-0.11	-0.29	0.01	-0.34	-0.54	0.15	0.05	0.06	-0.1	-0.98	-1.28	-0.47	-0.36	0.07
chrVI	231783	231831	.	0.02	-0.04	-0.06	-0.14	-0.25	-0.25	0	0.27	0.14	-0.22	-0.88	-0.93	-1.01	0.29	-0.46	-0.01
chrV	548060	548119	.	0.26	0.03	-0.01	0.06	0.11	-0.1	0.08	-0.02	0	-0.31	0.22	0.21	-0.1	0.29	0.14	0.24
chrIII	20301	20360	.	0.2	0.05	0.04	-0.18	0.24	-0.01	0	0.38	0.3	0.19	-0.06	-0.34	-0.76	-0.2	-0.18	0.11
chrII	523800	523859	.	-0.02	0.12	-0.34	-0.14	0.09	0.07	0.13	0.74	0.17	-0.61	-0.86	-0.87	-0.86	-0.04	-0.5	0.01
chrXVI	415143	415193	.	-0.17	-0.23	-0.05	0.07	0.23	-0.31	-0.25	-0.76	-0.59	-0.41	0.09	0.52	0.77	-0.36	0.33	0.21
chrIV	450211	450270	.	-0.04	0.02	0.29	0.2	-0.03	0.1	0.17	-0.64	-0.07	0.73	0.94	0.57	-0.14	0.21	0.31	0.14
chrXVI	558741	558787	.	-0.07	-0.1	0.41	0.08	-0.52	0.15	0.15	-0.15	-0.21	0.5	0.25	0.76	1.05	0.12	-0.16	-0.02
chrVII	31501	31560	.	0.31	0.07	-0.4	0.09	0.07	-0.09	-0.28	0.21	-0.04	-0.73	-0.66	-0.56	-0.53	-0.4	-0.36	0.09
chrXVI	676834	676893	.	-0.27	-0.11	-0.43	-0.35	-1.87	-0.29	-0.58	0.04	-0.03	-0.5	-0.12	-0.4	-0.56	-0.67	-1.03	-0.32
chrV	296827	296886	.	0	-0.07	-0.07	-0.11	-0.2	-0.04	0.14	0.17	-0.08	0.19	0.27	0.22	-0.45	0.25	0.2	0.13
chrXV	637691	637743	.	0	-0.07	0.21	-0.2	-0.74	-0.06	0.17	0.26	-0.05	-0.06	-0.89	-0.78	-0.74	0.4	-0.23	-0.06
chrXII	145614	145673	.	-0.06	0.04	-0.27	-0.19	0.05	0.04	0.09	-0.2	-0.35	-0.3	0.34	0.65	0.65	0	-0.36	-0.04
chrIV	344470	344520	.	-0.15	-0.32	-0.24	-0.19	-0.59	-0.37	-0.51	-0.25	-0.17	0.29	0.1	-0.22	-0.8	-0.17	-0.5	-0.44
chrIV	354265	354323	.	0.06	-0.05	-0.23	-0.31	-0.17	-0.13	-0.24	0.41	0.32	-0.11	-0.86	-0.92	-0.74	-0.16	-0.44	0.04
chrIII	254811	254868	.	-0.15	-0.05	0.01	-0.04	-0.48	-0.21	-0.14	0.77	0.02	-0.86	-0.83	-1.07	-0.94	-0.09	-0.66	-0.07
chrII	514400	514459	.	0.05	-0.04	-0.04	-0.12	-0.02	-0.26	-0.34	0.18	0.17	-0.01	-0.37	-0.55	-0.85	-0.61	-0.61	-0.26
chrVI	86591	86650	.	0.14	0.14	-0.31	0.06	0.38	-0.07	0.25	0.79	0.28	-0.68	-0.56	-1.21	-0.77	-0.03	-0.5	-0.03
chrXV	625986	626045	.	0.28	0.18	0.44	-0.06	0.18	0.11	0.17	0.39	0.14	0.43	0.02	-0.11	-0.45	0.08	-0.06	0.13
chrXV	672988	673036	.	-0.18	-0.05	-0.23	-0.41	0.17	-0.07	-0.1	0.16	0.17	-0.08	-0.31	-0.54	-1.23	-0.29	-0.41	-0.33
chrIII	146082	146132	.	-0.01	-0.12	-0.25	-0.03	0.04	-0.17	0.29	0.09	0.18	0.37	0.15	-0.36	-0.71	0.15	-0.54	-0.03
chrXI	501293	501352	.	0.04	0.09	0.33	0.24	0.28	-0.06	-0.23	0.24	0.16	0.44	0.24	-0.51	-0.98	-0.41	-0.2	-0.08
chrVI	261188	261241	.	-0.1	-0.07	-0.39	0.35	0.2	-0.08	-0.36	0.06	-0.1	-0.8	-0.5	-0.74	-0.55	-0.39	-0.29	-0.21
chrVI	230483	230541	.	-0.15	0.05	-0.27	0.05	0.16	-0.27	-0.44	0.34	-0.07	-0.69	-1	-0.97	-0.76	-0.48	-0.54	-0.12
chrXVI	461734	461793	.	-0.05	0.16	0.17	-0.01	-0.03	0.06	-0.16	-0.15	-0.06	0.46	0.51	0.15	-0.59	-0.21	0.01	-0.11
chrVI	220783	220833	.	0.46	0.45	0.81	0.6	-0.33	0.66	0.95	0.75	0.47	1.14	0.25	0.48	0.6	1.38	0.78	0.55
chrIII	53516	53560	.	0.07	0	0.47	0.17	-0.33	-0.13	0.1	0.08	0.19	0.67	0.26	0.17	-0.29	0.1	0.51	0.11
chrXVI	702143	702192	.	0.15	0.31	0.15	0.19	0.52	0.46	0.17	-0.12	-0.1	-0.06	0.21	-0.1	-0.22	0.58	0.59	0.35
chrXVI	680934	680993	.	-0.16	-0.45	0.02	-0.28	-0.24	-0.29	-0.5	-1.32	-0.48	-0.13	-0.01	-0.18	-0.27	-0.56	-0.42	-0.42
chrXVI	488938	488989	.	0.16	0.22	0.33	0.06	0.15	0.08	0.3	0.12	0.38	0.14	-0.52	-0.8	-0.57	0.18	-0.07	0.19
chrXV	657286	657342	.	-0.03	-0.03	0.06	-0.16	-0.47	-0.14	-0.06	0.44	0.49	0.51	0.51	0.38	0.11	0.06	1.19	-0.25
chrIII	264911	264970	.	-0.21	-0.18	-0.04	-0.36	-0.19	-0.05	-0.14	-0.07	-0.08	-0.51	-0.45	-0.57	-0.91	-0.43	-0.66	-0.41
chrIV	318165	318224	.	0.06	-0.12	-0.14	0.05	-0.04	0.04	-0.24	-0.43	-0.29	0.13	0.67	0.69	0.4	-0.22	-0.23	-0.06
chrXIV	89830	89889	.	0.21	0.17	0.14	0.29	0.49	0.42	0.09	0.18	0.3	0.68	1.12	1.59	2.3	0.18	2.69	0.01
chrXI	496393	496452	.	0.03	0.03	-0.31	0.09	0.2	-0.12	-0.23	-0.15	0.22	-0.47	-0.96	-1.11	-0.78	-0.55	-0.56	-0.06
chrXI	527893	527946	.	0.16	0.18	0.25	0.2	-0.78	0.3	0.18	0.48	0.4	0.76	0.63	0.38	0.34	0.01	0.03	-0.11
chrVI	188283	188342	.	-0.11	0	-0.13	-0.06	0.47	0.07	-0.18	-0.2	-0.24	-0.03	0.46	0.66	-0.12	-0.04	-0.28	0.17
chrII	470500	470556	.	-0.07	-0.11	0.17	0.03	-0.4	-0.04	0.12	0.44	0.33	0.54	-0.24	-0.61	-0.7	0.35	-0.08	0.04
chrXII	212180	212236	.	-0.27	0.02	0.08	0.06	-0.45	-0.03	-0.05	0.08	0.37	0.8	0.12	-0.93	-0.77	-0.19	-0.27	-0.38
chrVI	66591	66650	.	-0.04	-0.12	-0.05	0.05	0.13	-0.02	0.16	0.49	0.13	0.17	0.14	0.11	-0.48	0.12	-0.18	-0.16
chrXV	612193	612244	.	-0.07	-0.11	-0.11	-0.15	-0.16	-0.2	-0.09	0.29	0.11	0.2	-0.07	-0.25	-0.74	-0.15	-0.45	-0.01
chrIII	267011	267057	.	-0.17	-0.16	-0.09	-0.3	0.07	0.25	0.26	0.15	-0.06	-0.47	-0.14	-0.39	-0.34	0.91	1.03	0.14
chrIV	401466	401525	.	-0.02	0.03	-0.43	-0.12	0.61	0.17	-0.41	-0.29	-0.38	-0.5	0.4	0.65	0.64	-0.39	-0.14	-0.06
chrIX	370933	370981	.	-0.16	-0.28	-0.22	-0.35	-0.41	-0.38	-0.35	-0.19	-0.13	0.51	0.21	-0.38	-1.08	-0.31	-0.52	-0.56
chrVI	205583	205642	.	-0.19	-0.08	-0.23	0	0.26	0.02	-0.53	-0.87	-0.29	-0.26	0.19	0.61	1.41	-0.62	-0.24	-0.2
chrIII	242411	242470	.	0.27	0.56	0.72	0.04	-0.15	0.29	0.17	0.86	0.88	1.32	0.63	0.87	-0.36	0.01	0.82	0.31
chrV	278836	278884	.	-0.05	-0.05	-0.18	-0.11	-0.74	-0.13	0.09	0.2	0.13	0.42	0.15	0.38	0.21	0.3	-0.23	0.02
chrXIV	82934	82985	.	-0.21	-0.33	-0.27	-0.35	-0.57	-0.34	-0.29	-0.13	-0.23	0.01	-0.05	0.34	-0.14	-0.3	-0.49	-0.38
chrXV	594686	594745	.	0.09	-0.01	-0.28	0.11	0.11	-0.1	-0.18	-0.67	-0.01	-0.14	-0.02	-0.28	0.26	-0.32	0.1	-0.12
chrIV	376165	376224	.	-0.19	-0.08	-0.32	-0.39	0.14	-0.06	-0.38	0.51	-0.36	-1.25	-1.1	-1.24	-0.89	-0.42	-0.41	-0.21
chrIX	353826	353885	.	-0.3	-0.3	-0.06	-0.02	0.04	-0.14	-0.33	-0.88	-0.65	-0.11	0.15	0.6	1.04	-0.26	-0.33	-0.15
chrIX	374027	374076	.	-0.15	-0.15	0.02	-0.28	-0.36	-0.17	-0.01	0.34	0.25	0.5	0.16	-0.63	-0.9	-0.2	-0.38	-0.12
chrVII	9101	9160	.	-0.04	0.18	0.04	-0.02	0.28	-0.05	-0.13	0.52	0.17	-0.09	-0.21	-0.38	-0.84	-0.27	-0.17	0.08
chrXVI	476936	476990	.	0.1	-0.09	-0.56	-0.11	0.07	0.03	0.1	0.52	-0.01	-0.92	-0.68	-0.68	-0.35	0.19	-0.24	0.12
chrX	6694	6738	.	0.41	0.38	0.82	0.5	-0.23	0.58	1.05	-0.29	0.01	0.62	0.33	0.88	1.46	0.97	1.56	-0.15
chrXV	654292	654344	.	0.02	-0.14	0.22	0.08	-0.75	0.18	0.41	0.52	0.24	0.62	-0.19	-0.05	-0.28	0.23	-0.25	-0.08
chrII	488300	488356	.	-0.11	-0.08	0.07	-0.19	-0.17	-0.13	-0.21	-0.57	-0.51	-0.14	0.05	0.44	0.62	0.01	-0.07	-0.23
chrXI	524495	524539	.	-0.33	-0.18	-0.12	0.06	-0.6	-0.08	-0.27	0.03	-0.02	0.36	0.08	0.2	0.79	-0.28	-0.02	-0.35
chrVII	12701	12760	.	-0.15	-0.04	-0.39	-0.11	0.04	-0.19	-0.45	0.14	-0.14	-0.45	-0.31	-0.24	-0.5	-0.41	-0.4	0.13
chrXVI	694049	694093	.	-0.09	0.09	0.46	0.09	-0.75	0	0.4	0.31	0.13	0.69	-0.02	0.58	0.64	0.62	0.14	0.02
chrII	502500	502552	.	0.12	-0.08	-0.41	-0.22	0.13	-0.04	0	0.26	0.05	-0.12	0.21	-0.37	-0.61	0.01	-0.06	0.18
chrII	508600	508659	.	0.22	0.12	-0.27	0.02	0.45	-0.12	-0.33	0.6	0.4	-0.12	-0.56	-1.1	-1.08	-0.45	-0.49	0.03
chrIII	27001	27060	.	-0.32	-0.29	-0.32	-0.22	-0.27	-0.32	-0.44	-0.63	-0.3	-0.33	0.2	0.07	-0.21	-0.25	0.08	0.15
chrXVI	466734	466793	.	-0.11	-0.19	-0.29	-0.38	-0.33	-0.39	0.09	-0.15	-0.09	-0.07	-0.13	-0.55	-1.07	0.05	-0.35	-0.07
chrVI	225683	225727	.	-0.03	-0.25	-0.55	0.11	-0.13	0.09	-0.39	0.7	0.83	-0.42	-0.87	-0.93	0.57	-0.41	0.01	-0.32
chrIV	1233574	1233631	.	0.05	0.03	0.15	0.02	-0.14	0.1	-0.26	0.33	0.12	0.1	0.04	-0.39	-0.67	0.02	0.04	-0.11
chrX	378773	378832	.	-0.1	-0.01	-0.24	-0.09	-0.12	0.2	0.15	-0.51	-0.47	-0.21	0.01	0.43	0.89	0.17	-0.14	-0.32
chrIII	284211	284270	.	0.17	0.28	0.54	0.26	-0.21	0.14	0.27	0.64	0.06	-0.06	-0.66	-0.52	-0.8	0.53	0.1	0.33
chrIV	447811	447869	.	-0.06	-0.26	-0.09	-0.39	-0.07	-0.04	-0.18	-0.38	-0.34	0.14	0.48	0.45	-0.46	-0.39	-0.19	-0.33
chrXV	577250	577301	.	0.51	0.57	1.11	0.29	-0.34	0.38	0.69	0.67	0.1	0.64	-0.04	-0.11	-0.13	1.12	0.37	0.54
chrIV	464611	464662	.	0	0.07	0.47	0.18	-0.28	0.18	0.34	-0.22	-0.35	0.37	0.11	0.71	1.14	0.39	0.01	0.17
chrIV	436411	436470	.	0.12	0.23	-0.23	0.06	0.41	0.07	-0.13	-0.67	-0.6	-0.65	-0.17	0.38	1.27	-0.28	0.17	0.09
chrI	26360	26404	.	0.24	0.23	0.73	0.25	-0.64	0.02	0.7	0.31	0.34	0.97	0.12	0.41	0.17	0.6	-0.26	0.22
chrXII	235086	235132	.	-0.14	-0.05	0.68	-0.12	-0.64	0.21	0.64	-0.36	-0.34	0.41	-0.07	0.8	1.11	0.64	0.12	-0.26
chrXIV	112839	112887	.	-0.12	-0.04	0.34	-0.13	-0.85	-0.06	0.91	0.5	0.31	0.39	-0.58	-0.96	-0.9	1.5	1.03	0.56
chrII	470907	470958	.	0.08	0.34	0.34	0.03	-0.02	0.02	0.41	0.4	0.51	0.68	0.12	-0.27	-0.66	0.45	0.02	0.3
chrIV	1245674	1245722	.	0.12	0.2	0.62	0.16	-0.43	0.27	0.41	-0.02	0.1	0.28	-0.2	-0.36	-0.4	0.89	0.29	0.08
chrVII	68208	68253	.	0.12	0.08	0.46	0.04	0.03	0.13	0.38	-0.05	0.13	0.64	0.22	0.47	0.07	0.28	-0.18	-0.04
chrIII	241522	241570	.	0.18	0.23	0.49	-0.05	-0.44	0.13	0.21	0.5	0.44	0.77	0.07	-0.41	-0.47	0.45	-0.33	0.07
chrIII	246611	246670	.	-0.15	-0.02	-0.22	-0.11	-0.02	0.11	-0.09	0.55	0.33	-0.3	-1.11	-1.04	-1.04	-0.14	-0.22	-0.22
chrV	548560	548619	.	-0.03	0.12	0.32	0.1	0.27	-0.16	-0.07	-0.01	-0.07	0.48	0.17	0.39	-0.06	-0.15	0.25	0.05
chrVI	78699	78749	.	-0.08	-0.06	-0.14	-0.16	-0.34	-0.13	-0.01	0.42	0.37	-0.22	-0.47	-0.67	-0.77	-0.23	-0.55	-0.07
chrIV	1252982	1253027	.	0.13	0.02	-0.05	0.12	-0.69	0.27	0.44	0.27	0.32	0.17	-0.6	-0.8	-0.79	0.23	-0.14	0.09
chrV	282232	282286	.	0.07	0.15	0.29	0.1	-0.01	0.32	0.38	0.1	-0.07	0.33	0.45	0.68	0.24	0.65	0.21	0.08
chrIII	223422	223469	.	-0.05	0.1	-0.07	0.36	0.17	0.28	-0.18	-0.47	-0.17	-0.14	-0.22	0.36	1.7	-0.04	0.38	-0.16
chrXVI	712040	712089	.	-0.18	0.24	0.29	-0.13	-0.45	0.04	-0.05	0.6	0.32	0.01	-0.76	-0.9	-0.74	-0.27	-0.18	0.09
chrXVI	480734	480793	.	-0.14	-0.19	0.09	-0.16	-0.7	-0.17	0.14	0.8	-0.06	-0.8	-1.39	-1.17	-1	-0.08	-0.7	-0.38
chrX	358973	359032	.	0.03	-0.05	0.14	-0.01	0.14	-0.04	-0.27	0.21	0.15	0.42	0.37	-0.18	-0.91	-0.23	-0.2	0.11
chrIV	325965	326017	.	-0.21	-0.16	0.04	0	-0.04	0.11	-0.07	-0.27	-0.5	-0.18	0.24	0.41	0.8	-0.03	-0.28	-0.12
chrXVI	698034	698093	.	-0.05	-0.02	-0.07	-0.14	0.22	0.06	-0.09	-0.04	-0.19	0.21	0.47	0.18	-0.12	-0.09	-0.06	-0.08
chrIII	221613	221667	.	0.1	0.05	0.06	0.01	0.14	0.3	-0.36	-0.07	-0.51	-0.35	-0.09	0.49	0.99	-0.24	-0.27	0.01
chrIII	44001	44060	.	-0.12	-0.17	-0.32	-0.28	-0.21	-0.15	-0.17	-0.36	-0.56	-0.31	0.07	0.34	1.06	-0.11	-0.47	-0.3
chrVII	21201	21260	.	0.1	0.13	0.24	0.01	-0.11	0.22	0.1	0.19	0	0.22	0.1	-0.23	-0.49	0.18	-0.16	0
chrXIV	193860	193919	.	-0.56	-0.38	-0.3	-0.34	-0.23	-0.28	-0.49	0.14	0.05	-0.2	-0.23	-0.2	-0.68	-0.62	-0.44	-0.45
chrIV	374265	374324	.	-0.04	-0.25	-0.46	-0.47	0.09	-0.36	-0.32	0.12	-0.7	-1.25	-1.17	-1	-1.4	-0.57	-0.56	-0.27
chrXII	232891	232935	.	0.47	0.31	0.93	0.52	-0.21	0.65	1.07	0.18	-0.04	0.65	0.37	0.68	1.64	1.85	1.34	0.83
chrXV	608691	608744	.	-0.11	-0.14	0.23	0	-0.23	0.03	0.39	0.09	-0.07	0.16	-0.07	-0.3	-0.43	0.52	0.14	-0.1
chrXI	518308	518352	.	-0.13	-0.18	-0.66	0.4	0.15	0.29	-0.06	-0.51	-0.13	-0.74	-0.29	0.08	2.15	-0.17	0.59	-0.56
chrIV	373865	373924	.	-0.52	-0.26	-0.67	-0.5	0.08	-0.46	-0.71	0.03	-1.03	-1.52	-1.77	-1.28	-1.55	-0.73	-0.83	-0.38
chrIV	397666	397725	.	-0.53	-0.27	-0.8	-0.22	-0.06	-0.55	-0.82	-0.43	-0.57	-0.47	0.28	0.35	0.02	-0.96	-0.82	-0.22
chrIV	369767	369816	.	-0.03	-0.2	0.03	-0.4	-0.12	-0.01	-0.04	-0.23	-1.07	-1.19	-1.38	-1.2	-0.97	0.1	-0.49	-0.28
chrIII	296311	296370	.	-0.02	-0.11	-0.23	-0.02	-0.22	-0.42	-0.6	0.5	0.18	-0.8	-1.13	-1.2	-0.74	-0.48	0.13	-0.1
chrIX	366527	366571	.	-0.21	-0.05	0.36	-0.1	-0.55	-0.05	0.22	0.21	0.05	0.69	0.33	0.79	0.21	0.26	-0.07	-0.13
chrII	510607	510655	.	-0.01	0.13	0.03	-0.04	0.12	-0.07	-0.13	0.71	0.52	0.31	-0.37	-0.53	-0.76	-0.12	-0.51	0.18
chrIV	1251378	1251422	.	-0.07	-0.22	-1.12	0.21	0.3	-0.39	-0.65	-0.11	0.25	-0.89	-0.77	-0.88	1.03	-0.5	0.03	-0.11
chrXII	245279	245327	.	0.01	0.03	-0.01	-0.17	0.34	0.12	0.28	-0.9	-0.2	0.25	0.6	0.36	-0.21	0.04	0.16	-0.1
chrXVI	551134	551193	.	-0.15	0.12	0.32	-0.14	-0.12	0.17	0.25	0.09	-0.03	0.62	0.29	0.53	0.24	0.5	0.19	0.39
chrXV	610786	610845	.	-0.14	-0.17	-0.28	-0.14	0.03	-0.34	-0.52	-0.44	-0.13	-0.27	-0.38	-0.49	-0.76	-0.86	-0.69	-0.14
chrVII	33901	33960	.	-0.04	-0.04	0.13	-0.11	0.03	-0.17	-0.25	-0.29	0.03	0.15	-0.22	-0.73	-1.45	-0.35	0.06	-0.18
chrVI	184097	184141	.	0.03	-0.26	-0.16	0.32	-0.19	0.03	0.07	0.35	0.47	0.59	0.51	-0.1	-0.06	0.04	0.08	-0.39
chrXV	646786	646845	.	0	-0.07	0.08	-0.08	0.2	-0.23	-0.15	0.24	0.09	0.02	-0.09	-0.51	-0.61	-0.08	-0.11	-0.07
chrXIV	194964	195013	.	-0.22	-0.09	0.17	-0.3	-0.56	-0.23	-0.04	-0.03	0.14	0.37	-0.15	-0.17	-0.27	0	-0.22	-0.34
chrX	363573	363627	.	0.16	0.2	0.11	0.01	-0.28	-0.19	0.19	0.33	0.01	0.22	0.32	0.53	-0.21	0.13	-0.15	0.18
chrXV	661986	662045	.	-0.22	-0.23	0.39	-0.28	-0.64	-0.14	0.05	-0.3	0.03	0.26	-0.06	-0.3	-1	0.1	-0.38	-0.3
chrXI	523894	523939	.	-0.24	-0.07	0.17	-0.01	-0.41	0.08	0.25	-0.42	-0.01	0.43	-0.18	0.48	0.51	0.27	0.27	0.12
chrIV	314265	314324	.	-0.06	0.01	0.12	0.13	0.26	0.11	-0.32	-0.62	-0.04	0.32	0.43	0.51	0.14	-0.27	0.1	-0.14
chrXVI	530836	530893	.	0.11	0.18	0.05	-0.07	0.14	0.01	-0.29	0.54	0.42	0.25	-0.2	-0.6	-0.33	-0.22	-0.16	-0.05
chrIII	21607	21656	.	0.08	0.21	0.28	-0.07	-0.65	-0.1	0.24	0.48	0.51	0.81	0.11	-0.31	-0.59	0.37	-0.36	-0.01
chrXI	500493	500552	.	-0.13	0.03	-0.21	0.1	-0.09	-0.12	-0.61	-0.14	0.23	0.1	0.27	-0.55	-0.22	-0.44	0	-0.17
chrIV	1239177	1239229	.	-0.26	-0.33	-0.3	-0.28	-0.14	0.01	-0.11	-0.42	-0.5	0.07	0.05	0	-0.17	-0.55	-0.14	-0.39
chrIII	65510	65558	.	-0.03	-0.32	-0.02	-0.13	-0.36	-0.27	-0.09	-0.47	-0.56	-0.21	-0.02	0.46	0.7	-0.09	-0.18	-0.04
chrXIV	113531	113580	.	0.05	-0.22	-0.01	-0.17	-0.14	-0.09	0.35	0.6	0.47	0.23	-0.36	-0.71	-0.69	0.62	0.24	-0.04
chrIII	245215	245266	.	0.14	-0.16	-0.14	0.07	0.04	-0.17	-0.5	0.21	0.3	0.06	-0.48	-0.88	-1.07	-0.46	-0.3	-0.09
chrXVI	708934	708993	.	-0.21	-0.16	-0.35	-0.34	0.06	0.14	-0.25	0.35	-0.07	-0.22	-0.64	-0.7	-1.23	-0.47	-0.48	-0.24
chrXV	575853	575898	.	0.55	0.37	0.66	0.48	-0.24	0.49	0.82	0.85	0.26	0.46	0.06	0.06	0.39	0.99	0.43	0.44
chrXIV	90530	90574	.	0.06	0.03	0.36	0.2	-0.7	0.1	0.41	-0.54	-0.33	0.09	-0.04	0.6	1.18	0.34	-0.04	-0.08
chrIII	258611	258670	.	-0.19	0.12	-0.09	-0.34	0.02	-0.26	-0.17	0.35	-0.17	-0.58	-0.69	-0.74	-0.97	-0.27	-0.54	-0.34
chrIX	373229	373285	.	0.03	-0.09	-0.37	-0.38	-0.12	-0.08	-0.38	0.16	0.13	0.03	0.15	-0.56	-0.78	-0.4	-0.22	-0.06
chrXII	359456	359515	.	0.18	0.28	0.47	0.05	0.39	0.3	0.19	0.05	0.07	0.28	0.65	0.12	-0.59	0.15	-0.11	0.2
chrXII	353656	353715	.	0.13	0.08	-0.04	-0.01	0.33	0.23	-0.31	0.27	0.22	0.19	0.04	-0.53	-0.95	-0.39	-0.36	-0.09
chrXII	138614	138673	.	0.03	0.06	-0.2	-0.31	0.33	-0.06	-0.14	-0.79	-0.51	-0.44	0.18	0.61	0.89	-0.13	-0.11	-0.04
chrXVI	488434	488493	.	0.07	-0.18	0.01	-0.16	0.07	-0.11	-0.32	0.08	0.13	-0.21	-0.65	-0.79	-0.99	-0.29	-0.29	-0.1
chrIX	339028	339085	.	-0.2	0.04	0.05	0.03	0.09	0.24	0.06	-0.64	-0.75	-0.42	0.2	0.64	0.59	-0.03	-0.34	-0.26
chrIII	287011	287070	.	0.02	-0.25	-0.1	-0.54	-0.12	-0.5	-0.34	-0.29	-0.32	-0.72	-1.12	-1.59	-1.18	-0.51	-0.69	-0.15
chrXII	141516	141573	.	-0.28	-0.32	-0.73	-0.15	0.26	-0.51	-0.66	-0.55	-0.6	-0.7	-0.06	0.39	1.01	-1.11	-0.49	-0.1
chrXII	360660	360712	.	0.19	0.21	-0.18	0.04	0.55	0.12	-0.04	-0.08	-0.08	0	0.8	0.56	-0.3	-0.21	-0.17	0.08
chrXVI	496836	496893	.	-0.12	-0.31	-0.59	-0.37	-0.33	-0.47	-0.24	0.07	-0.05	-0.01	0.38	-0.41	-0.82	-0.06	-0.62	-0.2
chrII	522605	522653	.	-0.14	0.2	-0.16	-0.4	0.15	-0.05	-0.15	0.34	0.09	-0.36	-0.42	-0.81	-1.2	-0.18	-0.44	-0.03
chrVI	138605	138654	.	0.06	-0.02	0.05	0.11	-0.3	0.05	0.5	0.26	0.18	0.19	0.19	0.23	0.44	0.55	-0.08	-0.02
chrIV	385270	385322	.	0.04	0.2	0.16	0.08	-0.2	-0.05	0.14	0.64	0.56	0.42	-0.69	-0.86	-0.63	0.24	-0.42	0.11
chrIII	275312	275367	.	-0.09	-0.09	0.12	-0.04	-0.33	-0.28	0.15	0.47	0.17	0.05	-0.14	-0.3	-0.17	-0.04	-0.29	0.08
chrXV	641886	641934	.	0.03	-0.19	-0.04	-0.29	-0.6	-0.51	-0.03	0.44	0.09	-0.25	-0.95	-1.07	-0.77	-0.06	-0.48	-0.17
chrIII	1001	1060	.	0.57	0.32	0.33	0.63	0.67	0.55	0.59	0.66	0.82	0.77	1.04	1.19	1.7	0.55	4.3	0.3
chrV	559661	559714	.	0.13	0.1	-0.12	0	0.49	-0.13	0.1	-0.28	-0.06	-0.06	0.56	0.47	0.23	0.07	0.52	0.02
chrXV	607986	608040	.	0.07	-0.05	-0.28	0.08	0.28	-0.14	-0.3	0.17	0.2	-0.16	-0.3	-0.59	-0.81	0.07	0.15	0.22
chrXV	659086	659145	.	-0.04	-0.25	-0.37	-0.41	-0.45	-0.23	-0.54	0.09	-0.05	0.04	-0.03	-0.29	-0.63	-0.5	-0.44	-0.43
chrXVI	464446	464490	.	0.15	0.07	0.14	0.08	-0.68	0.04	-0.07	0.27	0.26	0.57	-0.23	-0.2	-0.12	-0.23	-0.18	-0.3
chrXVI	692334	692384	.	-0.01	-0.2	-0.38	-0.08	-0.02	-0.22	-0.65	-0.18	-0.12	-0.12	0.25	0.26	0.21	-0.66	-0.35	-0.23
chrVI	265683	265742	.	-0.13	-0.2	-0.27	0.1	0.21	-0.1	-0.38	-0.33	-0.49	-1.03	-1.16	-0.87	-0.94	-0.48	0.1	-0.12
chrXV	654986	655045	.	0.15	0.02	-0.37	0.07	0.15	0.07	-0.43	0.03	0.03	-0.42	-0.16	-0.04	-0.32	-0.5	-0.32	0.13
chrVII	7604	7660	.	-0.07	0.23	-0.08	-0.03	0.13	0.04	-0.29	0.55	0.46	0.51	0.26	-0.18	-0.56	-0.25	1.15	0.07
chrXVI	423341	423385	.	0.03	0.05	-0.28	-0.18	0.15	0.1	0.1	-0.38	-0.31	-0.3	0.57	0.5	0.8	0.05	-0.3	-0.25
chrXVI	687640	687690	.	-0.07	0.21	-0.12	-0.13	0.39	-0.07	-0.19	-0.36	-0.03	0.11	0.49	0.58	0.01	-0.27	-0.14	0.2
chrVII	16401	16460	.	0.06	0.25	-0.03	-0.14	0.25	0.12	-0.2	-0.36	0.02	-0.21	-0.01	-0.05	-0.16	-0.35	0.17	0.1
chrXIV	181960	182019	.	0.15	0.13	0.04	-0.02	0.18	0.16	-0.35	0.69	0.13	-0.2	-0.66	-0.93	-0.9	-0.39	-0.5	0
chrXVI	431743	431792	.	-0.09	0.01	0.19	0.27	-0.33	0.09	0.54	-0.13	0.06	0.29	0.14	-0.01	0.14	0.4	0.47	-0.26
chrV	541968	542015	.	-0.08	-0.12	-0.23	-0.25	0.34	-0.26	-0.15	0.41	0.06	-0.29	0.19	-0.29	-0.84	-0.21	-0.25	-0.07
chrIV	447611	447670	.	-0.23	-0.42	-0.27	-0.32	0.08	-0.21	-0.37	-0.36	-0.25	0.01	0.36	0.6	-0.28	-0.41	-0.29	-0.47
chrXVI	435734	435793	.	0.28	0.22	0.28	0.25	0.49	0.41	0	0.6	0.81	0.86	0.75	-0.02	-0.37	0.3	0.58	0.26
chrXVI	524234	524293	.	0.04	-0.19	-0.1	-0.27	0.14	-0.19	-0.23	-0.41	-0.08	-0.02	0.2	0.04	-0.88	-0.42	-0.43	0.07
chrVII	23206	23260	.	0.15	-0.19	0.33	0.04	-0.2	0.02	0.29	0.42	-0.06	0.03	-0.19	-0.33	-0.43	0.37	0	-0.21
chrIII	214811	214870	.	-0.3	-0.07	0.05	-0.06	-0.62	-0.11	-0.31	-0.11	-0.11	0.65	0.3	0.3	-0.14	-0.45	-0.31	-0.58
chrIII	151670	151729	.	0.85	0.76	0.42	0.87	0.42	0.38	0.29	-0.43	0.77	0.1	1	0.99	1.64	0.76	1.19	0.87
chrIV	466411	466461	.	0.21	0.12	0.22	0.12	-0.31	0.04	0.38	-0.1	-0.37	0.06	0	0.63	1.54	0.32	-0.22	0.11
chrII	505910	505958	.	0.05	0.13	0	-0.34	0	0.01	-0.04	0.4	0.43	0.32	0.06	-0.71	-0.8	-0.16	-0.37	0.06
chrIII	277614	277669	.	0.1	0.12	0.13	0.05	0.47	-0.09	-0.42	0.17	0.14	-0.18	-0.18	-0.45	-0.83	-0.3	-0.24	0.17
chrXVI	514942	514986	.	0.03	0.24	0.24	0.1	0.54	0.25	0.46	-0.04	-0.15	0.04	0.6	0.65	0.83	0.25	0.17	0.16
chrIV	361766	361810	.	-0.04	0.12	-0.08	-0.07	-0.03	0	-0.54	0.33	-0.38	-0.93	-0.94	-0.9	-0.65	-0.39	-0.33	-0.14
chrXV	653186	653245	.	0.2	0.23	0	-0.17	0.2	-0.08	0.02	0.2	-0.01	-0.04	-0.13	-0.04	-0.61	-0.08	-0.32	0.1
chrV	563360	563419	.	-0.28	-0.21	-0.55	-0.13	-0.12	-0.24	-0.71	-1.26	-0.56	-0.38	-0.01	0.06	0.14	-0.55	-0.63	-0.34
chrIII	69816	69860	.	-0.2	-0.06	0.51	0.1	-0.23	0.11	0.25	-0.27	-0.43	0.02	-0.02	0.65	1.21	-0.07	-0.24	-0.09
chrIV	1242074	1242133	.	-0.06	-0.07	0.3	0.12	-0.39	0.06	0.07	-0.22	0	0.47	0.18	0.22	-0.12	-0.06	0.18	-0.17
chrVII	28301	28359	.	0.04	0.1	-0.12	-0.32	0.41	0.12	0.01	0.33	0.03	-0.21	0.03	-0.4	-0.86	-0.03	-0.36	0.01
chrXVI	533935	533989	.	-0.04	0.02	-0.42	-0.4	0.23	-0.04	-0.22	0.47	0.34	0.24	-0.32	-1.02	-0.84	0.05	-0.49	-0.02
chrXVI	402439	402486	.	-0.1	0.09	-0.41	-0.23	0.27	-0.23	-0.51	0.24	0.27	0.07	0.35	-0.54	-0.96	-0.23	-0.35	0.19
chrVI	220383	220442	.	-0.1	-0.07	0.74	-0.13	-0.35	0.11	0.59	-0.44	-0.08	0.64	0.26	0.3	-0.6	0.71	0.26	-0.03
chrV	303127	303186	.	-0.07	0.17	-0.06	0.21	-0.27	0.32	0.28	-0.26	0.1	0.33	0.26	0.2	0.68	0.37	0.21	0.24
chrVI	269683	269742	.	-0.04	-0.06	-0.31	0.2	0.33	0.03	-0.15	-0.52	-0.13	-0.74	-0.8	-0.97	-0.83	-0.19	3.44	0.04
chrVII	15901	15953	.	0.19	0.14	0.24	-0.09	-0.68	0.04	0.29	0.11	0.25	0.32	-0.48	0.15	0.19	0.32	-0.25	0.05
chrX	380978	381029	.	-0.32	-0.25	0.24	-0.03	-0.64	0.23	0.23	-0.42	-0.44	0.01	-0.08	0.59	1.2	0.2	-0.24	-0.38
chrXVI	573134	573192	.	0.01	-0.05	-0.17	0.07	0.08	-0.07	-0.06	-0.22	-0.05	0.15	0.49	0.54	-0.16	0.11	-0.13	0.17
chrXIV	96848	96907	.	0.65	0.5	0.45	0.74	0.77	0.6	0.56	-0.14	0.73	0.73	1.15	1.12	1.66	0.78	1.33	0.75
chrVI	260783	260842	.	-0.13	-0.08	-0.46	-0.03	0.07	-0.26	-0.64	0.12	-0.29	-0.74	-0.83	-0.8	-0.99	-0.62	-0.71	-0.26
chrIII	65903	65959	.	0.09	0.26	0.6	0.01	-0.34	0.47	0.51	-0.54	-0.2	0.37	0.43	0.84	0.48	0.57	0.53	0.36
chrVII	67002	67061	.	0.03	0.01	-0.44	-0.06	0.09	0.1	-0.07	-0.16	-0.36	-0.44	0.39	0.32	-0.01	-0.04	-0.15	-0.02
chrIII	55607	55660	.	0.1	0.01	0.14	0.06	-0.3	-0.01	0.11	0.06	0.32	0.71	0.45	-0.25	-0.41	0.21	-0.31	0.19
chrIII	145797	145841	.	0.03	-0.11	-0.16	-0.14	0.31	-0.1	0.1	0.25	0.24	0.11	0.67	-0.35	-0.64	0.19	-0.26	0.06
chrVII	301	360	.	0.76	0.54	0.14	0.84	0.5	0.7	0.62	0.84	0.65	0.07	1.08	1.02	1.56	0.95	3.42	0.67
chrIII	82202	82261	.	-0.14	-0.16	-0.06	0.11	0.2	-0.04	-0.35	-1.07	-0.24	0.11	0.69	0.94	1.19	-0.36	0.06	-0.02
chrXVI	494935	494993	.	0.06	0.03	-0.09	-0.33	0.09	-0.2	0.01	0.3	0.23	0.26	0.18	-0.61	-1.1	-0.1	-0.41	-0.06
chrXVI	470335	470393	.	0.16	0.27	0	0.28	-0.22	0.18	-0.01	0.25	0.37	0.2	-0.09	-0.06	0.79	0.11	-0.13	0.16
chrXVI	467735	467793	.	-0.38	-0.1	-0.26	-0.43	0.21	-0.53	-0.52	-0.51	0.07	-0.08	-0.19	-0.54	-1.25	-0.6	-0.66	-0.26
chrIV	391370	391425	.	0.01	-0.02	-0.13	-0.02	0.05	-0.07	-0.13	-0.24	0.1	0.18	0.38	-0.6	-0.92	-0.25	-0.24	0.15
chrIV	329665	329724	.	-0.4	-0.24	-0.16	-0.16	-0.17	0.12	-0.12	-0.79	-0.11	0.4	0.73	1.12	1.36	0.04	2.47	-0.24
chrIII	287116	287170	.	-0.13	-0.1	-0.13	-0.25	-0.15	-0.34	-0.27	-1.05	-0.37	-0.58	-0.98	-1.46	-1.43	-0.4	-0.56	-0.16
chrXIV	70630	70689	.	-0.13	0.13	0.17	0.08	-0.28	-0.06	-0.17	0.38	0.59	0.67	0.07	-0.35	-0.41	-0.12	-0.14	-0.11
chrIV	456118	456167	.	-0.09	0.09	0.18	-0.17	0.15	0.02	-0.04	-0.18	-0.31	0	0.53	0.72	0.52	-0.2	-0.34	-0.07
chrXII	356356	356415	.	0.13	-0.01	-0.09	0.05	0.48	0.07	-0.38	0.1	0.12	0.14	0.26	-0.24	-0.72	-0.42	-0.49	0.01
chrXII	165020	165071	.	0.07	0.02	0	0.18	-0.34	-0.01	0.35	0.02	-0.12	0.4	0.23	0.55	0.43	0.31	-0.17	-0.07
chrVII	7101	7160	.	0.44	0.44	0.4	0.34	0.2	0.24	0.67	0.53	0.24	0.46	0.47	0.33	-0.12	0.43	0.58	0.33
chrXVI	517738	517792	.	-0.15	-0.42	0.15	-0.12	-0.61	-0.25	0.03	-0.34	-0.38	0.14	-0.19	0.2	0.42	0.1	-0.25	-0.34
chrIV	436711	436770	.	-0.24	0	-0.12	-0.01	0.1	0.09	-0.02	-0.53	-0.43	-0.26	0.21	0.49	1.41	-0.41	0.29	-0.14
chrIII	40402	40456	.	-0.14	-0.09	0.28	-0.04	-0.68	0.31	0.3	-0.33	-0.59	0.01	-0.22	0.48	1.6	0.41	0.59	-0.06
chrIII	118696	118741	.	-0.25	-0.17	-0.13	-0.34	0.1	-0.18	0.11	-0.22	-0.17	0.31	0.89	0.7	0.33	-0.16	-0.26	-0.18
chrXVI	502834	502878	.	0.3	0.21	0.27	0.36	-0.51	0.73	0.67	-0.1	-0.14	0.27	0.24	0.21	0.68	0.75	0.63	0.05
chrXVI	500434	500493	.	0.12	0.09	0.25	-0.05	-0.08	0.03	0.25	-0.14	0.05	0.41	0.31	0.29	-0.48	0.42	0.06	0.23
chrXVI	459434	459493	.	-0.15	-0.01	0.12	-0.05	0.12	-0.17	-0.36	-0.45	-0.09	-0.1	0.32	0.22	0.57	-0.41	-0.15	0.1
chrXVI	699843	699887	.	-0.23	0.04	-0.03	0.29	-0.91	-0.11	0.24	0.1	0.06	0.36	-0.01	0.15	0.23	0.27	-0.16	0.01
chrIV	1236775	1236819	.	0.2	0.19	0.58	0.24	-0.22	0.26	0.42	0.37	0.36	0.7	0.2	0.25	0.44	0.82	0.65	0.39
chrVI	67891	67950	.	0.15	0.09	0.01	0.01	0.06	0.14	0	0.24	0.19	0.23	0.36	0.2	0.14	0.02	0.53	0.21
chrX	390179	390225	.	-0.1	-0.1	0.52	0.01	-0.61	-0.14	0.2	0.18	0.14	0.66	0.04	-0.34	-0.92	0.11	-0.42	-0.12
chrXIV	206160	206219	.	-0.18	-0.04	0.02	-0.2	0.08	-0.08	0.11	0.4	-0.02	-0.34	-0.68	-0.72	-0.79	0.04	-0.23	-0.04
chrIII	19701	19760	.	0.23	0.19	0.26	-0.07	0.12	0.11	0.01	0.48	0.31	0.53	0.05	-0.49	-0.75	-0.01	-0.13	0.17
chrXVI	422134	422193	.	-0.17	-0.04	0.01	0.09	0.43	-0.05	-0.25	-0.28	-0.53	-0.16	0.08	0.51	1.01	-0.35	-0.28	-0.16
chrXIV	183263	183316	.	0.13	-0.12	-0.26	-0.29	0.23	0.06	-0.07	0.3	0.1	-0.27	-0.32	-0.78	-0.98	-0.39	-0.35	-0.07
chrXV	582492	582544	.	0.04	-0.06	-0.17	-0.15	0.07	0.12	-0.47	0.53	-0.03	-0.73	-0.8	-1.08	-1.02	-0.17	-0.12	0.04
chrXVI	458034	458093	.	-0.07	-0.13	-0.29	-0.19	0.28	-0.09	-0.2	-0.15	-0.14	-0.25	0.55	0.39	0.1	-0.2	-0.2	-0.07
chrXI	522993	523052	.	0.44	0.23	0.62	0.5	0.08	0.55	0.36	-0.11	0.07	0.12	0.32	0.39	1.01	0.25	-0.1	0.48
chrIII	138291	138338	.	-0.05	0.31	0.56	0.34	-0.75	0.3	1.31	0.27	0.07	0.79	0.17	0.76	1.15	1.92	1.48	0.93
chrXVI	707734	707783	.	0.2	0.07	0.07	-0.05	0.57	-0.12	-0.02	0.78	0.35	0.07	0.18	-0.61	-0.81	-0.07	-0.19	0.07
chrIV	456319	456369	.	-0.1	0.11	-0.35	-0.25	0.5	-0.06	-0.19	-0.26	-0.28	-0.44	0.31	0.85	0.71	-0.13	-0.12	-0.01
chrXVI	58491	58550	.	0.66	0.62	0.21	0.32	0.87	0.52	0.49	0.7	0.82	0.44	0.72	0.75	0.79	0.88	0.67	0.92
chrIII	68901	68958	.	0.02	-0.06	0.15	-0.01	-0.35	0.17	0.1	-0.2	-0.55	0.15	0.04	0.61	0.93	0.12	-0.12	-0.17
chrXII	250579	250638	.	-0.35	-0.13	-0.16	-0.08	0.06	-0.39	0.03	0.03	0.13	0.38	0.49	-0.14	-0.67	-0.1	-0.16	0.04
chrIV	357473	357517	.	-0.12	-0.31	-0.07	0.1	-0.78	0.46	0.01	0.51	-0.06	-1.02	-1.45	-0.99	0.23	-0.04	-0.24	-0.42
chrXII	155117	155163	.	0.02	0.28	0.1	-0.3	0.28	0.12	-0.12	-0.36	-0.3	-0.06	0.26	0.66	0.6	-0.12	0.06	0.22
chrIV	322965	323024	.	0.2	0.21	0.43	0.44	0.35	0.37	0.37	-0.81	-0.33	0.1	0.54	0.64	0.36	0.52	0.45	0.29
chrII	469312	469358	.	0.45	0.38	0.67	0.31	0.33	0.17	0.34	0.66	0.46	0.32	-0.03	-0.31	0.45	0.23	0.16	0.57
chrIII	223011	223065	.	0	0.09	0.29	0.08	-0.52	0.04	0.12	-0.49	-0.46	-0.02	-0.22	0.7	1.39	0.09	-0.19	0.17
chrI	17546	17605	.	0	0.08	-0.05	0.1	0.12	-0.19	-0.22	0.07	0.21	0.24	0.04	-0.22	-0.19	-0.28	1.03	0.1
chrX	357884	357932	.	0.11	0.08	0.22	0.34	0.43	-0.11	0.07	-0.23	0.13	0.23	0.17	-0.25	-0.4	-0.24	-0.1	0.2
chrXV	589886	589945	.	0.23	0.17	-0.04	-0.01	0.41	0.1	0.02	0.44	0.09	-0.5	-0.53	-0.61	-0.83	0.03	-0.12	0.21
chrX	361173	361228	.	0.14	0.15	0.36	0.28	0.21	0.08	0.09	0.2	0.37	0.48	0.28	0.03	0.12	-0.18	0.05	0.14
chrVI	66695	66740	.	0.04	-0.11	-0.24	0.06	-0.38	-0.17	0.21	0	0	0.04	0.06	-0.05	-0.39	0.18	-0.33	-0.17
chrXVI	487134	487191	.	-0.12	-0.29	-0.29	-0.14	0.25	-0.22	-0.58	0.17	0.22	-0.58	-1.05	-0.94	-1.31	-0.7	-0.54	-0.52
chrIII	289813	289867	.	-0.24	-0.36	-0.44	-0.27	-0.33	-0.4	-0.55	0.08	-0.44	-1.04	-1.36	-1.23	-1.08	-0.67	-0.47	-0.23
chrIII	240411	240470	.	0.18	-0.01	0.07	0.14	0.04	0.09	0.09	0.1	0.3	0.43	0.23	-0.58	-0.8	0	-0.23	0.01
chrXV	609386	609445	.	-0.25	-0.16	-0.56	-0.15	-0.01	-0.48	-0.72	-0.21	0.1	-0.24	-0.19	-0.57	-0.52	-0.46	-0.26	-0.11
chrIV	468019	468068	.	0.09	0.19	-0.21	-0.14	2.87	0.24	-0.03	-0.16	-0.24	-0.26	0.59	0.79	0.86	-0.13	-0.12	0.31
chrXII	388957	389001	.	0.1	-0.06	0.03	0.46	-0.39	0.54	0.44	0.29	0.4	0.71	-0.07	-0.34	0.58	0.86	0.74	-0.02
chrXII	376156	376214	.	-0.07	-0.07	-0.53	-0.07	0.3	0.04	-0.35	-0.15	-0.62	-0.51	0.05	0.49	1.23	-0.24	-0.2	0.16
chrIX	346626	346685	.	-0.06	0.1	-0.15	-0.09	-0.12	-0.2	-0.17	-0.45	-0.42	-0.02	0.36	0.59	1.05	-0.19	-0.41	-0.2
chrIII	50002	50047	.	-0.1	-0.28	0.03	0.27	-0.19	0.15	0.08	0.09	0.23	0.52	0.35	0.65	1.09	0.02	0.27	-0.03
chrXVI	413534	413583	.	-0.1	0.03	0.01	0.14	0.17	0.12	-0.26	-0.18	-0.43	-0.23	-0.04	0.33	0.74	-0.22	-0.07	0.08
chrXVI	478940	478992	.	-0.34	-0.45	-0.54	-0.58	-0.29	-0.19	-0.61	0.49	-0.26	-1.27	-1.47	-1.26	-1.08	-0.72	-0.83	-0.39
chrIII	24401	24452	.	-0.1	0.22	0.08	0.04	-0.2	0.02	0.2	0.04	0.06	0.54	0.63	0.04	-0.5	0.12	-0.18	0.05
chrVI	233983	234037	.	-0.11	-0.05	-0.35	0.09	-0.08	-0.02	-0.45	-0.03	-0.1	-0.8	-1.27	-1.13	-1.17	-0.47	-0.47	-0.12
chrIII	278011	278070	.	0.1	0.12	0.21	0.18	0.22	-0.16	-0.28	0.1	-0.13	0.21	-0.18	-0.36	-0.68	-0.3	-0.35	-0.03
chrV	544265	544319	.	0.07	-0.05	-0.15	0	-0.62	-0.12	0.13	0.27	-0.06	0.18	-0.19	-0.35	-0.49	0.16	-0.4	-0.01
chrIII	3009	3059	.	0.08	-0.04	-0.11	-0.15	-0.04	0.02	0.56	0.52	-0.43	-1.24	-1.26	-1.12	-0.7	1.21	1.08	0.62
chrIV	462611	462670	.	0.34	0.34	0.5	0.35	-0.11	0.49	0.54	0.32	0.59	1.02	1.22	1.96	2.54	0.22	3.16	0.14
chrIV	1238874	1238933	.	-0.72	-0.31	-0.35	-0.06	0.02	-0.3	-0.27	-0.57	-0.4	-0.13	-0.05	-0.12	-0.26	-0.58	-0.32	-0.4
chrXIII	4299	4344	.	0.26	0.43	0.56	0.33	0.07	0.52	0.62	0	0.09	0.65	0.75	1.21	1.34	0.51	0.22	0.15
chrIV	1258181	1258227	.	0.03	-0.17	0.54	-0.13	-0.23	0.13	0.35	0.5	0.08	-0.07	-0.58	-0.92	-0.74	0.18	-0.12	-0.19
chrIX	231657	231712	.	0.1	0.23	0.6	0.17	-0.19	0.17	0.47	0.41	0.25	0.95	0.5	0.26	-0.2	0.68	0.24	0.28
chrXI	519496	519540	.	0.18	0.2	0.28	0.23	-0.22	0.2	0.52	0.11	0.02	0.21	0.15	0.41	1.44	0.97	0.94	0.52
chrVI	206194	206242	.	-0.23	-0.1	-0.06	-0.12	-0.21	0.15	0.05	-0.34	-0.36	-0.01	0.11	0.85	1.27	0.15	-0.56	-0.36
chrIX	336027	336071	.	-0.39	-0.07	0.22	-0.15	-0.09	-0.08	0.26	-0.51	-0.39	0.05	0.41	0.6	0.78	0.19	-0.08	-0.3
chrIII	215915	215970	.	0.13	0.26	0.34	0.13	3.86	0.11	0.45	-0.31	0	0.1	0.04	0.58	0.17	0.39	-0.27	0.31
chrIV	406166	406225	.	0.07	0.13	-0.21	-0.23	0.29	-0.05	-0.18	-0.46	-0.5	-0.45	0.28	0.49	1.07	-0.21	-0.09	0.18
chrVII	13705	13757	.	0.19	0.13	0.04	0.03	0.1	0.1	0.14	0.29	-0.07	-0.31	-0.06	-0.31	-0.39	0.1	-0.15	0.14
chrIV	1233374	1233433	.	0	0.13	-0.09	0	0.14	-0.01	-0.38	0.1	0.16	0.04	-0.05	-0.47	-1.09	-0.29	-0.11	0.03
chrXVI	425742	425790	.	0.11	-0.1	0.14	0.28	-0.63	0.3	0.21	-0.22	-0.29	0.24	-0.2	0.27	0.64	0.22	0.32	-0.26
chrXII	142814	142873	.	-0.29	-0.2	-0.53	-0.2	0.07	-0.08	-0.82	-0.82	-0.56	-0.7	0.02	0.44	0.63	-0.73	-0.46	0.01
chrIV	360866	360923	.	0.11	-0.1	-0.32	-0.3	-0.13	-0.16	-0.16	0.61	-0.43	-1.24	-1.06	-1.17	-1.05	-0.33	-0.55	0.05
chrVI	251293	251339	.	-0.27	-0.1	0.38	-0.05	-0.35	-0.14	-0.05	0.39	-0.05	-0.21	-0.71	-0.69	-0.39	-0.08	-0.28	-0.09
chrXVI	482734	482793	.	-0.01	0.07	0.3	0.05	-0.24	-0.09	0.03	0.87	0.32	-0.05	-0.5	-0.57	-0.58	0.14	0.16	0.04
chrV	568660	568706	.	0.04	0.04	-0.07	0.14	-0.64	0.1	0.48	-0.37	-0.28	0.09	0.04	0.42	1.51	0.31	0.62	0.17
chrIV	353665	353724	.	0.21	0.13	-0.01	0.01	-0.49	0.07	0.47	0.59	0.4	0.23	-0.9	-0.86	-0.96	0.32	-0.46	0.08
chrV	290627	290686	.	0.15	-0.07	-0.19	-0.28	0.13	0.06	0.06	-0.19	-0.25	-0.27	0.08	0.38	0.54	0.05	-0.39	0.13
chrXIV	106130	106177	.	0.23	0.04	0	0.03	-0.42	0.03	0.3	0.52	0.29	0.1	-0.37	-0.63	-0.67	0.42	-0.19	-0.04
chrXIV	203961	204019	.	0.07	0.07	0.07	-0.12	-0.08	-0.07	0.16	0.74	0.31	0.13	-0.16	-0.57	-0.6	0.39	-0.3	0.13
chrX	388778	388832	.	0	-0.12	0.02	-0.11	-0.52	-0.23	0.02	0.17	-0.01	0.4	0.42	-0.08	-1.04	0.03	-0.28	-0.28
chrII	516006	516054	.	-0.01	0.05	-0.4	-0.13	0.09	0.04	-0.04	0.6	0.22	-0.32	-0.1	-0.55	-0.7	-0.1	-0.19	0.05
chrIX	342326	342385	.	-0.07	-0.09	-0.27	0.11	0.42	0.01	-0.26	-0.66	-0.38	-0.17	0.3	0.81	1.03	-0.41	1.77	-0.37
chrV	279827	279886	.	-0.24	-0.43	0.03	-0.41	-0.39	-0.26	-0.34	-0.58	-0.26	0.24	0.09	0.29	-0.19	-0.31	-0.32	-0.59
chrIII	140582	140641	.	-0.27	-0.14	-0.35	-0.13	0.03	-0.23	-0.61	0.01	-0.19	-0.19	0.39	0.46	0.12	-0.79	-0.23	-0.17
chrVII	8401	8460	.	0.05	-0.11	-0.19	-0.22	0.12	-0.21	-0.05	0.44	0.22	0.19	0.07	-0.51	-0.96	-0.2	0.04	-0.04
chrX	381675	381730	.	0.24	0	-0.04	0.11	0.05	0.17	0.36	-0.08	-0.36	-0.02	0.33	0.48	0.84	0.51	0.11	0.23
chrIII	63603	63656	.	-0.1	-0.22	-0.09	0.02	-0.4	-0.18	-0.13	-0.04	-0.09	0.12	0.36	0.7	0.43	-0.02	-0.47	-0.07
chrVII	35401	35460	.	-0.27	-0.49	-0.32	-0.21	-0.28	-0.24	-0.58	0.13	-0.04	-0.47	-0.8	-0.87	-0.75	-0.61	-0.37	-0.57
chrXVI	434434	434493	.	-0.35	-0.16	-0.62	-0.28	0.12	-0.33	-0.39	-0.28	0.08	-0.24	0.11	-0.4	-0.6	-0.36	-0.37	-0.2
chrIII	75001	75046	.	0.25	0.07	0.46	0.26	-0.5	0.53	0.19	-0.09	-0.25	0.2	0.01	0.66	2.12	0.48	1.75	-0.01
chrII	482800	482857	.	-0.02	0.11	0.1	-0.06	0	-0.09	0.14	0.03	-0.28	-0.16	0.34	0.54	0.6	0.08	-0.14	0
chrXVI	547634	547693	.	0.11	0.11	-0.08	-0.28	0.13	0.12	-0.07	0.17	0.15	0.19	0.29	0.26	-0.11	-0.2	-0.34	0.06
chrIX	344433	344478	.	0.15	-0.01	0.27	0.2	-0.74	0.5	0.46	-0.39	-0.59	-0.31	-0.43	0.5	1.78	0.17	-0.18	0.06
chrIV	327165	327224	.	-0.47	-0.29	-0.71	-0.16	0.01	-0.36	-0.74	-0.72	-0.78	-0.91	-0.35	0.19	1.18	-0.65	-0.62	-0.38
chrIII	286411	286470	.	-0.39	-0.32	-0.17	-0.19	-0.14	-0.25	-0.45	-0.69	-0.31	-0.79	-0.97	-1.08	-0.8	-0.6	-0.45	-0.22
chrIV	403366	403424	.	-0.06	-0.16	0.12	-0.04	0.37	-0.13	-0.27	-0.74	-0.63	-0.46	0.15	0.61	0.95	-0.3	-0.14	-0.04
chrI	49347	49406	.	-0.09	-0.05	-0.24	0	0.13	-0.33	-0.36	0.2	0.28	-0.05	-0.01	-0.85	-0.89	-0.37	-0.58	-0.06
chrXVI	443834	443893	.	-0.17	-0.36	-0.58	0.05	-0.04	-0.22	-0.59	-0.18	0.09	-0.16	-0.4	-0.91	-0.61	-0.61	-0.6	-0.32
chrIX	370626	370685	.	-0.02	0.07	0.67	0.04	-0.3	0.1	0.35	-0.6	-0.15	0.65	0.58	0.1	-0.88	0.48	0.12	-0.06
chrXI	526493	526537	.	-0.26	0.09	-0.03	0.14	-0.26	0.07	-0.01	0.21	0.45	0.6	0.31	0.36	0.63	-0.17	0.21	-0.07
chrVII	46701	46760	.	0.03	-0.17	-0.08	-0.07	-0.09	-0.05	-0.34	0.26	0.03	-0.41	-1.04	-1.09	-0.7	-0.3	-0.56	0
chrXV	621386	621445	.	0.2	0.15	0.09	-0.02	-0.09	-0.12	-0.1	-0.24	-0.15	-0.29	-0.21	-0.39	-0.14	0.06	0.07	0.24
chrXV	681187	681233	.	-0.27	0.06	0.35	0.17	-0.05	-0.08	-0.37	-0.34	0.42	0.78	0.62	0.65	0.62	-0.68	1.69	-0.4
chrIII	13101	13160	.	0.17	-0.14	0.09	0.12	0.17	0.02	-0.13	0.5	0.06	-0.1	-0.51	-0.63	-0.69	-0.08	0.62	0
chrV	282127	282186	.	0.1	0.18	0.29	0.04	-0.25	0.11	0.45	0.02	-0.17	0.47	0.3	0.51	0.31	0.33	-0.08	0.02
chrIV	406267	406324	.	-0.01	-0.06	-0.07	-0.25	0.19	0.04	-0.06	-0.48	-0.49	-0.34	0.31	0.53	0.88	-0.14	-0.29	-0.03
chrIII	40512	40560	.	-0.32	-0.21	0.08	-0.29	-0.76	-0.07	0.15	-0.28	-0.6	-0.07	-0.37	0.32	1.47	0.12	0.33	-0.44
chrIV	314477	314524	.	-0.17	-0.16	0.02	-0.03	0.15	0.08	-0.49	-0.29	-0.05	0.03	0.14	0.22	0.3	-0.48	-0.24	-0.28
chrXV	636786	636845	.	0.27	-0.35	0	-0.26	-0.09	0.02	-0.09	-0.6	-0.22	-0.79	-0.86	-1.25	-1.23	-0.08	-0.37	0.14
chrXVI	468434	468493	.	-0.09	-0.01	-0.11	0	0.09	-0.24	-0.37	0.21	0	0.05	-0.18	-0.48	-0.86	-0.48	-0.3	-0.13
chrXIII	4715	4770	.	0.31	0.29	0.68	0.24	0.4	0.52	0.41	0.19	0.05	0.36	0.78	1.17	1.18	0.37	0.45	0.25
chrVII	25201	25251	.	0.29	0.31	0.45	0.55	-0.39	0.43	0.96	0.6	0.2	0.46	-0.16	-0.14	0.22	1.13	0.87	0.57
chrIII	253617	253664	.	0.09	-0.16	-0.55	0.21	-0.47	-0.01	0.03	0.91	0.27	-1.1	-1.25	-1.03	0.11	-0.05	-0.15	0.07
chrXV	640086	640145	.	0.17	-0.14	0.22	-0.31	-0.31	-0.3	0.19	0.7	0.06	0.06	-0.74	-0.95	-1.27	0.1	-0.52	-0.15
chrV	564560	564619	.	-0.06	0.02	-0.13	-0.12	0.27	0.16	-0.17	-0.86	-0.2	-0.1	0.28	0.41	0.01	-0.16	-0.4	0.03
chrXIV	92031	92087	.	0.27	0.14	-0.11	0.14	0.3	0.13	0.26	-0.27	-0.43	-0.26	0.35	0.72	0.36	-0.09	-0.14	0.03
chrXII	392956	393015	.	-0.15	-0.03	-0.18	-0.18	0.1	-0.26	-0.34	0.38	0.32	0.58	0.49	-0.82	-0.85	-0.29	-0.31	0.14
chrIV	387068	387112	.	-0.12	0	0.24	-0.18	-0.45	-0.12	0.12	0.33	0.31	0.46	-0.68	-0.9	-0.71	0.28	-0.17	-0.08
chrXIV	183360	183419	.	0.27	0.14	-0.2	-0.13	0.48	0.12	0.05	0.49	-0.08	-0.24	-0.39	-0.95	-1.09	-0.09	-0.36	0.01
chrXIV	180760	180818	.	-0.19	-0.16	-0.33	-0.32	-0.05	-0.12	-0.55	0.35	0.07	-0.1	-0.45	-1.01	-0.82	-0.46	-0.33	-0.19
chrV	285627	285675	.	0.01	-0.05	0.06	0.2	-0.6	0.13	0.4	-0.04	-0.25	0.12	-0.06	0.58	1.16	0.49	-0.1	0.09
chrXVI	561441	561490	.	-0.1	-0.12	-0.5	-0.05	0.11	0.05	-0.54	-0.66	-0.55	-0.57	0	0.69	1.03	-0.32	-0.02	0.07
chrIII	258514	258567	.	-0.02	-0.03	-0.37	-0.41	0.13	-0.37	-0.1	0.32	-0.21	-0.87	-0.84	-1.06	-0.9	-0.34	-0.63	-0.2
chrXII	238579	238630	.	-0.16	-0.02	-0.16	-0.33	0.42	-0.06	-0.06	-0.54	-0.46	-0.43	0.36	0.67	0.58	-0.21	-0.5	-0.04
chrXVI	493134	493186	.	-0.13	-0.09	-0.1	-0.11	0.01	-0.14	0.07	0.26	0.24	0.46	0.16	-0.9	-1.13	-0.04	-0.45	-0.4
chrX	198058	198117	.	-0.2	-0.26	-0.33	-0.01	-0.17	-0.29	-0.6	-0.29	-0.24	-0.14	-0.08	0.03	0.18	-0.43	-0.39	-0.13
chrVI	234182	234241	.	-0.15	0.03	0.2	-0.15	-0.14	-0.13	-0.1	0.11	-0.06	-0.18	-0.88	-0.7	-0.95	-0.14	-0.5	-0.15
chrII	502303	502359	.	0.08	-0.21	-0.23	-0.3	0.19	-0.06	-0.4	0.12	0.07	-0.15	-0.01	-0.45	-0.67	-0.1	-0.33	0.18
chrXII	159817	159870	.	-0.01	-0.14	-0.2	-0.16	-0.17	0.06	0.07	-0.52	-0.41	-0.42	0.17	0.64	0.92	-0.19	-0.19	-0.22
chrIV	449711	449770	.	0.08	0.32	0.99	0.76	0.74	0.62	0.52	-0.87	0.42	1.89	1.6	1.43	-0.01	0.8	1.09	0.19
chrXVI	515344	515393	.	0.07	0.16	-0.05	0.01	0.33	0.22	-0.09	0.14	-0.21	-0.25	0.15	0.55	0.4	-0.3	0.05	0.15
chrX	358473	358532	.	-0.21	-0.14	-0.26	0.02	0.32	-0.26	-0.51	0.24	0.09	0.21	0.08	-0.37	-0.79	-0.62	-0.23	-0.2
chrIV	341177	341224	.	-0.04	0.08	0.14	-0.11	0.3	0.34	0.19	0.05	-0.1	0.24	0.72	0.6	-0.63	0.02	0.12	0.03
chrIV	338165	338224	.	-0.17	0.02	0.55	-0.11	0.07	-0.21	-0.3	-0.58	-0.66	0.3	0.22	0.55	-0.3	-0.23	-0.4	-0.1
chrXIV	72830	72880	.	0.2	0.16	0.04	0.22	0.49	0.18	-0.11	0.35	0.31	0.47	0.45	-0.26	-0.42	-0.24	-0.05	0.12
chrVI	244497	244541	.	-0.25	-0.28	-0.01	-0.2	-0.65	-0.17	0.01	0.22	-0.43	-0.43	-1.4	-1.12	-0.77	0.03	-0.64	-0.15
chrIII	213111	213155	.	-0.59	-0.09	-0.58	0.09	-0.28	-0.01	-0.46	-0.06	0.23	0.09	-0.01	0.12	0.61	-0.41	-0.43	-0.02
chrXVI	455334	455393	.	-0.26	-0.11	0.04	-0.03	-0.33	0.21	0.03	-0.84	-0.2	0.17	0.22	0.28	0.73	-0.23	-0.38	-0.24
chrXII	163318	163370	.	-0.23	-0.03	-0.33	0.15	-0.19	0.12	0.21	-0.13	-0.09	0.03	0.23	0.5	1.03	0.18	0.36	-0.08
chrVII	47610	47654	.	0.04	-0.06	0.06	-0.24	-0.35	-0.08	0.06	0.56	0.27	-0.03	-0.69	-1.06	-0.81	0.14	-0.55	-0.1
chrIV	381167	381212	.	-0.26	-0.13	-0.25	-0.21	0.02	-0.43	-0.25	0.71	0.34	-0.57	-0.91	-1.31	-1.1	-0.1	-0.43	-0.45
chrIII	225421	225467	.	0.19	0.16	0.37	0.39	-0.2	0.56	0.39	0.21	0.14	0.23	-0.13	0.36	1.17	0.47	1.22	0.21
chrXII	362956	363015	.	-0.04	0.24	-0.29	-0.05	0.37	0.2	0.05	-0.17	-0.18	-0.11	0.76	0.69	0.03	0.16	-0.26	0.05
chrVII	11205	11251	.	0.2	0.1	0.44	-0.06	-0.33	-0.12	-0.05	0.33	0.25	0.75	0.13	0.28	-0.57	0.23	-0.33	-0.05
chrIX	359126	359185	.	0.07	-0.01	0.22	-0.14	0.03	0.2	-0.34	-0.67	-0.27	0.29	0.36	0.87	1.25	-0.29	0.4	-0.26
chrVI	252783	252842	.	-0.03	0.06	-0.26	-0.4	-0.34	2.22	-0.28	0.36	-0.29	-0.63	-0.7	-0.81	-0.72	-0.35	-0.32	-0.17
chrXII	368256	368315	.	0.07	-0.16	0.05	0.1	-0.28	0.03	0.36	-0.59	-0.52	-0.34	-0.25	0.4	1.05	0.42	-0.12	-0.09
chrVII	27201	27260	.	0.04	-0.21	-0.47	-0.09	0.05	-0.44	-0.33	0.28	0.03	-0.49	-0.18	-0.45	-0.89	-0.28	-0.29	-0.25
chrIII	292411	292470	.	-0.5	-0.3	-0.04	-0.03	0.01	-0.07	-0.28	0.52	0.07	-0.68	-1.21	-1.03	-1.13	-0.38	2.06	-0.46
chrIV	375465	375524	.	-0.11	-0.29	-0.58	-0.1	-0.04	-0.32	-0.63	0.16	-0.56	-1.73	-1.5	-1.31	-0.79	-0.78	-0.75	-0.33
chrVI	260583	260642	.	0.03	-0.1	-0.49	-0.12	0.14	-0.27	-0.53	0.19	-0.23	-0.49	-0.76	-0.48	-0.84	-0.54	-0.53	-0.15
chrXVI	423840	423889	.	-0.33	-0.1	-0.41	-0.42	0.16	0.02	-0.23	0.48	0.3	0.36	0.99	1.12	0.77	-0.22	-0.16	-0.14
chrXVI	678337	678390	.	-0.23	-0.13	-0.03	-0.13	-0.54	0.01	0.25	-0.03	-0.11	0.15	-0.05	-0.21	-0.72	0.12	-0.46	-0.56
chrXII	374456	374515	.	0.37	0.46	0.92	0.56	0.11	0.77	0.98	-0.81	-0.39	0.26	0.12	0.59	1.07	1.17	1.22	0.81
chrIII	14501	14560	.	0.17	-0.14	-0.13	0.16	-0.05	-0.03	-0.25	0.42	0.44	-0.27	-1.09	-0.98	-0.75	-0.34	2.35	-0.19
chrX	360484	360528	.	0.14	0.35	0.09	0.74	0.44	0.28	-0.2	0.22	0.29	0.2	0.19	0.05	0.64	-0.43	0.17	0.12
chrVII	6701	6760	.	0.19	0.08	-0.23	0.02	-0.33	0.14	0.03	0.17	0.09	-0.13	0	0.1	0.32	-0.14	0.15	-0.13
chrXIV	82330	82389	.	-0.07	0.03	-0.2	0.12	0.13	-0.12	-0.28	-0.01	-0.06	0.29	0.19	0.4	-0.15	-0.26	-0.34	-0.01
chrVII	73002	73061	.	-0.04	-0.25	-0.46	-0.14	-0.07	-0.37	-0.4	-0.06	-0.09	-0.4	-0.14	-0.24	-0.66	-0.66	-0.44	-0.06
chrVII	571853	571906	.	0.4	-0.12	-0.26	-0.2	0.36	0.1	0.06	0.07	-0.03	-0.29	0.04	0.3	0.24	0.42	0.19	0.49
chrXI	505393	505452	.	-0.21	-0.04	-0.08	0	-0.58	-0.18	0.14	-0.01	-0.06	0.16	-0.01	0.03	-0.75	0.17	-0.48	0.06
chrIV	357667	357723	.	0.19	0.17	0.56	0.11	-0.44	0.23	0.69	0.5	-0.03	-0.3	-1.24	-0.81	-0.75	0.45	-0.22	0.1
chrIV	372274	372322	.	0.04	-0.23	-0.39	-0.27	-0.06	-0.06	-0.1	0.48	-0.79	-1.57	-0.91	-0.91	-0.86	-0.24	-0.16	0
chrXVI	482149	482193	.	-0.08	-0.27	-0.02	-0.16	-0.5	-0.02	0	1.11	0.13	-0.67	-1.16	-0.92	-0.9	0.02	-0.38	-0.34
chrIV	478027	478071	.	-0.07	0.13	0.4	0.12	-0.35	-0.17	0.18	-0.01	-0.1	0.53	0.29	0.72	0.74	0.07	-0.06	-0.03
chrII	476212	476256	.	0.1	0.11	0.25	0.19	-0.59	-0.01	0.04	0.16	0.14	0.51	0.24	0.16	-0.01	0.25	-0.3	0.05
chrIV	374565	374624	.	-0.16	-0.01	0.09	-0.38	0.14	-0.17	-0.09	0.64	-0.47	-0.87	-1.03	-0.96	-1.04	0.03	-0.41	0
chrXV	669890	669937	.	-0.11	-0.22	-0.51	-0.13	0.15	-0.22	-0.44	0.5	0.32	-0.17	-0.1	-0.72	-0.92	-0.31	-0.43	-0.55
chrIII	114382	114441	.	-0.26	-0.14	0.46	0.36	0.28	-0.08	0.11	-1.51	-0.07	1.27	1.39	1.66	1.62	0.16	1.29	-0.42
chrVI	229393	229437	.	-0.04	0.01	0.25	0.16	-0.41	0.14	0.11	0.3	0.17	0.2	-0.33	-0.26	0.54	-0.05	-0.22	-0.09
chrXVI	494134	494181	.	0.21	0.19	0.05	-0.09	0.06	0.09	-0.55	0.42	0.2	0.47	0.34	-0.67	-0.85	-0.35	-0.33	0
chrIII	137093	137139	.	-0.23	-0.05	0.01	-0.13	-0.08	0.05	0.07	-0.03	-0.07	0.17	0.53	0.71	0.87	0.16	0	-0.22
chrIV	1225980	1226032	.	-0.08	0.02	0.14	-0.12	-0.43	-0.27	0.13	0.51	0.2	-0.03	-0.85	-1.05	-1.05	0.19	-0.66	-0.01
chrIII	44405	44456	.	-0.38	-0.17	-0.54	-0.38	0	0.04	-0.38	-0.62	-0.65	-0.78	-0.13	0.4	0.86	-0.84	-0.47	-0.36
chrVII	33401	33460	.	0.01	0.03	-0.34	-0.29	0.15	-0.04	-0.43	0.58	0.29	-0.31	-0.65	-0.63	-1.05	-0.19	-0.06	0
chrXII	233286	233330	.	0.31	0.43	0.92	0.57	-0.12	0.64	1.13	0.15	0.02	0.69	0.29	0.86	1.8	1.73	1.26	0.78
chrIII	1906	1960	.	-0.22	-0.45	-0.65	-0.62	-0.06	-0.44	0.16	0.46	-0.67	-1.66	-1.45	-1.35	-1.15	0.41	0.89	0.5
chrVII	54802	54854	.	0.04	0.21	0.3	0.04	-0.6	0.2	0.02	0.44	0.37	0.64	0	-0.27	-0.39	0.02	-0.16	-0.37
chrV	276727	276776	.	-0.1	-0.09	-0.36	0	-0.01	0.1	0.2	0.15	0.17	0.14	0.58	0.4	-0.06	0.15	-0.15	0.03
chrIV	342668	342712	.	0.36	0.01	0.52	0.26	-0.43	0.14	0.2	-0.03	-0.05	0.66	-0.06	0.15	-0.55	0.24	-0.42	0.02
chrXVI	511534	511593	.	-0.12	-0.17	0.08	-0.1	-0.09	-0.08	-0.02	-0.44	0.02	0.35	0.74	1.06	1.41	-0.11	1.85	-0.26
chrIV	330465	330524	.	-0.09	-0.1	-0.31	-0.15	-0.11	0.11	-0.05	-0.62	-0.55	-0.59	0.11	0.37	1.11	-0.08	0.3	-0.18
chrXVI	497234	497293	.	0.13	0.19	0.26	0.13	-0.47	-0.05	0.25	0.37	0.13	0.69	0.47	-0.02	-0.31	0.44	-0.18	0.17
chrXVI	411634	411678	.	-0.19	0.11	0.14	0.18	-0.5	0.17	0.5	-0.36	-0.27	0.04	-0.05	0.5	0.86	0.2	0.1	-0.13
chrXII	131214	131269	.	0.02	-0.09	-0.2	0.09	-0.18	-0.14	-0.04	-0.67	-0.19	0.1	0.4	0.52	0.04	0.04	-0.23	-0.12
chrIII	45501	45556	.	-0.31	-0.09	-0.28	-0.23	0.38	-0.01	-0.38	-0.24	-0.34	-0.29	0.17	0.7	0.93	-0.27	-0.18	-0.1
chrIV	470016	470070	.	-0.13	0.01	0.01	-0.06	0.37	0.12	0.17	-0.15	-0.24	-0.03	0.45	0.79	0.62	-0.02	-0.07	-0.12
chrX	367674	367725	.	0.04	0.02	0.14	-0.01	-0.61	0.02	0.25	0.12	-0.33	0.13	0.09	0.7	0.36	0.22	-0.23	-0.09
chrIV	365865	365924	.	-0.27	-0.25	-0.22	-0.59	-0.3	-0.37	-0.07	-0.49	-1.04	-1.23	-1.18	-1.16	-1.04	-0.23	-0.54	-0.41
chrIII	1604	1658	.	-0.04	-0.06	-0.31	-0.38	0.01	-0.17	0.31	0.64	-0.32	-1.25	-1.4	-1.04	-0.85	0.74	1.38	0.63
chrXI	509893	509952	.	-0.14	-0.13	-0.2	-0.18	0.24	-0.07	-0.37	-0.14	-0.18	-0.1	0.35	0.31	-0.1	-0.43	-0.85	-0.25
chrI	38147	38197	.	-0.2	-0.05	0.07	-0.19	-0.66	-0.05	0.16	0.13	-0.02	0.33	0	0.06	-0.06	-0.05	-0.26	-0.23
chrIII	224811	224870	.	-0.46	-0.08	0	-0.06	-0.02	0.17	-0.19	-0.4	-0.03	0.75	0.94	1.49	2.23	-0.27	2.62	-0.17
chrIII	112582	112641	.	-0.18	-0.14	0.04	0.01	-0.03	-0.01	-0.66	-0.83	-0.65	-0.03	0.16	0.58	1.26	-0.77	-0.48	-0.21
chrXV	679286	679345	.	0	-0.05	0.4	0.19	-0.28	0.09	0.19	-0.39	-0.03	0.44	0.19	-0.11	-0.51	0.38	-0.05	-0.2
chrII	515802	515859	.	-0.25	0.08	-0.39	-0.32	0.29	0.1	-0.22	0.57	0.17	-0.27	-0.05	-0.56	-0.81	-0.44	-0.34	-0.11
chrV	560262	560319	.	-0.08	-0.23	-0.35	-0.03	-0.17	-0.2	-0.4	-0.54	-0.24	0.12	0.25	0.24	-0.22	-0.41	-0.45	-0.26
chrXVI	694434	694478	.	0.04	-0.11	0.14	0.01	-0.31	0.18	0.17	0.11	-0.11	0.4	-0.29	0.23	0.7	0.28	0.09	0.08
chrXV	1086102	1086155	.	0.58	0.46	0.68	0.59	0.04	0.65	0.79	0.05	0.39	0.6	0.8	1.45	1.93	0.7	0.3	0.53
chrIII	50201	50259	.	-0.43	-0.23	-0.55	0.23	-0.22	0.03	-0.36	-0.47	0.1	-0.18	0.13	0.47	0.79	-0.49	0.12	-0.34
chrXVI	470434	470478	.	0.15	0.38	-0.23	0.01	0.1	-0.4	-0.04	0.56	0.27	-0.14	-0.12	-0.78	-0.89	-0.31	-0.41	0
chrXVI	566134	566193	.	0.03	-0.13	-0.06	-0.11	0.29	0.2	-0.1	-0.27	-0.37	-0.27	0.23	0.54	0.91	-0.05	-0.01	0.27
chrXV	669487	669545	.	0.11	0.01	-0.42	-0.18	-0.05	-0.02	-0.16	0.52	0.35	-0.11	0.02	-0.68	-0.89	-0.24	-0.49	-0.02
chrX	362576	362623	.	-0.07	0.28	0.49	0.17	-0.77	0.1	0.25	0.4	0.36	0.8	0.24	0.35	0.01	0.29	-0.09	-0.03
chrVII	45401	45460	.	-0.21	-0.38	-0.01	-0.34	0.04	-0.28	-0.2	0.2	0.11	-0.27	-0.6	-1.28	-1.38	-0.36	-0.63	-0.32
chrXIV	193460	193519	.	-0.15	-0.1	-0.29	-0.15	0.07	-0.15	-0.71	0.2	0.03	-0.25	-0.12	-0.43	-0.58	-0.64	-0.8	-0.06
chrIII	3801	3860	.	-0.13	-0.09	-0.23	-0.19	-0.26	-0.08	0.22	0.3	-0.59	-1.31	-1.36	-1	-1.16	0.94	0.91	0.51
chrXVI	413434	413491	.	-0.06	-0.07	-0.29	-0.01	0.09	-0.04	-0.4	-0.39	-0.43	-0.34	0.01	0.36	0.74	-0.21	-0.3	-0.05
chrXI	503400	503450	.	-0.03	0.04	-0.12	-0.26	0.07	-0.06	-0.05	0.42	0.28	0.3	0.58	-0.21	-0.83	0.03	-0.23	-0.05
chrIII	144084	144140	.	-0.14	0.02	0.02	-0.35	-0.11	-0.2	-0.37	0.09	0.08	0.31	0.29	-0.02	-1.39	-0.45	-0.35	-0.15
chrIII	130584	130639	.	-0.05	0.12	0.25	0.41	0.23	0.12	0.03	-0.78	-0.34	0.12	0.35	0.53	1.01	0.17	0.73	0.27
chrXII	138514	138573	.	0.07	0.05	0.04	-0.03	0.23	0	-0.23	-0.97	-0.49	-0.46	0.05	0.52	1.22	-0.38	-0.19	-0.03
chrIII	142882	142941	.	0.32	0.27	0.16	0.36	0.36	0.3	0.05	-0.28	0.47	0.37	0.73	0.62	1.01	0.12	0.87	0.32
chrIII	265818	265870	.	0.03	-0.07	0.37	0	-0.42	0.05	0.33	0.65	0.25	0.07	-0.39	-0.5	-0.34	0.38	-0.07	-0.05
chrXII	369069	369113	.	0.42	0.21	0.19	0.63	-0.45	0.52	0.49	-0.64	-0.45	-0.08	-0.38	0.5	1.83	0.51	0.42	0.29
chrI	27546	27605	.	0.14	0.22	0.04	0.01	-0.07	0.01	0.27	0.38	0.24	0.16	0.14	-0.1	-0.2	0.24	-0.49	0.16
chrIV	328067	328124	.	0.01	0.11	-0.39	0.25	0.23	0.03	-0.38	-0.66	-0.32	-0.81	-0.01	0.38	0.91	-0.41	-0.56	-0.11
chrIII	152082	152141	.	-0.41	-0.25	-0.6	-0.32	-0.58	-0.36	-0.78	-0.17	-0.16	-0.14	0.14	-0.41	-0.59	-0.93	-0.53	-0.34
chrVI	228988	229040	.	0.25	0.09	0.35	0.2	-0.64	0.2	0.24	0.71	0.32	0.34	-0.59	-1.02	-0.71	0.18	-0.29	-0.12
chrXI	513593	513652	.	-0.04	-0.26	-0.42	-0.32	0.07	0.08	0.12	-0.6	-0.56	-0.45	0.28	0.33	0.34	0.09	0.06	-0.11
chrXVI	470935	470992	.	0.38	0.13	0.39	0.15	-0.16	4.59	0.26	0.62	0.27	0.41	-0.21	-0.59	-0.89	0.36	-0.47	-0.1
chrIII	227014	227058	.	-0.23	0.01	-0.43	0.14	0.04	0.01	-0.6	0.02	0.01	-0.4	-0.23	0.4	2.46	-0.59	-0.01	-0.32
chrIV	433121	433170	.	-0.09	-0.07	-0.09	-0.41	0.04	0.12	-0.33	-0.95	-0.58	-0.29	-0.27	0.4	0.58	-0.16	-0.08	-0.05
chrIX	363126	363185	.	-0.01	-0.09	-0.43	0.12	0.4	0.09	-0.25	-0.51	-0.41	-0.17	0.01	0.43	0.52	-0.49	-0.08	0.02
chrXVI	522535	522586	.	-0.29	-0.35	-0.53	-0.24	-0.62	-0.22	-0.36	-0.32	-0.07	-0.37	-0.28	-0.2	-0.2	-0.37	-0.59	-0.3
chrXII	142714	142773	.	0.02	-0.18	-0.75	0.03	0.21	0.06	-0.47	-0.54	-0.49	-0.76	0.09	0.47	0.42	-0.72	-0.29	0.07
chrIII	251416	251463	.	0.16	0.37	-0.03	0.38	-0.51	0.28	0.2	1.25	0.6	-0.39	-0.93	-0.97	0.11	0.4	0.16	0
chrVIII	91251	91310	.	0.07	0.04	0.01	0	0.14	0	-0.4	-0.9	0.08	-0.07	-0.23	0.07	0.9	-0.37	-0.05	0.13
chrII	517602	517655	.	-0.05	-0.03	-0.35	0.03	0.12	-0.22	-0.33	0.53	0.24	-0.17	-0.09	-0.49	-0.72	-0.7	0.92	-0.08
chrXVI	702434	702492	.	0.01	-0.06	-0.47	-0.25	0.14	-0.02	-0.03	0.12	-0.23	-0.61	0.28	-0.33	-0.81	0.13	-0.2	0.01
chrIV	324165	324224	.	0.06	0.09	-0.04	-0.07	0.26	0.09	-0.21	-0.57	-0.53	-0.12	0.43	0.62	0.62	-0.29	-0.15	0.05
chrXVI	552534	552593	.	-0.08	-0.09	-0.13	0.04	0.09	-0.01	-0.21	-0.2	-0.29	0.11	0.44	0.56	0.85	0.02	-0.1	-0.02
chrVI	214284	214334	.	-0.11	0	0.21	0.02	-0.17	-0.04	0.29	0.2	-0.07	0.46	0.7	0.21	0.21	0.13	-0.14	0.09
chrXI	503693	503752	.	0.12	0.24	-0.47	-0.01	0.55	0.14	-0.2	0.03	0.02	-0.26	0.28	-0.49	-0.65	-0.2	-0.26	0.27
chrIII	22604	22652	.	0.2	-0.11	0.13	0.34	0.4	-0.1	-0.28	0.34	0.28	0.1	0.42	-0.43	-0.55	-0.16	-0.03	0.03
chrIII	254711	254769	.	0	-0.28	-0.27	0.03	-0.35	-0.21	-0.04	0.75	-0.05	-1.05	-0.93	-1.02	-0.82	-0.13	-0.58	-0.12
chrXVI	404440	404493	.	0.16	0.27	0.11	0.55	0.06	0.17	0.04	0.05	0.24	-0.12	-0.12	-0.59	0.22	-0.02	0.03	-0.07
chrXVI	404334	404382	.	-0.2	-0.02	0.05	0.37	0.02	-0.05	-0.12	-0.04	0.12	0.22	-0.13	-0.27	0.1	-0.24	0.16	-0.19
chrI	11917	11969	.	0.12	0.04	0.47	0.07	-0.7	-0.1	0.45	0.54	0.24	0.64	-0.09	-0.23	-0.23	0.14	-0.34	-0.06
chrXVI	451740	451790	.	-0.31	0.01	0.04	0.09	0.05	-0.06	-0.03	-0.28	-0.23	-0.17	0.21	-0.12	-0.5	0.16	0.22	0.14
chrVI	203383	203441	.	-0.24	-0.21	0.09	-0.06	-0.29	0.09	-0.11	-0.62	-0.49	-0.18	-0.04	0.52	0.91	-0.09	-0.07	-0.23
chrIV	472821	472865	.	0.03	0.15	0.87	0.36	-0.46	0.61	0.61	0.35	0.15	0.61	-0.03	0.49	0.37	0.87	0.58	0.19
chrXVI	465634	465693	.	-0.18	-0.39	-0.36	-0.22	-0.33	-0.32	-0.07	-0.47	-0.15	-0.11	-0.26	-0.58	-1.01	0	-0.31	-0.24
chrVI	248983	249042	.	0.27	0.08	0.41	-0.24	-0.26	0.08	0.11	-0.78	-0.45	-0.48	-0.59	-0.93	-1.2	0.07	0	0.22
chrVI	225395	225439	.	-0.15	0.06	0.16	0.47	0.05	0.26	0.11	0.25	0.41	0.16	-0.2	-0.46	0.36	0.15	0.43	-0.1
chrIII	249620	249667	.	0.11	0.15	-0.12	0.15	-0.16	0.17	-0.21	0.58	0.65	-0.05	-0.75	-0.67	-0.04	-0.25	-0.28	-0.02
chrV	568360	568409	.	0.13	0.13	0.07	0.05	-0.34	0.08	0.51	-0.42	-0.27	0.18	0.24	0.46	1.17	0.57	0.49	0.25
chrVII	9903	9960	.	-0.36	-0.1	-0.08	-0.17	0	-0.12	-0.46	-0.26	-0.24	-0.33	-0.24	-0.57	-0.72	-0.35	-0.32	-0.23
chrXI	508601	508648	.	-0.14	-0.07	0.41	0.03	-0.33	-0.06	0.12	0.02	0.04	0.53	0.02	0.35	-0.07	0.14	-0.3	-0.06
chrIV	377767	377824	.	-0.15	-0.06	-0.16	-0.39	0.03	-0.17	-0.16	0.63	-0.04	-0.93	-0.99	-1.08	-0.9	-0.26	-0.4	0.01
chrXV	613086	613145	.	0.08	0.15	0.03	0.01	-0.08	-0.03	0.01	0.08	0.04	-0.21	-0.17	-0.15	-0.11	-0.08	-0.25	0.24
chrII	507002	507058	.	0.08	-0.07	-0.12	-0.25	-0.05	-0.24	-0.07	0.69	0.26	0.1	-0.27	-0.71	-0.98	-0.25	-0.42	-0.08
chrIV	328667	328719	.	-0.24	-0.08	-0.46	0	0.22	-0.04	-0.47	-0.6	-0.46	-0.72	-0.1	0.28	0.81	-0.67	-0.17	-0.22
chrXIV	84030	84089	.	-0.26	0	0.44	-0.34	-0.05	-0.1	0.04	-0.61	-0.21	0.47	0.37	0.55	-0.01	0.15	-0.13	-0.02
chrIV	439213	439259	.	-0.12	-0.15	-0.34	-0.31	-0.01	0.07	-0.15	-0.54	-0.35	-0.43	-0.04	0.59	0.91	-0.63	-0.23	-0.06
chrX	389273	389332	.	-0.21	-0.12	0.03	-0.28	-0.08	-0.16	-0.33	0.11	0.06	0.27	0.34	-0.16	-0.91	-0.18	-0.23	-0.15
chrIII	91703	91761	.	0.49	0.34	0.67	0.69	0.52	0.7	0.56	0.69	0.56	0.61	0	-0.42	-0.02	0.41	0.39	0.96
chrXV	582586	582645	.	-0.12	0.03	-0.46	-0.22	0.02	-0.16	-0.53	0.28	-0.12	-0.83	-1.17	-1.35	-1	-0.3	-0.37	0.17
chrIV	1238574	1238633	.	-0.04	0.17	-0.28	0.05	0.34	0.04	-0.27	-0.06	0.1	-0.18	0.17	0.08	-0.21	-0.33	0.03	-0.06
chrXII	232588	232635	.	0.35	0.28	0.83	0.46	-0.44	0.45	1.2	0.36	-0.12	0.53	0.31	0.63	1.5	1.86	1.41	0.71
chrIII	22801	22852	.	-0.03	-0.26	-0.04	-0.27	-0.01	-0.21	-0.18	0.21	0.14	0.37	0.44	-0.38	-0.81	-0.18	-0.34	-0.04
chrIII	144482	144541	.	0.11	0.13	0.27	0.18	0.12	0.09	-0.21	-0.16	0.06	0.29	0.25	-0.02	-0.8	-0.28	-0.36	-0.02
chrVI	246489	246536	.	-0.06	-0.34	-0.21	-0.07	-1.04	-0.38	-0.12	0.3	-0.3	-0.84	-1.21	-1.12	-0.76	-0.1	-0.5	-0.3
chrXVI	703934	703993	.	-0.29	-0.1	-0.07	-0.21	0.05	-0.2	-0.33	0.02	-0.03	0.24	-0.01	-0.19	-0.7	-0.24	-0.32	-0.06
chrVI	247183	247242	.	-0.11	-0.07	-1.02	-0.51	0.09	-0.28	-0.45	-0.58	-0.53	-1.27	-0.96	-1.25	-1.18	-0.55	-0.82	-0.13
chrXI	506896	506950	.	0.02	-0.06	0.07	-0.15	-0.35	0.02	0.24	-0.08	0.04	0.19	0.4	0.22	-0.3	-0.1	-0.34	-0.11
chrVI	230585	230642	.	-0.24	0.21	-0.1	0.18	0.26	-0.2	-0.27	0.6	0.11	-0.37	-0.84	-0.76	-0.66	-0.49	-0.51	-0.02
chrIV	1241479	1241531	.	0.09	0.23	0.4	0.17	-0.44	0.14	0.26	0.07	0.23	0.64	0.02	0.69	0.47	0.23	1.1	-0.13
chrV	534860	534919	.	-0.05	-0.14	-0.17	-0.29	0	-0.16	-0.08	0.52	0.03	-0.39	-0.52	-1.04	-1.1	-0.01	-0.23	0.04
chrV	549560	549619	.	-0.06	-0.07	0.32	-0.42	-0.3	-0.06	-0.11	-0.07	0.81	1.49	1.38	1.42	0.82	-0.06	2.77	-0.29
chrIII	307811	307855	.	0.39	0.35	0.69	0.4	-0.25	0.52	0.53	0.42	0.38	0.85	0.13	0.79	0.92	0.45	0.38	0.24
chrXVI	475039	475086	.	-0.28	-0.42	-0.4	-0.21	-0.12	-0.22	-0.49	0.13	-0.13	-0.64	-1.1	-1.1	-1.09	-0.38	-0.41	-0.33
chrIII	4101	4160	.	-0.11	0.01	-0.12	0.18	0.22	0.12	0.41	0.04	-0.17	-0.76	-0.45	-0.49	0.28	0.69	2.27	0.39
chrXI	525899	525952	.	0.04	-0.06	-0.19	0.11	-0.35	0.13	-0.25	0.43	0.15	0.39	0.17	0.6	0.74	-0.14	0.07	-0.2
chrIV	460015	460065	.	-0.21	0.05	-0.39	0.26	0.3	0.03	-0.55	-0.41	-0.39	-0.61	-0.12	0.61	1.04	-0.2	-0.27	0.03
chrVII	75202	75261	.	-0.21	0.22	0.08	-0.24	-0.3	-0.08	0.04	0.17	0.12	0.22	0.06	-0.43	-0.87	-0.2	-0.37	-0.09
chrIII	44501	44560	.	-0.2	-0.19	-0.35	-0.2	0.12	-0.05	-0.43	-0.79	-0.61	-0.57	0.29	0.47	1.03	-0.6	-0.35	-0.3
chrXV	587988	588044	.	0.13	-0.06	0.06	0.03	-0.33	0.2	0.28	0.71	0.21	-0.13	-0.53	-1.11	-0.59	0.44	0.46	-0.08
chrXIV	92837	92885	.	-0.1	0.05	0.1	-0.02	-0.38	0.2	0.47	-0.18	-0.3	0.25	0.12	0.52	0.51	0.34	-0.14	0.14
chrXIV	110730	110789	.	-0.1	-0.22	-0.21	-0.2	0.11	0.01	0.05	0.34	0.45	-0.1	-0.68	-1.02	-0.87	0.43	0.4	0.1
chrIII	131182	131234	.	0.07	-0.07	-0.3	-0.2	0.39	0.03	0.09	-0.08	-0.37	-0.22	0.3	0.74	0.9	0.37	0.73	0.33
chrIII	302411	302470	.	0.06	0.07	-0.25	-0.25	-0.02	-0.12	-0.42	0.39	0.27	-0.32	-0.65	-1.27	-0.78	-0.43	-0.49	0.1
chrV	536462	536506	.	-0.11	-0.32	-0.02	-0.2	-0.72	-0.22	0.02	0.42	0.05	-0.05	-0.82	-1.27	-0.86	0.01	-0.79	-0.14
chrVI	71391	71450	.	0	-0.18	-0.22	-0.24	0.3	-0.19	0.06	0.03	-0.02	-0.08	0.03	-0.07	-0.34	-0.17	-0.35	-0.08
chrX	366889	366933	.	0.17	0.04	0.49	0.05	-0.65	-0.05	0.22	0.17	-0.09	0.26	0.03	0.59	0.6	0.34	-0.23	-0.01
chrXIV	183860	183919	.	0.07	0.21	0.23	0.18	-0.08	0.07	0.41	0.52	0.43	0.24	-0.52	-0.81	-0.63	0.08	-0.43	0.1
chrXIV	110031	110089	.	0.11	0.1	-0.19	0.13	-0.18	0.03	0.18	0.56	0.46	0.11	-0.77	-0.87	-0.8	0.42	0.19	0.34
chrIV	366778	366823	.	-0.1	-0.25	0.07	0.18	-0.83	0.18	0.38	-0.18	-0.89	-0.94	-1.22	-0.81	-0.68	0.39	-0.06	-0.01
chrIII	268213	268264	.	-0.05	-0.3	-0.52	-0.38	0.15	-0.08	0.71	0.38	-0.18	-0.53	-0.07	-0.58	-0.65	1.42	1.27	0.73
chrVI	199483	199542	.	-0.08	-0.1	-0.23	0.16	0.39	0.28	-0.19	0.37	0.21	0.34	1.06	1.71	2.88	-0.39	4.17	-0.1
chrXV	664386	664445	.	0.09	0.07	-0.35	0.29	0.11	-0.08	-0.24	0.24	0.28	-0.07	-0.19	-0.27	-0.28	-0.49	0	-0.04
chrXII	388168	388213	.	0.15	0.12	0.28	0.28	-0.51	0.14	0.73	-0.37	0.16	0.62	0.38	0.11	-0.2	0.85	0.71	0.62
chrIX	376831	376882	.	0.32	0.26	0.25	-0.06	-0.06	0.04	0.25	0.49	0.58	0.55	-0.65	-0.98	-0.5	-0.01	-0.44	0.09
chrVI	211498	211542	.	0.08	-0.11	0.09	0.19	-0.32	0.11	0.18	-0.05	0.12	0.59	0.39	0.62	0.75	0	-0.28	-0.09
chrXIV	113033	113084	.	-0.33	-0.11	-0.13	-0.25	-0.42	-0.11	0.57	-0.05	0.27	0.04	-0.57	-1.04	-1.39	1.2	1.1	0.7
chrV	272427	272486	.	-0.38	-0.07	-0.43	-0.38	-0.21	-0.17	-0.62	-0.03	0.01	-0.14	-0.19	-0.46	-1.03	-0.65	-0.62	-0.41
chrIV	394166	394225	.	-0.04	-0.1	-0.09	-0.14	-0.13	-0.06	0.07	0.24	0.09	0.56	0.77	-0.01	-0.86	-0.05	-0.43	-0.18
chrIV	804570	804620	.	0	0.04	-0.5	-0.23	0.35	-0.1	0.14	0.2	0.55	-0.31	0.28	0.07	0.34	0.31	0.1	0.1
chrXVI	682437	682493	.	0	-0.12	-0.24	-0.23	0.33	-0.26	-0.23	0.06	-0.13	-0.3	0.19	0.26	0.29	-0.29	0.05	-0.06
chrVI	224783	224842	.	0.46	0.39	1.1	0.78	0.46	0.58	0.74	0.42	0.51	0.64	0.26	0.05	0.36	0.59	1.53	0.75
chrIII	301911	301970	.	0.33	0.08	-0.06	-0.4	0.21	-0.12	-0.1	0.64	0.22	-0.15	-0.55	-0.81	-1.08	-0.1	-0.2	0.28
chrXVI	538535	538592	.	-0.1	0.02	-0.23	-0.09	0.18	-0.04	-0.27	0.76	0.18	-0.04	-0.24	-0.56	-1.06	-0.26	-0.38	-0.15
chrXII	147114	147173	.	-0.12	-0.14	-0.67	-0.36	0.09	-0.11	-0.62	-0.22	-0.25	-0.32	0.32	0.64	0.34	-0.56	-0.34	-0.18
chrXV	624586	624645	.	0.07	-0.1	0.14	-0.08	-0.07	-0.17	-0.11	-0.47	-0.21	-0.18	-0.23	-0.5	-0.43	-0.08	0.07	0.18
chrVI	80991	81050	.	0.1	0.03	0.1	0.01	0.17	-0.24	0.01	0.71	0.1	-0.33	-0.73	-0.91	-1.17	0.09	-0.2	0.21
chrXIV	85730	85787	.	-0.21	-0.27	-0.36	-0.26	0.09	-0.06	-0.29	-0.29	-0.36	-0.34	0.47	0.58	0.33	-0.35	-0.42	-0.16
chrII	513100	513159	.	0.2	0.11	0.07	-0.37	-1.05	-0.05	-0.01	0.49	0.26	0.09	-0.53	-0.73	-1.04	0.05	-0.21	0
chrIV	334965	335024	.	-0.05	-0.07	0.14	-0.03	-0.33	0.09	0.37	-0.25	-0.48	0.22	0.04	0.66	0.89	0.07	-0.17	-0.01
chrIV	464826	464870	.	-0.2	-0.06	0.67	0.17	-0.65	0.41	0.33	-0.43	-0.27	0.61	-0.17	0.66	1.07	0.2	0.11	-0.26
chrVII	58705	58761	.	-0.06	0.08	0.4	-0.07	-0.02	-0.04	0.19	-0.24	-0.16	0.43	0.39	0.04	-0.22	0.2	-0.24	0.23
chrIII	85202	85259	.	0.5	0.2	0.58	0.39	0.14	0.52	0.91	0.39	0.48	0.62	0.65	0.15	0.64	0.99	0.63	0.31
chrXVI	557534	557586	.	0.07	0.18	0.26	0	-0.1	0.13	0.2	-0.15	-0.16	0.32	0.35	0.91	0.95	0.2	-0.39	-0.21
chrIV	311268	311320	.	-0.04	-0.05	0.28	0.12	-0.06	-0.05	0.21	0.27	0.21	0.57	0.29	0.07	-0.2	0.05	-0.16	0.2
chrIII	304311	304370	.	0.06	0.04	-0.39	-0.04	0.01	-0.1	-0.2	-0.09	0.13	0.16	0.39	0.21	-0.02	-0.49	1.46	-0.01
chrXVI	537834	537887	.	-0.1	0.16	-0.07	0.04	-0.09	0	-0.31	0.8	0.36	0.16	-0.12	-0.5	-1.2	-0.49	-0.3	-0.07
chrXVI	398839	398891	.	0	0.22	0.17	-0.09	-0.1	0	0.14	0.38	0.24	0.52	0.33	-0.24	-0.85	-0.09	-0.24	0.1
chrIII	24108	24157	.	0.1	-0.1	0.06	0.21	-0.5	0.15	-0.12	-0.21	0.4	0.7	-0.04	-0.4	0.38	-0.09	0.14	-0.29
chrXI	509593	509652	.	-0.01	-0.21	-0.08	-0.22	0.13	-0.1	-0.27	-0.01	-0.08	-0.01	0.44	0.47	-0.08	-0.25	-0.24	-0.2
chrIII	73104	73160	.	-0.12	-0.1	-0.73	-0.21	0.44	0.05	0.27	-0.6	-0.53	-0.88	0.14	0.55	1.27	0.69	1.03	0.73
chrIII	140787	140841	.	-0.13	-0.13	0.03	-0.07	0.16	-0.13	-0.47	0.08	-0.06	0.18	0.47	0.48	0.02	-0.57	-0.38	-0.16
chrXII	363356	363415	.	0.17	0.35	-0.23	0.08	0.47	0.29	-0.35	-0.31	-0.38	-0.36	0.33	0.55	0.68	-0.08	0.8	0.34
chrIII	63701	63759	.	-0.05	-0.16	-0.14	-0.05	-0.3	-0.19	-0.04	-0.11	-0.25	0.14	0.52	0.53	0.3	0.04	-0.48	-0.07
chrXI	498393	498452	.	0.08	0.16	-0.3	0.15	0.24	-0.18	-0.27	0.29	0.3	-0.03	-0.68	-0.8	-0.66	-0.38	-0.42	0.15
chrIII	281011	281070	.	0.1	0	-0.52	-0.18	0.49	-0.08	-0.28	0.26	-0.23	-0.79	-0.76	-0.74	-0.81	-0.48	-0.33	0.01
chrIV	340265	340324	.	-0.12	-0.44	0.2	0.09	0.18	-0.12	-0.38	-0.23	-0.51	-0.4	0.16	-0.06	0.01	-0.3	-0.24	-0.12
chrI	31046	31105	.	-0.34	-0.16	-0.21	0.11	-0.05	-0.22	-0.45	0.26	0.65	0.98	1.21	1.47	1.51	-0.55	2.68	-0.54
chrVI	194384	194441	.	-0.28	-0.23	-0.47	-0.3	-0.38	-0.2	-0.61	-0.94	-0.62	-0.8	-0.16	0.39	0.96	-0.69	-0.55	-0.26
chrIV	1255474	1255533	.	-0.17	0.04	-0.47	-0.44	0.12	-0.23	-0.37	0.28	0.08	-0.53	-0.86	-0.95	-1	-0.37	-0.56	-0.05
chrIV	440423	440469	.	-0.15	-0.19	-0.31	-0.19	0	-0.15	-0.03	-0.25	-0.43	-0.45	0.33	0.63	1.09	-0.03	-0.25	-0.07
chrVII	80102	80161	.	-0.17	-0.02	-0.18	-0.17	-0.33	-0.12	-0.75	0.34	0.12	-0.14	-1.11	-0.86	-0.91	-0.7	-0.02	-0.1
chrII	468206	468259	.	-0.06	-0.12	-0.36	-0.22	0.03	-0.16	-0.13	0.31	0.3	-0.04	-0.24	-1.01	-0.96	-0.11	-0.58	0.11
chrXVI	552034	552078	.	-0.19	-0.18	-0.1	-0.16	-1.19	-0.37	-0.21	-0.25	-0.42	-0.01	-0.5	0.29	0.86	0	-0.53	-0.54
chrI	21646	21693	.	0.01	-0.16	-0.28	-0.42	0.07	-0.29	-0.29	0.49	-0.08	-0.13	0.14	-0.38	-0.91	-0.19	-0.53	-0.21
chrV	291729	291776	.	-0.1	-0.12	0	0.07	-0.59	-0.15	-0.12	-0.48	-0.28	-0.03	-0.06	0.11	0.59	-0.1	-0.37	-0.14
chrVI	207283	207342	.	-0.2	-0.31	-0.53	-0.28	0.15	-0.19	-0.25	-0.58	-0.47	-0.44	0.42	0.69	0.57	-0.6	-0.39	-0.23
chrVI	264183	264240	.	-0.24	-0.08	-0.3	0	-0.32	-0.26	-0.26	0.03	-0.26	-0.54	-0.98	-0.94	-0.75	-0.22	-0.12	-0.06
chrXIV	75242	75289	.	0.15	-0.12	0.01	-0.28	0.42	0.12	-0.09	0	0.2	0.52	0.4	-0.26	-1.18	-0.02	-0.33	0.01
chrXII	211479	211538	.	-0.03	0.14	-0.17	-0.31	0.21	-0.08	0.33	0.2	0.07	0.28	0.35	-0.85	-0.9	-0.15	-0.31	0.01
chrXV	651386	651445	.	0.25	0.2	-0.11	0.39	0.17	0.12	-0.3	0.48	0.22	0.1	0.12	-0.35	-0.28	-0.09	0	0.22
chrV	561161	561218	.	-0.31	-0.26	-0.6	-0.2	0.33	-0.12	-0.56	-0.38	-0.13	-0.31	0.41	0.39	0.2	-0.54	-0.43	-0.11
chrXV	648686	648745	.	-0.05	-0.04	0.03	-0.34	0.02	0.16	-0.22	-0.56	-0.16	-0.27	-0.3	-0.6	-0.99	-0.07	-0.1	0.04
chrXVI	563534	563586	.	-0.29	-0.23	-0.24	-0.23	-0.32	-0.19	-0.09	-0.82	-0.18	0.23	0.77	0.99	1.22	-0.19	1.52	-0.45
chrIII	31501	31560	.	-0.4	-0.18	-0.49	0.1	-0.14	-0.09	-0.76	-0.8	-0.52	-0.61	0.06	0.62	1.01	-0.6	-0.52	-0.29
chrVI	226085	226141	.	-0.1	-0.06	0.7	-0.06	-0.87	-0.03	0.6	0.21	0.02	0.87	-0.43	-0.67	-1	0.4	-0.22	-0.3
chrXVI	678044	678092	.	-0.05	-0.04	0.36	0.04	-0.53	-0.06	0.34	0.18	-0.14	0.6	0.09	0.11	-0.16	0.2	-0.38	-0.19
chrIV	1257474	1257533	.	-0.04	-0.05	-0.66	-0.24	0.03	-0.28	-0.05	0.33	0.17	-0.56	-0.73	-1.04	-1.11	-0.03	-0.23	0.02
chrIII	303212	303267	.	-0.03	0.06	-0.07	-0.03	0.13	-0.25	-0.38	0.19	0.28	0.08	-0.66	-0.94	-0.95	-0.53	-0.35	-0.14
chrXII	228779	228838	.	-0.11	-0.16	0.16	-0.27	-0.5	-0.11	0.29	-1.69	-0.69	-0.3	-0.2	0.21	0.45	0.21	0.03	-0.03
chrVI	263295	263341	.	-0.04	0.18	0.26	0.32	-0.03	0	0.02	0.16	0.09	-0.03	-0.14	-0.03	0.87	0.02	0.49	0.35
chrXIV	212760	212819	.	-0.24	0.17	0.11	-0.19	0.09	-0.08	0.01	0.36	-0.12	-0.86	-0.94	-1.11	-0.99	-0.24	-0.74	-0.13
chrX	476029	476081	.	0.67	0.34	-0.27	0.36	0.86	0.5	0.81	0.77	0.68	0.04	0.69	0.6	0.78	1.12	0.6	0.83
chrIV	443011	443069	.	-0.1	-0.16	-0.65	-0.14	-0.09	-0.26	-0.08	-0.7	-0.41	-0.45	0.21	0.66	1.05	-0.33	-0.39	-0.26
chrIX	364726	364785	.	-0.3	-0.27	-0.29	-0.02	0.01	-0.33	-0.54	-1.19	-0.63	-0.24	0.26	0.52	0.57	-0.53	-0.46	-0.32
chrIV	359665	359724	.	0.63	0.54	1.25	0.39	0.84	0.79	1.17	0.61	0.05	0.14	0.12	0.05	-0.29	1.29	0.92	0.69
chrIV	338669	338724	.	0.15	0.24	0.16	-0.06	0.54	0.08	-0.2	0.02	-0.14	0.02	0.57	0.77	0.2	-0.24	-0.04	0.1
chrXII	393164	393212	.	0.02	-0.14	-0.14	-0.32	0.32	-0.29	-0.29	0.62	0.61	0.8	0.88	-0.8	-0.81	-0.06	-0.35	0.05
chrVI	3581	3630	.	0.52	0.42	0.36	0.36	0.44	0.44	0.51	0.39	0.32	0.25	0.86	1.39	1.58	0.74	0.42	0.55
chrV	264628	264679	.	-0.08	0.26	0.31	-0.01	-0.39	0.06	0.01	0.59	0.55	0.53	-0.47	-0.52	-0.66	0.25	0.32	0.04
chrXVI	575836	575893	.	0.02	0.09	0.31	0.21	0.05	0.23	0.1	-0.06	-0.09	0.58	0.57	0.29	-0.68	0.28	-0.08	-0.03
chrXVI	572634	572693	.	-0.2	-0.09	-0.04	0.2	-0.06	0.06	-0.12	-0.54	-0.28	-0.06	0.1	0.14	-0.15	-0.1	0.16	-0.2
chrIV	368565	368624	.	-0.29	-0.5	-0.47	-0.33	-0.84	-0.28	0.29	-0.43	-1.21	-1.75	-1.46	-1.51	-1.15	-0.1	-0.21	-0.45
chrX	359975	360032	.	-0.24	0.13	0.56	0.28	-0.41	0.01	0.21	-0.23	0.41	1.25	0.49	0.23	-0.89	0.29	-0.16	-0.11
chrVII	28006	28057	.	-0.06	-0.11	-0.48	-0.46	0.08	-0.35	-0.14	-0.03	-0.08	-0.49	-0.15	-0.77	-0.93	-0.03	-0.55	-0.13
chrIII	247911	247970	.	2.41	1.51	3.09	2.36	3	2.36	2.16	0.58	0.64	1.48	0.91	0.36	3	1.69	1.37	2.69
chrVII	56102	56161	.	0.17	0.08	-0.27	-0.06	-0.39	0	-0.06	-0.19	-0.1	-0.13	-0.19	-0.04	-0.57	-0.25	-0.34	-0.05
chrIII	252621	252670	.	-0.14	0.04	0.1	-0.13	-0.72	-0.08	-0.27	0.92	0.26	-0.17	-1.11	-0.81	-0.76	-0.34	-0.4	-0.4
chrXVI	452041	452092	.	-0.13	0.05	0.41	-0.04	0.23	0.05	-0.12	0.26	-0.02	0.32	0.05	0.05	-0.25	0.06	0.13	0.11
chrXII	234479	234538	.	-0.07	-0.05	0.28	0.38	-0.09	0.42	0.66	-0.85	-0.58	-0.31	-0.09	0.34	0.99	0.72	0.37	0.04
chrIV	436613	436657	.	-0.36	-0.03	-0.26	-0.28	0.04	-0.21	-0.37	-0.64	-0.64	-0.48	0.04	0.33	1.17	-0.49	0.12	-0.21
chrVI	242184	242236	.	-0.53	-0.43	-0.27	-0.35	-0.8	-0.38	-0.27	0.2	-0.46	-0.89	-1.57	-1.46	-1.13	-0.09	-0.95	-0.47
chrXVI	704834	704893	.	-0.06	-0.3	-0.62	-0.43	0.15	-0.27	-0.19	0.28	0.02	-0.22	0.5	-0.42	-0.68	-0.35	-0.51	-0.13
chrXVI	481834	481893	.	-0.17	-0.06	-0.03	-0.19	-0.7	0.04	-0.01	0.41	0.02	-0.74	-1.18	-1.05	-1.02	-0.06	-0.16	-0.33
chrXI	515105	515152	.	0.01	0.08	0.12	0.2	-0.47	0.22	0.38	-0.38	-0.31	0	0	0.67	1.32	0.3	0.34	0.25
chrV	447088	447143	.	0.66	0.42	0.15	0.16	0.84	0.42	0.29	0.52	0.57	0.1	0.26	0.54	0.68	0.64	0.41	0.83
chrIII	237519	237565	.	-0.02	-0.03	-0.1	0.08	-0.55	-0.36	0.1	0.06	0.19	0.31	0.09	0.1	-0.59	-0.13	-0.54	-0.21
chrIII	92702	92761	.	0.19	0.31	0.49	0.47	1.77	0.43	0.15	-0.26	0.21	0.44	0.34	-0.17	-0.29	0.25	0.41	0.59
chrXI	512705	512750	.	-0.16	0.08	-0.05	0.19	-0.47	0.16	0.2	-0.34	-0.34	0.12	-0.04	0.56	1	0.29	-0.17	-0.12
chrIII	67403	67447	.	-0.03	-0.04	0.23	0.09	-0.76	-0.19	0.32	0.2	-0.41	0.04	-0.01	0.55	0.92	0.78	0.35	0.08
chrVI	226883	226942	.	0.29	0.23	0.34	0.34	-0.42	0.25	0.78	0.97	0.69	0.72	-0.08	-0.4	-0.51	0.59	0.33	0.09
chrII	514200	514259	.	-0.06	-0.27	-0.5	0.09	0.03	-0.24	-0.71	0.45	0.18	-0.38	-0.65	-0.98	-1.04	-0.73	-0.68	-0.32
chrV	296927	296984	.	-0.01	0.08	-0.06	0.1	-0.35	-0.01	0.19	0.18	-0.01	0.29	0.16	0.11	-0.2	0.38	0.11	0.25
chrXII	156514	156573	.	-0.14	-0.22	-0.29	0.3	0.32	0.24	-0.47	0.15	0.49	0.73	1.05	1.71	2.57	-0.29	2.41	-0.27
chrXVI	469342	469392	.	-0.3	0.02	-0.71	-0.22	0.1	-0.17	-0.77	-0.03	0.15	-0.28	-0.31	-0.74	-1.09	-0.39	-0.48	-0.31
chrVI	57691	57750	.	0.15	0.25	0.09	0.13	0.12	-0.18	-0.04	0.07	-0.16	-0.22	-0.31	-0.19	-0.98	-0.03	-0.28	-0.06
chrXII	238079	238138	.	-0.08	-0.16	-0.5	-0.06	0.15	-0.2	-0.48	-0.84	-0.55	-0.58	-0.04	0.53	0.73	-0.66	-0.48	-0.15
chrIX	375631	375680	.	0.15	-0.07	0.38	0	-0.58	-0.16	0.29	0.3	0.35	0.78	-0.53	-0.96	-0.94	0.39	-0.5	-0.07
chrVI	267583	267642	.	0	-0.08	-0.15	0.21	-0.21	0.1	-0.11	0.43	-0.19	-0.77	-0.91	-0.68	-0.95	-0.1	-0.02	0.13
chrIX	352026	352081	.	-0.26	-0.23	-0.9	0.11	0.26	-0.32	-0.67	-0.4	-0.17	-0.57	0.33	0.71	0.94	-1.02	-0.26	-0.12
chrXII	224679	224738	.	-0.31	-0.03	-0.14	-0.01	0.2	-0.03	-0.28	-1.17	-0.66	-0.39	0.2	0.44	0.63	-0.34	-0.2	-0.22
chrXIV	214960	215018	.	-0.16	-0.25	-0.53	-0.12	-0.01	-0.21	-0.54	0.2	-0.27	-1.04	-1.25	-1.09	-0.95	-0.67	-0.61	-0.27
chrI	12756	12805	.	0.2	0.1	-0.17	-0.11	-0.02	0.02	-0.07	0.82	0.46	-0.12	-0.48	-0.65	-0.65	0.02	-0.29	0.18
chrIII	248112	248164	.	-0.12	-0.06	0.04	-0.17	-0.48	-0.14	0.25	0.3	0.39	0.03	-0.67	-1.06	-0.97	0.02	-0.28	-0.04
chrVI	50491	50535	.	0.01	-0.21	-0.15	-0.02	-0.62	-0.2	-0.11	0.32	-0.11	-0.5	-0.76	-1.16	-0.6	0.1	-0.6	-0.32
chrIV	450111	450170	.	-0.31	-0.24	-0.24	0.17	0.12	-0.17	-0.28	-0.68	0.17	0.5	0.95	0.78	0.24	-0.14	0.33	-0.03
chrXV	675586	675645	.	-0.04	0.07	0.23	0.29	0.14	-0.02	-0.15	-0.31	0.06	0.2	-0.19	-0.43	-1.09	-0.47	-0.26	-0.17
chrIII	308911	308970	.	0.03	0.1	-0.28	-0.04	0.14	0.06	0.07	-0.01	-0.01	-0.16	0.38	-0.36	-0.73	-0.07	0.1	0.26
chrIII	234425	234470	.	0.04	-0.05	0.16	0.05	-0.07	-0.01	0.21	-0.1	-0.3	0.43	0.44	0.46	-0.13	0.21	-0.23	-0.06
chrXVI	529034	529093	.	0.03	-0.31	-0.1	-0.39	-0.47	-0.35	-0.34	-0.03	0.12	0.19	-0.4	-0.9	-0.86	-0.42	-0.38	-0.26
chrIII	220011	220070	.	-0.16	-0.14	-0.03	0.06	0.18	-0.18	-0.47	-0.69	-0.47	-0.14	0.12	0.48	0.34	-0.55	-0.47	-0.28
chrIII	268686	268736	.	0.19	0.12	0.23	0.02	-0.6	-0.09	1.24	0.49	0.1	0.36	-0.52	-0.52	-0.27	2.05	1.57	0.9
chrIII	210511	210568	.	-0.32	-0.33	0.13	-0.07	-0.44	-0.21	-0.28	-0.28	0.14	0.5	0.15	-0.21	-0.81	-0.41	-0.43	-0.47
chrXVI	566434	566493	.	-0.08	-0.16	-0.35	-0.23	0.24	-0.09	-0.3	-0.28	-0.43	-0.48	0.16	0.25	0.85	-0.2	-0.16	-0.1
chrXI	514693	514752	.	-0.01	-0.04	0.05	-0.23	-0.11	0.02	-0.05	-0.73	-0.45	-0.42	0.07	0.3	0.38	-0.02	0.18	0.08
chrIII	211517	211570	.	-0.3	-0.03	-0.29	0.12	-0.4	-0.3	-0.48	-0.02	0.28	0.29	0.36	-0.12	-0.33	-0.84	-0.41	-0.31
chrXV	639192	639236	.	-0.04	0.09	0.37	0.17	-0.58	-0.01	0.26	0.62	0.11	-0.3	-1.33	-1.16	-0.1	0.17	-0.24	0.03
chrII	519401	519459	.	-0.14	-0.01	-0.07	-0.21	0.1	0.24	-0.06	0.77	0.51	0.03	0.23	-0.59	-0.84	-0.09	0.21	0.08
chrVII	62208	62261	.	-0.02	-0.3	-0.62	-0.14	0.12	-0.34	-0.75	-0.1	-0.28	-0.21	0.07	0.23	0.08	-0.8	-0.52	-0.4
chrXI	531693	531745	.	-0.34	-0.12	-0.69	-0.25	0	-0.46	-0.49	-0.13	-0.16	-0.28	0.07	-0.12	-0.16	-0.7	-0.31	-0.19
chrIII	66507	66552	.	-0.03	-0.01	-0.09	0.06	-0.44	0.06	0.29	-0.14	-0.18	-0.06	0.16	0.64	0.91	0.67	0.22	0.18
chrIII	272413	272470	.	-0.15	-0.08	-0.25	-0.25	-0.04	0.01	0.27	0.07	0.05	-0.11	-0.09	-0.26	-0.27	0.78	1.77	0.79
chrV	539461	539518	.	0.25	0.09	0.27	-0.31	-0.02	-0.11	0	0.36	0.06	0.11	-0.19	-0.81	-1.11	-0.09	-0.11	-0.18
chrIV	432611	432669	.	-0.26	-0.03	-0.72	-0.15	0.24	-0.18	-0.04	-0.61	-0.54	-0.92	0.16	0.65	0.9	-0.18	-0.14	-0.02
chrXIV	111731	111787	.	0.07	-0.09	0.13	0.06	-0.46	-0.01	1.07	0.64	0.5	0.4	-0.45	-0.79	-0.65	1.66	1.29	0.92
chrIII	118982	119041	.	-0.36	-0.37	-0.65	-0.37	-0.31	-0.16	-0.59	-0.44	-0.31	-0.25	0.07	0.56	0.29	-0.47	-0.35	-0.31
chrXII	226183	226237	.	0.02	-0.02	-0.14	0.22	0.39	0.19	-0.25	-0.28	-0.33	-0.56	0.06	0.49	0.85	-0.28	0.11	0.28
chrXIV	70540	70585	.	-0.07	0.29	0.03	0.12	-0.52	0.05	-0.04	0.63	0.76	0.77	0.08	-0.37	0.03	-0.17	0.03	-0.05
chrXII	166314	166373	.	-0.09	-0.13	0.32	0.01	-0.2	-0.07	0	-0.22	-0.28	0.22	0.26	0.32	-0.06	0.02	-0.11	-0.22
chrV	547273	547318	.	-0.01	0.05	0.22	0.04	-0.31	-0.19	0.24	0.22	0.24	0.65	-0.02	0.17	0.29	0.43	0.09	0.16
chrXVI	568037	568088	.	-0.2	-0.13	-0.38	-0.1	0.03	-0.18	0.17	-0.13	-0.32	0.07	0.42	0.65	0.58	0.2	0.06	-0.13
chrIII	240711	240770	.	0.06	0.08	0.15	-0.01	-0.1	0.15	0.13	-0.43	0.12	0.23	0.19	-0.81	-0.91	-0.2	-0.22	0.18
chrIV	331565	331624	.	-0.07	0.17	0.4	-0.06	0.06	0.27	0.08	-0.14	-0.3	0.01	0.14	0.54	1.06	0.32	0.36	0.32
chrVI	252883	252942	.	-0.21	0.07	-0.15	-0.49	-0.01	-0.25	-0.23	0.35	-0.29	-0.56	-0.69	-0.8	-0.71	-0.21	-0.18	-0.16
chrX	371973	372029	.	0.1	0.19	0.06	-0.17	0.52	0.08	-0.01	0.01	-0.36	-0.18	0.31	0.72	0.58	0.07	-0.04	0.21
chrIV	447718	447765	.	-0.15	-0.06	0.1	-0.28	0.04	-0.06	-0.05	-0.37	-0.26	0.17	0.6	0.51	-0.39	-0.4	-0.15	-0.5
chrXVI	407834	407893	.	-0.16	-0.13	-0.55	0.06	0	-0.14	-0.5	-0.68	-0.25	-0.45	0.12	0.12	0.39	-0.44	-0.17	-0.08
chrVII	24608	24660	.	0.06	0.06	0.07	-0.04	0.27	0.09	0.23	0.41	0.08	-0.21	-0.15	-0.33	-0.32	0.73	0.25	0.23
chrIII	136487	136533	.	-0.14	-0.16	0.22	-0.12	-0.17	-0.06	0.08	-0.47	-0.35	0.14	0.11	0.5	0.99	0.01	-0.35	0.11
chrV	295228	295286	.	-0.12	-0.23	-0.02	0.07	0.06	0.15	0.16	-0.31	-0.31	-0.08	0.22	0.32	-0.51	-0.02	0.14	-0.14
chrXVI	519734	519780	.	-0.2	-0.32	-0.1	0.06	-0.43	0.1	0.2	-0.17	-0.04	0.13	0.03	0.37	0.73	0.22	-0.28	-0.11
chrIV	336665	336724	.	0.04	-0.04	-0.06	0.16	0.14	0.07	-0.6	-0.39	-0.14	-0.11	0.39	0.58	0.75	-0.46	-0.17	-0.01
chrIV	1258878	1258932	.	-0.03	-0.07	0.19	-0.03	-0.78	-0.23	0.09	0.87	0.29	0.02	-1.06	-0.99	-0.6	0.01	-0.51	-0.23
chrIII	208926	208970	.	-0.09	0.02	-0.69	0.1	0.21	0.03	-0.48	0.62	0.94	0.31	0.05	-0.34	0.26	-0.46	0.06	-0.15
chrXI	532794	532838	.	0.22	0.1	0.37	-0.04	-0.4	0.02	0.24	0.14	0.1	0.5	-0.09	0.11	0.12	0.43	-0.07	-0.02
chrXVI	411535	411579	.	-0.17	-0.02	0.3	-0.06	-0.67	0.05	0.45	-0.45	-0.36	0.13	0.09	0.51	0.35	0.29	0.17	-0.39
chrIII	143287	143341	.	-0.29	-0.12	-0.26	0.19	0.12	-0.08	-0.67	-0.15	-0.02	0.23	0.18	0.02	-0.29	-0.44	-0.2	-0.06
chrXII	157314	157373	.	0.01	-0.14	0.11	0.21	0.27	0.01	-0.22	-0.41	-0.51	-0.06	0.06	0.57	0.96	-0.38	0.77	-0.34
chrXVI	571934	571993	.	0.11	0.04	-0.38	0.32	0.12	0.04	-0.27	-0.67	-0.07	-0.27	0.22	0.63	1.27	-0.32	0.06	0.04
chrIII	243818	243870	.	0.14	0.15	-0.39	0.07	0.4	-0.1	-0.04	0.7	0.5	0.3	-0.06	-0.91	-0.78	-0.02	-0.34	-0.15
chrVII	64602	64659	.	-0.23	0.01	-0.52	-0.34	0.11	-0.03	-0.52	-0.15	0.03	0.1	0.75	1.01	1.06	-0.63	1.55	-0.31
chrXIV	95730	95785	.	-0.13	-0.19	-0.69	-0.26	-0.13	-0.23	-0.07	-0.31	-0.19	-0.25	0.58	0.6	0.5	-0.13	-0.38	-0.34
chrVII	59702	59761	.	0.08	0.12	0.17	0.15	-0.11	-0.05	-0.15	-0.41	-0.18	0.3	0.41	0.07	-0.18	-0.25	-0.36	0.01
chrIII	57604	57650	.	0.44	0.26	0.81	0.51	-0.33	0.48	0.53	0.43	0.52	1.28	0.43	-0.02	-0.09	0.61	-0.01	0.29
chrXV	602286	602345	.	-0.14	-0.18	-0.25	0.26	0.37	-0.08	-0.48	0.1	0.04	-0.02	-0.24	-0.28	-0.09	-0.52	-0.19	-0.34
chrXV	621186	621245	.	0.08	0.05	-0.11	-0.13	-0.01	0.14	0.1	0.15	-0.12	-0.38	-0.1	-0.47	-0.42	0.14	0.17	0.31
chrXVI	430634	430693	.	0.04	-0.01	0.08	0.04	-0.19	0.05	0.02	0.11	-0.04	0.24	0.15	0.32	-0.23	-0.07	-0.19	0.23
chrIV	337665	337719	.	-0.09	-0.16	-0.14	-0.11	0.36	0.06	-0.18	-0.23	-0.34	-0.23	0.46	0.71	0.31	-0.23	-0.34	-0.04
chrVI	200283	200342	.	-0.04	-0.07	-0.34	0.1	0.15	0.12	-0.39	-0.54	-0.4	-0.5	-0.34	0.35	1.2	-0.41	0.47	-0.06
chrIII	43712	43760	.	-0.31	-0.02	0.08	-0.33	0.1	-0.2	-0.16	-0.52	-0.53	-0.14	0.07	0.58	1.03	-0.45	-0.46	-0.23
chrIX	336726	336785	.	0.05	0.1	-0.09	0.14	0.1	0.07	-0.09	-0.53	-0.05	-0.09	0.24	0.39	1.28	-0.28	0.53	0.09
chrVII	60302	60361	.	0.08	0.09	-0.04	0.23	0.32	0.19	-0.26	-0.46	0.03	0.12	0.36	0.48	-0.05	-0.37	-0.2	0.06
chrXII	134915	134966	.	0	0.14	0.28	-0.16	-0.32	-0.14	0.19	-0.33	-0.24	0.3	0.32	0.59	0.5	0.34	-0.3	-0.04
chrIV	368872	368918	.	-0.33	-0.3	-0.18	0.41	-0.29	0.22	0.39	-0.08	-0.79	-1.01	-1.02	-0.79	0.05	0.35	0.34	-0.52
chrIV	339065	339124	.	0.2	0.15	0.09	0.23	0.58	-0.04	-0.34	-0.1	-0.12	-0.28	0.22	0.61	0.68	-0.51	-0.39	0.11
chrVI	225483	225542	.	-0.03	0.04	-0.06	0.25	-0.26	0.18	0.1	0.49	0.48	0.11	-0.53	-0.77	0.03	-0.05	0.21	-0.31
chrIX	351133	351183	.	0.06	-0.03	-0.23	0.02	0.51	0.21	-0.21	0.05	-0.04	-0.01	0.65	1.02	0.81	-0.19	0.43	-0.07
chrXV	628486	628545	.	0.26	-0.02	0	0.05	-0.5	-0.19	0.31	0.21	0.04	-0.29	-0.56	-0.72	-0.77	0.25	-0.03	0.02
chrIII	2701	2749	.	0.19	0	0.09	0.03	-0.28	0.06	0.89	0.74	-0.47	-0.99	-1.24	-1.03	-0.67	1.53	1.29	0.95
chrXVI	428634	428693	.	-0.28	-0.14	-0.2	-0.37	-0.15	-0.28	-0.46	-0.78	-0.41	-0.29	0.16	0.18	-0.12	-0.33	0.07	-0.14
chrIV	452711	452770	.	-0.17	-0.36	-0.29	-0.41	-0.12	-0.26	-0.17	-0.64	-0.32	-0.12	0.29	0.41	-0.32	-0.24	-0.1	-0.33
chrII	507300	507359	.	-0.15	-0.03	-0.4	-0.01	0.16	-0.03	-0.31	0.3	0.28	0.03	-0.43	-0.83	-0.79	-0.5	-0.31	-0.1
chrXVI	401539	401593	.	0.14	0.1	0.57	0.01	-0.26	0.11	0.3	0.27	0.36	0.9	0.38	-0.44	-0.73	0.21	-0.38	-0.09
chrVII	70203	70247	.	0.15	0.23	0.27	0.27	-0.17	0.21	0.47	0.21	0.48	0.29	0.27	0.37	0.46	0.51	-0.1	0.26
chrIII	219811	219859	.	-0.13	-0.1	-0.09	-0.02	0.1	0	0.06	-0.34	-0.37	-0.29	0.35	0.47	0.6	0.07	-0.54	-0.26
chrXV	662892	662940	.	0.01	0.08	0.49	-0.05	-0.39	-0.06	0.35	0.41	0.1	0.34	-0.08	-0.25	-0.23	0.05	-0.08	-0.04
chrXVI	483034	483093	.	0.19	0.32	-0.03	0.06	-0.59	0.23	-0.25	1.29	0.5	-0.42	-1.15	-1.03	-0.19	-0.19	-0.18	0.02
chrVI	268383	268442	.	-0.19	-0.12	0.11	0.23	0.24	0.06	-0.12	0.19	-0.27	-0.77	-0.99	-0.72	-0.47	-0.3	1.37	0.03
chrV	271627	271686	.	-0.03	0.02	0.47	-0.08	-0.07	-0.15	0.09	0.02	0.34	0.74	-0.1	-0.27	-1.01	-0.03	-0.5	-0.19
chrVI	232694	232738	.	0.15	-0.02	-0.11	-0.19	0	-0.08	-0.15	0.49	0.08	-0.58	-0.82	-1.05	-0.89	-0.34	-0.4	0.11
chrIV	384171	384216	.	0.02	0.24	0.5	-0.07	-0.34	0	0.26	0.72	0.43	0.24	-1	-1.17	-0.76	0.1	-0.7	-0.09
chrXV	637388	637440	.	-0.3	-0.15	0	-0.28	-0.64	-0.1	0.04	0.54	-0.09	-0.41	-1.07	-1.19	-0.89	0.09	-0.58	-0.16
chrIV	437311	437370	.	0.04	-0.24	-0.67	-0.07	0.07	-0.28	-0.81	-0.56	-0.02	-0.59	-0.26	0.04	1.68	-0.71	0.27	-0.16
chrXII	247979	248038	.	-0.2	-0.18	-0.08	-0.19	0.31	-0.2	0.13	-0.59	-0.14	0.03	0.29	0.06	-0.38	0.34	0.49	0.03
chrVII	2701	2760	.	-0.22	-0.49	0.08	-0.24	-0.28	-0.31	0.17	0.13	-0.27	-0.29	-0.21	-0.19	0.28	-0.1	0.27	0.1
chrXV	608386	608444	.	-0.13	-0.27	-0.07	-0.03	-0.14	-0.25	-0.44	-0.13	-0.04	0.11	-0.43	-0.57	-0.47	-0.1	-0.02	0.03
chrIII	313515	313565	.	0.16	0.26	0.58	0.23	-1.29	0.23	0.3	0.18	-0.01	0.51	0.58	0.42	-0.17	0.28	0.4	0.14
chrIX	342426	342478	.	-0.32	-0.33	-0.56	-0.2	0.27	-0.07	-0.44	-0.92	-0.51	-0.38	0.14	0.73	1.03	-0.71	1.57	-0.57
chrIX	370830	370883	.	-0.08	-0.13	0	-0.22	-0.26	-0.35	-0.07	-0.28	-0.1	0.35	0.27	-0.23	-1.01	-0.26	-0.47	-0.4
chrIV	407166	407225	.	-0.16	-0.12	-0.45	-0.2	0.2	0.01	-0.56	-0.41	-0.59	-0.76	-0.23	0.38	0.85	-0.46	-0.1	-0.27
chrXVI	411934	411993	.	-0.18	-0.08	-0.27	0.09	0.17	0.23	0.05	-0.4	-0.35	-0.27	0.34	0.57	0.65	-0.27	-0.13	-0.24
chrXVI	449736	449793	.	0.2	0.04	-0.44	-0.24	-0.05	-0.21	-0.27	0.28	-0.12	-0.36	0.34	-0.07	-0.63	0	-0.03	0.09
chrII	470205	470257	.	-0.06	0	0.11	-0.16	-0.13	0.08	-0.02	0.44	0.34	0.34	-0.01	-0.58	-0.41	0.13	-0.13	0.17
chrIV	376065	376124	.	0.08	0.03	-0.06	-0.23	0.25	0.09	-0.24	0.77	-0.37	-1.51	-1.24	-1.12	-1.05	-0.5	-0.48	0
chrVII	50501	50560	.	-0.04	0.09	-0.39	0.21	0.08	-0.17	-0.39	0.3	0.1	-0.25	-0.23	-0.84	-0.77	-0.63	-0.32	0.11
chrII	491807	491857	.	-0.17	-0.08	-0.34	-0.05	-0.21	-0.03	0.03	-0.2	-0.18	-0.18	0.02	0.6	1.02	0.32	-0.11	-0.03
chrXVI	705443	705491	.	-0.11	0.03	-0.12	-0.39	0.21	-0.36	-0.34	0.3	0.09	-0.27	0.13	-0.21	-0.73	-0.47	-0.43	-0.16
chrIII	206212	206270	.	-0.19	-0.04	-0.15	-0.21	-0.02	-0.43	-0.82	-0.07	0.28	-0.01	-0.31	-0.96	-1.12	-0.95	-0.49	-0.22
chrX	371673	371732	.	-0.16	0	0.1	0.18	0.19	-0.01	-0.16	-0.59	-0.62	-0.24	0.03	0.42	1.03	-0.28	-0.36	-0.2
chrIII	601	660	.	1.03	0.83	0.49	1.04	0.69	0.99	1.34	0.87	1.19	0.67	1.19	1.4	1.9	1.2	3.37	0.91
chrXIV	202467	202517	.	-0.05	-0.15	-0.53	-0.06	0.03	-0.14	-0.46	0.36	0.12	-0.37	-0.42	-0.85	-0.97	-0.42	-0.38	-0.24
chrXV	610886	610945	.	-0.13	-0.25	-0.17	-0.08	0.04	-0.41	-0.45	-0.38	-0.21	-0.19	-0.26	-0.54	-0.75	-0.56	-0.6	-0.13
chrXVI	571034	571093	.	-0.31	-0.48	-0.42	-0.09	-0.17	-0.27	-0.57	-0.75	-0.36	-0.09	0.17	0.4	0.64	-0.53	-0.51	-0.42
chrVII	571553	571607	.	0.31	0.11	-0.08	-0.01	0.47	0.17	0.01	0.21	0.02	-0.21	0.2	0.29	0.23	0.11	-0.1	0.33
chrIV	353265	353319	.	-0.2	-0.08	0.4	-0.18	-0.95	-0.24	0.33	0.79	0.48	0.55	-0.92	-0.74	-0.98	0.1	-0.56	0.04
chrXI	505093	505152	.	-0.09	-0.16	-0.46	-0.01	-0.04	-0.37	-0.39	-0.1	-0.1	-0.3	-0.14	-0.35	-0.55	-0.37	-0.31	-0.05
chrIII	237115	237168	.	-0.18	0.03	0.1	-0.15	-0.1	-0.3	-0.24	-0.1	-0.21	0.14	0.37	-0.14	-0.63	-0.68	-0.39	-0.25
chrXVI	464144	464193	.	-0.14	0.12	0.3	0.14	-0.26	0.12	0.11	-0.21	0.3	0.37	0.04	-0.21	0.04	0.11	0.26	-0.06
chrXIII	185732	185791	.	0.46	0.51	-0.23	0.19	0.86	0.41	0.58	0.62	0.64	0.23	0.84	0.71	0.69	0.95	0.59	0.72
chrXIV	188367	188411	.	-0.05	0.02	0.02	0.09	-0.6	0.28	0.04	0.73	0.41	0.2	-0.46	-0.89	-0.03	0.07	-0.01	-0.25
chrV	272636	272686	.	-0.14	-0.34	-0.7	-0.14	0.04	-0.29	-0.79	0.06	0.13	-0.27	-0.14	-0.47	-1.05	-0.71	-0.69	-0.37
chrI	41947	42006	.	-0.12	0.13	0.24	-0.17	-0.1	0.04	-0.36	0.2	0.78	1.38	1.29	1.27	0.66	-0.22	2.46	-0.33
chrVI	264784	264839	.	0.14	0.1	0.45	-0.11	-0.72	-0.01	0.42	0.4	-0.24	-0.12	-0.93	-0.77	-0.5	0.3	0.16	0.35
chrI	18546	18605	.	-0.07	0.07	-0.27	-0.08	0.19	-0.08	-0.16	0.4	0.21	-0.07	-0.09	-0.46	-0.95	-0.29	-0.27	0.04
chrXI	504193	504252	.	-0.13	0.13	0.22	0.05	0.22	-0.1	-0.14	0.24	0.11	0.3	0.34	-0.18	-0.51	-0.14	-0.19	0.09
chrIII	48709	48753	.	0.13	-0.05	0.78	0.11	-0.59	-0.07	0.46	-0.29	-0.1	0.92	0.04	0.82	0.74	0.84	0.4	0.24
chrIX	352126	352185	.	-0.18	-0.13	-0.55	0.24	0.35	-0.17	-0.5	-0.46	-0.22	-0.18	0.5	1.01	0.59	-0.7	-0.16	-0.01
chrXVI	517836	517893	.	0.11	-0.17	-0.12	-0.14	-0.39	-0.26	-0.08	-0.35	-0.55	-0.39	0.07	0.27	0.44	0.11	-0.24	-0.11
chrIV	461525	461570	.	-0.25	-0.19	0.06	0.05	-0.35	0.24	-0.07	-0.94	-0.35	-0.14	-0.24	0.18	1.33	-0.09	0.51	0
chrVI	59291	59350	.	0.29	0.22	-0.03	-0.06	0.31	-0.15	-0.19	0.3	0.03	-0.2	-0.47	-0.35	-1.12	-0.48	-0.27	0.09
chrXV	587586	587645	.	0.13	0.09	0.15	-0.32	-0.55	-0.25	0.23	0.72	0.12	-0.41	-1.01	-1.06	-1.06	0.36	-0.02	-0.06
chrVI	203185	203229	.	-0.17	-0.16	-0.18	-0.13	-0.42	0.23	-0.13	-0.83	-0.6	-0.11	-0.09	0.49	0.98	-0.2	-0.24	-0.36
chrXVI	455934	455993	.	-0.22	-0.13	-0.04	-0.17	0.09	-0.15	0.02	-0.18	-0.19	-0.08	0.51	0.35	0.04	-0.27	0.08	0.12
chrX	475228	475281	.	0.69	0.54	0.2	0.51	0.66	0.63	1.02	0.67	0.41	0.01	0.71	0.57	0.67	1.05	0.55	0.96
chrXVI	423934	423993	.	-0.29	0.04	0.24	-0.22	0.16	-0.13	-0.12	0.56	0.36	0.81	1.24	1.16	0.66	-0.1	-0.15	-0.18
chrXV	591987	592036	.	-0.3	-0.32	0.01	-0.53	-0.33	-0.3	-0.28	0.47	0.06	-0.29	-0.77	-1.04	-1.13	-0.32	-0.64	-0.26
chrVI	86892	86944	.	-0.07	0.02	-0.06	-0.47	0.12	-0.36	-0.24	0.57	0.23	-0.26	-0.72	-1.07	-0.76	-0.23	-0.56	-0.21
chrXV	588691	588736	.	0.06	-0.1	-0.13	-0.08	-0.38	-0.07	0.2	0.62	0.08	-0.23	-1.02	-1.01	-0.85	0.36	-0.2	0.08
chrVI	181583	181642	.	-0.18	-0.26	-0.77	0.02	0.22	-0.24	-0.63	-0.67	-0.06	-0.09	0.39	0.14	-0.45	-0.78	-0.4	-0.35
chrXIV	109834	109888	.	-0.17	0.04	-0.3	-0.19	-0.02	-0.09	-0.02	0.51	0.26	-0.21	-0.47	-0.67	-0.69	0.24	-0.01	0.12
chrII	475915	475959	.	0.04	-0.07	0.23	0.1	-0.64	-0.03	0.11	0.1	0.23	0.38	0.2	0.14	-0.13	0.26	-0.4	-0.12
chrIII	150182	150241	.	0	0	0	0	0	0	0	0	0	0	0	0.57	0	0	0	0
chrXII	231079	231138	.	-0.13	-0.09	-0.09	0.03	-0.19	0.03	0.32	-0.53	-0.27	0.21	0.7	1.31	1.68	0.28	1.98	-0.22
chrXII	354657	354713	.	-0.07	-0.02	-0.1	-0.03	0.34	0.01	-0.25	0.13	0.17	0.28	0.21	-0.82	-0.77	-0.38	-0.44	0.19
chrI	33447	33504	.	-0.24	-0.13	-0.12	-0.3	-0.34	-0.37	-0.28	-0.22	0.23	0.12	0.23	0.28	0.14	-0.28	-0.32	-0.52
chrI	44862	44906	.	0.28	0.17	0.5	0.16	-0.54	0.37	0.33	0.2	0.47	0.48	-0.04	-0.03	0.03	0.61	0.14	0
chrXIV	70040	70088	.	0.42	0.43	0.19	0.54	-0.12	0.39	0.49	0.54	0.7	0.58	0.14	0.43	0.86	0.61	0.17	0.35
chrXI	515008	515052	.	0.05	-0.07	0.28	0.12	-0.45	0.19	0.18	-0.39	-0.34	-0.03	-0.43	0.56	1.35	0.25	0.31	0.28
chrXVI	478734	478793	.	-0.23	-0.16	-0.03	-0.41	-0.01	-0.14	-0.19	0.53	-0.19	-0.6	-1.72	-0.98	-1.34	-0.29	-0.48	-0.2
chrXII	226679	226738	.	0.18	0	-0.44	0.13	0.34	0.07	-0.33	-0.33	-0.68	-0.78	-0.1	0.55	1.09	-0.47	-0.34	0.07
chrIII	57201	57260	.	0.42	0.3	1.02	0.3	0.35	0.35	0.24	-0.58	0.2	0.74	0.51	0.26	-0.35	-0.01	1.04	0.05
chrVII	46201	46260	.	-0.17	-0.06	0.23	-0.14	0.09	-0.01	-0.23	0.32	0.09	0.05	-0.89	-0.77	-1.08	-0.32	-0.42	-0.25
chrXVI	485939	485992	.	1.9	1.56	2.1	1.58	2.28	1.86	1.33	-0.13	0.33	0.03	0.36	0.74	2.73	0.87	2.14	2.28
chrIII	296911	296970	.	0.04	-0.07	-0.07	-0.05	0.06	-0.12	-0.5	-0.04	-0.06	-0.4	-0.99	-0.88	-0.76	-0.31	-0.17	-0.1
chrIX	365427	365483	.	-0.04	-0.15	0.21	-0.18	-0.03	0.07	-0.12	-0.47	-0.2	0.08	0.39	0.52	0.33	-0.22	-0.04	-0.06
chrXVI	505734	505793	.	0.08	0.01	0.22	-0.06	-0.25	0.04	0.74	-0.1	-0.21	-0.03	0.11	0.49	0.31	0.66	0.19	0.32
chrXVI	556234	556293	.	-0.09	-0.07	-0.22	-0.25	0.16	-0.19	-0.11	-0.1	-0.05	0.27	0.78	0.87	0.73	-0.43	-0.2	-0.2
chrXV	653489	653542	.	-0.1	-0.02	0.2	-0.34	0.09	-0.22	-0.14	0.58	0.17	0.29	0.35	0.01	-0.49	0.02	-0.17	0.14
chrVI	269383	269442	.	0	0.11	0.2	0.15	0.33	-0.04	-0.24	0.25	-0.32	-0.59	-0.74	-0.98	-1.04	-0.31	2.67	0.17
chrXIV	106830	106889	.	-0.15	-0.01	0	-0.17	-0.11	-0.19	-0.07	0.41	0.29	0.15	-0.38	-0.89	-1.21	-0.16	-0.3	-0.1
chrXV	630686	630745	.	-0.25	0.41	0.32	0.11	-0.14	-0.08	-0.34	-0.44	-0.32	-0.55	-0.66	-0.93	-0.6	-0.47	-0.25	0.05
chrI	32648	32692	.	-0.16	0.17	0.05	0.25	-0.12	0.24	-0.22	0.31	0.3	0.37	0.11	0.18	1	-0.37	0.33	-0.08
chrIII	305817	305866	.	0.24	-0.04	0.23	0.15	-0.33	0.39	0.19	0.4	0.29	0.46	0.22	0.09	0.28	0.25	0.71	-0.26
chrXIV	209760	209811	.	-0.05	-0.1	-0.89	-0.52	0.27	-0.38	-0.56	0.03	-0.26	-1.14	-1.23	-1.46	-0.85	-0.67	-0.58	-0.26
chrXVI	432944	432990	.	-0.25	-0.1	0.21	-0.01	-1.01	-0.01	0.29	0.24	0.09	0.77	0.01	-0.14	-0.34	0.45	-0.1	-0.12
chrIV	1253274	1253333	.	-0.07	-0.09	-0.43	-0.38	0.13	-0.04	-0.24	0.19	0.18	-0.36	-0.56	-0.9	-1.07	-0.36	-0.45	-0.03
chrIII	73204	73256	.	0.03	0.08	-0.3	-0.15	0.07	0.2	0.39	-0.47	-0.48	-0.45	0.25	0.51	1.1	0.78	1.18	0.75
chrIV	470811	470870	.	-0.16	-0.09	0.11	0.19	0.13	-0.02	-0.24	-0.61	-0.43	0.17	0.35	0.72	0.46	-0.36	-0.21	-0.06
chrXIV	78230	78287	.	0.08	-0.06	-0.29	0.12	0.3	-0.1	-0.49	-0.1	0.09	-0.09	0.21	-0.09	-0.67	-0.53	-0.11	0.09
chrVI	267798	267842	.	-0.18	0.08	0.09	-0.19	3.71	-0.12	0.1	-0.03	-0.15	-0.47	-0.83	-0.74	-0.96	0	0.14	0.06
chrIV	320280	320324	.	-0.38	-0.09	-0.27	0.16	-0.27	-0.18	-0.19	-0.39	-0.28	-0.06	0.59	0.61	0.13	-0.27	-0.13	-0.24
chrIII	80806	80861	.	-0.15	-0.09	-0.38	-0.41	0.23	-0.09	-0.34	-0.12	-0.59	-0.54	0.27	0.57	0.7	-0.38	-0.57	-0.07
chrXVI	695238	695293	.	0.09	0.28	0.66	0.5	-0.32	0.29	0.76	1.03	0.93	2.02	1.53	1.8	1.64	0.78	2.58	-0.22
chrV	540160	540215	.	0.07	-0.09	-0.19	-0.31	0.27	-0.15	-0.17	0.4	0	-0.23	-0.16	-0.64	-0.85	-0.43	-0.44	-0.22
chrXVI	464647	464692	.	0.1	-0.07	0.1	0.23	-0.73	0.16	-0.01	0.57	0.4	0.47	-0.18	-0.18	0.09	-0.13	-0.12	-0.06
chrIV	465322	465366	.	0.03	0.21	1	0.39	-0.42	0.69	0.78	-0.15	-0.42	0.31	-0.09	0.23	1.04	1.04	1.32	-0.07
chrIV	403666	403725	.	-0.14	-0.09	-0.09	0.07	2.2	-0.06	-0.37	-1.18	-0.48	-0.23	0	0.46	1.17	-0.26	-0.19	-0.04
chrIV	377665	377724	.	-0.12	0.16	0.03	-0.5	0.13	0.08	-0.07	0.45	-0.16	-1.08	-0.94	-1.03	-1.09	-0.27	-0.42	-0.14
chrXVI	680743	680789	.	0.05	-0.17	-0.31	-0.03	0.18	-0.1	-0.13	-0.46	-0.11	-0.13	0.17	0.06	0.06	-0.34	-0.23	-0.15
chrIII	54702	54760	.	0.13	0.11	-0.27	-0.02	0.06	-0.26	-0.28	0.07	0.02	0.21	0.42	-0.05	-1.09	-0.31	-0.18	0.01
chrII	30134	30178	.	0.4	0.1	0.56	0.43	-0.41	0.4	1.07	0.59	0.42	0.72	0.21	0.45	0.97	1.39	0.61	0.28
chrVI	72191	72250	.	-0.24	-0.04	-0.31	-0.11	-0.07	-0.16	-0.02	0.29	0.16	-0.12	0.19	-0.54	-0.3	-0.27	-0.38	0.02
chrXIV	205565	205618	.	-0.13	-0.09	-0.26	-0.14	-0.53	-0.22	0.03	0.39	-0.01	-0.17	-0.58	-0.83	-0.8	-0.07	-0.48	-0.03
chrI	37647	37697	.	-0.06	-0.59	-0.1	-0.24	-0.66	-0.48	-0.2	0.2	0.04	0.39	0.04	-0.14	-0.25	-0.04	-0.59	-0.53
chrXII	363456	363515	.	0.08	-0.18	-0.22	0.19	0.18	0.14	-0.35	-0.41	-0.29	-0.24	0.31	0.57	0.57	-0.3	-0.33	-0.13
chrII	508500	508559	.	0.14	0.15	-0.11	-0.11	0.33	-0.18	-0.36	0.66	0.29	-0.02	-0.59	-0.91	-1.02	-0.67	-0.57	-0.17
chrXI	524999	525045	.	-0.45	-0.09	-0.4	-0.02	-0.63	-0.08	-0.27	-0.58	0.16	0.02	-0.12	0.09	0.68	-0.51	0.15	-0.3
chrXIV	194661	194716	.	-0.21	-0.38	-0.15	-0.47	-0.32	-0.31	-0.42	0.27	-0.1	-0.01	-0.23	-0.16	-0.52	-0.5	-0.31	-0.12
chrIX	375829	375885	.	0.24	0.12	0.07	0.04	-0.54	-0.12	0.22	0.37	0.48	0.45	-0.63	-0.94	-0.55	0	-0.58	-0.02
chrVII	571253	571309	.	0.37	-0.01	-0.14	-0.04	0.65	0.25	0.2	0.37	0.3	-0.12	0.45	0.28	0.46	0.33	0.03	0.48
chrIV	361169	361224	.	-0.19	-0.27	-0.64	-0.24	0.38	-0.34	-0.12	0.48	-0.5	-1.47	-0.85	-0.91	-0.94	-0.27	-0.61	-0.22
chrXIV	115035	115086	.	0.03	0.18	0.19	-0.04	-0.22	-0.02	0.2	0.75	0.33	0.34	-0.47	-0.73	-0.75	0.29	-0.24	0.06
chrXII	151314	151373	.	-0.33	-0.05	0.27	-0.17	-0.08	0.11	0.02	-0.58	-0.14	0.47	0.75	0.92	0.69	-0.13	0.01	-0.05
chrVII	40702	40756	.	0	0.2	0.17	-0.29	-0.08	-0.09	0.21	0.65	0.14	-0.29	-0.81	-0.81	-1.04	0	-0.11	0.23
chrXIV	81130	81189	.	-0.12	-0.12	0.6	-0.07	-0.63	-0.19	0.45	-0.05	-0.08	0.56	0.15	0.39	-0.49	0.43	-0.36	-0.19
chrV	543560	543619	.	0.02	-0.02	0	0.01	0.36	-0.2	-0.26	0.32	-0.16	-0.02	-0.18	-0.28	-0.91	-0.47	-0.33	0.07
chrVI	52399	52450	.	-0.16	-0.29	-0.38	-0.42	-0.37	-0.24	-0.06	0.53	0.25	-0.03	-0.35	-0.47	-0.58	-0.15	0.01	-0.3
chrIV	1235974	1236033	.	-0.02	0.11	-0.28	-0.1	-0.08	-0.26	0.12	0.18	0.08	0.03	0.21	-0.33	-0.44	0.02	-0.15	0.06
chrXIV	201263	201317	.	0.12	-0.08	0.01	-0.11	0.13	0.03	0.11	0.44	0.07	-0.07	-0.07	-0.43	-0.55	0.4	0.02	0.18
chrVI	266983	267042	.	-0.2	-0.07	-0.1	-0.26	-0.07	-0.05	-0.28	0.19	-0.38	-0.87	-0.89	-0.86	-1.01	-0.29	-0.16	-0.15
chrVII	818588	818647	.	0.3	0.28	-0.02	0.31	0.45	0.12	-0.08	0.19	0.26	0.01	0.11	-0.02	0.68	0.23	0.18	0.45
chrIX	352731	352779	.	-0.22	-0.14	-0.54	-0.21	0.41	-0.16	-0.51	-0.29	-0.27	-0.47	0.26	0.77	0.84	-0.36	-0.25	0.01
chrXVI	515737	515792	.	-0.29	0.04	-0.53	0.13	0.11	-0.18	-0.59	-0.15	-0.34	-0.54	0.02	0.4	0.76	-0.32	-0.24	-0.05
chrVII	1001	1060	.	0.01	-0.06	-0.11	0.01	0.01	0.13	0.36	-0.19	-0.29	-0.62	-0.36	-0.16	0.36	0.67	1.4	0.33
chrIX	350926	350985	.	0.08	-0.42	-0.17	-0.09	0.04	0.05	-0.08	0.03	-0.08	0.09	0.68	0.92	0.78	-0.14	-0.05	-0.04
chrIII	36206	36256	.	0.12	-0.15	0.23	-0.09	-0.42	-0.18	0.1	-0.4	-0.62	-0.02	-0.06	0.43	1.19	0.24	-0.36	-0.09
chrVII	819526	819577	.	0.74	0.62	0.34	0.58	0.98	0.64	0.6	0.72	0.81	0.43	0.85	0.62	0.72	0.93	0.55	0.93
chrXVI	711634	711678	.	0.07	0.39	0.22	0.2	-0.45	0.17	-0.06	0.82	0.75	0.59	-0.86	-1.09	-0.21	-0.06	-0.24	0.26
chrXV	619887	619936	.	0.17	0.13	0.88	0.19	-0.41	0.13	0.49	0	-0.25	0.34	-0.18	-0.02	-0.2	0.43	-0.05	0.33
chrIII	56012	56060	.	0.03	-0.15	-0.3	-0.16	0.02	-0.21	-0.06	0.31	0.36	0.57	0.74	-0.2	-1.15	-0.21	-0.3	-0.06
chrVI	191283	191342	.	-0.01	0.14	-0.04	0.07	-0.05	0.14	0.04	-0.48	-0.33	-0.06	0.26	0.76	0.7	-0.03	0.27	0
chrII	523500	523559	.	0.04	0.12	-0.09	-0.13	0.07	0.04	-0.15	0.4	0.18	-0.15	-0.57	-0.77	-0.7	-0.15	-0.26	0.24
chrVI	79391	79450	.	0.1	0.12	0.14	-0.12	-0.15	-0.1	-0.41	0.47	-0.06	-0.09	-0.45	-0.7	-0.96	-0.12	-0.22	-0.06
chrXV	677100	677144	.	-0.15	-0.09	-0.67	0.14	-0.09	-0.35	-0.33	0.31	0.33	-0.07	-0.22	-0.29	0.61	-0.31	-0.08	-0.02
chrIV	328165	328224	.	0.24	0.13	0.09	0.23	0.41	0.17	-0.17	-0.63	-0.49	-0.44	-0.2	0.37	0.91	-0.37	-0.22	0.03
chrXVI	485437	485488	.	0.08	0.15	0.61	0.12	-0.24	0.21	0.6	0.17	-0.12	-0.09	-0.18	0.21	0.64	0.66	0.02	0.29
chrXII	156314	156373	.	-0.28	-0.19	-0.31	-0.2	0.17	0.01	-0.47	0.03	-0.05	0.15	0.9	1.36	1.86	-0.55	1.5	-0.31
chrXI	534393	534451	.	0.34	0.03	-0.32	-0.03	-0.21	-0.21	-0.06	0.11	0.16	0	0.35	-0.37	-0.41	-0.01	-0.32	0.02
chrIII	49607	49660	.	-0.02	0.12	0.08	0.26	-0.68	0.41	0.48	-0.01	-0.18	0.38	0.21	0.89	1.02	0.54	0.12	-0.1
chrXVI	408136	408186	.	-0.29	-0.08	-0.42	-0.34	0.13	-0.33	-0.41	0.01	-0.21	-0.21	0.31	0.31	-0.17	-0.2	-0.21	-0.07
chrXV	609988	610042	.	-0.24	0.05	-0.3	-0.09	0.2	-0.21	-0.4	0.38	0.16	-0.02	-0.01	-0.24	-0.74	-0.2	-0.24	-0.09
chrX	375576	375630	.	-0.35	-0.21	-0.55	-0.39	0.2	-0.18	-0.68	-0.64	-0.45	-0.5	-0.12	0.41	0.83	-0.74	0.85	-0.3
chrIII	285117	285170	.	0	0.2	-0.17	-0.21	0.25	-0.04	-0.24	0.31	-0.18	-0.8	-1.44	-0.72	-0.8	-0.04	-0.23	0.03
chrXIV	104333	104385	.	-0.03	-0.04	-0.31	-0.08	0.14	-0.06	-0.3	0.19	0.28	0.07	0.03	-0.64	-0.89	-0.3	-0.35	-0.2
chrVI	185883	185941	.	-0.23	-0.1	-0.77	-0.15	-0.33	-0.16	-0.4	-0.62	-0.08	-0.13	0.46	0.2	-0.16	-0.34	-0.36	-0.27
chrIV	383768	383822	.	0.1	0.34	0.55	0.01	-0.46	0.12	0.44	0.83	0.5	0.54	-0.61	-0.58	-0.56	0.47	-0.26	0.06
chrXII	148114	148173	.	-0.03	0.01	-0.07	-0.33	0.01	-0.15	0.02	-0.03	-0.2	0.07	0.72	0.7	0.23	-0.08	-0.23	-0.11
chrXV	680686	680745	.	0.1	-0.22	-0.16	0.07	0.33	-0.17	-0.34	-0.26	-0.29	-0.23	0.03	0.03	-0.01	-0.24	0.28	-0.26
chrIII	231211	231270	.	-0.07	0.16	0.73	0.2	0.33	0.13	0.24	-0.92	-0.6	0.43	0.48	0.7	0.18	0.1	-0.25	0.12
chrIV	382668	382719	.	0.06	-0.05	0.21	-0.03	-0.65	-0.05	0.29	1.01	0.42	-0.11	-1.04	-1.02	-0.66	0.27	-0.64	-0.09
chrIV	326465	326524	.	-0.1	-0.2	-0.37	-0.14	0.04	-0.11	-0.42	-0.15	-0.55	-0.42	0.15	0.58	1.06	-0.77	-0.45	-0.29
chrIV	946177	946236	.	0.62	0.69	0.58	1.07	0.48	0.82	1.13	-0.34	0.68	0.37	1.19	0.94	1.3	1.62	1.71	1.1
chrVI	71591	71650	.	0.09	0	-0.12	-0.06	0.55	-0.02	0.04	0.26	0.07	-0.12	0.34	-0.27	-0.15	0.14	-0.31	0.26
chrIV	399166	399225	.	-0.02	0.01	-0.21	0.1	0.1	0.01	0.04	-0.52	-0.22	0	0.47	0.56	0.38	-0.13	-0.15	-0.04
chrVII	16006	16050	.	-0.03	0.12	0.59	-0.11	-0.54	0.18	0.48	0.32	0.16	0.54	-0.21	0.08	-0.12	0.11	-0.26	0.02
chrIV	467411	467464	.	-0.01	0.11	-0.29	0.15	0.43	0.11	-0.2	-0.36	-0.54	-0.49	0.35	0.64	1.11	-0.23	-0.3	0.15
chrIV	451513	451570	.	-0.14	-0.09	-0.22	-0.28	0.26	-0.04	-0.27	-0.28	-0.06	-0.05	0.74	0.54	-0.26	-0.02	0.15	0.21
chrXI	520493	520552	.	-0.02	0.03	0.74	-0.08	-0.24	0.19	0.56	-0.59	-0.11	0.64	0.3	0.44	0.54	1.06	1.07	0.59
chrIII	296811	296870	.	-0.33	-0.02	0.06	-0.14	-0.09	-0.18	-0.76	-0.29	-0.02	-0.53	-1.18	-1.08	-1.23	-0.26	-0.22	-0.22
chrXVI	544339	544391	.	-0.39	-0.41	-0.55	-0.47	-0.48	-0.48	-0.47	0.06	0.06	-0.31	-0.07	-0.05	-0.39	-0.51	-0.7	-0.42
chrVII	58203	58251	.	0.15	-0.12	0.57	0.1	-0.36	0.43	0.22	0.08	-0.09	0.42	-0.3	0.19	0.2	0.46	0.24	0.22
chrIII	294811	294870	.	0.25	-0.02	0.21	0.16	0.3	0.17	0.01	0.03	0.21	-0.35	-0.68	-0.69	-0.83	-0.01	2.4	0.3
chrVII	37201	37260	.	-0.01	-0.29	-0.28	-0.41	-0.23	-0.24	0.12	0.23	-0.2	-0.51	-0.65	-1.19	-1.09	-0.08	-0.39	-0.26
chrXVI	523834	523893	.	-0.11	0	0.09	-0.16	0.27	-0.17	-0.3	-0.1	-0.12	0.06	0.06	0.06	-0.52	-0.54	-0.39	0.01
chrVI	198184	198239	.	0.1	-0.12	-0.2	0.07	-0.21	0.23	0.11	-0.37	-0.55	-0.41	-0.11	0.65	1.77	0.39	0.26	0.19
chrXVI	542934	542993	.	0	0	-0.12	0.1	0.16	-0.3	-0.41	0.16	-0.04	-0.11	-0.19	-0.04	-0.32	-0.43	-0.47	0.1
chrXVI	714334	714393	.	0.09	0.05	-0.38	-0.25	0.17	-0.15	-0.54	0.44	0.11	-0.76	-1.28	-1.35	-1.09	-0.5	-0.55	0.01
chrVII	15001	15057	.	-0.17	-0.05	-0.46	-0.04	-0.29	-0.25	-0.33	0.1	-0.18	-0.59	-0.42	-0.36	0.03	-0.6	-0.25	0.07
chrVII	77710	77761	.	0.05	0.25	0.04	0.21	0.51	0.21	0.09	0.18	0.28	0.08	0.14	-0.54	-0.7	0.32	0	0.03
chrVII	44201	44254	.	-0.33	-0.17	-0.32	-0.62	-0.18	-0.62	-0.65	0.45	0.09	-0.59	-1.18	-1.28	-0.85	-0.65	-0.79	-0.27
chrIV	408166	408225	.	0.04	-0.17	-0.23	-0.09	0.28	0.08	-0.35	-0.57	0.05	0.37	0.89	1.51	1.91	-0.23	2.23	-0.24
chrIII	230516	230565	.	0.08	-0.01	0.01	0.19	-0.34	0.1	0.14	-0.01	-0.44	-0.01	-0.13	0.52	1.01	0.31	-0.2	-0.12
chrIV	436011	436070	.	-0.05	0.03	-0.48	-0.31	0.3	0.09	-0.16	-1.05	-0.75	-0.74	0.05	0.32	0.65	-0.17	0.54	0.19
chrXVI	568340	568384	.	-0.17	-0.01	0.36	0.02	-0.5	0.21	0.18	-0.16	-0.16	0.45	0.15	0.89	1.51	0.2	-0.06	0.02
chrIII	315324	315368	.	0.29	0.3	-0.36	0.17	0.26	0.04	-0.16	-0.05	0.05	-0.29	0.11	0.2	0.03	-0.31	1.35	0.27
chrVI	223483	223527	.	0.1	-0.04	0.76	0.41	-0.4	0.33	0.59	0.48	0.29	0.77	-0.07	0.12	-0.11	0.68	0.23	0.34
chrIII	145382	145438	.	0.19	0.02	-0.05	0.07	0.11	0.14	0.26	0.33	0.11	0.02	0.28	-0.27	-0.79	0.18	-0.24	0.3
chrXI	514193	514252	.	-0.43	-0.93	-0.4	-0.41	-1.16	-0.58	-0.19	-0.78	-0.79	-0.52	-0.5	0.05	0.84	0.1	-0.23	-0.68
chrII	489900	489959	.	0.01	-0.29	-0.03	-0.09	-0.59	-0.15	0.27	-0.15	-0.41	0.16	-0.1	0.53	1.4	0.09	-0.14	-0.13
chrII	476600	476649	.	-0.07	-0.07	0.26	0.04	-0.53	-0.04	0.06	-0.11	-0.2	0.29	0.14	0.01	-0.54	0.08	-0.33	-0.16
chrIII	39501	39560	.	-0.05	0.04	0.35	-0.07	-0.01	0.08	0.12	-0.46	0.03	0.67	1.01	1.44	1.37	0.13	2.94	0
chrIV	353965	354017	.	0.02	-0.25	-0.43	-0.28	-0.17	-0.3	-0.1	0.3	0.45	-0.14	-0.64	-0.89	-0.91	-0.18	-0.57	-0.11
chrVI	250083	250142	.	-0.1	-0.06	0.39	-0.46	-0.67	-0.08	0.09	-0.8	-0.42	-0.38	-0.69	-0.67	-1.11	0.42	-0.14	-0.18
chrIII	52501	52560	.	-0.27	-0.15	-0.07	-0.15	0	0	0.06	-0.4	-0.13	0.32	0.45	0.43	-0.32	-0.09	0.51	0.1
chrII	221976	222032	.	-0.06	-0.27	-0.31	-0.19	0.09	-0.12	-0.24	-0.14	-0.11	-0.28	-0.11	-0.08	-0.26	-0.04	0.05	-0.1
chrIII	300911	300970	.	0.28	-0.05	-0.12	-0.11	0.19	0.04	-0.26	0.37	0.18	-0.21	-0.75	-0.94	-0.9	-0.36	-0.31	0.06
chrXII	238679	238725	.	-0.09	-0.07	-0.23	-0.27	0.41	-0.02	0.06	-0.62	-0.55	-0.44	0.44	0.55	0.56	-0.14	-0.45	-0.1
chrXVI	700434	700493	.	0.14	0.28	0.6	0.25	0.32	0.4	0.43	0.26	0.06	0.55	0.21	0.36	-0.31	0.35	0.32	0.25
chrXVI	407034	407093	.	0.06	0.05	0.3	0.02	0.1	-0.1	0.22	-0.37	-0.14	0.39	0.25	0.16	-0.42	0.3	0.12	0.33
chrIV	1236074	1236129	.	-0.24	-0.13	-0.38	-0.13	-0.2	-0.25	0.09	-0.12	-0.05	-0.03	0.04	-0.37	-0.56	-0.09	-0.11	-0.2
chrXII	234781	234832	.	0.05	0.35	0.27	0.41	0.2	0.47	0.84	-0.49	-0.62	-0.41	-0.07	0.5	1.09	0.67	0.57	0.09
chrVI	265883	265936	.	0.01	0.05	-0.72	0.31	0.2	-0.18	-0.41	-0.42	-0.46	-1.32	-1.12	-0.93	-1.34	-0.51	-0.22	0.11
chrI	23246	23305	.	-0.27	-0.2	-0.59	-0.01	-0.21	-0.47	-0.56	0.06	0.05	-0.01	-0.07	-0.46	-1.04	-0.65	-0.27	-0.28
chrIII	51216	51260	.	-0.06	0.12	0.08	0.46	-0.36	0.42	0.32	0.33	0.31	0.53	0.44	0.46	0.92	0.2	0.56	-0.02
chrI	19246	19305	.	-0.03	-0.17	0.03	-0.12	0.23	0.01	-0.3	0.11	0.13	-0.05	-0.11	-0.37	-0.45	-0.26	-0.3	-0.12
chrIV	1248975	1249033	.	-0.05	-0.08	0.02	-0.3	-0.53	-0.4	-0.25	0.26	0.16	0.02	-0.32	-0.52	-0.67	-0.24	-0.6	-0.13
chrIX	246250	246309	.	0.3	0.19	0.36	0.43	0.39	0.29	0.2	-0.43	0.27	0.41	0.48	0.68	1.21	0.75	0.68	0.37
chrVI	201283	201342	.	-0.24	-0.57	-1.14	-0.26	-0.24	-0.4	-0.99	-0.74	-0.87	-1.56	-0.33	0.16	1.29	-0.88	-0.45	-0.45
chrXV	634487	634543	.	0.01	-0.43	-0.29	-0.06	0.25	-0.17	-0.55	0.37	-0.23	-0.59	-1.35	-1.25	-1.06	-0.5	-0.46	-0.14
chrI	33246	33305	.	-0.06	-0.1	-0.57	-0.25	-0.44	-0.24	-0.22	-0.34	-0.23	-0.34	0.01	0.1	-0.01	-0.34	-0.36	-0.35
chrXII	153215	153259	.	-0.22	-0.12	-0.45	-0.1	-0.08	0.01	-0.45	-0.58	-0.53	-0.17	0.4	0.73	1.28	-0.34	-0.29	-0.15
chrXII	386156	386215	.	-0.13	-0.21	-0.7	-0.47	0.18	-0.18	-0.06	-0.75	-0.35	-0.5	0.24	0.48	-0.41	0.4	0.71	0.59
chrV	293427	293486	.	0.23	-0.04	-0.28	-0.05	0.15	-0.07	-0.28	-0.14	-0.23	-0.38	0.15	0.18	0.25	-0.32	-0.34	-0.02
chrXVI	406134	406193	.	0.19	0.42	0.73	0.44	-0.11	0.38	0.77	-0.12	-0.01	0.62	0.22	0.15	-0.4	1	0.34	0.35
chrIV	345465	345524	.	-0.07	0	0.08	-0.07	-0.09	0.02	0.08	0.18	0.12	0.49	0.51	-0.47	-0.87	-0.29	-0.33	-0.28
chrVII	47801	47860	.	-0.03	0.19	0.03	-0.23	0	-0.14	-0.13	0.45	0.13	0.06	-0.85	-0.84	-1.18	-0.25	-0.48	-0.05
chrXIV	190363	190419	.	0.12	0.1	0.35	-0.08	-0.2	0.07	0.5	0.68	0.29	0.56	-0.11	-0.35	-0.5	0.41	-0.15	0.18
chrXVI	566634	566693	.	-0.26	-0.1	-0.13	-0.13	0.07	-0.17	-0.44	-0.65	-0.58	-0.23	0.12	0.41	1.12	-0.33	-0.27	-0.27
chrXVI	450534	450593	.	-0.15	-0.05	0.43	-0.08	-0.12	-0.04	0.17	-0.74	-0.15	0.37	0.11	-0.05	-0.83	-0.05	-0.05	-0.03
chrXVI	490734	490793	.	0.13	-0.04	0.41	0.11	0.31	0.1	0.02	0.63	0.27	0.41	-0.25	-0.66	-0.97	-0.08	-0.28	0.15
chrII	523409	523458	.	-0.15	0.06	-0.27	-0.05	0	-0.16	-0.3	0.34	0	-0.33	-0.83	-0.9	-0.89	-0.3	-0.45	0.1
chrIV	353068	353114	.	-0.14	0.07	0.27	-0.15	-0.28	-0.23	0.16	0.71	0.42	0.21	-0.76	-0.61	-0.48	-0.08	-0.16	0.02
chrXVI	401034	401093	.	0.27	0.27	0.04	0.1	0.28	0.27	-0.12	0.02	0.23	0.56	0.38	-0.38	-1	-0.06	-0.21	0.25
chrXV	636987	637037	.	-0.28	-0.27	-0.09	-0.22	0.04	-0.24	-0.19	-0.06	-0.3	-0.71	-1.06	-1.21	-1.22	-0.31	-0.5	-0.33
chrIII	237826	237870	.	0.07	-0.12	-0.05	0.18	-0.69	-0.32	0.25	0.02	0.08	0.48	0.4	-0.04	-0.27	0.01	-0.49	-0.23
chrIII	291111	291170	.	-0.2	-0.06	-0.29	0.05	0	-0.24	-0.26	0.05	-0.38	-1.03	-1.19	-1.24	-0.85	-0.46	0.23	-0.07
chrVI	235982	236041	.	0.21	0.12	-0.43	-0.15	-0.04	-0.13	-0.4	0.32	-0.07	-1.15	-1.18	-1.17	-0.97	-0.38	-0.44	-0.08
chrIV	344873	344922	.	-0.3	-0.22	0.27	-0.05	-0.86	-0.5	0.07	-0.01	0.11	0.5	0.12	-0.42	-0.92	-0.15	-0.63	-0.22
chrVI	247383	247442	.	-0.01	-0.11	-0.26	-0.36	0.28	-0.21	-0.59	-0.18	-0.34	-1.04	-0.79	-0.88	-0.98	-0.38	-0.66	-0.1
chrXV	667586	667645	.	-0.44	-0.43	-0.43	-0.03	-0.13	-0.12	-0.26	-0.72	-0.32	-0.2	-0.4	-0.54	-0.99	-0.56	-0.26	-0.51
chrIII	270711	270770	.	-0.27	-0.15	-0.44	-0.27	0.12	-0.25	0.2	0.22	-0.06	-0.43	-0.03	-0.46	-0.39	0.85	1.06	0.7
chrXV	668792	668843	.	0.15	0.02	0.2	0.18	-0.03	0.04	0.08	0.21	0.2	-0.05	-0.19	-0.7	-0.32	0.03	-0.24	0.14
chrVIII	538894	538949	.	-0.13	-0.16	-0.29	-0.11	-0.24	-0.12	-0.09	0.44	0.21	-0.27	-0.27	-0.85	-0.89	0.11	-0.46	-0.05
chrXII	157714	157773	.	-0.02	-0.18	-0.53	0.06	0.28	-0.36	-0.5	-0.46	-0.44	-0.38	0.23	0.55	1.03	-0.61	0.08	-0.2
chrIV	482512	482571	.	-0.34	0	0.17	-0.04	0.07	-0.13	0.19	-1.29	-0.57	0.03	0.43	0.52	0.38	-0.14	0.13	-0.17
chrVIII	532922	532972	.	0.04	0.01	-0.4	-0.18	0.17	-0.08	-0.41	0.13	0.09	-0.45	-0.2	-0.59	-0.72	-0.29	-0.44	0.14
chrIV	430518	430566	.	-0.31	-0.01	0.38	-0.11	-0.4	0	0.33	-0.22	-0.32	0.21	0.22	0.61	1.02	0.13	-0.17	-0.17
chrIV	358568	358623	.	-0.08	-0.36	-0.18	-0.13	-0.52	-0.15	-0.05	0.35	0.01	-0.4	-1.15	-0.77	-0.57	-0.09	-0.21	-0.59
chrXI	535794	535850	.	-0.2	0.02	-0.36	-0.16	0.01	-0.2	-0.16	0.19	0.12	-0.16	0.19	-0.33	-0.82	-0.07	-0.39	-0.15
chrVI	212593	212639	.	0	-0.09	0.28	0.04	-0.46	-0.22	0.05	0.01	0.17	0.7	0.37	0.45	0.2	0.24	-0.21	-0.07
chrIII	281711	281770	.	-0.15	0.18	0.08	0.19	0.18	0.18	-0.13	0.35	-0.01	-0.3	-0.62	-0.6	-0.63	-0.16	-0.1	0.08
chrXII	358370	358414	.	0.03	0.22	0.43	0.16	-0.03	0.18	0.28	0.26	-0.01	0.43	0.63	0.21	-0.42	0.55	-0.25	-0.03
chrII	498708	498756	.	0.01	0.04	0.02	0.17	0.19	0.05	-0.27	0.28	-0.02	0.38	0.39	0.36	-0.34	-0.45	0.01	0.04
chrXVI	478134	478192	.	-0.23	-0.19	-0.62	-0.35	-0.24	-0.33	-0.58	0.53	-0.1	-1.14	-1.47	-1.08	-1.1	-0.56	-0.67	-0.15
chrVI	73593	73647	.	0.09	0	0.21	-0.19	-0.54	-0.04	0.1	0.4	0.4	0.35	-0.39	-0.29	-0.39	0.09	-0.28	-0.09
chrIX	345932	345984	.	-0.06	0.07	-0.13	-0.04	-0.13	0.15	0.1	-0.36	-0.55	-0.25	0.35	0.74	1.22	-0.17	-0.31	-0.24
chrXV	615193	615244	.	0.17	0.28	0.12	0.03	-0.23	0.04	0.27	-0.03	-0.05	-0.21	0.07	-0.19	-0.13	0.45	-0.19	0
chrXIV	76630	76689	.	-0.17	-0.26	-0.4	-0.44	-0.31	-0.24	-0.04	0.21	0.14	0.41	0.4	-0.45	-0.94	-0.16	-0.74	-0.59
chrX	372673	372732	.	-0.02	0.3	0.5	0.08	0.23	0.3	0.42	-0.19	-0.34	0.04	0.28	0.52	0.73	0.34	0.08	0.34
chrVI	14651	14698	.	0.21	0.02	0.23	0.11	-0.63	0	0.36	0.7	0.31	0.31	-0.24	-0.07	-0.09	0.48	0.03	0.13
chrX	373373	373432	.	-0.15	-0.18	-0.44	-0.03	0.18	-0.17	-0.73	-0.63	-0.69	-0.65	-0.14	0.31	1.54	-0.56	-0.47	-0.2
chrXI	531393	531448	.	0.18	-0.09	-0.33	-0.17	0.2	-0.37	-0.16	0.01	0.1	0.18	0.39	0.13	0.02	-0.11	0.11	-0.04
chrII	481401	481451	.	0.22	0.15	0.32	-0.04	0.28	0.09	0.14	-0.02	-0.21	0.03	0.55	0.68	0.63	0.17	-0.02	0.02
chrIII	286825	286870	.	0.03	-0.39	-0.37	-0.44	-0.03	-0.62	-0.38	-0.04	-0.4	-0.95	-1.05	-1.51	-1.25	-0.48	-0.61	-0.34
chrIV	379570	379620	.	0.31	0.4	-0.08	0.03	0.6	0.07	0.04	0.87	0.24	-0.89	-0.76	-0.67	-0.7	-0.24	-0.19	0.34
chrVII	49611	49660	.	-0.12	0.04	-0.06	-0.17	0.11	-0.01	0.21	0.4	0.17	-0.09	-0.29	-0.91	-0.64	-0.14	-0.34	0
chrIV	395466	395524	.	0.07	0.04	-0.42	-0.17	0.32	0.21	-0.28	0.15	0.04	-0.29	0.27	0.19	-0.61	-0.45	-0.33	-0.01
chrIII	70404	70453	.	0.06	0.05	-0.09	-0.07	-0.59	0.12	0.17	-0.42	-0.49	-0.17	-0.26	0.37	1.73	0.06	-0.29	-0.31
chrIII	306312	306368	.	0.35	0.24	0.15	-0.05	0.27	-0.01	-0.11	0.35	0.15	0.27	0.44	0.11	-0.47	-0.21	0.47	0.15
chrXII	356560	356615	.	0.11	-0.05	-0.1	-0.01	0.33	0.1	-0.38	-0.09	-0.08	0.24	0.32	-0.22	-0.96	-0.18	-0.37	-0.1
chrXVI	465441	465488	.	-0.09	0.09	0.48	0.17	-0.47	-0.07	0.39	0.49	0.35	0.94	0.12	-0.06	-0.4	0.61	0.12	0.03
chrXI	495893	495952	.	0.05	-0.05	-0.46	-0.01	0.32	-0.31	-0.4	0.57	0.22	-0.38	-0.77	-0.98	-0.57	-0.54	-0.44	0.16
chrIV	454211	454270	.	0.08	0.04	0.54	0.31	-0.1	0.09	0.19	-0.23	-0.14	0.27	0.41	0.85	0.59	0.14	0.06	-0.01
chrXVI	678734	678793	.	0.2	0.1	0.17	0.51	-0.34	0.23	0.06	0.24	0.18	0.26	-0.36	-0.21	0.39	-0.04	0.12	0.08
chrV	290927	290986	.	-0.04	0.02	-0.45	-0.17	0.22	-0.02	-0.28	-0.81	-0.4	-0.32	0.01	0.39	0.07	-0.47	-0.34	0.07
chrIII	293011	293066	.	-0.01	-0.08	-0.27	-0.23	-0.11	-0.17	-0.28	-0.04	0.16	-0.57	-0.9	-1.07	-0.85	-0.27	0.74	-0.02
chrXII	167114	167173	.	-0.2	0.07	0.1	0.18	0.16	0.06	-0.11	-0.33	-0.15	0.22	0.39	0.44	-0.59	-0.33	0	-0.15
chrXV	657387	657439	.	0.01	0.21	0.11	0	0.02	0.07	0.11	0.53	0.44	0.4	0.63	0.31	-0.01	-0.13	0.77	-0.05
chrI	28646	28705	.	-0.29	0.05	0.02	-0.17	0.05	0.03	-0.15	0.02	-0.04	0	0.03	0.1	-0.47	-0.07	-0.22	-0.26
chrIII	78002	78061	.	-0.06	-0.38	-0.03	-0.03	-0.34	0.03	0.14	-0.62	-0.71	-0.29	-0.06	0.32	0.75	0.17	0.09	-0.15
chrVII	55515	55560	.	-0.19	-0.17	-0.13	0.07	-0.74	-0.12	-0.24	0.64	0.45	0.47	-0.15	-0.31	0.21	-0.52	-0.08	-0.41
chrIV	314665	314724	.	-0.12	-0.01	-0.24	-0.04	-0.09	-0.07	-0.42	-0.19	-0.19	0.09	0.28	0.23	0.07	-0.39	-0.27	-0.39
chrXVI	693835	693890	.	0.28	0.23	0.71	0.18	-0.46	0.15	0.6	0.39	0.2	0.77	0.02	0.58	0.34	0.8	0.34	0.21
chrXII	378256	378310	.	-0.07	-0.17	-0.13	-0.08	0.17	-0.08	-0.28	-0.51	-0.62	-0.17	0	0.56	1.26	-0.5	-0.46	-0.18
chrIV	330070	330123	.	0.1	-0.05	0.07	-0.11	-0.47	0.27	0.22	-0.36	-0.36	0.07	0.12	0.61	1.26	0.3	1.05	0.08
chrVI	263883	263942	.	0.01	-0.04	-0.1	-0.06	-0.2	-0.11	0.03	-0.09	-0.45	-0.68	-0.74	-1.18	-0.98	-0.29	0.09	-0.2
chrI	36746	36805	.	-0.2	-0.26	-0.37	-0.46	-0.5	-0.29	-0.14	0.16	-0.3	-0.15	0.01	-0.06	-0.69	-0.27	-0.38	-0.29
chrX	373473	373532	.	-0.43	-0.41	-0.57	0	0.04	-0.28	-0.72	-0.55	-0.71	-0.81	-0.14	0.29	1.47	-0.54	-0.59	-0.32
chrXIV	83830	83887	.	-0.13	0.03	-0.56	-0.21	0.23	-0.15	-0.13	-0.27	-0.22	-0.37	0.52	0.39	0.17	0.02	-0.41	0.09
chrX	389373	389432	.	-0.05	0.01	-0.02	-0.14	0.06	-0.1	-0.34	0.31	0.04	0.25	0.39	-0.17	-0.8	-0.34	-0.22	0
chrXVI	434836	434892	.	0	-0.07	-0.38	-0.14	0.12	-0.24	-0.28	0.2	0.15	-0.09	0.45	-0.27	-0.94	-0.6	-0.5	-0.14
chrVII	5302	5358	.	0.8	0.94	1.59	0.95	0.9	0.67	0.89	0.85	0.01	0.01	0.19	0	1	0.14	0.84	1.36
chrV	281135	281179	.	-0.04	0.1	0.29	0.19	-0.56	0.4	0.25	0.11	-0.12	0.48	0.01	0.46	0.68	0.28	0.18	-0.39
chrIV	1235074	1235133	.	-0.2	-0.1	0.07	-0.04	-0.12	-0.02	-0.28	0.08	0.11	0.18	-0.04	-0.38	-0.74	-0.33	-0.09	0.02
chrIII	232212	232258	.	-0.2	-0.15	-0.47	-0.59	0.02	-0.38	-0.66	-0.2	-0.4	-0.26	0.28	0.51	0.08	-0.6	-0.43	-0.11
chrIX	345828	345878	.	0.17	0.04	0.26	0.19	-0.24	0.12	0.17	-0.29	-0.52	0.04	0.09	0.73	1.24	-0.03	-0.2	0.02
chrI	17646	17691	.	-0.17	-0.18	-0.53	0	0.14	-0.37	-0.5	0.19	0.16	-0.33	-0.21	-0.41	-0.42	-0.45	0.49	-0.12
chrXVI	682734	682793	.	0.05	0.28	0.16	0.19	0.26	0.27	0.09	-0.26	0.07	-0.14	0.09	0.5	0.92	0.02	0.9	0.38
chrXIV	205161	205219	.	0.17	-0.17	-0.51	-0.23	-0.18	-0.29	-0.2	0.06	0.01	-0.44	-0.84	-1.07	-1.09	-0.16	-0.54	-0.09
chrI	35350	35394	.	-0.1	-0.1	0.04	0.13	-0.6	0.01	-0.33	0.28	0.17	0.31	-0.13	-0.2	0.59	-0.09	-0.25	-0.44
chrXVI	443234	443293	.	-0.43	-0.2	-0.36	-0.09	-0.05	-0.3	-0.39	-0.43	0.1	0.04	-0.29	-0.75	-0.6	-0.64	-0.64	-0.15
chrIII	29501	29560	.	-0.18	-0.17	0.41	0.15	-0.04	0.04	-0.08	-0.91	-0.55	0.22	0.51	0.46	0.29	-0.07	0.59	0.06
chrIX	348226	348280	.	-0.13	-0.14	-0.38	-0.34	0.1	-0.2	-0.38	-0.26	-0.41	-0.26	0.72	0.68	0.89	-0.16	-0.28	-0.07
chrXI	495793	495852	.	0.04	0.24	-0.26	-0.17	0.34	-0.28	-0.05	0.54	0.31	-0.19	-1.02	-0.98	-1.11	-0.36	-0.49	0.22
chrV	283241	283285	.	0.16	0.23	-0.09	-0.1	0.3	0.13	-0.05	0.04	-0.14	-0.32	0.11	0.51	0.54	0.15	0.17	0.24
chrIV	1259774	1259833	.	0.01	-0.12	-0.7	0.09	0.18	-0.07	-0.32	0.38	0	-0.94	-1.36	-1.26	-0.92	-0.48	-0.47	-0.21
chrIII	69302	69356	.	0.14	0.15	0.31	-0.06	-0.61	0.25	0.26	-0.07	-0.49	0.08	-0.05	0.67	1.3	0.36	-0.19	0.12
chrIII	137182	137232	.	-0.45	-0.28	0.01	0.02	-0.54	0	0.4	-0.2	-0.15	0.23	0.45	0.62	0.83	0.33	0.1	-0.5
chrXV	666486	666545	.	-0.11	-0.08	-0.01	-0.21	0.25	-0.01	-0.03	0.34	0.23	0.29	-0.11	-0.47	-0.96	-0.19	-0.5	-0.03
chrIII	299215	299268	.	-0.25	-0.14	0.39	-0.1	-0.25	-0.13	0.31	0.28	0.19	0.15	-0.77	-1.01	-0.62	0.3	0.03	-0.31
[truncated: 13,041 more rows]
