# Supplementary material for: The Eukaryotic Mismatch Recognition Complexes Track with the Replisome during DNA Synthesis
Source: PLoS Genet. 2015 Dec 18;11(12):e1005719. doi: 10.1371/journal.pgen.1005719 (PMC4684283; doi:10.1371/journal.pgen.1005719)
Supplement: S1 Data — The data corresponding to each figure are in this compressed file. (ZIP) [file pgen.1005719.s009.zip › Files for Haye and Gammie 2015/Fig_2_Msh2.egr]

# Genome_version = S_cerevisiae_Jul_2007								1	I
# score0 = Feb27_252073510007_2_1 || 2_Msh2_MYC t=0								2	II
# score1 = Feb27_252073510007_2_2 || 2_Msh2_MYC t=108								3	III
# score2 = Feb27_252073510007_2_3 || 2_Msh2_MYC t=114								4	IV
# score3 = Feb27_252073510007_2_4 || 2_Msh2_MYC t=120								5	V
# score4 = Feb27_252073510008_2_1 || 2_Msh2_MYC t=126								6	VI
# score5 = Feb27_252073510008_2_2 || 2_Msh2_MYC t=132								7	VII
# score6 = Feb27_252073510008_2_3 || 2_Msh2_MYC t=144								8	VIII
# score7 = Feb27_252073510007_1_1 || 2_Pol2_HA t=0								9	IX
# score8 = Feb27_252073510007_1_2 || 2_Pol2_HA t=108								10	X
# score9 = Feb27_252073510007_1_3 || 2_Pol2_HA t=114								11	XI
# score10 = Feb27_252073510007_1_4 || 2_Pol2_HA t=120								12	XII
# score11 = Feb27_252073510008_1_1 || 2_Pol2_HA t=126								13	XIII
# score12 = Feb27_252073510008_1_2 || 2_Pol2_HA t=132								14	XIV
# score13 = Feb27_252073510008_1_3 || 2_Pol2_HA t=144								15	XV
# score14 = Feb27_252073510008_2_4 || 2_Mcm4_HA t=0								16	XVI
# score15 = Feb27_252073510008_1_4 || 2_no tag t=0
chrIII	147588	147637	.	0.12	0.02	-0.06	-0.17	-0.24	0.06	0.17	0.15	0.09	0.1	-0.04	0.03	0.12	0.42	0.19	0.11
chrIII	227607	227666	.	-0.08	-0.05	0.25	0.16	-0.18	-0.11	-0.15	0	0.21	0.25	0.44	0.44	0.4	0.35	0.2	0.18
chrII	492761	492820	.	-0.26	0.06	0.01	0.18	0.06	-0.21	-0.48	-0.2	-0.31	-0.13	-0.12	-0.1	-0.35	-0.19	-0.44	-0.39
chrXIV	212159	212215	.	-0.09	-0.02	-0.13	-0.33	-0.47	-0.67	-0.3	-0.24	-0.07	-0.03	-0.12	-0.16	-0.12	-0.09	-0.33	-0.16
chrV	301428	301482	.	-0.12	0.89	0.74	0.4	0.49	0.3	0.18	-0.13	0.94	0.53	0.54	0.55	0.37	0.15	0.57	0.5
chrI	19846	19905	.	-0.03	0.01	-0.19	-0.27	-0.24	-0.35	-0.2	-0.12	-0.12	-0.15	-0.22	-0.01	-0.14	-0.02	-0.23	-0.34
chrI	32355	32401	.	0.2	0.28	0.42	0.37	0.55	0.43	0.03	0.21	0.18	0.14	-0.11	0.17	0.03	0.23	0.25	0.35
chrXIV	188260	188305	.	0.2	-0.13	0	-0.13	0.17	0.51	0.22	0.14	0.02	0.02	0.07	0.08	-0.17	-0.06	-0.08	-0.01
chrIII	263411	263465	.	-0.23	-0.02	0.1	-0.09	-0.29	-0.34	-0.12	-0.07	0.23	0.12	-0.13	0.04	0.14	0.13	-0.06	0.04
chrIV	349664	349723	.	-0.08	-0.24	-0.28	-0.16	-0.34	-0.27	0.06	-0.09	-0.12	-0.23	-0.38	-0.14	-0.03	-0.02	-0.22	-0.06
chrXV	662798	662843	.	-0.1	0.08	-0.04	0.06	-0.06	-0.19	-0.06	-0.15	0.18	0.12	0.22	0.1	0.09	0.12	0.03	0.19
chrIX	365326	365385	.	-0.24	-0.36	-0.22	-0.08	-0.25	-0.07	-0.04	-0.27	-0.11	-0.19	-0.27	-0.04	-0.15	-0.3	-0.15	-0.02
chrI	15746	15805	.	-0.34	-0.21	-0.35	-0.21	-0.63	-0.26	0.04	-0.29	-0.26	-0.25	-0.42	-0.34	-0.18	-0.15	0.05	0
chrXII	355558	355615	.	-0.23	-0.21	-0.35	-0.53	-0.36	-0.05	0.07	-0.38	-0.26	-0.33	-0.42	-0.36	-0.12	0.35	-0.07	0.08
chrXVI	458243	458289	.	-0.23	0.07	-0.03	0.07	0.22	0.05	-0.19	-0.34	0.02	0.14	0.12	0.14	-0.15	0.12	-0.26	0.05
chrII	479061	479120	.	0.32	0.35	0.16	0.17	0.17	1.04	1.32	0.89	0.8	0.6	0.88	0.83	0.68	0.61	0.98	0.74
chrI	51450	51494	.	0.12	0.15	0.04	-0.31	-0.17	0.02	0.34	-0.06	0.04	-0.27	-0.44	-0.22	-0.13	-0.21	-0.17	-0.56
chrIII	216607	216666	.	-0.09	-0.32	-0.21	-0.13	-0.1	0.04	-0.3	-0.08	-0.09	-0.05	0.02	-0.13	0.05	-0.01	-0.25	-0.21
chrXV	620889	620943	.	0.38	0.26	0.25	0.23	0.29	0.01	-0.01	0.43	0.21	0.47	0.17	0.39	0.09	0.14	0.51	0.16
chrII	511361	511413	.	-0.28	-0.44	-0.33	-0.52	-0.5	-0.41	-0.11	-0.5	-0.47	-0.22	-0.45	-0.25	-0.5	-0.35	-0.42	-0.42
chrXVI	701436	701486	.	0.8	0.88	0.69	0.59	0.99	0.79	0.61	1.34	1.3	1.2	0.97	0.99	0.78	0.74	1.38	1.14
chrX	375882	375927	.	-0.18	-0.13	-0.01	-0.04	-0.21	-0.07	-0.03	-0.32	-0.48	-0.5	-0.6	-0.48	-0.46	-0.58	0.06	-0.28
chrXV	606385	606444	.	0.02	-0.41	-0.65	-0.63	-0.84	-0.76	-0.63	0.25	-0.39	-0.21	-0.4	-0.43	-0.47	-0.48	0.13	-0.24
chrV	295529	295580	.	-0.08	0	-0.09	0.02	0.03	0.14	-0.13	-0.04	-0.09	0.12	0.16	-0.08	0.04	-0.16	-0.23	-0.24
chrVII	59401	59460	.	-0.32	-0.44	-0.34	-0.22	-0.23	-0.27	-0.25	-0.56	-0.48	-0.34	-0.51	-0.47	-0.22	-0.36	-0.49	-0.36
chrXVI	708532	708588	.	-0.25	-0.26	-0.52	-0.23	-0.3	0	0.37	-0.22	-0.26	-0.24	-0.18	-0.06	-0.07	0.08	-0.17	-0.21
chrX	369975	370034	.	-0.14	0.17	0.13	0.25	0.23	-0.27	-0.36	-0.22	-0.28	0.05	-0.13	-0.17	-0.19	-0.09	-0.38	0.09
chrIII	277707	277766	.	-0.21	-0.21	-0.31	-0.1	-0.2	-0.42	-0.22	-0.45	-0.18	-0.09	0.06	-0.29	-0.37	-0.16	-0.04	-0.04
chrXVI	708132	708191	.	-0.02	-0.27	-0.26	-0.23	-0.45	-0.17	0.15	-0.16	-0.2	-0.25	-0.29	-0.3	-0.17	-0.25	-0.23	-0.16
chrI	16846	16905	.	-0.09	-0.36	-0.5	-0.53	-0.54	0.02	0.42	-0.14	-0.43	-0.38	-0.9	-0.42	-0.16	-0.12	1.15	0.11
chrXII	131823	131873	.	-0.05	-0.27	-0.14	0.04	0.04	0.16	-0.1	-0.1	-0.1	-0.19	-0.08	-0.22	-0.14	-0.21	-0.32	-0.13
chrV	538772	538817	.	-0.21	-0.08	-0.21	-0.46	-0.19	0	-0.14	-0.41	-0.14	0.03	-0.16	-0.04	-0.34	-0.06	-0.45	-0.29
chrIV	447417	447468	.	-0.29	-0.15	-0.23	0.16	0.33	0.26	0.06	-0.41	-0.25	-0.08	0.17	0.21	-0.33	-0.05	-0.17	-0.03
chrII	504161	504218	.	-0.17	-0.21	-0.37	-0.39	-0.42	0.05	0.1	-0.14	-0.16	-0.1	0.21	0.04	0.01	-0.03	-0.29	-0.21
chrIII	20101	20160	.	-0.3	-0.1	-0.19	0.05	0.09	-0.13	-0.03	-0.63	-0.1	0	0.36	0.37	-0.04	0.13	-0.2	0.22
chrV	537260	537306	.	0	-0.09	-0.26	-0.36	-0.25	-0.18	0.12	-0.06	-0.24	-0.21	-0.26	-0.05	-0.02	0.15	-0.08	0.12
chrXIV	99829	99881	.	1	1.05	0.87	0.86	0.81	0.84	0.58	1.18	0.82	0.62	0.78	0.69	0.56	0.46	0.94	0.68
chrXVI	525232	525291	.	0.48	0.23	0.42	0.17	0.54	-0.04	-0.27	0.73	0.67	0.46	0.25	0.52	0.55	0.14	0.86	0.86
chrV	567560	567617	.	0.22	0.31	0.38	0.04	0.14	-0.15	-0.36	0.41	0.03	0	0.01	0.06	-0.1	-0.14	0.43	0.13
chrXII	381356	381412	.	-0.07	0.07	0.45	0.54	0.17	0.07	-0.19	-0.04	0.07	-0.07	0.05	0.01	-0.02	-0.14	-0.2	0.13
chrIII	209608	209664	.	0.62	0.35	0.23	0.1	0.23	0.14	0.05	0.41	0.45	0.35	0.3	0.49	0.22	0.31	0.03	0.37
chrIV	335266	335314	.	-0.02	0.15	0.37	0.55	0.53	0.09	-0.23	0.07	-0.11	0.01	-0.06	-0.15	-0.1	-0.07	-0.07	-0.21
chrXV	616592	616644	.	-0.09	-0.09	-0.12	-0.2	-0.17	-0.07	-0.03	-0.2	-0.02	-0.06	-0.01	0.04	-0.02	0.14	-0.04	-0.08
chrXII	160814	160867	.	0.25	0.13	0.35	0.22	0.28	-0.08	-0.34	0.23	0.1	0	-0.05	0	-0.2	-0.52	-0.16	-0.11
chrIII	115178	115237	.	-0.49	0	0.1	0.23	0.02	0	-0.01	-0.5	-0.11	-0.07	-0.16	-0.42	-0.09	-0.06	0.34	0.08
chrII	514061	514120	.	-0.53	-0.3	-0.52	-0.41	-0.55	-0.47	-0.13	-0.66	-0.52	-0.33	-0.2	-0.48	-0.38	-0.06	-0.26	-0.19
chrXV	650185	650240	.	-0.08	-0.25	-0.22	-0.25	-0.26	-0.34	-0.37	-0.32	-0.27	-0.17	-0.31	-0.14	-0.21	-0.07	0.03	-0.03
chrIII	80103	80157	.	-0.1	0.06	0.37	0.38	0.25	-0.14	-0.19	-0.32	0.07	0.14	0.17	-0.07	0.02	-0.01	-0.28	-0.09
chrXII	247679	247738	.	0.2	-0.05	0.06	-0.13	-0.12	-0.09	-0.08	0.47	0.01	-0.01	-0.23	-0.23	-0.01	-0.28	0.15	-0.07
chrV	534064	534119	.	0.11	0.01	-0.14	-0.24	-0.31	-0.55	0.15	0.1	-0.03	0	0.08	-0.07	-0.03	-0.2	0.07	0.04
chrXII	372457	372505	.	0.21	0.53	0.66	0.52	0.33	-0.09	-0.45	0.13	0.05	0.06	0.04	0.03	0.06	-0.33	0.08	-0.07
chrIII	124578	124637	.	-0.13	-0.1	-0.09	-0.05	-0.04	0.27	0.05	-0.03	0.04	-0.03	-0.17	-0.2	0.01	-0.04	0.14	0.02
chrXII	227279	227338	.	-0.44	-0.11	0.07	0.24	-0.34	-0.56	-0.53	-0.6	-0.38	-0.2	-0.33	-0.46	-0.52	-0.38	-0.33	-0.31
chrIV	439509	439568	.	-0.15	-0.12	0.08	0	-0.04	-0.07	-0.2	-0.12	-0.08	-0.13	-0.12	-0.25	-0.19	-0.3	-0.04	-0.23
chrXII	215479	215538	.	1.05	0.78	0.49	0.6	0.73	0.75	0.91	1.02	0.77	0.53	0.72	0.52	0.38	0.56	0.72	0.59
chrXIV	90128	90187	.	-0.06	0.14	0.47	0.47	0.24	0.09	-0.26	0.17	-0.12	0.09	-0.18	-0.07	-0.12	-0.4	0.53	-0.07
chrXV	611085	611143	.	-0.47	-0.39	-0.59	-0.47	-0.64	-0.47	-0.34	-0.52	-0.41	-0.56	-0.55	-0.37	-0.36	-0.26	-0.46	-0.29
chrXVI	535632	535691	.	-0.56	-0.2	-0.47	-0.46	-0.61	-0.09	0.27	-0.47	-0.04	-0.16	0.31	0.18	-0.04	0.26	-0.3	0.09
chrXVI	695343	695387	.	0.1	0.38	0.78	1.12	1.29	0.93	0.87	0.56	0.51	0.53	0.51	0.56	0.63	0.46	1.34	0.3
chrVI	50691	50749	.	0.04	-0.36	-0.34	-0.12	-0.27	-0.26	-0.1	-0.28	-0.16	-0.41	-0.48	-0.4	-0.22	-0.26	-0.16	-0.14
chrI	14747	14804	.	0.07	-0.34	-0.35	-0.76	-0.83	-0.6	-0.61	0	-0.27	-0.39	-0.49	-0.3	-0.4	-0.55	-0.55	-0.24
chrXIV	95933	95986	.	0.12	0.13	0.22	0.33	0.39	0.23	0.14	0.34	0.26	0.21	0.01	0.31	0.28	0.14	0.15	0.05
chrIII	9806	9853	.	0.2	0.09	0.01	-0.11	-0.1	-0.2	0.07	0.01	0.06	0.04	-0.03	0.28	0.1	0.13	0.11	0.04
chrI	28346	28405	.	-0.16	-0.28	-0.21	-0.26	-0.41	-0.15	-0.39	-0.2	-0.28	-0.27	-0.54	-0.46	-0.28	-0.43	-0.34	-0.33
chrXVI	562235	562288	.	0.07	0.18	0.35	0.34	0.19	0.15	0.08	0	-0.22	-0.15	-0.06	-0.06	-0.15	-0.04	0.29	0.16
chrVII	6612	6657	.	0.53	0.69	0.59	0.74	0.71	0.94	0.75	0.6	0.39	0.56	0.28	0.49	0.45	0.46	0.46	0.58
chrIII	126183	126235	.	-0.34	-0.01	-0.01	0.11	0.09	-0.07	-0.13	-0.18	-0.09	0	0.04	-0.18	-0.23	-0.18	-0.24	-0.17
chrVI	220693	220738	.	0.81	0.63	0.49	0.26	0.63	0.47	0.53	1.03	0.84	0.81	0.86	0.74	0.79	0.5	0.7	0.37
chrXII	140715	140772	.	-0.17	-0.11	0.24	0.13	-0.31	-0.07	-0.25	-0.21	-0.19	-0.21	-0.32	-0.44	-0.29	-0.35	-0.09	-0.26
chrXVI	710533	710589	.	0.1	-0.14	-0.2	-0.32	-0.19	-0.55	-0.08	-0.01	-0.21	-0.3	-0.36	-0.29	-0.12	-0.22	-0.19	-0.1
chrXII	214579	214638	.	-0.07	-0.07	-0.18	-0.31	-0.21	0.31	0.14	0.13	0.22	-0.04	0.13	0.1	0.19	0.09	-0.26	-0.12
chrV	569061	569114	.	0.31	0.29	0.51	0.34	0.23	0.36	0.23	0.32	0.09	0.2	0.15	0	0.1	0.04	0.76	0
chrXII	220288	220332	.	1.47	1.25	1.13	1.08	1.09	0.97	0.93	1.73	1.32	1.2	0.98	1.01	0.88	0.9	1.29	0.87
chrIV	358364	358423	.	-0.21	-0.2	-0.11	-0.44	-0.52	-0.59	-0.35	0.02	0.09	0.14	-0.13	0.08	0.04	-0.03	-0.09	0.07
chrVI	219587	219641	.	-0.21	-0.08	-0.07	0.09	-0.02	-0.4	-0.19	-0.31	-0.19	-0.1	0.03	-0.1	-0.04	-0.21	-0.35	-0.09
chrIII	286707	286766	.	-0.31	-0.28	-0.49	-0.58	-0.8	-0.26	0.08	-0.41	-0.13	-0.14	-0.13	-0.15	-0.01	0.38	-0.19	-0.2
chrXVI	500532	500591	.	0.08	-0.17	-0.3	-0.1	-0.08	-0.19	-0.16	0.01	-0.19	-0.14	-0.07	-0.08	0.04	-0.06	0.06	0.17
chrIII	20206	20255	.	-0.1	-0.13	-0.2	-0.06	0.09	0.15	0.23	-0.46	-0.15	-0.24	0.08	0.17	-0.04	0.22	-0.26	-0.13
chrXV	612386	612444	.	-0.39	-0.31	-0.38	-0.37	-0.47	-0.26	-0.01	-0.29	-0.17	-0.2	-0.18	-0.12	-0.06	0.12	-0.15	-0.04
chrXV	591792	591843	.	0.03	-0.12	-0.29	-0.5	-0.42	-0.45	-0.27	-0.15	-0.2	-0.23	-0.2	-0.03	-0.41	-0.29	-0.59	-0.34
chrIII	79712	79756	.	-0.03	0.22	0.55	0.45	0.34	-0.19	-0.29	-0.19	0.23	0.26	0.14	0.24	0.09	-0.06	-0.25	0.02
chrXI	497388	497447	.	-0.32	-0.36	-0.55	-0.3	-0.39	-0.25	0.11	-0.77	-0.31	-0.31	-0.1	-0.41	-0.39	-0.05	-0.25	-0.3
chrIII	207107	207158	.	-0.02	0.01	-0.16	-0.15	-0.2	0.13	0.12	0.13	0.02	0.04	0.07	0.16	0.07	0	-0.25	0
chrIII	50501	50553	.	-0.32	-0.11	-0.17	-0.02	-0.04	0.28	-0.14	0.25	0.09	0.06	0.19	0.06	0.25	-0.02	0.07	-0.01
chrXVI	491432	491491	.	0.18	-0.1	-0.06	-0.47	-0.55	-0.14	-0.15	0.04	0.16	-0.05	-0.09	0.07	0.12	-0.07	-0.04	0.01
chrXV	673686	673743	.	-0.13	-0.24	-0.38	-0.45	-0.36	-0.34	-0.07	-0.19	-0.11	-0.25	-0.1	-0.05	-0.35	-0.09	-0.49	-0.21
chrXV	590586	590643	.	-0.04	-0.16	-0.28	-0.31	-0.43	-0.77	-0.27	-0.14	-0.2	-0.26	-0.47	-0.34	-0.27	-0.09	-0.04	0.06
chrXIV	99232	99287	.	1.34	1.05	0.79	0.91	0.85	0.75	0.62	1.15	0.8	0.83	0.81	0.74	0.6	0.71	0.73	0.72
chrXVI	545732	545791	.	0.07	-0.12	-0.09	-0.06	-0.13	-0.04	-0.21	0.04	-0.26	-0.39	-0.32	-0.43	-0.06	-0.18	0.01	0.11
chrXII	383556	383615	.	-0.27	-0.23	-0.04	0.14	0.33	-0.08	-0.27	-0.2	-0.09	-0.11	-0.31	-0.1	-0.41	-0.27	-0.29	-0.27
chrIV	391764	391823	.	-0.31	-0.09	-0.22	-0.12	-0.24	-0.17	-0.24	0	0.02	0.01	0.02	0.07	-0.1	-0.12	-0.27	-0.23
chrIX	351027	351085	.	-0.22	-0.26	-0.07	0.42	0.61	0.09	-0.11	-0.18	-0.34	-0.27	0.04	0.11	-0.39	-0.1	-0.25	-0.14
chrIII	245407	245466	.	-0.25	-0.4	-0.45	-0.47	-0.62	-0.67	-0.1	-0.24	-0.39	-0.33	-0.41	-0.4	-0.52	-0.1	-0.23	-0.16
chrXII	380356	380415	.	0.05	0.14	0.63	0.46	0.37	0.06	-0.11	-0.04	0.16	-0.13	-0.23	0	-0.09	-0.24	-0.26	-0.18
chrX	368577	368633	.	-0.38	-0.03	0.12	0.11	0.07	-0.39	-0.18	-0.39	-0.15	-0.07	-0.19	-0.21	-0.11	0.04	-0.18	-0.1
chrIII	91803	91849	.	-0.01	-0.07	-0.07	-0.16	-0.11	0.17	0.21	0.09	-0.14	-0.2	-0.33	-0.2	-0.01	-0.22	0.4	-0.17
chrXVI	494436	494490	.	-0.08	-0.12	-0.25	-0.36	-0.26	-0.11	-0.09	-0.3	-0.22	-0.2	-0.35	-0.11	-0.02	-0.26	-0.28	-0.06
chrI	15846	15905	.	0.41	0.07	0.08	-0.18	-0.31	-0.02	0.17	0.36	0.04	-0.17	-0.27	-0.11	0.01	-0.05	0.06	0.02
chrIII	254507	254561	.	-0.18	-0.1	-0.28	-0.23	-0.47	-0.44	-0.17	-0.34	-0.22	-0.13	0.11	-0.15	-0.05	-0.16	-0.23	-0.03
chrIII	135078	135137	.	-0.24	-0.14	0.04	0.12	-0.15	-0.4	-0.41	-0.25	-0.27	-0.21	-0.16	-0.3	-0.48	-0.39	-0.54	-0.47
chrXII	241579	241638	.	-0.31	-0.54	-0.31	-0.11	-0.16	-0.27	-0.23	-0.36	-0.16	-0.34	-0.29	-0.15	0.01	-0.25	-0.4	-0.29
chrXVI	499932	499991	.	-0.17	-0.29	-0.23	-0.14	-0.18	-0.28	-0.37	-0.23	-0.28	-0.26	-0.27	-0.27	-0.21	-0.37	-0.1	-0.15
chrIV	438209	438268	.	0.18	0.11	0.34	0.07	0.02	-0.28	-0.38	0.23	-0.03	-0.1	-0.25	-0.24	-0.23	-0.46	-0.03	-0.1
chrIII	222812	222866	.	-0.03	0.23	0.62	0.41	0.43	0.12	-0.22	-0.02	0.24	0.22	0.13	-0.02	0.01	-0.05	0.03	-0.13
chrIII	301610	301659	.	0.02	0.05	-0.1	-0.13	-0.36	-0.37	0	-0.04	-0.04	0.01	0.08	-0.04	-0.01	0.13	0.04	0.14
chrIII	119878	119937	.	0.04	-0.03	0.22	0.23	0.58	0.17	-0.04	0.01	0.13	0.07	0.11	0.04	0.05	-0.04	-0.01	-0.18
chrV	544561	544610	.	-0.09	-0.06	-0.12	-0.05	-0.05	-0.24	-0.21	0.07	0.01	0.07	0.1	0.16	0.16	0.08	0.06	0.12
chrIV	440809	440868	.	-0.2	0.1	0.34	0.28	0.16	-0.28	-0.36	-0.05	-0.03	-0.11	-0.21	-0.14	-0.05	-0.21	-0.12	-0.03
chrII	522861	522920	.	-0.24	-0.25	-0.31	-0.29	-0.54	-0.32	0.04	-0.41	-0.27	-0.12	-0.15	-0.18	-0.14	0.02	0.03	0.23
chrXII	134214	134273	.	-0.04	-0.36	-0.06	-0.19	0.08	0.07	0.06	0	-0.15	-0.14	-0.54	-0.2	0.01	-0.29	-0.22	-0.18
chrVI	53292	53348	.	0.59	0.42	0.27	0.28	0.28	0.3	0.5	0.78	0.67	0.58	0.9	0.57	0.51	0.32	0.65	0.57
chrXVI	402941	402991	.	0.04	0.23	0.16	-0.11	0.11	0.28	0.31	-0.12	0.29	0.08	0.24	-0.08	0.34	0.34	0.14	0.45
chrIX	349026	349085	.	0.03	-0.17	0.22	0.15	0.2	0.05	-0.39	-0.25	-0.18	-0.26	-0.32	-0.1	0.2	-0.18	-0.34	-0.25
chrIII	304521	304565	.	0.24	0.32	0.09	0.07	0.05	0.05	0.08	0.33	0.31	0.43	0.61	0.4	0.3	0.16	-0.02	-0.09
chrX	391975	392034	.	-0.14	-0.05	-0.18	-0.27	-0.15	-0.24	-0.18	-0.01	0.06	0.1	0.14	0.21	0.05	0.26	-0.18	0.25
chrII	474561	474617	.	-0.15	-0.04	-0.15	-0.21	-0.14	0.01	-0.11	-0.35	-0.07	-0.11	-0.03	0.1	-0.12	-0.23	-0.36	-0.21
chrIV	386473	386520	.	0.68	0.26	0.53	0.03	0.1	1.14	0.81	0.65	0.82	0.65	0.6	0.63	0.69	0.55	1.07	1.71
chrXVI	529332	529391	.	-0.63	-0.38	-0.58	-0.36	-0.51	-0.46	-0.18	-0.61	-0.35	-0.24	-0.21	-0.12	-0.29	0.11	-0.37	-0.42
chrII	491461	491520	.	0.06	0.2	0.26	0.34	0.35	-0.22	-0.35	0.05	0.1	0.21	0.17	-0.04	-0.03	0.02	0.1	0.23
chrIII	225807	225855	.	0.54	0.69	0.87	0.29	0.44	0.14	-0.24	0.63	0.45	0.25	0.39	0.28	0.09	0.07	0.09	-0.14
chrI	30046	30105	.	-0.21	-0.46	-0.41	-0.27	-0.18	-0.5	-0.56	-0.36	-0.29	-0.45	-0.45	-0.39	-0.42	-0.36	0.1	-0.35
chrIV	477009	477068	.	-0.25	-0.22	0.13	0.33	0.36	0.31	0.12	-0.26	-0.39	-0.41	-0.33	-0.37	-0.34	-0.34	0.15	-0.28
chrXV	649587	649634	.	-0.12	-0.06	-0.17	-0.27	-0.5	-0.28	-0.11	-0.23	0.1	-0.06	-0.32	-0.02	-0.17	-0.44	-0.29	-0.24
chrIII	272307	272366	.	0.64	0.39	0.21	0.16	-0.01	-0.36	-0.17	0.52	0.17	0.17	0.25	0.1	-0.29	0.19	1.65	0.77
chrIII	150478	150537	.	1.08	0.34	-0.17	0.45	-0.06	-0.11	0.18	0.18	0.35	0.49	0.28	0.01	-0.24	-0.01	0.21	0.03
chrIV	475809	475868	.	-0.41	-0.36	-0.33	0.03	-0.22	0.09	0.01	-0.54	-0.34	-0.4	-0.28	-0.45	-0.11	-0.02	-0.14	-0.16
chrXVI	489432	489491	.	-0.07	-0.07	-0.08	-0.1	-0.21	-0.35	-0.02	-0.17	-0.1	0	-0.04	0.15	-0.05	0.2	-0.06	0.06
chrV	567760	567805	.	0.24	0.2	0.4	0.24	0.23	0.09	-0.02	0.42	0.07	0.05	-0.01	-0.25	-0.05	-0.16	0.5	0.09
chrX	356275	356334	.	-0.03	-0.04	0.04	-0.12	0.11	0.18	0.04	-0.12	-0.18	0.07	-0.16	-0.21	-0.07	-0.2	-0.21	0.01
chrV	533660	533719	.	-0.18	-0.04	-0.2	-0.18	-0.16	-0.16	-0.02	-0.2	-0.19	-0.1	0.11	-0.09	-0.03	0.16	-0.12	0.08
chrII	469963	470016	.	0.04	-0.07	-0.05	-0.06	0.04	0.07	0.21	-0.11	-0.01	0.12	0.16	0.14	0.13	0.18	0.02	-0.04
chrVI	50391	50441	.	0.15	0.08	-0.03	-0.06	-0.12	-0.23	-0.08	-0.21	-0.2	-0.16	-0.18	-0.08	-0.04	0.01	-0.05	-0.13
chrIV	1224469	1224528	.	-0.57	-0.5	-0.6	-0.52	-0.64	0.6	0.9	-0.65	-0.6	-0.6	-0.25	-0.61	-0.4	-0.29	-0.62	-0.3
chrXVI	451832	451891	.	0.14	0.17	0.01	0.07	0.11	0.14	-0.01	0.23	0.24	0.23	0.41	0.28	0.31	0.33	0.2	0.29
chrIV	473809	473868	.	-0.48	-0.21	-0.08	0.11	0.21	-0.32	-0.53	-0.53	-0.14	-0.01	-0.22	0.05	-0.23	-0.1	-0.29	-0.41
chrXV	670585	670644	.	-0.37	-0.44	-0.44	-0.49	-0.8	0.08	0.36	-0.28	-0.09	-0.13	-0.26	-0.24	0.32	0.24	-0.18	-0.17
chrXII	249680	249724	.	-0.19	-0.27	-0.32	-0.43	0.16	-0.07	-0.18	-0.32	-0.34	-0.45	-0.45	-0.21	-0.34	-0.28	-0.49	-0.5
chrIII	49911	49958	.	0.34	0.33	0.42	0.35	0.7	0.55	0	0.52	0.24	0.23	0.47	0.29	0.26	0.08	0.16	0.03
chrVII	22504	22559	.	-0.17	-0.16	-0.25	-0.24	-0.34	-0.32	-0.3	0.07	-0.13	-0.15	-0.16	-0.26	-0.15	-0.09	-0.28	-0.28
chrII	497661	497720	.	-0.22	-0.27	-0.34	-0.1	-0.02	-0.23	-0.2	-0.36	-0.32	-0.29	-0.41	-0.39	-0.37	-0.2	-0.44	-0.36
chrXVI	546532	546591	.	-0.3	-0.3	-0.18	-0.35	-0.14	-0.15	0.04	-0.37	-0.44	-0.33	-0.45	-0.39	-0.33	-0.25	-0.1	-0.08
chrXIV	96628	96687	.	1.36	1.4	1.1	1.12	1.1	1.31	1.23	1.6	1.46	1.28	0.56	1.14	1.19	0.98	1.56	1.03
chrXIV	101428	101487	.	0.8	0.41	0.44	0.24	0.4	0.37	0.11	0.49	0.35	0.43	0.3	0.46	0.24	0.4	0.69	0.26
chrIII	258407	258457	.	0.27	-0.12	-0.14	-0.07	-0.25	-0.29	-0.05	-0.18	-0.11	-0.1	-0.2	-0.3	-0.21	-0.23	-0.26	-0.13
chrXVI	456832	456891	.	-0.64	-0.35	0.13	0.44	0.38	1.11	1.15	-0.51	-0.35	-0.19	0.09	-0.08	0.33	0.27	1.03	0.17
chrIV	330667	330714	.	-0.19	0.14	0.44	0.13	0.13	-0.04	-0.43	0.07	0.11	0.14	0.15	0.18	0.16	-0.02	0.03	-0.03
chrXII	143614	143673	.	-0.35	-0.09	0.12	0.03	-0.29	-0.37	-0.62	-0.57	-0.21	-0.14	-0.29	-0.11	-0.19	-0.46	-0.44	-0.33
chrXI	535301	535347	.	-0.12	-0.09	-0.18	-0.43	-0.19	-0.15	-0.21	-0.29	0.02	0.08	-0.19	-0.09	-0.25	-0.17	-0.35	-0.1
chrVI	85991	86050	.	-0.33	-0.28	-0.41	-0.41	-0.69	-0.86	-0.48	-0.39	-0.18	-0.24	-0.28	-0.26	-0.39	-0.18	-0.33	-0.11
chrIII	246808	246853	.	-0.08	-0.24	-0.31	-0.39	-0.47	-0.45	-0.31	-0.04	-0.08	-0.26	-0.33	-0.22	-0.18	-0.11	-0.23	0.18
chrXIV	210362	210417	.	-0.24	-0.14	-0.23	-0.32	-0.52	-0.56	-0.4	-0.4	-0.21	-0.14	-0.17	-0.18	-0.15	-0.08	-0.15	-0.09
chrV	285429	285476	.	-0.09	0.11	-0.04	0	0.34	0.02	-0.29	-0.03	0.02	0.04	-0.14	0.08	-0.19	-0.24	-0.49	-0.3
chrXII	354856	354915	.	-0.11	0.08	-0.11	-0.2	-0.14	-0.01	-0.06	-0.16	0	0.17	0.21	0.02	0.04	0.17	-0.17	0.25
chrIII	29602	29659	.	-0.27	-0.26	-0.33	-0.16	-0.25	-0.09	0.04	-0.25	-0.1	-0.23	-0.5	-0.31	-0.19	-0.05	0.24	0.09
chrIV	458612	458667	.	0.16	0.15	0.4	0.44	0.18	0.13	0.16	0.08	0.1	0.08	0.16	0.08	-0.01	-0.15	-0.01	-0.02
chrXVI	465832	465891	.	-0.18	-0.21	-0.46	-0.17	-0.43	-0.33	-0.37	-0.22	-0.16	-0.25	-0.23	-0.13	-0.2	-0.16	-0.13	0.04
chrXII	360058	360110	.	0.06	0.07	0	0.04	0.34	0.2	0.05	-0.03	0.04	0.11	-0.08	0.01	0.15	-0.18	-0.19	-0.03
chrXV	643092	643144	.	-0.05	-0.04	-0.11	-0.15	-0.21	-0.32	-0.06	-0.06	0	0.06	0.24	-0.11	0.07	0.27	0.32	0.7
chrIII	210707	210751	.	0.01	0.14	0.04	-0.11	0.22	0.11	-0.03	-0.13	0.32	0.37	0.29	0.43	0.35	0.33	0.09	0.48
chrIII	49403	49457	.	0.29	0.22	0.31	0.52	0.39	0.18	-0.34	0.53	0.28	0.28	0.36	0.23	0.17	0.07	0.17	0.08
chrVI	196195	196242	.	0.04	0.6	0.85	0.5	0.56	-0.13	-0.24	0.04	0.4	0.44	0.3	0.28	-0.04	0.06	0.06	0.06
chrII	488064	488112	.	0.05	0.2	0.34	0.37	0.2	0.07	-0.08	-0.05	-0.18	-0.17	-0.19	-0.03	-0.27	-0.28	-0.11	-0.29
chrX	374175	374221	.	0.78	0.65	0.78	0.67	0.69	0.79	0.82	1.19	0.99	0.82	0.85	0.96	0.81	0.72	0.9	0.59
chrXVI	506937	506988	.	0.1	-0.24	0.1	0.19	0.05	-0.19	-0.33	0.11	-0.32	-0.09	-0.29	-0.38	-0.22	-0.27	-0.11	-0.07
chrXVI	567232	567291	.	-0.27	-0.06	0.11	0.1	0.11	0.03	-0.05	-0.21	-0.07	-0.04	-0.09	-0.03	-0.15	0.18	-0.31	-0.45
chrXVI	691037	691089	.	0.18	-0.03	0.13	0.18	0.21	-0.14	-0.1	0.06	0.02	0.04	-0.09	-0.18	0.15	0.01	0	-0.05
chrIX	377026	377084	.	-0.09	-0.27	-0.34	-0.07	-0.42	0.4	0.8	-0.09	-0.11	-0.2	0.16	0.05	0.35	0.38	0.03	-0.01
chrVI	261383	261442	.	-0.01	-0.1	0.01	-0.29	-0.24	0.14	0.27	0.19	0.09	0.02	-0.19	0.01	0.3	0.37	0.22	0.08
chrIII	274512	274566	.	-0.25	0.04	-0.1	-0.18	-0.17	-0.13	-0.2	-0.25	-0.13	0	-0.28	0.08	-0.12	-0.16	-0.38	-0.32
chrVII	19514	19559	.	-0.25	-0.2	-0.25	-0.09	-0.31	-0.29	-0.18	-0.25	-0.21	-0.19	-0.14	-0.2	-0.1	-0.06	-0.25	-0.2
chrXIV	115131	115187	.	-0.17	-0.12	-0.2	-0.38	-0.33	-0.39	-0.24	-0.12	-0.19	-0.19	-0.46	-0.12	-0.17	-0.18	-0.35	-0.37
chrIII	261309	261354	.	0.11	0.08	0.13	0.08	0.08	0.01	0.1	0.07	-0.03	-0.1	-0.06	0.17	0.09	0.18	0.01	0.05
chrXV	593789	593844	.	0.1	-0.03	-0.07	-0.39	-0.54	-0.28	-0.16	0.04	0.02	-0.06	-0.16	-0.1	-0.06	-0.3	-0.03	-0.06
chrIV	441609	441654	.	0.11	0.05	0.34	0.54	0.31	0.31	0.06	-0.12	-0.06	-0.17	0.02	-0.04	-0.01	-0.24	-0.3	-0.16
chrIII	5501	5560	.	-0.03	-0.1	-0.21	-0.29	-0.58	-0.76	-0.5	-0.05	0.03	-0.2	-0.17	-0.29	-0.18	-0.03	0.26	-0.02
chrXIV	214061	214113	.	-0.2	-0.15	-0.11	-0.31	-0.4	-0.65	-0.36	-0.26	0.01	0.1	-0.03	-0.05	-0.04	-0.01	-0.19	0.18
chrIX	338928	338974	.	-0.19	0.31	0.62	0.24	0.17	-0.08	-0.56	-0.24	-0.01	-0.16	0.01	0.05	-0.03	-0.11	-0.33	-0.09
chrV	304930	304986	.	0.15	0.11	0.18	0.07	0.27	0.02	0.01	0.01	0.24	0.19	0	0.23	0.21	0.12	0.35	0.18
chrIII	290907	290966	.	-0.07	-0.38	-0.66	-0.71	-0.6	-0.62	-0.32	-0.2	-0.44	-0.47	-0.73	-0.53	-0.52	-0.56	-0.28	-0.43
chrIII	210607	210666	.	-0.02	-0.23	-0.17	-0.01	0.03	-0.08	-0.04	-0.11	-0.11	-0.11	0.25	0.2	0.12	0.08	-0.08	0.18
chrVI	232083	232142	.	-0.27	-0.32	-0.48	-0.38	-0.55	-0.49	-0.13	-0.52	-0.17	-0.11	-0.06	-0.12	-0.2	0.05	-0.23	-0.06
chrVI	258783	258839	.	-0.26	-0.25	-0.27	-0.11	-0.36	-0.45	-0.17	-0.4	-0.42	-0.34	-0.35	-0.26	-0.3	-0.1	0.09	0.09
chrVII	48102	48160	.	-0.17	-0.2	-0.17	-0.48	-0.74	-0.5	-0.24	-0.3	-0.26	-0.36	-0.51	-0.4	-0.24	-0.34	-0.34	-0.2
chrIII	61110	61158	.	-0.12	-0.07	-0.21	0.33	0.51	1.01	0.89	0.1	-0.06	0.07	0.13	0.42	0.21	0.15	0	0.2
chrIII	34101	34160	.	-0.15	-0.14	0.13	0.1	-0.04	-0.17	0.03	-0.15	-0.14	-0.22	-0.46	-0.31	-0.23	0.08	0.08	0.12
chrI	16549	16604	.	-0.28	-0.27	-0.41	-0.33	-0.38	-0.09	0.31	-0.12	-0.12	-0.13	-0.41	-0.37	-0.19	-0.26	0.59	-0.07
chrVI	263590	263639	.	0.01	0.07	-0.01	-0.28	-0.41	-0.35	-0.35	0.3	0.18	0.36	-0.01	0.2	0.12	0.12	-0.01	-0.13
chrVII	68502	68560	.	-0.1	-0.06	-0.26	-0.03	-0.07	-0.23	-0.27	-0.01	-0.49	-0.41	-0.35	-0.37	-0.3	-0.29	-0.16	0.04
chrIII	73401	73457	.	0.93	1.02	0.85	0.62	0.43	0.07	-0.18	1.22	0.28	0.36	0.25	0.18	0.04	0.02	1.23	0.7
chrX	365475	365534	.	-0.46	-0.17	-0.28	-0.02	0.04	-0.16	-0.34	-0.44	-0.16	-0.17	0.1	-0.04	-0.11	-0.06	-0.33	0.04
chrXV	605285	605344	.	-0.22	0.03	-0.06	-0.15	-0.22	-0.28	-0.18	0	0.29	0.19	0.43	0.05	0.04	0.13	-0.22	-0.15
chrVI	201183	201242	.	-0.45	0.1	0.52	0.11	-0.12	-0.13	-0.34	-0.62	-0.21	-0.1	-0.15	-0.21	-0.22	-0.28	-0.44	-0.38
chrXII	142514	142569	.	-0.18	-0.07	0.13	0.08	0.02	-0.17	-0.15	-0.33	-0.29	-0.34	-0.29	-0.4	-0.15	-0.23	-0.41	0.04
chrXVI	510332	510391	.	-0.31	0.01	-0.01	-0.28	-0.24	-0.21	-0.19	-0.38	-0.3	-0.44	-0.45	-0.4	-0.39	-0.37	0.02	-0.28
chrVI	56291	56350	.	-0.09	0.02	-0.12	-0.37	-0.39	-0.33	-0.26	0.05	-0.07	0.1	-0.12	0.01	-0.02	-0.04	-0.15	0.05
chrXVI	400345	400389	.	-0.01	0.09	-0.03	-0.17	0.05	0.1	0.07	-0.25	-0.02	0.18	0.11	0.21	0.08	0.1	-0.17	0.24
chrIV	313568	313623	.	0.06	-0.11	0.17	0.1	0.18	0.15	-0.02	-0.16	-0.16	-0.1	-0.07	0.18	-0.15	0	-0.1	-0.03
chrXVI	566532	566591	.	-0.17	0.18	0.32	0.39	0.09	-0.21	-0.28	-0.19	0.01	0.02	-0.1	-0.13	-0.19	-0.04	-0.17	-0.01
chrI	39150	39201	.	0.07	-0.14	-0.16	0.06	-0.19	-0.02	-0.14	-0.02	-0.05	-0.15	-0.13	-0.03	-0.11	-0.1	-0.3	-0.16
chrXII	135715	135773	.	-0.02	-0.11	0.23	0.26	-0.09	-0.25	-0.2	-0.22	-0.23	-0.35	-0.43	-0.51	-0.3	-0.45	-0.34	-0.22
chrXII	218081	218136	.	1.26	0.99	0.89	1.06	0.97	0.8	0.72	1.04	0.72	0.71	0.67	0.51	0.7	0.77	1.22	1.03
chrXVI	685732	685791	.	-0.5	-0.38	-0.36	-0.39	-0.4	-0.42	-0.46	-0.46	-0.54	-0.67	-1.05	-0.76	-0.39	-0.58	-0.39	-0.39
chrIII	13301	13360	.	-0.21	-0.1	-0.22	-0.56	-0.63	-0.46	0.19	-0.02	0.29	-0.05	-0.12	0	0.09	0.19	0.32	-0.02
chrIV	317764	317823	.	-0.41	-0.31	-0.2	0.23	-0.06	-0.19	-0.23	-0.55	-0.48	-0.22	-0.28	-0.28	-0.55	-0.58	-0.21	-0.36
chrIII	129182	129235	.	0.01	0.26	0.48	0.51	0.11	0.1	-0.15	0.07	0.07	0.11	0.14	0.15	0.07	0.01	-0.12	-0.08
chrXVI	420934	420989	.	-0.28	0.21	0.25	0.3	-0.02	-0.44	-0.42	-0.27	-0.2	-0.05	-0.08	-0.23	-0.24	-0.2	-0.36	-0.25
chrVII	41201	41260	.	-0.17	-0.29	-0.37	-0.65	-0.55	-0.43	0.07	-0.28	-0.19	-0.2	-0.31	-0.18	-0.15	0.11	-0.24	-0.16
chrI	23446	23502	.	-0.36	-0.49	-0.62	-0.44	-0.48	0.22	0.47	-0.41	-0.52	-0.47	-0.43	-0.43	-0.09	-0.05	-0.31	-0.24
chrIII	305416	305461	.	-0.09	0.1	0.01	-0.06	0.14	0.2	0.09	-0.14	0.03	0.02	-0.02	0.09	0.2	0.36	-0.18	-0.04
chrIX	342126	342185	.	-0.37	0.58	0.67	0.45	0.41	0.51	0.62	-0.43	0.01	0.16	0.07	0.06	0.04	-0.19	0.98	-0.39
chrVII	8801	8846	.	0.09	-0.01	-0.06	-0.08	0.16	0.24	0.33	0.1	-0.05	-0.05	-0.02	0.22	0.15	0.25	0.19	0.24
chrXVI	431932	431976	.	0	-0.2	-0.22	-0.37	-0.03	-0.01	-0.3	0.26	0.33	0.13	0.1	0.11	0.23	0.07	-0.11	-0.08
chrXV	632291	632344	.	-0.08	-0.13	-0.31	-0.54	-0.62	-0.67	-0.34	-0.03	-0.1	-0.12	-0.19	-0.09	-0.19	-0.14	-0.46	-0.36
chrIII	130878	130937	.	0.08	0.23	0.36	0.43	0.16	-0.02	-0.04	0.35	-0.05	-0.04	-0.03	-0.07	-0.09	0.03	0.5	0.21
chrXII	164921	164973	.	0.08	0.15	0.3	0.21	0.36	0.27	-0.11	0.12	0.23	0.19	0.05	-0.06	0.09	-0.17	-0.1	-0.09
chrIII	218207	218266	.	-0.84	-0.66	-0.52	-0.33	-0.47	0.98	1.08	-0.42	-0.44	-0.71	0.07	-0.12	0.35	-0.08	-0.13	0.04
chrXVI	566932	566983	.	-0.39	0.01	0.1	0.16	-0.01	-0.08	-0.17	-0.04	-0.08	-0.01	0.11	-0.02	-0.19	-0.06	-0.46	-0.24
chrVII	71007	71058	.	0.05	-0.06	-0.01	0.1	0.03	-0.01	-0.04	-0.1	-0.16	-0.13	-0.29	-0.2	-0.1	0.22	-0.24	-0.09
chrXI	498588	498647	.	-0.08	-0.3	-0.32	-0.41	-0.5	-0.37	-0.14	-0.35	-0.3	-0.42	-0.37	-0.34	-0.51	-0.31	-0.46	-0.34
chrVI	255598	255642	.	-0.04	0.08	-0.09	-0.21	-0.18	-0.23	-0.13	0.23	0.34	0.32	0.43	0.33	0.09	0.23	0.01	-0.05
chrI	29746	29805	.	-0.2	-0.41	-0.47	-0.27	-0.31	-0.61	-0.59	-0.23	-0.38	-0.28	-0.08	-0.17	-0.44	-0.29	-0.29	-0.09
chrXV	651785	651844	.	-0.54	-0.74	-0.9	-0.53	-0.91	0.85	1.34	-0.28	-0.29	-0.32	0.06	-0.18	0.26	0.09	0.02	0.25
chrIX	365936	365980	.	0.18	0.15	0.31	0.23	0.71	0.48	0.1	0.31	0.13	0.03	0.06	0.04	0.07	-0.09	-0.01	0.08
chrXVI	542641	542689	.	0.17	0.02	-0.13	-0.01	-0.05	0.09	0.01	-0.12	-0.12	-0.21	-0.29	-0.19	-0.23	-0.17	-0.23	-0.07
chrXII	163817	163869	.	0.08	0.17	0.23	0.24	0.41	-0.01	-0.43	0.27	0.23	0.29	0.19	0.27	-0.03	-0.02	-0.03	-0.12
chrXII	387461	387512	.	0.72	0.42	0.25	0.26	0.58	0.18	-0.1	1.08	0.35	0.35	0.49	0.41	0.35	0.4	0.74	0.5
chrX	361290	361334	.	0.41	0.32	0.17	0.12	0.73	0.6	0.17	0.23	-0.02	0.23	-0.01	0.28	0.2	0.18	-0.17	-0.06
chrVII	58803	58852	.	-0.1	-0.33	-0.2	-0.09	-0.03	-0.04	0	-0.3	-0.26	-0.25	-0.27	-0.12	-0.29	-0.1	-0.21	0.01
chrXIV	109328	109387	.	0.34	0.18	-0.04	-0.14	-0.27	-0.3	-0.01	0.27	0.23	0.4	0.24	0.19	0.11	0.19	0.33	0.15
chrVII	13901	13960	.	-0.02	-0.14	-0.2	-0.13	-0.2	-0.35	-0.23	-0.31	-0.06	0.04	-0.07	-0.17	-0.27	-0.14	-0.34	-0.46
chrII	512569	512620	.	-0.03	-0.11	-0.12	-0.36	-0.33	-0.45	0.04	0.01	0.03	-0.02	-0.15	-0.19	-0.12	-0.04	-0.07	-0.15
chrXVI	533732	533791	.	-0.23	-0.29	-0.49	-0.63	-0.45	-0.06	0.27	-0.41	-0.3	-0.36	-0.27	-0.36	-0.33	-0.36	-0.31	-0.07
chrXII	138914	138973	.	-0.16	0.04	0.22	0.08	-0.04	-0.23	-0.21	-0.28	-0.3	-0.17	-0.32	-0.4	-0.29	-0.36	-0.01	-0.24
chrX	367975	368033	.	-0.3	-0.16	-0.12	0.06	-0.13	-0.15	-0.07	-0.28	-0.17	-0.12	-0.05	-0.03	-0.06	-0.06	-0.21	-0.18
chrXVI	440032	440091	.	-0.28	-0.04	-0.09	0.01	-0.17	-0.3	-0.15	-0.45	-0.36	-0.27	-0.37	-0.25	-0.5	-0.06	-0.12	-0.24
chrX	384579	384624	.	0.08	0.04	0.01	0.15	0.35	0.18	0.06	0.02	0.21	0.11	-0.15	0.17	0.23	0.02	-0.19	-0.04
chrIII	81812	81856	.	-0.02	0.09	0.44	0.52	0.48	0.26	0.14	-0.04	0.14	0.15	0.2	0.16	0.35	0.1	-0.05	0.2
chrXVI	460440	460490	.	-0.14	-0.3	-0.18	-0.12	-0.12	0.42	0.5	-0.32	-0.19	-0.48	-0.28	-0.37	-0.12	-0.17	-0.23	-0.28
chrXV	620085	620129	.	0.43	0.31	0.24	0.14	0.26	0.15	-0.09	0.41	0.22	0.28	0.15	0.28	0.13	0.16	0.28	0.22
chrIV	444509	444568	.	-0.82	-0.55	-0.53	-0.08	-0.36	0.78	0.75	-0.6	-0.25	-0.08	0.36	0.08	0.13	0.02	-0.32	-0.08
chrXVI	571332	571391	.	-0.36	-0.4	-0.51	-0.12	-0.42	-0.08	0.05	-0.51	-0.33	-0.33	-0.38	-0.43	-0.11	-0.14	-0.5	-0.14
chrIV	441011	441060	.	0.16	0.04	0.38	0.33	0.22	0.12	0.04	-0.17	0.06	0.15	0.1	0.03	-0.03	-0.11	-0.12	-0.14
chrXII	380161	380212	.	-0.1	0.07	0.35	0.55	0.25	-0.07	-0.18	-0.06	0.03	0.17	0.09	-0.02	0.06	-0.01	-0.21	0
chrXVI	570637	570689	.	-0.25	-0.33	-0.17	0	0.22	-0.23	-0.26	-0.49	-0.43	-0.48	-0.32	-0.36	-0.72	-0.4	-0.6	-0.42
chrV	291927	291986	.	-0.33	-0.04	-0.12	0.18	-0.12	-0.27	-0.28	-0.21	-0.2	-0.1	0.02	-0.08	-0.18	0	-0.32	-0.12
chrVI	75591	75635	.	0.57	0.51	0.41	0.35	0.47	0.33	0.41	0.85	0.63	0.48	0.4	0.68	0.32	0.33	0.78	0.51
chrXII	384965	385012	.	-0.02	-0.07	-0.08	0.4	0.41	0.13	-0.23	-0.16	-0.06	-0.11	0.06	-0.09	-0.18	-0.18	-0.37	-0.27
chrXI	515388	515447	.	0.17	0.41	0.58	0.7	0.63	0.22	-0.15	0.4	0.23	0.28	0.4	0.43	0.12	0.17	0.28	-0.07
chrVII	8701	8760	.	-0.13	-0.13	-0.2	-0.4	-0.35	-0.14	-0.04	-0.39	-0.26	-0.18	-0.27	-0.28	-0.25	-0.12	-0.3	-0.43
chrVI	269783	269842	.	-0.15	-0.28	-0.25	-0.41	-0.39	-0.43	-0.24	0.56	0.45	0.4	0.26	0.36	0.61	0.5	1.84	0.84
chrXV	677188	677232	.	0.24	0.19	0.21	0.12	0.42	0.03	-0.02	0.15	0.1	0.07	0.17	-0.04	0.06	0.11	0.18	0.28
chrVII	41802	41859	.	0.01	-0.15	-0.05	-0.09	-0.42	-0.59	-0.28	-0.17	-0.11	-0.08	-0.1	-0.22	0.07	-0.15	-0.3	-0.07
chrXII	150714	150773	.	-0.15	-0.14	-0.01	0.16	0.04	0.7	0.64	-0.17	0.06	-0.15	-0.04	-0.04	0.1	0.07	0.33	0.75
chrX	379077	379134	.	-0.1	-0.27	0.19	0.01	0.08	-0.16	-0.34	-0.01	-0.35	-0.57	-0.55	-0.42	-0.23	-0.5	-0.5	-0.23
chrXV	682685	682731	.	-0.02	0.01	0.02	-0.02	0.08	0.14	-0.01	0	0.01	0.02	0	0.02	-0.25	-0.04	-0.26	-0.21
chrV	299428	299473	.	-0.23	0.47	0.31	0.29	0.33	-0.25	-0.06	-0.41	0.58	0.48	0.28	0.28	0.28	0.14	0.09	0.03
chrXVI	446035	446090	.	-0.04	0.09	-0.01	-0.14	-0.11	-0.27	0.04	-0.23	0.21	0.01	-0.1	-0.07	-0.2	-0.12	-0.28	-0.14
chrXVI	416832	416884	.	0.01	0.36	0.59	0.51	0.38	-0.01	-0.14	-0.26	0.02	0.13	-0.02	-0.11	-0.07	-0.19	-0.28	-0.2
chrXVI	715332	715391	.	-0.17	-0.11	-0.32	-0.49	-0.67	-0.72	-0.33	-0.24	-0.17	-0.14	-0.24	-0.29	-0.12	-0.15	-0.18	-0.1
chrIII	297011	297064	.	-0.41	-0.32	-0.55	-0.84	-0.98	-0.32	0.27	-0.39	-0.34	-0.34	-0.28	-0.46	-0.08	0.01	0	-0.05
chrXVI	491746	491791	.	0.32	-0.24	-0.33	-0.55	-0.39	-0.05	0.04	0.24	0.14	-0.01	-0.24	-0.1	-0.26	-0.25	-0.2	-0.27
chrIII	18006	18055	.	-0.24	-0.01	-0.14	-0.3	-0.22	-0.27	0.13	-0.34	0.01	0.02	-0.04	-0.06	-0.01	-0.01	-0.39	-0.22
chrIV	338464	338523	.	-0.03	-0.02	-0.17	0.28	0.26	-0.14	-0.12	-0.4	-0.02	0.07	0.12	0.07	-0.04	0.09	-0.06	0.12
chrIX	339226	339285	.	1.88	1.59	1.47	1.54	1.59	1.92	1.59	1.92	1.63	1.51	2.05	1.57	1.73	1.63	1.9	1.69
chrXVI	501640	501691	.	0.05	-0.15	-0.19	0.01	0.15	-0.18	-0.3	0.2	-0.24	-0.23	-0.07	-0.33	-0.33	-0.27	-0.22	-0.06
chrX	373375	373434	.	-0.25	-0.02	0.23	0	-0.24	-0.5	-0.3	-0.52	-0.07	-0.23	-0.37	-0.32	-0.28	-0.31	-0.34	-0.33
chrIX	360031	360077	.	-0.11	0.14	0.4	0.41	0.22	0.02	-0.35	-0.17	-0.19	-0.1	-0.07	-0.28	-0.53	-0.42	-0.4	-0.44
chrXVI	403437	403488	.	-0.18	-0.1	-0.19	-0.11	-0.01	-0.06	-0.06	-0.46	-0.04	0.02	0.25	0.2	0.01	0.23	-0.08	0.32
chrIV	1241069	1241128	.	-0.03	-0.07	0.07	0.26	0.1	0.34	0.51	-0.01	0.41	0.26	0.4	0.43	0.66	0.36	1.05	0.09
chrIII	245807	245853	.	0	-0.06	-0.13	-0.45	-0.26	-0.46	-0.02	-0.26	-0.07	-0.04	-0.18	0.04	-0.13	0.01	-0.36	-0.16
chrXVI	454433	454478	.	0.47	0.28	0.43	0.5	0.56	0.32	0.2	0.38	0.27	0.17	0.32	0.43	0.55	0.37	0.33	0.31
chrXV	672890	672944	.	-0.46	-0.28	-0.56	-0.27	-0.5	-0.2	0.07	-0.55	-0.39	-0.27	-0.24	-0.2	-0.55	-0.22	-0.59	-0.24
chrXV	653388	653441	.	-0.04	-0.18	-0.25	-0.04	-0.12	-0.39	-0.23	-0.26	-0.24	-0.2	-0.27	-0.06	-0.42	-0.19	-0.22	-0.16
chrIV	1246069	1246128	.	-0.17	0.16	0.09	0	-0.36	-0.17	-0.06	-0.13	0.37	0.35	0.19	0.21	0.36	0.34	0.14	0.05
chrV	569760	569813	.	0.88	1.01	0.98	1.06	1.13	0.97	0.82	1.31	1.26	1.13	1.05	1.01	1.2	1.1	2.92	1.05
chrIII	245008	245061	.	-0.08	-0.18	-0.26	-0.35	-0.47	-0.44	0.07	-0.3	-0.29	-0.32	-0.26	-0.25	-0.17	0.19	-0.08	0.07
chrXIV	73828	73887	.	-0.28	-0.31	-0.45	-0.35	-0.21	-0.14	-0.05	-0.47	-0.26	-0.25	-0.22	-0.3	-0.21	-0.18	-0.31	-0.32
chrIV	411273	411320	.	-0.09	0.1	0.03	-0.02	-0.09	-0.6	-0.84	0.52	-0.06	0.07	-0.1	-0.09	-0.09	-0.49	-0.7	-0.41
chrVII	61301	61360	.	-0.22	-0.07	-0.03	-0.03	0.07	-0.13	-0.2	-0.32	-0.21	-0.04	-0.01	-0.21	-0.07	-0.08	-0.37	-0.17
chrVI	60991	61050	.	-0.02	-0.17	-0.18	-0.18	-0.07	-0.27	-0.12	0	-0.22	-0.08	-0.14	-0.01	-0.08	-0.01	-0.07	0.04
chrXII	167714	167773	.	-0.04	0.03	-0.48	-0.08	0.04	-0.22	-0.32	0.21	0.28	0.27	0.27	0.14	0.21	0.08	-0.05	0.02
chrIX	373326	373385	.	-0.27	-0.21	-0.26	-0.37	-0.21	-0.13	-0.03	-0.27	-0.16	-0.14	-0.07	-0.05	-0.2	-0.25	-0.24	-0.04
chrXV	666589	666644	.	-0.34	-0.28	-0.45	-0.42	-0.29	-0.24	0.02	-0.77	-0.38	-0.34	-0.11	-0.15	-0.77	-0.19	-0.65	-0.4
chrIII	59509	59558	.	0.02	0.04	-0.02	0	0.51	0.27	0.01	-0.05	-0.03	-0.15	-0.27	-0.06	0.13	-0.08	-0.19	-0.05
chrIII	32201	32257	.	0.02	0.18	0.39	0.37	0.1	-0.23	-0.05	-0.02	0.25	0.26	0.39	0.17	0.85	0.21	-0.06	0.23
chrIV	382765	382810	.	-0.18	0.17	-0.01	-0.23	-0.41	-0.44	-0.04	-0.51	-0.03	-0.29	-0.39	-0.8	-0.33	-0.23	-0.23	-0.12
chrXIV	88828	88887	.	-0.25	0.39	0.09	0.26	-0.04	0.77	0.87	0.05	0.39	0.32	0.6	0.39	0.52	0.12	0.18	0.09
chrIII	34301	34360	.	-0.08	0.11	0.36	0.29	0.21	0.08	0.07	-0.15	-0.04	-0.14	-0.55	-0.33	-0.1	-0.02	0.12	-0.04
chrXV	653586	653642	.	-0.19	-0.07	-0.2	-0.08	-0.2	-0.26	-0.29	-0.3	-0.25	-0.14	-0.18	-0.07	-0.18	-0.1	-0.15	0.07
chrXVI	706632	706691	.	-0.11	-0.12	-0.16	-0.4	-0.51	-0.36	-0.23	-0.24	-0.16	-0.06	-0.23	-0.32	-0.01	0.03	-0.24	-0.35
chrX	381985	382032	.	0.6	0.23	0.22	0.38	0.5	0.17	0.03	0.5	0.29	0.33	0.16	0.2	0.04	-0.15	0.17	0.04
chrIV	434209	434268	.	0.12	0.52	0.48	0.3	0.07	-0.04	0.2	0.4	0.45	0.42	0.43	0.43	0.35	0.44	0.9	0.53
chrXVI	420332	420391	.	-0.15	0.37	0.51	0.55	0.16	0.2	-0.01	-0.23	0.2	0.26	0.46	0.11	0.08	0.26	-0.21	-0.1
chrXV	652185	652244	.	0.04	-0.24	-0.48	-0.39	-0.34	-0.01	-0.01	-0.21	-0.34	-0.47	-0.35	-0.32	-0.38	-0.33	-0.28	-0.24
chrVII	87701	87760	.	-0.38	-0.26	-0.43	-0.41	-0.56	-0.69	-0.31	-0.4	-0.09	-0.07	-0.24	-0.14	-0.11	0.1	-0.09	-0.05
chrXVI	562434	562478	.	-0.06	0.14	0.38	0.37	0.32	0.02	-0.03	-0.03	-0.21	-0.02	-0.32	-0.03	-0.15	-0.11	0.31	0.17
chrXVI	465934	465991	.	0.06	-0.14	-0.28	-0.34	-0.14	-0.19	-0.13	0.09	0.04	-0.09	-0.14	0.05	0.07	0	-0.24	0.2
chrXVI	677632	677691	.	0.12	0.12	0.06	0.19	0.08	0.19	0.23	0.16	0.23	0.29	0.21	0.29	0.32	0.72	0.2	0.22
chrXII	378559	378605	.	-0.29	0.11	0.43	0.46	0.17	-0.11	-0.28	-0.36	-0.23	-0.08	-0.22	-0.13	-0.21	-0.27	-0.32	-0.17
chrXII	250379	250438	.	-0.28	-0.14	-0.24	-0.05	0.03	-0.07	0.03	-0.44	-0.27	-0.16	-0.2	-0.16	-0.14	-0.03	-0.34	-0.26
chrIII	43401	43458	.	-0.13	0	0.36	0.27	0.1	-0.04	-0.03	-0.37	-0.28	-0.21	-0.37	-0.14	-0.17	0.14	-0.14	-0.14
chrXII	355958	356007	.	0.12	0.18	0.1	-0.07	0.12	0.1	0.17	-0.13	0.22	0.18	0.05	0.17	0.11	0.22	-0.03	0.24
chrII	490165	490209	.	0.19	0.38	0.49	0.54	0.53	0.14	-0.16	-0.04	0.17	0.15	0.14	0.09	-0.27	-0.15	-0.13	-0.14
chrXV	586685	586744	.	-0.09	-0.18	-0.21	-0.46	-0.82	-0.69	-0.42	-0.27	-0.14	-0.2	-0.15	-0.19	-0.1	-0.15	-0.22	-0.1
chrIX	349231	349285	.	0.2	0.18	0.47	0.63	0.53	0.32	-0.17	0.17	0.19	0.18	0.21	0.23	0.16	0.09	-0.17	0.05
chrIV	353868	353922	.	-0.22	-0.11	-0.1	-0.39	-0.49	-0.57	-0.26	-0.22	-0.28	-0.24	-0.12	-0.23	-0.23	-0.07	-0.43	-0.14
chrXII	239179	239237	.	-0.29	-0.39	-0.21	0.16	0.03	-0.31	-0.46	-0.18	-0.26	-0.07	-0.3	-0.14	-0.09	-0.1	-0.13	0.06
chrXVI	474033	474090	.	0.13	-0.05	-0.12	-0.08	-0.24	-0.49	-0.25	-0.04	-0.13	-0.01	-0.05	-0.05	-0.33	-0.18	-0.35	-0.21
chrIX	359830	359883	.	-0.14	0.43	0.64	0.39	0.36	0.05	-0.25	-0.34	0.04	-0.14	0.05	0.07	-0.17	-0.06	-0.24	-0.07
chrXVI	401432	401491	.	0.01	-0.03	-0.18	-0.24	0.22	0.1	0.15	-0.35	-0.02	0.15	-0.07	-0.19	0.11	-0.01	-0.19	-0.17
chrV	264934	264986	.	0.05	0.04	-0.07	-0.04	-0.18	-0.46	-0.14	0.26	0.14	0.19	0.19	0.33	0.29	0.48	0.21	0.12
chrIV	375065	375112	.	-0.32	-0.29	-0.52	-0.18	-0.26	-0.43	-0.24	-0.45	-0.31	-0.23	-0.1	0.05	-0.3	-0.06	-0.34	-0.04
chrIII	239813	239864	.	0.12	-0.14	-0.26	0.07	0.16	0.34	0.39	-0.07	-0.07	0.01	0.22	-0.09	0.18	0.26	0.18	0.22
chrXV	583785	583844	.	-0.19	-0.49	-0.37	-0.71	-0.88	-0.52	-0.17	-0.28	-0.42	-0.48	-0.75	-0.39	-0.34	-0.2	-0.36	-0.21
chrXIV	89128	89187	.	0.18	0.52	0.62	0.39	0.32	0.39	0.38	0.46	0.53	0.16	0.05	0.3	0.4	0.32	1.18	0.51
chrXVI	489833	489891	.	-0.12	-0.01	-0.08	-0.56	-0.09	-0.24	0.01	-0.14	-0.26	-0.13	-0.02	0.24	-0.01	0.2	-0.09	-0.08
chrXVI	544932	544983	.	-0.11	-0.04	-0.14	0.04	-0.01	-0.21	-0.03	-0.12	-0.02	0.05	-0.08	0.24	-0.07	-0.03	-0.3	-0.06
chrI	21351	21405	.	0.12	-0.22	-0.36	-0.57	-0.39	-0.17	0	-0.04	-0.23	-0.37	-0.44	-0.3	-0.3	-0.39	-0.41	-0.34
chrX	374477	374528	.	0.21	0.69	0.98	1.04	0.85	0.72	0.42	0.49	0.5	0.56	0.76	0.4	0.58	0.31	1.81	0.26
chrXVI	450632	450691	.	-0.52	-0.4	-0.62	-0.58	-0.69	-0.44	-0.51	-0.42	-0.24	-0.23	0.38	-0.36	-0.36	-0.21	-0.58	-0.43
chrXVI	572242	572291	.	0.5	0.38	0.33	0.34	0.59	0.78	0.72	0.89	0.89	0.86	0.64	0.85	0.85	0.65	0.77	0.64
chrI	24846	24891	.	0.28	0.31	0.27	0.13	0.31	0.28	0.31	0.25	0.11	0.06	0.03	0.09	0.02	-0.01	0.05	0.03
chrXII	353856	353915	.	-0.08	-0.18	-0.25	-0.45	-0.52	-0.34	-0.29	-0.14	-0.18	-0.23	-0.23	-0.16	-0.43	-0.49	-0.23	-0.13
chrXVI	547232	547283	.	-0.18	-0.17	0.06	0.14	0.03	0.15	0.06	-0.11	-0.24	-0.1	-0.13	-0.1	-0.28	0	-0.23	-0.1
chrIII	296107	296166	.	-0.33	-0.49	-0.85	-0.64	-0.98	-0.64	0.08	-0.31	-0.26	-0.18	-0.24	-0.42	-0.23	-0.2	0.07	-0.07
chrVI	183887	183931	.	0.13	0.04	0.01	0.01	0.48	0.21	-0.04	0.29	0.17	0.19	-0.02	0.3	0.01	-0.02	0.07	-0.02
chrIII	273407	273466	.	-0.33	-0.2	-0.36	-0.21	-0.51	0.9	1.25	-0.2	-0.04	-0.05	0.23	-0.05	0.75	0	0.79	0.11
chrVII	87011	87057	.	-0.06	-0.07	-0.22	-0.24	-0.3	-0.3	-0.03	-0.08	-0.02	0.14	0.04	0.05	0.14	0.3	-0.02	0.38
chrV	285535	285579	.	0.07	0.36	0.52	0.35	0.33	0.25	-0.1	0.08	0.13	0.16	0.14	0.03	-0.01	-0.29	-0.03	-0.12
chrXI	525692	525736	.	0.2	0.12	0.31	0.2	0.69	0.67	-0.01	0.32	0.24	0.15	0.21	0.28	0.19	0.1	0.04	-0.01
chrXVI	493432	493491	.	-0.35	-0.34	-0.51	-0.58	-0.8	-0.69	-0.41	-0.44	-0.32	-0.38	-0.31	-0.46	-0.21	-0.27	-0.47	-0.49
chrX	372179	372234	.	0.23	0.05	0.48	0.22	0.27	0.17	-0.01	-0.05	-0.02	-0.14	-0.39	-0.13	-0.1	-0.26	-0.05	-0.04
chrXII	136514	136573	.	-0.37	-0.1	0.23	0.24	0.01	-0.26	-0.4	-0.39	-0.16	-0.19	-0.26	-0.5	-0.32	-0.27	-0.49	-0.39
chrVII	78101	78160	.	-0.02	0.19	-0.14	-0.04	0.04	0.01	0.28	-0.21	0.22	0.4	0.56	0.34	0.3	0.33	0.1	0.27
chrIII	259907	259966	.	-0.24	-0.33	-0.45	-0.43	-0.38	0.79	0.97	-0.24	-0.39	-0.42	-0.06	-0.31	-0.4	-0.26	-0.21	-0.22
chrXIV	87929	87985	.	-0.32	0.49	0.55	0.41	0.45	0.12	-0.32	-0.41	0.6	0.59	0.49	0.26	0.46	0.29	0.08	-0.02
chrIV	457113	457165	.	-0.03	-0.04	0.28	0.18	0.12	0.02	-0.25	-0.02	-0.02	-0.13	-0.27	-0.18	-0.04	-0.17	-0.06	-0.11
chrXII	166115	166167	.	-0.15	-0.13	-0.18	0.05	0.28	0.19	0	-0.2	-0.08	0.01	0	0.15	0.07	0.25	-0.14	0.03
chrXVI	469433	469490	.	-0.28	-0.3	-0.53	-0.67	-0.74	-0.3	-0.09	-0.3	-0.33	-0.4	-0.5	-0.56	-0.27	-0.26	-0.51	-0.28
chrVII	38601	38658	.	-0.38	-0.22	-0.43	-0.58	-0.83	-0.69	-0.29	-0.49	-0.25	-0.18	-0.1	-0.28	-0.39	-0.07	-0.36	-0.23
chrXIV	82228	82287	.	0.07	-0.34	-0.14	-0.06	-0.19	-0.25	-0.41	-0.09	-0.23	-0.28	-0.5	-0.32	-0.31	-0.69	-0.4	-0.33
chrI	23646	23705	.	-0.28	-0.79	-0.68	-0.7	-0.63	0.88	1.01	-0.5	-0.61	-0.65	-0.65	-0.74	-0.35	-0.44	-0.27	-0.23
chrXVI	554342	554389	.	-0.16	0	0.09	0	0.22	-0.2	-0.17	-0.37	-0.2	-0.21	-0.46	-0.24	-0.4	-0.09	-0.09	-0.35
chrVI	216383	216442	.	-0.67	-0.43	-0.05	0.06	0.36	1.21	1.25	-0.39	-0.25	-0.13	0.2	0.04	0.4	0.33	1.86	0.07
chrXIV	77430	77478	.	0.11	-0.15	-0.34	-0.23	-0.14	0.07	-0.15	-0.09	-0.32	-0.36	-0.58	-0.39	-0.41	-0.37	-0.49	-0.36
chrVII	60101	60160	.	-0.23	-0.4	-0.26	-0.12	-0.15	-0.1	-0.02	-0.34	-0.35	-0.37	-0.6	-0.29	-0.26	-0.15	-0.29	-0.29
chrIII	203	247	.	3.22	2.71	3.05	2.64	2.66	1.81	1.35	4.04	3.45	3.1	2.69	2.97	2.92	2.51	3.75	3.48
chrXVI	558032	558091	.	-0.38	-0.39	-0.31	0.06	0.05	0.2	0.18	-0.45	-0.27	-0.14	0.29	0.02	0.18	-0.15	-0.34	-0.17
chrXIV	90031	90075	.	0.61	0.57	0.93	0.67	0.66	0.2	-0.42	1.12	0.8	0.63	0.41	0.52	0.81	0.32	0.94	0.7
chrVII	22914	22959	.	0.29	0.11	0.02	-0.07	0.17	0.07	0.03	0.38	0.05	0.07	0.05	0.21	0.11	0.09	0.15	0.28
chrXVI	551833	551877	.	-0.13	0.16	0.15	0.06	0.2	-0.08	-0.41	0.01	0.14	0.27	0.17	0.12	-0.03	-0.12	-0.14	-0.14
chrXI	526198	526242	.	0.62	0.43	0.37	0.42	0.62	0.57	0.29	0.64	0.47	0.39	0.38	0.31	0.25	0.21	0.15	0.25
chrXVI	427732	427791	.	-0.63	-0.3	-0.26	0.26	0.06	0.67	0.77	-0.42	-0.28	-0.17	0.25	0.11	0.27	0.14	0.67	0.6
chrXVI	518847	518891	.	0.03	-0.04	0.16	0.14	0.24	0.02	-0.2	-0.15	0.04	-0.15	0.04	-0.07	-0.09	-0.13	-0.24	0.06
chrIV	455809	455868	.	-0.18	-0.15	-0.07	0.24	0.12	-0.17	-0.44	-0.3	-0.05	-0.05	-0.1	-0.11	-0.11	-0.1	-0.25	-0.25
chrX	387577	387634	.	-0.15	-0.39	-0.38	-0.38	-0.12	0.06	-0.11	-0.23	-0.31	-0.34	-0.42	-0.25	-0.34	-0.44	-0.41	-0.37
chrI	33955	33999	.	0.19	0.16	0.12	0.23	0.43	0.09	-0.1	0.18	0.12	0.16	0.22	0.13	-0.03	0.08	-0.05	0.09
chrV	271327	271386	.	-0.3	-0.62	-0.74	-0.71	-0.63	0.39	0.5	-0.36	-0.46	-0.56	-0.27	-0.28	-0.27	-0.39	-0.28	-0.3
chrXVI	543132	543191	.	-0.34	-0.45	-0.62	-0.42	-0.36	-0.52	-0.22	-0.7	-0.44	-0.44	-0.22	-0.34	-0.39	-0.34	-0.48	-0.48
chrXII	163516	163561	.	0.23	0.11	0.17	0.1	0.4	0.12	-0.08	0.53	0.27	0.23	0.7	0.3	-0.01	-0.01	0.45	0.28
chrX	386275	386334	.	-0.38	-0.46	-0.64	-0.19	-0.03	-0.18	-0.18	-0.7	-0.35	-0.48	-0.06	-0.25	-0.4	-0.24	-0.34	-0.27
chrII	474974	475019	.	0.33	0.35	0.38	0.25	0.51	0.42	0.18	0.27	0.35	0.29	0.48	0.25	0.28	0.43	0.13	0.23
chrIII	206507	206566	.	-0.47	-0.28	-0.59	-0.52	-0.69	0.01	0.26	-0.3	-0.32	-0.31	-0.12	-0.24	-0.35	-0.23	-0.56	-0.46
chrXVI	571732	571791	.	0.35	0.36	0.32	0.15	0.03	0.33	0.34	0.59	0.12	0.1	0.05	-0.05	0.25	0.18	0.63	0.29
chrXV	619791	619844	.	0.04	-0.06	-0.18	-0.09	-0.18	-0.24	-0.2	0.14	0.02	0.09	0.18	0.16	0.11	0.23	0.2	0.22
chrXIV	214758	214817	.	-0.22	-0.24	-0.23	-0.7	-0.86	-0.51	-0.55	-0.3	-0.06	-0.38	-0.31	-0.16	-0.04	-0.1	-0.13	-0.04
chrIII	145878	145937	.	0	-0.15	0.03	-0.15	-0.03	0.15	0.14	-0.17	0.12	0.14	0.06	0.09	0.24	0.21	-0.03	0.12
chrXI	530894	530940	.	-0.26	-0.21	-0.29	-0.09	0	0.11	-0.07	-0.46	-0.17	-0.17	-0.24	-0.27	-0.28	-0.25	0.33	0.48
chrXII	355257	355311	.	-0.05	-0.12	-0.24	-0.36	-0.36	-0.01	-0.08	-0.19	-0.2	-0.18	-0.44	-0.34	-0.19	-0.44	-0.57	-0.27
chrXII	152214	152273	.	-0.11	-0.08	0.12	0.26	-0.12	-0.22	-0.49	-0.2	-0.26	-0.21	-0.15	-0.32	-0.52	-0.5	-0.06	-0.21
chrVI	209885	209936	.	-0.01	-0.05	0.05	0.4	0.52	0.22	-0.04	0.01	0.02	0	0.02	0.21	0.23	0.18	-0.02	-0.06
chrIII	275212	275260	.	0.13	0.11	0.11	-0.04	0	-0.13	0.13	0.14	-0.02	-0.17	-0.14	-0.15	-0.08	-0.11	0.02	-0.08
chrXVI	534932	534990	.	0.05	-0.05	-0.14	-0.24	-0.12	-0.43	-0.01	-0.06	0.02	0.01	-0.03	-0.08	-0.02	-0.11	-0.31	0.03
chrV	285030	285082	.	-0.1	-0.28	0.1	-0.18	0.07	-0.11	-0.48	-0.04	-0.14	-0.17	-0.14	-0.11	-0.26	-0.48	-0.38	-0.33
chrIII	49508	49557	.	0.46	0.32	0.46	0.64	0.68	0.62	0.14	0.76	0.35	0.51	0.24	0.24	0.33	0.14	0.52	0.32
chrIII	255907	255966	.	-0.17	-0.26	-0.34	-0.39	-0.54	-0.5	-0.2	-0.35	-0.3	-0.17	-0.24	-0.37	-0.25	-0.18	-0.26	-0.1
chrIII	81201	81257	.	0.08	0.25	0.54	0.49	0.57	0.06	-0.18	0.14	0.3	0.32	0.34	0.33	0.27	0.04	0.12	0.41
chrIII	297207	297266	.	-0.36	-0.21	-0.54	-0.44	-0.82	-0.9	-0.17	-0.57	-0.35	-0.27	-0.38	-0.34	-0.37	-0.03	-0.24	-0.17
chrV	274630	274682	.	-0.07	-0.14	-0.14	-0.27	0	0.17	0.05	0.05	-0.09	-0.14	-0.39	-0.17	-0.02	-0.15	-0.11	-0.06
chrXIV	189764	189812	.	0.09	-0.18	0.01	-0.2	-0.15	-0.02	0	-0.05	-0.12	0.12	-0.1	0.04	-0.03	-0.06	0.03	0
chrIV	1259073	1259126	.	0.09	-0.16	-0.15	-0.06	-0.31	-0.23	-0.14	0	-0.15	-0.37	-0.3	-0.15	-0.1	-0.16	-0.23	-0.15
chrVI	228683	228728	.	0.07	0.23	0.12	-0.14	-0.11	-0.22	-0.08	0.04	-0.1	-0.03	0.1	0.1	-0.04	0.15	-0.1	-0.01
chrXVI	562837	562888	.	-0.18	0.15	0.36	-0.02	-0.06	-0.28	-0.36	-0.15	-0.26	-0.24	-0.27	-0.25	-0.33	-0.33	0.23	-0.35
chrXVI	526432	526478	.	0.18	0.07	-0.08	-0.1	-0.1	0.02	-0.29	0.11	0.07	0.01	-0.02	-0.08	-0.12	-0.06	-0.07	-0.27
chrVI	180583	180642	.	-0.22	-0.2	-0.21	-0.14	0.27	-0.15	-0.36	-0.11	0.04	0.07	0.08	0.18	-0.03	-0.09	-0.34	-0.27
chrIV	475209	475268	.	-0.33	-0.12	-0.13	0.17	-0.03	0.03	-0.01	-0.5	-0.2	-0.2	-0.24	-0.33	-0.18	-0.29	-0.33	-0.19
chrVII	78208	78256	.	-0.04	0.3	0.07	0.12	0.01	0.05	0.19	-0.07	0.27	0.29	0.29	0.4	0.17	0.22	0.09	0.1
chrVII	84701	84760	.	-0.33	-0.39	-0.56	-0.58	-0.72	-0.46	-0.05	-0.41	-0.27	-0.22	0	-0.15	-0.23	-0.32	-0.53	-0.34
chrXII	368656	368715	.	-0.02	0.32	0.52	0.46	0.06	-0.19	-0.27	0.17	0.25	0.31	0.19	0.06	0.13	0.03	0.27	0.19
chrIV	1233669	1233728	.	-0.15	-0.28	-0.45	-0.32	-0.38	-0.29	-0.22	0.07	-0.05	-0.17	-0.15	-0.04	-0.17	-0.15	-0.21	-0.29
chrIV	384465	384517	.	0.09	0.01	0.08	-0.31	-0.16	-0.2	0.02	-0.2	0.03	-0.3	-0.47	-0.26	-0.38	-0.31	-0.06	0.11
chrXVI	470732	470791	.	0.06	-0.26	0.11	-0.1	-0.32	-0.1	-0.04	0.02	0.02	0.03	0.04	0.16	0.06	-0.2	-0.05	0.06
chrXVI	439332	439391	.	-0.29	-0.05	-0.16	0.05	-0.02	-0.34	-0.09	-0.53	-0.4	-0.38	-0.04	-0.2	-0.48	-0.13	-0.25	-0.28
chrIII	217514	217562	.	0.35	0.26	0.37	0.54	0.63	0.24	-0.01	0.28	0.44	0.42	0.26	0.3	0.28	0.13	-0.05	0.21
chrVI	68193	68250	.	0.17	0.03	-0.02	0.21	0.04	0.28	0.28	0.04	-0.06	-0.03	0.2	0.09	0	0.07	0.26	0.28
chrIII	40010	40054	.	-0.05	0.74	0.78	0.48	0.31	0.18	-0.09	0.19	0.08	0	-0.25	-0.11	-0.14	-0.28	0.53	-0.18
chrI	47346	47405	.	-0.05	-0.08	-0.12	-0.17	-0.05	-0.38	-0.32	0.05	0	-0.24	-0.2	0.1	-0.24	-0.07	-0.04	0.21
chrV	541160	541219	.	-0.23	0	-0.08	0.02	-0.38	-0.2	-0.01	-0.16	0.09	0.12	0.17	0.04	0.2	0.64	-0.14	0.07
chrXVI	433332	433388	.	0.37	0.71	0.5	0.41	0.33	0.24	0.06	0.47	0.77	0.54	0.51	0.5	0.14	-0.04	0.61	0.47
chrIV	347164	347223	.	-0.42	-0.17	-0.32	-0.33	-0.39	-0.07	0.08	-0.5	-0.17	-0.18	-0.17	-0.4	-0.03	-0.1	-0.18	-0.01
chrXV	593085	593144	.	-0.14	-0.24	-0.23	-0.29	-0.5	-0.57	-0.38	-0.04	-0.22	0.04	-0.25	-0.11	-0.24	-0.13	-0.19	-0.24
chrIV	457409	457468	.	0.05	0.22	0.46	0.51	0.43	0.07	-0.22	0.06	0.11	0.17	0.07	0.1	0.2	0.21	-0.03	0.1
chrII	495561	495619	.	0	-0.03	-0.08	0.01	0.17	0.1	-0.23	-0.22	-0.05	-0.05	-0.02	0.09	-0.12	-0.2	-0.43	-0.27
chrIII	233216	233260	.	0.19	-0.01	-0.15	0.18	0.4	0.58	0.25	0.12	-0.18	0.1	0.22	0.04	0.06	-0.13	-0.17	0.17
chrII	497861	497920	.	-0.32	-0.04	-0.1	0.02	-0.04	-0.29	-0.41	-0.45	-0.21	-0.3	0.23	-0.27	-0.25	-0.13	-0.28	-0.22
chrVII	27001	27060	.	-0.27	-0.12	-0.18	-0.28	-0.29	-0.36	-0.21	-0.19	-0.21	-0.04	-0.12	-0.01	-0.17	0	-0.37	-0.06
chrIII	289615	289666	.	-0.18	-0.24	-0.37	-0.6	-0.88	-0.74	-0.37	0	-0.17	-0.18	-0.45	-0.39	-0.25	-0.29	-0.39	-0.23
chrIV	405864	405922	.	-0.1	0.31	0.67	0.49	0.34	-0.02	-0.3	-0.26	-0.17	-0.02	-0.19	0.04	-0.16	-0.1	-0.24	-0.32
chrIII	38611	38655	.	0.01	0.64	0.72	0.43	0.57	0.03	-0.09	-0.12	0.03	0.22	0.11	0.21	0.06	0.13	0.07	0.12
chrXV	654587	654642	.	-0.07	-0.04	-0.13	-0.01	-0.1	-0.16	-0.1	-0.15	-0.11	-0.06	-0.15	-0.07	0.04	0.1	-0.06	-0.02
chrXV	649985	650035	.	0.13	-0.04	0	-0.17	-0.17	-0.08	0.12	0.05	0.01	0.03	-0.24	0.1	-0.08	-0.32	0.01	-0.19
chrXV	598185	598231	.	1.38	1.38	1.2	1.07	1.14	0.87	0.83	1.53	1.17	1.1	0.78	0.96	0.82	0.74	1	0.76
chrXVI	536232	536291	.	-0.17	-0.15	-0.29	-0.42	-0.14	-0.35	-0.23	-0.51	-0.18	-0.03	0.14	0.23	0.01	0.31	-0.3	0.01
chrIV	343464	343523	.	-0.17	-0.19	-0.27	-0.22	0.12	-0.04	-0.13	-0.18	-0.18	-0.08	-0.13	-0.03	-0.08	-0.05	-0.1	-0.08
chrIV	1252169	1252225	.	-0.25	-0.21	-0.3	-0.35	-0.42	-0.38	-0.45	-0.2	0	0	0.05	-0.29	-0.06	-0.01	-0.53	-0.3
chrXVI	702032	702091	.	0.26	0.38	0.15	0.14	0.06	0.75	1.04	0.71	0.89	0.75	0.86	0.83	0.72	0.69	0.87	0.7
chrV	563060	563119	.	-0.34	-0.4	-0.32	-0.15	-0.3	-0.04	-0.01	-0.47	-0.37	-0.31	-0.14	-0.38	-0.2	-0.12	-0.42	-0.37
chrXIV	81336	81387	.	0.03	0.09	0.15	0.19	0.35	-0.06	0.09	0.09	0.13	0.12	0.05	0.05	-0.02	0.15	0.19	0.42
chrXV	676594	676641	.	0.14	0.15	0.13	-0.12	0.16	0.08	-0.02	0.07	0.13	0.17	0.06	0.14	0.17	0.11	-0.1	0.1
chrXII	239780	239832	.	0.07	0.05	0.26	0.45	0.34	0.04	-0.19	-0.08	0.06	0.03	0.01	0.07	0.02	-0.09	-0.26	0.05
chrXIV	179458	179517	.	-0.38	-0.41	-0.58	-0.53	-0.54	-0.55	-0.24	-0.58	-0.39	-0.41	-0.37	-0.32	-0.48	-0.29	-0.2	-0.09
chrXVI	511032	511091	.	-0.04	0.14	0.32	0.19	-0.1	0.19	0.14	-0.06	-0.14	-0.2	-0.23	-0.31	-0.01	-0.04	0.17	-0.04
chrV	533963	534019	.	-0.1	0.01	-0.18	-0.26	-0.38	-0.41	0.01	0	0.02	0.04	-0.04	-0.03	-0.25	0.04	0.04	0.03
chrXII	353557	353606	.	-0.05	-0.03	-0.15	-0.08	-0.09	-0.09	0.1	-0.29	-0.07	0.03	0.05	0.07	0	0.14	-0.02	0.27
chrXV	647786	647842	.	-0.22	-0.18	-0.35	-0.29	-0.52	-0.42	-0.23	-0.48	-0.27	-0.18	-0.26	-0.22	-0.26	0.02	-0.33	-0.34
chrXII	149214	149273	.	-0.22	-0.15	0.1	0.34	0.35	-0.13	-0.16	-0.33	-0.04	-0.19	-0.25	-0.07	-0.12	-0.07	-0.17	-0.04
chrIII	27203	27259	.	-0.09	-0.1	-0.27	-0.21	-0.07	0.1	-0.13	0.01	-0.06	-0.11	-0.02	0.09	-0.05	0.04	-0.05	-0.13
chrVII	19201	19260	.	-0.26	-0.05	-0.08	-0.11	-0.42	-0.22	-0.19	-0.3	-0.02	-0.06	-0.08	-0.31	-0.04	-0.2	-0.26	-0.26
chrIII	54101	54153	.	0.11	-0.04	0.07	-0.06	0.35	0.33	-0.19	-0.01	0.01	-0.09	0.06	-0.2	-0.01	-0.09	-0.13	0
chrXII	221979	222038	.	-0.28	-0.23	-0.25	-0.03	-0.23	-0.1	-0.35	-0.33	-0.08	-0.17	-0.11	0.07	0.01	-0.01	0.23	-0.05
chrXII	164816	164871	.	-0.08	-0.03	0.12	0.14	0.14	-0.15	-0.3	0.04	-0.06	0.07	-0.05	-0.02	0.12	-0.06	-0.08	0.1
chrXVI	503133	503177	.	0.07	-0.13	-0.08	0.15	0.23	0.26	-0.01	0.51	0.28	0.44	0.41	0.32	0.3	0.08	0.08	0.23
chrIII	33201	33260	.	-0.11	-0.29	0.2	-0.1	-0.08	-0.16	-0.09	-0.19	-0.28	-0.3	-0.42	-0.29	-0.1	-0.24	-0.1	-0.06
chrX	387475	387534	.	-0.25	-0.44	-0.25	-0.27	-0.16	-0.37	-0.18	-0.39	-0.24	-0.44	-0.59	-0.3	-0.38	-0.49	-0.45	-0.38
chrIII	64001	64046	.	0.03	0.03	0.12	0.17	0.53	0.29	0.02	-0.13	-0.1	-0.04	0.13	-0.05	-0.14	-0.2	-0.31	-0.19
chrXVI	501734	501791	.	-0.14	-0.36	-0.16	-0.08	0.07	0	-0.07	0.14	-0.08	-0.16	-0.49	-0.18	-0.36	-0.48	-0.16	-0.17
chrII	473861	473920	.	-0.27	-0.3	-0.44	-0.26	-0.29	-0.51	-0.4	-0.18	-0.21	-0.07	-0.27	-0.08	-0.22	-0.01	-0.13	-0.04
chrIV	1259870	1259927	.	-0.2	-0.21	-0.16	-0.39	-0.51	-0.31	-0.12	-0.19	-0.07	-0.21	-0.14	0.14	-0.02	-0.04	-0.19	0.17
chrXVI	422333	422383	.	-0.15	-0.08	0.13	0.14	0.13	-0.13	-0.17	-0.09	-0.35	-0.23	-0.3	-0.28	-0.15	-0.15	-0.17	-0.27
chrVII	17001	17060	.	-0.35	-0.38	-0.66	-0.29	-0.36	0.91	0.98	-0.42	-0.32	-0.5	0.19	-0.07	0.18	-0.27	0.47	1.08
chrXII	357956	358015	.	-0.13	-0.06	-0.09	-0.23	0.05	-0.32	-0.46	-0.45	-0.04	0.03	-0.06	-0.12	-0.12	-0.23	-0.34	-0.09
chrV	561560	561619	.	-0.5	-0.49	-0.52	-0.26	-0.31	0.03	0.16	-0.22	-0.31	-0.15	0.02	0.03	-0.09	0.04	-0.25	-0.22
chrIV	405772	405823	.	-0.05	0.37	0.34	0.65	0.42	0.03	-0.13	-0.29	0.15	0.14	0.29	0.2	0.11	0.14	-0.08	0.09
chrXIV	104428	104487	.	-0.14	-0.09	-0.29	-0.42	-0.31	-0.24	-0.03	-0.04	-0.04	-0.1	-0.2	-0.08	0.07	0.07	-0.04	0.06
chrIII	123885	123937	.	-0.05	-0.14	-0.14	-0.01	0.05	-0.12	-0.33	0.27	0.17	0.13	-0.15	0.04	0.03	0.31	-0.12	-0.07
chrXIV	209958	210008	.	-0.25	-0.41	-0.5	-0.83	-1.01	-0.85	-0.54	-0.31	-0.35	-0.36	-0.58	-0.4	-0.48	-0.46	-0.57	-0.42
chrIII	284118	284162	.	0.18	0.15	-0.05	-0.09	-0.17	-0.13	0.07	0.05	0.01	0.17	0.03	0.04	0.5	0.11	0.08	0.2
chrIV	371265	371314	.	0.28	0.2	0.12	-0.14	-0.15	0.09	-0.02	0.3	0.17	0.19	0.11	0.11	0.15	0.14	-0.13	-0.15
chrV	570460	570519	.	0.77	0.82	1.17	1.12	1.11	0.73	0.32	1.25	1.07	0.99	0.91	0.94	0.86	0.71	1.37	1.08
chrIV	445314	445365	.	0.16	0.25	0.26	0.52	0.51	0.13	0.01	-0.34	0.34	0.35	0.27	0.18	0.1	-0.16	-0.32	-0.12
chrIV	476209	476268	.	-0.61	-0.72	-0.49	-0.14	-0.18	0.25	0.2	-0.54	-0.65	-0.59	-0.69	-0.4	-0.44	-0.65	0	-0.53
chrIII	143178	143237	.	-0.15	-0.38	-0.5	-0.43	-0.25	-0.04	0.06	0	-0.32	-0.32	-0.28	-0.22	-0.13	-0.2	-0.2	-0.02
chrII	505261	505320	.	-0.28	0.04	-0.22	-0.32	-0.53	-0.21	-0.19	-0.12	-0.05	0.2	-0.29	-0.1	0.14	-0.02	-0.24	-0.09
chrVII	30301	30360	.	-0.42	-0.52	-0.56	-0.91	-0.86	-0.42	-0.2	-0.48	-0.53	-0.6	-0.59	-0.37	-0.37	-0.36	-0.77	-0.47
chrXVI	681332	681391	.	-0.05	-0.17	-0.08	-0.06	-0.09	0.08	-0.09	-0.07	-0.17	-0.24	-0.27	-0.17	-0.16	-0.29	-0.26	-0.19
chrVI	56191	56250	.	0.04	-0.06	0.01	-0.07	-0.36	-0.37	-0.22	0.18	0.24	0.03	-0.07	0.14	0.12	-0.02	-0.05	0
chrXVI	519832	519891	.	0.09	0.03	0.17	0.28	0.43	0.05	-0.21	0.1	0.17	0.14	0.15	0.32	0.16	0.13	-0.02	-0.14
chrIII	221007	221055	.	0.02	0.28	0.44	0.38	0.36	-0.17	-0.26	-0.15	0.26	0.35	0.39	0.14	0.07	0.19	-0.11	0.13
chrXIV	100228	100287	.	1.54	1.22	1.08	1.13	1.06	0.92	0.9	1.42	1.01	1.07	0.85	0.97	1.06	1.03	1.33	1.15
chrIV	378466	378523	.	-0.04	-0.28	-0.38	-0.43	-0.5	-0.47	-0.02	-0.2	-0.18	-0.14	-0.21	-0.14	-0.35	-0.25	-0.4	-0.29
chrIII	125978	126037	.	-0.29	-0.38	-0.14	0.31	0.08	-0.19	-0.29	-0.32	-0.17	-0.04	-0.09	-0.02	-0.16	-0.08	-0.12	-0.24
chrVII	1101	1160	.	0	0	0	0	0	0.1	0.22	0	0	0	0	0	0.08	0	-0.05	0
chrVI	69897	69950	.	0.08	-0.22	-0.04	0.09	-0.07	0	-0.15	-0.12	-0.21	-0.2	-0.36	-0.18	-0.23	-0.34	-0.18	-0.32
chrV	296327	296386	.	0.01	-0.18	0.01	-0.01	0.08	-0.08	-0.17	-0.06	0.08	0.32	0.25	0.26	0.04	0.09	-0.12	0.12
chrIII	63013	63057	.	0.04	0.13	0.08	0.39	0.88	0.91	0.46	-0.06	-0.07	-0.04	-0.1	0.07	-0.17	0	-0.36	-0.19
chrX	374978	375034	.	-0.2	0.69	0.88	0.62	0.45	0.17	0.05	-0.17	0.23	0.33	0.37	0.21	0.3	0.21	1.22	0.54
chrXV	681892	681938	.	0.02	0.25	0.15	0.22	0.29	0.18	0.25	0.14	0.23	0.22	0.09	0.17	0.25	0.14	0.44	-0.02
chrXV	644485	644544	.	-0.27	-0.43	-0.58	-0.62	-0.6	-0.68	-0.59	-0.69	-0.54	-0.41	-0.37	-0.56	-0.49	-0.5	-0.69	-0.53
chrXII	224779	224838	.	-0.65	-0.36	-0.18	-0.08	-0.37	0.11	0.14	-0.44	-0.35	-0.26	0.06	-0.07	-0.3	-0.19	-0.47	-0.2
chrIII	57301	57360	.	-0.16	-0.11	-0.25	-0.23	-0.02	0.27	0.39	-0.17	0.12	0.24	0.45	0.15	0.56	0.25	-0.16	-0.16
chrXVI	514038	514084	.	-0.16	-0.1	0.16	0.17	0	-0.1	-0.12	-0.39	-0.18	-0.14	-0.21	-0.44	-0.3	-0.49	-0.44	-0.45
chrXV	675085	675144	.	-0.14	-0.22	-0.13	-0.33	-0.38	-0.33	-0.31	-0.34	-0.1	-0.13	-0.2	-0.23	0.04	-0.11	-0.35	-0.31
chrIII	271007	271066	.	0.82	0.83	0.54	0.45	0.33	0.18	0.12	0.75	0.47	0.56	0.6	0.44	0.05	0.32	1.76	0.74
chrIII	39001	39060	.	-0.21	0.4	0.52	0.28	-0.1	-0.1	-0.2	0.14	0.09	0.09	-0.12	-0.24	-0.16	-0.23	0.73	-0.07
chrIV	443709	443768	.	-0.19	0.11	0.26	0.31	-0.15	0.23	0.25	0.05	0.25	0.2	0.35	0.28	0.45	0.07	0.65	0.17
chrXVI	519940	519984	.	0.07	0.02	0.21	0.15	0.51	0.15	-0.15	-0.03	0.22	0.22	0.39	0.15	0.11	-0.06	0.04	0.07
chrVI	238083	238142	.	-0.31	-0.31	-0.46	-0.44	-0.81	-0.88	-0.52	-0.52	-0.22	-0.32	-0.34	-0.3	-0.34	-0.1	-0.39	-0.1
chrXII	249579	249638	.	-0.28	-0.08	-0.16	0.1	0.13	-0.04	-0.12	-0.39	-0.28	-0.1	-0.09	-0.09	-0.05	0.01	-0.23	-0.04
chrX	368175	368234	.	-0.34	-0.09	0	-0.06	-0.14	0.02	0.12	-0.36	-0.11	-0.07	0.09	-0.05	-0.05	-0.1	-0.2	-0.12
chrIII	86101	86160	.	0.15	0.42	0.27	0.27	0.17	-0.11	-0.09	0.27	0.27	0.26	0.13	0.15	0.43	0.63	0.56	0.29
chrXIV	80628	80678	.	-0.26	-0.07	-0.09	-0.12	0.05	0.07	-0.17	-0.07	-0.4	-0.38	-0.35	-0.28	-0.28	-0.37	-0.43	-0.43
chrIII	286907	286966	.	-0.31	-0.24	-0.44	-0.75	-0.51	-0.28	-0.14	-0.28	-0.24	-0.28	-0.34	-0.39	-0.35	-0.1	-0.48	-0.3
chrXV	666785	666836	.	-0.21	-0.26	-0.42	-0.21	-0.18	-0.14	0.1	-0.49	-0.27	-0.38	-0.25	-0.17	-0.38	-0.14	-0.31	-0.16
chrIV	386564	386623	.	-0.07	-0.26	-0.3	-0.71	-0.65	-0.47	-0.35	-0.03	0.2	0.18	-0.13	-0.01	0.03	-0.07	0.17	0.06
chrIII	142778	142837	.	0.44	0.27	0.18	0.31	0.32	0.83	0.98	0.66	0.71	0.56	0.87	0.85	0.89	0.64	0.4	0.31
chrXII	239682	239738	.	-0.09	-0.03	0.12	0.42	0.53	0.08	-0.25	-0.17	-0.12	0.01	-0.08	-0.15	-0.22	-0.2	-0.16	-0.1
chrIII	283307	283366	.	0.15	0.16	0.12	-0.08	-0.2	-0.29	-0.13	0.09	0.12	0.22	0.15	0.1	0.07	0.17	-0.04	0.04
chrXV	596185	596244	.	0.81	0.68	0.7	1.01	0.73	0.55	0.62	0.9	0.69	0.71	0.75	0.65	0.59	0.7	1.03	0.79
chrVI	48891	48950	.	-0.52	-0.17	-0.61	-0.55	-0.77	-0.6	-0.2	-0.56	-0.47	-0.6	-0.49	-0.41	-0.41	-0.38	-0.57	-0.41
chrXVI	399732	399790	.	-0.02	-0.02	-0.13	-0.28	-0.16	0.02	0.01	-0.23	0.11	0.07	-0.06	-0.17	-0.23	-0.27	-0.24	-0.2
chrXI	530589	530647	.	-0.42	-0.1	-0.12	0.21	0.24	0.33	0.38	-0.39	-0.2	-0.01	-0.04	0.11	0.08	0.09	0.85	0.04
chrV	550463	550513	.	0.08	0.13	0.12	-0.04	0.24	-0.07	-0.25	-0.08	-0.01	0.1	-0.2	0.19	0.08	0.09	0.03	-0.14
chrXIV	97328	97387	.	0.78	0.86	0.66	0.72	0.55	0.39	0.6	0.78	0.78	0.54	0.47	0.47	0.6	0.69	0.78	0.45
chrVI	262484	262542	.	-0.12	0	-0.24	-0.41	-0.47	-0.37	-0.02	0.06	0.02	0.05	-0.04	0	0.03	0.18	0.32	0.05
chrXVI	400832	400891	.	-0.35	-0.19	-0.35	-0.15	-0.18	-0.14	-0.01	-0.53	-0.12	0.08	0.02	0	0.01	0.2	0.01	0.17
chrIV	1243274	1243320	.	0.14	0.34	0.07	-0.15	0.04	-0.03	-0.13	0.2	0.44	0.33	0.47	0.5	0.26	0.29	-0.13	-0.04
chrXIV	115637	115687	.	0.05	0.1	0.13	-0.16	0.14	0.03	-0.07	-0.12	0.01	0.16	0.11	0.18	0.09	0.17	-0.04	-0.26
chrXVI	696535	696589	.	0.08	0.32	0.3	0.14	0.33	0.12	-0.03	0.27	-0.01	0.06	0.03	0.18	0.02	-0.03	0.06	-0.17
chrVII	7802	7859	.	-0.24	-0.17	-0.28	-0.24	-0.24	-0.37	-0.03	-0.42	-0.16	-0.29	-0.28	-0.08	-0.18	-0.05	0.63	0.02
chrVII	66602	66646	.	-0.21	-0.16	0.17	0.2	0.3	0.02	-0.08	-0.35	-0.1	-0.03	0.02	-0.34	-0.18	-0.24	-0.28	-0.25
chrI	32051	32096	.	0.28	0.07	0.16	0.17	0.48	0.34	0.01	0.16	0.01	-0.06	-0.05	-0.06	0.03	-0.21	0.43	-0.11
chrIV	446409	446468	.	-0.24	-0.16	-0.04	0.23	0.02	0.37	0.41	-0.22	0.14	0.15	0.3	0.18	0.22	-0.09	0.09	0
chrIII	300312	300362	.	0.01	0.08	-0.1	-0.06	-0.27	-0.21	-0.05	-0.03	-0.01	0.08	0.15	0.01	0.04	0.11	0.09	0.45
chrII	485261	485320	.	-0.38	0.05	0.17	0.34	0.08	-0.18	-0.29	-0.29	-0.32	-0.12	-0.06	-0.15	-0.35	-0.13	-0.33	-0.36
chrXIV	203158	203210	.	0.04	0.04	-0.02	-0.1	0.03	-0.12	-0.01	0.01	-0.18	-0.11	-0.11	0	0.03	0.22	-0.07	-0.06
chrVI	84491	84548	.	0.37	0.12	0	-0.06	-0.43	-0.42	0.1	0.56	0.16	0.13	-0.05	-0.13	0.27	0.33	0.78	0.42
chrV	530160	530219	.	-0.19	-0.31	-0.26	-0.49	-0.89	-0.76	-0.3	-0.36	-0.28	-0.23	-0.47	-0.75	-0.39	0.11	-0.45	-0.34
chrXVI	503533	503578	.	0.11	-0.11	-0.06	-0.06	0.12	0.16	0.07	0.28	0.05	-0.02	0.07	0.16	0.19	0.06	0.06	0.17
chrIV	461309	461368	.	-0.14	0.18	0.47	0.23	0.06	0	-0.33	-0.11	-0.12	-0.07	0.04	-0.06	0.03	-0.28	-0.07	0.01
chrI	45646	45705	.	-0.35	-0.43	-0.62	-0.54	-0.72	-0.61	-0.69	-0.31	-0.1	-0.14	-0.11	-0.02	-0.22	-0.07	-0.29	-0.39
chrII	474869	474919	.	-0.14	0	-0.08	0.01	0.03	0.15	-0.22	-0.02	0	0.01	0.24	-0.12	0	-0.06	0	-0.05
chrIV	441409	441468	.	-0.19	0.04	0.27	0.47	0.02	0.08	0.12	-0.22	-0.01	0.2	0.48	0.25	0.44	0.2	-0.26	0.23
chrIV	340864	340920	.	0.14	0.08	-0.09	-0.1	-0.02	0.01	-0.05	0.24	0.41	0.25	0.3	0.05	0.35	0.33	0.1	0.09
chrVI	255886	255938	.	0.18	-0.1	-0.1	-0.34	-0.22	-0.22	-0.18	0.28	0.28	0.36	0.17	0.21	0.02	-0.04	0.15	-0.07
chrXV	615090	615136	.	0.04	0.14	0.04	-0.17	0.13	-0.05	-0.02	-0.04	0.06	0.09	-0.12	0.12	-0.07	-0.01	-0.01	0.04
chrIII	238317	238361	.	0.06	0.23	0.13	0.16	0.46	0.21	-0.35	0.01	0.14	0.16	0.27	-0.05	-0.02	-0.08	-0.41	-0.16
chrIII	83502	83557	.	-0.27	-0.1	-0.22	-0.31	-0.07	0.03	-0.08	-0.08	-0.05	-0.07	0.1	-0.07	-0.13	-0.19	0	-0.08
chrI	43952	44000	.	0.07	-0.02	-0.04	0	0.11	0.07	-0.32	-0.07	-0.08	-0.41	-0.15	-0.09	-0.26	-0.29	-0.28	-0.29
chrXI	533791	533845	.	-0.33	-0.09	-0.22	-0.32	-0.3	-0.19	-0.25	-0.32	-0.17	-0.18	-0.05	-0.08	-0.23	-0.16	-0.42	-0.41
chrXV	661385	661444	.	-0.02	-0.1	-0.13	-0.39	-0.06	-0.33	-0.06	-0.19	-0.2	-0.21	-0.28	-0.31	-0.08	-0.32	-0.46	-0.41
chrX	368275	368334	.	-0.11	-0.22	-0.1	0.14	-0.08	0	0.05	-0.09	-0.05	-0.06	-0.04	-0.18	0.06	0.07	-0.01	-0.06
chrXV	594392	594444	.	0.37	0.25	0.06	-0.08	-0.16	0.21	0.44	0.7	0.55	0.58	0.2	0.45	0.78	0.61	0.44	0.38
chrXII	241679	241738	.	-0.47	-0.48	-0.35	-0.28	-0.35	-0.29	-0.44	-0.25	-0.31	-0.4	-0.29	-0.25	-0.17	-0.26	-0.61	-0.46
chrXIV	106233	106284	.	0.28	0.24	0.17	-0.01	-0.01	0.14	0.15	0.32	0.21	0.29	0.05	0.08	0.38	0.15	0.33	0.17
chrXV	656085	656144	.	-0.07	-0.2	-0.06	-0.02	-0.18	-0.18	-0.24	-0.46	-0.08	-0.33	-0.14	-0.27	0.03	-0.02	0.6	0.02
chrXII	385260	385314	.	0.07	-0.02	0.01	0.11	0.3	0.09	-0.19	-0.05	0.03	-0.21	-0.17	-0.26	-0.15	-0.26	-0.28	-0.17
chrXIV	213061	213116	.	0.01	-0.05	-0.08	-0.45	-0.52	-0.41	-0.09	-0.25	0.04	0	0.06	-0.04	0.1	0.18	-0.15	0.07
chrXV	679785	679842	.	-0.03	-0.04	-0.13	-0.26	-0.06	-0.41	-0.31	0.08	-0.01	-0.02	-0.14	0.05	-0.11	-0.16	-0.07	-0.12
chrIV	457915	457968	.	-0.38	-0.09	0.09	0.28	0.13	-0.16	-0.25	-0.23	-0.18	-0.13	0.06	-0.24	-0.34	-0.05	-0.26	-0.04
chrXII	239579	239625	.	-0.03	-0.07	0.2	0.43	0.48	0.08	-0.1	-0.27	-0.11	-0.13	-0.11	0.14	-0.08	-0.2	-0.09	-0.06
chrVII	31001	31060	.	-0.42	-0.34	-0.55	-0.59	-0.54	-0.6	-0.28	-0.82	-0.45	-0.28	-0.4	-0.39	-0.53	-0.46	-0.44	-0.37
chrVII	18401	18460	.	-0.34	-0.31	-0.38	-0.48	-0.66	-0.26	-0.01	-0.37	-0.32	-0.21	-0.44	-0.43	-0.28	-0.28	0.15	-0.36
chrXIV	85340	85385	.	-0.05	0.04	0.16	0.14	0.34	0.1	-0.08	-0.21	-0.22	-0.12	-0.29	-0.04	-0.24	-0.3	-0.19	-0.15
chrXVI	569032	569082	.	-0.07	0.03	0.25	0.37	0.42	-0.08	-0.27	-0.21	-0.09	-0.07	-0.17	0.01	-0.18	-0.1	0.02	-0.03
chrV	303727	303786	.	-0.3	-0.36	-0.47	-0.69	-0.55	-0.34	-0.37	-0.22	-0.12	-0.13	-0.22	-0.11	-0.12	-0.02	-0.22	-0.23
chrXV	597589	597644	.	1.3	1.13	0.94	1.11	1.11	0.8	0.73	1.25	0.86	0.91	0.77	0.9	0.82	0.9	1.17	0.86
chrIII	208311	208358	.	0.09	-0.01	-0.13	-0.2	0.04	0.01	0.01	0.09	-0.1	0.06	0	0.1	-0.09	-0.01	-0.39	-0.2
chrVI	233683	233742	.	-0.31	-0.6	-0.8	-0.9	-1	-0.7	-0.3	-0.05	-0.4	-0.41	-0.69	-0.4	-0.38	-0.28	-0.5	-0.21
chrXII	149514	149573	.	-0.03	-0.05	-0.09	0.14	0.34	0.24	0.09	-0.1	-0.27	-0.1	-0.4	-0.2	0.05	-0.01	-0.31	0.01
chrV	554469	554518	.	-0.27	-0.14	-0.16	0.02	0.06	-0.11	-0.05	-0.43	-0.25	-0.17	-0.24	-0.05	-0.06	0.05	-0.24	-0.27
chrXV	665285	665342	.	-0.08	-0.39	-0.49	-0.53	-0.62	0.04	0.34	-0.34	-0.11	-0.19	-0.34	-0.45	-0.17	-0.11	-0.35	-0.5
chrXV	651185	651244	.	-0.12	0.09	-0.29	-0.21	-0.2	-0.37	-0.04	-0.08	-0.16	-0.1	-0.05	-0.06	0.07	0.07	0.03	0.22
chrXV	624099	624144	.	0.23	0.06	-0.09	0.2	0.08	-0.05	0.18	0.14	0.15	0.18	-0.15	0.08	-0.16	-0.08	0.35	0.23
chrIII	55203	55249	.	-0.14	-0.05	-0.18	-0.08	0.25	0.05	-0.11	-0.01	-0.03	-0.02	-0.07	-0.08	-0.09	-0.02	-0.2	-0.07
chrVI	248790	248840	.	-0.18	-0.05	-0.28	-0.11	-0.29	-0.32	0.21	-0.04	-0.02	-0.07	0	-0.14	0.09	0.28	0.37	0.5
chrIV	1252869	1252919	.	0.14	0.06	0.03	-0.06	-0.01	-0.14	0.13	0.09	0.19	0.29	0.1	0.15	0.1	0.05	0.01	0.19
chrI	35460	35504	.	0.43	0.26	0.3	0.44	0.49	0.34	0.17	0.33	0.23	0.27	0.22	0.54	0.36	0.13	-0.15	0.15
chrXII	215779	215838	.	1.06	0.84	0.84	0.78	0.78	0.9	0.95	0.85	1.04	0.89	0.62	0.76	0.71	0.84	1.07	0.9
chrXVI	712535	712588	.	-0.15	0.03	-0.15	-0.26	-0.43	-0.67	-0.16	-0.1	-0.12	-0.04	-0.05	-0.13	-0.16	0.02	-0.22	0.09
chrXII	358056	358115	.	-0.01	-0.04	-0.05	-0.11	0.04	-0.14	-0.22	-0.1	-0.01	0	-0.31	-0.07	-0.15	-0.2	-0.16	-0.08
chrXVI	421439	421491	.	-0.18	-0.12	0.15	0.19	-0.03	-0.29	-0.32	-0.25	-0.45	-0.35	-0.4	-0.41	-0.27	-0.32	-0.3	-0.13
chrIII	84201	84260	.	0.8	0.75	0.57	0.68	0.37	0.87	1.12	0.97	0.89	0.73	0.76	0.76	0.84	1	1.17	0.75
chrXVI	567632	567683	.	-0.13	-0.02	0.28	0.32	0.31	0.05	-0.2	0.02	-0.17	-0.11	0.03	0.04	-0.09	-0.05	0.09	0.08
chrIX	356226	356285	.	0.01	0.35	0.42	0.49	0.28	0.01	-0.03	0	0.06	0.21	0.2	0.22	0.08	0.12	0.23	0.21
chrIV	324064	324118	.	0.03	-0.03	0.17	0.27	0.2	0.26	0.18	0.16	0.15	0.16	0.28	0.15	0.11	0.15	-0.08	0.07
chrI	48853	48904	.	0.02	0.06	-0.06	-0.21	-0.08	0.01	0.14	-0.04	-0.01	0.01	-0.03	-0.01	0.04	0.1	-0.12	0.17
chrXII	240779	240823	.	-0.17	-0.25	-0.26	0.23	0.24	-0.06	-0.24	-0.3	-0.4	-0.38	-0.34	-0.27	-0.27	-0.32	-0.44	-0.34
chrIX	372026	372085	.	-0.35	-0.34	-0.42	-0.4	-0.31	-0.09	-0.12	-0.34	-0.38	-0.45	-0.64	-0.35	-0.19	-0.3	-0.41	-0.39
chrVI	65091	65150	.	0.09	-0.25	-0.6	-0.4	-0.45	-0.75	-0.6	0.13	-0.09	-0.04	-0.34	-0.12	-0.18	-0.07	-0.28	0.18
chrXVI	556541	556591	.	-0.13	-0.07	0.19	0.16	0.44	0.14	-0.09	-0.13	0.04	-0.03	-0.12	-0.11	-0.1	-0.23	-0.27	0.02
chrVI	197683	197742	.	-0.04	0.37	0.58	0.4	-0.04	-0.24	-0.51	-0.05	-0.06	-0.11	-0.14	-0.12	-0.32	-0.28	-0.08	-0.21
chrIII	298110	298164	.	-0.25	-0.05	-0.21	-0.55	-0.42	-0.76	-0.3	-0.24	-0.09	-0.01	-0.01	-0.26	-0.09	-0.19	-0.34	-0.25
chrVI	74491	74543	.	-0.11	-0.17	-0.18	-0.08	-0.33	-0.26	-0.13	-0.01	0	-0.01	0.04	-0.01	0.16	0.13	-0.1	0.06
chrXVI	555932	555991	.	0	0	0	0	0	0	0	0	0	0	1.12	0	0	0	0	0
chrIII	211711	211759	.	0.02	-0.01	-0.1	-0.14	0.07	0.06	-0.26	-0.15	0.02	-0.24	-0.04	-0.32	0.04	-0.13	-0.29	-0.14
chrVI	187490	187542	.	0.08	-0.04	-0.13	0.03	0.22	0.04	-0.08	-0.09	-0.38	-0.56	-0.57	-0.25	-0.16	-0.15	-0.12	0.16
chrV	287727	287786	.	-0.21	0.34	0.63	0.7	0.53	0.77	0.65	0.12	0.11	-0.03	-0.13	0.13	0.22	-0.15	1.44	-0.17
chrXII	235579	235638	.	-0.18	-0.1	0.15	0.34	0.07	-0.23	-0.35	-0.26	-0.1	0.04	0.2	0.3	-0.11	0.2	0.01	-0.01
chrV	286230	286284	.	0.24	0.45	0.56	0.24	0.32	0.15	-0.28	0.18	0.23	0.24	0.26	0.25	-0.01	-0.02	-0.1	-0.2
chrIV	353164	353208	.	-0.01	0.03	-0.08	-0.27	-0.43	-0.5	-0.1	-0.08	0.03	-0.06	-0.01	-0.08	-0.05	-0.06	-0.35	-0.16
chrXII	357256	357315	.	-0.37	-0.09	-0.22	-0.26	-0.05	-0.12	-0.22	-0.44	-0.1	-0.03	0.01	-0.04	-0.11	0.19	-0.22	-0.03
chrIV	317470	317518	.	-0.21	0.04	0.06	0.51	0.37	0.01	-0.07	-0.34	-0.13	-0.04	0.1	-0.01	-0.16	0.04	0.06	-0.14
chrVII	72001	72060	.	-0.1	-0.47	-0.32	-0.41	-0.46	-0.09	-0.24	-0.27	-0.36	-0.46	-0.85	-0.8	-0.28	-0.36	-0.38	-0.15
chrI	22246	22305	.	-0.39	-0.44	-0.62	-0.59	-0.58	-0.22	0.05	-0.62	-0.51	-0.47	-0.59	-0.47	-0.15	-0.23	-0.29	-0.06
chrXVI	484135	484185	.	0.11	0.19	0.3	0.06	-0.04	-0.3	-0.1	0.09	0.17	0.14	0.17	0.12	-0.14	0.06	0.02	0.29
chrVI	59791	59842	.	-0.12	-0.18	-0.25	-0.16	-0.43	-0.08	0.1	-0.15	-0.13	-0.14	-0.02	-0.17	0.15	0.18	-0.3	-0.23
chrIII	135278	135337	.	-0.2	0	0.24	-0.23	0.22	-0.2	-0.29	-0.3	-0.01	-0.06	0.07	-0.1	0.07	0.12	0	-0.25
chrXII	154714	154771	.	0.09	0.32	0.37	0.29	0.22	0.03	-0.01	0.07	0.19	0.17	-0.07	0.06	0.06	0.09	-0.08	0.39
chrXV	660390	660444	.	-0.02	-0.1	-0.18	-0.24	-0.3	-0.11	-0.06	-0.15	-0.31	-0.24	-0.34	-0.14	-0.18	-0.09	-0.12	0.04
chrIV	455624	455668	.	0.24	0.28	0.41	0.69	0.54	0.2	-0.12	0.23	0.17	0.14	0.27	0.31	0.16	0.13	-0.02	0.37
chrIII	292707	292766	.	-0.6	-0.39	-0.85	-0.78	-1.26	-0.13	0.49	-0.23	-0.27	-0.17	-0.13	-0.34	0.11	0.31	0.67	-0.08
chrIII	278807	278866	.	-0.25	-0.09	-0.2	-0.26	-0.4	-0.43	-0.3	-0.37	-0.19	-0.12	-0.18	-0.13	-0.26	-0.25	-0.36	-0.33
chrX	386475	386534	.	-0.31	-0.11	-0.33	-0.12	0.07	-0.1	-0.1	-0.27	-0.42	-0.28	-0.4	-0.14	-0.36	-0.22	-0.36	-0.01
chrIII	235608	235662	.	-0.23	-0.17	-0.12	-0.16	0.04	0.06	-0.23	-0.22	-0.1	-0.3	-0.4	-0.02	-0.2	-0.39	-0.41	-0.19
chrIII	18801	18860	.	-0.46	-0.5	-0.59	-0.25	-0.32	-0.06	0.38	-0.65	-0.3	-0.17	0.15	-0.09	-0.15	0.05	-0.2	0.01
chrIII	229807	229851	.	0.26	0.36	0.48	0.47	0.42	0.08	-0.15	0.25	0.54	0.45	0.17	0.4	0.14	0.21	0.05	0.2
chrVI	68991	69050	.	-0.57	-0.28	-0.55	-0.14	-0.28	1.25	1.38	-0.4	-0.35	-0.37	0.21	-0.63	0.03	0.06	0.91	0.37
chrVI	73497	73550	.	0.03	-0.17	-0.26	0.05	0.1	0.49	0.53	-0.12	-0.47	-0.26	-0.05	-0.06	-0.26	-0.17	-0.29	-0.11
chrXIV	198873	198917	.	0.09	0.18	0.24	0.06	0.3	-0.04	-0.02	0.32	0.41	0.44	0.52	0.55	0.04	0.25	0.07	0.18
chrX	361578	361634	.	-0.12	0.13	-0.01	0.21	0.36	0.09	-0.17	-0.04	-0.07	0.05	0.08	0.06	0.13	0.17	-0.03	0.06
chrXVI	704632	704691	.	-0.37	-0.32	-0.37	-0.36	-0.3	-0.31	-0.16	-0.24	-0.4	-0.2	-0.38	-0.19	-0.29	-0.18	-0.4	-0.28
chrXVI	413732	413791	.	-0.02	-0.25	0.18	-0.1	-0.13	-0.24	-0.34	-0.25	-0.21	-0.23	-0.55	-0.33	-0.21	-0.33	-0.01	-0.06
chrV	547167	547214	.	0.37	0.18	0.18	0.16	0.29	0.26	-0.03	0.29	0.09	0.04	-0.09	0.1	-0.06	-0.07	-0.02	0.01
chrIV	455209	455268	.	0.08	-0.26	-0.05	0.18	0.1	-0.08	-0.31	-0.19	-0.02	-0.03	-0.14	-0.22	-0.2	-0.44	-0.25	-0.34
chrIII	3101	3160	.	0.65	0.07	0.02	0.08	-0.21	-0.4	-0.23	0.82	0.11	0.16	0.14	0	-0.24	-0.18	0.85	0.27
chrXVI	513438	513491	.	-0.29	0.05	0.09	0.26	0.15	-0.12	-0.03	-0.51	-0.23	-0.09	0.04	0.02	-0.23	0.08	-0.09	0.29
chrIII	90701	90760	.	0.95	0.86	0.7	0.44	0.61	0.79	0.98	1.11	1.08	0.89	0.81	0.81	0.96	1.01	0.78	0.46
chrXVI	690632	690691	.	-0.01	-0.18	-0.06	0.02	0.21	-0.15	-0.09	-0.18	-0.16	0	0	-0.12	0.03	-0.04	0.01	0.1
chrIX	363531	363585	.	0.07	0.05	0.22	0.16	0.16	0.24	0.1	-0.07	-0.37	-0.38	-0.29	-0.06	0.11	0.01	-0.07	0.01
chrXVI	567433	567487	.	-0.08	0.12	0.32	0.54	0.36	0.01	-0.23	0.03	-0.02	0.14	0.24	0.12	-0.12	-0.2	-0.2	-0.2
chrIV	345073	345119	.	0	-0.11	-0.31	-0.28	-0.01	0.02	-0.2	-0.23	-0.08	-0.06	-0.19	-0.07	-0.17	-0.12	-0.56	-0.23
chrIII	76104	76160	.	-0.11	0.38	0.48	0.3	-0.05	0.05	-0.17	-0.12	0.04	0.15	0.12	-0.01	0.13	0.26	0	-0.17
chrXV	583087	583134	.	-0.18	-0.02	-0.29	-0.34	-0.35	-0.51	-0.21	-0.2	-0.28	-0.25	-0.27	-0.12	-0.35	-0.21	-0.16	0.05
chrII	490561	490605	.	0.51	0.72	0.88	0.79	0.71	0.27	0.14	0.6	0.59	0.63	0.37	0.5	0.18	0.31	0.07	0.51
chrIV	474709	474764	.	-0.36	-0.32	-0.25	0.02	-0.21	0.12	0	-0.39	-0.17	-0.29	-0.05	-0.17	-0.03	0.05	-0.34	-0.21
chrVI	52691	52750	.	-0.05	-0.27	-0.26	-0.48	-0.43	-0.18	-0.07	-0.24	-0.26	-0.36	-0.61	-0.21	-0.26	-0.35	0.38	-0.25
chrXVI	418732	418791	.	-0.23	0.54	0.67	0.2	0.3	-0.12	-0.19	-0.44	0.09	0.07	-0.16	-0.02	-0.09	-0.08	0.31	-0.06
chrVI	230089	230137	.	-0.06	-0.22	-0.25	-0.32	-0.43	-0.59	-0.19	-0.4	-0.12	-0.35	-0.58	-0.2	-0.03	-0.15	-0.35	-0.1
chrIII	151579	151635	.	0.72	0.8	0.59	0.61	0.5	0.79	0.98	0.92	0.9	0.71	0.52	0.66	0.85	0.71	1.01	0.58
chrXVI	513132	513191	.	-0.57	-0.43	-0.46	-0.06	-0.27	-0.57	-0.38	-0.87	-0.69	-0.51	-0.29	-0.31	-0.55	-0.17	-0.27	-0.26
chrXVI	539132	539191	.	-0.26	-0.18	-0.25	-0.49	-0.3	-0.34	0	-0.44	-0.15	-0.12	-0.23	-0.19	-0.1	-0.05	-0.5	-0.12
chrV	265028	265072	.	0.5	0.15	0.03	-0.02	0.02	0.01	0.21	0.73	0.21	0.3	0.21	0.42	0.33	0.41	0.17	0.37
chrXVI	422232	422291	.	-0.34	-0.03	0.25	0.21	-0.21	-0.36	-0.36	-0.34	-0.4	-0.07	-0.3	-0.26	-0.1	-0.19	-0.38	-0.07
chrXV	679398	679443	.	-0.09	0.01	-0.1	-0.39	-0.09	0.04	0.18	0.04	-0.24	-0.27	-0.23	-0.04	-0.03	-0.04	-0.12	-0.22
chrIII	271212	271259	.	0.94	0.89	0.69	0.5	0.48	0.44	0.21	0.99	0.61	0.48	0.57	0.49	0.12	0.18	1.66	0.57
chrXI	535188	535238	.	-0.33	-0.24	-0.27	-0.43	-0.27	-0.28	-0.04	-0.12	-0.01	-0.08	-0.19	-0.1	-0.01	0	-0.28	-0.29
chrXV	600185	600244	.	0.84	0.58	0.48	0.37	0.07	0.5	0.65	0.6	0.65	0.38	0.04	-0.01	0.53	0.54	0.89	0.78
chrXVI	549932	549991	.	-0.01	-0.09	0.26	0.01	0	-0.08	-0.14	-0.03	-0.13	-0.23	-0.24	-0.27	-0.11	-0.31	-0.02	-0.17
chrIII	290307	290366	.	-0.07	-0.11	-0.34	-0.48	-0.81	-0.66	-0.29	-0.17	-0.19	-0.21	-0.33	-0.35	-0.23	-0.26	-0.22	-0.22
chrIV	388769	388823	.	-0.48	-0.27	-0.61	-0.42	-0.59	-0.34	-0.15	-0.56	-0.5	-0.47	0.03	0.28	-0.31	0.11	-0.1	0.12
chrIV	408964	409021	.	-0.13	0.34	0.56	0.32	0.07	-0.11	-0.34	-0.36	-0.05	-0.11	-0.19	-0.28	-0.1	-0.15	-0.04	-0.23
chrXVI	679332	679389	.	-0.13	-0.25	-0.2	0.05	0.08	-0.21	-0.34	0.28	0.23	0.43	0.37	0.4	0.17	0.15	-0.2	0.2
chrIV	469709	469768	.	-0.18	-0.04	0.11	0.47	0.55	-0.2	-0.24	-0.36	-0.24	-0.08	0.23	0.17	-0.27	-0.04	-0.2	-0.08
chrXII	375056	375115	.	0.34	0.2	0.22	0.18	0.01	-0.25	-0.4	0.25	-0.28	-0.14	0.04	0.06	-0.16	-0.13	0.83	0.2
chrX	357275	357332	.	0.03	-0.31	-0.24	-0.47	-0.4	0.15	0	-0.21	-0.31	-0.63	-0.52	-0.64	-0.27	-0.42	-0.39	-0.4
chrVI	198492	198538	.	0.31	0.79	0.9	0.52	0.56	0.29	-0.06	0.21	0.21	0.2	0.22	0.12	0	-0.13	0.56	0.11
chrVII	35901	35956	.	-0.18	0.04	-0.19	-0.28	-0.59	-0.56	-0.4	-0.17	-0.28	-0.2	-0.09	-0.1	-0.2	-0.01	-0.14	-0.07
chrXVI	563132	563191	.	-0.33	0.45	0.65	0.45	0.21	-0.22	-0.42	-0.13	0.02	0.06	-0.06	0.01	0	-0.17	0.53	-0.21
chrXV	605898	605943	.	0.14	0.04	-0.08	-0.05	0.04	0	0.02	0.2	0.18	0.28	0.02	0.26	0.23	0.1	-0.11	0.12
chrIII	257510	257564	.	-0.25	-0.34	-0.56	-0.46	-0.59	-0.48	-0.16	-0.4	-0.54	-0.51	-0.53	-0.45	-0.36	-0.3	-0.5	-0.34
chrVII	26101	26154	.	0.07	0.12	-0.18	-0.05	-0.07	-0.26	-0.2	0.1	0.01	0.09	0.1	0.01	0.03	0.14	0.08	0.12
chrIV	334164	334223	.	0	-0.08	0.19	0.46	-0.03	0.45	0.5	0.07	0.04	0.07	0.4	0.18	0.41	0.11	0.12	0.07
chrIX	373126	373185	.	-0.65	-0.4	-0.57	-0.42	-0.64	-0.38	-0.08	-0.42	-0.31	-0.24	-0.18	-0.23	-0.31	-0.21	-0.32	-0.27
chrXVI	413238	413286	.	-0.1	0.2	0.3	0.12	0.13	-0.1	-0.12	0.18	0.09	-0.12	-0.07	0.07	-0.06	0.03	0.13	0.62
chrXIV	93828	93887	.	-0.03	-0.14	0.19	0.16	0.04	-0.18	-0.24	-0.13	-0.17	-0.17	-0.34	-0.24	-0.01	-0.23	-0.31	-0.14
chrXIV	185758	185817	.	-0.1	-0.07	-0.12	-0.43	-0.39	-0.27	-0.07	-0.12	-0.04	0.03	0.05	-0.02	-0.01	-0.1	-0.13	0.07
chrIX	361529	361582	.	-0.01	-0.13	0.35	0.35	0.39	0.05	-0.18	-0.08	-0.21	-0.18	-0.18	-0.04	-0.2	-0.29	-0.19	-0.14
chrXVI	523932	523991	.	-0.34	-0.28	-0.41	-0.35	-0.44	-0.68	-0.41	-0.55	-0.31	-0.26	-0.33	-0.45	-1.46	-0.22	-0.49	-0.24
chrXVI	515032	515091	.	-0.13	0.06	0.27	0.24	0.17	-0.18	-0.22	-0.17	0.08	0.06	0.14	0.06	-0.09	0.05	0.19	0.15
chrVII	74801	74860	.	-0.12	0.01	-0.24	-0.32	-0.38	-0.3	-0.47	-0.37	0.05	0.04	-0.03	0.02	-0.09	-0.02	-0.17	-0.2
chrXV	581785	581844	.	-0.14	-0.09	-0.4	-0.41	-0.51	-0.19	0.19	-0.09	-0.28	0.01	0.13	-0.01	-0.12	0.02	0.1	-0.15
chrXVI	568532	568584	.	-0.14	0.01	0.5	0.28	0.29	0	-0.39	-0.15	0	0.17	0.55	0.12	-0.29	-0.45	-0.33	-0.38
chrXVI	490633	490687	.	0.12	-0.14	-0.12	-0.3	-0.34	-0.48	-0.2	-0.01	-0.13	-0.05	-0.48	-0.08	-0.07	-0.1	-0.18	-0.05
chrVI	267487	267536	.	-0.04	-0.07	-0.18	-0.31	-0.64	-0.51	-0.35	-0.3	-0.1	-0.19	-0.29	-0.06	-0.24	-0.24	-0.32	-0.23
chrVII	5702	5755	.	0.65	1.48	0.83	0.98	0.41	0.36	0.43	0.45	0.83	0.48	0.75	0.68	0.25	0.3	0.45	0.77
chrIX	337031	337081	.	-0.03	0.1	0.29	0.32	0.01	0.17	-0.11	0.03	0.05	0.01	0.08	-0.02	-0.02	-0.02	-0.21	-0.04
chrIII	79501	79545	.	0.23	0.42	0.65	0.55	0.44	0.2	-0.18	0.13	0.22	0.6	0.29	0.27	0.21	-0.09	-0.24	0.26
chrXI	534888	534947	.	-0.27	-0.32	-0.52	-0.26	-0.42	-0.35	-0.23	-0.49	-0.41	-0.12	-0.31	-0.26	-0.27	-0.28	-0.48	-0.25
chrIII	18601	18660	.	-0.6	-0.47	-0.83	-0.72	-0.71	-0.41	0.11	-0.6	-0.4	-0.28	0.22	-0.12	-0.23	-0.01	-0.3	-0.24
chrVII	65003	65057	.	-0.09	-0.14	0.11	-0.04	-0.16	-0.15	-0.22	-0.21	-0.12	-0.46	-0.35	-0.36	-0.21	-0.25	0.09	-0.02
chrXVI	704032	704091	.	-0.39	-0.36	-0.3	-0.33	-0.33	-0.32	-0.22	-0.5	-0.24	-0.17	-0.26	-0.28	-0.28	-0.16	-0.38	-0.27
chrXVI	534438	534491	.	-0.11	-0.1	-0.24	-0.25	-0.53	-0.45	-0.18	-0.3	-0.12	-0.14	-0.18	-0.09	-0.22	-0.02	-0.46	-0.34
chrVI	203995	204042	.	-0.1	0.33	0.47	0.57	0.39	0.01	-0.32	-0.11	-0.13	0.06	0.03	0.13	-0.08	-0.1	-0.32	-0.31
chrXVI	565232	565290	.	0.04	0.11	0.57	0.32	0.16	0.09	0.1	0.28	-0.06	-0.06	-0.37	-0.12	-0.19	-0.25	0.46	0.19
chrXIV	72228	72287	.	-0.22	-0.32	-0.6	-0.4	-0.36	-0.25	-0.07	-0.39	-0.49	-0.39	-0.41	-0.34	-0.36	-0.19	-0.11	0.24
chrXVI	684635	684691	.	-0.4	0.03	0.02	0.11	0.28	0.21	0.23	-0.27	-0.13	0	0.14	0.15	-0.17	-0.01	-0.04	-0.27
chrVI	253686	253737	.	0.18	0.05	-0.03	-0.04	0.11	0.25	0.32	0.07	-0.08	0.1	0.1	0.24	-0.03	0.09	0.41	0.09
chrIX	368526	368570	.	0.44	0.27	0.26	0.33	0.83	0.7	0.46	0.46	0.25	0.25	0.11	0.14	0.17	0.12	0.16	0.19
chrXII	223379	223428	.	-0.12	-0.06	0.2	0.4	0.18	-0.04	-0.15	-0.35	-0.08	-0.07	-0.02	-0.15	-0.15	-0.07	-0.03	-0.16
chrXV	602985	603044	.	-0.42	-0.27	-0.46	-0.11	-0.27	-0.3	-0.2	-0.63	-0.3	-0.22	0.04	-0.09	-0.54	-0.26	-0.2	-0.1
chrIV	402669	402714	.	-0.25	-0.1	0.12	0.39	0.34	-0.16	-0.26	-0.49	-0.27	-0.19	-0.15	-0.07	-0.19	0.09	-0.35	-0.23
chrIII	25103	25155	.	0.07	0.1	0.16	-0.19	0.21	0.18	-0.3	-0.12	-0.06	-0.02	-0.04	0.03	0.12	-0.03	-0.27	-0.27
chrIV	337179	337223	.	-0.34	-0.17	0.07	0.44	0.28	0.06	-0.08	-0.5	-0.18	-0.12	-0.08	0.02	-0.18	-0.13	-0.41	-0.12
chrIX	344928	344981	.	-0.05	0.43	0.66	0.49	0.19	-0.07	-0.38	-0.11	0.04	0.12	0.22	-0.1	0	-0.19	-0.18	-0.16
chrXI	529688	529747	.	-0.18	-0.12	-0.14	0.11	0.18	-0.11	-0.05	-0.21	-0.18	-0.2	-0.29	-0.32	-0.13	-0.18	0.16	-0.21
chrXIV	92728	92787	.	-0.18	-0.08	0.19	0.44	0.27	-0.24	-0.14	-0.33	-0.09	-0.03	0.03	-0.28	-0.25	-0.21	-0.23	-0.21
chrIV	1242771	1242826	.	-0.32	-0.21	-0.51	-0.42	-0.45	-0.47	-0.6	0.05	-0.1	-0.23	-0.19	-0.17	-0.14	-0.26	-0.2	-0.2
chrXIV	80930	80985	.	0.07	-0.1	0.03	-0.05	0.17	0.38	0.07	0.06	-0.23	-0.16	-0.43	-0.21	-0.05	-0.28	-0.03	-0.16
chrXIV	192058	192117	.	-0.31	-0.14	-0.29	-0.17	-0.22	-0.39	-0.26	-0.43	-0.3	-0.28	-0.21	-0.37	-0.25	-0.22	-0.57	-0.47
chrXV	628988	629035	.	0.16	0.08	-0.03	-0.04	0.06	-0.14	-0.04	-0.04	0.08	0.15	0.05	0.17	0.01	-0.03	0.05	-0.01
chrVI	50291	50350	.	-0.01	-0.16	-0.1	-0.28	-0.26	-0.28	-0.42	-0.19	-0.19	-0.25	-0.39	-0.25	-0.32	-0.32	-0.48	-0.28
chrIII	73001	73060	.	0.64	0.72	0.91	0.46	0.3	-0.03	-0.07	1.13	0.55	0.38	0.4	0.27	0.38	0.26	1.24	0.66
chrXVI	511932	511991	.	-0.26	0.23	0.46	0.38	0.2	0.69	0.65	-0.35	-0.12	-0.28	-0.1	-0.33	-0.13	-0.25	0.95	-0.02
chrVII	25501	25560	.	0.06	0.15	0.04	0.14	-0.2	-0.06	0.05	0.18	0.44	0.34	0.36	0.29	0.33	0.12	0.62	0.37
chrXV	683186	683233	.	-0.18	0.04	-0.01	-0.1	-0.06	0.05	0.09	-0.16	0.05	0.07	0.04	-0.12	0	-0.06	-0.07	-0.13
chrXVI	461432	461491	.	-0.08	-0.02	-0.04	-0.04	0.13	-0.3	-0.27	-0.14	0.14	0.09	0.28	0.09	-0.08	-0.04	-0.13	-0.19
chrIII	61415	61460	.	-0.39	-0.32	-0.53	-0.15	0.18	0.85	0.32	-0.13	-0.32	-0.26	0	0.06	-0.1	-0.33	-0.69	-0.51
chrXVI	676039	676088	.	-0.46	-0.4	-0.66	-0.28	-0.16	-0.18	-0.02	-0.44	-0.46	-0.25	-0.05	-0.15	-0.32	-0.21	-0.45	-0.39
chrIV	318764	318823	.	-0.29	-0.03	-0.05	-0.17	0.04	-0.32	-0.46	-0.45	-0.41	-0.27	-0.29	-0.24	-0.29	-0.25	-0.5	-0.3
chrV	289327	289386	.	-0.23	-0.1	0.09	0.2	-0.04	-0.18	-0.36	-0.39	-0.29	-0.22	-0.04	-0.09	-0.26	-0.3	-0.54	-0.57
chrV	269429	269477	.	0.21	0.47	0.21	0.2	0.12	0.08	0.29	0.51	0.81	0.7	0.75	0.73	0.61	0.83	0.48	0.57
chrXVI	528832	528891	.	-0.34	-0.11	-0.3	-0.34	-0.44	-0.38	-0.22	-0.38	-0.02	-0.09	0.04	-0.41	-0.13	0.03	0.09	-0.03
chrXII	384556	384615	.	-0.18	0	-0.12	0.19	0.38	0.06	-0.25	-0.26	-0.19	-0.31	-0.03	-0.01	-0.11	0.04	-0.26	-0.22
chrV	552664	552713	.	-0.1	-0.26	-0.18	-0.29	0.1	0.17	0.13	-0.37	-0.25	-0.34	-0.36	-0.32	-0.38	-0.56	-0.73	-0.62
chrVI	188198	188242	.	-0.15	-0.05	-0.23	0.27	0.3	-0.14	-0.03	-0.19	-0.18	-0.27	-0.26	-0.32	-0.1	-0.16	-0.19	0.08
chrX	373575	373634	.	0.06	0.09	0.23	0.02	-0.23	-0.11	-0.07	-0.09	0.02	-0.2	-0.09	-0.21	0.05	-0.15	-0.11	-0.17
chrIII	122278	122337	.	-0.04	-0.12	0.08	0.05	0.12	-0.25	-0.43	0.32	0.07	-0.08	-0.45	-0.1	-0.28	-0.27	0.28	0.1
chrXV	633488	633542	.	0.06	-0.02	-0.15	-0.11	-0.11	-0.16	-0.06	-0.3	0.08	-0.04	0.12	0.03	0.08	0.13	-0.15	-0.02
chrXV	632885	632942	.	-0.16	-0.01	-0.22	-0.58	-0.52	-0.51	-0.14	-0.22	0.02	0.01	-0.03	-0.27	0.05	0.11	-0.2	0.23
chrIII	147179	147235	.	-0.22	-0.18	-0.31	-0.56	-0.48	-0.45	-0.17	-0.14	-0.11	-0.1	-0.37	-0.2	-0.13	-0.23	-0.24	-0.2
chrVII	51202	51260	.	-0.33	-0.24	-0.54	-0.42	-0.49	-0.63	-0.45	-0.23	-0.25	-0.27	-0.11	-0.32	-0.52	-0.28	-0.42	-0.14
chrIV	481909	481968	.	-0.25	0.04	0.26	0.36	0.34	0.09	-0.27	-0.27	-0.04	-0.05	0.39	0.21	0	-0.02	-0.18	-0.19
chrXI	535495	535539	.	-0.15	-0.27	-0.18	-0.4	0.03	-0.08	-0.15	-0.33	-0.18	-0.26	-0.58	-0.35	-0.36	-0.49	-0.28	-0.26
chrXIV	105230	105283	.	0.13	0.23	-0.07	-0.02	-0.25	-0.09	0.09	0.42	0.22	0.42	0.53	0.39	0.24	0.37	0.26	0.14
chrXIV	76428	76487	.	-0.09	-0.12	-0.17	-0.28	-0.02	0	-0.13	-0.19	-0.16	-0.09	-0.26	-0.21	-0.3	-0.36	-0.62	-0.43
chrIII	47406	47459	.	0.13	0.28	0.51	0.48	0.47	0.1	-0.15	0.22	-0.12	0.07	0.11	0.18	0.07	0.03	-0.09	0.16
chrI	50846	50905	.	-0.22	-0.29	-0.43	-0.45	-0.54	-0.5	-0.16	-0.42	-0.29	-0.45	-0.4	-0.42	-0.34	-0.2	-0.37	-0.36
chrIII	31401	31460	.	-0.17	-0.17	-0.01	0.2	0.05	-0.13	-0.2	-0.22	-0.09	-0.17	-0.52	-0.22	-0.28	-0.07	-0.29	-0.06
chrXIV	191158	191217	.	-0.11	-0.25	-0.37	-0.06	-0.33	0.27	0.35	-0.23	-0.25	-0.19	0.13	-0.06	-0.21	-0.08	-0.12	-0.25
chrIV	340669	340720	.	-0.01	0.16	-0.12	-0.09	0.04	0.15	0.28	0.29	0.53	0.48	0.44	0.41	0.47	0.42	0.2	0.39
chrXV	646085	646144	.	-0.03	-0.57	-0.53	-0.53	-0.66	-0.39	-0.18	-0.5	-0.45	-0.68	-0.66	-0.67	-0.26	-0.43	-0.27	-0.12
chrXII	381565	381615	.	0.08	-0.11	0.19	0.4	0.49	0.33	0.01	-0.1	-0.1	-0.15	-0.18	-0.16	-0.08	0.08	-0.11	0.01
chrXV	603586	603639	.	-0.32	-0.08	-0.26	-0.31	-0.32	-0.47	-0.19	-0.52	-0.2	-0.12	-0.16	-0.38	-0.24	-0.18	-0.41	-0.14
chrXII	387559	387608	.	0.77	0.52	0.36	0.33	0.46	0.14	-0.13	0.89	0.53	0.33	0.37	0.3	0.01	0	0.66	0.4
chrXII	152818	152872	.	0	-0.09	0.25	0.14	0.29	-0.03	-0.34	-0.05	-0.34	-0.47	-0.44	-0.3	-0.4	-0.49	-0.27	-0.16
chrIII	278307	278366	.	-0.26	-0.18	-0.31	-0.55	-0.42	-0.57	-0.18	-0.49	-0.22	-0.22	-0.47	-0.3	-0.27	-0.16	-0.45	-0.12
chrXIV	77628	77687	.	-0.17	-0.34	-0.25	-0.29	-0.21	-0.28	-0.2	-0.42	-0.21	-0.39	-0.19	-0.2	-0.23	-0.2	-0.19	-0.05
chrIV	446516	446560	.	-0.3	0.12	0.04	0.37	0.42	0.54	0.64	-0.09	0.19	0.28	0.4	0.4	0.41	0.23	0.13	0
chrXIV	111633	111685	.	0.59	0.15	-0.04	0.02	-0.01	-0.2	-0.03	0.82	0.14	0.06	0.08	0.15	-0.01	-0.14	0.95	0.36
chrIII	228509	228563	.	0.28	0.19	0.57	0.26	0.31	-0.13	-0.35	0.29	0.43	0.45	0.37	0.37	0.44	0.08	0.03	0.17
chrIII	296007	296066	.	-0.55	-0.38	-0.72	-0.68	-1.01	-0.67	0.08	-0.2	-0.06	-0.12	0.04	-0.13	0.02	0.07	0.1	-0.11
chrV	298627	298686	.	-0.31	-0.64	-0.65	-0.8	-0.38	-0.45	-0.36	-0.32	-0.23	-0.41	-0.73	-0.45	-0.18	-0.47	-0.25	-0.19
chrXII	170614	170673	.	-0.51	-0.35	-0.34	-0.04	-0.78	1.09	1.38	-0.48	-0.48	-0.4	-0.18	-0.61	-0.15	-0.23	-0.19	-0.24
chrXII	166814	166873	.	-0.05	0	0	0.16	0.23	0.12	0.01	0.11	0.02	-0.11	-0.14	0.03	0.31	0.07	0	0.07
chrXII	243479	243538	.	-0.19	-0.09	-0.19	0.16	0.03	0.63	0.48	-0.07	0.33	0.38	0.35	0.42	0.27	0.18	0.94	0.17
chrI	20446	20504	.	-0.25	-0.14	-0.37	-0.41	-0.62	-0.39	-0.25	-0.1	-0.1	-0.16	-0.1	-0.26	-0.16	-0.1	-0.43	-0.31
chrXII	379256	379315	.	0.38	-0.05	0.61	0.51	0.17	-0.03	-0.17	-0.09	-0.06	0.09	0.03	-0.01	-0.19	0.03	-0.1	-0.02
chrIV	407468	407518	.	-0.38	0.27	0.34	0.17	0.04	-0.19	-0.22	-0.28	-0.11	0.13	-0.26	-0.04	-0.16	-0.29	-0.03	-0.29
chrXVI	407732	407791	.	0.21	-0.03	-0.02	0.11	0.01	0.12	0.1	0.18	0.15	-0.04	-0.2	0	0.18	0.58	0.46	0.21
chrXVI	490132	490189	.	-0.18	-0.05	-0.2	0.04	-0.38	-0.41	-0.04	-0.29	-0.17	0.01	0.15	0.14	-0.06	0.01	-0.17	0.08
chrXV	618794	618844	.	-0.17	0.07	0.01	-0.09	-0.31	-0.45	-0.36	0.01	0.22	0.22	0.29	0.12	0.22	0.12	0	-0.03
chrIX	339938	339985	.	0.02	0.42	0.52	0.46	0.24	-0.06	-0.27	-0.09	-0.16	-0.2	-0.21	-0.29	-0.22	-0.28	-0.4	-0.21
chrII	478470	478519	.	0.86	0.92	0.94	0.66	0.83	0.79	0.58	1.36	1.36	1.01	0.83	0.99	0.81	0.73	1.41	1.03
chrXIV	105837	105883	.	0.65	0.5	0.35	0.25	0.16	0.34	0.25	0.63	0.41	0.45	0.29	0.33	0.44	0.27	0.08	0.14
chrIII	261622	261666	.	0.19	0.14	0.19	0.03	0.14	0	-0.09	0.12	0.15	0.27	0.37	0.34	0.28	0.47	-0.02	0.16
chrXVI	484932	484991	.	0.16	0.18	0.31	0.19	0.11	-0.13	0.01	0.12	0.11	0.12	0.26	0.04	0.08	0.25	0.11	0.17
chrXVI	709837	709883	.	-0.08	-0.1	-0.2	-0.49	-0.2	-0.43	-0.13	-0.07	-0.15	-0.17	-0.27	-0.21	-0.1	0.07	0.04	0.54
chrXVI	411832	411891	.	-0.18	-0.11	0.07	0.2	0.16	-0.28	-0.41	-0.07	0.05	0.2	0.2	0.07	-0.14	-0.06	-0.24	-0.15
chrIII	147878	147937	.	0.09	0.13	-0.14	-0.2	-0.39	-0.28	0.17	0.3	0.31	0.12	0.05	-0.1	0.24	0.2	0.38	0.11
chrIII	236307	236366	.	-0.08	-0.28	-0.29	-0.35	-0.12	-0.04	-0.32	-0.01	-0.18	-0.32	-0.58	-0.3	-0.12	0.26	-0.23	-0.07
chrXII	240989	241038	.	-0.25	-0.33	-0.18	0.2	0.15	-0.04	-0.11	-0.38	-0.34	-0.39	-0.38	-0.29	-0.19	-0.14	-0.32	-0.23
chrIII	39201	39260	.	-0.02	0.91	0.89	0.65	0.36	0.3	0.1	0.11	0.2	0.1	0.12	0.16	0.07	0	1.12	-0.05
chrVI	195392	195442	.	-0.18	0.01	0.44	0.34	0.2	0.04	-0.19	-0.01	-0.3	-0.39	-0.47	-0.31	-0.39	-0.52	-0.33	-0.36
chrXIV	188063	188107	.	0.05	-0.2	-0.06	-0.08	-0.05	0.48	0.62	-0.14	0.05	-0.3	0.15	0.12	0.25	0.11	-0.15	-0.03
chrXII	220779	220838	.	0.63	0.93	0.38	0.79	0.54	0.61	0.75	1.1	1.07	0.79	0.78	0.8	0.89	0.84	1.27	0.7
chrI	24746	24795	.	0.34	0.26	0.16	-0.04	0.36	-0.01	0.01	0.2	0.14	0.1	0.2	0.14	-0.07	0.02	-0.17	-0.02
chrV	544866	544918	.	0.02	0.01	0.02	-0.02	0.04	-0.36	-0.31	0.17	0.17	0.18	0.34	0.22	0.28	0.37	0.1	0.06
chrXI	495588	495647	.	0	-0.28	-0.18	-0.51	-0.5	-0.42	0.01	-0.15	-0.27	-0.35	-0.51	-0.33	0.07	0.01	-0.09	0
chrXV	659486	659544	.	-0.17	-0.46	-0.36	-0.38	-0.37	-0.07	-0.01	-0.33	-0.51	-0.66	-0.52	-0.45	-0.26	-0.42	-0.31	-0.24
chrXV	599185	599244	.	1.12	0.93	0.82	0.68	0.61	0.77	0.87	0.98	0.89	0.7	0.44	0.62	0.58	0.64	1.04	0.74
chrVI	249786	249830	.	-0.09	0.01	-0.17	-0.29	-0.18	-0.08	-0.14	-0.19	0.06	0.03	0.08	0.1	0.05	0.12	-0.01	0
chrIII	78616	78660	.	0.41	0.12	0.36	0.19	0.12	0.06	-0.13	0.69	0.37	0.24	0.24	0.33	0.43	0.16	0.21	0.12
chrXVI	447937	447991	.	0.01	0.19	0.03	-0.04	0.15	0	0	0.02	0.1	-0.04	0.06	0.05	-0.01	0.07	-0.11	-0.1
chrV	566060	566119	.	0.48	0.08	0.25	0.1	0.18	0.09	-0.18	0.74	-0.1	-0.09	-0.28	-0.2	-0.19	-0.41	0.79	0.22
chrII	513764	513819	.	-0.55	-0.41	-0.65	-0.52	-0.71	-0.58	-0.16	-0.65	-0.36	-0.27	-0.32	-0.3	-0.58	-0.04	-0.4	-0.4
chrXII	372956	373015	.	0.44	0.69	0.71	0.36	0.15	-0.08	-0.4	0.55	-0.01	-0.14	-0.38	-0.14	-0.27	-0.52	0.77	0.25
chrIII	93501	93554	.	-0.04	0.01	-0.06	-0.13	-0.02	-0.06	-0.22	-0.14	-0.1	-0.08	0	0.01	-0.2	-0.12	-0.4	-0.25
chrX	372675	372734	.	-0.08	0.06	0.21	0.31	-0.12	-0.06	-0.12	-0.34	0.05	0.04	0.12	-0.07	0.01	-0.07	-0.29	-0.16
chrI	15246	15305	.	-0.15	-0.13	-0.23	-0.13	-0.34	-0.5	-0.21	-0.23	-0.06	-0.04	-0.17	-0.06	-0.17	-0.07	0	0.06
chrIII	302012	302065	.	-0.06	-0.19	-0.3	-0.48	-0.45	-0.45	-0.15	-0.19	-0.23	-0.28	-0.24	-0.32	-0.33	-0.23	-0.2	-0.17
chrXVI	512032	512091	.	-0.63	-0.23	-0.1	-0.12	-0.26	0.27	0.36	-0.56	-0.58	-0.76	-0.65	-0.64	-0.36	-0.63	0.65	-0.1
chrXVI	531832	531888	.	-0.06	0	0	-0.34	-0.23	-0.35	0.14	-0.18	0.16	0.09	0.07	-0.01	0.18	0.3	-0.05	0.14
chrXII	393060	393115	.	-0.04	-0.04	-0.08	0.01	-0.1	0.24	0.3	-0.21	-0.1	-0.08	0.2	-0.1	-0.07	0.1	-0.19	0.04
chrIII	2911	2959	.	0.95	0.39	0.25	0.13	-0.26	-0.34	-0.19	1.09	0.29	0.18	0.18	0.2	-0.17	0.03	1.04	0.2
chrXVI	510632	510691	.	-0.24	-0.17	-0.01	-0.22	-0.39	-0.35	-0.22	-0.26	-0.27	-0.33	-0.47	-0.33	-0.21	-0.2	0.14	-0.01
chrVII	84501	84560	.	-0.73	-0.51	-0.72	-0.65	-0.75	-0.73	-0.43	-0.47	-0.26	-0.18	-0.3	-0.14	-0.44	-0.17	-0.53	-0.2
chrIV	356565	356618	.	-0.09	0.3	0.09	-0.05	-0.12	-0.28	-0.19	0.04	0.4	0.35	0.39	0.14	0.24	0.19	0.25	0.16
chrIX	369829	369873	.	1.15	1.06	1	0.95	1.17	1.12	0.85	1.17	1.03	1.1	0.54	1.14	1.21	1.2	0.92	1.06
chrIV	1228177	1228224	.	-0.1	-0.46	-0.46	-0.5	-0.55	-0.41	-0.18	-0.2	-0.52	-0.58	-0.64	-0.65	-0.26	-0.36	-0.31	-0.35
chrXII	367262	367310	.	0.01	0.03	0.36	0.47	0.3	-0.13	-0.28	-0.2	-0.12	-0.02	0.02	0.04	-0.13	-0.03	-0.01	0.08
chrXVI	504132	504191	.	0	-0.07	0	0.02	0.09	-0.18	-0.32	0.2	-0.3	-0.28	-0.26	-0.18	-0.02	-0.1	0.19	0.13
chrXII	147716	147760	.	-0.18	-0.02	0.07	0.07	0.38	0.06	-0.17	-0.32	-0.04	-0.07	-0.31	-0.12	-0.29	-0.32	-0.43	-0.26
chrXV	670785	670844	.	-0.16	-0.22	-0.19	-0.33	-0.28	0.06	0.16	-0.08	0.08	0.03	0.27	0.21	0.28	0.09	-0.26	-0.07
chrIX	363431	363475	.	0.12	-0.06	0.2	0.52	0.51	0.43	0.18	0.09	-0.15	-0.1	0.09	0	0.05	0.06	-0.08	0.28
chrX	381175	381234	.	0.23	0.25	0.43	0.41	0.32	0.12	-0.23	0.53	0.44	0.44	0.32	0.47	0.32	0.22	0.15	0.23
chrVII	13301	13360	.	-0.24	-0.14	-0.29	-0.35	-0.46	-0.37	-0.22	-0.26	-0.3	-0.55	-0.39	-0.35	-0.29	-0.22	-0.32	-0.15
chrVI	70091	70150	.	-0.28	-0.18	-0.11	-0.13	-0.17	-0.45	-0.34	-0.34	-0.42	-0.44	-0.42	-0.43	-0.33	-0.2	-0.1	0.09
chrXI	533392	533440	.	-0.05	-0.27	-0.27	-0.24	0.01	0.18	0.03	-0.28	-0.27	-0.23	-0.26	-0.42	-0.04	-0.32	-0.08	-0.41
chrVI	237883	237942	.	-0.23	-0.3	-0.36	-0.66	-0.67	-0.81	-0.33	-0.39	-0.24	-0.37	-0.49	-0.44	-0.48	-0.26	-0.31	-0.31
chrXII	228981	229038	.	0.1	0.41	0.71	0.4	0.26	0.5	0.34	0.17	0.07	-0.06	0.06	-0.02	-0.16	-0.08	0.06	0.09
chrIII	19301	19360	.	-0.49	-0.45	-0.42	-0.3	-0.28	-0.54	-0.21	-0.65	-0.15	-0.22	-0.1	-0.09	-0.41	0.01	-0.35	-0.19
chrXVI	486436	486491	.	-0.08	-0.68	-0.54	-0.67	-0.73	-0.42	-0.03	-0.2	-0.49	-0.41	-0.71	-0.5	-0.38	-0.36	-0.48	-0.47
chrXV	643585	643644	.	-0.23	-0.34	-0.49	-0.63	-0.66	-0.65	-0.35	-0.33	-0.32	-0.31	-0.32	-0.43	-0.05	-0.03	-0.18	-0.29
chrIV	432513	432567	.	0.04	0.17	0.33	0.04	0.17	0.01	-0.22	0	0.04	-0.07	0	-0.15	-0.17	-0.4	-0.13	-0.09
chrVI	52895	52950	.	-0.11	-0.22	-0.43	-0.46	-0.52	0.18	0.39	0.19	-0.13	-0.27	-0.05	-0.1	0.12	-0.09	0.49	0.12
chrXVI	694747	694791	.	0.34	0.45	0.39	0.33	0.56	0.39	0.27	0.54	0.46	0.49	0.41	0.32	0.49	0.31	0.41	0.35
chrXVI	439032	439091	.	-0.35	0.06	-0.01	0.21	0.14	-0.21	-0.06	-0.59	-0.12	-0.13	0.21	0	-0.25	0.07	-0.07	0.24
chrXVI	442332	442391	.	-0.28	-0.5	-0.5	-0.25	-0.49	-0.51	-0.27	-0.46	-0.46	-0.52	-0.54	-0.56	-0.66	-0.46	-0.44	-0.44
chrXIV	114528	114587	.	-0.35	-0.16	-0.16	-0.2	-0.59	-0.36	-0.31	-0.17	-0.11	-0.02	0.09	-0.21	-0.19	-0.11	-0.19	-0.17
chrX	382375	382434	.	0.27	0.23	0.33	0.38	0.18	0	-0.19	0.52	0.39	0.35	0.29	0.16	0.33	0.06	0.4	0.36
chrXIV	86629	86680	.	0.18	0.36	0.57	0.51	0.41	0.42	0.1	0.11	0.28	0.29	0.25	0.27	0.14	0.06	0.14	0.12
chrXVI	561732	561791	.	-0.33	0.15	0.25	0.36	0.14	-0.14	-0.37	-0.53	-0.21	0.16	0.15	-0.1	-0.24	-0.11	-0.11	-0.01
chrVI	250394	250438	.	0.04	0.26	0.1	0.11	0.06	-0.08	0.06	0.27	0.27	0.18	0.01	0.29	0.08	0.21	0.16	0.4
chrI	40246	40305	.	-0.14	-0.11	-0.18	-0.2	-0.01	-0.05	-0.14	-0.23	-0.13	-0.07	0.03	-0.09	-0.1	-0.22	-0.21	-0.17
chrV	298427	298478	.	-0.01	-0.55	-0.6	-0.53	-0.32	-0.07	-0.14	-0.19	-0.03	-0.1	-0.25	-0.24	-0.23	-0.26	-0.23	-0.17
chrXVI	499332	499391	.	-0.09	-0.1	-0.2	0.12	0.09	0.23	0.39	0.03	0.12	0.22	0.41	0.28	0.07	0.33	0.38	0.27
chrXI	503788	503847	.	-0.07	-0.05	-0.22	-0.28	-0.15	-0.12	-0.08	-0.22	-0.09	0.03	0.02	-0.06	-0.08	0.02	-0.25	-0.17
chrIII	94001	94049	.	0.01	-0.13	-0.11	0.07	0.29	0.23	0.24	-0.12	-0.23	-0.15	0.03	0.13	-0.04	-0.16	-0.43	-0.2
chrIII	307611	307664	.	0.39	0.23	0.28	0.5	0.7	0.58	0.43	0.33	0.39	0.25	0.31	0.35	0.33	0.21	0.33	0.15
chrVII	59001	59060	.	-0.47	-0.42	-0.48	-0.41	-0.43	-0.06	-0.2	-0.49	-0.38	-0.41	-0.3	-0.51	-0.5	-0.32	-0.44	-0.25
chrII	479469	479519	.	0.29	0.25	0.16	0.03	0.01	0.15	-0.08	0.23	0.4	0.34	0.16	0.29	0.19	0.1	0.23	0.13
chrI	35946	36005	.	0.15	0.11	0.11	0.22	0.17	0.09	0.02	0.12	0.03	0.06	0	-0.05	0.17	-0.15	-0.02	0.04
chrXVI	707639	707691	.	-0.03	0.03	-0.1	-0.29	-0.07	-0.05	0.08	0.02	-0.08	-0.16	-0.38	-0.03	0.05	-0.02	-0.31	-0.07
chrXVI	412033	412081	.	-0.33	-0.13	-0.02	0.24	0	-0.16	-0.34	-0.14	-0.1	0	0.01	0.04	-0.08	-0.02	-0.28	-0.17
chrXVI	469232	469291	.	-0.01	-0.36	-0.34	-0.53	-0.58	-0.32	-0.1	-0.2	-0.32	-0.07	-0.55	-0.37	-0.1	-0.25	-0.5	-0.24
chrVII	85915	85960	.	0.15	0.05	0.05	-0.22	-0.12	-0.24	0.01	0.13	-0.02	-0.01	-0.01	-0.04	-0.03	0	0	0.49
chrII	477265	477320	.	-0.09	-0.37	-0.46	-0.29	0.16	0.31	0.11	0.38	-0.04	-0.18	-0.24	-0.08	0.01	-0.11	-0.11	0.01
chrXII	133014	133073	.	-0.12	-0.17	0	0.04	0.13	-0.25	-0.28	-0.21	-0.08	0	-0.14	-0.18	-0.07	-0.23	-0.13	-0.01
chrXI	525391	525435	.	0.37	0.35	0.32	0.62	0.8	0.64	0.22	0.43	0.32	0.34	0.48	0.56	0.35	0.32	0.14	0.32
chrIX	352526	352585	.	-0.34	-0.24	0.11	0.24	0.18	-0.22	-0.21	-0.23	-0.18	-0.08	-0.13	-0.01	-0.08	0	-0.08	0.02
chrXIV	187058	187117	.	-0.22	-0.27	-0.39	-0.4	-0.7	0.22	0.58	-0.04	0.18	-0.01	0.54	0.29	0.26	0.12	-0.09	-0.15
chrIII	241015	241065	.	-0.06	0.21	-0.08	-0.11	0.02	0.14	0.02	-0.13	0.14	0.28	0.07	0.17	0.2	0.14	-0.27	-0.14
chrIII	244807	244866	.	-0.07	-0.29	-0.33	-0.46	-0.53	-0.48	-0.07	-0.28	-0.44	-0.48	-0.63	-0.48	-0.34	-0.32	-0.31	-0.27
chrXV	593885	593932	.	0.22	0.1	-0.14	-0.09	-0.18	-0.1	0.2	0.23	0.08	0.04	-0.1	0.09	0.1	0.31	0.2	0.15
chrXVI	508536	508588	.	0.06	-0.02	0.25	0.42	0.12	-0.05	-0.21	0.18	-0.25	-0.27	-0.27	-0.24	-0.15	-0.13	0.13	0.11
chrIV	387164	387223	.	-0.19	-0.27	-0.44	-0.66	-0.8	-0.7	-0.18	-0.05	-0.04	-0.11	-0.41	-0.3	-0.33	-0.24	0.04	-0.03
chrIV	431909	431963	.	0.06	0.26	0.55	0.53	0.24	0.01	-0.17	0.17	0.17	0.25	0.28	0.17	0.08	0.05	0.02	0.01
chrIII	303407	303466	.	0.01	-0.15	-0.25	-0.37	-0.54	-0.36	0.17	-0.27	-0.14	-0.21	-0.33	-0.21	-0.11	-0.14	-0.2	-0.06
chrIV	310565	310610	.	-0.03	-0.16	-0.3	-0.22	0.02	0.15	0.14	0.04	-0.05	-0.19	-0.16	-0.12	-0.05	-0.09	-0.09	-0.15
chrI	46849	46903	.	0.18	-0.06	-0.15	-0.01	-0.22	-0.23	-0.23	0.18	-0.03	-0.07	0	-0.07	-0.41	-0.37	-0.12	-0.17
chrV	307134	307181	.	0.45	0.17	0.08	0.05	0.21	0.48	0.51	0.42	0.6	0.33	0.4	0.33	0.48	0.28	0.27	0.31
chrIII	250707	250764	.	-0.12	-0.1	-0.23	-0.18	-0.47	-0.51	-0.14	-0.27	-0.24	-0.36	-0.4	-0.32	-0.35	-0.15	-0.2	0.01
chrII	506261	506317	.	-0.39	-0.22	-0.32	-0.38	-0.42	-0.55	-0.39	-0.52	-0.42	-0.31	-0.15	-0.2	-0.4	-0.18	-0.52	-0.2
chrXV	623288	623343	.	0.2	0.15	0.19	0.07	0.09	-0.16	-0.09	0.37	0.25	-0.19	-0.22	0.01	-0.08	-0.01	0.49	0.43
chrIX	349733	349784	.	-0.01	-0.06	0.23	0.47	0.52	0.12	-0.23	-0.09	-0.07	-0.04	-0.22	-0.01	-0.15	-0.31	-0.3	-0.32
chrV	542361	542418	.	0.16	-0.13	-0.17	0	-0.07	-0.07	0.03	-0.17	-0.1	-0.01	0.17	0.08	0.3	0.23	0.01	0.09
chrXII	132914	132973	.	-0.05	-0.07	0.27	0.43	0.44	0.03	-0.1	-0.16	0.09	0.1	0.08	-0.12	0.03	-0.18	-0.11	0.14
chrIII	224313	224365	.	-0.3	0.36	0.56	0.35	0.19	1.04	0.48	-0.23	-0.16	-0.18	0.45	0.16	0.13	0.18	0.43	0.05
chrIII	123482	123533	.	0.32	0.34	0.29	0.53	0.63	0.16	-0.2	0.84	0.62	0.74	0.72	0.65	0.47	0.52	0.4	0.38
chrX	357379	357430	.	-0.25	-0.09	-0.28	-0.24	-0.05	0.14	-0.06	-0.39	-0.23	-0.36	-0.12	-0.14	-0.06	-0.17	-0.34	-0.19
chrII	470261	470320	.	0.04	0.07	-0.07	-0.12	-0.21	-0.38	-0.11	-0.04	0.05	0.16	0.16	0.08	0.42	0.2	0.05	0.04
chrV	566460	566504	.	0.53	0.16	0.34	0.26	0.23	0.2	-0.27	0.92	0.22	0.08	0.1	0.22	-0.07	-0.15	0.67	0.21
chrIII	121078	121137	.	0.36	0.25	0.44	0.45	0.38	0.17	0.17	0.39	0.65	0.17	0.19	0.14	0.1	0.03	0.77	0.38
chrVI	255498	255542	.	0.02	0	-0.08	-0.16	-0.11	-0.09	-0.05	0.23	0.14	0.2	0.21	0.08	0.09	0.1	-0.05	-0.08
chrXV	612485	612544	.	-0.35	-0.37	-0.57	-0.42	-0.6	-0.41	0	-0.39	-0.35	-0.19	-0.16	-0.16	-0.2	-0.01	-0.16	0.08
chrIV	446111	446168	.	0.01	0.34	0.2	0.17	0.12	0.02	-0.04	0.16	0.52	0.43	0.33	0.21	0.36	0.18	-0.02	0.09
chrIII	237611	237666	.	0.08	-0.15	0	-0.17	0.24	0.06	-0.1	-0.01	-0.14	-0.13	-0.25	-0.21	-0.1	-0.34	-0.29	-0.14
chrXVI	456932	456991	.	-0.84	-0.51	-0.19	0.19	0.1	1.55	1.49	-0.71	-0.56	-0.39	0.18	-0.17	0.09	-0.21	0.81	-0.03
chrIII	273507	273566	.	-0.49	-0.39	-0.33	-0.25	-0.36	0.36	0.73	-0.33	-0.4	-0.31	-0.25	-0.28	-0.24	-0.38	0.07	-0.4
chrIV	466911	466957	.	0.24	0.27	0.51	0.45	0.37	0.21	-0.03	0.12	0.12	0.22	0.04	0.21	0.21	0.32	0.18	0.33
chrXII	144819	144870	.	0.75	0.7	1.04	0.64	0.88	0.22	-0.21	1.32	0.97	1.03	0.6	0.67	0.8	0.45	1.24	0.96
chrIV	402264	402323	.	-0.28	-0.17	0	0.32	0.23	-0.14	-0.21	-0.33	-0.46	-0.25	-0.17	-0.04	-0.13	0.03	-0.2	-0.02
chrVII	42602	42656	.	-0.09	-0.48	-0.36	-0.56	-0.7	-0.54	-0.26	-0.05	-0.47	-0.27	-0.73	-0.34	-0.24	-0.5	-0.26	-0.06
chrIII	138685	138737	.	1.06	0.41	0.46	0.13	0.92	0.55	0.44	1.52	0.2	0.14	0.01	0.48	0.3	0.41	1.03	0.77
chrXVI	532332	532389	.	0.11	0.07	0.03	-0.14	-0.16	-0.23	-0.01	-0.18	-0.02	0.07	-0.05	0.03	0.19	0.23	-0.16	-0.05
chrXVI	518632	518691	.	0.01	0.05	0.21	0.34	0.34	0.2	0.11	-0.14	0.1	0.03	0.13	-0.23	0.14	-0.03	0.16	0.12
chrII	470363	470407	.	0.47	0.31	0.19	0.06	0.31	0.29	0.35	0.33	0.23	0.33	0.3	0.33	0.37	0.3	0.22	0.43
chrXIV	196667	196713	.	0.21	-0.01	0.03	0.22	0.29	0.15	0.03	0.32	-0.09	0	-0.07	0.11	-0.3	-0.16	0.42	-0.14
chrVII	18501	18560	.	-0.17	-0.27	-0.23	-0.55	-0.54	-0.34	-0.1	-0.26	-0.16	-0.25	-0.5	-0.41	-0.12	0.91	0.13	-0.25
chrXVI	406441	406485	.	0.35	0.38	0.38	0.04	0.32	0.2	0.08	0.56	0.79	0.42	0.39	0.56	0.39	0.32	0.41	0.46
chrII	521961	522020	.	-0.42	-0.23	-0.48	-0.46	-0.73	-0.72	-0.46	-0.67	-0.31	-0.33	-0.17	-0.51	-0.35	-0.04	-0.47	-0.04
chrXIV	208758	208817	.	0.16	-0.2	-0.2	-0.61	-0.59	-0.17	0.08	-0.1	-0.18	-0.29	-0.35	-0.23	0.06	0.35	-0.02	-0.06
chrXII	248180	248230	.	-0.19	0.04	-0.19	-0.07	0	0.03	0	0.23	0	0.16	0.19	0.29	-0.03	0.12	-0.05	0.12
chrXII	234279	234338	.	0.18	-0.13	0.26	-0.06	-0.29	-0.21	-0.45	0.26	0.14	-0.04	0.24	0.1	-0.12	-0.12	-0.3	-0.46
chrIX	367026	367085	.	-0.13	-0.11	-0.25	0.37	0.11	-0.06	-0.34	-0.21	-0.15	-0.13	-0.03	-0.24	-0.24	-0.1	-0.25	-0.09
chrIII	252513	252557	.	0.03	0.09	-0.07	-0.22	-0.2	-0.44	-0.19	-0.09	-0.01	0.07	-0.13	0.03	-0.11	0.06	-0.22	0.01
chrXVI	416632	416681	.	-0.11	0.14	0.49	0.13	0.14	0.14	-0.12	-0.21	-0.1	-0.27	-0.14	-0.02	0.07	-0.02	0.01	0.05
chrXII	166014	166071	.	-0.06	-0.14	-0.24	-0.03	0.12	0.09	-0.18	-0.13	-0.15	-0.14	0.04	-0.01	-0.2	-0.12	-0.51	-0.28
chrIII	244607	244666	.	-0.16	-0.18	-0.37	-0.35	-0.53	-0.62	-0.2	-0.52	-0.39	-0.23	-0.15	-0.26	-0.28	-0.1	-0.42	-0.22
chrIII	27601	27660	.	-0.12	-0.11	-0.1	-0.19	-0.09	0.12	0	-0.06	0.03	-0.14	-0.32	-0.17	-0.03	-0.3	-0.23	-0.39
chrIII	5403	5455	.	0.21	0	-0.17	-0.31	-0.63	-0.51	-0.1	0.15	0.02	-0.03	0.16	-0.19	-0.28	-0.16	0.33	0.01
chrIV	320873	320923	.	-0.16	-0.1	-0.07	0.22	0.26	-0.15	-0.15	-0.33	-0.16	0.08	0.18	0.01	-0.15	0.05	0.03	0.18
chrXIV	80136	80186	.	-0.05	-0.09	-0.06	0.1	0.03	0.17	-0.23	-0.19	-0.1	-0.02	0.06	-0.01	-0.05	-0.17	-0.26	-0.17
chrX	392076	392127	.	-0.17	-0.18	-0.29	-0.61	-0.38	-0.35	-0.25	0.07	-0.08	-0.04	-0.2	-0.04	-0.14	-0.02	-0.38	-0.43
chrIV	476811	476861	.	-0.07	0.07	0.32	0.38	0.33	0.52	0.33	-0.05	0.04	0.06	0.1	-0.22	0.2	-0.06	0.47	0.15
chrIII	296407	296460	.	-0.4	-0.31	-0.57	-0.74	-0.89	-0.86	-0.16	-0.48	-0.32	-0.4	-0.43	-0.53	-0.39	-0.29	-0.04	-0.2
chrXVI	539232	539291	.	-0.36	-0.11	-0.4	-0.39	-0.35	-0.46	-0.37	-0.55	-0.37	-0.21	-0.25	-0.35	-0.23	-0.27	-0.57	-0.3
chrXII	234879	234938	.	-0.23	-0.05	0.16	0.16	0.15	0.03	-0.25	0.2	0.2	0.22	0.1	0.37	0.04	0.08	0.03	-0.13
chrXIV	192861	192912	.	-0.42	-0.16	-0.28	-0.14	-0.4	-0.14	0.1	-0.66	-0.3	-0.2	-0.16	-0.42	-0.23	-0.09	-0.37	-0.08
chrIV	405570	405623	.	-0.01	0.3	0.51	0.39	0.21	0.01	-0.15	-0.3	0.06	-0.03	0.19	-0.01	-0.15	-0.01	-0.08	0.29
chrI	49746	49805	.	-0.48	-0.25	-0.41	-0.32	-0.62	-0.53	-0.13	-0.52	-0.32	-0.3	-0.33	-0.31	-0.26	-0.19	-0.37	-0.35
chrXIV	113728	113785	.	0.08	-0.01	-0.11	-0.4	-0.27	-0.25	-0.13	0.11	-0.13	-0.23	-0.24	-0.18	-0.25	-0.3	-0.11	-0.21
chrIV	379765	379821	.	-0.32	-0.42	-0.34	-0.3	-0.44	-0.66	-0.19	-0.28	-0.21	-0.09	-0.15	0.02	-0.24	-0.01	-0.17	0.13
chrXVI	416143	416187	.	0.22	0.28	0.58	0.53	0.24	0.13	-0.08	-0.04	-0.1	-0.03	-0.19	-0.17	-0.02	-0.31	-0.13	0.18
chrIII	315507	315566	.	0.17	-0.38	-0.1	-0.01	0	1.25	1.3	0.38	0.07	0.15	0.15	0.08	0.68	0.33	2.06	0.6
chrXII	366361	366414	.	-0.11	-0.25	0.32	0.36	0.24	0	0	-0.09	0.17	-0.2	-0.19	-0.08	-0.11	-0.17	0.01	0.07
chrIV	476115	476168	.	-0.44	-0.39	-0.33	-0.07	0.19	0.35	0.32	-0.61	-0.43	-0.27	-0.37	-0.19	-0.26	-0.26	-0.04	-0.38
chrIII	22101	22160	.	-0.4	-0.32	-0.38	-0.43	-0.28	-0.4	-0.2	-0.34	-0.23	-0.48	-0.43	-0.38	-0.33	-0.36	-0.41	-0.3
chrXVI	465535	465585	.	-0.08	0.17	-0.14	-0.19	-0.1	0.08	-0.11	-0.09	-0.18	-0.29	-0.1	-0.28	-0.07	-0.16	-0.24	-0.22
chrXVI	692934	692979	.	0.15	0.1	0.04	0.35	0.35	0.17	0.24	0.35	0.17	0.2	0.08	0.29	0.23	0.28	0.32	0.44
chrIV	1230369	1230422	.	-0.32	-0.21	-0.24	-0.4	-0.47	-0.32	-0.19	-0.22	-0.16	-0.26	-0.62	-0.43	-0.27	-0.29	-0.28	-0.35
chrVII	56712	56756	.	-0.01	0.16	0.13	0	0.38	0.17	-0.02	0.02	0.08	-0.03	0.06	0.12	-0.09	-0.09	-0.43	-0.18
chrIII	22205	22255	.	-0.34	-0.42	-0.36	-0.37	-0.38	-0.32	-0.21	-0.58	-0.15	-0.13	-0.15	0.01	-0.19	-0.05	-0.4	-0.13
chrIII	82701	82760	.	0.92	0.73	0.59	0.44	0.42	0.87	0.92	1.14	0.97	0.75	0.22	0.5	0.82	0.74	1.05	0.75
chrIII	217607	217665	.	-0.14	-0.01	0.07	0.21	0.13	0.01	-0.27	-0.1	0.07	0.15	0.08	0.05	0.17	0.13	-0.04	0.04
chrX	373878	373932	.	0.11	0.31	0.37	0.34	0.03	0.21	0.13	0.41	0.46	0.53	0.65	0.57	0.6	0.67	0.62	0.16
chrIX	373727	373777	.	-0.04	-0.03	-0.15	-0.21	-0.09	-0.11	-0.11	-0.14	0.06	0	0.02	-0.13	-0.05	0.05	-0.29	-0.26
chrXII	357656	357708	.	-0.01	0.09	-0.19	-0.24	0.22	-0.17	-0.19	-0.17	-0.04	0.09	-0.24	-0.14	-0.18	-0.26	-0.12	-0.17
chrXIV	183158	183217	.	-0.08	-0.29	-0.46	-0.41	-0.5	-0.46	-0.13	-0.27	-0.34	-0.28	-0.37	-0.2	-0.16	-0.06	-0.26	-0.02
chrV	292327	292386	.	-0.25	-0.08	0.08	-0.1	-0.02	-0.06	-0.18	-0.11	-0.07	-0.04	-0.06	-0.1	-0.14	-0.28	-0.18	-0.28
chrXII	168114	168173	.	0.71	0.53	0.61	0.64	0.77	0.97	0.99	1.04	0.92	0.83	0.85	0.97	0.93	0.86	1.14	0.81
chrVI	264889	264937	.	0.17	0.17	0	-0.17	-0.12	-0.34	-0.12	0.2	0.13	0.13	0.2	0.09	-0.01	0	0.12	0.13
chrVI	215783	215842	.	-0.07	0	0.09	0.09	-0.01	0.06	-0.11	-0.22	-0.16	0.01	-0.04	0.03	-0.09	-0.23	0.12	-0.08
chrII	501268	501316	.	0.07	0.03	0.04	0.23	0.3	0.21	0.26	0	0.04	0.07	0.14	-0.04	-0.12	-0.14	-0.22	-0.15
chrII	523161	523220	.	0.17	-0.15	-0.14	-0.25	-0.46	-0.44	0.25	-0.08	-0.2	-0.29	-0.31	-0.24	0	-0.14	0.02	0.01
chrXII	370756	370800	.	0.24	0.46	0.6	0.29	0.2	0.22	-0.38	0.72	0.73	0.72	0.64	0.76	0.48	0.09	0.07	0.17
chrIII	50301	50360	.	-0.38	-0.59	-0.16	-0.13	-0.36	1.6	0.87	0.19	-0.36	-0.4	-0.25	0	-0.07	0.05	-0.1	-0.02
chrXVI	492239	492289	.	-0.07	0.03	-0.1	-0.2	-0.21	-0.1	-0.06	0.06	0.07	0.05	0.05	-0.02	-0.08	0.07	0.03	0
chrIII	35301	35353	.	-0.11	0.33	0.67	0.48	0.21	0.07	-0.19	-0.12	-0.03	0.06	0.13	-0.09	0.08	-0.15	-0.17	-0.11
chrIII	295407	295466	.	0.25	0.22	0.08	0.04	-0.12	0.25	0.55	0.83	0.73	0.55	0.85	0.8	0.73	0.72	0.77	0.32
chrXV	631189	631234	.	0.18	0.11	-0.02	-0.08	-0.16	-0.13	-0.03	0.38	0.08	0.24	0.2	0.12	0.06	0.12	-0.15	-0.17
chrVI	250583	250636	.	0.23	0.28	0.3	0.17	0.19	-0.1	-0.17	0.34	0.31	0.13	0.18	0.27	0.17	0.19	0.16	0.21
chrXV	680185	680241	.	0.03	0.03	-0.03	0.05	0.06	-0.12	-0.07	0.05	0.03	0.01	-0.14	0	0	0.09	0.17	0.04
chrXVI	689832	689888	.	-0.19	0.01	-0.02	-0.19	0.09	0.34	0.21	0.13	0.18	0.17	0.2	0.24	0.15	0.15	-0.04	-0.16
chrX	355275	355334	.	0.35	0.26	0.16	0.26	0.2	0.14	0.34	0.72	0.65	0.54	0.55	0.62	0.45	0.91	0.47	0.41
chrXIV	177158	177217	.	-0.17	-0.28	-0.37	-0.53	-0.43	-0.5	-0.07	-0.46	-0.28	-0.35	-0.6	-0.41	-0.23	-0.07	-0.38	-0.21
chrXVI	464746	464790	.	-0.1	-0.05	-0.03	-0.23	0.01	0.04	-0.04	-0.14	-0.12	-0.01	-0.19	-0.05	-0.1	-0.27	-0.74	-0.46
chrXV	663785	663842	.	0.32	0.35	0.41	0.23	0.38	0.55	0.69	0.73	0.67	0.63	0.53	0.73	0.65	0.54	0.58	0.41
chrII	510164	510217	.	-0.4	-0.16	-0.39	-0.54	-0.63	-0.65	-0.21	-0.45	-0.43	-0.06	-0.29	-0.26	-0.28	-0.12	-0.46	-0.11
chrXII	221785	221835	.	-0.22	-0.08	-0.1	0.06	-0.01	0.07	-0.1	-0.2	0.02	-0.03	-0.31	-0.29	0.04	-0.02	0.36	0.2
chrXIV	215660	215704	.	0.43	0.29	0.23	0.04	0.19	0.19	0.33	0.32	0.41	0.42	0.49	0.38	0.32	0.21	0.08	0.15
chrVI	187183	187241	.	0.02	-0.05	-0.09	0.2	0.18	0.18	-0.14	-0.11	-0.17	-0.2	-0.08	-0.23	-0.01	0.15	-0.32	-0.16
chrXV	678085	678144	.	-0.09	-0.03	-0.11	-0.21	-0.27	0.26	0.61	0.02	0.27	0.18	0.08	0.01	0.4	0.28	0.5	0.46
chrVII	76101	76160	.	-0.07	0.05	-0.18	-0.52	-0.2	-0.08	-0.04	0.09	0.11	0	-0.13	-0.06	-0.07	-0.13	-0.38	-0.09
chrVI	82391	82450	.	0.14	0.06	-0.14	-0.39	-0.52	-0.48	-0.43	0.55	0.23	0.06	-0.05	-0.1	-0.33	-0.04	0.15	0.03
chrXII	142314	142373	.	-0.06	0.15	0.42	0.15	0.2	-0.04	-0.23	-0.19	-0.13	-0.11	-0.11	-0.11	-0.04	0.04	0	0
chrII	501676	501720	.	0.34	0.16	0.06	0.08	0.22	0.06	-0.05	0.35	0.22	0.22	0.28	0.21	-0.09	0	-0.11	-0.09
chrVI	50601	50650	.	0.2	0.03	-0.09	-0.25	-0.31	-0.24	-0.09	-0.02	-0.03	-0.09	-0.19	-0.05	-0.16	-0.09	-0.19	0.01
chrII	517261	517320	.	-0.19	-0.32	-0.38	-0.15	-0.08	0.63	0.94	-0.13	-0.1	-0.14	0.06	0.02	0.26	0.35	1.2	0.36
chrVII	49705	49755	.	-0.06	-0.16	-0.24	-0.31	-0.24	-0.29	-0.04	-0.18	-0.1	-0.21	-0.34	-0.1	-0.13	0.07	-0.15	0.07
chrIV	431610	431668	.	0.03	0	0.43	0.29	0.22	-0.11	-0.19	0.12	-0.04	0.19	-0.15	0.11	-0.05	0.02	0.09	0.13
chrXI	530690	530741	.	-0.31	-0.18	-0.18	0.26	0.27	0.2	0.18	-0.41	-0.16	-0.06	0.11	-0.1	-0.15	0.1	0.8	-0.13
chrII	507561	507620	.	-0.38	-0.22	-0.46	-0.66	-0.82	-0.66	-0.29	-0.67	-0.26	-0.5	-0.57	-0.65	-0.32	-0.21	-0.34	-0.28
chrVI	215484	215539	.	-0.16	-0.15	0.04	0.08	-0.04	0.06	-0.23	-0.18	-0.12	0	-0.16	-0.23	-0.04	-0.13	0.26	0.05
chrIII	58001	58051	.	0.48	0.56	0.48	0.37	0.67	0.57	0.28	0.37	0.53	0.78	0.62	0.72	0.79	0.59	0.15	0.42
chrXII	374756	374815	.	0.49	0.46	0.43	0.35	0.15	-0.08	0.07	0.61	0.29	0.34	0.53	0.21	0.21	0.34	1.08	0.59
chrVI	226683	226728	.	0.42	0.39	0.31	0.3	0.48	0.4	0.7	0.8	0.8	0.62	0.58	0.73	0.63	0.57	0.59	0.42
chrIV	453812	453868	.	0.18	0.15	0.03	0.38	0.14	0.37	0.32	0.38	0.2	0.2	0.26	0.23	0.21	0.15	0.28	0.24
chrXII	229086	229134	.	0.16	0.34	0.63	0.48	0.49	0.43	0.17	0.04	0.22	-0.02	0.22	0.04	0.08	-0.01	0.32	0.22
chrIV	359764	359823	.	0	-0.05	-0.14	-0.3	-0.43	-0.76	-0.55	0.35	0.26	0.38	0.22	0.22	0.38	0.36	-0.04	0.18
chrIII	283407	283460	.	0.29	0.04	0.01	-0.23	-0.21	-0.27	-0.03	0.05	-0.06	-0.17	-0.21	-0.03	0.14	-0.09	-0.1	-0.04
chrI	31947	31998	.	0.24	-0.03	0.34	0.29	0.5	0.5	0.15	0.35	-0.06	0.11	-0.09	0.19	0.17	0.03	0.36	0.12
chrIII	207421	207465	.	0.03	0.17	-0.05	-0.11	0.07	0.25	0.43	0.01	0.08	0.13	0.02	0.1	0.21	0.22	-0.07	0.28
chrVII	24502	24560	.	0.25	0.38	0.29	0.35	0.18	-0.26	-0.13	0.39	0.55	0.65	0.67	0.45	0.28	0.33	0.51	0.38
chrIV	410265	410323	.	0.45	0.39	0.65	0.62	0.22	0.03	-0.2	0.62	0.53	0.48	0.5	0.45	0.65	0.24	0.21	0.23
chrXII	139119	139173	.	-0.12	0.09	0.24	0.17	0.17	-0.02	-0.01	-0.24	-0.26	-0.19	-0.31	-0.2	-0.23	-0.25	0.28	-0.16
chrXV	660500	660544	.	-0.11	0.04	-0.09	-0.26	-0.14	-0.07	-0.19	-0.34	-0.22	-0.34	-0.16	-0.1	-0.21	-0.14	-0.32	-0.24
chrIV	1257973	1258020	.	-0.08	0.07	-0.1	-0.16	-0.23	-0.31	-0.06	-0.14	-0.03	0.14	-0.06	-0.02	-0.21	0.03	-0.18	-0.03
chrIII	83201	83251	.	0	0.21	-0.05	0.08	0.23	-0.07	-0.09	0.24	0.2	0.36	0.21	0.1	0.15	0.08	0.12	-0.14
chrI	14952	15002	.	-0.22	-0.39	-0.54	-0.41	-0.61	-0.44	-0.46	-0.19	-0.33	-0.58	-0.52	-0.42	-0.51	-0.54	-0.39	-0.28
chrXI	493688	493747	.	-0.44	-0.45	-0.64	-0.49	-0.75	-0.78	-0.17	-0.54	-0.35	-0.28	-0.14	-0.06	-0.35	0	-0.35	-0.42
chrIII	65701	65760	.	-0.24	-0.5	-0.39	0.2	0.42	0.33	0.24	-0.17	-0.34	-0.29	0.05	0.15	-0.17	0.12	0.15	-0.07
chrXVI	399532	399591	.	-0.14	-0.19	-0.29	-0.17	-0.18	-0.23	-0.17	-0.25	-0.17	0.03	-0.22	0.09	-0.1	-0.02	-0.2	-0.1
chrVI	265086	265141	.	0.14	0.05	-0.12	-0.1	-0.4	-0.24	-0.29	0.15	0.13	0.08	-0.04	0.06	-0.16	-0.23	0.05	-0.07
chrI	40661	40705	.	-0.02	-0.27	-0.06	0.09	0.1	0.04	0.05	-0.22	-0.23	-0.1	-0.21	-0.16	-0.22	-0.28	-0.1	-0.12
chrX	363875	363934	.	-0.04	-0.09	-0.14	0.22	0.21	0.13	-0.03	-0.28	-0.21	-0.35	-0.09	-0.24	-0.13	-0.17	-0.32	-0.2
chrII	485461	485520	.	-0.19	0.18	0.31	0.25	0.17	-0.1	-0.21	-0.31	-0.2	0.07	-0.15	0.01	-0.2	-0.02	-0.15	-0.07
chrVI	256784	256829	.	-0.01	-0.19	-0.08	-0.1	-0.1	0.09	0.33	-0.14	0.11	-0.05	0.2	0.1	0.11	0.14	1.6	0.07
chrV	304227	304286	.	-0.02	-0.32	-0.14	-0.44	-0.04	-0.12	-0.21	0.08	-0.19	-0.16	-0.61	-0.23	-0.22	-0.4	0.14	-0.05
chrXVI	473838	473889	.	-0.09	-0.07	-0.38	-0.29	-0.31	-0.27	-0.09	-0.05	-0.19	-0.24	-0.24	-0.15	-0.18	-0.07	-0.25	-0.16
chrXV	595586	595642	.	0.9	1.04	0.76	-0.43	0.81	0.62	0.47	1.38	0.96	0.74	0.59	0.89	0.68	0.79	0.73	0.49
chrIV	434009	434068	.	0.07	0.46	0.41	0.2	0	-0.34	-0.22	0.35	0.42	0.33	0.22	0.31	0.34	0.39	0.57	0.36
chrIII	218607	218666	.	-0.2	-0.16	-0.03	0.14	0.17	-0.04	0.07	-0.41	-0.24	-0.16	-0.03	-0.25	-0.23	-0.14	-0.25	-0.09
chrXIV	176058	176117	.	0.01	-0.35	-0.36	-0.42	-0.49	-0.45	-0.32	-0.28	-0.24	-0.15	-0.47	-0.48	-0.25	-0.32	-0.37	-0.27
chrIV	325664	325723	.	-0.44	0.04	0.23	0.04	-0.03	-0.34	-0.36	-0.34	-0.18	-0.1	0.18	0.13	-0.19	0.14	-0.1	-0.02
chrVI	79793	79849	.	-0.34	-0.17	-0.33	-0.41	-0.35	-0.69	-0.29	-0.41	-0.3	-0.2	-0.28	-0.18	-0.47	-0.06	-0.46	-0.47
chrV	292927	292986	.	-0.18	-0.11	-0.04	-0.15	-0.08	-0.31	-0.29	-0.15	-0.01	0	0.03	-0.13	-0.19	-0.12	-0.12	-0.11
chrII	474764	474818	.	-0.12	-0.1	-0.18	-0.12	-0.11	-0.04	-0.32	-0.2	-0.13	-0.08	-0.06	-0.14	0.02	-0.29	-0.36	-0.22
chrXI	516788	516847	.	-0.27	0.36	0.65	0.79	0.8	0.78	0.93	0.34	0.28	0.37	0.45	0.35	0.42	0.31	0.87	0.45
chrVI	236784	236841	.	-0.05	0.18	-0.17	-0.35	-0.47	-0.18	0.07	-0.12	-0.15	-0.2	-0.08	-0.15	0.03	0.17	-0.14	0.16
chrIII	113578	113637	.	-0.15	-0.1	0.24	0.29	0.06	0.11	-0.14	-0.33	-0.13	-0.14	-0.09	-0.16	-0.06	-0.24	-0.18	-0.14
chrXVI	564835	564891	.	0.08	0.45	0.66	0.44	0.24	-0.11	-0.23	0.12	0.12	0.16	0.04	-0.07	0.12	-0.15	0	-0.17
chrV	305230	305283	.	0.12	0.14	0.08	-0.28	0.12	0.1	-0.14	0.15	0.28	0.19	0.15	0.31	0.15	-0.01	0.22	0.13
chrIII	246112	246159	.	-0.12	-0.05	-0.23	-0.19	-0.18	-0.36	0.05	-0.19	-0.13	-0.03	0.08	0.04	-0.19	0.16	-0.31	-0.17
chrVI	264685	264738	.	0.23	0.09	-0.02	-0.05	-0.17	-0.35	-0.32	0.19	0.13	0.07	0.05	0.11	0.09	0.04	0.14	0.03
chrIX	338426	338485	.	-0.27	0.07	0.48	0.17	-0.11	-0.21	-0.36	-0.18	-0.06	0.37	0.02	-0.01	0.04	-0.09	-0.43	-0.14
chrVII	84602	84650	.	-0.52	-0.64	-0.69	-0.5	-0.87	-0.69	-0.26	-0.39	-0.52	-0.4	-0.22	-0.38	-0.61	-0.28	-0.45	-0.29
chrII	489172	489216	.	0.27	0.27	0.52	0.28	0.48	0.08	-0.12	0.32	-0.01	0.03	-0.04	0.08	-0.18	-0.11	0.03	0.02
chrXVI	461932	461991	.	-0.06	-0.48	-0.51	-0.17	-0.28	0.12	0.19	-0.25	-0.18	-0.21	0.04	-0.1	-0.09	-0.28	-0.2	-0.16
chrII	479161	479220	.	0.44	0.63	0.23	0.25	0.2	0.65	0.95	1.02	0.65	0.65	0.62	0.64	0.54	0.19	0.89	0.57
chrIV	1222569	1222628	.	-0.46	-0.55	-0.61	-0.72	-1.07	-0.69	-0.41	-0.43	-0.45	-0.55	-0.69	-0.65	-0.35	-0.5	-0.54	-0.47
chrXV	644085	644134	.	-0.29	-0.28	-0.3	-0.21	-0.4	-0.47	-0.12	-0.5	-0.24	-0.08	-0.06	-0.11	-0.3	-0.05	-0.2	0.26
chrIII	239407	239451	.	0.78	0.78	0.88	0.58	0.71	0.41	0.05	1.15	0.93	0.9	0.57	0.71	0.85	0.42	0.8	0.75
chrXVI	418532	418591	.	-0.15	0.41	0.6	0.52	0.49	0.13	-0.01	-0.11	-0.07	0.14	-0.32	-0.01	-0.11	-0.14	0.71	-0.07
chrIII	27101	27160	.	-0.08	-0.06	-0.29	0.11	0.04	-0.08	-0.13	0.02	-0.14	-0.07	-0.01	-0.05	-0.14	0	0.09	0.15
chrXV	604385	604444	.	-0.2	-0.23	-0.38	-0.42	-0.24	-0.15	-0.13	-0.36	-0.21	-0.31	-0.45	-0.35	-0.21	-0.27	-0.58	-0.3
chrVI	185485	185537	.	0.09	0.07	-0.02	0.12	0.38	0.49	-0.04	-0.18	-0.2	-0.04	-0.02	0.05	-0.03	-0.19	-0.21	-0.12
chrXVI	566232	566291	.	-0.12	0.17	0.38	0.49	0.3	-0.1	-0.24	-0.23	-0.09	-0.07	0.15	0.07	-0.13	0.01	-0.02	-0.03
chrXIV	177558	177617	.	-0.25	-0.28	-0.42	-0.56	-0.66	-0.58	-0.23	-0.43	-0.29	-0.34	-0.68	-0.59	-0.24	-0.32	-0.55	-0.43
chrXVI	574032	574091	.	0.06	-0.07	0.02	0.23	0.07	0.05	-0.22	-0.08	0.1	-0.01	-0.05	0	0.23	0.13	0.05	0.01
chrXVI	675732	675791	.	-0.38	-0.47	-0.66	-0.94	-0.62	0.03	0.01	-0.22	-0.58	-0.49	-0.71	-0.39	-0.36	-0.55	-0.69	-0.61
chrXV	584085	584144	.	-0.6	-0.26	-0.55	-0.59	-0.96	-0.74	-0.52	-0.26	-0.15	-0.17	-0.07	-0.34	-0.47	-0.13	-0.31	-0.44
chrIV	434309	434368	.	0.56	0.86	0.84	0.58	0.8	0.77	0.67	1.2	0.98	0.85	0.75	1.02	1.04	0.96	1.45	0.9
chrIV	404064	404123	.	0.06	0.09	0.26	0.33	0.08	-0.22	-0.25	-0.08	-0.17	-0.09	0.11	-0.15	-0.16	-0.12	-0.25	-0.19
chrXIV	196962	197017	.	0.13	0.1	0.09	0.05	0.28	-0.12	-0.09	0.28	0.11	0.07	-0.07	0.05	-0.14	0.1	0.45	0.17
chrVI	213983	214042	.	-0.26	-0.12	-0.03	0.17	0.31	0.09	-0.18	-0.02	-0.2	-0.05	-0.27	-0.05	-0.19	-0.24	-0.2	-0.19
chrXV	633085	633144	.	-0.04	-0.09	-0.11	-0.37	-0.72	-0.33	0.16	0.11	0.15	0.18	0.23	-0.11	0.32	0.35	0.06	0.04
chrXIV	88428	88480	.	-0.11	0.56	0.63	0.35	0.55	0.33	0.19	-0.34	0.63	0.61	0.51	0.39	0.4	0.19	0.23	0.4
chrIV	331270	331315	.	0.44	0.69	0.9	0.51	0.6	0.19	-0.03	0.77	0.62	0.42	0.36	0.57	0.5	0.29	0.76	0.97
chrXIV	184661	184717	.	0.1	0	-0.01	-0.23	-0.25	-0.37	0.05	-0.02	0.01	-0.06	-0.09	-0.15	-0.08	-0.14	-0.08	-0.04
chrIV	396964	397023	.	0.09	-0.14	0.06	0.2	0.34	0.37	0.34	0.24	0.21	0.24	-0.13	0.17	0.25	0.1	0	0.15
chrXIV	109434	109487	.	0.37	0.17	0.13	-0.17	-0.22	-0.35	-0.15	0.38	0.27	0.23	0.1	0.17	0.14	0.05	0.2	0.05
chrIX	352426	352485	.	-0.15	-0.22	-0.05	0.31	-0.05	-0.25	-0.38	-0.32	-0.32	-0.23	-0.15	-0.19	-0.23	-0.42	-0.48	-0.38
chrXII	381656	381715	.	-0.16	-0.16	0.21	0.33	0.22	0.01	-0.22	-0.12	-0.2	-0.12	-0.21	-0.09	0.23	-0.04	-0.14	-0.1
chrIII	294607	294666	.	-0.48	-0.56	-0.78	-0.64	-0.74	-0.47	0.22	-0.4	-0.18	-0.28	-0.24	-0.22	-0.2	0.08	0.85	0.01
chrVII	42401	42460	.	-0.32	-0.44	-0.46	-0.53	-0.83	-0.95	-0.53	-0.43	-0.5	-0.56	-0.58	-0.74	-0.32	-0.67	-0.2	-0.04
chrIII	256507	256566	.	-0.33	-0.13	-0.39	-0.35	-0.52	-0.7	-0.34	-0.49	-0.29	-0.28	-0.21	-0.23	-0.52	-0.11	-0.54	-0.44
chrIV	385964	386022	.	-0.13	-0.38	-0.37	-0.56	-0.91	-0.56	-0.1	-0.31	-0.15	-0.21	-0.33	-0.29	-0.09	-0.28	-0.13	-0.23
chrXVI	500333	500382	.	0.18	-0.1	-0.13	0.09	0.3	0.24	0.12	-0.04	-0.1	-0.1	-0.1	-0.02	0.23	-0.09	0.07	-0.08
chrIII	55004	55060	.	-0.11	-0.23	-0.22	-0.24	-0.07	-0.08	-0.06	-0.27	-0.14	-0.26	-0.26	-0.01	-0.02	-0.17	-0.32	-0.24
chrVI	181983	182042	.	-0.2	-0.31	-0.35	-0.22	0.08	0.35	0.18	-0.02	-0.15	-0.32	-0.02	0.02	0.2	0.02	-0.21	-0.08
chrIX	349626	349685	.	0.02	-0.03	0.1	0.35	0.47	0.08	-0.17	-0.04	-0.27	-0.19	-0.16	-0.04	0.11	-0.05	0	0.11
chrVI	226185	226232	.	0.16	0.06	-0.16	-0.36	-0.27	-0.13	-0.1	0.37	0.18	0.17	0.22	-0.01	0.15	-0.2	-0.21	-0.15
chrVI	204583	204633	.	0.13	0.35	0.67	0.57	0.48	0.28	-0.11	0.36	0.25	0.21	0.14	0.19	0.18	0	-0.34	-0.29
chrXIV	206069	206117	.	0.03	-0.07	-0.24	-0.35	-0.47	-0.55	-0.3	-0.11	-0.18	-0.18	-0.32	-0.18	-0.39	-0.26	-0.28	-0.12
chrVII	74101	74146	.	0.17	0.09	-0.07	-0.24	-0.04	0.19	0.11	0.25	0.42	0.29	0.08	0.26	0.25	0.24	0.09	0.1
chrXVI	483145	483189	.	0.15	0.04	0	-0.21	-0.33	-0.08	0.07	0.01	-0.02	-0.04	-0.07	-0.06	-0.14	-0.1	0.12	0.2
chrXVI	459032	459091	.	-0.32	-0.2	-0.32	-0.28	-0.22	-0.27	-0.03	-0.18	-0.28	-0.25	-0.65	-0.53	-0.41	-0.48	0.11	-0.26
chrIV	405468	405520	.	0.11	0.15	0.3	0.33	0.27	0.04	-0.06	-0.3	0	-0.18	0.01	-0.07	-0.22	-0.14	-0.09	-0.07
chrXVI	432432	432491	.	-0.11	-0.14	-0.16	-0.38	-0.05	-0.52	-0.47	0	0.31	0.28	0.08	0.03	0.15	-0.01	-0.07	-0.03
chrVI	243483	243530	.	0.07	-0.04	-0.14	-0.09	-0.16	-0.35	-0.25	-0.17	-0.11	-0.03	0.12	0.15	-0.06	-0.01	-0.35	-0.18
chrXVI	408932	408976	.	-0.03	-0.26	-0.17	0.03	0.33	0.17	-0.14	-0.02	-0.16	-0.19	-0.29	-0.01	-0.19	-0.17	-0.11	-0.13
chrXVI	470138	470186	.	0.07	0.1	-0.04	-0.27	-0.27	-0.16	0.03	0	0.13	0.18	0	-0.02	0.15	0.16	-0.34	-0.05
chrVI	79091	79150	.	-0.35	-0.14	-0.41	-0.4	-0.44	-0.64	-0.21	-0.42	-0.22	-0.23	-0.24	-0.33	-0.38	-0.2	-0.32	-0.3
chrIV	1225770	1225827	.	-0.01	-0.04	-0.17	-0.21	-0.47	-0.51	-0.22	-0.15	-0.16	0.06	0.02	0.01	-0.3	0.02	-0.3	-0.18
chrIV	384374	384423	.	-0.01	-0.02	-0.1	-0.44	-0.46	-0.34	-0.05	-0.27	-0.11	-0.3	-0.26	-0.46	-0.39	-0.28	-0.15	0.19
chrIII	25505	25553	.	0.01	-0.11	-0.24	-0.04	-0.01	-0.05	-0.23	-0.11	-0.32	-0.26	-0.4	-0.36	-0.24	-0.38	-0.3	-0.23
chrXVI	524932	524991	.	-0.21	-0.27	-0.46	-0.39	-0.25	-0.33	-0.11	-0.31	-0.15	-0.07	-0.03	-0.19	-0.17	-0.05	-0.17	-0.25
chrI	39046	39105	.	-0.27	-0.34	-0.22	-0.3	-0.12	-0.21	-0.17	-0.48	-0.13	-0.14	-0.16	-0.18	-0.07	-0.05	-0.11	-0.07
chrXVI	408338	408390	.	-0.08	-0.01	-0.08	-0.1	0.12	-0.36	-0.5	-0.07	-0.1	-0.05	0.02	-0.08	0.01	-0.2	-0.23	-0.21
chrVI	66992	67049	.	-0.04	-0.27	-0.14	-0.31	-0.01	0	-0.14	0.02	-0.19	-0.23	-0.55	-0.19	-0.23	-0.33	-0.17	-0.09
chrIII	242107	242166	.	-0.04	-0.04	-0.09	-0.06	-0.01	-0.21	0.2	-0.15	-0.05	-0.04	-0.07	-0.1	0.02	0.21	-0.05	0.15
chrVI	80591	80650	.	0.26	-0.14	-0.19	-0.35	-0.27	-0.39	-0.01	0.29	-0.02	-0.07	-0.08	-0.32	-0.21	0.12	-0.07	-0.04
chrXVI	549833	549891	.	-0.03	-0.15	-0.08	-0.04	0.01	-0.09	-0.01	-0.09	-0.36	-0.33	-0.43	-0.17	-0.15	-0.22	-0.04	0.04
chrVI	68292	68350	.	0.14	-0.12	0.1	-0.05	-0.02	0.42	0.41	0.03	0.08	-0.05	0.05	0.12	0.22	0.04	0.55	0.18
chrIII	113478	113536	.	-0.16	-0.06	0.17	0.32	0.07	0.09	0.04	-0.27	-0.28	-0.02	-0.23	-0.22	-0.04	-0.21	-0.24	-0.09
chrV	281728	281785	.	-0.09	-0.19	-0.04	0.17	0.18	-0.25	-0.31	-0.13	-0.26	-0.07	-0.09	-0.1	-0.06	-0.03	-0.17	-0.06
chrIII	136278	136337	.	-0.32	-0.02	0.13	0.07	-0.04	-0.43	-0.65	-0.28	-0.13	-0.05	0	-0.23	-0.13	-0.14	-0.33	-0.32
chrVI	190883	190942	.	0.2	-0.48	-0.17	-0.16	0.04	-0.2	-0.3	0.09	-0.47	-0.55	-0.71	-0.58	-0.3	-0.58	-0.44	-0.36
chrXVI	703235	703291	.	-0.23	-0.07	-0.4	-0.25	-0.22	-0.62	-0.48	-0.21	-0.38	-0.29	-0.27	-0.28	-0.41	-0.46	-0.35	-0.32
chrXII	141714	141773	.	-0.32	-0.23	0.15	-0.1	-0.2	-0.3	-0.2	-0.41	-0.43	-0.5	-0.56	-0.4	-0.11	-0.35	-0.3	-0.31
chrIII	255007	255066	.	-0.29	-0.31	-0.23	-0.36	-0.52	-0.48	-0.24	-0.35	-0.29	-0.37	-0.45	-0.28	-0.43	-0.27	-0.39	-0.22
chrVI	51091	51150	.	-0.62	-0.48	-0.75	-0.69	-1.05	-0.91	-0.43	-0.6	-0.38	-0.29	-0.22	-0.38	-0.39	-0.28	-0.27	-0.1
chrXVI	708038	708088	.	-0.18	-0.09	-0.31	-0.33	-0.47	-0.28	-0.05	-0.33	-0.11	-0.18	-0.2	-0.24	-0.15	-0.16	-0.45	-0.28
chrVII	38002	38054	.	-0.21	0.01	-0.2	-0.28	-0.49	-0.49	-0.07	-0.33	-0.09	0.03	-0.14	-0.13	-0.13	0.06	-0.16	-0.24
chrVII	28701	28760	.	-0.39	-0.28	-0.24	-0.18	-0.42	-0.45	-0.25	-0.46	-0.37	-0.31	-0.02	-0.05	-0.28	0.01	-0.2	-0.05
chrXV	682890	682941	.	0.05	-0.15	-0.13	-0.02	0.01	0.1	-0.13	-0.11	0.08	0.05	-0.03	-0.06	-0.09	-0.22	-0.06	0.01
chrVI	70193	70243	.	-0.14	-0.2	-0.16	-0.07	0.07	-0.15	-0.2	-0.24	-0.24	-0.27	-0.37	-0.27	-0.32	-0.26	-0.2	-0.49
chrXI	525993	526037	.	0.14	-0.03	-0.08	0.11	0.35	0.04	-0.35	-0.07	-0.02	-0.22	-0.73	0.05	-0.43	-0.37	-0.16	0.2
chrIX	372326	372385	.	-0.21	-0.07	-0.27	-0.57	-0.15	-0.04	-0.08	-0.35	-0.15	-0.22	-0.25	-0.1	-0.17	-0.08	-0.33	-0.05
chrXVI	432840	432888	.	0.08	0.2	0.16	-0.03	0.26	0.01	-0.01	0.24	0.48	0.02	-0.15	0.09	-0.14	-0.14	0.35	0.19
chrXIV	92528	92587	.	-0.27	0.14	0.12	0.24	0.24	-0.25	-0.34	-0.21	-0.11	0.21	-0.03	0.02	-0.06	0.05	-0.22	0.09
chrXVI	456732	456791	.	0.29	0.07	0.67	0.85	0.8	1.53	1.27	0.18	0.25	0.07	0.18	0.18	0.44	0.22	0.98	-0.15
chrXII	358160	358206	.	0.09	0.03	0.09	0.07	0.32	0.22	0.18	-0.1	0.14	0.1	0.02	0.15	0.16	0.06	0.08	0.37
chrIV	355564	355623	.	-0.3	0.11	-0.24	0.02	-0.31	-0.06	0.29	-0.13	0.34	0.38	0.44	0.39	0.51	0.47	0.33	0.38
chrXI	510788	510847	.	-0.3	-0.29	-0.28	0.05	0.04	-0.13	-0.2	-0.37	-0.31	-0.28	-0.2	-0.21	-0.32	-0.16	-0.3	-0.24
chrVI	78299	78348	.	-0.1	-0.03	-0.16	0.06	0.07	0.04	0.43	-0.28	-0.28	-0.16	0.17	0.08	-0.14	-0.04	-0.23	-0.19
chrXIV	99528	99587	.	1.36	1.17	0.97	1	0.86	0.84	0.71	1.28	0.95	0.81	0.95	0.82	0.77	0.83	1.17	0.92
chrX	390575	390634	.	-0.13	-0.14	-0.11	-0.29	-0.3	0.09	0.03	0.4	0.37	0.34	0.2	0.38	0.34	0.07	-0.17	-0.14
chrIV	469509	469568	.	-0.16	0.1	0.25	0.21	0.54	0.14	-0.02	-0.2	-0.08	0.02	0.17	-0.05	0.1	0.16	0.08	0.17
chrIII	147079	147127	.	-0.03	-0.04	-0.47	-0.28	-0.32	-0.28	0.02	0.06	-0.05	0.08	0.11	-0.07	-0.22	0.11	-0.2	0.08
chrVI	231784	231832	.	-0.15	-0.32	-0.29	-0.31	-0.57	-0.31	0.04	-0.24	-0.27	-0.52	-0.38	-0.27	-0.17	-0.18	-0.2	0.05
chrV	548060	548119	.	-0.03	-0.11	0.02	-0.15	-0.08	-0.01	0.1	0.03	-0.38	-0.41	-0.36	-0.26	-0.1	-0.08	0.13	-0.25
chrIII	20301	20360	.	-0.1	-0.22	-0.3	-0.09	-0.17	0.03	-0.02	-0.47	-0.25	-0.12	0.29	0.02	-0.27	0.03	-0.03	-0.03
chrII	523761	523820	.	-0.01	-0.26	-0.3	-0.26	-0.35	-0.37	-0.13	-0.29	-0.16	-0.09	-0.22	-0.14	-0.15	0.02	-0.26	0
chrXVI	415141	415191	.	-0.09	-0.28	0.05	0.02	-0.04	0.18	0.02	-0.26	-0.49	-0.56	-0.41	-0.57	-0.25	-0.24	-0.04	-0.16
chrIV	450209	450268	.	0.01	-0.09	-0.3	0.19	0.45	1.35	1.6	0.12	-0.18	-0.12	0.39	-0.09	0.35	0.29	0.28	0.39
chrXVI	558739	558785	.	-0.04	0.07	0.24	0.44	0.43	0.15	-0.1	-0.14	-0.11	0	0.04	0.12	-0.04	-0.1	-0.18	-0.03
chrVII	31501	31560	.	-0.11	-0.23	-0.22	-0.29	-0.28	-0.04	0.11	-0.15	-0.11	-0.11	-0.23	-0.24	-0.12	-0.08	-0.21	-0.2
chrXVI	676832	676891	.	-0.36	-0.31	-0.37	-0.23	-0.25	-0.22	-0.42	-0.47	-0.24	-0.34	-0.28	-0.52	-0.48	-0.41	-0.46	-0.38
chrV	296827	296886	.	0.25	-0.05	0.04	0.07	0.24	0.03	-0.1	0.11	0.07	-0.02	0.06	0.01	0.1	-0.01	-0.02	-0.01
chrXV	637690	637742	.	0.14	0.09	0.13	-0.17	-0.17	-0.36	-0.46	-0.04	0.16	0.23	0.2	0.15	0.15	0.17	0	0.14
chrXII	145614	145673	.	-0.3	-0.07	0.23	0.34	0.2	-0.03	-0.17	-0.27	-0.1	-0.11	-0.14	-0.06	0.06	-0.04	-0.09	-0.07
chrIV	344469	344519	.	-0.22	-0.28	-0.41	-0.35	0.09	0.24	-0.04	-0.46	-0.25	-0.2	-0.14	0.13	-0.19	-0.14	-0.14	0.27
chrIV	354264	354322	.	-0.16	-0.31	-0.34	-0.1	-0.61	-0.54	-0.09	-0.47	-0.22	-0.16	-0.15	-0.24	-0.24	-0.2	-0.37	-0.16
chrIII	254807	254864	.	-0.14	-0.29	-0.37	-0.52	-0.63	-0.35	-0.17	-0.31	-0.32	-0.41	-0.56	-0.41	-0.39	-0.23	-0.39	-0.32
chrII	514361	514420	.	-0.48	-0.35	-0.56	-0.23	-0.46	-0.78	-0.12	-0.71	-0.41	-0.32	-0.25	-0.36	-0.47	0.11	-0.24	0.11
chrVI	86591	86650	.	-0.17	-0.03	-0.18	-0.26	-0.4	-0.47	-0.11	-0.28	-0.15	-0.1	-0.17	-0.21	-0.27	-0.16	-0.24	-0.13
chrXV	625985	626044	.	0.03	0.02	0.08	-0.03	0.07	-0.15	-0.07	0.01	0.07	0.08	0.09	0.19	0.14	0.26	-0.14	0.16
chrXV	672987	673035	.	0.12	-0.05	-0.26	-0.22	-0.22	-0.21	0	-0.13	-0.1	-0.12	-0.37	0.01	-0.17	0.09	-0.39	-0.29
chrIII	146078	146128	.	-0.01	0.16	0.13	-0.1	0.16	0.14	0.06	0.07	0.02	-0.03	0.07	0.08	0.18	0.1	-0.28	-0.01
chrXI	501288	501347	.	-0.31	-0.39	-0.51	-0.4	-0.35	-0.48	-0.25	-0.47	-0.36	-0.23	-0.21	-0.18	-0.39	-0.06	-0.09	-0.25
chrVI	261188	261241	.	-0.15	-0.63	-0.43	-0.62	-0.49	-0.39	-0.33	-0.25	-0.42	-0.48	-0.64	-0.38	-0.38	-0.37	-0.44	-0.42
chrVI	230483	230541	.	-0.23	-0.26	-0.35	-0.41	-0.55	-0.53	-0.11	-0.47	-0.17	-0.19	-0.22	-0.24	-0.07	-0.06	-0.28	-0.08
chrXVI	461732	461791	.	-0.17	-0.28	-0.35	-0.03	0.03	-0.01	0.02	-0.2	-0.08	-0.04	0.31	0.13	-0.03	-0.35	-0.41	-0.15
chrVI	220783	220833	.	0.59	0.83	0.64	0.56	0.86	0.73	0.66	1.01	1.09	1	0.99	0.82	0.81	0.77	0.86	0.64
chrIII	53516	53560	.	0.28	0.03	-0.01	-0.03	0.33	0.37	-0.05	0.12	-0.02	0.04	0.08	-0.06	-0.09	-0.33	-0.16	0.27
chrXVI	702141	702190	.	0.39	0.56	0.4	0.53	0.54	0.75	0.93	0.59	0.68	0.51	0.61	0.78	0.62	0.64	0.88	0.62
chrXVI	680932	680991	.	-0.19	-0.29	-0.53	0	-0.51	0.34	0.6	0.01	-0.29	-0.33	0.16	-0.08	0.18	0.14	-0.12	-0.17
chrXVI	488936	488987	.	-0.27	-0.01	-0.44	-0.24	-0.37	-0.15	0.41	-0.23	-0.2	-0.08	0.23	0.12	0.07	0.28	-0.15	0.02
chrXV	657285	657341	.	0.18	0.14	0.11	0.22	0.34	0.22	0.28	0.14	0	0.17	-0.08	0.05	-0.06	0.02	0.95	-0.05
chrIII	264907	264966	.	-0.4	-0.12	-0.35	-0.3	-0.57	-0.57	-0.4	-0.34	-0.1	-0.02	0.03	-0.4	-0.25	-0.1	-0.26	0.01
chrIV	318164	318223	.	-0.21	-0.27	-0.24	0.19	0.11	-0.08	0.08	-0.43	-0.32	-0.35	-0.23	-0.09	-0.33	-0.28	-0.34	-0.45
chrXIV	89828	89887	.	0.08	0.67	0.93	0.78	0.55	0.3	0.14	0.27	0.45	0.43	0.5	0.26	0.48	0.37	1.18	0.14
chrXI	496388	496447	.	0.01	-0.3	-0.44	-0.55	-0.59	-0.42	0.23	-0.23	-0.44	-0.61	-0.74	-0.49	-0.22	-0.03	-0.16	-0.09
chrXI	527888	527941	.	0.07	0.11	0.14	0.13	0.31	0.27	-0.06	0.06	-0.14	-0.17	-0.02	0.05	0.01	0.01	-0.11	0.01
chrVI	188283	188342	.	-0.07	-0.25	-0.13	0.25	0.28	0.08	-0.12	-0.22	-0.22	-0.23	-0.37	-0.15	-0.14	-0.27	-0.09	0.04
chrII	470461	470517	.	0.04	0.19	0	-0.19	-0.11	0.04	-0.06	0.12	0.1	0.15	0.29	0.04	-0.03	0.1	-0.18	0.02
chrXII	212180	212236	.	-0.29	-0.13	-0.28	-0.49	-0.41	-0.05	0	-0.15	-0.38	-0.39	-0.24	-0.23	-0.25	-0.17	-0.26	-0.22
chrVI	66591	66650	.	0.06	-0.1	-0.16	-0.17	-0.17	-0.25	-0.18	-0.13	-0.23	-0.21	0.05	-0.17	-0.23	-0.29	-0.07	-0.18
chrXV	612192	612243	.	-0.11	-0.28	-0.27	-0.36	-0.27	0.1	0.23	-0.26	-0.26	-0.35	-0.65	-0.51	-0.17	-0.35	-0.23	-0.18
chrIII	267007	267053	.	0.29	0.25	0.21	-0.2	-0.03	-0.31	-0.42	0.81	0.36	0.44	0.2	0.32	0.01	0.14	0.49	0.13
chrIV	401464	401523	.	-0.12	-0.05	0.14	0.38	0.34	-0.09	-0.21	-0.31	-0.18	-0.08	0.01	-0.06	-0.23	-0.07	-0.18	-0.16
chrIX	370933	370981	.	-0.14	-0.02	-0.21	-0.32	0	0.19	-0.03	-0.21	-0.1	-0.08	-0.1	0.03	-0.2	-0.33	-0.56	-0.34
chrVI	205583	205642	.	-0.19	-0.15	0.03	0.09	-0.23	-0.18	-0.38	-0.13	-0.16	-0.2	-0.24	-0.42	-0.17	-0.14	-0.35	-0.19
chrIII	242407	242466	.	-0.39	-0.4	-0.23	-0.21	-0.23	-0.13	0.19	-0.27	-0.09	0	0.12	0.32	0.24	0.35	0.24	1.09
chrV	278836	278884	.	-0.1	-0.1	-0.1	0.12	0.39	0.13	0.02	-0.2	-0.19	-0.11	-0.07	-0.26	-0.24	-0.3	-0.38	-0.34
chrXIV	82932	82983	.	-0.03	-0.35	-0.03	0.27	0.05	0.07	-0.17	-0.11	-0.23	-0.38	-0.28	-0.29	-0.05	-0.41	-0.17	0.03
chrXV	594685	594744	.	0.15	0.03	-0.1	-0.15	-0.24	0.09	0.5	0.38	0.32	0.3	0.23	0.11	0.44	0.46	0.43	0.42
chrIV	376164	376223	.	-0.36	-0.17	-0.36	-0.47	-0.34	-0.66	-0.53	-0.39	-0.3	-0.42	-0.2	-0.13	-0.29	-0.1	-0.53	-0.12
chrIX	353826	353885	.	-0.23	-0.21	0.16	0.04	0	-0.23	-0.15	-0.24	-0.23	-0.2	-0.46	-0.33	-0.16	-0.35	-0.34	-0.22
chrIX	374027	374076	.	-0.19	-0.16	-0.18	-0.32	-0.13	-0.1	-0.1	-0.33	-0.15	-0.1	-0.1	0.02	-0.13	-0.05	-0.41	-0.21
chrVII	9101	9160	.	-0.14	-0.34	-0.41	-0.39	-0.38	-0.39	-0.27	-0.2	-0.36	-0.39	-0.49	-0.33	-0.41	-0.32	-0.19	-0.07
chrXVI	476934	476988	.	0.1	0.15	0.13	-0.13	-0.29	-0.4	-0.1	-0.2	0	-0.14	-0.05	-0.01	-0.35	0	-0.08	-0.03
chrV	570566	570610	.	0.77	0.93	1.07	0.94	0.95	0.69	0.18	1.13	1.39	1.03	1.16	1.25	1.36	1.16	0.86	0.99
chrXV	654291	654343	.	0.02	-0.15	-0.12	-0.13	0.13	-0.13	-0.07	-0.11	-0.16	-0.17	-0.37	-0.08	-0.1	0.2	-0.32	-0.05
chrII	488261	488317	.	-0.09	0.28	0.34	0.31	-0.08	-0.06	-0.23	-0.14	-0.05	0.11	0.16	0.11	-0.03	-0.11	-0.17	-0.12
chrXI	524490	524534	.	0.21	0.08	0.2	0.03	0.41	0.44	0.13	0.24	0.04	0.05	0.07	0.06	-0.01	-0.19	-0.18	-0.31
chrVII	12701	12760	.	-0.3	-0.19	-0.3	-0.24	-0.28	-0.49	-0.53	-0.33	-0.22	-0.19	-0.23	-0.11	-0.25	-0.13	-0.38	-0.38
chrXVI	694047	694091	.	0.43	0.24	0.34	0.22	0.59	0.15	-0.03	0.38	0.25	0.19	0.13	0.21	0.22	0.09	0.12	0.13
chrII	502461	502513	.	0.07	-0.16	-0.16	-0.19	-0.11	-0.14	-0.01	-0.09	-0.17	-0.1	0.03	-0.07	0.01	0	0.05	0.08
chrII	508561	508620	.	-0.15	-0.27	-0.37	-0.38	-0.57	-0.55	-0.13	-0.39	-0.42	-0.49	-0.53	-0.56	-0.27	-0.34	-0.51	-0.4
chrIII	27001	27060	.	-0.01	-0.29	-0.36	-0.14	-0.08	-0.06	0.02	0.06	-0.2	-0.18	-0.11	-0.13	-0.11	-0.38	0.42	0.09
chrXVI	466732	466791	.	-0.26	-0.4	-0.65	-0.33	-0.21	-0.14	0.15	-0.56	-0.45	-0.21	-0.02	-0.35	-0.25	-0.21	-0.5	-0.6
chrVI	225683	225727	.	0.45	0.07	0.1	0	0.21	0.2	0.15	0.46	0.35	0.29	0.02	0.45	0.09	0.18	0.24	0.1
chrIV	1233569	1233626	.	-0.4	-0.04	-0.32	-0.2	-0.26	-0.37	-0.46	-0.26	0.17	-0.11	0.15	0.16	-0.06	0.18	-0.1	0.26
chrX	378475	378534	.	-0.17	0.08	0.38	0.21	0.08	-0.18	-0.4	-0.11	0.05	-0.01	-0.02	-0.05	0.02	-0.16	-0.37	-0.14
chrIII	284207	284266	.	-0.05	0.2	-0.1	-0.17	-0.42	-0.43	-0.33	-0.07	-0.06	0.15	-0.31	-0.07	-0.25	-0.03	0.04	0.13
chrIV	447809	447867	.	-0.46	-0.28	-0.27	-0.13	-0.17	-0.09	-0.32	-0.57	-0.24	-0.16	0	-0.07	-0.18	-0.12	-0.69	-0.26
chrIV	1245369	1245420	.	0.25	0.45	0.27	0.32	0.1	-0.01	0.03	0.52	0.64	0.55	0.35	0.43	0.45	0.6	0.36	0.39
chrIV	464609	464660	.	-0.09	0.23	0.57	0.38	0.23	-0.16	-0.45	0.15	-0.01	0.19	-0.05	0.08	0.09	-0.09	0.1	0.06
chrIV	436409	436468	.	-0.19	0.22	0.41	0.19	-0.18	-0.25	-0.11	-0.24	-0.1	-0.1	-0.33	-0.43	0.01	-0.23	0.09	-0.07
chrI	26360	26404	.	0.52	0.44	0.51	0.49	0.51	0.59	0.34	0.19	0.18	0.23	0.09	0.24	0.27	0.18	0.17	0.17
chrXII	235086	235132	.	0.22	0.12	0.26	0.31	0.28	-0.05	-0.32	0.28	0.14	0.16	0.19	0.19	-0.26	-0.19	-0.35	-0.24
chrXIV	112837	112885	.	0.74	0.18	0.01	-0.18	-0.19	-0.18	-0.03	1.08	0.1	0.27	-1.13	-0.08	-0.06	0.01	1.05	0.6
chrII	470868	470919	.	0.04	0.12	-0.08	-0.08	-0.03	-0.28	0.02	-0.03	0.05	0.19	0.06	0.09	-0.01	0.28	0.14	0.09
chrIV	1245669	1245717	.	0.31	0.44	0.21	0.1	0.28	0.24	0.38	0.48	0.76	0.62	0.51	0.39	0.36	0.37	0.41	0.41
chrVII	68207	68252	.	0.21	0.35	0.2	0.23	0.24	0.17	0.02	0.17	0.13	0.03	-0.06	0.05	0.26	0.07	-0.12	0.07
chrIII	241518	241566	.	-0.01	0.17	-0.08	-0.18	0.13	0.04	0.09	-0.11	0.25	0.17	0.14	0.25	0.07	0.14	-0.23	0.08
chrIII	246607	246666	.	-0.24	-0.2	-0.34	-0.56	-0.7	-0.8	-0.52	-0.15	-0.1	-0.09	0	-0.19	-0.43	-0.39	-0.51	-0.42
chrV	548560	548619	.	-0.02	0.14	0.09	0.2	-0.04	-0.25	-0.17	-0.06	0.12	0.33	0.52	0.18	0.03	0.15	0.14	0.09
chrVI	78699	78749	.	-0.18	-0.14	-0.24	-0.3	-0.23	-0.18	-0.04	-0.32	-0.27	-0.16	-0.23	-0.19	-0.38	-0.05	-0.46	-0.23
chrIV	1252977	1253022	.	0.31	0.14	0.02	-0.02	-0.05	-0.13	0.05	0.18	0.16	0.07	-0.08	0.15	0.09	0.12	0.07	0.02
chrV	282232	282286	.	0.42	0.18	0.36	0.46	0.2	0.24	-0.03	0.43	0.31	0.07	0.1	0.26	0.26	0.02	0.44	0.37
chrIII	223418	223465	.	0.01	0.15	0.54	0.47	0.23	-0.06	-0.26	-0.12	0.08	0.04	0.31	0.11	-0.04	0.05	0.09	0.04
chrXVI	712038	712087	.	0.01	0.01	-0.03	-0.23	-0.12	-0.51	-0.21	-0.1	0.01	0.09	-0.01	0.2	-0.07	0.03	-0.21	0.08
chrXVI	480732	480791	.	-0.04	-0.14	-0.2	-0.23	-0.4	-0.37	-0.2	-0.02	-0.05	0.06	-0.07	-0.02	-0.07	-0.14	-0.21	-0.11
chrX	358675	358734	.	-0.2	-0.24	-0.28	-0.17	-0.32	-0.06	-0.26	-0.17	-0.23	-0.24	-0.22	-0.3	-0.16	-0.33	-0.28	-0.2
chrIV	325964	326016	.	-0.55	0.01	0.15	0.21	0.17	-0.19	-0.39	-0.42	-0.19	-0.17	0.02	-0.06	-0.37	-0.09	-0.28	-0.16
chrXVI	698032	698091	.	-0.28	0.03	-0.28	0.03	-0.06	-0.23	-0.14	-0.13	-0.17	-0.05	0.09	0	-0.2	0	-0.02	0.09
chrIII	221609	221663	.	-0.12	0.19	0.29	0.38	0.22	-0.22	-0.3	-0.28	0.23	0.25	0.23	0.19	0.02	0.03	-0.15	-0.1
chrIII	44001	44060	.	-0.14	0.14	0.51	0.3	0.17	-0.16	-0.22	-0.34	-0.15	-0.09	-0.05	-0.11	-0.25	-0.18	-0.31	-0.29
chrVII	21201	21260	.	0.14	0.02	0.02	-0.16	-0.05	-0.37	-0.25	-0.02	0.01	0.08	0.19	0.02	0.1	0.01	-0.04	-0.01
chrXIV	193858	193917	.	-0.12	-0.22	-0.27	-0.15	-0.33	-0.33	-0.23	-0.28	-0.32	-0.26	-0.41	-0.16	-0.22	-0.05	-0.25	-0.01
chrIV	374264	374323	.	-0.3	-0.31	-0.42	-0.6	-0.65	-0.81	-0.55	-0.4	-0.3	-0.24	-0.29	-0.31	-0.38	-0.21	-0.3	-0.32
chrXII	232891	232935	.	0.91	1.32	1.34	0.97	0.9	0.55	0.35	1.3	1.2	1.03	1	0.81	0.51	0.58	1.47	1.09
chrXV	608690	608743	.	-0.41	-0.07	-0.4	-0.27	-0.22	-0.32	0.2	-0.05	-0.04	-0.04	-0.14	-0.03	-0.01	0.2	-0.19	-0.11
chrXI	518303	518347	.	-0.02	-0.02	0.32	0.24	0.2	0.11	-0.37	0.62	0.29	0.28	0.3	0.34	0.19	-0.04	-0.08	-0.3
chrIV	373864	373923	.	-0.36	-0.48	-0.41	-0.48	-1.01	-0.76	-0.5	-0.52	-0.26	-0.29	-0.49	-0.56	-0.4	-0.36	-0.48	-0.48
chrIV	397664	397723	.	-0.16	-0.34	-0.35	-0.09	-0.11	0.04	-0.2	-0.39	-0.44	-0.21	-0.47	-0.49	-0.03	-0.23	-0.35	-0.22
chrIV	369766	369815	.	0.08	-0.12	-0.11	-0.21	-0.46	-0.61	-0.56	0.12	0.01	-0.04	-0.09	0.17	0.1	-0.03	-0.07	-0.11
chrIII	296307	296366	.	-0.28	-0.3	-0.46	-0.79	-1.01	-0.48	-0.04	-0.26	-0.27	-0.29	-0.68	-0.49	-0.3	-0.34	-0.14	-0.22
chrIX	366527	366571	.	0.36	0.11	0.08	0.34	0.65	0.24	-0.08	0.18	0.03	0	0.26	0.11	-0.11	-0.14	-0.08	0.08
chrII	510568	510616	.	0.2	0.1	-0.12	0.19	-0.16	-0.23	0.12	0	-0.06	-0.09	-0.28	-0.09	-0.03	0.02	-0.29	0.13
chrIV	1251373	1251417	.	0.34	0.26	0.07	0.03	0.24	-0.01	0.11	0.5	0.16	0.19	0.24	0.26	-0.05	0.06	0.17	0.12
chrXII	245279	245327	.	-0.41	-0.38	-0.56	0.04	-0.07	1.3	1.32	-0.28	-0.24	-0.21	0.35	0.02	0.33	0.16	-0.01	0.19
chrXVI	551132	551191	.	0.12	0.31	0.43	0.34	0.34	-0.03	-0.11	0.16	0.22	0.21	0.09	0.15	0.01	0.04	0.46	0.27
chrXV	610785	610844	.	-0.39	-0.26	-0.3	-0.14	-0.56	-0.35	-0.08	-0.51	-0.1	-0.19	-0.05	-0.19	-0.09	0.02	-0.16	-0.23
chrVII	33901	33960	.	-0.1	-0.73	-0.72	-0.91	-1.08	-0.61	-0.18	-0.24	-0.51	-0.78	-1.05	-0.8	-0.22	-0.58	-0.04	-0.24
chrVI	184097	184141	.	-0.02	0.04	-0.14	-0.29	0.5	0.08	-0.18	0.28	0.09	0.08	0.07	0.28	-0.21	-0.24	-0.36	-0.26
chrXV	646785	646844	.	-0.06	-0.51	-0.48	-0.7	-0.58	0.26	0.42	-0.17	-0.44	-0.53	-0.48	-0.42	-0.4	-0.44	0.05	-0.2
chrXIV	194962	195011	.	-0.01	-0.26	-0.28	-0.13	-0.03	-0.27	-0.21	-0.21	-0.26	-0.44	-0.32	-0.48	-0.3	-0.31	-0.27	-0.34
chrX	363275	363329	.	0.19	-0.02	0.02	0.04	0.28	0.15	-0.17	0.07	-0.07	-0.11	-0.14	-0.07	-0.05	-0.35	-0.1	-0.06
chrXV	661985	662044	.	-0.2	-0.34	-0.46	-0.39	-0.47	-0.34	-0.26	-0.41	-0.24	-0.45	-0.19	-0.35	-0.17	-0.18	-0.15	0.15
chrXI	523889	523934	.	0.44	0.08	0.11	0.2	0.31	0.52	0.21	0.68	0.29	0.31	0.42	0.31	0.33	0.1	0.13	0.13
chrIV	314264	314323	.	-0.35	-0.73	-0.6	-0.27	-0.18	0.61	0.62	-0.38	-0.37	-0.3	-0.03	0.1	-0.06	-0.15	-0.17	-0.11
chrXVI	530834	530891	.	0.06	0.23	0.12	-0.27	-0.23	-0.04	0.01	0.13	0.3	0.25	0.17	0.3	0.1	0.11	-0.2	0.01
chrIII	21607	21656	.	-0.06	-0.12	-0.17	0	0.21	0.17	0.24	-0.25	-0.15	0.04	0.09	0.24	0.04	0.26	-0.07	0.14
chrXI	500488	500547	.	-0.58	-0.5	-0.71	-0.42	-0.55	-0.03	0.3	-0.67	-0.58	-0.43	-0.19	-0.27	-0.52	-0.23	-0.09	-0.26
chrIV	1239172	1239224	.	-0.5	-0.35	-0.46	-0.26	-0.18	0.26	0.09	-0.37	-0.22	-0.17	-0.03	-0.09	-0.27	-0.18	-0.27	-0.35
chrIII	65510	65558	.	-0.07	-0.17	-0.1	0.18	0.33	0.14	-0.14	0	-0.29	-0.3	-0.12	0.07	-0.17	-0.17	-0.21	-0.28
chrXIV	113529	113578	.	0.37	0.02	-0.04	-0.16	-0.27	-0.29	0.01	0.4	0.01	-0.04	-0.15	-0.16	-0.15	-0.32	0.13	-0.1
chrIII	245211	245262	.	-0.11	-0.24	-0.37	-0.45	-0.55	-0.29	0.04	-0.16	-0.32	-0.49	-0.45	-0.5	-0.26	-0.17	-0.48	-0.34
chrXVI	708932	708991	.	-0.14	-0.14	-0.21	-0.22	-0.25	-0.29	0.04	-0.31	-0.1	-0.07	-0.03	-0.31	-0.24	-0.09	-0.35	-0.26
chrIV	1243972	1244017	.	0.46	0.44	0.45	0.21	0.34	0.4	0.18	0.71	0.74	0.61	0.66	0.69	0.61	0.55	0.34	0.5
chrXIV	90528	90572	.	0.42	0.44	0.67	0.57	0.46	0.33	0.01	0.33	0.3	0.26	0.05	0.2	0.24	0.27	0.37	0.16
chrIII	258607	258666	.	-0.12	-0.23	-0.26	-0.41	-0.72	-0.48	-0.39	-0.25	-0.12	-0.18	-0.23	-0.14	-0.32	-0.26	-0.4	-0.2
chrIX	373229	373285	.	-0.04	-0.11	-0.28	-0.44	-0.17	0	0.16	0.02	-0.09	-0.06	-0.11	0.06	0.01	-0.01	-0.13	0.03
chrXII	359456	359515	.	-0.31	-0.09	-0.22	0.02	0.09	-0.13	-0.17	-0.44	-0.09	0.11	0.14	0.11	0.04	0.28	-0.01	0.07
chrXII	353656	353715	.	-0.03	-0.1	-0.07	-0.13	-0.12	-0.09	-0.17	-0.34	0.06	0.01	-0.04	0.08	-0.18	-0.19	-0.3	-0.11
chrXII	138614	138673	.	-0.17	0.18	0.34	0.09	-0.23	-0.2	-0.29	-0.27	-0.12	-0.09	-0.09	-0.11	0.04	-0.03	-0.15	-0.06
chrXVI	488432	488491	.	-0.31	-0.37	-0.52	-0.43	-0.69	-0.51	-0.02	-0.46	-0.26	-0.27	-0.32	-0.21	-0.12	0.06	-0.35	-0.22
chrIX	339028	339085	.	-0.39	0.21	0.61	0.27	0.07	-0.28	-0.4	-0.29	0.12	-0.03	0.1	0	-0.05	-0.1	-0.19	-0.11
chrIII	287007	287066	.	-0.44	-0.61	-0.62	-0.8	-1.04	-0.52	-0.31	-0.56	-0.38	-0.2	-0.3	-0.5	-0.24	-0.21	-0.24	-0.22
chrXII	141516	141573	.	-0.38	-0.12	0.16	0.09	-0.2	-0.16	-0.12	-0.37	-0.34	-0.41	-0.52	-0.37	-0.28	-0.43	-0.44	-0.48
chrXII	360660	360712	.	0.06	0.2	0.01	0.15	0.28	0.07	-0.12	-0.12	0.03	0.28	0.13	0.21	0.16	0.07	-0.35	0.15
chrXVI	496834	496891	.	-0.04	-0.2	-0.23	-0.3	-0.12	0.08	0.01	-0.33	-0.35	-0.36	-0.42	-0.44	-0.2	-0.17	-0.32	-0.23
chrII	522566	522614	.	-0.12	-0.02	-0.24	-0.33	-0.42	-0.34	0.14	-0.3	-0.15	-0.07	-0.26	-0.05	-0.22	0.04	-0.12	0.16
chrIII	85507	85556	.	0.58	0.76	0.55	0.26	0.57	0.43	0.33	0.53	0.44	0.47	0.23	0.38	0.33	0.39	0.23	-0.02
chrIV	385268	385320	.	-0.09	-0.03	-0.06	-0.31	-0.3	-0.39	-0.11	-0.29	-0.13	-0.23	-0.25	-0.25	-0.31	-0.21	-0.17	-0.16
chrIII	275308	275363	.	-0.01	-0.07	-0.12	-0.35	-0.19	-0.11	-0.24	-0.15	-0.25	-0.26	-0.41	-0.28	-0.2	-0.17	-0.4	-0.34
chrXV	641885	641933	.	-0.06	0.02	-0.08	-0.13	0	-0.33	-0.24	-0.23	-0.2	0.02	-0.14	0.28	-0.2	-0.02	-0.32	0.16
chrIII	1001	1060	.	0.77	0.68	0.68	0.57	0.49	0.59	0.74	1.26	1.07	0.99	0.96	0.82	1.11	1.02	2.47	0.8
chrV	559661	559714	.	0.36	0.51	0.62	0	0.51	0.06	-0.27	0.6	0.53	0.46	0.45	0.53	0.5	0.34	0.35	0.43
chrXV	607985	608039	.	-0.04	-0.17	-0.24	-0.34	-0.23	-0.2	0.07	0.17	-0.16	-0.16	-0.5	-0.13	-0.17	-0.07	0.28	0.04
chrXV	659085	659144	.	-0.25	-0.33	-0.25	-0.13	-0.26	-0.36	-0.35	-0.46	-0.39	-0.33	-0.49	-0.35	-0.29	-0.17	-0.41	-0.35
chrXVI	464444	464488	.	0.2	0.04	0.03	0.02	-0.03	0.22	-0.07	0.24	0.03	0.04	0.04	-0.03	0.04	0.06	-0.42	-0.22
chrXVI	692332	692382	.	-0.35	-0.2	-0.31	-0.08	0.03	-0.21	-0.18	-0.33	-0.18	-0.04	-0.26	-0.09	-0.37	-0.29	-0.36	-0.35
chrVI	265683	265742	.	-0.19	-0.01	-0.25	-0.31	-0.59	-0.55	-0.08	-0.14	0.01	0.12	0.11	0.05	-0.11	0.29	0.06	0.07
chrXV	654985	655044	.	0.01	-0.27	-0.18	-0.27	-0.45	-0.12	-0.22	-0.1	-0.23	-0.36	-0.38	-0.45	-0.16	-0.27	-0.15	-0.17
chrVII	7604	7660	.	0.06	-0.05	-0.25	-0.15	-0.11	-0.2	0.05	-0.26	-0.02	-0.06	-0.01	0.02	-0.03	0.02	0.67	-0.03
chrXVI	423339	423383	.	0.04	0.05	0.4	0.5	0.47	0.22	-0.02	-0.04	-0.1	-0.15	-0.26	-0.13	-0.03	-0.21	-0.17	-0.16
chrXVI	687638	687688	.	-0.08	-0.05	0	0.2	0.16	0.24	0.24	-0.2	-0.15	0.03	-0.12	0	0.01	-0.01	-0.04	0.12
chrVII	16401	16460	.	-0.03	-0.26	-0.34	-0.39	-0.43	-0.12	0	-0.12	-0.12	-0.19	-0.42	-0.37	-0.12	-0.23	0.05	0.02
chrXIV	181958	182017	.	-0.29	-0.18	-0.32	-0.2	-0.42	-0.72	-0.34	-0.48	-0.17	-0.09	-0.12	-0.13	-0.29	-0.14	-0.35	-0.21
chrXVI	431741	431790	.	-0.19	-0.38	-0.39	-0.39	-0.16	-0.18	-0.41	0.13	0.01	0.01	-0.25	-0.02	-0.06	-0.22	-0.25	-0.44
chrV	541968	542015	.	0.07	0.27	-0.14	0	-0.01	-0.17	-0.02	0.13	-0.05	0.01	0.05	-0.01	-0.15	-0.11	-0.2	-0.04
chrIV	447609	447668	.	-0.3	-0.56	-0.53	-0.15	-0.13	-0.02	-0.5	-0.45	-0.33	-0.35	-0.21	-0.05	-0.48	-0.34	-0.69	-0.55
chrXVI	435732	435791	.	-0.1	0.01	-0.17	-0.11	-0.28	0.12	0.33	0.43	0.34	0.29	0.09	0.24	0.45	0.53	0.32	0.26
chrXVI	524232	524291	.	-0.11	-0.2	-0.33	-0.54	-0.44	0.02	-0.01	-0.24	-0.26	-0.36	-0.43	-0.46	-0.06	0.03	-0.37	-0.39
chrVII	23206	23260	.	0.03	0.07	-0.01	-0.23	-0.19	-0.3	-0.29	-0.01	0.29	0.15	0.09	-0.24	-0.01	-0.08	0.01	0.03
chrIII	214807	214866	.	-0.13	-0.22	-0.31	-0.29	-0.01	-0.37	-0.58	-0.14	-0.17	-0.23	-0.38	-0.27	-0.07	-0.4	-0.36	-0.11
chrXIV	96728	96787	.	1.02	0.98	0.73	0.83	0.74	0.75	0.81	1.26	1.2	1.07	1.23	1.01	0.83	0.97	1.14	0.75
chrIV	466409	466459	.	-0.02	-0.1	0.5	0.45	0.34	0.07	-0.12	0.1	0.09	0.01	-0.37	-0.04	-0.16	-0.28	-0.02	0.01
chrII	505871	505919	.	-0.24	-0.01	-0.17	-0.17	-0.34	-0.1	-0.09	-0.24	-0.05	0.02	0.16	-0.15	-0.23	0.07	-0.36	-0.19
chrIII	277610	277665	.	-0.09	-0.25	-0.27	-0.18	-0.48	-0.18	0.06	-0.27	-0.26	-0.26	-0.1	-0.18	-0.34	-0.24	-0.14	-0.2
chrXVI	514940	514984	.	-0.08	0.14	0.15	0.37	0.27	0.06	0.01	-0.01	0	0.13	0.19	0.17	-0.06	0.04	0.14	0.18
chrIV	361765	361809	.	-0.15	-0.26	-0.41	-0.36	-0.31	-0.34	-0.15	-0.2	-0.11	-0.11	0.23	0.01	-0.15	-0.1	-0.48	-0.33
chrXV	653185	653244	.	-0.13	-0.17	-0.33	-0.05	-0.05	-0.51	-0.46	-0.34	-0.24	-0.13	0.34	-0.1	-0.29	0.04	-0.33	-0.08
chrV	563360	563419	.	-0.28	-0.45	-0.36	-0.27	-0.09	0.12	0.14	-0.5	-0.38	-0.34	-0.4	-0.33	-0.25	-0.35	-0.49	-0.43
chrIII	69816	69860	.	-0.1	0.26	0.63	0.55	0.36	-0.11	-0.39	-0.16	-0.04	0.04	0.12	-0.02	-0.11	-0.19	-0.3	-0.05
chrIV	1242069	1242128	.	-0.1	-0.37	-0.33	-0.42	-0.27	-0.36	-0.36	-0.1	-0.13	-0.22	-0.42	-0.33	-0.16	-0.31	-0.24	-0.36
chrVII	28301	28359	.	-0.16	-0.16	-0.32	-0.14	-0.37	-0.61	-0.39	-0.46	-0.19	-0.28	-0.16	0.03	-0.26	-0.06	-0.4	-0.35
chrXVI	533933	533987	.	-0.19	-0.2	-0.35	-0.24	-0.25	-0.36	0.31	-0.33	-0.23	-0.21	-0.21	-0.09	-0.17	0.14	-0.17	-0.01
chrXVI	402437	402484	.	-0.02	-0.05	-0.11	-0.22	0.05	0.1	0.19	-0.17	0.02	0.08	-0.22	-0.06	-0.06	-0.11	-0.21	-0.12
chrVI	220383	220442	.	0.04	0.2	0.26	0.08	-0.04	-0.12	0.01	0.39	0.75	0.43	0.47	0.6	0.35	0.25	0.24	0.19
chrV	303127	303186	.	0.04	0.14	0.04	0.14	0.09	0	-0.2	0.15	0.06	0.08	0.24	-0.01	0.24	0.13	0.09	0.25
chrVI	269683	269742	.	-0.33	-0.54	-0.7	-0.67	-0.78	-0.49	0.17	0.33	0.21	0.22	0.47	0.21	0.65	0.29	2.17	0.78
chrVII	15901	15953	.	0.16	0.2	0.19	-0.03	0.31	-0.04	0.01	-0.06	0.14	0.14	-0.14	0.2	0.05	-0.03	-0.31	-0.05
chrX	380680	380731	.	0.19	0.34	0.42	0.41	0.47	0.26	-0.09	0.49	0.17	0.35	0.26	0.29	0.19	0.16	-0.08	0.24
chrXVI	573132	573190	.	-0.23	0.05	0.07	-0.01	0.08	-0.12	-0.13	-0.14	0.14	-0.1	0.01	0	0.13	0.06	-0.02	-0.06
chrXIV	102428	102487	.	0.86	0.78	0.54	0.55	0.39	0.85	0.95	1.02	0.91	0.76	0.86	0.78	0.7	0.74	0.92	0.57
chrVI	260783	260842	.	-0.08	-0.37	-0.34	-0.43	-0.82	-0.55	-0.17	-0.26	-0.26	-0.36	-0.54	-0.59	-0.07	-0.52	-0.45	-0.4
chrIII	65903	65959	.	-0.18	-0.29	-0.28	0.35	0.18	0.71	0.74	0.06	-0.13	-0.08	0.73	0.19	0.39	0.49	0.2	0.17
chrVII	67001	67060	.	-0.06	-0.05	0.07	0.12	0.05	-0.33	-0.02	-0.1	0.05	0.12	0.23	0.06	0.33	0.01	-0.24	-0.17
chrIII	55607	55660	.	-0.06	-0.02	-0.09	-0.16	0.24	0.23	0.04	-0.11	-0.02	-0.17	-0.16	0.01	0.06	-0.01	-0.16	-0.11
chrIII	145793	145837	.	0.11	0.12	-0.09	-0.01	0.01	0.14	0.1	0.06	-0.15	-0.01	-0.09	0.01	0.03	-0.18	-0.07	0.18
chrVII	301	360	.	0.87	1.04	1.07	0.97	1.09	0.82	0.6	1.41	1.27	1.2	0.91	1.07	1.24	0.97	2.19	1.04
chrIII	82201	82260	.	-0.36	-0.55	-0.36	0.07	-0.07	0.57	0.65	-0.09	-0.07	-0.2	-0.01	0	0.22	-0.03	-0.12	-0.08
chrXVI	494933	494991	.	-0.15	-0.07	-0.07	-0.27	-0.12	-0.14	0.05	-0.12	0.09	-0.23	-0.33	-0.11	-0.12	-0.03	-0.24	-0.16
chrXVI	470333	470391	.	0.25	0.24	0.2	0.05	0.31	0.42	0.14	0.16	0.2	0.05	-0.41	0.01	0	0.01	-0.09	0.02
chrXVI	467733	467791	.	-0.41	-0.31	-0.48	-0.36	-0.52	-0.32	-0.34	-0.64	-0.32	-0.5	-0.1	-0.35	-0.38	-0.4	-0.6	-0.47
chrIV	391368	391423	.	-0.13	-0.17	-0.34	-0.28	-0.23	0.06	0.24	-0.08	-0.11	-0.19	-0.27	-0.06	-0.05	0.01	-0.07	0.07
chrIV	329664	329723	.	-0.13	0.32	0.56	0.44	0.21	1.47	1	0.09	-0.06	-0.41	0.28	0.02	0.25	0.13	1.23	0.37
chrIII	287112	287166	.	-0.3	-0.34	-0.45	-0.42	-0.83	-0.35	0.13	-0.25	-0.17	-0.19	0.12	-0.26	0.04	-0.01	-0.2	-0.08
chrXIV	70628	70687	.	0.09	-0.08	-0.09	-0.04	-0.03	0.12	0.03	-0.16	-0.12	-0.16	-0.07	-0.13	-0.01	-0.16	0.17	0.08
chrIV	456116	456165	.	-0.16	0.11	0.33	0.41	0.26	0.17	-0.01	-0.14	0.12	0.16	0.2	-0.08	0.17	0.03	0.02	0.26
chrXII	356356	356415	.	0.03	0.09	-0.19	-0.26	-0.09	-0.03	-0.13	-0.34	0.04	-0.07	-0.07	-0.05	-0.11	-0.04	-0.21	-0.13
chrXII	165020	165071	.	0.06	0.15	0.24	0.17	0.36	0.05	-0.18	0.09	0.2	0.19	0.1	0.03	0.05	-0.06	-0.12	0.06
chrVII	7101	7160	.	0.09	0.27	-0.05	0.1	0.09	0.21	0.09	0.12	0	-0.09	0.11	0.2	0.08	0.19	0.28	0.26
chrXVI	517736	517790	.	-0.06	-0.1	0.11	0.08	-0.01	0.06	-0.2	0.01	-0.06	-0.24	-0.27	-0.05	-0.11	-0.25	-0.27	-0.04
chrIV	436709	436768	.	-0.23	0.18	0.34	0.1	-0.18	-0.32	-0.21	-0.39	-0.02	-0.23	-0.32	-0.25	-0.38	-0.23	-0.03	-0.04
chrIII	40402	40456	.	0.09	0.77	0.55	0.44	0.21	-0.09	-0.58	0.07	0.01	0.07	0.05	-0.12	-0.23	-0.25	-0.07	-0.36
chrIII	118692	118737	.	-0.11	0.02	0.08	0.14	0.16	0.05	-0.19	-0.09	-0.07	-0.12	-0.17	-0.14	-0.05	-0.32	-0.49	-0.24
chrXVI	502832	502876	.	0.03	-0.18	-0.26	-0.3	-0.1	-0.2	-0.5	0.47	0.04	0.07	-0.15	-0.11	0.11	-0.33	-0.21	-0.41
chrXVI	500432	500491	.	-0.15	-0.25	-0.24	-0.17	-0.07	-0.19	-0.3	-0.15	-0.06	-0.08	-0.16	-0.12	0.03	-0.16	-0.01	-0.09
chrXVI	459432	459491	.	-0.04	-0.13	-0.26	-0.4	-0.29	-0.11	0.09	-0.12	-0.23	-0.29	-0.4	-0.32	-0.15	-0.08	-0.18	-0.25
chrXVI	699841	699885	.	-0.02	-0.04	-0.06	-0.07	0.04	-0.05	0.13	0.32	0.15	0.11	0.22	-0.04	0.11	-0.02	-0.06	0.15
chrIV	1236770	1236814	.	0.53	0.38	0.49	0.51	0.52	0.45	0.53	0.94	0.85	0.71	0.41	0.65	0.61	0.53	0.6	0.54
chrVI	67891	67950	.	-0.12	-0.2	-0.2	-0.09	0.05	0.03	0.08	-0.16	-0.29	-0.28	-0.34	-0.07	-0.13	-0.2	0.23	0.08
chrX	389881	389927	.	0.04	-0.11	-0.2	-0.26	-0.11	-0.02	-0.14	-0.16	-0.11	-0.16	-0.06	0.01	-0.11	-0.13	-0.38	-0.29
chrXIV	206158	206217	.	0.01	-0.03	-0.15	-0.21	-0.27	-0.52	-0.4	-0.15	-0.1	-0.11	-0.16	-0.03	-0.25	-0.1	-0.24	0.03
chrIII	19701	19760	.	-0.48	-0.42	-0.64	-0.34	-0.34	-0.48	-0.29	-0.77	-0.42	-0.24	0.04	0.01	-0.42	-0.1	-0.34	-0.29
chrXVI	422132	422191	.	0.08	0	0.27	0.25	-0.07	-0.48	-0.55	-0.03	-0.15	-0.13	-0.35	-0.19	-0.38	-0.43	-0.26	-0.14
chrXIV	183261	183314	.	-0.18	-0.12	-0.26	-0.52	-0.65	-0.57	-0.26	-0.28	-0.04	-0.12	-0.05	-0.14	-0.1	0.01	-0.17	0.01
chrXV	582491	582543	.	-0.01	-0.19	-0.37	-0.49	-0.59	-0.45	-0.45	-0.17	-0.31	-0.35	-0.61	-0.41	-0.41	-0.48	-0.2	-0.26
chrXVI	458032	458091	.	-0.2	-0.08	-0.07	-0.18	0.12	-0.04	-0.14	-0.25	-0.14	-0.14	-0.05	-0.09	-0.22	-0.16	-0.41	-0.29
chrXI	522988	523047	.	0.15	0.17	0.36	0.42	0.58	0.3	0.04	0.12	0.38	0.44	0.53	0.39	0.19	0.15	0.11	0.11
chrIII	138287	138334	.	0.93	0.58	0.67	0.57	0.92	0.65	0.31	1.26	0.43	0.42	0.23	0.38	0.34	0.36	1.11	0.71
chrXVI	707732	707781	.	-0.03	-0.11	-0.12	-0.09	-0.14	-0.23	-0.02	-0.03	-0.18	-0.27	-0.22	-0.37	-0.34	-0.17	-0.41	-0.24
chrIV	456317	456367	.	0.1	0.06	0.21	0.45	0.28	0.01	-0.14	-0.19	0.19	0.03	0.13	0.02	0.05	-0.04	0.01	0.09
chrXIV	100428	100487	.	1.48	1.3	1.16	0.83	0.82	1.03	0.81	1.38	1.1	0.99	0.94	0.92	0.79	0.66	1.03	0.81
chrIII	68901	68958	.	-0.11	0.18	0.62	0.75	0.51	0.07	-0.11	-0.22	0.09	0.23	0.29	0.28	0.07	0.21	-0.26	-0.17
chrXII	250579	250638	.	-0.16	-0.25	-0.32	-0.35	0.05	0.05	0.12	-0.41	-0.3	-0.28	-0.15	-0.44	-0.25	-0.18	-0.32	-0.34
chrIV	357472	357516	.	0.23	-0.19	-0.28	-0.54	-0.7	-0.55	-0.4	0.34	0.2	0.21	0.06	-0.02	-0.14	-0.31	-0.37	-0.34
chrXII	155117	155163	.	-0.1	0.29	0.43	0.52	0.29	-0.1	-0.16	-0.2	-0.01	0.12	0.11	0.19	0	0.18	0.04	0.24
chrIV	322964	323023	.	-0.39	-0.33	-0.34	-0.17	0.07	1.42	1.69	0.01	0	-0.16	0.26	0.11	0.34	0.41	0.53	0.48
chrII	469273	469319	.	0.18	0.14	0.04	0.08	0.02	0.08	0.4	0.07	0.1	0.06	0.07	0.09	0.2	0.12	0.15	0.86
chrIII	223007	223061	.	0.07	0.22	0.49	0.49	0.32	0.11	-0.08	-0.09	0.02	0.09	0.13	0.13	-0.02	-0.12	-0.24	-0.2
chrI	17546	17605	.	-0.25	-0.12	-0.39	-0.2	-0.44	-0.33	0.08	-0.35	-0.09	-0.1	0.02	-0.16	0.09	0.05	0.26	-0.09
chrX	357586	357634	.	0.32	0.06	-0.06	0.16	0.21	0.71	0.73	0.35	0.12	0.13	0.54	0.34	0.25	0.06	0.06	0.6
chrXV	589885	589944	.	-0.09	0.01	-0.09	-0.21	-0.47	-0.4	-0.02	-0.17	0.07	-0.13	0.08	-0.31	-0.01	0.22	0.01	0.04
chrX	360875	360930	.	0.04	0.1	0.02	0.01	0.28	-0.06	-0.3	-0.1	0.1	0.17	0.37	0.09	0	0.04	0	0.09
chrVI	66695	66740	.	0.2	-0.01	0.12	0.06	0.18	0.07	0.01	0.01	-0.09	-0.01	0.04	0.05	0.22	0.2	0.07	0.09
chrXVI	487132	487189	.	-0.03	-0.4	-0.57	-0.58	-0.78	-0.5	0.03	-0.27	-0.43	-0.46	-0.73	-0.48	-0.46	-0.34	-0.42	-0.38
chrIII	289809	289863	.	-0.14	-0.22	-0.21	-0.53	-0.66	-0.38	-0.09	-0.15	-0.04	-0.32	-0.45	-0.2	-0.29	-0.26	-0.28	-0.28
chrIII	240407	240466	.	-0.08	-0.01	-0.14	-0.04	0.12	0.41	0.43	-0.14	0.01	0.25	0.37	0.23	0.12	0.33	-0.05	0.02
chrXV	609385	609444	.	-0.03	-0.24	-0.4	0.28	-0.24	0.16	0.3	-0.06	-0.16	-0.38	-0.51	-0.29	-0.21	-0.26	-0.14	-0.22
chrIV	468017	468066	.	-0.08	0.16	0.42	0.56	0.51	0.25	0.1	-0.2	0.04	0.08	0.09	0.02	-0.07	-0.01	-0.08	-0.13
chrXII	388957	389001	.	0.75	0.5	0.56	0.38	0.58	0.61	0.2	0.85	0.71	0.65	0.64	0.59	0.31	0.39	0.77	0.6
chrXII	376156	376214	.	-0.18	0.28	0.47	0.2	-0.02	-0.34	-0.51	-0.21	-0.24	0.07	-0.23	-0.32	-0.31	-0.43	-0.52	-0.33
chrIX	346626	346685	.	-0.3	-0.27	0.29	0.36	0.11	-0.29	-0.59	-0.42	-0.34	-0.26	-0.19	-0.27	-0.18	-0.21	-0.07	-0.08
chrIII	50002	50047	.	0.41	0.15	0.21	0.26	0.58	0.59	0.26	0.42	0.1	0.06	0.11	0.14	0.24	-0.07	0.03	-0.07
chrXVI	413532	413581	.	-0.04	0.06	0.37	0.35	0.14	-0.12	-0.15	-0.15	-0.01	0.05	-0.02	-0.06	-0.07	0.02	0.07	0.13
chrXVI	478938	478990	.	-0.18	-0.25	-0.25	-0.44	-0.34	-0.6	-0.32	-0.36	-0.31	-0.41	-0.28	-0.33	-0.23	-0.17	-0.52	-0.23
chrIII	24401	24452	.	-0.13	-0.17	-0.2	-0.07	-0.01	0.06	-0.24	-0.05	-0.13	-0.15	-0.05	-0.11	-0.07	-0.24	-0.24	-0.18
chrVI	233984	234038	.	-0.36	-0.23	-0.45	-0.57	-0.78	-0.49	-0.11	-0.15	-0.11	-0.06	-0.06	-0.21	-0.37	-0.15	-0.47	-0.25
chrIII	278007	278066	.	-0.41	-0.05	-0.29	-0.59	-0.69	-0.59	-0.28	-0.59	-0.21	-0.23	-0.18	-0.11	-0.29	0.03	-0.3	0.06
chrV	544265	544319	.	0.05	0.07	0.02	-0.21	-0.16	-0.04	-0.23	0.14	0.09	0.09	0.13	0.14	0.01	-0.1	-0.22	-0.18
chrIII	3009	3059	.	0.68	0.28	0.16	0.09	-0.09	-0.29	-0.06	1.09	0.15	0.1	0.05	0.17	-0.02	0.09	1.18	0.47
chrIV	462609	462668	.	0.07	1.29	1.52	1.25	0.91	0.69	0.57	0.19	0.58	0.56	0.47	0.59	0.54	0.35	1.76	0.52
chrIV	1238869	1238928	.	-0.44	-0.39	-0.42	-0.33	-0.38	0.38	0.29	-0.39	-0.27	-0.24	-0.41	-0.38	-0.1	-0.12	-0.37	-0.28
chrV	571460	571518	.	0.54	0.88	1.07	0.84	0.82	0.53	0.31	0.52	0.64	0.69	0.61	0.62	0.5	0.43	0.36	0.52
chrIV	1258176	1258222	.	-0.3	-0.28	-0.39	-0.38	-0.31	-0.59	-0.38	-0.28	-0.2	-0.18	-0.29	-0.17	-0.36	-0.24	-0.41	-0.2
chrV	307030	307085	.	0.19	0.33	0.18	-0.23	0.12	0.31	0.43	0.33	0.53	0.37	0.27	0.34	0.26	-0.12	0.38	0.3
chrXI	519491	519535	.	0.62	0.68	0.7	0.61	0.75	0.28	0.19	1.17	0.76	0.7	0.64	0.74	0.46	0.49	0.94	0.72
chrVI	206194	206242	.	-0.11	-0.07	0.27	0.39	0.48	0.16	-0.14	-0.41	-0.05	-0.03	-0.24	0.02	-0.08	-0.2	-0.34	-0.29
chrIX	336027	336071	.	0.24	0.2	0.53	0.35	0.62	0.23	0.02	0.36	0.31	0.34	0.16	0.44	0.27	0.19	0.26	0.28
chrIII	215911	215966	.	0.04	0.1	0.25	0.46	0.54	0.29	-0.22	-0.1	0.1	0.2	0.27	0.15	0.28	0.19	0.1	0.01
chrIV	406164	406223	.	-0.14	0.34	0.57	0.47	0.25	-0.08	-0.26	-0.24	-0.15	-0.03	0.08	-0.09	-0.33	-0.08	-0.19	-0.09
chrVII	13705	13757	.	-0.12	0.03	-0.08	-0.32	-0.11	-0.15	-0.08	-0.15	-0.39	-0.27	-0.33	-0.08	-0.23	-0.17	-0.26	-0.41
chrIV	1233369	1233428	.	-0.41	-0.25	-0.48	-0.4	-0.54	-0.48	-0.07	-0.2	-0.04	-0.05	0.12	-0.14	-0.09	0.12	-0.06	-0.04
chrXVI	425740	425788	.	-0.06	-0.1	0.11	0.07	0.26	0.12	-0.3	0.06	0.15	0.27	0.13	0.24	0.06	0.01	-0.07	-0.08
chrXII	142814	142873	.	-0.56	-0.12	0.12	0.13	-0.1	0.08	0.12	-0.5	-0.28	-0.22	-0.27	-0.25	-0.03	-0.21	-0.31	-0.32
chrIV	360865	360922	.	-0.1	-0.2	-0.21	-0.47	-0.5	-0.79	-0.54	-0.21	-0.21	-0.35	-0.44	-0.41	-0.28	-0.46	-0.27	-0.17
chrVI	251293	251339	.	-0.25	0.11	0.01	-0.22	-0.04	-0.34	-0.36	0.06	0.01	0.15	0.1	0.2	-0.15	0.02	-0.21	-0.05
chrXVI	482732	482791	.	-0.2	-0.15	-0.32	-0.46	-0.56	-0.76	-0.32	-0.13	-0.12	-0.04	0.1	-0.11	-0.14	-0.05	-0.19	-0.07
chrV	568660	568706	.	0.23	0.12	0.58	0.36	0.35	0.25	-0.06	0.28	-0.13	-0.04	-0.07	0.04	-0.1	-0.13	0.23	-0.14
chrIV	353664	353723	.	-0.22	-0.03	-0.11	-0.32	-0.23	-0.67	-0.37	-0.07	-0.05	-0.03	-0.03	0.03	0.01	0.16	-0.36	0.06
chrV	290627	290686	.	-0.23	-0.22	-0.05	-0.23	0.17	0.05	0	-0.39	-0.43	-0.48	-0.53	-0.36	-0.26	-0.1	-0.17	-0.17
chrXIV	106128	106175	.	0.28	-0.06	0.2	0	0.09	0.26	0.17	0.15	0.05	0.16	-0.03	0.09	0.2	0.11	0.35	0.45
chrXIV	203959	204017	.	0.22	-0.05	-0.07	-0.25	-0.02	-0.15	-0.1	0.05	-0.09	0.01	-0.21	-0.15	-0.08	-0.23	-0.18	0
chrX	388480	388534	.	0	-0.11	-0.16	-0.16	0.02	0.12	-0.07	0	-0.15	-0.24	-0.11	-0.11	-0.24	-0.25	-0.16	-0.14
chrII	515967	516015	.	-0.03	-0.08	-0.11	-0.2	-0.23	-0.22	-0.28	-0.05	-0.12	-0.09	-0.18	-0.14	-0.26	-0.14	-0.24	-0.26
chrIX	342326	342385	.	-0.63	0.18	0.14	0.01	-0.12	0.04	0.05	-0.35	-0.28	-0.25	-0.08	-0.08	-0.17	-0.06	0.55	0.35
chrV	279827	279886	.	-0.32	-0.44	-0.37	-0.08	-0.1	-0.12	-0.33	-0.34	-0.28	-0.29	-0.28	-0.18	-0.16	-0.11	-0.48	-0.28
chrIII	140578	140637	.	-0.22	-0.1	-0.11	0.2	0.18	0.09	-0.03	-0.34	-0.2	-0.16	0.02	-0.07	-0.19	0.06	-0.14	0.01
chrVII	8401	8460	.	-0.24	-0.16	-0.27	-0.12	-0.31	-0.32	-0.12	-0.41	-0.21	-0.2	-0.03	-0.12	-0.37	-0.07	0.01	-0.28
chrX	381377	381432	.	0.41	0.17	0.39	0.26	0.31	0.13	-0.05	0.49	0.38	0.24	0.17	0.1	0.23	0.06	0.45	0.14
chrIII	63603	63656	.	0.13	-0.15	0.09	0.21	0.65	0.44	-0.15	-0.13	-0.19	-0.18	-0.3	-0.21	-0.1	-0.35	-0.36	-0.29
chrVII	35401	35460	.	-0.42	-0.22	-0.34	-0.37	-0.55	-0.7	-0.45	-0.34	-0.13	-0.23	-0.29	-0.35	-0.29	-0.2	-0.59	-0.56
chrXVI	434432	434491	.	-0.13	0.01	-0.01	-0.18	-0.16	0.24	0.29	-0.27	0.28	0.22	0.04	-0.03	0.39	0.05	0.26	0.12
chrIII	75001	75046	.	-0.03	0.89	0.92	0.71	0.42	0.17	-0.13	-0.06	0.16	0.2	0.14	0.17	-0.05	-0.17	0.61	0.03
chrII	482761	482818	.	-0.09	0.09	0.22	0.11	0.13	-0.19	-0.41	-0.1	-0.05	0.04	0.16	0	0.08	0.07	-0.19	-0.2
chrXVI	547632	547691	.	-0.06	-0.19	-0.01	0.15	0.24	-0.03	-0.01	-0.38	-0.27	-0.05	0.11	-0.01	-0.3	-0.03	-0.25	-0.01
chrIX	344433	344478	.	0.1	0.27	0.66	0.35	0.46	0.08	-0.31	0.15	-0.1	-0.07	-0.1	0.14	-0.07	-0.09	0	-0.05
chrIV	327164	327223	.	-0.23	0.04	0.23	0.07	-0.07	-0.25	-0.21	-0.41	-0.25	-0.18	-0.29	-0.25	-0.32	-0.31	-0.4	-0.27
chrIII	286407	286466	.	-0.24	-0.28	-0.5	-0.55	-0.65	-0.27	0.44	-0.14	-0.06	-0.16	-0.12	0.05	0.05	0.2	-0.01	0.13
chrIV	403364	403422	.	-0.28	-0.12	0.12	0.02	-0.06	-0.08	-0.12	-0.34	-0.22	-0.25	0.01	-0.04	-0.32	-0.13	-0.26	0.1
chrI	49346	49405	.	-0.04	-0.28	-0.32	-0.75	-0.74	-0.26	-0.07	-0.31	-0.27	-0.42	-0.53	-0.38	-0.16	-0.43	-0.54	-0.34
chrXVI	443832	443891	.	-0.49	-0.25	-0.48	-0.42	-0.56	-0.4	-0.03	-0.5	-0.24	-0.3	-0.34	-0.4	-0.19	-0.11	-0.38	-0.43
chrIX	370626	370685	.	-0.55	-0.23	-0.4	-0.6	-0.27	-0.1	-0.07	-0.13	-0.02	0.08	0.39	0.41	0.22	0.25	-0.22	-0.05
chrXI	526488	526532	.	0.23	0.23	0.23	0.41	0.6	0.28	0.02	0.27	0.23	0.28	0.24	0.31	0.12	0.25	0.33	0.58
chrVII	46701	46760	.	-0.39	-0.34	-0.5	-0.45	-0.88	-0.8	-0.22	-0.54	-0.35	-0.46	-0.69	-0.5	-0.34	-0.1	-0.31	-0.32
chrXV	621385	621444	.	0.33	0.11	0.02	-0.08	-0.07	-0.22	-0.14	0.26	0.13	0.01	-0.05	-0.05	0.11	0	0.34	0.22
chrXV	681186	681232	.	-0.22	-0.29	-0.19	0.09	0.01	0.65	0.86	0.02	0.05	0	-0.06	0.02	0.39	0.2	1.07	0.25
chrIII	13101	13160	.	-0.33	-0.27	-0.47	-0.42	-0.63	-0.07	0.38	-0.12	0.02	0.09	0.23	0.31	0.22	0.15	0.13	0.23
chrV	282127	282186	.	0.03	0.18	0.28	0.35	0.14	0.14	0.01	0.28	0.2	0.21	0.05	0.15	0.37	0.46	0.33	0.16
chrIV	406265	406322	.	-0.14	0.48	0.53	0.45	0.21	-0.19	-0.31	-0.26	-0.2	0.04	0.13	-0.02	-0.29	0.04	-0.07	0.02
chrIII	40512	40560	.	0.04	0.62	0.72	0.25	0.29	-0.02	-0.18	0.05	0.04	0.08	-0.1	-0.06	-0.25	-0.01	0.06	-0.28
chrIV	314476	314523	.	-0.12	-0.28	-0.18	0.26	0.34	0.58	0.56	-0.34	-0.35	-0.06	0.32	0.22	-0.15	0.06	-0.27	-0.12
chrXV	636785	636844	.	-0.31	-0.68	-0.64	-0.89	-0.86	0.16	0.38	0.16	-0.41	-0.54	-0.41	-0.25	0.49	0.03	-0.42	-0.24
chrXVI	468432	468491	.	-0.01	-0.17	-0.37	-0.32	-0.25	-0.24	-0.08	-0.37	-0.36	-0.23	-0.27	-0.28	-0.28	-0.18	-0.25	-0.09
chrV	571060	571119	.	0.91	0.98	1.1	0.89	0.72	0.42	0.22	0.9	0.82	0.82	0.76	0.95	0.65	0.72	0.3	0.47
chrVII	25201	25251	.	0.53	0.65	0.49	0.33	0.36	0.32	0.29	0.81	0.81	0.75	0.78	0.69	0.51	0.57	0.86	0.7
chrIII	253613	253660	.	0.26	0.13	0.07	-0.1	0.04	-0.29	-0.07	0.28	0.08	0	0.22	0.09	-0.25	-0.21	-0.2	-0.12
chrXV	640085	640144	.	0.02	-0.11	-0.29	-0.41	-0.67	-0.64	-0.34	-0.21	-0.23	-0.14	-0.31	-0.29	-0.39	-0.22	-0.29	-0.13
chrV	564560	564619	.	-0.64	-0.67	-0.39	0	0.02	0.57	0.71	-0.61	-0.8	-0.64	-0.46	-0.26	-0.32	-0.23	-0.36	-0.42
chrXIV	92029	92085	.	-0.26	0.17	0.39	0.32	0.12	-0.28	-0.35	-0.26	0.06	-0.05	0.11	-0.04	0.13	0.03	-0.05	0.09
chrXII	392956	393015	.	-0.14	-0.21	-0.33	-0.32	-0.31	-0.15	-0.02	-0.34	-0.35	-0.2	-0.21	-0.17	-0.16	-0.09	-0.35	-0.17
chrIV	387066	387110	.	-0.12	-0.16	-0.37	-0.59	-0.56	-0.36	-0.09	-0.02	0.06	-0.02	-0.13	0.03	0.19	0.02	-0.03	0.01
chrXIV	183358	183417	.	-0.1	-0.05	-0.17	-0.25	-0.48	-0.43	-0.07	-0.24	-0.01	0.01	-0.03	-0.06	0.07	-0.06	-0.36	-0.41
chrXIV	180758	180816	.	-0.16	-0.14	-0.32	-0.34	-0.58	-0.32	-0.15	-0.29	-0.19	-0.17	-0.23	-0.33	-0.22	-0.06	-0.43	-0.16
chrV	285627	285675	.	0.07	0.4	0.54	0.32	0.39	0.26	-0.06	0.33	-0.04	0.04	0.09	0.12	-0.06	-0.08	0.05	0.07
chrXVI	561439	561488	.	-0.17	0.04	0.31	0.34	-0.05	-0.07	0.11	-0.23	-0.05	-0.16	-0.03	-0.29	-0.04	-0.34	0.16	0.05
chrIII	258510	258563	.	-0.3	-0.29	-0.33	-0.53	-0.52	-0.67	-0.25	-0.24	-0.24	-0.26	-0.65	-0.32	-0.41	-0.28	-0.49	-0.35
chrXII	238579	238630	.	0.15	-0.11	0.29	0.34	0.17	0.07	-0.2	-0.09	0.01	0.09	0.07	0.12	-0.03	-0.2	-0.3	-0.23
chrXVI	493132	493184	.	0.03	-0.06	-0.21	-0.42	-0.3	-0.31	-0.2	-0.03	0.03	-0.07	-0.18	-0.08	-0.16	-0.31	-0.6	-0.35
chrXVI	442532	442591	.	-0.61	-0.47	-0.6	-0.45	-0.6	-0.59	-0.51	-0.72	-0.53	-0.45	-0.38	-0.41	-0.55	-0.21	-0.49	-0.39
chrVI	234183	234242	.	0.01	-0.12	-0.13	-0.3	-0.52	-0.29	0.05	0.01	0.05	-0.05	-0.05	0.03	0.05	0.13	-0.06	-0.03
chrII	502264	502320	.	-0.22	-0.25	-0.27	-0.21	-0.17	-0.3	-0.16	-0.27	-0.11	-0.12	-0.1	-0.14	-0.35	-0.37	-0.41	-0.33
chrXII	159817	159870	.	-0.1	-0.07	0.21	0.24	0.25	-0.02	-0.15	0.05	-0.2	-0.16	-0.14	-0.09	-0.13	-0.1	-0.19	-0.12
chrIV	449709	449768	.	-0.46	-0.69	-0.81	-0.41	-0.14	1.89	2.23	0.48	0.01	-0.1	0.73	0.11	1.06	0.49	0.47	1.32
chrXVI	515342	515391	.	0.11	0.2	0.26	0.43	0.06	-0.02	-0.3	-0.04	0.1	0.12	0.13	0.04	-0.03	0.14	0.12	-0.04
chrX	358175	358234	.	-0.12	-0.26	-0.35	-0.28	-0.29	-0.32	-0.33	-0.39	-0.18	-0.33	-0.34	-0.21	-0.21	-0.18	-0.43	-0.29
chrIV	341176	341223	.	-0.23	-0.07	-0.29	-0.06	0.26	0.12	-0.27	-0.14	0.17	0.09	0.17	0.2	0.15	0.01	-0.15	0.06
chrIV	338164	338223	.	-0.51	-0.28	-0.39	-0.17	-0.32	-0.47	-0.33	-0.67	-0.02	0.07	-0.07	-0.27	-0.17	-0.08	-0.46	-0.15
chrXIV	72828	72878	.	0	-0.29	-0.24	-0.2	-0.12	0.09	0.24	-0.17	-0.37	-0.39	-0.38	-0.38	-0.32	-0.14	-0.07	0.1
chrVI	244497	244541	.	-0.01	0.04	0.01	-0.32	-0.13	-0.33	-0.29	-0.07	0.08	-0.18	-0.19	0.04	-0.15	-0.13	-0.35	-0.25
chrIII	213107	213151	.	0.47	0.28	0.25	0.16	0.52	0.58	0.21	0.3	0.14	0.07	0.12	0.21	0.08	-0.12	-0.01	-0.1
chrXVI	455332	455391	.	-0.3	-0.39	-0.25	0.05	0.1	0.23	0.32	-0.15	-0.27	-0.24	0	0.14	-0.07	-0.09	-0.3	-0.37
chrXII	163318	163370	.	0.28	0.18	0.27	0.26	0.47	0.21	-0.12	0.53	0.34	0.32	0.3	0.39	0.11	-0.11	0.22	0.09
chrVII	47610	47654	.	0.2	0.04	-0.15	-0.17	-0.2	-0.17	0.16	0.1	-0.12	-0.06	-0.18	-0.02	0.05	0	-0.07	0.1
chrIV	381166	381211	.	-0.26	-0.17	-0.26	-0.28	-0.42	-0.47	-0.05	-0.37	-0.18	-0.08	-0.13	-0.09	-0.18	0.22	-0.3	-0.08
chrIII	225417	225463	.	0.49	0.38	0.52	0.27	0.44	0.13	-0.23	0.47	0.3	0.43	0.24	0.16	0.22	-0.01	0.81	0.56
chrXII	362956	363015	.	-0.25	-0.04	-0.09	0.09	0.18	0.02	-0.23	-0.36	-0.02	-0.08	-0.15	-0.1	0.01	0.08	-0.21	-0.05
chrVII	11205	11251	.	-0.04	-0.07	-0.16	-0.25	0.07	0.21	0.07	-0.27	-0.14	-0.14	-0.3	-0.17	-0.17	-0.17	-0.27	-0.13
chrIX	359126	359185	.	-0.29	0.26	0.44	0.49	0.16	-0.23	-0.26	-0.44	-0.12	-0.08	0.02	-0.16	-0.17	-0.18	-0.11	-0.2
chrVI	252783	252842	.	0	-0.02	-0.19	-0.24	-0.55	-0.57	-0.07	-0.03	0.06	-0.01	0.12	-0.17	0.15	0.05	0.11	-0.05
chrXII	368256	368315	.	-0.19	0.12	0.38	0.33	0.03	-0.22	-0.57	0.01	0.04	0.14	0.21	0.15	-0.17	-0.21	-0.32	-0.32
chrVII	27201	27260	.	-0.21	0	-0.33	-0.22	-0.4	-0.65	-0.4	-0.3	-0.15	-0.18	-0.2	-0.09	-0.4	-0.02	-0.22	-0.16
chrIII	292407	292466	.	-0.46	-0.5	-0.79	-0.65	-1.12	0.09	0.81	-0.39	-0.23	-0.25	-0.26	-0.4	-0.19	0.61	1.14	-0.06
chrIV	375464	375523	.	-0.2	-0.27	-0.35	-0.3	-0.8	-0.38	-0.19	-0.18	-0.16	-0.23	-0.2	-0.21	-0.26	-0.15	-0.4	-0.21
chrVI	260583	260642	.	-0.05	-0.28	-0.41	-0.54	-0.54	-0.47	-0.32	-0.43	-0.44	-0.61	-0.88	-0.57	-0.45	-0.42	-0.39	-0.54
chrXVI	423838	423887	.	-0.22	-0.11	0.37	0.39	0.47	-0.01	-0.2	-0.36	-0.02	-0.33	-0.17	-0.14	-0.2	-0.16	-0.35	-0.25
chrXVI	678335	678388	.	0.08	-0.04	-0.09	-0.14	-0.14	-0.33	-0.5	0.19	0.18	0.05	0.24	0.1	0.11	0.08	-0.03	0.12
chrXII	374456	374515	.	0.53	0.49	0.45	0.22	0.21	0.24	0.35	0.86	0.62	0.5	0.7	0.55	0.16	0.22	1.27	0.68
chrIII	14501	14560	.	-0.17	-0.33	-0.49	-0.67	-0.8	-0.33	0.27	0.03	0.22	0.27	0.13	0.15	0.25	0.23	1.28	0.01
chrX	360186	360230	.	0.18	0.07	0.01	0.03	0.31	0.04	-0.18	0.19	0.09	0.08	0.07	0.19	0.05	-0.22	-0.26	-0.29
chrVII	6701	6760	.	0.48	0.25	0.52	0.68	0.68	0.55	0.3	0.58	0.4	0.42	0.59	0.58	0.51	0.52	0.35	0.17
chrXIV	82328	82387	.	-0.27	-0.19	-0.17	0.03	-0.11	-0.27	-0.39	-0.4	-0.08	-0.12	-0.2	-0.47	-0.11	-0.17	0.01	0.14
chrVII	73001	73060	.	-0.29	-0.31	-0.36	-0.43	-0.2	-0.34	-0.31	-0.2	-0.18	-0.28	-0.52	-0.18	-0.18	-0.2	-0.43	-0.26
chrIII	87607	87660	.	0.47	0.66	0.62	0.51	0.52	0.15	0.24	0.62	0.5	0.26	0.34	0.46	0.42	0.46	0.57	0.35
chrXI	505388	505447	.	0.01	-0.24	-0.15	-0.12	0.15	0.07	-0.22	-0.09	-0.12	-0.15	-0.21	-0.24	-0.32	-0.31	-0.26	-0.19
chrIV	357666	357722	.	0.21	-0.28	-0.33	-0.79	-0.55	-0.81	-0.59	0.21	-0.03	-0.23	-0.53	-0.27	-0.23	-0.53	-0.11	-0.04
chrIV	372273	372321	.	-0.1	-0.12	-0.31	-0.46	-0.45	-0.63	-0.38	-0.03	-0.06	-0.16	-0.22	-0.11	-0.23	-0.05	-0.1	-0.03
chrXVI	482147	482191	.	0.03	0.13	-0.08	-0.24	-0.3	-0.59	-0.43	0.31	0.29	0.16	0.21	0.1	-0.17	-0.1	-0.39	0.01
chrIV	478024	478068	.	0.16	0.04	0.23	0.45	0.4	0.16	-0.06	-0.12	-0.14	-0.06	0.07	0.14	0.15	0.05	-0.14	0.07
chrII	476173	476217	.	0.23	-0.01	0.02	0.17	0.34	0.23	0.03	0.09	-0.08	-0.12	-0.38	-0.1	-0.1	-0.24	-0.07	-0.08
chrIV	374564	374623	.	-0.24	-0.29	-0.47	-0.28	-0.53	-0.84	-0.66	-0.5	-0.38	-0.21	0.08	-0.13	-0.41	-0.04	-0.21	-0.06
chrXV	669889	669936	.	-0.15	-0.11	-0.28	-0.43	-0.42	-0.42	-0.01	-0.26	-0.25	-0.28	-0.29	-0.3	-0.52	-0.33	-0.47	-0.36
chrIII	114378	114437	.	-0.03	-0.64	0.31	0	-0.12	1.84	1.59	0.32	-0.36	-0.82	-0.51	-0.72	0.85	0.11	0.66	0.78
chrVI	229393	229437	.	0.5	0.4	0.37	0.31	0.38	0.25	0.08	0.39	0.29	0.32	0.33	0.41	0.36	0.34	0.07	0.36
chrXVI	494132	494179	.	-0.19	-0.1	-0.27	-0.45	-0.39	-0.47	-0.2	-0.23	-0.15	-0.08	-0.11	-0.21	-0.1	-0.1	-0.36	-0.38
chrIII	137089	137135	.	-0.32	-0.09	0.05	0.18	0.13	-0.14	-0.25	0.02	0.02	0.04	0.09	0.08	-0.12	-0.32	-0.37	-0.13
chrIV	1225975	1226027	.	0.08	-0.04	-0.03	-0.24	-0.28	-0.42	-0.13	-0.07	-0.06	0.01	0.16	-0.11	-0.15	-0.06	-0.41	-0.2
chrIII	44405	44456	.	-0.22	0.07	0.39	0.31	0.05	0	-0.19	-0.27	-0.26	0.04	0.45	-0.22	0.09	0	-0.3	-0.23
chrVII	33401	33460	.	-0.03	-0.19	-0.18	-0.39	-0.36	-0.33	0.08	-0.11	-0.12	-0.28	-0.25	-0.46	-0.2	-0.43	0.08	-0.15
chrXII	233286	233330	.	0.96	1.15	1.17	0.96	0.89	0.43	0.17	1.18	1.07	0.89	0.69	0.68	0.41	0.25	1.05	0.78
chrIII	1906	1960	.	0.26	-0.07	-0.31	-0.61	-0.81	-0.98	-0.75	0.92	0.06	-0.02	-0.2	-0.04	-0.26	-0.27	0.7	0.27
chrVII	54801	54853	.	-0.02	-0.06	-0.06	-0.22	0.12	-0.12	-0.24	-0.18	-0.2	-0.15	-0.15	-0.03	-0.22	-0.03	-0.14	0.02
chrV	276727	276776	.	0.02	0	-0.02	0.1	0.16	0.16	0.03	0.05	-0.16	-0.24	-0.01	-0.01	-0.04	0	-0.16	-0.12
chrIV	342667	342711	.	-0.11	-0.17	0.01	-0.16	0.04	0.34	-0.02	-0.11	0.02	-0.01	-0.23	0.05	0.04	-0.18	-0.1	0.02
chrXVI	511532	511591	.	-0.14	0.43	0.61	0.65	0.48	0.8	0.65	0.04	-0.05	-0.15	-0.05	0.03	0.07	-0.14	0.91	-0.17
chrIV	330464	330523	.	0.1	0.44	0.61	0.27	0.29	-0.14	-0.38	0.26	0.31	0.29	0.32	-0.1	0.01	-0.13	0.14	-0.02
chrXVI	497232	497291	.	0.21	-0.1	0.07	-0.09	0.05	0.05	-0.3	0.01	0.01	0.04	-0.09	0.07	0.06	-0.13	-0.15	-0.12
chrXVI	411632	411676	.	0.04	0.12	0.32	0.43	0.32	0.2	-0.12	0.22	0.12	0.11	0.17	0.21	0.11	0.12	-0.14	-0.15
chrXII	131214	131269	.	-0.13	-0.04	-0.06	0.22	0.37	0.1	0.01	-0.11	-0.03	0.08	0.12	0.22	-0.11	0.04	-0.19	0.02
chrIII	45501	45556	.	-0.09	0.08	0.5	0.64	0.38	-0.2	-0.08	-0.1	-0.05	0.12	0.25	0.37	0.1	0.29	0.07	0.28
chrIV	470014	470068	.	-0.25	-0.02	0.19	0.28	0.22	-0.09	-0.28	-0.21	-0.08	-0.24	-0.07	0.08	-0.2	-0.17	-0.34	-0.19
chrX	367376	367427	.	0.01	-0.1	0.15	0.34	0.19	-0.1	-0.08	-0.13	-0.02	-0.06	-0.02	-0.02	0.01	0.08	0.03	0.29
chrIV	365864	365923	.	-0.33	-0.25	-0.32	-0.42	-0.66	-0.7	-0.69	-0.27	-0.15	-0.12	-0.24	-0.23	-0.22	-0.13	-0.44	-0.33
chrIII	1604	1658	.	0.66	0.33	0.01	-0.21	-0.13	-0.5	-0.17	0.93	0.38	0.07	-0.31	-0.06	0.02	0.37	1.3	0.58
chrXI	509888	509947	.	-0.22	-0.34	-0.27	0	0.1	-0.03	-0.43	-0.37	-0.41	-0.41	-0.57	-0.57	-0.34	-0.38	-0.31	-0.4
chrI	38147	38197	.	0.12	-0.03	0.05	0.11	0.24	0.01	-0.1	-0.03	-0.04	-0.04	-0.12	0.05	-0.04	-0.08	-0.02	0.18
chrIII	224807	224866	.	-0.14	0.65	0.97	0.84	0.55	1.32	1.03	0	-0.04	-0.17	-0.1	-0.26	0.17	-0.14	1.74	0.29
chrIII	112578	112637	.	-0.48	-0.34	-0.12	-0.27	-0.36	-0.15	-0.19	-0.55	-0.43	-0.49	-0.72	-0.8	-0.5	-0.51	-0.41	-0.41
chrXV	679285	679344	.	-0.12	-0.21	-0.25	-0.42	-0.33	-0.14	-0.16	-0.21	0.07	-0.1	-0.09	-0.07	0.05	0.09	-0.17	-0.06
chrII	515763	515820	.	-0.17	0.11	-0.05	-0.18	-0.25	-0.36	-0.09	-0.32	0	-0.2	-0.06	-0.07	-0.16	0.02	-0.22	-0.15
chrV	560262	560319	.	-0.22	-0.36	-0.4	-0.01	-0.11	-0.14	-0.09	-0.2	-0.16	-0.03	-0.14	-0.2	-0.07	0.03	-0.31	-0.07
chrXVI	694432	694476	.	0.3	0.23	0.34	-0.06	0.29	0.26	0.22	0.37	0.19	0.17	0.01	0.08	0.25	-0.15	0.18	-0.21
chrV	571764	571817	.	0.88	1.02	1.27	1.13	1.06	0.73	0.31	0.73	0.85	0.64	0.8	0.71	0.5	0.51	0.27	0.17
chrIII	50201	50259	.	0.13	-0.07	0.19	0.24	0.46	1.3	0.76	0.25	-0.08	-0.15	0.04	-0.18	-0.15	-0.16	-0.01	-0.01
chrXVI	470432	470476	.	0.03	0.04	-0.1	0.05	-0.08	-0.16	-0.01	-0.02	0.06	0.04	-0.09	0.14	0.23	0.21	-0.06	-0.02
chrXVI	566132	566191	.	-0.26	0.09	0.22	0.37	0.27	-0.24	-0.34	-0.19	-0.23	-0.03	0.18	0.1	-0.33	0.01	-0.17	-0.2
chrXV	669486	669544	.	-0.05	-0.1	-0.15	-0.24	-0.2	-0.17	0.21	-0.23	-0.06	-0.1	-0.15	-0.17	-0.28	-0.04	-0.16	-0.12
chrX	362278	362325	.	0.19	0.29	0.15	0.36	0.58	0.42	0.07	0.06	-0.03	0.14	0.04	0.25	0.12	0.09	-0.1	-0.02
chrVII	45401	45460	.	-0.38	-0.31	-0.55	-0.8	-0.93	-0.62	-0.23	-0.36	-0.58	-0.7	-0.83	-0.66	-0.54	-0.45	-0.56	-0.3
chrXIV	193458	193517	.	-0.08	-0.43	-0.22	-0.34	-0.46	-0.46	-0.3	-0.14	-0.35	-0.45	-0.55	-0.61	-0.36	-0.39	-0.2	-0.2
chrIII	3801	3860	.	0.66	0.32	0.1	0	-0.35	-0.5	-0.4	1.17	0.36	0.41	0.25	0.05	0.08	0.25	1.1	0.42
chrXVI	413432	413489	.	-0.11	0.12	0.19	0.32	0.14	-0.23	-0.23	0.04	-0.04	0.07	0.02	0	-0.06	0	-0.06	-0.01
chrXI	503395	503445	.	0.02	-0.03	-0.23	-0.22	-0.08	-0.08	0.04	-0.16	-0.13	-0.15	-0.01	-0.2	-0.11	0	-0.16	0.01
chrIII	144080	144136	.	-0.26	-0.19	-0.25	-0.27	-0.08	-0.23	-0.24	-0.24	-0.2	-0.16	-0.17	0.02	-0.11	0.04	-0.24	0.1
chrIII	130580	130635	.	-0.24	-0.02	0.03	0.23	-0.08	0.3	0.48	0.13	-0.06	0.01	0.24	0.03	0.06	0.13	0.58	0.54
chrXII	138514	138573	.	-0.16	0.06	0.29	0.22	0.23	-0.07	0.05	-0.32	0.01	-0.01	0.09	-0.22	0.13	0.05	0.14	0.17
chrIII	142878	142937	.	0.23	0.39	0.33	0.46	0.31	0.34	0.65	0.38	0.58	0.64	0.66	0.53	0.73	0.92	0.81	0.56
chrIII	265814	265866	.	0.34	0.29	0.19	0.13	0.2	-0.01	-0.01	0.39	0.22	0.28	0.09	0.24	0.09	0.2	0.07	0.02
chrXII	369069	369113	.	0.42	0.69	0.78	0.63	0.44	0.44	0.16	0.45	0.46	0.46	0.53	0.3	0.07	0.23	0.54	0.18
chrI	27546	27605	.	0.37	0.46	0.41	0.04	0.31	0.1	0.01	0.14	0.25	0.34	0.12	0.38	0.17	0.3	-0.07	0.08
chrIV	328066	328123	.	-0.28	0.27	0.38	0.25	0.08	-0.11	-0.19	-0.5	-0.12	-0.08	-0.24	-0.43	-0.18	-0.13	-0.21	-0.08
chrIII	152078	152137	.	-0.08	-0.29	-0.38	-0.43	-0.49	-0.27	-0.19	-0.27	-0.19	-0.29	-0.43	-0.45	0.08	-0.12	-0.52	-0.37
chrVI	228988	229040	.	0.07	0.02	-0.06	-0.12	-0.15	-0.09	-0.16	-0.07	-0.06	0.05	0.05	0.07	0.02	0.02	-0.28	-0.05
chrXI	513588	513647	.	0.02	0.07	0.1	-0.17	-0.09	-0.18	-0.33	0.19	0.21	0.2	0.1	0.07	0.15	0.1	-0.31	-0.35
chrXVI	470933	470990	.	0.03	-0.11	-0.09	-0.5	-0.05	0.01	0.19	-0.08	-0.01	0.01	-0.07	0.02	-0.12	-0.2	-0.01	0.07
chrIII	227010	227054	.	0.24	0.48	0.68	0.54	0.71	0.36	0.09	0.25	0.13	0.19	0.2	0.25	0.12	0.11	0.21	0.28
chrIV	433119	433168	.	-0.33	-0.02	-0.01	0.14	-0.14	0.32	0.33	-0.21	-0.02	-0.12	0.05	0.11	0.16	-0.16	-0.18	-0.11
chrIX	363126	363185	.	0.01	-0.01	0.11	0.45	0.29	0.77	0.43	-0.21	-0.09	-0.07	0.11	-0.15	0.64	0.01	-0.11	-0.02
chrXVI	522533	522584	.	-0.05	-0.06	-0.08	0.14	-0.1	-0.16	-0.13	-0.29	-0.06	0.08	0.31	-0.01	0.12	0.09	-0.03	0.12
chrXII	142714	142773	.	-0.03	0.17	0.38	0.24	-0.03	-0.05	-0.01	-0.23	0.06	-0.07	0.01	-0.05	-0.01	-0.02	-0.17	0.41
chrIII	251412	251459	.	0.25	0.22	0.16	-0.09	0.1	-0.26	0.09	0.18	0.16	0.21	0.14	0.3	0.13	0.37	0.19	0.33
chrXVI	437332	437391	.	-0.29	-0.19	-0.27	-0.24	-0.11	-0.05	0.31	-0.53	-0.31	-0.34	-0.2	-0.23	-0.5	-0.38	-0.18	-0.24
chrII	517563	517616	.	-0.01	-0.01	-0.24	-0.39	-0.17	-0.22	0.17	-0.12	-0.12	-0.07	-0.21	-0.09	-0.18	0.18	0.37	-0.02
chrXVI	702432	702490	.	0.14	-0.09	0.08	-0.07	0.19	-0.1	-0.07	0.29	-0.05	0.13	-0.24	0.07	-0.03	0.01	0.06	0.05
chrIV	324164	324223	.	-0.29	-0.05	0.06	0.25	0.05	0.01	-0.07	-0.29	-0.03	-0.05	0.12	0.04	-0.23	-0.04	-0.22	-0.05
chrXVI	552532	552591	.	-0.05	0.07	0.29	0.1	0.2	0.09	-0.18	0.03	-0.18	-0.29	-0.47	-0.45	-0.07	-0.19	0.18	0.05
chrVI	214284	214334	.	-0.17	-0.02	0	0.08	0.31	0.1	-0.14	-0.2	-0.22	-0.13	-0.01	0.02	-0.15	-0.06	-0.13	0
chrXI	503688	503747	.	-0.03	-0.05	-0.18	-0.05	-0.15	0.08	-0.11	-0.26	-0.08	-0.04	-0.04	-0.13	0	-0.04	-0.1	-0.11
chrIII	22604	22652	.	-0.23	-0.22	-0.31	-0.11	0.12	-0.06	0.01	-0.34	-0.07	-0.09	-0.04	0.15	-0.12	0.04	-0.23	-0.21
chrIII	254707	254765	.	-0.05	-0.2	-0.25	-0.28	-0.43	-0.4	-0.21	-0.18	-0.23	-0.31	-0.49	-0.29	-0.39	0.05	-0.46	-0.37
chrXVI	404438	404491	.	-0.05	-0.29	-0.27	-0.19	-0.05	-0.02	-0.26	0.11	0.05	0.07	0	0.19	-0.02	-0.09	-0.16	-0.28
chrXVI	404332	404380	.	0.19	-0.05	-0.24	-0.36	-0.03	-0.1	-0.2	0.53	0.19	0.23	0.16	0.41	0.29	0.13	-0.15	0.31
chrI	24349	24401	.	0.3	0.23	0.18	0.2	0.32	0.29	0.29	0.29	0.05	0.24	-0.08	0.24	0.07	0.17	-0.01	0.13
chrXVI	451738	451788	.	0.2	0.19	0.19	-0.02	0.09	0.47	0.29	0.23	0.17	0.14	0.32	0.24	0.2	0.09	0.18	0.4
chrVI	203383	203441	.	-0.25	0.1	0.5	0.3	0.2	-0.26	-0.34	-0.36	-0.12	0.02	-0.11	-0.06	-0.15	-0.11	-0.32	-0.37
chrIV	472819	472863	.	0.56	0.55	0.42	0.34	0.33	0.53	0.53	1	1.11	0.96	0.87	0.59	0.63	0.56	0.49	0.45
chrXVI	465632	465691	.	-0.21	-0.22	-0.28	-0.12	-0.22	-0.24	-0.08	-0.19	-0.18	-0.12	-0.19	-0.01	-0.13	0.07	-0.21	-0.05
chrVI	248983	249042	.	0.29	-0.37	-0.34	-0.47	-0.71	-0.32	-0.02	0.1	-0.28	-0.57	-0.57	-0.36	-0.28	-0.22	0.19	-0.02
chrVI	225395	225439	.	0.2	0.16	0.05	-0.15	0	-0.32	-0.38	0.41	0.58	0.34	0.36	0.46	0.05	0.14	-0.05	0.18
chrIII	249616	249663	.	0.28	0.33	0.45	0.14	0.27	0.07	0.26	0.3	0.41	0.37	0.28	0.4	0.32	0.42	0.06	0.31
chrV	568360	568409	.	0.19	0.15	0.33	0.12	0.12	0.28	-0.15	0.3	-0.14	-0.21	-0.1	-0.18	-0.15	-0.3	0.29	0.02
chrVII	9903	9960	.	-0.21	-0.27	-0.42	-0.32	-0.49	-0.55	-0.06	-0.21	-0.24	-0.21	-0.3	-0.17	-0.24	-0.16	-0.22	-0.13
chrXI	508596	508643	.	-0.06	-0.19	-0.21	-0.11	0.51	0.15	-0.01	-0.25	-0.41	-0.2	0.07	0.03	-0.21	-0.1	-0.29	-0.09
chrIV	377766	377823	.	0.04	0	-0.15	-0.24	-0.54	-0.55	-0.43	-0.12	0.02	-0.01	-0.07	-0.11	0.07	0.04	-0.34	-0.07
chrXV	613085	613144	.	-0.2	-0.01	-0.16	-0.25	-0.35	-0.35	-0.08	-0.26	0.05	0.06	0.15	0.12	0.01	0.17	-0.15	0.03
chrII	506963	507019	.	-0.23	-0.21	-0.28	-0.26	-0.34	-0.35	-0.19	-0.44	-0.23	-0.2	-0.17	-0.21	-0.28	-0.25	-0.36	-0.29
chrIV	328666	328718	.	-0.15	-0.05	0.5	0.35	0.11	-0.01	-0.21	-0.27	-0.2	-0.29	-0.27	-0.18	0.07	0	-0.22	-0.17
chrXIV	84028	84087	.	-0.29	-0.39	-0.25	-0.25	-0.22	-0.13	-0.12	-0.37	-0.29	-0.3	-0.28	-0.13	-0.07	-0.28	-0.28	-0.05
chrIV	439211	439257	.	0.13	0.21	0.46	0.24	-0.02	0	-0.16	0.19	-0.04	-0.06	-0.01	-0.02	-0.04	-0.15	0.04	-0.01
chrX	388975	389034	.	-0.2	-0.14	-0.23	-0.24	-0.17	-0.26	-0.34	-0.43	-0.15	-0.34	-0.2	-0.24	-0.68	-0.37	-0.32	-0.22
chrIII	91702	91760	.	0.04	0.07	-0.09	-0.28	-0.07	-0.11	0.02	0.08	-0.04	-0.02	-0.12	0.01	-0.31	-0.17	0.11	-0.23
chrXV	582585	582644	.	-0.22	-0.24	-0.38	-0.59	-0.56	-0.77	-0.45	-0.15	-0.29	-0.32	-0.6	-0.55	-0.48	-0.4	-0.2	-0.31
chrIV	1238569	1238628	.	0.19	0.12	-0.02	0.14	-0.05	0.11	0.07	0.18	0.16	0.08	0.14	0.07	0.26	0.08	-0.01	-0.03
chrXII	232588	232635	.	1.03	1.25	1.13	0.92	0.72	0.56	0.47	1.34	1.19	0.99	0.81	0.84	0.46	0.57	1.49	1.14
chrIII	22801	22852	.	-0.15	-0.1	-0.28	-0.13	-0.26	0.01	-0.15	-0.35	-0.11	-0.06	0.22	0.01	-0.25	-0.12	-0.13	0.01
chrIII	144478	144537	.	-0.05	-0.3	-0.27	-0.46	-0.26	-0.35	-0.14	-0.3	-0.04	-0.23	-0.27	-0.31	0.07	-0.13	0.19	0.13
chrVI	246489	246536	.	-0.08	-0.07	-0.1	-0.31	-0.31	-0.38	-0.21	0	-0.18	-0.12	-0.46	-0.13	-0.3	-0.23	-0.33	-0.13
chrXVI	703932	703991	.	-0.35	-0.17	-0.36	-0.41	-0.43	-0.36	-0.22	-0.31	-0.31	-0.24	-0.32	-0.45	-0.34	-0.32	-0.37	-0.3
chrVI	247183	247242	.	-0.09	-0.3	-0.34	-0.35	-0.48	-0.19	0.14	-0.22	-0.12	-0.12	0.11	-0.04	0.07	0.15	-0.4	-0.15
chrXI	506891	506945	.	-0.17	0.02	-0.01	-0.07	0.28	0.3	-0.07	-0.23	-0.03	-0.36	0.06	0.09	0.04	-0.08	-0.35	-0.19
chrVI	230585	230642	.	-0.28	-0.16	-0.46	-0.54	-0.89	-0.61	-0.33	-0.41	-0.31	-0.08	-0.31	-0.34	-0.15	-0.12	-0.44	-0.23
chrIV	1241474	1241526	.	0	0.18	0.23	0.2	0.38	0.35	0.1	0.03	0.21	0.38	0.19	0.33	0.42	0.35	0.5	0.23
chrV	534860	534919	.	-0.18	-0.19	-0.32	-0.14	-0.36	-0.53	-0.19	-0.28	-0.14	0	-0.15	-0.01	-0.28	0.03	-0.11	-0.19
chrV	549560	549619	.	-0.67	-0.54	-0.35	0.14	0.12	0.6	0.72	-0.6	-0.35	-0.28	-0.09	-0.19	-0.02	0	1.17	-0.31
chrIII	307807	307851	.	1.04	1	0.98	0.82	1.12	1.02	0.81	0.81	0.99	1	0.87	1.04	0.86	0.71	0.78	0.74
chrXVI	475037	475084	.	-0.15	-0.06	-0.25	-0.49	-0.73	-0.75	-0.4	-0.04	-0.12	-0.07	-0.28	-0.28	-0.01	-0.15	-0.29	-0.31
chrIII	4101	4160	.	0.32	0.27	0.15	-0.09	-0.19	-0.04	0.04	0.87	0.51	0.4	-0.06	0.06	0.42	0.32	1.63	0.52
chrXI	525894	525947	.	0.21	0	0.07	0.29	0.6	0.21	-0.22	0.2	-0.04	0.19	0	0.05	0.02	0.05	0.04	-0.02
chrIV	460013	460063	.	0.06	0.18	0.48	0.31	0.02	-0.13	-0.43	-0.13	-0.01	0.01	0.02	0.14	-0.25	-0.18	-0.35	-0.28
chrVII	75201	75260	.	-0.08	0.06	-0.19	-0.23	-0.25	-0.25	-0.12	-0.05	-0.06	-0.05	-0.12	-0.12	-0.15	0.06	-0.18	0.23
chrIII	44501	44560	.	0.01	-0.07	0.17	0.14	-0.08	-0.07	-0.08	-0.16	-0.31	-0.09	-0.31	-0.53	-0.17	-0.48	-0.47	-0.47
chrXV	587987	588043	.	0.15	-0.17	0.04	-0.11	-0.23	-0.36	-0.33	0.24	0.1	0.22	0.16	0.24	0.17	0.11	-0.06	-0.07
chrXIV	92835	92883	.	-0.14	0.05	0.14	0.2	0.06	-0.18	-0.28	-0.26	0	0.17	0.15	0.1	-0.06	0.03	-0.1	-0.17
chrXIV	110728	110787	.	0.3	0.11	0.02	-0.36	-0.47	-0.54	-0.04	0.9	0.34	0.19	0.14	0.12	0.12	0.12	0.56	0.13
chrIII	131178	131230	.	0.06	0.45	0.52	0.55	0.37	-0.06	-0.31	0.21	0.09	0.17	0.41	-0.03	-0.23	0.03	0.21	-0.04
chrIII	302407	302466	.	-0.16	-0.17	-0.29	-0.44	-0.45	-0.64	-0.02	-0.08	-0.12	-0.21	-0.33	-0.17	-0.36	-0.12	0.02	0.02
chrV	536462	536506	.	-0.33	-0.12	-0.37	-0.5	-0.54	0.23	-0.24	-0.37	-0.09	-0.19	-0.23	-0.26	-0.15	-0.19	-0.58	-0.36
chrVI	71391	71450	.	0.03	0.17	-0.24	0.07	0.18	-0.12	-0.01	-0.06	0.01	-0.17	-0.1	-0.06	0.14	0.01	-0.16	0
chrX	366876	366920	.	0.19	-0.02	0.12	0.05	0.13	0.18	-0.1	0	-0.05	-0.06	0.01	-0.07	-0.03	-0.33	-0.12	0.04
chrXIV	183858	183917	.	0.1	-0.11	-0.13	-0.07	-0.2	0.01	0.15	-0.08	0.05	0.02	-0.07	-0.05	0.07	0.25	0.01	0.12
chrXIV	110029	110087	.	0.1	0.15	-0.01	-0.1	-0.45	-0.31	-0.11	0.3	0.17	0.18	0.17	-0.07	0.27	0.38	0.03	0.03
chrIV	366777	366822	.	0.03	0.15	-0.06	-0.22	-0.12	-0.52	-0.43	0.19	0.18	-0.04	0.17	0.16	0.03	0.06	-0.16	0.09
chrIII	268209	268260	.	1.01	0.78	0.55	0.53	0.26	0.07	0.22	1.16	0.57	0.59	0.52	0.42	0.04	0.36	1.7	0.61
chrVI	199483	199542	.	0.17	1.35	1.58	0.88	0.67	0.74	0.62	0.51	0.56	0.43	0.16	0.24	0.4	0.14	2.28	0.53
chrXV	664385	664444	.	-0.04	-0.08	-0.24	-0.36	-0.38	-0.24	0.16	-0.06	0.13	0.04	0.01	-0.1	0.16	0.13	-0.07	-0.07
chrXII	388168	388213	.	0.68	0.32	0.21	0.43	0.29	0.3	0.07	0.77	0.32	0.33	0.18	0.46	0.28	0	0.55	0.23
chrIX	376831	376882	.	-0.05	-0.09	-0.28	-0.24	-0.24	0.05	0.38	0	-0.21	0.05	-0.03	0	0.22	0.14	-0.22	0.03
chrVI	211498	211542	.	0.26	0.12	0.08	0.15	0.54	0.3	-0.1	0.26	-0.04	-0.04	0.02	0.06	0.08	-0.05	-0.21	-0.01
chrXIV	113031	113082	.	0.72	0.07	-0.07	-0.39	-0.22	-0.36	-0.02	0.98	0.13	0.1	-0.12	0	-0.18	-0.01	1.18	0.71
chrV	272427	272486	.	-0.31	-0.28	-0.44	-0.37	-0.37	-0.27	-0.13	-0.35	-0.23	-0.24	-0.29	-0.35	-0.24	-0.29	-0.39	-0.27
chrIV	394164	394223	.	-0.18	-0.23	-0.43	-0.47	-0.15	-0.16	-0.24	-0.34	-0.22	-0.24	-0.17	-0.28	-0.35	-0.4	-0.57	-0.27
chrXV	596489	596539	.	1.1	1.16	0.94	0.78	0.88	0.9	0.83	1.19	0.96	0.93	0.96	1.02	0.74	0.91	1	0.67
chrXVI	682435	682491	.	0.05	-0.16	0	0.03	0.09	0.01	-0.07	-0.1	-0.25	-0.15	-0.13	-0.11	-0.11	-0.16	-0.1	-0.1
chrVI	224783	224842	.	0.48	0.43	0.35	0.11	0.31	0.06	0.05	0.89	0.71	0.72	0.71	0.74	0.55	0.66	0.21	0.19
chrIII	301907	301966	.	-0.19	-0.19	-0.23	-0.58	-0.49	-0.56	-0.14	-0.23	-0.24	-0.28	-0.23	-0.34	-0.55	-0.34	-0.02	0.01
chrXVI	538533	538590	.	-0.28	-0.06	-0.28	-0.2	-0.29	-0.48	-0.21	-0.48	-0.14	-0.01	-0.1	-0.12	-0.28	0.02	-0.32	0.06
chrXII	147114	147173	.	-0.3	-0.09	0.12	0.16	0.26	-0.2	-0.37	-0.4	-0.1	-0.03	-0.08	-0.1	-0.09	-0.14	-0.37	-0.28
chrXV	624585	624644	.	-0.49	-0.52	-0.78	-0.46	-0.51	-0.04	0.21	-0.28	-0.34	-0.44	-0.13	-0.23	-0.22	0.03	0.01	-0.21
chrVI	80991	81050	.	-0.23	-0.36	-0.49	-0.5	-0.53	-0.58	-0.22	0.07	-0.43	-0.36	-0.43	-0.23	-0.4	-0.24	-0.12	-0.17
chrXIV	85728	85785	.	-0.17	-0.29	0	0.29	0.07	-0.13	-0.26	-0.35	-0.25	-0.35	-0.32	-0.18	-0.32	-0.42	-0.59	-0.26
chrII	513061	513120	.	-0.1	-0.22	-0.25	-0.38	-0.66	-0.77	-0.1	-0.06	-0.11	-0.2	-0.29	-0.3	0	-0.28	-0.35	-0.26
chrIV	334964	335023	.	-0.14	0.02	0.31	0.36	0.14	-0.1	-0.54	-0.16	-0.11	-0.01	0.03	-0.08	-0.13	-0.04	-0.31	-0.23
chrIV	464824	464868	.	0.39	0.47	0.62	0.27	0.19	-0.21	-0.41	0.38	0.29	0.25	0.11	0.01	0.06	-0.15	-0.22	0.03
chrVII	58704	58760	.	0.02	-0.07	-0.07	0.07	-0.01	0.09	0.11	0.07	-0.05	-0.09	-0.26	0.05	-0.04	0.33	-0.21	-0.17
chrIII	85201	85258	.	0.69	0.67	0.53	0.57	0.71	0.51	0.42	0.7	0.67	0.61	0.76	0.51	0.63	0.74	0.72	0.54
chrXVI	557532	557584	.	-0.23	-0.05	0.11	0.42	0.51	0.28	-0.05	-0.19	-0.23	-0.16	-0.13	-0.1	-0.08	-0.33	-0.19	-0.07
chrIV	311267	311319	.	-0.02	0.12	-0.01	-0.07	0.24	-0.07	-0.09	-0.17	0.04	0.14	0.09	0.18	0.01	0.15	-0.36	0.02
chrIII	304307	304366	.	-0.11	-0.14	0.02	-0.15	-0.01	0.27	0.22	-0.05	0.04	0.24	0.06	0.05	0.28	0.18	0.61	0.13
chrXVI	537832	537885	.	-0.29	-0.13	-0.3	-0.17	-0.42	-0.19	0.12	-0.29	-0.1	-0.04	0.13	-0.03	-0.12	0.12	-0.28	0.14
chrXVI	398837	398889	.	-0.06	0.01	-0.15	-0.09	0.03	0.03	-0.04	-0.17	-0.07	0.1	-0.12	0	0	0.04	-0.22	-0.03
chrIII	24108	24157	.	-0.09	0.01	-0.05	-0.02	0.45	0.45	0.33	0.17	0.06	0.05	0.41	0.3	0.25	0.19	-0.26	-0.24
chrXI	509588	509647	.	-0.42	-0.38	-0.38	0.12	0.34	-0.33	-0.46	-0.65	-0.43	-0.15	-0.02	-0.04	-0.47	-0.1	-0.37	-0.29
chrIII	73104	73160	.	0.73	0.74	0.95	0.59	0.47	0.11	-0.01	1	0.31	0.3	0.16	0.07	0.03	0.13	1.21	0.58
chrIII	140783	140837	.	-0.27	0.01	-0.14	0.02	0.06	-0.1	-0.16	-0.48	-0.12	-0.4	-0.24	-0.59	-0.26	-0.25	-0.4	-0.25
chrXII	363356	363415	.	-0.31	-0.12	-0.23	0.23	-0.2	-0.29	-0.2	-0.49	-0.15	-0.14	0.06	-0.24	-0.01	-0.03	-0.05	-0.03
chrIII	63701	63759	.	0.07	-0.22	-0.06	0.33	0.38	0.28	-0.21	-0.13	-0.22	-0.25	-0.27	-0.17	-0.16	-0.46	-0.28	-0.17
chrXI	498388	498447	.	-0.33	-0.18	-0.76	-0.21	-0.63	-0.61	-0.3	-0.57	-0.23	-0.19	0.06	-0.29	-0.38	-0.06	-0.45	-0.23
chrIII	281007	281066	.	-0.04	-0.16	-0.23	-0.37	-0.37	-0.41	-0.18	-0.19	-0.07	0	-0.05	-0.15	-0.19	-0.13	-0.27	-0.17
chrIV	340264	340323	.	0.09	-0.26	-0.18	-0.2	-0.36	0.29	0.12	0.09	-0.04	-0.13	-0.34	-0.16	-0.42	-0.66	0.03	-0.17
chrI	31046	31105	.	-0.41	-0.31	0.17	0.34	0.12	1.6	1.45	-0.31	-0.32	-0.35	0.12	-0.21	0.22	0.2	1.25	0.09
chrVI	194384	194441	.	-0.44	-0.09	0.34	0.23	0.1	-0.06	-0.38	-0.53	-0.19	-0.2	-0.2	-0.42	-0.33	-0.47	-0.31	-0.42
chrIV	1255469	1255528	.	-0.04	-0.16	-0.21	-0.44	-0.42	-0.55	-0.15	-0.21	-0.22	-0.16	-0.26	-0.23	-0.4	-0.2	-0.24	-0.25
chrIV	440421	440467	.	-0.04	-0.01	0.34	0.3	0.31	-0.11	-0.23	-0.12	-0.24	-0.29	-0.37	-0.29	-0.13	-0.22	-0.13	0
chrVII	80101	80160	.	-0.04	-0.24	-0.4	-0.42	-0.3	-0.48	-0.18	-0.34	-0.3	-0.34	-0.43	-0.3	-0.38	-0.36	-0.32	-0.32
chrII	468167	468220	.	-0.21	-0.46	-0.45	-0.54	-0.46	-0.27	-0.02	-0.12	-0.57	-0.6	-0.67	-0.36	-0.38	-0.39	-0.35	-0.2
chrXVI	552032	552076	.	0.11	0.09	0.25	0.35	0.38	0.32	0.06	0.03	0.14	-0.09	-0.03	-0.07	-0.06	-0.19	-0.04	-0.25
chrI	21646	21693	.	0.05	-0.11	-0.17	-0.15	-0.22	-0.17	-0.04	-0.14	-0.16	-0.21	-0.32	-0.11	-0.18	-0.07	-0.22	-0.1
chrV	291729	291776	.	-0.09	0.12	0.3	0.4	0.45	0.36	0.24	-0.02	0.1	0.13	0.03	0.22	0.11	0.42	-0.16	-0.14
chrVI	207283	207342	.	-0.23	-0.34	0	0.24	0.17	0.12	-0.13	-0.43	-0.1	-0.28	-0.18	-0.19	-0.01	-0.13	-0.39	-0.35
chrVI	264183	264240	.	0.11	-0.07	-0.01	-0.31	-0.57	-0.45	-0.33	0.07	0.14	-0.07	-0.2	-0.3	0.01	-0.07	0.07	-0.04
chrXIV	75240	75287	.	-0.13	-0.13	-0.3	-0.28	0.04	0.18	0.18	-0.22	-0.16	-0.34	-0.32	-0.08	-0.13	-0.11	-0.31	-0.17
chrXII	211479	211538	.	-0.16	0.11	-0.19	-0.31	-0.38	-0.07	0.1	-0.1	-0.14	0.07	0	0.06	0.09	0.2	-0.06	0.01
chrXV	651385	651444	.	-0.16	-0.04	0.01	-0.36	-0.45	-0.23	0.04	-0.19	0.18	-0.04	-0.18	-0.07	0.08	-0.06	-0.1	0.04
chrV	561161	561218	.	-0.21	-0.17	-0.22	-0.09	0.17	0.12	-0.02	-0.42	-0.23	-0.06	-0.09	-0.15	-0.21	-0.27	-0.71	-0.48
chrXV	648685	648744	.	0	-0.09	-0.11	-0.24	-0.55	-0.05	0.14	0.11	0.19	0	-0.1	0.19	0.27	0.17	0.04	0.06
chrXVI	563532	563584	.	-0.06	0.69	0.87	0.56	0.58	0.45	0.15	-0.13	0.2	0.28	0.16	-0.14	-0.06	-0.08	0.58	0.04
chrIII	31501	31560	.	-0.3	-0.15	0.08	0.35	0.29	-0.1	-0.24	-0.43	0.12	0.1	0.08	-0.05	0.04	-0.06	-0.21	0.05
chrVI	226085	226141	.	0.02	-0.34	-0.36	-0.55	-0.39	-0.61	-0.32	0.26	-0.03	-0.04	-0.2	-0.11	0.14	-0.28	-0.19	-0.23
chrXVI	678042	678090	.	0.18	0.06	0.02	-0.18	0.07	0.09	-0.07	0.25	0.11	0.08	-0.07	0.03	0	-0.22	-0.11	-0.21
chrIV	1257469	1257528	.	-0.07	-0.05	-0.23	-0.4	-0.43	-0.56	-0.14	0.01	0.01	0.06	-0.03	0.13	-0.19	0.06	-0.15	-0.2
chrIII	303208	303263	.	-0.14	-0.1	-0.27	-0.49	-0.74	-0.35	-0.03	-0.21	-0.07	-0.13	-0.16	-0.25	-0.08	0.21	-0.31	-0.15
chrXII	228779	228838	.	-0.26	-0.39	-0.09	-0.16	-0.35	0.3	0.66	-0.16	-0.42	-0.38	0.06	-0.2	0.06	-0.05	0.01	0.15
chrVI	263295	263341	.	0.44	0.27	0.35	0.15	0.36	0.13	0.05	0.6	0.4	0.36	0.16	0.4	0.23	0.1	0.58	1.07
chrXIV	212758	212817	.	-0.42	-0.1	-0.29	-0.59	-0.74	-0.59	-0.33	-0.58	-0.18	-0.29	-0.26	-0.11	0.04	-0.07	-0.28	-0.23
chrXV	598389	598441	.	1.18	1.13	1.05	1.17	1	0.97	0.89	1.21	0.95	0.79	0.88	0.71	0.71	0.82	1.2	0.87
chrIV	443009	443067	.	-0.04	-0.11	0.15	0.33	0.2	-0.07	-0.1	-0.15	-0.13	-0.19	-0.12	-0.21	0.02	-0.35	-0.18	-0.11
chrIX	364726	364785	.	-0.4	-0.42	-0.48	-0.36	-0.23	0.1	0.12	-0.38	-0.46	-0.3	-0.28	-0.32	-0.03	-0.16	-0.58	-0.24
chrIV	359664	359723	.	0.36	0.31	0.12	-0.1	-0.33	-0.32	-0.07	0.93	0.88	0.71	0.69	0.74	0.57	0.51	0.41	0.52
chrIV	338668	338723	.	-0.27	0.06	0.04	0.25	0.22	-0.09	-0.26	-0.36	0.13	0.17	0.05	0.1	0.15	0.16	-0.11	0.08
chrXII	393164	393212	.	-0.17	-0.07	-0.08	-0.28	-0.08	0.2	0.17	-0.1	-0.06	-0.01	-0.09	0.1	-0.17	-0.02	-0.36	-0.24
chrV	571366	571419	.	0.62	1.21	1.26	1.23	0.97	0.63	0.44	0.79	0.99	1.05	0.92	0.85	0.85	0.69	0.54	0.43
chrV	264628	264679	.	0.11	-0.29	-0.21	-0.2	-0.07	-0.09	0.09	0.14	-0.05	-0.14	-0.34	-0.06	0.04	-0.04	0.22	0.26
chrXVI	575834	575891	.	-0.47	-0.31	-0.45	-0.33	-0.24	-0.18	-0.02	-0.21	0.01	0.01	0.01	-0.02	-0.01	-0.05	-0.36	-0.17
chrXVI	572632	572691	.	-0.15	-0.17	-0.28	-0.1	-0.3	-0.24	-0.28	-0.02	0.24	0.19	0.08	-0.01	0.12	0.03	-0.24	-0.06
chrIV	368564	368623	.	-0.14	-0.3	-0.37	-0.77	-0.68	-0.58	-0.44	0.1	0.05	-0.04	0.11	0	-0.17	-0.33	-0.33	-0.33
chrX	359677	359734	.	-0.09	-0.11	-0.24	-0.18	-0.11	0.48	0.46	0.01	0.01	0.01	0.26	-0.03	0.14	0.06	-0.17	-0.03
chrVII	28006	28057	.	-0.17	-0.04	-0.21	-0.06	-0.04	-0.27	-0.09	-0.29	-0.17	-0.1	-0.23	-0.17	-0.16	0.06	-0.17	-0.07
chrIII	247907	247966	.	-0.15	-0.28	-0.32	-0.48	-0.67	0.3	0.64	-0.23	-0.32	-0.03	-0.25	-0.49	-0.08	-0.23	-0.04	-0.37
chrVII	56101	56160	.	-0.1	-0.03	-0.13	-0.17	-0.11	-0.09	-0.39	0.07	0.13	0.09	0.28	0.06	-0.01	-0.05	-0.12	-0.28
chrIII	252617	252666	.	0.04	0.06	0	0.06	-0.09	-0.38	-0.16	0.02	0.1	0.05	-0.11	0.25	-0.06	0.02	-0.23	0.08
chrXVI	452039	452090	.	-0.17	0.08	-0.11	0.04	-0.08	-0.27	-0.26	-0.08	0.24	0.22	0.33	0.24	-0.16	-0.04	0.02	0.02
chrXII	234479	234538	.	-0.17	0.15	0.33	0.14	-0.15	-0.36	-0.44	0.39	0.44	0.39	0.36	0.27	0.25	0.29	0.12	0.01
chrIV	436611	436655	.	-0.09	0.29	0.34	0.32	-0.15	-0.14	-0.13	-0.17	-0.08	-0.17	-0.09	-0.34	-0.17	0.09	-0.1	-0.25
chrVI	242184	242236	.	-0.15	-0.2	-0.36	-0.31	-0.35	-0.49	-0.27	-0.35	-0.24	-0.06	-0.1	-0.15	-0.4	-0.24	-0.56	-0.43
chrXVI	704832	704891	.	-0.1	-0.24	-0.44	-0.52	-0.28	-0.24	-0.14	-0.3	-0.33	-0.26	-0.62	-0.48	-0.32	-0.56	-0.56	-0.64
chrXVI	481832	481891	.	-0.04	-0.12	-0.22	-0.21	-0.27	-0.47	-0.35	-0.07	-0.01	0.02	-0.08	0.03	-0.19	-0.07	-0.18	-0.19
chrXI	515100	515147	.	0.58	0.52	0.77	0.49	0.76	0.56	0.18	0.56	0.51	0.46	0.48	0.53	0.44	0.3	0.39	0.41
chrXV	596989	597044	.	1.06	0.99	1.01	0.77	0.91	0.76	0.66	1.07	0.75	0.69	0.67	0.69	0.69	0.72	1.03	0.7
chrIII	237515	237561	.	0.14	0.01	0.14	0.05	0.32	-0.09	-0.09	-0.05	-0.01	-0.09	-0.18	0	0.1	-0.07	-0.12	-0.03
chrIII	92701	92760	.	0.18	-0.21	-0.23	-0.39	-0.44	-0.34	-0.06	0.29	-0.01	-0.1	-0.02	-0.03	0.16	0.15	0.57	0.19
chrXI	512700	512745	.	0.3	0.11	0.37	0.48	0.25	0.21	-0.23	0.38	0.31	0.24	0.24	0.38	0.16	0.19	-0.2	-0.01
chrIII	67403	67447	.	0.11	0.13	0.37	0.54	0.5	0.08	-0.25	0.32	0	0.13	0.22	0.09	0.06	0.17	0.17	-0.03
chrVI	226883	226942	.	0.22	0.01	0.03	-0.13	-0.09	0.04	0.21	0.56	0.31	0.39	0.2	0.41	0.54	0.4	0.27	0.37
chrII	514161	514220	.	-0.31	-0.26	-0.46	-0.53	-0.54	-0.79	-0.22	-0.41	-0.27	-0.38	-0.39	-0.43	-0.49	-0.21	-0.31	-0.47
chrV	296927	296984	.	0.01	-0.1	-0.1	-0.17	0.12	-0.07	-0.1	-0.08	-0.09	-0.11	-0.2	-0.01	-0.13	-0.05	0.02	0.01
chrXII	156514	156573	.	-0.27	0.45	1.1	0.75	0.63	0.74	0.47	-0.24	0.01	0.01	0.01	-0.07	-0.14	-0.42	1.04	-0.28
chrXVI	469340	469390	.	-0.25	-0.19	-0.4	-0.46	-0.62	-0.32	-0.09	-0.35	-0.22	-0.19	-0.23	-0.23	-0.05	0.26	-0.38	-0.07
chrVI	57691	57750	.	-0.35	-0.2	-0.43	-0.37	-0.32	0.27	0.54	-0.24	0.01	0.12	0.34	0.27	0.14	0.07	-0.16	0.14
chrXII	238079	238138	.	-0.31	-0.23	-0.16	0.14	-0.09	-0.17	-0.15	-0.44	-0.25	-0.14	-0.28	-0.2	-0.13	-0.11	-0.26	-0.29
chrIX	375631	375680	.	-0.03	0.09	-0.07	-0.26	-0.16	-0.12	0.07	-0.08	0.09	0.1	0.16	0.02	0.07	0.1	-0.09	0
chrVI	267583	267642	.	-0.1	-0.17	-0.3	-0.4	-0.36	-0.59	-0.38	-0.25	-0.22	-0.13	-0.11	-0.16	-0.07	-0.27	-0.1	-0.05
chrIX	352026	352081	.	-0.12	-0.04	0.13	0.24	0.26	-0.14	-0.16	-0.2	-0.24	-0.33	-0.26	-0.2	-0.26	-0.28	-0.15	-0.1
chrXII	224679	224738	.	-0.62	-0.4	-0.21	-0.01	-0.28	0.13	0.41	-0.52	-0.25	-0.28	0.17	0.01	-0.14	0.09	-0.27	-0.05
chrXIV	214958	215016	.	-0.05	-0.19	-0.3	-0.38	-0.61	-0.57	-0.38	-0.15	0.05	0.02	-0.1	-0.26	-0.09	-0.16	-0.33	-0.24
chrI	12756	12805	.	0.24	0.12	0.01	-0.12	-0.05	0.16	0.14	0.1	-0.03	-0.23	-0.33	-0.26	-0.07	-0.09	-0.04	-0.03
chrIII	248108	248160	.	-0.07	-0.23	-0.06	-0.11	-0.32	0.06	0.49	-0.29	-0.27	-0.26	0.01	-0.12	-0.4	0.02	-0.01	0.2
chrVI	50491	50535	.	0	-0.08	0.02	-0.26	-0.19	-0.21	-0.23	-0.09	0.01	-0.04	-0.25	-0.07	-0.19	-0.15	-0.26	-0.26
chrIV	450109	450168	.	-0.2	-0.45	-0.33	-0.1	0.17	1.68	1.53	0.03	-0.15	-0.29	0	-0.48	-0.03	0.07	0.32	0.41
chrXV	675585	675644	.	-0.22	-0.56	-0.59	-0.56	-0.67	-0.31	-0.06	-0.45	-0.32	-0.58	-0.5	-0.55	-0.36	-0.37	-0.13	-0.07
chrIII	308907	308966	.	0.03	-0.28	-0.19	-0.29	-0.27	0.14	0.07	0.04	-0.2	-0.28	-0.16	-0.14	0.12	0.03	-0.11	-0.01
chrIII	234421	234466	.	0.25	0.12	0.17	0.4	0.66	0.13	-0.17	0.12	0.08	0.01	0	0.09	0.01	-0.21	-0.04	-0.24
chrXVI	529032	529091	.	-0.11	-0.1	-0.35	-0.48	-0.43	-0.41	-0.23	-0.27	-0.22	-0.36	-0.38	-0.23	-0.2	-0.22	-0.33	-0.36
chrIII	220007	220066	.	-0.45	-0.24	0.02	0.02	-0.1	-0.43	-0.56	-0.64	-0.21	-0.29	-0.23	-0.52	-0.54	-0.46	-0.53	-0.47
chrIII	269009	269059	.	1.07	0.91	0.69	0.43	0.51	0.03	0.08	1.25	0.75	0.68	0.87	0.56	0.2	0.37	1.54	0.67
chrIII	210507	210564	.	-0.07	-0.07	-0.07	-0.08	0.01	0	-0.11	-0.12	0.28	0.02	0.18	0.23	0.22	0.07	-0.15	0.06
chrXVI	566432	566491	.	-0.24	0.14	0.3	0.17	0.21	-0.17	-0.2	-0.3	-0.04	0	0.15	-0.1	-0.2	0.01	-0.07	-0.12
chrXI	514688	514747	.	-0.01	0.02	0.39	0.29	-0.16	-0.12	-0.09	0.11	0.16	0.31	0.31	-0.19	0.23	0.13	0.4	0.31
chrIII	211513	211566	.	0.07	-0.14	-0.07	-0.05	0.32	0.32	-0.06	0.12	-0.07	0.06	-0.18	0.23	0.13	0.04	-0.25	-0.01
chrXV	639191	639235	.	0.08	0	-0.09	-0.38	-0.17	-0.11	-0.02	0.19	0.06	0.09	-0.07	0.06	-0.17	-0.17	-0.03	-0.01
chrII	519362	519420	.	0.08	0.01	0.04	-0.22	-0.05	-0.03	0.43	0.17	0.1	0.03	-0.18	0.11	-0.01	-0.01	0.22	0.17
chrVII	62207	62260	.	-0.17	-0.3	-0.28	-0.21	-0.19	-0.26	-0.2	-0.38	-0.43	-0.47	-0.59	-0.59	-0.47	-0.38	-0.6	-0.5
chrXI	531688	531740	.	-0.02	-0.05	-0.13	-0.12	0.2	-0.08	0.07	-0.18	-0.2	-0.16	-0.36	-0.26	-0.18	-0.07	0.17	0.04
chrIII	66507	66552	.	0.52	0.35	0.57	0.73	0.6	0.34	-0.15	0.52	0.32	0.04	0.28	0.36	0.3	0.33	0.31	0.07
chrIII	272409	272466	.	0.61	0.27	-0.06	0.1	0.03	-0.12	-0.01	0.51	0.02	0.11	0.13	0.05	-0.21	0.05	1.64	0.68
chrV	539461	539518	.	-0.17	-0.21	-0.32	-0.45	-0.32	-0.62	-0.38	-0.44	-0.15	-0.09	0.04	-0.09	-0.1	0.11	-0.33	-0.05
chrIV	432609	432667	.	-0.14	0.2	0.38	0.42	0.12	-0.1	-0.01	-0.09	0.01	-0.04	0	-0.19	0.08	0	0.11	-0.01
chrXIV	111729	111785	.	0.56	0.17	0.01	0.16	-0.01	-0.16	-0.01	0.9	0.04	0.13	0.17	0.07	-0.17	-0.03	0.97	0.39
chrIII	118978	119037	.	-0.07	-0.21	0.06	0.13	0.17	0.13	-0.01	-0.03	-0.24	-0.23	-0.3	-0.21	-0.04	-0.1	-0.11	-0.16
chrXII	226183	226237	.	-0.2	0.21	0.38	0.45	0.21	-0.01	-0.14	-0.35	-0.12	0.08	-0.03	-0.17	-0.11	0.11	-0.18	-0.15
chrXIV	70538	70583	.	0.03	0.04	-0.01	-0.12	0.1	0.32	0.18	-0.1	-0.06	-0.13	-0.11	-0.21	-0.04	-0.12	-0.31	-0.13
chrXII	166314	166373	.	-0.22	-0.16	-0.38	-0.03	0.06	-0.21	-0.4	-0.28	-0.12	-0.05	0.14	0.03	-0.27	-0.13	-0.42	-0.13
chrV	547273	547318	.	0.17	0.02	0.09	0.21	0.18	0.12	-0.12	0.17	-0.07	-0.1	-0.04	-0.19	-0.16	-0.47	-0.11	-0.15
chrXVI	568035	568086	.	-0.18	0.01	0.32	0.36	0.3	0.1	-0.28	-0.02	-0.14	0.02	-0.02	0.1	-0.16	-0.12	0.07	0.24
chrIII	240707	240766	.	-0.05	0.08	0.01	0.16	0.02	0.26	0.3	-0.09	0.34	0.39	0.61	0.65	0.76	0.44	-0.05	-0.02
chrIV	331564	331623	.	0.14	0.36	0.46	0.27	0.17	-0.13	-0.25	0.39	0.21	0.21	0.02	0.21	0.21	0.11	0.35	0.2
chrVI	252883	252942	.	-0.04	0.01	-0.14	-0.54	-0.62	-0.42	-0.49	0	0.03	0.01	-0.14	-0.03	-0.07	-0.12	-0.14	-0.32
chrX	371675	371731	.	-0.2	0.26	0.27	0.42	0	-0.47	-0.52	-0.18	-0.1	0.04	0.05	-0.01	-0.03	-0.04	-0.26	-0.01
chrIV	447716	447763	.	-0.69	-0.4	-0.42	0.01	-0.08	-0.12	-0.34	-0.52	-0.29	-0.1	-0.02	0.01	-0.12	0.1	-0.42	-0.17
chrXVI	407832	407891	.	-0.03	-0.06	-0.13	0.05	0.09	0	0.03	0.02	0.03	0	0.04	0.07	0.13	0.09	0.28	0.17
chrVII	24608	24660	.	0.43	0.56	0.45	0.27	0.37	-0.06	0.07	0.57	0.63	0.65	0.42	0.51	0.27	0.26	0.52	0.39
chrIII	136483	136529	.	-0.21	0.13	0.23	0.35	0.24	0.09	-0.13	-0.13	-0.02	0.27	0.19	0.23	-0.07	-0.05	-0.13	-0.02
chrV	295228	295286	.	-0.41	-0.34	-0.44	-0.31	-0.46	-0.34	-0.66	-0.38	-0.07	-0.06	-0.05	0.1	-0.01	-0.06	-0.52	-0.36
chrXVI	519732	519778	.	0.24	0.1	0.23	0.38	0.29	0.11	-0.11	0.23	0.27	0.32	0.55	0.27	0.14	0.17	-0.04	0.11
chrIV	336664	336723	.	-0.74	-0.43	-0.36	-0.09	0.19	-0.02	-0.14	-0.63	-0.46	-0.25	0.2	0.07	-0.29	-0.07	-0.4	-0.15
chrIV	1258873	1258927	.	-0.02	-0.11	-0.2	-0.33	-0.42	-0.32	-0.04	0	-0.19	-0.19	-0.2	-0.33	-0.12	-0.14	-0.34	-0.3
chrIII	208922	208966	.	0.24	0.27	0.13	0.12	0.32	0.43	0.16	0.15	0.29	0.32	0.39	0.34	0.25	0.2	0.07	0.13
chrXI	532789	532833	.	0.12	0.15	0.2	0.16	0.31	0.16	-0.02	0.13	-0.02	0.26	0.05	0.12	0.11	0.04	0.24	0.06
chrXVI	411533	411577	.	-0.13	0.14	0.22	0.24	0.16	-0.21	-0.26	0.13	0.02	0.15	-0.04	-0.01	-0.03	-0.07	-0.27	-0.24
chrIII	143283	143337	.	-0.27	-0.18	-0.38	-0.42	-0.32	-0.32	0.04	-0.12	-0.21	-0.22	-0.22	-0.4	-0.1	-0.26	-0.45	-0.24
chrXII	157314	157373	.	-0.44	-0.02	0.15	0.35	0.11	-0.14	-0.14	-0.61	-0.23	-0.02	-0.12	0.06	-0.35	-0.12	0.34	0.09
chrXVI	571932	571991	.	-0.15	-0.02	-0.07	0.11	0.06	0.07	0.09	0	0.08	0.3	0.13	0.19	0.23	0.35	-0.11	0.1
chrIII	243814	243866	.	-0.13	0.03	-0.15	-0.15	-0.32	-0.16	-0.04	-0.07	-0.07	-0.03	0	-0.09	-0.24	0.07	-0.07	-0.16
chrVII	64601	64658	.	-0.35	0.11	0.35	0.22	0.19	0.15	0.17	-0.38	-0.18	-0.1	-0.03	-0.05	-0.16	0.01	0.47	-0.11
chrXIV	95728	95783	.	0.17	-0.1	0.2	0.19	0.35	0.37	0.14	0.18	-0.06	0	-0.11	0.08	0.17	0.01	0.03	-0.08
chrVII	59701	59760	.	-0.12	-0.66	-0.61	-0.61	-0.69	-0.41	-0.25	-0.42	-0.59	-0.77	-1.16	-0.77	-0.49	-0.53	-0.25	-0.07
chrIII	57604	57650	.	0.06	0.31	0.14	0.27	0.55	0.29	0.14	0.23	0.43	0.33	0.52	0.58	0.31	0.31	-0.23	0.17
chrXV	602285	602344	.	-0.38	-0.34	-0.32	-0.28	-0.25	-0.6	-0.49	-0.84	-0.36	-0.31	-0.04	-0.2	-0.58	-0.15	-0.22	-0.07
chrXV	621185	621244	.	0.4	0.09	0.1	-0.1	-0.11	-0.23	0.01	0.54	0.24	0.05	-0.1	-0.28	-0.01	-0.11	0.26	0
chrXVI	430632	430691	.	-0.05	-0.05	-0.14	0.01	0.18	-0.19	-0.34	-0.12	-0.09	-0.11	-0.24	-0.06	-0.3	-0.28	-0.24	-0.12
chrIV	337664	337718	.	-0.3	-0.32	-0.21	0.09	0.09	-0.07	-0.16	-0.25	-0.33	-0.35	-0.34	-0.11	-0.12	-0.16	-0.32	-0.06
chrVI	200283	200342	.	-0.14	0.28	0.52	0.3	-0.18	-0.15	-0.08	-0.28	0.07	-0.01	-0.04	-0.46	-0.27	-0.25	0.22	0.14
chrIII	43712	43760	.	-0.43	0.03	0.22	0.22	-0.05	-0.24	-0.13	-0.51	-0.28	-0.05	0.02	-0.08	-0.2	-0.11	-0.4	-0.17
chrIX	336726	336785	.	0.33	0.38	0.39	0.33	0.3	0.33	0.55	0.45	0.61	0.74	0.54	0.38	0.36	0.65	0.72	0.45
chrVII	60301	60360	.	-0.34	-0.43	-0.43	-0.34	-0.31	-0.21	-0.2	-0.42	-0.45	-0.58	-0.57	-0.52	-0.22	-0.35	-0.31	-0.13
chrXII	134915	134966	.	-0.14	-0.18	-0.02	0.05	0.21	-0.01	-0.17	-0.39	-0.45	-0.26	-0.49	-0.45	-0.38	-0.5	-0.33	-0.23
chrIV	368871	368917	.	0.01	-0.2	-0.39	-0.85	-0.75	-0.85	-1.08	0.5	0.24	0.12	0.08	0.26	-0.09	-0.26	-0.44	-0.28
chrIV	339064	339123	.	-0.08	-0.08	-0.16	0.2	0.18	-0.07	-0.39	-0.32	-0.07	-0.07	-0.2	-0.24	-0.45	-0.26	-0.27	-0.28
chrVI	225483	225542	.	0.06	0.04	-0.05	-0.17	-0.11	-0.44	-0.47	0.48	0.43	0.41	0.31	0.36	0.16	0.07	0.03	0.02
chrIX	351133	351183	.	0.2	-0.05	0.22	0.39	0.84	0.36	0.06	-0.06	-0.15	-0.14	-0.16	-0.01	-0.22	-0.32	-0.14	-0.14
chrXV	628485	628544	.	-0.13	-0.07	-0.01	0.04	-0.02	-0.11	0.09	-0.14	-0.01	0.08	0.17	0.12	-0.01	0.14	0.11	-0.04
chrIII	2701	2749	.	0.82	0.35	0.23	-0.12	-0.08	-0.33	-0.29	1.24	0.24	0.24	0.26	0.12	-0.07	0.08	1.2	0.26
chrXVI	428632	428691	.	-0.46	-0.61	-0.36	-0.21	-0.25	-0.34	-0.3	-0.4	-0.49	-0.4	-0.53	-0.45	-0.24	-0.21	-0.06	-0.32
chrIV	452709	452768	.	-0.59	-0.41	-0.54	-0.14	-0.17	0.01	-0.22	-0.2	-0.29	-0.28	0.01	-0.18	-0.27	-0.27	-0.49	-0.44
chrII	507261	507320	.	-0.16	-0.19	-0.41	-0.46	-0.61	-0.57	-0.2	-0.62	-0.18	-0.22	-0.29	-0.39	-0.33	-0.1	-0.31	-0.17
chrXVI	401537	401591	.	-0.17	-0.06	-0.17	-0.1	0.03	-0.02	-0.02	-0.31	-0.12	0.04	-0.07	0.03	-0.13	-0.01	-0.31	-0.14
chrVII	70202	70246	.	0.33	0.06	0.41	0.38	0.49	0.58	0.52	0.43	0.17	0.25	-0.01	0.28	0.46	0.4	0.42	0.4
chrIII	219807	219855	.	-0.14	-0.05	0.1	0.25	0.49	-0.14	-0.29	-0.34	-0.22	-0.15	-0.29	-0.02	-0.29	-0.13	-0.38	-0.3
chrXV	662891	662939	.	-0.21	0.05	0.01	-0.05	0.02	-0.15	-0.06	-0.04	-0.09	-0.05	0.01	0.15	-0.05	-0.02	0.01	0.68
chrXVI	483032	483091	.	-0.14	-0.12	-0.1	-0.28	-0.35	-0.39	-0.28	-0.17	-0.07	-0.24	-0.38	-0.23	-0.42	-0.35	-0.34	-0.34
chrVI	268383	268442	.	-0.29	-0.32	-0.6	-0.78	-0.83	-0.49	-0.06	-0.25	-0.32	-0.34	-0.18	-0.43	0.06	-0.24	0.23	-0.04
chrV	271627	271686	.	-0.42	-0.16	-0.12	-0.16	-0.14	0.15	0.18	-0.23	-0.04	0.11	0.07	-0.1	-0.1	-0.12	-0.4	-0.21
chrVI	232695	232739	.	-0.31	-0.21	-0.43	-0.16	-0.43	-0.53	-0.18	-0.4	-0.44	-0.06	-0.2	-0.12	-0.28	-0.16	-0.27	-0.21
chrIV	384169	384214	.	0.21	0.01	0	-0.41	-0.14	-0.2	0.13	-0.09	-0.04	-0.26	-0.5	-0.35	-0.22	-0.32	-0.14	0.08
chrXV	637387	637439	.	-0.07	-0.22	-0.23	-0.34	-0.36	-0.4	-0.19	-0.05	-0.24	-0.27	-0.21	-0.06	-0.12	-0.13	-0.21	-0.16
chrIV	437309	437368	.	0.17	0.14	0.14	0.07	0.24	0.3	0.43	0.1	0.22	0.2	-0.1	-0.01	-0.04	-0.04	0.04	-0.35
chrXII	247979	248038	.	-0.04	-0.05	-0.31	-0.12	-0.21	-0.1	-0.07	0.21	0.11	0.14	0.09	0.04	0.03	0.13	0.07	-0.15
chrVII	2701	2760	.	1.29	0.43	0.21	0.49	0.01	-0.19	0.63	1.35	0.65	0.55	0.08	0	0.13	-0.05	0.49	0.12
chrXV	608385	608443	.	0.07	-0.31	-0.43	-0.55	-0.4	-0.31	-0.03	0.07	-0.26	-0.4	-0.77	-0.28	-0.39	0.17	-0.18	-0.34
chrIII	313511	313561	.	0.08	0.05	-0.09	-0.03	0.03	-0.01	-0.17	0.16	0.18	0.16	0.2	0.13	0.18	-0.03	-0.23	0.03
chrIX	342426	342478	.	-0.05	0.56	0.64	0.2	-0.05	0.11	0.06	-0.05	0.12	-0.07	0	-0.18	-0.33	-0.25	0.58	-0.22
chrIX	370830	370883	.	-0.12	-0.1	-0.42	-0.19	-0.02	0.13	-0.04	-0.27	-0.01	-0.2	-0.22	0.06	-0.15	-0.18	-0.36	-0.39
chrIV	407164	407223	.	-0.18	0.29	0.57	0.33	0.21	-0.21	-0.37	-0.39	0.07	-0.13	-0.02	-0.1	-0.1	-0.11	-0.06	-0.26
chrXVI	411932	411991	.	-0.18	-0.11	-0.05	0.11	-0.01	-0.14	-0.36	-0.03	-0.08	0.04	-0.03	0.04	-0.04	0.01	-0.38	-0.38
chrXVI	449734	449791	.	-0.16	-0.01	-0.18	0.03	-0.12	-0.18	-0.25	-0.14	0	-0.03	-0.05	-0.16	0.06	0.06	-0.1	-0.12
chrII	470166	470218	.	0.02	0.05	0.02	-0.16	-0.2	-0.15	-0.09	-0.02	-0.04	-0.02	-0.01	0.06	0.03	0.07	-0.18	-0.16
chrIV	376064	376123	.	-0.35	-0.23	-0.42	-0.35	-0.41	-0.67	-0.4	-0.62	-0.28	-0.28	-0.13	-0.04	-0.27	-0.17	-0.32	-0.21
chrVII	50501	50560	.	-0.03	0.05	-0.21	-0.4	-0.32	-0.38	-0.09	-0.12	-0.13	-0.28	-0.33	-0.2	-0.03	0.09	-0.25	-0.06
chrII	491768	491818	.	0.39	0.28	0.54	0.43	0.65	0.17	-0.04	0.4	0.22	0.27	0.15	0.07	0.14	0.09	0.09	0.06
chrXVI	705441	705489	.	-0.05	-0.01	-0.13	-0.53	-0.23	-0.22	-0.08	-0.17	-0.16	-0.27	-0.32	-0.21	-0.3	-0.1	-0.16	-0.17
chrIII	206208	206266	.	-0.59	-0.43	-0.66	-0.59	-0.64	0.52	0.86	-0.48	-0.28	-0.32	-0.09	-0.16	0.06	0.24	-0.28	-0.18
chrX	371375	371434	.	0.01	0.03	0.29	0.13	0	-0.34	-0.3	-0.13	-0.16	-0.12	-0.54	-0.21	-0.3	-0.45	-0.2	-0.13
chrIII	601	660	.	1.16	1.22	1.26	1.01	1.17	0.93	0.57	1.56	1.37	1.22	1.19	1.26	1.31	1.22	2.28	1.12
chrXIV	202465	202515	.	-0.23	-0.04	-0.32	-0.31	-0.43	-0.56	-0.43	-0.27	-0.25	-0.14	-0.2	-0.26	-0.2	-0.1	-0.54	-0.36
chrXV	610885	610944	.	-0.62	-0.48	-0.75	-0.65	-0.68	-0.66	-0.36	-0.5	-0.5	-0.5	-0.59	-0.41	-0.47	-0.34	-0.56	-0.45
chrXVI	571032	571091	.	-0.49	-0.4	-0.44	-0.24	-0.14	-0.3	-0.16	-0.57	-0.43	-0.35	-0.34	-0.4	-0.35	-0.38	-0.69	-0.52
chrIII	87906	87960	.	0.24	0.38	0.45	0.44	0.31	-0.09	-0.01	0.21	0.1	0.12	0.27	0.14	0.26	0.36	0.4	0.16
chrIV	353264	353318	.	0.11	-0.1	0.07	-0.22	-0.2	-0.44	-0.14	-0.08	0	-0.01	-0.07	-0.03	-0.06	-0.16	-0.28	-0.1
chrXI	505088	505147	.	-0.12	-0.23	-0.29	-0.09	-0.14	-0.13	-0.06	-0.23	-0.27	-0.26	-0.16	-0.2	-0.17	-0.12	-0.31	-0.11
chrIII	237111	237164	.	-0.2	-0.23	-0.25	-0.4	-0.01	-0.23	-0.22	-0.22	-0.13	-0.2	-0.2	-0.19	-0.18	-0.17	-0.26	-0.09
chrXVI	464142	464191	.	-0.09	0	-0.1	-0.1	0.03	0.04	-0.1	0.24	0.18	0.17	0.29	0.26	0.14	0.1	-0.04	0.33
chrXII	219379	219438	.	1.64	1.32	1.22	1.08	1.06	1.17	1.07	1.49	1.18	1.01	1.11	1.1	0.98	1.08	1.31	1.08
chrXIV	188365	188409	.	0.37	0.28	0.24	0.25	0.3	0.18	0.44	0.44	0.24	0.18	0.1	0.17	0.31	0.27	0.16	0.29
chrV	272636	272686	.	-0.28	-0.09	-0.36	-0.45	-0.18	-0.1	-0.16	-0.24	-0.26	-0.29	-0.55	-0.25	-0.27	-0.4	-0.54	-0.45
chrI	41946	42005	.	-0.61	-0.47	-0.42	-0.36	-0.18	0.44	0.64	-0.45	-0.28	-0.26	-0.21	-0.15	0.02	-0.37	1.11	-0.02
chrVI	264784	264839	.	0.29	0.09	0.01	-0.11	-0.17	-0.27	-0.4	0.32	0.07	-0.05	-0.1	0.01	-0.04	-0.08	0.1	-0.07
chrI	18546	18605	.	-0.15	-0.1	-0.33	-0.27	-0.44	-0.26	-0.08	-0.47	-0.2	-0.29	-0.23	-0.14	-0.23	-0.06	-0.17	-0.07
chrXI	504188	504247	.	-0.13	-0.07	-0.18	-0.23	-0.16	-0.17	-0.09	-0.36	-0.22	-0.32	-0.31	-0.54	-0.23	-0.07	-0.13	-0.01
chrIII	48709	48753	.	0.5	0.41	0.41	0.71	0.58	0.21	0.4	0.77	0.64	0.74	0.58	0.76	0.61	0.47	0.41	0.38
chrIX	352126	352185	.	-0.13	-0.08	0.05	0.44	0.27	-0.12	-0.3	-0.45	-0.32	-0.15	-0.06	-0.07	-0.27	-0.19	-0.55	-0.34
chrXVI	517834	517891	.	0.01	-0.01	0.21	0.19	0.16	0.01	-0.24	0.01	0.05	-0.07	-0.12	-0.13	0.14	0.02	-0.04	0.03
chrIV	461523	461568	.	-0.26	0.1	0.25	0.04	-0.07	0.04	-0.08	0.01	0.02	0.02	0.14	0.08	0.03	-0.02	0.11	0.02
chrVI	59291	59350	.	-0.35	-0.29	-0.26	-0.42	-0.56	-0.35	-0.27	-0.37	-0.16	-0.31	-0.25	-0.16	-0.12	-0.19	-0.34	-0.33
chrXV	587585	587644	.	-0.13	-0.07	-0.21	-0.38	-0.48	-0.78	-0.41	-0.06	-0.06	0.14	0.01	0.02	-0.1	0.03	-0.04	0.01
chrVI	203185	203229	.	-0.16	0.09	0.61	0.35	0.25	-0.05	-0.34	-0.27	-0.17	-0.14	-0.1	0.02	-0.24	-0.11	-0.34	-0.34
chrXVI	455932	455991	.	-0.21	-0.09	-0.07	-0.08	0.14	0.15	-0.11	-0.16	-0.22	-0.3	-0.25	-0.02	-0.15	-0.06	-0.25	-0.34
chrXII	218180	218233	.	1.02	1.11	0.93	0.76	0.93	0.83	0.7	0.98	0.7	0.53	0.61	0.62	0.6	0.63	1.13	0.85
chrXVI	423932	423991	.	-0.1	-0.18	0.09	0.4	0.39	0.11	-0.06	-0.2	-0.28	-0.26	-0.42	-0.28	-0.23	-0.24	-0.28	-0.02
chrXV	591986	592035	.	-0.3	-0.35	-0.36	-0.36	-0.29	-0.61	-0.28	-0.4	-0.42	-0.35	-0.23	-0.2	-0.41	-0.3	-0.45	-0.35
chrVI	86892	86944	.	-0.16	-0.01	-0.18	-0.31	-0.36	-0.39	-0.11	-0.06	-0.14	-0.16	-0.22	-0.05	-0.13	-0.04	-0.22	-0.01
chrXV	588690	588735	.	0.11	0.14	0.17	-0.21	-0.15	-0.5	-0.32	0.21	0.18	0	0.02	0.13	0	0.09	-0.03	0.07
chrVI	181583	181642	.	-0.28	-0.35	-0.4	-0.4	-0.05	0.16	0.28	-0.17	-0.21	-0.35	-0.43	-0.32	-0.14	-0.08	-0.29	-0.31
chrXIV	109832	109886	.	0.03	0.1	-0.12	-0.28	-0.4	-0.36	-0.1	0.31	0.06	0.26	-0.1	-0.07	0.07	0.06	0.12	0.07
chrII	475876	475920	.	0.04	0.14	0.11	0.09	0.34	0.12	-0.12	-0.09	0.08	0.14	0.17	0.01	0.04	0.08	-0.12	-0.09
chrXII	231079	231138	.	-0.09	1.05	1.24	0.6	0.46	0.27	0.15	0.28	0.49	0.38	0.39	0.37	0.07	0.14	0.89	0.22
chrXII	354657	354713	.	0.06	0.1	-0.04	-0.26	-0.18	0.04	-0.1	-0.17	0.05	0.13	0.02	-0.03	-0.03	-0.05	-0.41	-0.17
chrI	33447	33504	.	0.33	0.12	0.16	0.15	0.2	-0.07	-0.29	0.24	-0.15	-0.05	-0.18	-0.06	-0.25	-0.22	-0.19	-0.36
chrI	44861	44905	.	0.53	0.45	0.42	0.39	0.44	0.46	0.27	0.4	0.44	0.46	0.34	0.25	0.47	0.41	0.32	0.47
chrXIV	70038	70086	.	1.02	0.66	0.81	0.41	0.64	0.73	0.37	0.8	0.72	0.58	0.64	0.68	0.8	0.63	0.66	0.57
chrXI	515003	515047	.	0.45	0.5	0.7	0.39	0.67	0.43	0.18	0.47	0.62	0.55	0.31	0.57	0.25	0.23	0.38	0.14
chrXVI	478732	478791	.	-0.13	-0.42	-0.47	-0.5	-0.56	-0.8	-0.47	-0.62	-0.41	-0.38	-0.35	-0.35	-0.65	-0.49	-0.54	-0.34
chrXII	226679	226738	.	-0.12	0.08	0.34	0.49	0.05	-0.51	-0.3	-0.31	-0.25	-0.17	-0.12	-0.08	-0.14	-0.11	-0.41	-0.22
chrIII	57201	57260	.	0.54	0.24	0.26	-0.05	0.47	0.8	0.64	0.54	0.38	0.3	0.5	0.45	0.62	0.37	0.3	0.11
chrVII	46201	46260	.	-0.31	-0.65	-0.66	-0.7	-0.84	-0.98	-0.61	-0.59	-0.6	-0.68	-0.79	-0.75	-0.56	-0.31	-0.28	-0.29
chrXVI	485937	485990	.	0.61	0.2	0.5	-0.38	0.43	-0.05	-0.49	1.05	0.47	0.33	-0.41	0.26	0.67	0.13	0.27	0.15
chrIII	296907	296966	.	-0.4	-0.55	-0.76	-0.93	-1.25	-0.83	-0.13	-0.64	-0.33	-0.49	-0.41	-0.49	-0.42	-0.3	-0.49	-0.22
chrIX	365427	365483	.	0.18	-0.19	-0.06	0.12	0.05	0.16	0.05	0.12	-0.02	-0.02	-0.04	0.14	-0.01	-0.09	0.12	0.21
chrXVI	505732	505791	.	0.09	0.04	0.12	0.23	0.2	-0.13	-0.23	0.23	-0.1	0.13	0.09	0	-0.04	0	0.15	0.34
chrXVI	556232	556291	.	-0.11	-0.05	0.01	0.34	0.15	0.19	0.04	-0.14	-0.15	-0.11	-0.09	-0.23	0.06	-0.08	-0.14	0.23
chrXV	653488	653541	.	-0.06	-0.06	-0.17	-0.11	-0.29	-0.41	-0.57	-0.48	-0.2	-0.16	-0.14	-0.02	-0.36	-0.39	-0.47	-0.26
chrVI	269383	269442	.	-0.3	-0.31	-0.48	-0.73	-0.75	-0.69	-0.16	-0.03	0.1	0.14	0.02	0.03	-0.01	-0.01	1.76	0.18
chrXIV	106828	106887	.	0.12	-0.36	-0.35	-0.53	-0.56	-0.55	-0.42	0.1	-0.15	-0.35	-0.48	-0.07	0.15	-0.24	-0.32	-0.23
chrXV	630685	630744	.	-0.38	-0.43	-0.61	-0.41	-0.67	0.03	0.38	-0.34	-0.29	-0.26	-0.21	-0.32	-0.15	-0.14	-0.11	0.03
chrI	32648	32692	.	0.03	0.2	0.28	0.54	0.34	0.17	0.03	0.06	0.14	0.11	0.2	0.25	0.14	0.14	0.17	0.18
chrIII	305813	305862	.	-0.1	-0.14	-0.15	0.06	0.09	0.02	-0.06	-0.07	0.01	0.02	-0.12	0.07	-0.17	0.23	-0.1	-0.09
chrXIV	209758	209809	.	-0.1	-0.29	-0.33	-0.22	-0.4	-0.46	-0.24	-0.2	-0.14	-0.17	-0.12	-0.15	-0.18	-0.01	-0.23	-0.23
chrXVI	432942	432988	.	0.41	0.44	0.41	0.2	0.47	0.24	0.2	0.44	0.74	0.53	0.29	0.09	-0.07	-0.12	0.49	0.36
chrIV	1253269	1253328	.	0.03	0.05	-0.07	-0.36	-0.35	-0.2	-0.12	-0.11	0.14	0.14	-0.02	-0.05	0.03	-0.05	-0.08	0.02
chrIII	73204	73256	.	0.52	0.63	0.74	0.36	0.1	0.03	-0.03	1.04	0.21	0.25	0.24	-0.05	0.13	0.01	1.25	0.47
chrIV	470809	470868	.	-0.65	-0.19	-0.23	0.07	-0.05	-0.24	-0.18	-0.55	-0.27	-0.11	-0.34	-0.28	-0.23	-0.05	-0.1	-0.17
chrXIV	78228	78285	.	0.05	-0.07	-0.06	-0.29	-0.14	-0.19	-0.15	-0.05	-0.03	-0.07	-0.22	-0.35	-0.3	-0.12	-0.27	-0.32
chrVI	267798	267842	.	-0.02	-0.07	-0.24	-0.23	-0.32	-0.29	-0.38	-0.23	-0.09	-0.04	-0.19	-0.31	-0.22	-0.13	-0.18	-0.23
chrIV	320279	320323	.	-0.15	0.01	0.12	0.32	0.23	0.02	-0.01	-0.08	-0.04	0.04	0.11	0	0.16	0.13	-0.06	0.2
chrIII	80805	80860	.	0.22	-0.13	0.35	0.41	0.33	0.07	-0.16	-0.02	-0.04	-0.09	-0.15	0.14	0.09	-0.19	-0.11	-0.21
chrXVI	695236	695291	.	0	0.28	0.66	0.71	1.01	0.96	0.52	0.47	0.45	0.5	0.63	0.48	0.55	0.31	1.16	0.04
chrV	540160	540215	.	-0.12	-0.13	-0.43	-0.46	-0.18	-0.35	-0.15	-0.42	-0.26	-0.07	-0.05	-0.38	-0.17	-0.21	-0.45	-0.5
chrXVI	464645	464690	.	0.18	0.05	-0.03	-0.17	0.08	0.05	0.05	0.06	0	-0.05	0.13	0.02	-0.13	-0.32	-0.32	-0.13
chrIV	465320	465364	.	0.01	0.41	0.41	0.22	0.2	-0.1	-0.42	0.93	0.88	0.86	0.58	0.91	0.67	0.4	0.29	0.26
chrIV	403664	403723	.	-0.01	-0.09	0.23	0.21	0.04	0	0.11	-0.1	-0.11	-0.02	-0.16	-0.14	-0.17	-0.1	-0.01	0.19
chrIV	377664	377723	.	-0.15	-0.32	-0.43	-0.5	-0.69	-0.87	-0.54	-0.36	-0.33	-0.43	-0.59	-0.4	-0.37	0.34	-0.1	-0.05
chrXVI	680741	680787	.	-0.03	-0.07	-0.24	0.05	-0.17	0.46	0.42	-0.06	-0.08	-0.09	0.1	-0.07	-0.01	0.12	0.24	0.1
chrIII	54702	54760	.	0.02	0.04	-0.06	0.01	0.16	0.12	-0.04	-0.01	0.11	-0.01	0.05	0.04	0.09	-0.02	0.02	0.08
chrIII	85303	85347	.	1.06	0.83	0.66	0.6	0.83	0.69	0.6	1.41	0.78	0.67	0.52	0.72	0.56	0.6	0.56	0.4
chrVI	72191	72250	.	0.14	-0.14	-0.05	0.04	0.11	0.07	0.07	-0.17	-0.16	-0.26	-0.26	-0.1	0.1	-0.04	0.04	0.05
chrXIV	205563	205616	.	0.13	-0.03	-0.1	-0.26	-0.22	-0.3	-0.28	0.04	-0.23	-0.04	-0.32	-0.22	-0.14	-0.1	-0.28	-0.13
chrI	37647	37697	.	-0.06	-0.18	-0.22	-0.07	0.01	0.12	0.04	-0.22	-0.25	-0.28	-0.56	-0.15	-0.31	-0.2	-0.37	-0.36
chrXII	363456	363515	.	-0.38	-0.19	-0.32	0.05	-0.04	-0.43	-0.4	-0.51	-0.26	-0.24	-0.22	-0.15	-0.35	-0.17	-0.32	-0.22
chrII	508461	508520	.	-0.23	-0.11	-0.31	-0.47	-0.51	-0.37	-0.01	-0.46	-0.16	-0.12	-0.23	-0.28	-0.26	-0.19	-0.56	-0.2
chrXI	524994	525040	.	-0.11	-0.22	-0.22	0.09	0.33	1.41	1.01	0	-0.21	0.08	0.31	0.15	0.31	-0.02	-0.08	0
chrXIV	194659	194714	.	-0.24	-0.31	-0.45	-0.21	-0.33	-0.43	-0.35	-0.31	-0.44	-0.41	-0.47	-0.31	-0.3	-0.26	-0.36	-0.36
chrIX	375829	375885	.	0.07	0.21	0.02	-0.17	-0.01	0.04	0.27	0.04	0.12	0.08	-0.13	0.06	0.12	0.28	0.06	0.2
chrIII	88201	88260	.	0.69	0.53	0.61	0.69	0.67	0.47	0.23	0.48	0.44	0.29	0.18	0.31	0.19	0.31	0.42	0.18
chrIV	361168	361223	.	-0.02	-0.34	-0.37	-0.4	-0.4	-0.29	-0.15	-0.09	-0.45	-0.5	-0.52	-0.35	-0.25	-0.29	-0.14	-0.05
chrXIV	115033	115084	.	0.23	-0.2	-0.11	-0.3	-0.14	-0.05	-0.01	-0.08	-0.03	-0.09	-0.31	-0.23	-0.19	-0.21	-0.07	-0.05
chrXII	151314	151373	.	-0.1	-0.09	0.06	0.09	0	0.05	0.14	-0.07	-0.15	-0.07	0.03	-0.09	-0.03	0	0.1	0.23
chrVII	40702	40756	.	0.21	-0.11	-0.05	-0.43	-0.62	-0.4	-0.21	0.06	-0.01	-0.05	-0.14	-0.28	-0.05	0.25	-0.02	0.19
chrXIV	81128	81187	.	0.07	-0.07	-0.01	-0.12	0.28	0.21	-0.1	-0.14	-0.14	-0.19	-0.21	-0.07	-0.1	-0.16	-0.24	-0.09
chrV	543560	543619	.	-0.48	-0.23	-0.47	-0.22	-0.52	-0.78	-0.67	-0.46	-0.12	-0.23	-0.14	-0.2	-0.21	-0.3	-0.3	-0.1
chrVI	52399	52450	.	-0.09	-0.04	-0.21	-0.25	-0.38	-0.31	-0.28	-0.15	-0.25	-0.07	-0.33	-0.15	-0.25	-0.29	-0.09	-0.33
chrIV	1235969	1236028	.	-0.09	-0.22	-0.14	-0.36	-0.18	-0.21	-0.07	0.14	0.14	-0.11	-0.47	-0.12	-0.06	-0.17	0.13	0.02
chrXIV	201261	201315	.	0.2	0.19	0.14	0.06	-0.13	-0.09	-0.03	0.28	0.12	0.23	0.07	-0.01	0.15	0.09	0.1	-0.11
chrVI	266983	267042	.	-0.32	-0.4	-0.52	-0.52	-0.63	-1.11	-0.73	-0.35	-0.34	-0.04	-0.39	-0.23	-0.29	-0.12	-0.09	0.01
chrXV	599485	599544	.	0.65	0.52	0.5	0.31	0.13	0.44	0.42	0.67	0.59	0.52	0.16	0.16	0.46	0.45	0.77	0.46
chrIX	352731	352779	.	-0.31	-0.16	0.01	0.29	0.25	-0.19	-0.41	-0.49	-0.32	-0.07	-0.19	-0.42	-0.43	-0.17	-0.53	-0.5
chrXVI	515735	515790	.	0.04	0.21	0.19	0.48	0.35	-0.18	-0.15	-0.05	0.11	0.02	0.02	0.12	-0.11	0.18	-0.13	-0.29
chrVII	1001	1060	.	0.69	0.53	0.64	0.24	-0.04	0.16	0.24	0.89	0.69	0.5	0.41	-0.03	0.67	0.5	1.47	0.83
chrIX	350926	350985	.	-0.12	-0.07	0.12	0.49	0.64	0.26	0.07	-0.22	-0.24	-0.12	0.22	0.14	-0.31	-0.17	-0.15	-0.05
chrIII	36206	36256	.	-0.08	0.34	0.63	0.41	0.23	-0.14	-0.38	-0.32	0.02	0.02	-0.05	-0.09	-0.1	-0.23	-0.09	-0.01
chrXIV	98736	98787	.	0.98	0.95	0.94	1.24	0.96	0.84	0.92	1.22	1.05	0.99	0.79	0.92	0.68	0.89	0.94	0.7
chrXVI	711632	711676	.	0.15	0.09	0.03	-0.06	0.16	-0.04	0.44	-0.01	0.16	0.18	0.25	0.26	-0.03	0.33	0.15	0.22
chrXV	619886	619935	.	-0.03	0.12	-0.04	0.13	-0.06	-0.29	-0.28	0.14	0.08	0.13	0.1	0.21	0.11	0.15	0.18	0.03
chrIII	56012	56060	.	0.01	-0.05	-0.15	-0.11	0.13	-0.02	-0.14	-0.1	-0.07	-0.09	-0.07	-0.11	-0.06	-0.19	-0.27	-0.21
chrVI	191283	191342	.	0.48	0	0.15	0.32	0.18	-0.03	-0.04	0.39	0.22	0.32	0.05	0.21	0.14	0.21	0.07	0.16
chrII	523461	523520	.	-0.36	-0.35	-0.46	-0.51	-0.68	-0.61	-0.59	-0.38	-0.39	-0.41	-0.52	-0.27	-0.66	-0.51	-0.52	-0.27
chrVI	79391	79450	.	-0.51	-0.28	-0.47	-0.27	-0.6	-0.83	-0.48	-0.54	-0.32	-0.17	-0.2	-0.2	-0.3	0.2	-0.26	-0.17
chrXV	677099	677143	.	0.5	0.31	0.33	0.03	0.34	0.2	-0.11	0.57	0.22	0.16	0.04	0.06	0.25	-0.04	0.1	0.27
chrIV	328164	328223	.	-0.25	0.11	0.22	0.17	-0.13	-0.53	-0.28	-0.46	-0.25	-0.32	-0.33	-0.37	-0.39	-0.26	-0.09	-0.24
chrXVI	485435	485486	.	0.28	0.43	0.4	0.47	0.35	0.01	0.23	0.26	0.41	0.3	0.15	0.22	0.34	0.44	0.38	0.48
chrXII	156314	156373	.	-0.34	0.78	1	0.84	0.5	0.23	-0.1	-0.29	-0.03	0.2	0.17	0.05	-0.13	-0.08	0.56	-0.32
chrXI	534388	534446	.	-0.16	-0.06	0.15	-0.09	-0.09	-0.05	0.01	-0.22	-0.05	-0.08	-0.23	-0.12	-0.05	-0.1	-0.05	0
chrIII	49607	49660	.	0.72	0.47	0.6	0.55	0.75	0.72	0.15	0.8	0.54	0.44	0.22	0.54	0.44	0.16	0.45	0.41
chrXVI	408134	408184	.	-0.22	-0.31	-0.35	-0.09	-0.07	-0.15	-0.29	-0.11	-0.31	-0.11	-0.03	-0.1	-0.23	-0.31	-0.12	-0.21
chrXV	609987	610041	.	0.06	-0.14	-0.17	-0.33	-0.07	-0.09	0.08	-0.08	-0.1	-0.3	-0.38	-0.41	-0.19	-0.23	-0.2	-0.09
chrX	375278	375332	.	-0.33	0.15	0.32	0.09	0.08	0.08	-0.03	-0.43	-0.27	-0.14	0.06	-0.08	-0.21	-0.21	0.34	-0.28
chrIII	285113	285166	.	0.07	0.12	-0.18	-0.25	-0.32	-0.63	-0.34	0	0.05	-0.08	-0.14	-0.18	-0.17	0.11	-0.23	0.18
chrXIV	104331	104383	.	-0.2	0.01	-0.2	-0.31	-0.25	-0.22	-0.08	-0.11	0.15	-0.04	-0.03	-0.01	-0.05	0.04	-0.16	-0.03
chrVI	185883	185941	.	-0.05	-0.12	-0.08	-0.13	0.41	0.41	0.04	-0.12	-0.33	-0.24	0.02	-0.18	-0.1	-0.25	-0.29	-0.37
chrIV	383766	383820	.	0.26	0.24	0.3	-0.05	0.13	0.04	0.35	0.05	0.21	0.1	-0.15	-0.08	0.18	0.09	0.1	0.32
chrXII	148114	148173	.	-0.17	-0.2	0.04	0.23	0.11	0.04	-0.42	-0.17	-0.22	-0.16	-0.29	-0.26	-0.16	-0.55	-0.28	-0.1
chrXV	680685	680744	.	-0.17	-0.17	-0.27	-0.09	-0.3	0.1	0.24	-0.08	-0.06	-0.09	-0.21	-0.05	0.05	-0.07	0.14	-0.33
chrIII	231207	231266	.	-0.24	-0.25	-0.04	0.1	-0.33	-0.24	-0.2	-0.18	0.16	0.06	0.27	0.01	0.35	0.25	-0.3	-0.3
chrIV	382666	382717	.	0.14	0.46	-0.02	-0.12	-0.18	-0.43	-0.03	0.08	0.01	0.12	0.04	0.05	-0.1	0.09	-0.34	0.04
chrIV	326464	326523	.	-0.39	-0.14	0.08	0.02	-0.13	-0.42	-0.61	-0.54	-0.32	-0.01	-0.28	-0.35	-0.42	-0.4	-0.58	-0.26
chrXII	374056	374115	.	1.17	1.19	1.03	1.3	1.03	1.75	1.81	1.93	1.38	1.42	1.45	1.31	1.37	1.38	1.6	1.08
chrVI	71591	71650	.	-0.12	-0.12	-0.25	-0.13	-0.15	-0.31	-0.11	-0.26	-0.23	-0.28	-0.24	-0.37	-0.29	-0.43	-0.23	-0.23
chrIV	399164	399223	.	-0.22	-0.15	-0.05	-0.07	0.03	0.01	-0.07	-0.17	-0.07	-0.07	-0.34	-0.18	-0.03	-0.13	0.1	0.21
chrVII	16006	16050	.	-0.06	0.11	-0.01	-0.03	0	-0.05	-0.08	-0.03	-0.04	-0.02	-0.08	-0.11	-0.02	-0.09	-0.3	0.05
chrIV	467409	467462	.	-0.21	-0.07	0.21	0.45	0.16	-0.31	-0.21	-0.19	-0.22	-0.05	0	-0.15	-0.22	-0.02	-0.04	-0.01
chrIV	451511	451568	.	0.13	-0.01	-0.04	0.33	0.39	0.03	-0.56	0.05	0.05	-0.19	-0.01	0.06	-0.11	0	-0.01	-0.11
chrXI	520488	520547	.	0.31	0.26	0.22	0.2	0.06	0.3	0.25	0.82	0.49	0.34	0.59	0.35	0.3	0.32	1.25	0.52
chrIII	296807	296866	.	-0.06	-0.36	-0.44	-0.51	-0.94	-0.79	-0.04	-0.2	-0.07	-0.23	-0.26	-0.39	-0.02	-0.13	-0.1	-0.25
chrXVI	544337	544389	.	-0.23	-0.25	-0.44	-0.09	-0.11	-0.11	-0.22	-0.34	-0.27	-0.4	-0.28	-0.08	-0.22	-0.32	-0.45	-0.42
chrVII	58202	58250	.	0.47	0.25	0.45	0.31	0.54	0.26	-0.03	0.61	0.56	0.53	0.49	0.68	0.44	0.27	0.09	0.3
chrIII	294807	294866	.	-0.46	-0.68	-1.07	-1.07	-1.47	-0.4	0.46	-0.37	-0.23	-0.41	-0.19	-0.56	-0.37	-0.13	1.27	0.12
chrVII	37201	37260	.	0.05	-0.34	-0.18	-0.46	-0.29	-0.18	0.15	0.17	-0.21	-0.13	-0.59	-0.12	-0.17	-0.24	0.07	0.08
chrXVI	523832	523891	.	-0.26	-0.26	-0.25	-0.27	-0.11	-0.38	-0.26	-0.51	-0.25	-0.14	-0.38	-0.25	-0.23	-0.23	-0.25	-0.2
chrVI	198184	198239	.	0.08	0.61	0.76	0.56	0.38	0.26	0.02	-0.02	-0.01	-0.03	0.02	0	-0.06	-0.1	0.36	0.2
chrXVI	542932	542991	.	-0.53	-0.34	-0.6	-0.41	-0.42	-0.53	-0.38	-0.68	-0.43	-0.4	-0.28	-0.41	-0.45	-0.19	-0.51	-0.27
chrXVI	714332	714391	.	-0.13	-0.07	-0.14	-0.4	-0.65	-0.54	-0.29	-0.21	-0.09	-0.12	-0.24	-0.18	-0.15	-0.09	-0.18	-0.21
chrVII	15001	15057	.	-0.13	-0.12	-0.21	-0.05	-0.21	-0.22	-0.14	-0.22	-0.17	-0.19	-0.09	-0.23	-0.05	0.05	-0.09	0.16
chrVII	77709	77760	.	0.18	0.3	0.16	0.31	0.2	0.1	0.3	0.04	0.34	0.37	0.41	0.54	0.39	0.49	0.14	0.31
chrVII	44201	44254	.	0.08	0.01	-0.32	-0.49	-0.38	-0.33	0.16	-0.17	-0.3	-0.2	-0.43	-0.13	-0.28	-0.04	-0.38	-0.17
chrIV	408164	408223	.	-0.07	0.84	1.19	1	0.47	0.55	0.2	-0.06	0.41	0.31	0.45	0.15	0.25	0.13	1.03	0.1
chrIII	230512	230561	.	-0.02	0.29	0.47	0.42	0.36	0.06	-0.2	0	0.47	0.53	0.36	0.32	0.3	0.11	0.07	0.15
chrIV	436009	436068	.	-0.07	0.42	0.43	0.01	-0.19	-0.01	-0.01	-0.02	0.1	0.1	-0.03	-0.09	0.11	-0.22	0.08	-0.23
chrXVI	568338	568382	.	0.12	0.35	0.59	0.56	0.43	0.3	-0.18	0.21	0.07	0.13	0.32	0.07	0.13	0.27	0.06	0.21
chrIII	315320	315364	.	0.03	-0.14	-0.27	-0.04	-0.05	0.69	0.67	0.01	-0.27	-0.39	-0.06	-0.15	-0.06	0.01	1.07	0.65
chrVI	223483	223527	.	0.33	0.36	0.16	0.06	-0.02	0.27	0.35	0.64	0.57	0.29	0.44	0.46	0.49	0.34	0.39	0.56
chrIII	145378	145434	.	0.2	0.14	0.04	0.04	0.11	-0.1	-0.23	0.05	-0.14	0.12	-0.1	0.09	0.08	0.12	0.11	0.02
chrXI	514188	514247	.	-0.35	-0.03	-0.07	-0.18	0.12	-0.38	-0.91	0.07	-0.24	-0.27	-0.4	-0.05	-0.56	-0.58	-1.01	-1.32
chrII	489861	489920	.	0.24	0.15	0.39	0.46	0.44	-0.08	-0.3	0.18	-0.17	-0.01	0.05	0.04	-0.36	-0.19	-0.13	-0.27
chrII	476561	476610	.	-0.16	-0.15	-0.37	-0.22	-0.2	-0.17	-0.23	-0.09	-0.21	0	-0.11	-0.12	-0.24	-0.08	-0.35	-0.07
chrIII	39501	39560	.	-0.51	0.92	0.97	0.54	0.13	0.1	-0.02	-0.12	0.21	0.18	0.1	-0.14	0.25	0.08	1.58	0.31
chrIV	353964	354016	.	-0.16	-0.23	-0.09	-0.44	-0.56	-0.54	-0.23	-0.29	-0.2	-0.25	-0.16	-0.18	-0.1	-0.02	-0.24	-0.12
chrVI	250083	250142	.	-0.28	-0.27	-0.43	-0.4	-0.68	-0.1	0.08	-0.2	-0.22	-0.07	0	-0.19	0.1	0.03	-0.17	-0.06
chrIII	52501	52560	.	-0.03	-0.02	-0.15	-0.18	0.07	0.67	0.47	0.1	-0.09	-0.1	0.04	0	-0.01	0.04	0.6	0.34
chrXIV	101531	101587	.	0.41	0.21	0.32	0.01	0.05	0.07	-0.04	0.6	0.4	0.06	0.05	0.02	-0.01	0.04	0.2	0.09
chrIII	300907	300966	.	-0.05	-0.06	-0.19	-0.23	-0.41	-0.3	0.15	-0.02	-0.12	0.14	-0.19	0.01	-0.14	0.07	0.01	0.12
chrXII	238679	238725	.	-0.06	-0.08	0.32	0.24	0.35	0.02	-0.1	-0.11	0.1	-0.09	-0.11	-0.04	-0.02	-0.02	-0.21	-0.1
chrXVI	700432	700491	.	-0.44	-0.42	-0.43	-0.42	-0.5	-0.58	-0.87	0.09	0.15	0.03	0.06	0.24	-0.01	-0.17	-0.22	-0.25
chrXVI	407032	407091	.	0.01	0.01	-0.12	-0.19	-0.18	-0.27	-0.1	0.18	0.26	0.13	0.11	0.05	0.14	-0.01	0.21	0.1
chrIV	1236069	1236124	.	-0.17	-0.13	-0.29	-0.41	-0.25	-0.17	-0.17	0.12	0.05	-0.06	-0.07	0.12	0.1	0.05	0.09	0.07
chrXII	234781	234832	.	0.02	0.1	0.32	0.15	0.11	-0.08	-0.3	0.36	0.38	0.35	0.32	0.24	0.19	0.07	-0.1	-0.04
chrVI	265883	265936	.	0.1	-0.11	-0.26	-0.27	-0.61	-0.46	-0.25	-0.1	-0.14	-0.3	-0.34	-0.35	0.04	-0.21	-0.09	-0.11
chrI	23246	23305	.	-0.38	-0.32	-0.61	-0.45	-0.5	-0.05	0.12	-0.67	-0.41	-0.4	-0.37	-0.39	-0.25	-0.24	-0.56	-0.56
chrIII	51216	51260	.	0.55	0.38	0.42	0.55	0.81	0.18	-0.05	0.81	0.4	0.41	0.25	0.61	0.22	0.09	0.5	0.2
chrI	19246	19305	.	-0.12	-0.24	-0.41	-0.28	-0.37	-0.29	-0.01	-0.32	-0.38	-0.4	-0.41	-0.46	-0.41	-0.22	-0.13	0.07
chrIV	1248970	1249028	.	-0.16	-0.05	-0.11	-0.26	-0.07	-0.14	-0.22	-0.24	-0.15	-0.34	-0.3	-0.17	-0.17	-0.12	-0.31	-0.11
chrIII	84101	84160	.	0.33	0.61	0.37	0.28	0	0.47	0.65	0.48	0.64	0.48	0.23	0.2	0.52	0	0.7	0.38
chrVI	201283	201342	.	-0.15	0.55	0.47	0.3	0.12	0.08	0.05	-0.26	-0.31	-0.21	-0.2	-0.21	-0.11	-0.11	-0.19	-0.34
chrXV	634486	634542	.	-0.29	-0.25	-0.43	-0.39	-0.58	-0.77	-0.38	-0.45	-0.32	-0.23	-0.41	-0.24	-0.52	-0.26	-0.33	-0.31
chrI	33246	33305	.	-0.03	-0.07	-0.02	-0.02	-0.01	-0.11	-0.12	0.02	-0.09	-0.14	-0.43	-0.07	-0.22	-0.24	-0.07	-0.09
chrXII	153215	153259	.	-0.2	-0.27	0.04	0.22	-0.01	-0.23	-0.28	-0.3	-0.45	-0.44	-0.26	-0.41	-0.52	-0.31	-0.18	-0.07
chrXII	386156	386215	.	0.62	0.18	0.02	0.06	0.3	0.3	0.23	0.6	0.19	0.3	0.12	0.05	0.17	0.16	1.3	0.94
chrV	293427	293486	.	-0.31	-0.13	0	0.07	-0.03	-0.11	-0.28	-0.27	-0.01	0.11	0.07	0.02	0.11	-0.08	-0.28	-0.14
chrXVI	406132	406191	.	0.2	0.36	0.32	0.06	0.28	0.14	0.07	0.6	0.66	0.33	0.35	0.42	0.4	0.22	0.3	0.47
chrIV	345464	345523	.	-0.44	-0.3	-0.49	-0.53	-0.37	-0.53	-0.54	-0.43	-0.41	-0.54	-0.29	-0.36	-0.35	-0.12	-0.42	-0.19
chrVII	47801	47860	.	-0.17	-0.18	-0.37	-0.54	-0.61	-0.63	-0.3	-0.41	-0.41	-0.4	-0.51	-0.47	-0.32	-0.5	-0.35	-0.21
chrXIV	190361	190417	.	0.32	0.19	0.1	0.08	0.04	-0.13	-0.02	0.23	0.14	0.17	0.15	0.11	0.12	-0.05	-0.21	0.1
chrXVI	566632	566691	.	-0.14	0.16	0.28	0.19	-0.14	-0.14	-0.4	-0.11	0.03	0.06	-0.04	0.04	-0.18	-0.14	-0.34	-0.35
chrXVI	450532	450591	.	-0.64	-0.48	-0.68	-0.61	-0.76	-0.68	-0.46	-0.4	-0.2	-0.35	-0.65	-0.43	-0.29	-0.2	-0.3	0
chrXVI	490732	490791	.	-0.2	-0.29	-0.35	-0.62	-0.58	-0.67	-0.45	-0.17	-0.6	-0.48	-0.68	-0.56	-0.37	-0.4	-0.17	-0.08
chrII	523370	523419	.	0.07	-0.07	-0.35	-0.46	-0.34	-0.53	-0.14	-0.34	-0.22	-0.12	-0.34	-0.4	-0.29	-0.35	-0.28	-0.23
chrIV	353067	353113	.	0.08	-0.08	0.03	-0.22	-0.36	-0.34	-0.16	-0.11	0.03	-0.11	0	-0.31	-0.12	-0.17	-0.24	-0.17
chrXVI	401032	401091	.	-0.25	-0.03	-0.28	-0.25	-0.16	-0.13	0.09	-0.39	0.08	0.18	0.19	0.11	-0.09	0.03	-0.08	0.15
chrXV	636986	637036	.	-0.48	-0.49	-0.68	-0.76	-0.8	-0.47	-0.01	-0.47	-0.43	-0.39	-0.17	-0.38	-0.37	-0.42	-0.55	-0.46
chrIII	237822	237866	.	0.3	-0.12	0.11	0.09	0.42	0.35	0.06	0.24	-0.16	-0.04	-0.32	-0.03	-0.04	-0.16	0.03	0.05
chrIII	291107	291166	.	-0.38	-0.54	-0.53	-0.75	-1.07	-0.86	-0.28	-0.22	-0.33	-0.38	-0.84	-0.6	-0.31	-0.28	-0.01	-0.35
chrVI	235983	236042	.	-0.11	0.01	0.12	-0.15	-0.49	-0.45	-0.17	-0.22	0.11	-0.04	-0.07	-0.1	0.14	0.11	0.13	0.13
chrIV	344872	344921	.	-0.15	-0.15	-0.32	-0.17	0.15	0.05	-0.06	-0.22	-0.33	-0.27	-0.22	-0.19	-0.34	-0.14	-0.41	-0.27
chrVI	247383	247442	.	-0.14	-0.26	-0.26	-0.47	-0.55	-0.35	-0.11	-0.34	-0.32	-0.29	-0.37	-0.24	-0.11	-0.17	-0.41	-0.26
chrXV	667585	667644	.	-0.56	-0.51	-0.61	-0.46	-0.68	0.8	0.88	-0.49	-0.54	-0.59	-0.24	-0.45	-0.03	-0.18	-0.6	-0.32
chrIII	270707	270766	.	0.7	0.61	0.48	0.33	0.18	0.06	-0.11	0.75	0.46	0.46	0.31	0.21	-0.07	0.05	1.36	0.28
chrXV	668791	668842	.	0.02	0.13	-0.04	-0.12	-0.04	-0.01	0.02	-0.15	-0.08	-0.01	0.24	0.04	0.11	0	-0.18	0.55
chrI	13947	14002	.	0.05	-0.05	-0.16	-0.48	-0.13	-0.25	-0.12	-0.09	-0.37	-0.27	-0.41	-0.02	-0.18	-0.15	-0.33	-0.12
chrXII	157714	157773	.	-0.29	-0.04	0.08	0.29	0.28	0.21	0.1	-0.39	-0.3	-0.23	0.09	-0.03	-0.3	-0.28	-0.26	-0.34
chrIV	482509	482568	.	-0.38	-0.13	0.05	0.17	-0.23	0.05	0	-0.33	-0.14	-0.17	0.04	-0.22	0.14	-0.13	0.03	-0.07
chrI	19746	19805	.	-0.09	-0.02	-0.19	-0.28	-0.38	-0.39	-0.06	-0.11	-0.03	-0.03	-0.09	-0.14	-0.22	-0.01	0.02	-0.13
chrIV	430516	430564	.	0.23	0.36	0.69	0.66	0.45	-0.12	-0.01	0.32	0.38	0.4	0.4	0.29	0.31	0.26	0.06	0.47
chrIV	358567	358622	.	0.02	-0.16	-0.23	-0.06	-0.29	-0.35	-0.11	0.04	0.05	0.07	0.08	-0.04	-0.15	-0.08	-0.09	-0.02
chrXI	535789	535845	.	-0.3	-0.28	-0.38	-0.19	-0.19	-0.39	-0.2	-0.24	-0.3	-0.28	-0.32	-0.15	-0.38	-0.17	-0.18	-0.01
chrVI	212593	212639	.	0.1	0.1	0.11	0.26	0.5	0.32	0.09	0.13	0.22	0.21	0.18	0.2	0.15	0.09	-0.13	-0.03
chrIII	281707	281766	.	-0.08	-0.15	-0.24	-0.34	-0.48	-0.52	-0.33	-0.16	-0.17	-0.15	-0.23	-0.12	-0.28	-0.22	-0.24	0
chrXII	358370	358414	.	-0.03	0.06	-0.01	0.03	0.23	0.12	-0.07	-0.2	-0.04	0.1	0.11	0.06	0.04	0.01	-0.14	0.14
chrII	498669	498717	.	-0.06	0.03	-0.08	-0.09	-0.08	0.08	0.09	-0.21	-0.08	-0.13	-0.1	-0.1	0.05	0.02	-0.12	0
chrXVI	478132	478190	.	-0.1	-0.39	-0.19	-0.35	-0.45	-0.45	-0.12	-0.12	-0.38	-0.5	-0.2	-0.23	-0.32	-0.38	-0.3	-0.24
chrVI	73593	73647	.	0.01	-0.06	0.02	-0.13	0.28	0.33	0.4	-0.19	-0.22	-0.04	0	0.05	-0.31	-0.3	-0.32	-0.1
chrIX	345932	345984	.	-0.07	0.35	0.7	0.41	0.4	0.21	-0.11	-0.01	-0.03	0.15	0.09	-0.03	0.03	-0.08	-0.22	0.06
chrXV	615192	615243	.	0.1	0.07	0.03	0.14	0.12	-0.06	-0.03	0.01	0.09	-0.01	-0.04	0.08	0.02	0.29	0.04	0.05
chrXIV	76628	76687	.	-0.11	-0.13	-0.28	-0.16	0.08	-0.09	-0.19	-0.42	-0.24	-0.23	-0.25	-0.18	-0.32	-0.25	-0.54	-0.26
chrX	372375	372434	.	-0.21	0.19	0.35	0.16	0.08	-0.02	-0.12	-0.24	-0.17	-0.04	-0.04	-0.08	-0.03	-0.14	-0.15	-0.03
chrIII	314608	314655	.	0.22	-0.17	-0.16	-0.03	-0.01	0.03	0.17	0.22	-0.16	-0.22	-0.17	-0.13	-0.1	-0.15	0.29	0.23
chrX	373075	373134	.	-0.27	0.05	0.19	-0.28	-0.34	-0.35	-0.38	-0.43	-0.18	-0.13	-0.31	-0.26	-0.27	-0.28	-0.54	-0.32
chrXI	531388	531443	.	-0.14	-0.17	-0.21	0.01	0.19	-0.07	-0.04	-0.31	-0.24	-0.32	-0.25	-0.27	-0.27	-0.19	-0.05	-0.12
chrII	481362	481412	.	-0.1	-0.02	0.05	0.15	0.1	-0.15	-0.18	-0.06	0.03	0.06	0.01	0	-0.04	0.13	-0.12	-0.05
chrIII	286821	286866	.	-0.15	-0.12	-0.36	-0.7	-0.54	-0.27	0.05	-0.23	-0.1	-0.26	-0.47	-0.08	-0.16	-0.06	-0.3	-0.18
chrIV	379569	379619	.	-0.17	-0.03	-0.27	-0.43	-0.41	-0.58	-0.2	-0.21	-0.12	0.15	0.17	0.09	-0.18	0.13	-0.3	-0.07
chrVII	49611	49660	.	0.03	-0.06	-0.01	-0.24	-0.29	-0.19	0.03	-0.12	0.09	-0.06	-0.03	-0.17	-0.1	-0.07	-0.04	0
chrIV	395464	395522	.	0.05	0.04	0.05	-0.04	0.02	0.21	0.13	-0.09	0.16	0.01	0.05	0.07	0.14	-0.03	-0.21	0.01
chrIII	70404	70453	.	-0.07	0.1	0.76	0.51	0.44	0.05	-0.5	-0.11	-0.07	0.06	0.08	0.09	-0.17	-0.12	-0.35	-0.23
chrIII	306308	306364	.	-0.07	-0.19	-0.25	-0.08	0.2	-0.05	0.07	-0.3	-0.06	-0.01	-0.06	0.02	-0.17	0.2	0.26	-0.11
chrXII	356560	356615	.	-0.15	-0.05	-0.34	-0.2	-0.15	-0.18	-0.25	-0.34	-0.06	-0.03	0.01	0.02	-0.01	0.1	-0.19	0.05
chrXVI	465439	465486	.	0.49	0.41	0.28	0.2	0.42	0.44	0.4	0.56	0.48	0.46	0.38	0.53	0.42	0.41	0.27	0.47
chrXI	495888	495947	.	-0.04	-0.24	-0.33	-0.46	-0.6	-0.49	-0.2	-0.27	-0.35	-0.42	-0.62	-0.4	-0.44	-0.34	-0.33	-0.33
chrIV	454209	454268	.	0.08	0.13	0.16	0.17	0.22	0	-0.24	0.11	0.04	0.22	0.09	0.17	0.06	0.03	0.06	0.02
chrXVI	678732	678791	.	0	-0.08	-0.03	-0.23	-0.05	-0.22	-0.36	0.12	0.14	0.2	-0.02	0.13	-0.04	-0.1	-0.28	-0.18
chrV	290927	290986	.	-0.09	-0.3	-0.02	0.04	-0.2	-0.12	-0.17	-0.27	-0.17	-0.12	-0.09	-0.24	-0.17	-0.03	-0.33	-0.17
chrIII	293007	293062	.	-0.44	-0.5	-0.68	-0.5	-0.69	0.32	0.82	-0.29	-0.36	-0.3	0.05	-0.17	-0.25	-0.06	0.05	-0.35
chrXII	167114	167173	.	-0.18	-0.2	-0.13	-0.05	0.01	-0.1	0.01	0.02	0.06	-0.01	-0.23	0.07	0.25	0.16	0.32	0.42
chrXV	657386	657438	.	0.06	0.03	0.14	0.3	0.23	0.23	0.34	-0.03	0	0.01	-0.02	-0.01	0.15	-0.01	0.64	0.23
chrI	28646	28705	.	-0.42	-0.46	-0.4	-0.4	-0.52	-0.37	-0.4	-0.3	-0.39	-0.37	-0.48	-0.45	-0.12	-0.23	-0.3	-0.26
chrIII	78001	78060	.	0.07	0.18	0.63	0.06	-0.04	-0.23	-0.49	0.03	0.17	0	-0.14	-0.1	-0.1	-0.36	-0.23	-0.19
chrVII	55514	55559	.	0.13	0.01	-0.1	0.02	0.21	0.14	-0.12	-0.05	-0.11	0.17	-0.07	0.08	-0.09	-0.15	-0.2	0.22
chrIV	314664	314723	.	-0.12	-0.05	0.08	0.16	0.38	0.19	0.02	-0.23	-0.18	0.15	0.14	0.11	0.06	0.01	-0.3	-0.1
chrXVI	693833	693888	.	0.32	0.31	0.39	0.42	0.39	0.21	-0.14	0.4	0.42	0.37	0.43	0.32	0.32	0.11	0.31	0.25
chrXII	378256	378310	.	-0.48	0.02	0.36	0.22	0.06	-0.55	-0.51	-0.54	-0.32	-0.1	-0.02	-0.28	-0.53	-0.16	-0.31	-0.01
chrIV	330069	330122	.	0.17	0.32	0.6	0.27	0.25	0.16	-0.05	0.31	0.12	0.15	0.1	-0.14	0.04	-0.15	0.5	0.07
chrVI	263883	263942	.	-0.22	-0.27	-0.39	-0.69	-0.85	-0.67	-0.58	-0.12	-0.04	0.03	-0.12	-0.04	-0.09	-0.07	-0.25	-0.09
chrI	36746	36805	.	0.15	-0.47	-0.32	-0.27	-0.06	0	-0.01	-0.09	-0.23	-0.47	-0.29	-0.26	-0.08	-0.35	-0.19	0.07
chrX	373175	373234	.	-0.35	0.18	0.08	-0.09	-0.25	-0.4	-0.41	-0.36	-0.28	-0.07	-0.38	-0.36	-0.28	-0.14	-0.37	-0.2
chrXIV	83828	83885	.	0.08	-0.16	0	0.09	0.34	0.02	0.09	-0.02	-0.05	-0.12	-0.09	-0.05	0.17	-0.17	-0.29	-0.1
chrX	389075	389134	.	-0.28	-0.26	-0.36	0.02	-0.13	-0.21	-0.23	-0.32	-0.09	-0.08	-0.19	-0.12	-0.18	0.01	-0.15	-0.11
chrXVI	434834	434890	.	-0.24	-0.17	-0.24	-0.34	-0.19	-0.01	0.01	-0.21	-0.06	-0.1	-0.3	-0.31	0.01	-0.09	-0.12	0.02
chrVII	5302	5358	.	0	0.95	0	0	0	0.36	0	1.85	2.19	0.7	0.78	0.63	0	0.12	0	0.41
chrV	281135	281179	.	0.2	0.15	0.18	0.37	0.44	0.16	-0.16	0.35	0.27	0.23	0.1	0.38	0.2	0.06	-0.09	0.12
chrIV	1235069	1235128	.	-0.22	-0.07	-0.21	-0.32	-0.24	-0.37	-0.37	-0.2	-0.02	-0.1	-0.29	-0.47	-0.33	-0.33	0.07	0.04
chrIII	232208	232254	.	-0.21	-0.2	0.07	0.13	0.04	-0.04	-0.4	-0.3	-0.25	-0.07	-0.23	-0.32	-0.23	-0.24	-0.28	-0.3
chrIX	345828	345878	.	-0.07	0.2	0.59	0.47	0.36	0.01	-0.24	-0.27	-0.02	0.05	0.15	0.06	0.02	-0.08	-0.18	-0.03
chrI	17646	17691	.	-0.02	-0.15	-0.27	-0.32	-0.24	-0.09	0.16	-0.14	-0.08	-0.19	-0.25	-0.19	-0.12	-0.11	0.02	-0.31
chrXVI	682732	682791	.	0.09	0.35	0.2	0.26	0.42	0.13	0.03	0.18	0.06	0.32	0.3	0.25	0.29	0.36	0.03	0.33
chrXIV	205159	205217	.	0.14	-0.14	-0.23	-0.21	-0.19	-0.21	0.02	0.1	0.02	0	-0.15	-0.22	-0.09	-0.07	-0.14	-0.05
chrI	35350	35394	.	0.28	0.16	0.15	0.27	0.4	0.28	0.24	0.32	0.05	0.11	-0.37	0.18	0	-0.04	-0.14	-0.03
chrXVI	443232	443291	.	-0.42	-0.25	-0.4	-0.69	-0.54	-0.4	0.11	-0.51	-0.33	-0.37	-0.65	-0.56	-0.43	-0.2	-0.38	-0.27
chrIII	29501	29560	.	-0.09	-0.35	-0.54	-0.4	-0.37	-0.18	-0.22	-0.01	-0.17	-0.34	-0.5	-0.44	-0.14	-0.22	0.49	-0.03
chrIX	348226	348280	.	-0.17	0.09	0.3	0.26	0.2	-0.08	-0.07	-0.08	-0.07	0	0	-0.14	-0.06	-0.06	-0.17	0.11
chrXI	495788	495847	.	-0.28	-0.12	-0.22	-0.29	-0.48	-0.57	-0.18	-0.41	-0.15	-0.16	-0.11	-0.45	-0.34	0.05	-0.18	0.08
chrV	283241	283285	.	0.13	0.03	0.15	0.32	0.23	-0.01	-0.07	0.07	0.04	0.05	0.14	0.18	0.07	0.06	0.29	0.29
chrIV	1259769	1259828	.	-0.16	-0.38	-0.43	-0.5	-0.65	-0.57	-0.17	-0.13	-0.28	-0.35	-0.53	-0.37	-0.3	-0.3	-0.22	-0.26
chrIII	69302	69356	.	-0.05	0.22	0.65	0.67	0.74	0.05	-0.33	0.04	-0.02	0.07	0.34	0.36	0.1	0.26	-0.34	-0.24
chrIII	137178	137228	.	-0.26	-0.18	-0.04	-0.15	0.12	-0.24	-0.38	0.08	-0.1	-0.16	-0.34	-0.1	-0.33	-0.34	-0.33	-0.41
chrXV	666485	666544	.	-0.39	-0.34	-0.59	-0.25	-0.3	-0.36	-0.1	-0.81	-0.41	-0.42	-0.15	-0.16	-0.62	-0.15	-0.47	-0.27
chrIII	299211	299264	.	-0.12	-0.21	-0.37	-0.64	-0.43	-0.61	-0.24	-0.1	-0.05	-0.18	-0.4	-0.12	-0.3	-0.32	-0.54	-0.29
chrXI	508288	508347	.	-0.07	-0.44	-0.38	-0.15	-0.23	0.15	0.21	-0.18	-0.14	0.06	0.28	0.08	0.18	0.18	-0.04	0.12
chrIV	439109	439168	.	0.02	0.15	0.46	0.33	0.06	-0.19	-0.24	0.09	-0.03	0.01	-0.2	-0.07	-0.02	-0.11	0.14	0.09
chrVI	80891	80948	.	-0.04	-0.14	-0.35	-0.42	-0.4	-0.5	-0.17	0.02	-0.13	-0.12	-0.09	-0.04	-0.27	-0.13	-0.42	-0.11
[truncated: 13,016 more rows]
