# Supplementary material for: The Eukaryotic Mismatch Recognition Complexes Track with the Replisome during DNA Synthesis
Source: PLoS Genet. 2015 Dec 18;11(12):e1005719. doi: 10.1371/journal.pgen.1005719 (PMC4684283; doi:10.1371/journal.pgen.1005719)
Supplement: S1 Data — The data corresponding to each figure are in this compressed file. (ZIP) [file pgen.1005719.s009.zip › Files for Haye and Gammie 2015/Fig_6.egr]

# Genome_version = S_cerevisiae_Jul_2007
# score0 = Feb15_252073510031_1_1  || Msh2_MYC t=0 Feb15
# score1 = Feb15_252073510031_1_2  || Msh2_MYC t=100 Feb15
# score2 = Feb15_252073510031_1_3  || Msh2_MYC t=110 Feb15
# score3 = Feb15_252073510031_2_1  || Pol2_HA t=0 Feb15
# score4 = Feb15_252073510031_2_2  || Pol2_HA t=100 Feb15
# score5 = Feb15_252073510031_2_3  || Pol2_HA t=110 Feb15
# score6 = Feb15_252073510031_2_4  || Mcm4_HA t=0 Feb15
# score7 = Feb15_252073510031_1_4  || Mcm4_MYC t=0 Feb15
chrIII	147594	147643	.	0.71	0.27	-0.17	0.04	-0.80	0.03	-0.15	0.04
chrIII	227615	227674	.	-0.42	-0.20	-0.52	-0.26	0.58	-0.45	0.20	0.31
chrII	492806	492865	.	-0.01	-0.13	0.04	-0.30	0.39	0.01	-0.32	-0.32
chrXIV	212160	212216	.	-0.40	-0.04	-0.28	-0.29	-1.44	-1.17	-0.27	-0.05
chrV	301430	301484	.	-0.34	2.02	1.09	-0.07	0.85	0.54	-0.64	-0.77
chrI	19843	19902	.	-0.27	-0.56	-0.48	-0.25	-0.83	-0.32	-0.14	-0.11
chrI	32354	32400	.	0.32	0.40	0.59	0.25	1.04	0.83	-0.03	-0.15
chrXIV	188261	188306	.	0.42	-0.21	-0.08	0.29	-1.06	-0.32	-0.23	-0.47
chrIII	263418	263472	.	-0.25	0.11	-0.08	-0.38	-0.69	-0.40	-0.36	-0.11
chrIV	349665	349724	.	-0.51	-0.12	-0.37	-0.91	-1.07	-0.25	-0.24	0.20
chrXV	662798	662843	.	0.29	-0.08	0.29	0.20	-0.54	0.24	0.07	0.09
chrIX	365329	365388	.	-1.17	-0.50	-0.95	0.00	-0.01	-0.57	0.00	0.52
chrI	15745	15804	.	-0.81	-0.64	-0.51	-0.47	-0.59	-0.22	0.17	0.41
chrXII	355557	355614	.	-0.98	-0.14	0.19	-0.63	-0.39	0.22	-0.21	0.25
chrXVI	458248	458294	.	0.10	-0.09	0.06	-0.02	0.60	0.30	-0.09	-0.21
chrII	479106	479165	.	-0.02	0.22	0.00	0.50	-0.34	-0.66	-0.03	0.61
chrI	51450	51494	.	-0.02	-0.07	0.18	0.27	-0.70	0.40	-0.04	0.04
chrIII	216615	216674	.	-0.60	0.18	-0.04	-0.69	0.78	0.01	-0.35	-0.30
chrXV	620889	620943	.	0.62	0.38	0.48	0.62	-0.03	0.07	-0.09	-0.21
chrII	511406	511458	.	-0.68	-1.10	-0.88	-0.94	-0.94	-0.58	-0.06	-0.21
chrII	478517	478567	.	2.61	2.35	2.33	2.24	1.17	0.83	0.63	-0.31
chrX	376186	376231	.	-0.83	-0.10	-0.28	-0.51	0.84	-0.15	-0.04	0.19
chrXV	606385	606444	.	0.24	-0.65	-0.42	-0.01	-1.03	-0.77	-0.20	-0.46
chrV	295531	295582	.	0.08	0.38	0.45	0.05	0.54	0.47	0.44	-0.04
chrVII	59402	59461	.	-0.30	-0.08	-0.35	-0.35	0.25	0.29	-0.45	-0.29
chrXVI	708536	708592	.	-0.34	-0.43	-0.28	-0.45	-0.97	-0.75	-0.27	0.45
chrX	370279	370338	.	-0.48	0.31	0.18	-0.27	1.22	0.51	-0.16	-0.26
chrIII	277714	277773	.	-0.58	-0.07	-0.24	-0.10	-0.36	-0.10	-0.17	0.07
chrXVI	708136	708195	.	-0.18	-0.14	-0.05	-0.31	-0.69	-0.08	-0.12	0.26
chrI	16843	16902	.	-0.98	-0.58	-0.60	-0.64	-0.41	-0.16	0.86	0.69
chrXII	131824	131874	.	-0.08	0.22	-0.00	-0.42	0.47	0.33	-0.13	0.14
chrV	538777	538822	.	0.24	0.24	0.41	0.20	-0.71	-0.13	-0.01	-0.24
chrIV	447421	447472	.	0.04	0.30	0.25	-0.09	0.93	0.89	-0.19	0.26
chrII	504206	504263	.	0.22	-0.53	-0.15	-0.25	-1.06	-0.48	0.12	0.32
chrIII	20101	20160	.	-0.12	0.26	0.26	0.12	-0.20	0.38	-0.17	-0.24
chrV	537265	537311	.	-0.33	-0.14	-0.17	-0.14	-0.76	-0.52	-0.02	0.27
chrVII	538406	538458	.	1.26	0.47	0.52	1.29	0.71	0.49	0.85	0.60
chrXVI	525237	525296	.	0.48	0.46	0.61	0.67	0.14	0.26	0.28	-0.20
chrV	567565	567622	.	0.85	-0.43	-0.37	0.80	0.38	-0.19	0.33	0.01
chrXII	381355	381411	.	0.04	0.03	0.10	0.01	1.30	0.63	-0.37	-0.20
chrIII	209616	209672	.	0.14	0.30	0.69	0.23	0.20	0.58	0.00	0.02
chrIV	335267	335315	.	0.65	0.58	0.67	0.57	1.23	0.58	-0.15	-0.45
chrXV	616592	616644	.	-0.53	-0.06	-0.29	-0.24	-0.49	-0.53	0.09	0.31
chrXII	160815	160868	.	-0.25	-0.14	0.17	-0.21	0.99	0.48	0.02	0.04
chrIII	115184	115243	.	-0.37	-0.18	-0.24	-0.62	1.00	0.18	-0.14	0.17
chrII	514106	514165	.	-0.63	-0.19	-0.45	-1.08	-1.06	-0.55	-0.14	-0.08
chrXV	650185	650240	.	-0.25	-0.12	-0.09	-0.01	-0.27	-0.21	-0.08	0.06
chrIII	80104	80158	.	-0.71	0.05	0.06	-0.47	1.15	0.24	-0.40	-0.29
chrXII	247678	247737	.	0.75	-0.51	-0.23	0.38	0.04	0.16	0.20	-0.00
chrV	534069	534124	.	0.08	-0.20	-0.26	0.07	-1.02	-0.93	-0.04	0.02
chrXII	372456	372504	.	0.08	0.78	0.41	0.08	1.38	0.24	-0.09	-0.08
chrIII	124584	124643	.	0.00	0.09	-0.03	-0.09	0.55	0.14	0.02	0.24
chrXII	227278	227337	.	-1.30	-0.27	-0.22	-0.43	0.52	-0.29	-0.30	-0.09
chrIV	439513	439572	.	0.09	0.21	-0.36	-0.55	0.73	-0.37	-0.01	-0.07
chrXV	600283	600342	.	0.13	-0.41	-0.27	0.33	-0.09	-0.34	0.48	0.85
chrXIV	90130	90189	.	0.09	0.49	0.52	-0.15	1.33	0.54	0.05	-0.22
chrXV	611085	611143	.	-0.33	-0.84	-0.49	-0.35	-0.87	-0.43	-0.18	-0.13
chrXVI	535637	535696	.	-0.81	-0.55	-0.72	-0.50	-1.51	-1.22	0.00	0.92
chrXVI	695348	695392	.	1.06	1.30	1.24	0.68	2.54	2.22	0.88	-0.33
chrVI	50691	50749	.	0.29	-0.12	-0.45	0.20	-0.69	-0.85	-0.23	-0.08
chrI	14746	14803	.	-0.12	-0.36	0.43	0.43	-1.04	-0.58	-0.09	-0.11
chrXIV	95935	95988	.	0.23	-0.12	0.48	0.31	0.68	0.59	0.14	-0.07
chrXI	659945	659992	.	0.05	0.05	0.07	0.47	-0.92	-1.10	0.08	-0.08
chrI	28344	28403	.	-0.29	-0.04	-0.20	-0.19	0.19	0.09	-0.16	-0.06
chrXVI	562240	562293	.	0.02	0.27	0.09	0.12	1.12	0.60	0.22	0.10
chrIV	1523244	1523289	.	0.51	0.71	0.72	0.61	1.11	0.95	0.48	0.43
chrIII	126189	126241	.	-0.22	-0.19	-0.11	-0.24	0.61	0.12	0.03	-0.08
chrIX	317689	317734	.	1.66	1.52	1.52	1.76	0.48	0.58	-0.18	-0.54
chrXII	140716	140773	.	0.00	-0.15	-0.54	-0.55	0.49	-0.27	0.01	0.36
chrXVI	710537	710593	.	-0.04	-0.61	-0.41	-0.09	-1.26	-0.74	-0.26	-0.25
chrXII	214578	214637	.	-0.34	-0.48	-0.23	-0.45	-0.68	0.08	-0.21	0.01
chrV	569066	569119	.	0.39	0.21	0.12	-0.11	1.04	0.46	0.43	0.23
chrXIII	184838	184882	.	2.13	1.23	1.11	1.65	0.71	0.51	0.81	0.22
chrIV	358365	358424	.	0.17	0.06	0.00	0.17	-0.78	-1.42	0.12	-0.00
chrVI	219599	219653	.	-0.33	-0.15	0.03	-0.07	0.27	0.22	-0.29	-0.17
chrIII	286714	286773	.	-0.27	-0.28	-0.33	-0.35	-1.13	-1.10	-0.24	0.14
chrXVI	500536	500595	.	0.06	-0.01	-0.03	0.10	-0.17	-0.02	0.14	0.16
chrIII	20206	20255	.	0.11	0.24	0.27	-0.29	-0.67	0.61	-0.19	-0.15
chrXV	612386	612444	.	-0.59	-0.39	-0.54	-0.38	-0.77	-0.76	0.02	0.57
chrXV	591792	591843	.	-0.47	-0.39	-0.12	0.14	-0.96	-0.44	-0.19	-0.07
chrIII	79713	79757	.	-0.32	0.49	-0.16	-0.22	1.11	0.18	-0.25	-0.15
chrXI	497751	497810	.	-0.71	-0.71	-0.74	-0.10	-1.05	-0.88	-0.34	0.16
chrIII	207115	207166	.	-0.15	-0.34	0.01	0.28	-0.55	0.50	-0.11	0.07
chrIII	50501	50553	.	0.46	0.37	0.60	-0.30	0.22	-0.04	0.20	-0.28
chrXVI	491436	491495	.	0.15	-0.16	-0.17	0.14	-1.11	-0.97	0.08	-0.09
chrXV	673686	673743	.	0.23	-0.10	-0.29	-0.11	-0.80	-0.32	0.13	0.07
chrXV	590586	590643	.	-0.11	-0.04	-0.46	-0.07	-0.83	-0.69	-0.15	-0.00
chrXIV	99234	99289	.	0.98	0.14	0.33	1.28	0.61	0.47	0.75	0.40
chrXVI	545737	545796	.	0.15	0.31	0.25	-0.02	0.26	0.23	0.27	-0.09
chrXII	383555	383614	.	-0.32	0.21	-0.13	0.16	0.81	0.26	-0.15	-0.24
chrIV	391768	391827	.	-0.20	0.08	0.14	-0.70	-0.66	-0.03	0.11	0.00
chrIX	351030	351088	.	-0.30	-0.05	-0.17	-0.23	1.37	0.66	-0.24	-0.11
chrIII	245414	245473	.	-0.48	-0.05	-0.06	-0.15	-1.17	-0.04	-0.04	0.18
chrXII	380355	380414	.	-0.32	-0.03	-0.20	-0.15	1.18	0.32	-0.35	-0.21
chrX	368881	368937	.	-0.57	0.22	0.31	-0.21	0.85	0.31	-0.29	-0.23
chrIII	91804	91850	.	1.28	1.01	0.99	0.84	0.06	0.59	0.57	0.28
chrXVI	494440	494494	.	-0.36	0.05	-0.10	-0.02	-0.73	-0.09	-0.14	0.02
chrVIII	536991	537043	.	-0.66	-0.57	-0.70	-0.32	-0.70	-0.27	0.13	0.35
chrIII	254514	254568	.	-0.26	-0.27	-0.25	-0.32	-1.07	-1.09	-0.45	-0.14
chrIII	135084	135143	.	-0.55	-0.41	-0.32	-0.65	0.65	-0.16	-0.11	0.27
chrXII	241578	241637	.	-0.64	-0.24	-0.30	-0.97	0.48	-0.20	-0.19	0.25
chrXVI	499936	499995	.	-0.74	-0.23	-0.07	-0.30	-0.04	0.13	-0.07	0.07
chrIV	438213	438272	.	-0.37	-0.05	-0.29	-0.47	0.83	-0.16	-0.02	0.02
chrIII	222820	222874	.	-0.23	0.90	0.49	-0.12	1.42	0.47	-0.34	-0.40
chrIII	301617	301666	.	0.34	-0.20	-0.40	0.13	-1.15	-0.62	0.59	0.44
chrIII	119884	119943	.	0.38	0.08	0.23	-0.05	0.93	0.65	-0.19	-0.22
chrV	544566	544615	.	1.43	0.68	0.45	0.54	-0.11	0.25	0.29	-0.12
chrIV	440813	440872	.	-0.02	0.36	0.14	-0.14	1.11	0.05	-0.23	0.04
chrII	522906	522965	.	-0.65	-0.55	-0.93	0.20	-0.74	-0.50	0.24	0.32
chrXII	134215	134274	.	-1.12	-0.63	-0.50	-0.71	0.23	-0.30	-0.44	0.61
chrVI	53292	53348	.	1.70	0.48	0.60	1.61	-0.34	-0.69	0.47	-0.02
chrXVI	402946	402996	.	-0.12	0.13	0.13	-0.06	-0.53	0.29	-0.03	0.15
chrIX	349029	349088	.	-0.61	-0.33	-0.13	-0.54	1.03	0.26	-0.37	-0.28
chrIII	304528	304572	.	0.29	0.47	0.69	0.54	-0.33	0.11	-0.21	-0.16
chrX	392279	392338	.	0.09	-0.06	-0.01	-0.13	-0.67	-0.12	0.08	0.07
chrII	474606	474662	.	-0.04	-0.18	0.21	-0.06	-0.38	0.19	-0.14	-0.23
chrIV	386477	386524	.	0.17	0.46	0.05	0.22	0.09	0.16	0.29	0.16
chrXVI	529337	529396	.	-0.52	-0.36	-0.40	-0.43	-1.51	-0.52	-0.26	-0.36
chrII	491506	491565	.	0.61	0.50	0.42	0.56	0.99	0.59	0.19	-0.05
chrIII	225815	225863	.	0.57	0.53	0.13	0.27	1.30	0.25	0.05	-0.52
chrI	30045	30104	.	-0.10	-0.04	0.03	-0.45	0.36	-0.06	-0.04	-0.01
chrIV	477013	477072	.	-0.61	0.12	0.26	-0.46	1.50	1.02	-0.29	-0.18
chrXV	649587	649634	.	0.04	-0.15	-0.25	0.11	-0.43	-0.13	-0.24	-0.09
chrIII	272314	272373	.	1.42	-0.90	-0.86	1.47	-0.71	-0.78	1.25	0.42
chrIII	150484	150543	.	0.00	0.00	0.53	0.48	0.80	0.38	0.52	0.06
chrIV	475813	475872	.	-1.10	-0.53	-0.09	-0.76	0.44	0.28	-0.11	0.41
chrXVI	489436	489495	.	-0.19	0.23	0.18	-0.09	-1.15	-0.76	-0.25	-0.17
chrV	567765	567810	.	0.90	0.03	-0.10	0.90	0.55	-0.00	0.32	-0.07
chrX	356579	356638	.	-0.35	-0.13	0.10	-0.46	-0.62	0.38	-0.14	-0.09
chrV	533665	533724	.	-0.12	-0.33	-0.11	0.37	-0.81	-0.83	-0.07	-0.26
chrII	470008	470061	.	-0.08	0.31	0.63	0.32	-0.37	-0.05	0.04	-0.04
chrVI	50391	50441	.	-0.01	-0.01	-0.02	-0.09	-0.57	-0.59	-0.10	-0.01
chrIV	1224481	1224540	.	0.00	-0.43	-0.71	-0.21	-1.08	-1.14	-0.32	0.46
chrXVI	451837	451896	.	1.03	0.22	0.30	1.00	-0.06	-0.12	0.57	0.10
chrIV	473813	473872	.	-0.72	-0.44	-0.23	-0.52	0.25	0.16	-0.17	-0.05
chrXV	670585	670644	.	-1.02	-1.10	-1.50	-1.20	-1.78	-1.40	-0.18	0.67
chrXII	249679	249723	.	-0.14	-0.18	-0.05	-0.20	-0.10	0.35	-0.41	-0.38
chrIII	49911	49958	.	1.27	0.49	0.61	0.95	1.20	0.62	0.20	-0.39
chrVII	22504	22559	.	0.54	0.07	-0.07	0.23	0.17	-0.11	-0.05	-0.07
chrII	497706	497765	.	-0.78	-0.54	-0.16	-0.20	-0.04	0.15	-0.15	0.27
chrXVI	546537	546596	.	-1.23	-1.30	-0.75	-0.61	-0.41	-0.59	-0.04	0.23
chrV	443417	443476	.	1.13	0.50	0.35	0.80	0.63	0.13	0.86	0.96
chrXIV	101430	101489	.	0.66	-0.06	0.11	0.50	0.16	-0.11	0.15	-0.12
chrIII	258414	258464	.	-0.19	-0.14	-0.29	-0.27	-0.92	-0.83	-0.24	-0.19
chrXVI	456837	456896	.	0.00	0.00	-0.78	-0.97	1.28	0.54	0.43	0.84
chrIV	330667	330714	.	0.40	0.59	0.64	0.12	1.10	0.02	-0.06	-0.47
chrXII	143615	143674	.	-0.69	-0.37	-0.26	-0.69	0.94	0.28	-0.19	-0.03
chrXI	535664	535710	.	-0.09	0.29	0.48	0.08	-0.54	0.37	-0.24	-0.53
chrVI	85993	86052	.	-0.28	-0.60	-0.50	-0.06	-1.15	-1.33	0.09	0.28
chrIII	246815	246860	.	0.08	0.17	0.05	-0.05	-1.13	-0.42	-0.11	-0.17
chrXIV	210363	210418	.	0.05	-0.02	-0.17	-0.39	-1.23	-1.35	-0.39	-0.23
chrV	285431	285478	.	0.54	0.46	0.53	0.22	1.35	0.64	-0.41	-1.00
chrXII	354855	354914	.	-0.84	0.35	0.31	0.18	-0.29	0.47	-0.37	-0.17
chrIII	29602	29659	.	-0.79	0.09	0.01	-0.12	0.69	0.17	-0.07	0.31
chrIV	458616	458671	.	-0.11	0.55	0.61	0.24	1.17	0.37	-0.10	0.09
chrXVI	465837	465896	.	-0.41	-0.41	-0.32	-0.06	-0.73	-0.57	0.20	0.29
chrXII	360057	360109	.	-0.54	0.53	0.53	0.09	0.89	0.88	-0.40	-0.28
chrXV	643092	643144	.	0.13	0.14	-0.11	0.21	-0.67	-0.61	0.03	0.16
chrIII	210715	210759	.	-0.14	0.40	0.21	-0.24	0.20	0.46	-0.06	0.06
chrIII	49403	49457	.	1.35	0.54	0.89	1.47	1.05	0.57	0.27	-0.40
chrVI	196207	196254	.	0.40	0.39	0.27	0.21	1.31	0.27	0.30	-0.11
chrII	488109	488157	.	0.19	0.14	0.37	0.24	1.03	0.37	-0.12	-0.04
chrX	355426	355472	.	1.92	1.92	1.76	0.92	1.52	0.97	0.57	-0.11
chrXVI	506941	506992	.	0.28	0.13	-0.10	0.14	0.78	0.30	-0.06	-0.16
chrXVI	567237	567296	.	-0.26	-0.66	-0.55	-0.35	0.28	-0.41	0.13	0.11
chrXVI	691042	691094	.	0.00	0.01	0.46	0.22	0.73	0.83	-0.12	-0.10
chrIX	377029	377087	.	-0.32	-0.62	-0.16	-0.04	-1.34	-0.33	-0.40	0.11
chrVI	261396	261455	.	-0.43	-0.37	-0.41	-0.49	-0.32	-0.65	-0.10	0.29
chrIII	274519	274573	.	-0.24	-0.12	0.35	-0.07	0.25	0.42	-0.22	-0.26
chrVII	19514	19559	.	-0.12	-0.16	-0.15	-0.11	0.45	0.05	0.10	0.19
chrXIV	115133	115189	.	0.01	0.09	0.08	0.04	-0.71	-0.38	-0.05	-0.12
chrIII	261316	261361	.	0.08	0.29	0.65	0.18	-0.28	-0.29	-0.04	-0.06
chrXV	593789	593844	.	0.34	-0.11	-0.02	0.51	-0.88	-0.37	0.11	-0.05
chrIV	441613	441658	.	-0.33	0.25	0.04	0.07	1.38	0.73	-0.34	-0.28
chrIII	5501	5560	.	0.41	-0.84	-0.61	0.30	-1.37	-1.64	0.30	0.12
chrXIV	214062	214114	.	-0.16	-0.23	-0.20	-0.06	-1.05	-1.40	-0.35	-0.17
chrIX	338931	338977	.	0.33	0.74	0.68	-0.21	1.03	0.03	-0.14	0.07
chrV	304933	304989	.	0.16	0.85	1.01	0.35	0.07	0.33	0.68	-0.09
chrIII	290914	290973	.	0.03	0.13	-0.75	0.04	-1.28	-1.54	0.29	0.09
chrIII	210615	210674	.	0.05	0.57	0.45	0.15	0.36	0.32	0.04	0.37
chrVI	232095	232154	.	-0.19	-0.43	-0.67	-0.14	-1.16	-1.27	-0.18	0.10
chrVI	258796	258852	.	-0.62	-0.35	-0.23	-0.30	-0.24	-0.20	-0.11	0.06
chrVII	48102	48160	.	-0.12	-0.42	-0.42	-0.12	-0.95	-0.67	-0.24	-0.33
chrIII	61110	61158	.	-0.04	-0.21	0.12	0.23	0.67	0.93	0.09	0.38
chrIII	34101	34160	.	-0.50	0.01	-0.06	-0.41	0.99	0.12	-0.22	0.17
chrI	16546	16601	.	0.09	-0.42	-0.19	0.07	-0.37	0.11	0.43	0.20
chrVI	263603	263652	.	1.21	0.30	0.28	0.47	-1.02	-0.58	0.36	-0.50
chrVII	68503	68561	.	0.40	0.13	0.05	0.31	0.89	0.60	-0.10	-0.26
chrIII	73401	73457	.	1.56	-0.23	-0.42	1.45	0.71	-0.39	0.73	0.12
chrX	365779	365838	.	-0.43	-0.14	-0.25	-0.42	0.39	0.16	-0.29	-0.10
chrXV	605285	605344	.	-0.52	0.15	-0.17	-0.73	-0.73	-0.51	0.04	0.30
chrVI	201195	201254	.	-1.05	-0.49	-0.46	-0.46	1.27	0.10	-0.37	-0.25
chrXII	142515	142570	.	-0.88	0.10	-0.05	-0.36	1.02	0.24	-0.33	-0.01
chrXVI	510336	510395	.	0.04	-0.59	-0.82	-0.46	0.48	-0.27	-0.09	-0.01
chrVI	56292	56351	.	-0.26	0.02	0.21	-0.16	-0.92	-0.72	-0.27	-0.45
chrXVI	400350	400394	.	-0.18	0.04	0.20	0.16	-0.29	0.42	-0.04	-0.15
chrIV	313569	313624	.	-0.05	-0.11	0.20	0.06	0.42	0.72	0.15	-0.02
chrXVI	566537	566596	.	-0.23	-0.03	0.05	0.07	0.84	0.00	0.21	-0.01
chrI	39149	39200	.	-0.15	0.03	0.35	-0.14	0.09	0.32	-0.09	-0.11
chrXII	135716	135774	.	-0.56	-0.27	-0.19	-0.52	0.81	0.18	-0.21	0.23
chrI	163237	163292	.	1.41	0.40	0.50	1.52	0.94	0.69	0.91	0.51
chrXVI	685737	685796	.	-0.66	-0.43	-0.20	-0.45	0.40	-0.08	-0.30	-0.25
chrIII	13301	13360	.	-0.24	-0.44	-0.36	-0.47	-1.20	-1.23	0.57	0.25
chrIV	317765	317824	.	-1.26	-0.36	0.03	-0.49	0.68	0.47	-0.34	0.01
chrIII	129188	129241	.	-0.43	-0.03	0.19	-0.26	0.99	0.21	-0.10	-0.04
chrXVI	420939	420994	.	-0.33	-0.15	-0.54	-0.50	1.02	0.16	-0.39	-0.33
chrVII	41201	41260	.	-0.29	-0.30	-0.23	-0.17	-1.09	-1.23	0.04	0.23
chrI	23445	23501	.	-0.11	-0.73	-0.16	-0.36	-0.73	-0.33	-0.27	0.08
chrIII	305423	305468	.	-0.24	-0.06	0.01	0.10	0.32	0.63	-0.05	0.10
chrIX	342129	342188	.	-1.26	-0.64	-1.03	-0.90	1.10	-0.11	1.15	0.56
chrVII	8801	8846	.	0.12	-0.23	0.01	0.09	0.01	0.47	-0.06	0.02
chrXVI	431937	431981	.	1.01	1.10	0.87	0.56	-0.20	0.03	-0.17	-0.69
chrXV	632291	632344	.	-0.29	-0.72	-0.72	-0.37	-1.09	-1.22	0.08	0.13
chrIII	130884	130943	.	0.95	0.04	-0.25	0.95	1.12	0.16	0.43	0.05
chrXII	164922	164974	.	0.20	0.38	0.60	0.16	0.64	0.62	-0.28	-0.37
chrIII	218215	218274	.	0.00	0.00	0.11	-0.35	0.79	-0.21	-0.09	0.47
chrXVI	566937	566988	.	0.10	-0.28	-0.26	0.03	0.45	-0.13	-0.08	-0.20
chrVII	71008	71059	.	-0.30	-0.31	-0.20	-0.18	-0.13	0.16	-0.07	0.03
chrXI	498951	499010	.	-0.09	-0.48	-0.83	-0.19	-1.15	-0.57	-0.27	-0.01
chrVI	255611	255655	.	0.77	0.21	0.27	-0.13	-0.57	-0.43	0.20	-0.41
chrI	29745	29804	.	-0.27	-0.13	0.01	-0.79	0.31	-0.07	-0.10	-0.17
chrXV	651785	651844	.	0.00	0.18	0.00	0.00	0.00	0.00	-0.08	1.18
chrIX	365939	365983	.	0.03	0.54	0.32	0.11	0.85	0.77	-0.08	-0.30
chrXVI	542646	542694	.	-0.10	-0.26	-0.12	-0.30	-0.13	-0.01	-0.10	0.04
chrXII	163818	163870	.	0.56	0.20	0.11	0.47	0.53	0.18	0.11	-0.40
chrXII	387460	387511	.	1.80	0.08	-0.17	1.86	0.07	0.19	0.76	-0.03
chrX	361594	361638	.	0.32	0.23	0.73	0.60	0.51	1.04	-0.06	-0.44
chrVII	58804	58853	.	0.33	0.75	0.41	0.24	0.60	0.38	0.19	0.18
chrXIV	109330	109389	.	0.92	0.04	-0.05	1.18	-1.05	-0.88	0.02	-0.04
chrVII	13901	13960	.	-0.02	-0.34	-0.52	-0.38	0.33	0.06	-0.13	-0.16
chrII	512614	512665	.	0.09	-0.14	-0.23	-0.28	-1.01	-0.30	-0.13	-0.09
chrXVI	533737	533796	.	-0.38	-0.04	-0.08	-0.05	-0.86	-0.41	-0.30	-0.13
chrXII	138915	138974	.	-0.20	-1.17	-0.65	-0.78	0.65	-0.39	0.03	0.58
chrX	368279	368337	.	-0.65	0.34	0.27	-0.47	0.85	0.45	-0.44	0.15
chrX	200563	200622	.	-0.34	-0.44	-0.43	-0.08	0.40	0.16	-0.27	-0.12
chrX	384883	384928	.	0.02	0.69	0.65	-0.33	0.75	0.73	-0.38	-0.48
chrIII	81813	81857	.	-0.45	0.21	0.31	-0.20	1.57	0.51	-0.06	0.29
chrXVI	460445	460495	.	-0.06	-0.11	-0.10	-0.47	0.21	0.17	-0.43	0.01
chrXV	620085	620129	.	0.41	-0.09	0.10	0.58	-0.06	0.01	-0.01	0.17
chrIV	444513	444572	.	-0.79	0.23	-0.09	-0.29	0.19	-0.04	-0.16	0.60
chrXVI	571337	571396	.	-1.15	-1.43	-0.60	-0.62	-0.20	-0.47	-0.20	0.56
chrIV	441015	441064	.	-0.33	-0.01	-0.07	-0.33	0.91	0.14	-0.16	0.04
chrXII	380160	380211	.	-0.27	-0.12	0.20	0.09	1.18	0.41	-0.24	-0.10
chrXVI	570642	570694	.	-0.85	0.03	-0.20	-0.45	0.67	0.56	-0.45	-0.48
chrV	291929	291988	.	-0.32	0.12	-0.01	-0.39	0.51	0.03	0.14	0.16
chrVI	75593	75637	.	2.21	0.88	0.99	1.93	-0.32	0.01	0.56	-0.25
chrXII	384964	385011	.	-0.13	-0.21	-0.30	-0.08	0.74	0.38	-0.02	0.02
chrXI	515751	515810	.	1.15	0.36	0.85	1.25	1.03	0.36	0.71	-0.27
chrVII	8701	8760	.	-0.46	-0.59	-0.31	-0.62	-0.44	0.45	-0.39	-0.45
chrVI	269796	269855	.	-0.20	0.03	-0.34	-0.31	-1.43	-1.20	1.97	0.59
chrXV	677188	677232	.	0.49	-0.12	0.36	0.48	-0.22	0.60	-0.43	-0.31
chrVII	41802	41859	.	-0.11	-0.27	-0.78	0.01	-1.10	-1.16	-0.01	-0.10
chrXII	150715	150774	.	0.03	0.38	0.25	-0.56	1.03	0.58	-0.35	-0.43
chrX	379381	379438	.	-0.47	-0.07	0.06	-0.07	1.16	0.41	-0.19	-0.34
chrXV	682685	682731	.	0.68	0.14	0.49	0.09	0.18	0.58	0.17	-0.21
chrV	299430	299475	.	-0.82	1.41	1.08	-0.50	0.78	0.44	-0.33	-0.39
chrXVI	446040	446095	.	1.56	-0.77	-0.34	1.58	-1.21	-0.44	0.33	-0.12
chrXVI	416837	416889	.	-0.46	0.37	0.30	-0.07	1.47	0.61	-0.28	-0.35
chrXVI	715336	715395	.	-0.56	-0.66	-0.43	-0.42	-1.31	-1.57	-0.33	-0.17
chrIII	297018	297071	.	-0.81	-0.56	-0.74	-0.17	-1.14	-1.19	0.23	0.69
chrXVI	491750	491795	.	0.71	0.24	0.31	0.07	-0.87	-0.74	0.09	0.22
chrIII	18006	18055	.	-0.28	0.34	0.58	0.14	-0.45	0.14	-0.20	-0.12
chrIV	338465	338524	.	-0.28	0.12	0.21	0.01	0.85	0.40	-0.26	-0.06
chrIX	339229	339288	.	0.78	1.40	1.65	0.37	2.18	1.92	1.80	1.29
chrXVI	501644	501695	.	0.58	0.33	0.25	0.28	0.32	0.37	0.04	0.05
chrX	373679	373738	.	-0.64	-0.24	-0.55	-0.55	0.81	-0.05	-0.52	-0.15
chrIX	360034	360080	.	-0.38	-0.03	-0.32	-0.34	1.22	0.32	-0.22	-0.12
chrXVI	403442	403493	.	-0.38	0.24	0.18	-0.01	-0.32	0.34	-0.06	0.05
chrIV	1241081	1241140	.	0.00	0.27	-0.65	0.00	0.12	-0.12	0.68	0.62
chrIII	245814	245860	.	-0.23	-0.07	0.15	-0.31	-1.07	0.20	-0.14	-0.03
chrXVI	454438	454483	.	0.96	0.62	0.70	0.99	0.69	0.76	0.26	-0.11
chrXV	672890	672944	.	-0.34	-0.69	-0.79	-0.87	-1.33	-0.56	-0.17	0.08
chrXV	653388	653441	.	-0.18	0.14	0.05	-0.07	-0.05	0.24	-0.14	-0.33
chrIV	1246081	1246140	.	-0.10	0.74	0.42	0.17	-0.36	-0.23	-0.55	-0.30
chrII	812545	812590	.	0.79	0.89	0.74	0.47	1.28	0.84	2.90	0.38
chrIII	245015	245068	.	-0.54	-0.04	-0.20	-0.08	-0.79	0.17	0.21	0.25
chrXIV	73830	73889	.	-0.29	-0.38	0.01	-0.31	-0.81	0.17	-0.38	-0.42
chrIV	411277	411324	.	0.38	0.67	0.52	-0.07	0.94	0.28	-0.20	-0.69
chrVII	61302	61361	.	-0.18	-0.28	0.14	-0.22	0.71	0.65	-0.28	-0.37
chrVI	60992	61051	.	-0.15	0.28	0.05	0.05	-0.46	0.05	-0.13	0.02
chrXII	167715	167774	.	0.32	0.09	0.10	0.09	0.20	0.19	-0.18	-0.17
chrIX	373329	373388	.	-0.10	0.07	0.35	0.17	-0.73	0.19	-0.23	-0.12
chrXV	666589	666644	.	0.02	-0.14	-0.45	-0.16	-0.82	-0.26	-0.10	-0.02
chrIII	59509	59558	.	-0.20	0.70	0.77	-0.02	0.48	1.09	-0.33	-0.35
chrIII	32201	32257	.	-0.49	0.45	0.60	-0.50	1.40	0.46	-0.38	-0.17
chrIV	382769	382814	.	-0.12	-0.27	0.20	-0.05	-0.73	-0.62	-0.10	-0.20
chrXIV	88830	88889	.	0.00	-0.46	0.02	-1.08	0.27	-0.35	-0.39	0.84
chrIII	34301	34360	.	-0.25	0.11	-0.15	-0.36	1.14	0.14	-0.29	-0.04
chrXV	653586	653642	.	0.03	-0.03	0.01	-0.03	0.07	0.37	-0.12	-0.20
chrXVI	706636	706695	.	-0.50	-0.38	-0.56	-0.46	-1.13	-0.57	-0.27	-0.17
chrX	382289	382336	.	1.83	0.44	0.97	1.71	0.90	0.40	0.20	-0.24
chrIV	434213	434272	.	1.43	1.45	1.31	0.66	1.24	0.18	0.47	-0.16
chrXVI	420337	420396	.	-0.57	-0.14	-0.30	-0.36	0.83	-0.20	-0.34	0.16
chrXV	652185	652244	.	-0.26	0.03	0.05	-0.15	-0.16	0.22	-0.29	-0.10
chrVII	87703	87762	.	-0.53	-0.11	-0.23	-0.98	-0.97	-1.30	0.06	0.37
chrXVI	562439	562483	.	0.10	0.36	-0.23	0.18	1.44	0.53	0.06	-0.04
chrXVI	465939	465996	.	0.22	-0.20	-0.19	-0.01	-0.49	-0.13	0.09	0.13
chrXVI	677637	677696	.	0.89	1.36	1.02	0.59	-0.13	-0.17	0.23	0.51
chrXII	378558	378604	.	-0.24	0.10	-0.20	-0.34	1.16	0.22	-0.46	-0.23
chrXII	250378	250437	.	-0.23	-0.41	0.25	-0.05	-0.15	0.59	-0.37	-0.29
chrIII	43401	43458	.	-0.34	-0.13	-0.42	-0.78	1.32	0.22	-0.27	-0.12
chrXII	355957	356006	.	-0.25	0.37	-0.09	-0.30	-0.26	0.48	-0.23	-0.06
chrII	490210	490254	.	0.56	-0.06	0.17	0.70	1.14	0.74	0.32	-0.09
chrXV	586685	586744	.	-0.25	-0.02	-0.53	-0.73	-1.47	-1.52	0.01	0.31
chrIX	349234	349288	.	-0.26	0.23	0.16	-0.13	1.30	0.72	-0.07	0.10
chrIV	353869	353923	.	-0.01	-0.16	-0.25	0.06	-0.73	-0.66	-0.14	-0.28
chrXII	239178	239236	.	-0.28	0.15	0.44	-0.40	0.79	0.04	-0.32	-0.35
chrXVI	474038	474095	.	0.23	-0.42	-0.10	0.09	-1.11	-0.90	-0.12	0.05
chrIX	359833	359886	.	-0.04	0.10	0.00	-0.17	1.30	0.54	-0.06	0.09
chrXVI	401437	401496	.	0.02	0.07	0.31	0.06	-0.27	0.52	-0.29	-0.32
chrV	264935	264987	.	0.46	0.50	0.63	0.55	-0.42	-0.51	0.40	-0.02
chrIV	375069	375116	.	-0.29	-0.20	-0.40	-0.27	-1.02	-1.24	-0.21	-0.02
chrIII	239821	239872	.	0.34	0.04	0.35	0.40	-0.01	0.65	-0.13	-0.13
chrXV	583785	583844	.	-0.43	-1.44	-1.24	-0.40	-1.71	-1.81	-0.06	0.35
chrXIV	89130	89189	.	0.96	0.97	0.96	0.61	1.59	0.71	0.40	-0.23
chrXVI	489837	489895	.	0.03	0.30	0.18	0.16	-0.70	-0.70	-0.29	-0.25
chrXVI	544937	544988	.	-0.06	-0.69	-0.27	-0.28	-0.12	-0.34	-0.05	-0.19
chrI	21348	21402	.	-0.26	-0.26	-0.19	-0.15	-0.72	-0.19	-0.14	0.26
chrX	374781	374832	.	-0.05	0.55	0.31	0.04	1.46	0.39	1.19	0.22
chrXVI	450637	450696	.	-0.06	0.00	-0.67	-0.47	-0.82	-0.93	0.12	-0.04
chrXVI	572247	572296	.	1.80	1.57	1.43	1.04	0.85	0.73	0.63	0.04
chrI	24845	24890	.	0.17	0.36	0.33	0.46	-0.04	0.65	0.01	-0.19
chrXII	353855	353914	.	-0.82	0.19	0.25	-0.20	-0.29	0.34	-0.39	-0.31
chrXVI	547237	547288	.	0.04	-0.13	0.01	-0.08	0.42	0.21	0.15	0.24
chrIII	296114	296173	.	0.00	-0.69	-1.07	-0.97	-1.17	-1.85	-0.06	0.20
chrVI	183899	183943	.	0.61	0.90	0.72	0.43	0.34	1.08	0.29	0.00
chrIII	273414	273473	.	0.00	0.00	-0.70	0.00	-0.93	-0.75	0.24	1.17
chrVII	87013	87059	.	-0.20	0.24	0.02	0.38	-0.55	-0.84	0.08	0.32
chrV	285537	285581	.	0.55	0.90	0.74	0.72	1.50	0.67	-0.25	-0.60
chrXI	526055	526099	.	0.53	0.21	0.72	0.53	0.63	1.17	-0.06	-0.37
chrXVI	493436	493495	.	-0.64	-0.34	-0.32	-0.23	-0.98	-0.52	-0.32	-0.21
chrX	372483	372538	.	-0.40	0.33	0.40	-0.35	1.41	0.49	-0.54	-0.20
chrXII	136515	136574	.	-0.59	-0.29	-0.22	-0.64	0.82	0.10	-0.43	-0.37
chrVII	78103	78162	.	0.45	0.68	0.49	0.15	-0.42	-0.46	-0.01	0.02
chrIII	259914	259973	.	-0.12	-0.01	0.51	-0.65	-0.81	-0.72	-0.21	-0.10
chrXIV	87931	87987	.	-0.80	1.20	0.54	-0.56	1.17	0.34	-0.40	-0.23
chrIV	457117	457169	.	-0.46	0.16	0.35	-0.19	1.16	0.61	0.18	0.14
chrXII	166116	166168	.	-0.40	0.26	0.22	-0.23	0.37	0.40	-0.35	-0.35
chrXVI	469438	469495	.	-0.64	-0.51	-0.16	-0.21	-1.20	-0.62	-0.21	0.00
chrVII	38601	38658	.	-0.72	-0.52	-0.41	-0.34	-1.30	-1.07	-0.09	0.08
chrXIV	82230	82289	.	-0.39	-0.15	-0.27	-0.09	0.14	0.14	-0.09	-0.01
chrI	23645	23704	.	0.05	-1.14	-0.37	-0.76	-0.67	-0.35	-0.28	0.23
chrXVI	554347	554394	.	-0.63	0.01	-0.05	-0.26	0.61	0.43	-0.28	-0.38
chrVI	216395	216454	.	0.00	0.00	-1.26	-1.56	0.54	0.39	0.75	1.13
chrXIV	77432	77480	.	-0.19	-0.21	0.27	-0.01	-0.67	0.50	-0.17	-0.24
chrVII	60102	60161	.	-0.49	-0.25	-0.14	-0.21	0.29	0.28	-0.46	0.01
chrIII	203	247	.	2.86	2.70	2.56	1.85	3.22	2.52	2.73	0.83
chrXVI	558037	558096	.	-0.76	-0.23	-0.24	-0.82	0.24	-0.21	-0.24	0.26
chrXIV	90033	90077	.	0.60	0.73	0.58	0.51	1.33	0.51	0.59	-0.98
chrVII	22914	22959	.	0.66	0.70	0.64	0.91	0.57	0.49	-0.01	-0.22
chrXVI	551838	551882	.	0.14	-0.01	0.05	-0.33	0.23	-0.06	-0.02	-0.04
chrXI	526561	526605	.	0.58	0.46	0.74	1.04	0.67	1.09	0.20	0.01
chrXVI	427737	427796	.	-0.51	-0.13	-0.27	-0.43	0.17	-0.06	0.02	0.79
chrXVI	518851	518895	.	0.17	0.42	0.50	0.68	0.95	0.81	0.30	0.09
chrIV	455813	455872	.	-0.45	-0.10	-0.18	-0.08	0.85	0.23	-0.24	-0.23
chrX	387881	387938	.	0.21	-0.12	0.08	0.26	0.01	0.32	-0.22	-0.36
chrI	33954	33998	.	0.31	0.82	0.82	0.48	0.66	0.89	0.03	-0.20
chrV	271329	271388	.	-0.53	-0.52	-0.58	-1.02	-1.07	-0.55	-0.59	-0.13
chrXVI	543137	543196	.	-1.12	-0.66	-0.76	-0.68	-0.63	-0.83	-0.35	0.17
chrXII	163517	163562	.	0.98	0.69	0.59	0.60	0.71	0.47	0.24	-0.37
chrX	386579	386638	.	-0.01	-0.87	0.01	-0.24	0.20	0.22	-0.37	0.11
chrII	475019	475064	.	0.14	0.64	1.00	0.50	0.50	0.91	-0.05	-0.17
chrIII	206515	206574	.	-0.10	-0.12	0.30	-0.24	-0.75	0.33	-0.51	-0.43
chrXVI	571737	571796	.	-0.10	-0.64	-0.39	-0.11	0.16	-0.21	0.13	0.16
chrXV	619791	619844	.	-0.26	-0.13	-0.53	-0.14	-0.41	-0.77	0.11	0.20
chrXIV	214759	214818	.	-0.56	-0.06	-0.49	-0.52	-1.45	-1.81	-0.42	-0.28
chrIII	145884	145943	.	-0.22	-0.21	0.10	-0.28	-0.61	0.23	0.01	-0.00
chrXI	531257	531303	.	-0.04	-0.25	-0.03	-0.12	0.33	0.40	-0.04	0.21
chrXII	355256	355310	.	-0.75	-0.21	-0.09	-0.28	-0.44	0.48	-0.35	0.13
chrXII	152215	152274	.	-0.60	-0.33	-0.51	-0.63	0.59	-0.06	-0.12	0.14
chrVI	209897	209948	.	0.45	0.41	0.73	-0.04	1.04	0.80	-0.11	-0.18
chrIII	275219	275267	.	-0.14	-0.18	0.12	0.31	0.14	0.55	0.18	0.06
chrXVI	534937	534995	.	-0.11	-0.16	-0.03	-0.04	-1.19	-0.41	-0.14	-0.22
chrV	285032	285084	.	0.78	0.92	0.92	0.42	1.01	0.29	-0.48	-0.66
chrIII	49508	49557	.	1.43	0.67	0.85	1.41	1.10	0.61	0.48	-0.07
chrIII	255914	255973	.	0.03	-0.32	-0.43	-0.44	-0.71	-0.94	-0.08	0.15
chrIII	81202	81258	.	-0.30	0.57	0.19	-0.30	1.14	0.32	0.07	-0.02
chrIII	297214	297273	.	-0.41	-0.80	-1.09	-0.12	-1.06	-1.54	-0.22	0.22
chrV	274632	274684	.	0.15	0.22	-0.13	-0.07	-0.07	0.34	0.02	0.14
chrXIV	189765	189813	.	0.29	0.10	0.09	0.33	-0.65	-0.03	0.04	-0.09
chrIV	1259085	1259138	.	-0.22	-0.35	-0.45	0.42	-1.05	-1.06	-0.00	0.20
chrVI	228696	228741	.	-0.04	0.23	0.21	0.22	-0.99	-0.47	-0.16	-0.03
chrXVI	562842	562893	.	-0.21	-0.06	0.02	-0.07	0.99	0.18	0.19	0.13
chrXVI	526437	526483	.	0.21	-0.23	0.04	0.10	-0.59	-0.04	0.33	-0.11
chrVI	180591	180650	.	-0.24	0.03	0.14	-0.24	0.28	0.32	-0.32	-0.50
chrIV	475213	475272	.	-0.82	-0.39	0.01	-0.19	0.63	0.50	-0.18	0.20
chrVII	78210	78258	.	0.54	0.53	0.52	0.23	-0.57	-0.39	-0.09	-0.29
chrVII	84703	84762	.	-1.00	-0.90	-0.78	-0.45	-1.33	-1.68	-0.15	0.54
chrXII	368655	368714	.	0.73	-0.22	-0.14	0.24	0.74	-0.36	0.52	-0.17
chrIV	1233681	1233740	.	0.33	-0.09	-0.20	-0.25	-0.85	-0.39	-0.26	-0.38
chrIV	384469	384521	.	-0.10	-0.16	-0.07	-0.08	-0.56	-0.35	-0.19	-0.33
chrXVI	470737	470796	.	-0.46	-0.12	0.35	-0.27	-0.93	-0.37	-0.52	-0.14
chrX	201262	201321	.	-0.38	0.05	-0.38	-0.41	0.32	0.27	-0.25	-0.25
chrIII	217522	217570	.	0.03	0.71	1.10	0.24	1.48	0.73	0.02	-0.14
chrVI	68195	68252	.	-0.68	-0.85	-0.19	0.03	0.13	0.50	0.25	0.40
chrIII	40010	40054	.	0.35	0.21	0.20	-0.03	1.54	0.45	0.57	-0.15
chrI	47346	47405	.	0.75	0.06	-0.02	0.65	-0.37	-0.03	0.27	-0.06
chrV	541165	541224	.	0.17	-0.29	0.27	-0.10	-0.94	-0.38	0.25	0.36
chrXVI	433337	433393	.	1.31	0.17	0.03	1.22	0.01	0.48	0.02	-0.27
chrIV	347165	347224	.	-0.84	-0.74	-0.40	-0.40	-0.98	0.04	0.01	0.16
chrXV	593085	593144	.	0.02	-0.03	-0.89	-0.43	-0.89	-0.26	-0.01	-0.18
chrIV	457413	457472	.	-0.13	0.16	0.22	-0.44	0.97	0.35	-0.14	-0.30
chrII	495606	495664	.	-0.26	-0.12	0.02	0.11	0.06	0.12	-0.34	-0.34
chrIII	233224	233268	.	0.11	0.62	0.63	0.08	1.35	0.80	-0.29	0.16
chrII	497906	497965	.	-0.34	-0.70	-0.16	-0.24	0.25	0.29	-0.35	-0.14
chrVII	27001	27060	.	0.03	-0.43	0.07	-0.06	-0.42	0.04	-0.27	-0.28
chrIII	289622	289673	.	-0.50	-0.17	-0.64	-0.19	-0.89	-1.06	0.01	0.28
chrIV	405868	405926	.	-0.14	0.17	0.25	-0.12	1.26	0.41	-0.03	-0.07
chrIII	38611	38655	.	-0.22	0.35	0.10	-0.18	1.43	0.24	0.04	-0.20
chrXV	654587	654642	.	-0.29	-0.27	-0.21	-0.15	-0.02	0.36	-0.19	-0.07
chrXV	649985	650035	.	0.06	0.05	0.12	0.07	-0.53	-0.18	-0.18	-0.23
chrX	475833	475879	.	1.17	0.21	0.40	1.42	0.75	0.52	0.84	0.54
chrXVI	536237	536296	.	-0.58	-0.58	-0.55	-0.18	-0.83	-0.39	-0.01	0.08
chrIV	343465	343524	.	-0.21	0.02	0.35	-0.47	-0.28	0.36	-0.44	-0.61
chrIV	1252181	1252237	.	0.17	-0.09	-0.64	-0.18	-1.35	-0.99	-0.33	-0.16
chrXVI	702036	702095	.	0.15	0.61	0.53	0.39	-0.32	-0.72	-0.16	0.49
chrV	563065	563124	.	-1.03	-1.12	-0.50	-0.99	-0.18	-0.27	0.13	0.55
chrXIV	81338	81389	.	0.42	0.21	0.26	0.13	0.47	0.76	0.13	0.07
chrXV	676594	676641	.	0.30	-0.11	0.01	0.40	-0.48	0.26	-0.33	-0.33
chrXII	239779	239831	.	-0.12	0.15	0.33	0.36	1.22	0.65	-0.35	-0.29
chrXIV	179459	179518	.	0.08	-0.10	-0.56	0.07	-0.91	-0.48	-0.12	0.16
chrXVI	511036	511095	.	-1.03	-0.17	-0.23	-0.31	0.76	-0.19	-0.00	0.28
chrV	533968	534024	.	0.23	-0.26	-0.37	0.32	-1.11	-0.89	0.09	-0.07
chrXII	353556	353605	.	-0.23	0.46	0.39	0.12	-0.33	0.52	-0.09	0.17
chrXV	647786	647842	.	-0.26	-0.04	-0.18	-0.47	-0.72	-0.32	-0.20	0.01
chrXII	149215	149274	.	-0.46	0.09	-0.11	-0.20	0.76	0.36	-0.25	-0.14
chrIII	27203	27259	.	0.51	-0.41	-0.02	0.27	0.11	-0.00	0.34	0.10
chrVII	19201	19260	.	0.16	-0.21	-0.29	-0.11	0.56	-0.03	-0.24	-0.30
chrIII	54101	54153	.	0.58	0.22	0.91	0.59	0.83	1.25	0.07	-0.18
chrXII	221978	222037	.	-1.15	-1.06	-0.59	-0.55	0.18	-0.42	0.06	0.33
chrXII	164817	164872	.	-0.15	0.13	0.20	-0.10	0.54	0.33	-0.11	-0.18
chrXVI	503137	503181	.	1.11	0.56	0.81	0.73	0.20	0.09	0.11	-0.17
chrIII	33201	33260	.	-0.85	0.16	-0.01	-0.72	1.38	0.15	-0.61	-0.11
chrX	387779	387838	.	0.27	-0.05	0.16	-0.10	0.04	0.44	-0.15	-0.23
chrIII	64001	64046	.	-0.06	0.28	0.34	-0.09	1.17	0.69	-0.25	-0.19
chrXVI	501738	501795	.	0.22	0.20	0.19	0.36	0.19	0.27	-0.05	-0.09
chrII	473906	473965	.	-0.13	-0.11	0.15	-0.34	-0.73	-0.14	0.00	0.11
chrIV	1259882	1259939	.	-0.36	-0.33	-0.39	0.06	-1.08	-1.19	0.05	0.19
chrXVI	422338	422388	.	-0.32	-0.02	-0.06	-0.17	1.12	0.32	-0.18	0.05
chrVII	17001	17060	.	0.42	1.05	1.62	1.10	0.58	0.26	0.33	0.39
chrXII	357955	358014	.	-0.79	0.34	0.47	-0.24	0.06	0.50	-0.57	-0.40
chrV	561565	561624	.	-0.81	-0.37	-1.26	-1.43	-0.84	-0.75	-0.21	0.69
chrIV	405776	405827	.	-0.10	0.40	0.27	-0.20	1.31	0.44	0.09	0.02
chrXIV	104430	104489	.	-0.07	-0.38	-0.39	-0.19	-1.42	-0.33	-0.05	-0.06
chrIII	123891	123943	.	0.65	0.41	0.70	0.22	0.77	0.56	-0.02	-0.51
chrXIV	209959	210009	.	-0.19	0.07	-0.35	-0.34	-1.38	-1.28	-0.26	-0.09
chrIII	284125	284169	.	0.25	0.39	0.41	0.60	-0.37	-0.16	0.18	-0.07
chrIV	371269	371318	.	0.32	0.31	0.11	0.08	-0.81	-1.42	0.02	-0.20
chrV	570465	570524	.	1.47	1.33	1.29	0.81	1.71	0.89	1.15	-0.31
chrIV	445318	445369	.	-0.32	1.08	0.62	-0.14	1.19	0.71	-0.40	-0.39
chrIV	476213	476272	.	0.00	0.00	-0.22	0.00	0.09	-0.28	-0.17	0.51
chrIII	143184	143243	.	-0.17	-0.17	-0.72	-0.56	-0.41	-0.25	0.04	0.46
chrII	505306	505365	.	0.09	-0.19	0.22	-0.19	-1.12	-0.73	-0.29	0.04
chrVII	30301	30360	.	-0.35	-1.17	-1.09	-0.79	-1.20	-0.62	-0.34	0.44
chrXVI	681337	681396	.	0.32	-0.13	0.25	-0.07	0.45	0.33	-0.34	-0.29
chrVI	56192	56251	.	-0.25	-0.33	-0.29	-0.17	-0.89	-0.85	-0.16	-0.32
chrXVI	519836	519895	.	-0.41	-0.09	-0.06	-0.25	0.09	0.07	0.25	-0.13
chrIII	221015	221063	.	-0.50	0.46	0.36	-0.27	1.15	0.13	-0.44	-0.42
chrVII	538000	538059	.	1.26	0.27	0.34	1.38	0.67	0.44	0.88	0.50
chrIV	378470	378527	.	-0.20	-0.02	-0.40	-0.11	-1.03	-1.18	-0.09	0.14
chrIII	125984	126043	.	-0.31	-0.73	-0.18	-0.43	0.32	-0.17	0.06	-0.02
chrVII	1101	1160	.	0.31	0.00	0.00	0.00	0.00	0.00	0.00	0.00
chrVI	69899	69952	.	-0.09	-0.42	0.00	0.09	0.24	0.52	-0.23	-0.41
chrV	296329	296388	.	0.14	0.85	0.84	0.05	0.44	-0.00	0.46	0.05
chrIII	63013	63057	.	0.31	0.45	0.75	0.34	1.24	0.96	-0.30	-0.50
chrX	375282	375338	.	-0.18	0.02	0.03	-0.28	1.12	0.20	0.78	0.07
chrXV	681892	681938	.	-0.03	-0.10	0.22	0.33	0.79	0.78	0.21	0.09
chrXV	644485	644544	.	-0.87	-0.35	-0.38	-0.26	-0.82	-0.83	-0.28	0.03
chrXII	224778	224837	.	-0.27	-0.87	-0.65	-0.91	0.05	-0.70	-0.27	0.45
chrIII	57301	57360	.	-0.34	0.13	0.39	-0.46	-0.24	0.34	-0.10	0.36
chrXVI	514042	514088	.	-1.21	-0.29	-0.52	-0.40	0.61	-0.14	-0.30	-0.04
chrXV	675085	675144	.	-0.02	-0.41	-0.36	-0.57	-1.02	-0.45	-0.10	-0.08
chrIII	271014	271073	.	2.32	-0.98	-0.88	2.32	-0.97	-0.84	1.44	0.06
chrIII	39001	39060	.	-0.38	-0.06	0.10	-0.66	1.08	-0.20	0.45	-0.11
chrIV	443713	443772	.	0.00	0.05	-0.03	-0.62	0.68	-0.16	-0.01	0.58
chrXVI	519944	519988	.	-0.08	0.39	0.18	-0.04	0.33	0.22	0.32	-0.22
chrVI	238095	238154	.	-0.41	-0.95	-0.58	-0.25	-1.11	-1.37	0.00	0.05
chrXII	249578	249637	.	-0.29	-0.61	-0.07	-0.60	-0.42	0.34	-0.33	-0.38
chrX	368479	368538	.	-0.74	-0.55	-0.32	-0.69	0.35	-0.11	-0.35	0.58
chrVII	812738	812797	.	0.18	-0.54	-0.53	0.10	0.00	-0.24	0.05	0.11
chrXIV	80630	80680	.	-0.16	-0.53	-0.23	-0.52	-0.21	0.31	-0.47	-0.55
chrIII	286914	286973	.	-0.26	-0.70	-0.61	-0.07	-1.39	-1.11	-0.42	-0.18
chrXV	666785	666836	.	-0.08	-0.30	-0.75	-0.12	-0.91	-0.26	-0.18	-0.18
chrIV	386568	386627	.	-0.43	0.09	-0.36	-0.50	-0.80	-0.68	0.23	0.36
chrIII	142784	142843	.	0.95	0.69	0.90	0.48	0.72	0.86	0.31	0.64
chrXII	239681	239737	.	0.00	0.48	0.04	0.16	1.32	0.65	-0.45	-0.18
chrIII	283314	283373	.	0.03	0.31	0.01	0.33	-0.60	-0.37	-0.05	-0.36
chrVII	566335	566394	.	0.98	-0.03	0.14	1.09	0.37	0.20	0.70	0.53
chrVI	48891	48950	.	-0.66	-1.03	-1.07	-0.98	-1.40	-1.61	-0.25	0.28
chrXVI	399737	399795	.	-0.72	0.27	-0.25	-0.46	-0.61	0.14	-0.04	0.25
chrXI	530952	531010	.	-0.37	-0.36	-0.05	-0.50	0.34	0.64	-0.03	0.08
chrV	550468	550518	.	-0.18	0.10	0.12	-0.10	0.48	0.38	0.24	0.17
chrXIII	201471	201530	.	0.53	-0.30	-0.29	0.66	0.18	-0.23	0.40	0.69
chrVI	262497	262555	.	0.22	-0.31	-0.61	0.11	-1.23	-0.95	0.33	0.25
chrXVI	400837	400896	.	-0.29	0.06	0.06	-0.06	-0.48	0.39	-0.10	0.06
chrIV	1243286	1243332	.	0.48	0.52	0.43	0.21	0.08	0.24	-0.25	-0.41
chrXIV	115639	115689	.	0.33	0.53	-0.07	0.58	-0.58	-0.12	0.07	-0.20
chrXVI	696540	696594	.	0.47	0.20	0.30	0.13	0.73	0.72	-0.14	-0.33
chrVII	7802	7859	.	-0.51	-0.28	-0.23	-0.49	0.23	0.56	-0.06	-0.12
chrVII	66603	66647	.	-0.06	-0.15	0.15	0.02	0.89	0.52	-0.35	-0.51
chrI	32050	32095	.	0.60	0.52	0.60	0.43	0.90	0.90	0.36	-0.21
chrIV	446413	446472	.	-0.90	0.22	-0.14	-0.06	0.60	-0.14	-0.13	0.80
chrIII	300319	300369	.	0.40	-0.22	0.20	0.57	-0.16	-0.07	0.29	0.07
chrII	485306	485365	.	-0.46	-0.36	-0.22	-0.30	0.74	0.08	-0.23	0.01
chrXIV	203159	203211	.	0.27	-0.20	0.08	0.35	-0.92	-0.39	-0.03	-0.02
chrVI	84493	84550	.	0.84	-0.82	-0.68	1.01	-1.43	-1.48	0.52	0.39
chrV	530165	530224	.	-0.69	0.13	-0.46	-0.28	-1.11	-1.25	-0.30	-0.02
chrXVI	503537	503582	.	0.67	0.38	0.40	0.23	0.40	0.24	0.21	0.12
chrIV	461313	461372	.	0.18	0.42	0.36	0.02	1.21	0.12	-0.16	-0.19
chrI	45646	45705	.	-0.09	-0.52	-0.52	-0.33	-1.03	-0.87	0.18	0.05
chrII	474914	474964	.	-0.03	0.22	0.69	-0.26	-0.19	0.65	-0.26	-0.20
chrIV	441413	441472	.	-0.51	-0.32	-0.09	0.05	0.48	-0.07	-0.05	0.19
chrIV	340865	340921	.	-0.15	0.45	0.09	-0.05	0.17	-0.06	-0.02	0.37
chrVI	255899	255951	.	0.26	0.34	0.10	0.09	0.14	0.13	0.43	0.11
chrXV	615090	615136	.	0.56	0.24	0.25	0.57	0.07	0.15	-0.15	0.02
chrIII	238325	238369	.	0.52	0.46	0.80	0.57	0.61	1.04	-0.10	-0.36
chrIII	83503	83558	.	-0.31	-0.08	-0.08	-0.98	-0.08	0.29	0.02	0.33
chrI	43952	44000	.	-0.09	-0.14	0.40	0.38	0.36	0.57	-0.06	-0.29
chrXI	534154	534208	.	-0.27	-0.34	-0.22	-0.29	-0.34	0.19	-0.27	-0.31
chrXV	661385	661444	.	-0.27	-0.50	-0.08	-0.02	-0.55	0.05	-0.28	-0.35
chrX	368579	368638	.	-0.06	-0.12	-0.11	-0.30	0.66	0.13	-0.31	0.22
chrXV	594392	594444	.	1.19	0.95	0.80	0.50	-0.42	-0.30	0.49	0.35
chrXII	241678	241737	.	-0.56	-0.28	-0.22	-0.64	0.54	-0.20	-0.29	-0.05
chrXIV	106235	106286	.	0.85	0.47	0.36	0.89	-0.83	-0.11	-0.10	-0.35
chrXV	656085	656144	.	-0.03	-1.54	0.31	-0.56	0.06	0.15	-0.10	0.02
chrXII	385259	385313	.	-0.31	0.06	-0.25	0.05	0.61	0.37	-0.19	-0.02
chrXIV	213062	213117	.	-0.34	0.15	-0.59	0.01	-0.82	-1.30	-0.06	0.18
chrXV	679785	679842	.	0.54	0.34	0.13	0.17	-0.09	0.21	0.34	-0.11
chrIV	457919	457972	.	-0.22	0.18	0.13	-0.28	0.85	0.20	-0.01	0.03
chrXII	239578	239624	.	0.10	0.61	0.20	0.18	1.38	0.77	-0.17	-0.23
chrVII	31001	31060	.	-0.81	-0.78	-0.60	-0.70	-1.03	-0.58	-0.21	-0.02
chrVII	18401	18460	.	0.08	-0.38	-0.25	-0.34	0.46	-0.16	-0.08	0.17
chrXIV	85342	85387	.	-0.38	0.05	0.27	-0.09	1.07	0.70	-0.36	-0.28
chrXVI	569037	569087	.	-0.41	-0.35	-0.41	-0.32	0.64	0.06	0.01	0.03
chrV	303730	303789	.	0.28	0.42	0.17	-0.28	-0.68	-0.14	0.17	-0.10
chrII	223807	223862	.	1.31	0.46	0.50	1.41	0.72	0.57	0.93	0.56
chrIII	208319	208366	.	-0.15	0.00	0.36	0.15	-0.07	0.87	-0.23	-0.38
chrVI	233695	233754	.	-0.45	-0.11	-0.72	-0.63	-1.74	-2.16	-0.24	0.10
chrXII	149515	149574	.	-0.21	0.05	0.10	0.05	1.04	0.78	-0.26	-0.19
chrV	554474	554523	.	-0.48	-0.10	-0.24	-0.02	-0.24	0.35	-0.21	-0.11
chrXV	665285	665342	.	-0.62	-0.65	-0.88	-0.61	-1.06	-0.66	-0.09	0.53
chrXV	651185	651244	.	-0.23	-0.04	0.51	-0.10	-0.12	-0.08	-0.24	-0.05
chrXV	624099	624144	.	0.38	-0.07	0.22	0.69	-0.31	-0.11	-0.23	-0.28
chrIII	55203	55249	.	0.25	0.03	0.07	0.03	-0.18	0.84	0.12	0.06
chrVI	248803	248853	.	0.25	-0.33	-0.22	0.03	-0.96	-0.46	0.00	0.19
chrIV	1252881	1252931	.	0.15	-0.26	0.03	0.23	-0.85	-0.32	0.11	0.19
chrI	35459	35503	.	1.00	0.60	0.87	0.43	0.59	0.81	0.27	-0.05
chrII	226201	226260	.	0.77	0.18	0.00	0.94	0.53	0.11	0.73	0.75
chrXVI	712539	712592	.	-0.13	-0.04	-0.34	-0.20	-1.07	-0.92	-0.32	-0.17
chrXII	358055	358114	.	-0.41	0.51	0.69	0.00	0.26	0.71	-0.49	-0.22
chrXVI	421444	421496	.	-0.37	0.05	-0.07	-0.24	0.99	0.24	-0.01	-0.05
chrXIV	562172	562231	.	-0.07	-0.34	-0.50	0.02	-0.11	-0.57	0.56	1.15
chrXVI	567637	567688	.	0.45	-0.16	-0.33	0.24	0.70	0.09	0.47	0.15
chrIX	356229	356288	.	-0.24	-0.56	-0.19	-0.37	0.76	-0.15	0.05	0.40
chrIV	324065	324119	.	-0.09	0.41	0.32	-0.29	0.92	0.36	-0.11	0.35
chrI	48853	48904	.	0.04	0.57	0.33	0.52	-0.42	-0.13	0.10	0.17
chrXII	240778	240822	.	-0.08	0.09	0.04	-0.20	1.16	0.64	-0.35	-0.40
chrIX	372029	372088	.	-0.79	-0.64	-1.00	-0.61	-0.94	0.04	-0.18	0.12
chrVI	65092	65152	.	-0.24	-0.52	-0.36	-0.13	-0.47	-0.37	-0.32	-0.27
chrXVI	556546	556596	.	-0.17	-0.10	-0.02	0.03	1.18	0.81	-0.44	-0.35
chrVI	197695	197754	.	-0.53	-0.05	-0.01	-0.21	1.25	0.04	0.13	0.09
chrIII	298117	298171	.	0.39	-0.22	-0.42	-0.16	-1.04	-1.04	-0.07	-0.18
chrVI	74493	74545	.	-0.24	-0.40	-0.37	-0.49	-1.05	-0.32	-0.03	0.10
chrIII	211719	211767	.	-0.27	0.18	0.47	-0.41	0.53	0.53	-0.08	0.10
chrVI	187502	187554	.	-0.30	-0.39	0.09	-0.30	0.77	0.59	-0.12	-0.07
chrV	287729	287788	.	-0.06	0.59	0.40	-0.54	2.12	1.25	1.10	0.03
chrXII	235578	235637	.	-0.27	0.06	0.07	-0.23	0.83	-0.19	-0.16	-0.38
chrV	286232	286286	.	0.32	0.83	0.87	0.34	1.51	0.67	-0.18	-0.58
chrIV	353165	353209	.	-0.05	-0.10	-0.19	-0.06	-1.04	-0.64	-0.23	-0.02
chrXII	357255	357314	.	-1.05	-0.32	0.02	-0.62	-0.08	0.24	-0.45	-0.12
chrIV	317471	317519	.	-0.71	-0.22	0.11	-0.54	0.90	0.73	-0.07	-0.21
chrVII	72002	72061	.	-0.83	-0.61	-0.63	-0.40	-0.33	-0.06	-0.29	0.06
chrI	22244	22303	.	-0.42	-0.63	-0.60	-0.41	-0.92	-0.36	-0.17	0.26
chrXVI	484139	484189	.	0.59	0.61	0.70	1.00	0.23	-0.23	0.46	-0.20
chrVI	59792	59843	.	-0.53	-0.33	-0.09	-0.29	-0.50	-0.34	-0.01	0.43
chrIII	135284	135343	.	0.03	-0.05	-0.00	-0.29	1.00	0.09	-0.25	-0.04
chrXII	154715	154772	.	-0.41	0.40	0.41	-0.25	1.03	0.30	-0.06	0.03
chrXV	660390	660444	.	-0.15	-0.01	-0.09	0.05	-0.05	0.20	0.14	0.29
chrIV	455628	455672	.	0.32	0.61	0.80	0.68	1.27	0.80	0.18	0.34
chrIII	292714	292773	.	-0.43	0.00	-0.65	-1.18	-2.11	-1.89	0.79	0.18
chrIII	278814	278873	.	-0.48	-0.13	-0.37	-0.14	-0.57	-0.33	-0.21	0.06
chrX	386779	386838	.	-0.48	-0.94	-0.47	-0.11	0.04	0.28	-0.49	-0.23
chrIII	235616	235670	.	-0.38	-0.29	0.14	0.12	0.84	0.47	-0.17	-0.13
chrIII	18801	18860	.	-1.28	-0.46	-0.12	-0.64	-0.87	-0.10	-0.12	0.32
chrIII	229815	229859	.	0.16	1.20	1.11	0.20	1.48	0.53	-0.03	-0.20
chrVI	68993	69052	.	0.00	0.00	0.00	0.00	-0.24	-0.17	0.52	1.05
chrVI	73499	73552	.	0.23	0.27	0.11	0.32	-0.32	0.44	-0.25	-0.23
chrXIV	198874	198918	.	0.83	0.83	0.67	0.62	0.02	0.34	0.34	-0.18
chrX	361882	361938	.	0.16	0.07	0.50	0.23	0.42	0.86	-0.19	-0.20
chrXVI	704636	704695	.	0.01	-0.30	-0.26	-0.23	-0.84	0.05	-0.44	-0.47
chrXVI	413737	413796	.	-0.54	0.14	-0.23	-0.77	0.80	0.14	-0.14	-0.00
chrV	547172	547219	.	0.52	0.18	0.06	0.46	0.34	0.58	0.44	-0.04
chrIV	455213	455272	.	0.07	-0.29	0.03	-0.25	0.66	0.13	-0.29	-0.17
chrIII	3101	3160	.	1.92	-0.77	-0.96	2.08	-1.43	-1.70	0.75	0.01
chrXVI	513442	513495	.	-0.59	0.18	-0.08	-0.03	0.83	0.11	-0.04	0.10
chrIII	90702	90761	.	0.54	0.18	0.02	0.24	0.20	-0.10	0.39	0.69
chrXVI	690637	690696	.	-0.11	-0.21	-0.03	-0.31	0.25	0.47	-0.32	-0.18
chrIX	363534	363588	.	-0.12	0.15	0.15	0.01	1.22	0.43	-0.26	-0.35
chrXVI	567438	567492	.	0.45	-0.07	0.09	0.17	0.94	0.40	0.23	-0.17
chrIV	345074	345120	.	-0.25	-0.43	-0.39	-0.50	-0.69	0.30	-0.34	-0.61
chrIII	76104	76161	.	0.41	0.69	0.84	0.40	1.07	0.06	0.42	-0.26
chrXV	583087	583134	.	0.49	-0.12	-0.27	0.35	-0.68	-0.79	0.12	-0.09
chrII	490606	490650	.	0.35	0.11	0.03	0.02	0.71	0.31	0.29	-0.30
chrIV	474713	474768	.	-0.94	-0.71	-0.20	-0.88	0.39	0.23	-0.22	0.46
chrVI	52691	52750	.	-0.34	-0.45	-0.34	-0.21	-0.76	-0.59	-0.23	0.00
chrXVI	418737	418796	.	-0.04	0.50	0.01	-0.45	1.55	0.51	0.12	-0.10
chrVI	230102	230150	.	-0.79	-0.14	-0.06	-0.94	-0.91	-0.86	-0.17	0.20
chrIV	513469	513525	.	0.14	-0.14	-0.20	0.05	0.26	-0.20	0.66	1.06
chrXVI	513136	513195	.	-0.26	-0.08	-0.80	-0.53	0.54	-0.29	-0.15	0.28
chrXVI	539137	539196	.	-0.21	-0.36	-0.58	-0.80	-1.24	-0.69	-0.29	0.00
chrV	265029	265073	.	0.95	0.84	0.99	0.90	-0.10	-0.18	0.47	0.07
chrXVI	422237	422296	.	-0.41	0.04	-0.05	-0.30	1.07	0.22	-0.18	-0.11
chrXV	679398	679443	.	0.13	0.12	-0.15	0.10	-0.21	0.25	-0.01	-0.03
chrIII	271219	271266	.	2.44	-0.76	-0.64	2.86	-0.79	-0.58	1.46	0.03
chrXI	535551	535601	.	-0.36	-0.03	0.11	-0.33	-0.52	-0.02	-0.45	-0.34
chrXIII	189534	189593	.	0.36	-0.34	-0.41	0.62	0.09	-0.24	0.51	0.62
chrXVI	549937	549996	.	0.14	-0.12	-0.33	-0.02	0.20	0.08	0.02	0.11
chrIII	290314	290373	.	-0.50	0.23	-0.22	-0.10	-1.10	-1.15	0.19	0.25
chrIV	388773	388827	.	-0.04	0.05	-0.00	-0.15	-0.06	-0.13	-0.27	-0.31
chrIV	408968	409025	.	-0.73	-0.11	-0.03	-0.56	1.03	0.17	-0.08	-0.14
chrXVI	679337	679394	.	0.62	0.01	0.29	0.13	-0.25	-0.06	-0.01	-0.14
chrIV	469713	469772	.	-0.81	0.33	0.48	0.01	1.01	0.54	-0.15	-0.04
chrXII	375055	375114	.	1.10	-0.41	-0.60	1.34	0.50	-0.61	0.58	-0.09
chrX	357579	357636	.	0.27	-0.24	0.30	-0.09	-0.56	0.51	-0.36	-0.15
chrVI	198504	198550	.	-0.04	0.47	0.20	0.24	1.71	0.54	0.43	-0.00
chrVII	35901	35956	.	-0.08	-0.57	-0.46	-0.27	-1.23	-0.94	0.21	-0.06
chrXVI	563137	563196	.	-0.23	0.06	-0.21	-0.47	1.29	0.45	0.29	-0.11
chrXV	605898	605943	.	-0.05	0.17	-0.10	-0.08	-0.54	0.07	-0.12	-0.29
chrIII	257517	257571	.	-0.06	0.03	-0.34	-0.40	-1.05	-0.80	-0.32	-0.05
chrVII	26101	26154	.	0.27	0.25	0.23	0.22	0.13	0.37	-0.17	-0.17
chrIV	334165	334224	.	-0.38	-0.25	0.44	-0.36	0.49	-0.21	0.06	0.54
chrIX	373129	373188	.	-0.11	-0.83	-0.17	-0.41	-0.87	0.02	0.01	0.20
chrXVI	413243	413291	.	0.21	0.20	0.20	0.19	0.91	0.24	0.02	-0.12
chrXIV	93830	93889	.	-0.26	0.23	0.00	0.07	0.83	0.35	-0.24	-0.43
chrXIV	185759	185818	.	-0.01	-0.32	-0.19	0.16	-1.26	-0.70	-0.18	-0.06
chrIX	361532	361585	.	-0.04	0.23	0.24	0.14	1.38	0.58	-0.11	-0.06
chrXVI	523937	523996	.	-0.63	-0.59	-0.29	-0.34	-0.40	-0.00	-0.08	0.17
chrXVI	515036	515095	.	-0.18	0.21	0.25	0.02	1.00	0.24	0.07	0.12
chrVII	74803	74862	.	-0.01	-0.23	-0.09	-0.15	-0.76	-0.18	-0.27	-0.30
chrXV	581785	581844	.	0.24	-0.88	-0.49	0.49	-1.07	-1.16	-0.02	0.40
chrXVI	568537	568589	.	-0.22	-0.44	-0.14	-0.04	1.00	0.61	-0.23	-0.36
chrXVI	490637	490691	.	0.11	-0.11	0.39	0.27	-0.81	-0.65	-0.05	-0.06
chrVI	267500	267549	.	-0.45	-0.31	-0.36	-0.16	-1.11	-0.70	-0.01	-0.06
chrVII	5702	5755	.	0.00	1.48	0.77	1.04	0.41	0.57	0.38	0.01
chrIX	337034	337084	.	-0.56	0.03	0.07	-0.09	0.88	0.09	0.03	0.37
chrIII	79502	79546	.	-0.19	0.32	0.43	-0.10	1.42	0.46	-0.21	-0.23
chrXI	535251	535310	.	-0.58	-0.39	-0.55	-0.64	-0.71	-0.15	-0.22	0.20
chrIII	18601	18660	.	0.00	0.00	-0.69	0.00	-0.89	-0.45	-0.28	0.73
chrVII	65004	65058	.	-0.06	0.07	-0.18	-0.23	0.73	0.18	-0.05	0.06
chrXVI	704036	704095	.	-0.38	-0.47	-0.28	-0.16	-0.65	-0.11	-0.14	-0.05
chrXVI	534443	534496	.	-0.32	-0.54	-0.15	-0.28	-1.31	-0.49	-0.40	-0.34
chrVI	204007	204054	.	-0.49	0.38	0.20	-0.47	1.20	0.18	-0.17	-0.21
chrXVI	565237	565295	.	0.17	-0.11	-0.15	0.03	1.14	0.30	0.07	-0.25
chrXIV	72230	72289	.	-0.01	-0.38	-0.33	0.01	-0.72	0.07	-0.06	0.30
chrXVI	684640	684696	.	-0.20	0.03	0.05	-0.27	0.92	0.45	-0.27	-0.11
chrVI	253699	253750	.	0.63	-0.09	-0.14	0.73	0.02	0.05	0.41	0.09
chrIX	368529	368573	.	0.36	0.13	0.40	0.40	0.58	1.16	0.01	-0.25
chrXII	223378	223427	.	-0.31	0.32	-0.18	-0.41	0.93	0.13	0.16	-0.01
chrXV	602985	603044	.	-0.37	-0.35	0.03	-0.34	-0.16	0.12	0.01	0.24
chrIV	402673	402718	.	-0.69	0.01	0.11	-0.80	0.89	0.52	-0.27	0.02
chrIII	25103	25155	.	-0.13	-0.67	-0.06	-0.01	0.26	0.61	-0.16	-0.18
chrIV	337180	337224	.	0.00	0.05	0.46	-0.04	0.97	0.68	-0.39	-0.25
chrIX	344931	344984	.	-0.21	0.02	0.16	-0.29	1.41	0.56	-0.16	-0.44
chrXI	530051	530110	.	-0.73	-0.37	-0.42	-0.95	0.33	0.65	-0.27	-0.24
chrXIV	92730	92789	.	0.24	0.18	0.24	0.22	0.94	0.21	-0.14	-0.09
chrIV	1242783	1242838	.	0.43	0.61	0.56	-0.11	-0.05	0.16	-0.49	-0.71
chrXIV	80932	80987	.	0.13	-0.34	0.02	-0.19	-0.09	0.51	-0.42	-0.73
chrXIV	192059	192118	.	-0.63	-0.99	-0.70	-0.35	-0.78	-0.39	-0.32	-0.17
chrXV	628988	629035	.	0.12	-0.69	-0.66	0.33	-1.12	-0.80	0.08	0.10
chrVI	50291	50350	.	-0.32	-0.22	0.14	-0.23	-0.71	-1.05	-0.19	-0.22
chrIII	73001	73060	.	1.68	-0.36	-0.41	1.60	1.07	-0.18	0.75	-0.17
chrXVI	511936	511995	.	-0.19	-0.14	0.09	-0.56	1.45	0.95	0.88	0.01
chrVII	25501	25560	.	0.52	0.61	0.36	0.74	0.02	-0.35	0.09	0.38
chrXV	683186	683233	.	0.57	-0.04	-0.00	0.29	0.03	0.40	0.14	-0.08
chrXVI	461437	461496	.	0.33	0.46	0.43	-0.13	0.16	0.08	-0.34	-0.21
chrIII	61415	61460	.	-0.74	0.00	0.10	-0.42	0.42	0.36	-0.47	-0.47
chrXVI	676044	676093	.	-0.18	0.21	0.25	-0.03	-0.22	-0.08	-0.29	0.03
chrIV	318765	318824	.	-0.23	-0.01	0.16	0.09	0.80	0.53	-0.12	0.06
chrV	289329	289388	.	-0.57	-0.11	-0.03	-0.35	0.66	-0.23	-0.22	-0.11
chrV	269431	269479	.	0.53	0.94	0.70	0.59	0.07	0.08	0.04	0.18
chrXVI	528837	528896	.	-0.13	-0.85	-1.01	-0.44	-1.40	-1.06	0.31	0.36
chrXII	384555	384614	.	-0.23	-0.26	-0.46	-0.25	0.43	0.23	-0.15	-0.12
chrV	552669	552718	.	-0.66	-0.53	-0.24	-0.32	-0.09	0.25	-0.53	-0.37
chrVI	188210	188254	.	-0.24	-0.10	0.33	-0.09	1.20	0.86	-0.12	-0.14
chrX	373879	373938	.	-1.14	-0.45	-0.26	-0.62	0.60	-0.36	-0.12	0.28
chrIII	122284	122343	.	0.22	-0.56	-0.34	0.07	0.14	-0.07	0.43	0.04
chrXV	633488	633542	.	0.16	-0.44	-0.11	0.09	-0.86	-0.82	-0.28	-0.17
chrXV	632885	632942	.	-0.19	-0.20	-0.27	-0.01	-1.10	-0.99	-0.04	0.16
chrIII	147185	147241	.	-0.31	-0.52	-0.40	-0.21	-1.20	-0.36	-0.16	-0.00
chrVII	51202	51260	.	-0.41	0.07	0.04	0.29	-0.46	-0.16	-0.13	0.00
chrIV	481914	481973	.	0.07	0.29	0.00	-0.43	0.80	0.22	-0.17	-0.09
chrXI	535858	535902	.	0.29	0.09	0.41	-0.01	-0.53	0.35	-0.38	-0.64
chrXIV	105232	105285	.	0.61	0.34	0.22	0.58	-0.55	-0.31	0.13	-0.04
chrXIV	76430	76489	.	-0.40	-0.51	-0.41	-0.33	-0.60	0.32	-0.47	-0.52
chrIII	47406	47459	.	0.07	0.23	0.23	-0.07	1.36	0.56	-0.32	-0.21
chrI	50846	50905	.	-0.45	-0.53	-0.49	-0.48	-1.10	-0.42	-0.12	0.05
chrIII	31401	31460	.	-0.68	0.04	0.03	-0.48	0.85	-0.01	-0.25	-0.08
chrXIV	191159	191218	.	-0.13	-0.51	-0.58	-0.39	-1.21	-0.70	-0.35	-0.07
chrIV	340670	340721	.	0.47	0.47	0.56	0.26	0.18	0.06	-0.20	0.20
chrXV	646085	646144	.	-0.37	-0.82	-0.49	-0.22	-1.05	-1.02	-0.11	0.32
chrXII	381564	381614	.	-0.03	0.37	0.31	-0.14	1.21	0.53	-0.15	-0.11
chrXV	603586	603639	.	-0.63	0.22	-0.03	-0.18	-0.07	0.25	-0.28	-0.03
chrXII	387558	387607	.	1.90	0.13	-0.16	1.79	-0.10	0.26	0.74	-0.00
chrXII	152819	152873	.	0.05	0.28	0.03	0.01	1.39	0.63	-0.14	-0.02
chrIII	278314	278373	.	-0.31	-0.11	-0.01	-0.46	-0.34	-0.33	-0.13	0.03
chrXIV	77630	77689	.	-0.45	-0.37	-0.17	-0.35	-0.57	0.37	-0.07	-0.05
chrIV	446520	446564	.	-0.40	0.56	0.44	-0.14	0.90	0.58	-0.04	0.34
chrXIV	111635	111687	.	2.00	-0.72	-1.06	2.09	-1.29	-1.04	0.78	-0.03
chrIII	228517	228571	.	-0.12	1.22	1.13	0.25	1.41	0.39	-0.06	-0.13
chrIII	296014	296073	.	-1.01	0.00	-0.59	-1.75	-1.44	-1.69	0.03	0.66
chrV	298629	298688	.	-0.67	0.47	0.48	-0.38	-0.20	-0.01	-0.26	-0.15
chrXII	170615	170674	.	0.00	0.00	0.13	-0.60	-1.26	-0.98	-0.05	0.62
chrXII	166815	166874	.	-0.20	-0.20	0.42	0.11	0.31	0.37	-0.20	0.04
chrXII	243478	243537	.	0.00	-0.27	0.40	-0.10	0.45	0.00	0.35	0.33
chrI	20443	20501	.	-0.40	-0.57	-0.44	-0.30	-0.86	-0.52	0.06	0.13
chrXII	379255	379314	.	-0.53	-0.25	-0.19	-0.28	1.22	0.07	-0.48	-0.18
chrIV	407472	407522	.	-0.36	0.10	0.09	-0.53	0.92	-0.02	-0.23	-0.41
chrXVI	407737	407796	.	0.28	0.57	0.40	-0.01	0.36	0.11	-0.15	0.03
chrXVI	490136	490193	.	-0.15	0.23	0.18	-0.24	-0.67	-0.51	-0.12	-0.22
chrXV	618794	618844	.	-0.17	-0.17	-0.17	-0.12	-0.30	-0.80	-0.04	-0.15
chrIX	339941	339988	.	0.14	0.11	0.15	-0.28	1.10	0.15	-0.11	-0.09
chrII	478515	478564	.	2.49	2.33	2.33	2.23	1.19	0.90	0.61	-0.35
chrXIV	105839	105885	.	0.94	0.47	0.58	0.94	-0.22	0.29	0.17	-0.18
chrIII	261629	261673	.	-0.22	0.46	0.59	0.03	-0.26	-0.25	0.12	0.01
chrXVI	484936	484995	.	0.01	0.01	0.02	0.30	-0.33	-0.86	0.09	-0.20
chrXVI	709841	709887	.	-0.14	0.05	0.09	-0.13	-0.80	-0.29	-0.06	-0.38
chrXVI	411837	411896	.	0.40	-0.08	-0.16	0.11	0.57	-0.10	-0.07	-0.06
chrIII	147884	147943	.	0.50	0.13	-0.24	0.27	-1.04	-0.56	-0.05	0.11
chrIII	236315	236374	.	-0.26	0.08	-0.10	-0.52	0.55	0.20	-0.04	-0.02
chrXII	240988	241037	.	-0.22	0.01	0.16	-0.40	1.22	0.70	-0.50	-0.57
chrIII	39201	39260	.	-0.41	0.51	0.19	-0.42	1.48	0.11	0.87	-0.27
chrVI	195404	195454	.	0.17	0.11	0.14	0.18	1.31	0.34	-0.10	-0.54
chrXIV	188064	188108	.	0.13	-0.33	0.29	0.05	-0.74	-0.13	-0.17	-0.06
chrVI	161917	161973	.	0.58	-0.27	-0.03	0.56	0.19	-0.09	0.78	0.96
chrI	12292	12341	.	0.14	-0.03	0.30	0.17	-0.25	0.30	-0.09	-0.26
chrV	544871	544923	.	1.45	1.12	0.94	0.57	-0.14	-0.16	0.17	-0.31
chrXI	495950	496009	.	-0.54	-0.42	-0.60	0.17	-1.34	-1.16	-0.02	0.07
chrXV	659486	659544	.	-0.65	-0.71	0.12	0.39	0.01	0.25	-0.29	-0.07
chrXV	122073	122132	.	0.85	0.06	0.16	0.90	0.29	0.18	0.86	0.72
chrVI	249799	249843	.	0.01	-0.03	0.01	-0.16	-0.89	-0.66	-0.09	-0.21
chrIII	78617	78661	.	0.74	0.96	0.87	0.45	0.62	-0.34	0.33	0.12
chrXVI	447942	447996	.	1.62	-0.41	-0.51	1.91	-0.74	-0.23	0.75	0.06
chrV	566065	566124	.	1.66	-0.41	-0.42	1.29	0.77	-0.01	0.02	-0.58
chrII	513809	513864	.	-0.27	-0.45	-0.48	-0.27	-0.64	-0.63	0.02	0.09
chrXII	372955	373014	.	-0.02	0.36	0.20	0.24	1.02	-0.16	0.28	0.06
chrIII	93502	93555	.	0.01	-0.17	0.13	-0.10	-0.16	0.50	-0.07	-0.03
chrX	372979	373038	.	-0.50	0.03	-0.10	-0.49	0.69	-0.09	-0.26	0.29
chrI	15245	15304	.	-0.51	-0.28	-0.17	-0.25	-0.57	-0.34	0.19	0.20
chrIII	302019	302072	.	0.40	-0.53	-0.12	0.42	-0.96	-0.59	0.51	0.15
chrXVI	512036	512095	.	0.00	-0.03	-0.54	-0.79	0.94	0.07	0.51	0.33
chrXVI	531837	531893	.	-0.15	0.73	0.36	-0.18	-0.79	-0.23	-0.04	0.07
chrXII	393059	393114	.	-0.12	-0.35	0.16	0.49	-0.92	0.67	-0.15	-0.10
chrIII	2911	2959	.	2.22	-0.95	-0.84	2.08	-1.44	-2.08	0.93	0.22
chrXVI	510636	510695	.	0.00	0.00	-0.76	-0.97	0.02	-0.42	-0.08	0.46
chrVII	84503	84562	.	-0.15	0.04	-0.36	-0.65	-1.28	-1.50	-0.26	-0.02
chrIV	356566	356619	.	0.94	1.31	0.97	0.85	-0.34	-0.71	0.01	-0.53
chrIX	369832	369876	.	1.00	0.79	0.80	0.81	0.77	0.92	0.42	0.26
chrIV	1228189	1228236	.	-0.25	-0.54	-0.74	-0.28	-1.36	-0.92	-0.06	0.02
chrXII	367261	367309	.	0.05	0.19	0.04	0.29	0.96	0.27	0.07	0.09
chrXVI	504136	504195	.	0.06	0.12	0.12	0.17	0.15	0.05	0.14	-0.11
chrXII	147717	147761	.	-0.24	0.28	0.38	-0.51	0.72	0.22	-0.33	-0.40
chrXV	670785	670844	.	0.01	-0.13	-0.21	-0.49	-1.00	-0.75	-0.07	0.08
chrIX	363434	363478	.	0.30	0.24	-0.11	0.00	1.17	0.63	-0.21	-0.22
chrX	381479	381538	.	0.91	-0.22	0.20	0.87	0.77	0.10	-0.09	-0.48
chrVII	13301	13360	.	-0.38	-0.18	-0.20	-0.08	0.03	-0.11	0.03	0.09
chrVI	70093	70152	.	0.19	-0.77	-0.10	-0.08	0.10	0.24	-0.04	-0.01
chrXI	533755	533803	.	-0.06	-0.06	-0.03	-0.20	-0.42	0.10	-0.22	-0.13
chrVI	237895	237954	.	-0.43	-0.56	-1.05	-0.24	-1.40	-1.67	-0.19	0.15
chrXII	228980	229037	.	0.35	0.48	0.25	0.26	1.37	0.23	-0.03	0.07
chrIII	19301	19360	.	-0.71	-0.21	-0.23	-0.22	-1.09	-0.25	-0.20	-0.21
chrXVI	486440	486495	.	-0.53	-0.55	-0.35	-0.54	-1.43	-1.50	-0.23	-0.19
chrXV	643585	643644	.	-0.64	-1.11	-1.00	-0.35	-1.24	-1.28	-0.15	0.16
chrIV	432517	432571	.	-0.47	0.09	0.16	-0.72	0.78	-0.13	-0.02	0.09
chrVI	52895	52950	.	0.33	0.15	-0.12	0.21	-0.75	-0.59	-0.10	0.50
chrXVI	694752	694796	.	0.88	0.64	0.79	0.68	1.21	0.99	0.07	-0.32
chrXVI	439037	439096	.	-0.33	-0.05	-0.04	-0.08	0.42	0.45	-0.04	0.14
chrXVI	442337	442396	.	-0.66	-1.09	-0.95	-0.71	-0.36	-0.55	-0.30	0.04
chrXIV	114530	114589	.	0.06	0.04	-0.19	-0.43	-0.80	-0.53	-0.08	0.06
chrX	382679	382738	.	1.48	0.41	0.57	1.57	0.74	0.26	0.12	-0.26
chrXIV	86631	86682	.	0.09	0.81	0.30	0.12	1.24	0.92	-0.15	-0.14
chrXVI	561737	561796	.	0.08	-0.08	0.33	0.02	1.19	0.38	0.02	-0.35
chrVI	250407	250451	.	0.63	0.62	0.49	0.68	-0.37	-0.12	-0.06	-0.13
chrI	40245	40304	.	-0.62	-0.09	-0.14	-0.08	0.14	0.42	-0.10	-0.19
chrV	298429	298480	.	0.17	0.64	0.52	-0.21	0.00	0.10	-0.33	-0.21
chrXVI	499336	499395	.	-0.44	0.24	0.21	0.20	0.08	0.04	0.31	0.54
chrXI	504151	504210	.	-0.13	-0.30	-0.18	-0.09	-0.73	-0.10	0.00	0.15
chrIII	94002	94050	.	0.10	-0.11	0.32	0.03	0.04	0.62	-0.12	-0.23
chrXII	1062737	1062790	.	0.16	0.22	0.29	0.13	0.62	0.60	0.21	0.01
chrVII	59002	59061	.	-0.56	0.24	0.20	-0.67	0.07	-0.08	-0.17	0.19
chrII	479514	479564	.	0.05	0.04	0.05	0.13	0.26	0.06	-0.14	-0.22
chrI	35945	36004	.	0.42	0.04	0.50	0.52	0.40	0.63	0.22	-0.27
chrXVI	707643	707695	.	0.02	0.16	-0.02	-0.14	-1.02	-0.00	-0.28	-0.17
chrXVI	412038	412086	.	0.16	-0.00	0.01	-0.13	0.61	0.06	-0.11	-0.26
chrXVI	469237	469296	.	-0.34	-0.46	-0.11	-0.15	-1.05	-0.43	-0.39	-0.03
chrVII	85917	85962	.	0.56	0.43	0.37	0.44	-0.16	-0.38	0.06	-0.03
chrII	477310	477365	.	0.65	0.48	0.36	-0.15	-0.25	-0.09	-0.02	-0.34
chrXII	133015	133074	.	-0.68	0.13	0.37	-0.50	0.84	0.34	-0.23	0.03
chrXI	525754	525798	.	0.68	0.44	0.83	0.60	0.76	0.94	-0.04	-0.14
chrIX	352529	352588	.	-0.43	0.12	0.12	0.00	1.17	0.51	-0.17	-0.12
chrXIV	187059	187118	.	0.04	-0.02	-1.14	-0.39	-1.56	-1.36	-0.03	0.96
chrIII	241023	241073	.	-0.03	0.20	0.61	-0.26	-0.08	0.64	-0.25	-0.18
chrIII	244814	244873	.	-0.48	-0.30	-0.06	-0.53	-0.99	0.06	-0.07	-0.01
chrXV	593885	593932	.	0.54	-0.04	-0.22	0.44	-0.79	-0.35	0.11	0.18
chrXVI	508540	508592	.	0.26	0.11	0.28	-0.01	1.13	0.53	0.20	0.01
chrIV	387168	387227	.	-0.37	-0.09	-0.12	-0.08	-0.81	-0.51	-0.06	0.14
chrIV	431913	431967	.	0.15	0.38	0.50	0.02	0.99	0.18	0.07	-0.17
chrIII	303414	303473	.	-0.77	-0.81	-1.04	-0.29	-1.42	-0.92	0.04	0.01
chrIV	310566	310611	.	-0.18	0.20	0.04	0.12	-0.31	0.20	0.07	0.09
chrI	46849	46903	.	0.96	0.11	0.28	0.59	-0.50	0.33	0.38	0.10
chrV	307138	307185	.	0.57	1.17	1.00	0.33	0.34	0.74	-0.31	0.07
chrIII	250714	250771	.	-0.02	0.07	-0.22	0.18	-0.92	-0.70	-0.14	-0.01
chrII	506306	506362	.	-0.58	-0.48	-0.50	-0.41	-0.99	-0.26	-0.18	-0.01
chrXV	623288	623343	.	0.31	0.23	0.34	0.73	-0.35	-0.02	-0.07	-0.15
chrIX	349736	349787	.	-0.17	0.47	0.51	0.30	1.46	0.84	0.07	-0.17
chrV	542366	542423	.	0.12	-0.28	-0.15	-0.22	-0.64	-0.10	0.03	-0.04
chrXII	132915	132974	.	-0.33	0.58	0.84	0.15	1.01	0.72	-0.22	-0.08
chrIII	224321	224373	.	0.23	0.92	0.74	0.34	1.29	0.68	0.07	-0.18
chrIII	123488	123539	.	1.28	0.95	1.17	0.70	0.96	0.85	0.53	-0.29
chrX	357683	357734	.	0.07	-0.28	0.08	-0.01	-0.39	0.46	-0.23	-0.14
chrII	470306	470365	.	0.04	0.32	0.44	0.40	-0.55	-0.05	-0.08	-0.47
chrV	566465	566509	.	1.39	-0.07	-0.05	1.38	0.56	0.22	0.48	0.04
chrIII	121084	121143	.	0.93	0.14	0.05	1.11	0.41	0.22	0.41	0.22
chrVI	255511	255555	.	0.69	0.15	0.46	0.32	-0.37	-0.17	0.37	-0.23
chrXV	612485	612544	.	0.04	0.00	-0.91	-0.72	-0.89	-1.27	-0.09	0.66
chrIV	446115	446172	.	0.12	0.58	0.43	0.27	0.61	0.06	-0.36	-0.21
chrIII	237619	237674	.	0.04	0.07	0.32	0.06	0.76	0.80	-0.47	-0.53
chrXVI	456937	456996	.	0.00	0.00	-0.99	-0.10	-0.04	-0.03	0.34	1.18
chrIII	273514	273573	.	-0.78	-1.44	-0.72	-0.97	-0.16	-0.15	-0.12	0.48
chrIV	466915	466961	.	0.63	0.55	0.65	0.41	1.16	0.69	0.42	-0.02
chrXII	144820	144871	.	0.90	0.86	0.84	0.65	1.44	0.72	0.75	-0.42
chrIV	402268	402327	.	-0.23	-0.22	-0.14	-0.38	0.75	0.15	-0.26	-0.12
chrVII	42602	42656	.	-0.13	-0.53	-0.61	-0.09	-1.16	-1.20	-0.10	-0.25
chrIII	138691	138743	.	2.83	0.46	0.45	2.72	0.78	0.37	0.78	-0.23
chrXVI	532337	532394	.	-0.79	-0.05	0.32	-0.15	-0.40	-0.29	-0.22	-0.17
chrXVI	518636	518695	.	0.02	0.05	0.22	0.23	0.66	0.62	0.22	0.11
chrII	470408	470452	.	0.65	0.89	0.88	0.85	-0.03	0.30	0.24	-0.37
chrXIV	196668	196714	.	0.77	0.10	0.26	0.78	-0.15	0.32	0.50	-0.10
chrVII	18501	18560	.	-0.65	-0.60	-0.74	-0.86	0.48	-0.17	0.10	0.35
chrXVI	406446	406490	.	0.88	1.12	1.24	0.52	0.33	0.46	-0.50	-0.68
chrII	522006	522065	.	-0.54	-0.37	-0.57	-0.30	-0.92	-0.97	-0.08	0.15
chrXIV	208759	208818	.	-0.64	-0.77	-1.30	-0.47	-1.60	-1.27	-0.03	0.44
chrXII	248179	248229	.	0.56	-0.43	-0.43	0.32	-0.26	-0.25	0.05	-0.04
chrXII	234278	234337	.	-0.40	0.00	-0.42	-0.98	0.36	-0.99	0.19	-0.09
chrIX	367029	367088	.	-0.26	0.05	0.07	0.14	0.57	0.47	-0.19	-0.13
chrIII	252520	252564	.	-0.05	-0.07	-0.16	-0.02	-0.81	-1.03	-0.14	-0.40
chrXVI	416637	416686	.	-0.49	-0.01	0.33	-0.50	1.25	0.46	-0.30	-0.35
chrXII	166015	166072	.	-0.06	0.19	0.14	-0.15	0.45	0.62	-0.37	-0.32
chrIII	244614	244673	.	-0.16	-0.41	-0.18	-0.39	-0.91	0.01	-0.34	-0.21
chrIII	27601	27660	.	0.15	-0.01	-0.20	-0.33	0.20	-0.03	0.05	-0.06
chrIII	5403	5455	.	0.47	-0.48	-0.50	0.26	-1.17	-1.25	0.34	0.11
chrIV	320874	320924	.	-0.02	0.16	0.20	-0.25	0.92	0.53	-0.02	-0.13
chrXIV	80138	80188	.	0.03	0.09	0.05	0.30	-0.09	0.60	-0.17	-0.15
chrX	392380	392431	.	-0.07	-0.05	-0.06	-0.71	-0.94	0.02	-0.06	-0.15
chrIV	476815	476865	.	-0.21	0.63	0.45	-0.26	1.28	1.00	-0.30	0.07
chrIII	296414	296467	.	-0.34	-0.80	-0.35	-0.29	-1.31	-1.25	0.01	0.17
chrXVI	539237	539296	.	-0.12	-0.37	-0.74	-0.56	-0.96	-0.49	-0.32	-0.01
chrXII	234878	234937	.	0.78	0.56	0.52	0.12	0.89	-0.15	-0.10	-0.51
chrXIV	192862	192913	.	-0.43	-0.14	-0.41	-0.21	-0.36	-0.01	0.04	0.33
chrIV	405574	405627	.	0.05	-0.47	0.05	-0.01	0.91	0.09	0.05	0.14
chrI	49746	49805	.	-0.82	-0.73	-0.53	-0.65	-1.11	-0.32	-0.19	-0.03
chrXIV	113730	113787	.	0.26	-0.14	-0.22	0.26	-0.87	-0.66	0.08	-0.16
chrIV	379769	379825	.	-0.73	-0.13	-0.14	-0.05	-0.78	-0.81	-0.19	-0.06
chrXVI	416148	416192	.	-0.43	0.31	0.31	-0.05	1.61	0.77	-0.04	0.10
chrIII	315514	315573	.	0.22	0.76	0.00	0.00	0.00	0.00	1.66	1.37
chrXII	366360	366413	.	0.80	0.85	0.54	0.18	1.50	0.57	-0.08	-0.43
chrIV	476119	476172	.	-0.64	-0.58	-0.23	-0.63	0.57	0.12	-0.08	0.52
chrIII	22101	22160	.	-0.73	-0.08	0.45	-0.07	-0.33	0.42	-0.35	-0.22
chrXVI	465540	465590	.	0.28	0.05	0.15	0.44	0.20	0.22	0.24	0.03
chrXVI	692939	692984	.	0.74	0.66	1.10	1.05	0.87	0.85	-0.09	-0.13
chrIV	1230381	1230434	.	-0.12	-0.24	-0.17	-0.28	-1.30	-0.53	-0.14	0.06
chrVII	56713	56757	.	0.83	0.95	0.88	0.76	0.15	0.86	0.15	-0.29
chrIII	22205	22255	.	-0.61	0.14	0.33	0.00	-0.47	0.11	-0.37	-0.00
chrVII	562115	562174	.	0.75	0.30	0.11	0.54	0.45	-0.08	0.60	0.70
chrIII	217615	217673	.	-0.21	0.63	0.97	0.04	1.26	0.60	-0.10	-0.37
chrX	374182	374236	.	0.48	0.84	0.56	-0.10	0.70	-0.16	0.49	0.62
chrIX	373730	373780	.	-0.05	-0.50	-0.14	-0.15	-0.76	0.37	-0.04	-0.12
chrXII	357655	357707	.	-0.46	0.09	0.41	-0.33	0.12	0.68	-0.46	-0.38
chrXIV	183159	183218	.	-0.11	-0.25	-0.40	-0.21	-1.12	-0.54	-0.06	0.26
chrV	292329	292388	.	-0.10	-0.08	-0.17	-0.04	0.64	0.15	0.21	-0.02
chrXII	168115	168174	.	1.17	0.50	0.37	0.71	0.69	0.46	0.93	1.01
chrVI	264902	264950	.	0.70	0.39	0.44	0.75	-0.46	-0.35	0.49	0.09
chrVI	215795	215854	.	-0.26	-0.15	0.15	-0.20	0.47	0.58	0.58	-0.04
chrII	501313	501361	.	-0.07	0.15	0.37	0.11	-0.21	0.44	-0.15	-0.19
chrII	523206	523265	.	-0.47	-0.70	-0.41	0.15	-1.00	-0.60	-0.16	-0.03
chrXII	370755	370799	.	1.53	1.39	1.25	0.59	1.06	-0.03	0.02	-0.90
chrIII	50301	50360	.	0.00	0.00	0.00	0.00	0.00	0.00	0.00	0.68
chrXVI	492243	492293	.	0.60	0.65	0.47	0.36	-0.85	-0.40	-0.03	-0.26
chrIII	35301	35353	.	-0.40	0.30	-0.05	-0.51	1.48	0.49	-0.37	-0.41
chrIII	295414	295473	.	1.33	1.18	0.84	0.85	-0.64	-0.93	0.82	0.13
chrXV	631189	631234	.	0.86	0.18	-0.30	0.87	-0.82	-0.69	0.12	-0.17
chrVI	250596	250649	.	0.51	0.19	0.03	0.24	-0.70	-0.19	-0.10	-0.27
chrXV	680185	680241	.	0.48	0.44	0.22	0.45	-0.03	0.11	0.37	0.04
chrXVI	689837	689893	.	0.62	0.76	0.63	0.19	0.47	0.44	-0.38	-0.21
chrX	355579	355638	.	1.38	1.24	1.08	0.77	-0.28	0.50	0.10	-0.20
chrXIV	177159	177218	.	-0.59	-1.06	-0.36	-1.11	-0.99	-0.34	-0.27	0.13
chrXVI	464751	464795	.	0.34	-0.17	0.26	0.21	-0.48	0.24	0.11	-0.28
chrXV	663785	663842	.	1.48	1.27	1.18	0.88	0.97	0.52	0.39	0.14
chrII	510209	510262	.	-0.53	-0.20	0.08	-0.33	-0.89	-0.33	-0.22	-0.30
chrXII	221784	221834	.	-0.46	0.21	-0.13	-0.36	0.80	0.01	0.33	0.40
chrXIV	215661	215705	.	0.28	0.95	0.59	0.18	-1.04	-1.19	-0.13	-0.19
chrVI	187195	187253	.	-0.55	-0.23	0.14	-0.20	0.69	0.65	-0.10	-0.14
chrXV	678085	678144	.	0.04	0.46	-0.15	-0.32	-0.47	-0.54	-0.10	0.69
chrVII	76103	76162	.	0.37	0.01	0.05	0.04	-0.80	-0.04	-0.20	-0.30
chrVI	82393	82452	.	1.00	-0.48	-0.65	0.55	-1.33	-1.29	0.76	0.10
chrXII	142315	142374	.	-1.06	-0.02	0.02	-0.47	1.18	0.27	-0.30	0.17
chrII	501721	501765	.	0.32	0.11	0.37	0.18	-0.49	0.14	-0.14	-0.09
chrVI	50601	50650	.	0.04	-0.03	-0.23	0.01	-0.69	-0.79	-0.18	-0.06
chrII	517306	517365	.	-0.62	-0.45	-0.95	-0.20	-0.20	0.40	0.64	0.82
chrVII	49705	49755	.	0.16	-0.18	-0.06	-0.45	-1.13	-0.34	-0.11	-0.26
chrIV	431614	431672	.	0.00	0.26	0.03	-0.24	0.88	-0.05	-0.04	-0.14
chrXI	531053	531104	.	-0.66	-0.38	-0.17	-0.55	0.26	0.43	-0.16	-0.05
chrII	507606	507665	.	0.00	-0.90	-0.62	-0.65	-1.23	-0.95	-0.19	0.04
chrVI	215496	215551	.	-0.04	-0.02	0.32	0.19	0.66	0.63	0.75	0.14
chrIII	58001	58051	.	0.51	1.07	0.98	0.52	0.20	1.00	-0.12	-0.49
chrXII	374755	374814	.	1.02	-0.06	-0.13	1.13	0.10	-0.51	0.71	0.20
chrV	135435	135478	.	1.55	1.12	1.13	0.96	0.55	0.34	0.56	0.26
chrIV	453816	453872	.	0.29	0.01	-0.04	-0.09	0.40	0.04	0.48	0.52
chrXII	229085	229133	.	0.56	0.63	0.45	0.35	1.44	0.42	0.07	0.03
chrIV	359765	359824	.	0.27	0.29	0.05	-0.04	-0.94	-1.61	0.38	0.29
chrIII	283414	283467	.	-0.13	0.17	-0.12	0.31	-0.51	-0.51	-0.00	1.72
chrI	31946	31997	.	0.11	0.29	0.28	-0.29	1.01	0.85	-0.08	-0.32
chrIII	207429	207473	.	0.54	0.21	0.69	0.49	-0.27	0.80	0.07	0.12
chrVII	24502	24560	.	0.99	0.98	1.24	1.14	0.55	0.32	-0.08	-0.54
chrIV	410269	410327	.	0.81	1.03	0.84	0.32	1.26	0.24	0.31	0.09
chrXII	139120	139174	.	-0.50	-0.09	-0.00	-0.54	1.00	0.02	0.05	0.25
chrXV	660500	660544	.	-0.16	-0.11	-0.03	-0.15	-0.26	0.15	0.08	0.17
chrIV	1257985	1258032	.	0.20	-0.11	-0.39	-0.08	-1.15	-1.10	0.07	0.14
chrIII	83202	83252	.	0.73	-0.82	0.04	0.43	-0.04	0.29	-0.16	0.20
chrI	14951	15001	.	-0.63	-0.24	-0.43	-0.16	-0.73	-0.55	0.14	0.05
chrXI	494050	494109	.	-0.51	-1.29	-0.74	0.00	-1.16	-1.64	-0.10	0.02
chrIII	65701	65760	.	0.20	0.53	0.73	0.24	0.80	0.09	0.17	0.02
chrXVI	399537	399596	.	-0.21	-0.00	-0.14	-0.67	-0.52	0.12	-0.17	0.03
chrVI	265099	265154	.	0.82	0.57	0.49	0.72	-0.65	-0.63	0.50	0.12
chrI	40660	40704	.	-0.10	-0.10	0.22	0.07	0.47	0.78	0.15	0.00
chrX	364179	364238	.	-0.46	-0.20	0.25	-0.35	0.68	0.52	-0.16	-0.30
chrII	485506	485565	.	-0.69	-0.11	-0.18	-0.60	0.95	0.14	-0.18	-0.01
chrVI	256797	256842	.	0.15	-0.31	-0.25	-0.08	0.41	0.29	1.38	0.54
chrV	304230	304289	.	0.21	0.45	0.53	0.11	-0.11	0.35	0.62	-0.14
chrXVI	473843	473894	.	0.04	-0.42	-0.16	0.25	-1.15	-0.79	-0.04	-0.82
chrI	165336	165392	.	1.83	1.03	0.80	1.15	0.36	0.01	0.35	0.21
chrIV	434013	434072	.	0.35	0.27	0.35	-0.29	0.91	-0.18	0.34	0.24
chrIII	218615	218674	.	-0.68	-0.14	0.37	-0.07	1.23	0.32	-0.43	-0.33
chrXIV	176059	176118	.	0.04	-0.69	-0.82	-0.56	-0.90	-0.31	-0.12	0.16
chrIV	325665	325724	.	-0.26	0.22	-0.18	-0.08	0.79	-0.07	-0.03	0.28
chrVI	79795	79851	.	-0.37	-0.35	-0.20	0.05	-1.20	-0.83	-0.21	-0.24
chrV	292929	292988	.	-0.23	-0.11	-0.05	-0.27	0.34	-0.08	-0.09	-0.06
chrII	474809	474863	.	-0.15	0.02	0.40	-0.27	-0.42	0.44	-0.19	-0.31
chrXI	517151	517210	.	0.86	0.65	0.56	0.57	2.26	1.43	0.39	-0.09
chrVI	236796	236853	.	-0.01	0.07	-0.41	-0.00	-1.01	-1.06	-0.13	-0.17
chrIII	113584	113643	.	-0.69	0.14	-0.21	-0.19	1.07	0.24	-0.08	0.33
chrXVI	564840	564896	.	-0.10	-0.08	-0.00	-0.13	1.10	0.34	0.15	0.01
chrV	305233	305286	.	0.23	0.68	1.12	0.61	0.21	0.47	0.80	-0.07
chrIII	246119	246166	.	-0.04	-0.15	-0.08	-0.50	-1.05	0.10	-0.10	-0.21
chrVI	264698	264751	.	0.58	0.23	0.32	0.52	-0.64	-0.50	0.39	-0.21
chrIX	338429	338488	.	-0.42	-0.10	-0.74	-0.62	0.67	-0.35	0.11	0.40
chrVII	84604	84652	.	-0.14	0.20	-0.48	-0.45	-1.10	-1.54	-0.26	0.00
chrII	489217	489261	.	0.76	0.13	0.40	0.77	1.03	0.61	0.17	-0.34
chrXVI	461937	461996	.	0.09	-0.13	-0.67	-0.44	-0.46	-0.37	0.09	0.86
chrII	479206	479265	.	0.63	0.47	0.47	0.84	0.12	-0.26	0.22	0.32
chrIV	1222581	1222640	.	-0.66	-1.27	-1.01	-0.84	-1.69	-2.15	-0.10	0.38
chrXV	644085	644134	.	-0.54	-0.64	-0.55	-0.21	-0.93	-0.75	-0.20	0.11
chrIII	239415	239459	.	0.86	0.77	0.90	0.85	1.01	0.78	0.65	-0.24
chrXVI	418537	418596	.	-0.58	0.04	0.02	-0.55	1.39	0.62	0.10	-0.17
chrIII	27101	27160	.	0.52	-0.51	-0.05	0.33	-0.08	-0.21	0.35	0.23
chrXV	604385	604444	.	-0.19	0.00	-0.48	-0.31	-0.35	0.23	-0.21	-0.09
chrVI	185497	185549	.	0.08	0.21	0.21	-0.22	0.62	1.07	-0.27	-0.64
chrXVI	566237	566296	.	0.11	0.10	-0.16	-0.02	0.83	0.26	0.27	0.16
chrXIV	177559	177618	.	-1.08	-1.32	-0.62	-0.36	-1.15	-0.52	-0.03	0.11
chrXVI	574037	574096	.	-0.37	-0.71	-0.59	-0.04	-0.18	0.03	0.05	-0.02
chrXVI	675737	675796	.	0.00	-0.44	-0.54	-0.89	-0.96	-0.46	-0.62	0.39
chrXV	584085	584144	.	-0.39	-0.71	-0.76	-0.46	-1.53	-1.59	-0.16	-0.02
chrIV	434313	434372	.	1.60	1.42	1.36	0.96	1.31	0.74	0.67	0.05
chrIV	404068	404127	.	-0.22	0.11	-0.04	-0.07	0.87	0.18	-0.04	-0.16
chrXIV	196963	197018	.	0.93	0.06	0.34	0.92	-0.01	0.45	0.49	-0.12
chrVI	213995	214054	.	0.03	-0.23	-0.11	-0.04	0.45	0.73	0.57	-0.09
chrXV	633085	633144	.	0.00	-1.14	-1.30	-0.89	-1.92	-2.27	0.04	0.65
chrXIV	88430	88482	.	-0.61	1.86	1.53	-0.11	1.79	1.02	-0.86	-0.76
chrIV	331270	331315	.	1.08	0.91	0.78	0.84	1.22	0.36	0.14	-0.39
chrXIV	184662	184718	.	0.21	-0.11	0.32	0.22	-0.81	-0.36	-0.22	-0.17
chrIV	396968	397027	.	-0.39	0.18	0.29	-0.10	0.45	0.50	-0.26	0.05
chrXIV	109436	109489	.	0.83	0.15	0.03	1.08	-1.03	-0.82	-0.07	-0.26
chrIX	352429	352488	.	-0.83	-0.12	-0.44	-0.15	0.97	0.34	-0.19	0.10
chrXII	381655	381714	.	-0.29	0.16	0.06	-0.16	1.19	0.39	-0.20	-0.25
chrIII	294614	294673	.	-0.39	-0.65	-1.00	-0.42	-1.15	-1.53	0.88	0.65
chrVII	42401	42460	.	0.06	-0.97	-0.36	-0.01	-1.11	-1.24	0.30	0.08
chrIII	256514	256573	.	-0.54	-0.39	-0.47	-0.26	-0.65	-1.11	-0.25	0.04
chrIV	385968	386026	.	-0.40	-0.05	-0.01	-0.16	-0.88	-0.86	-0.01	0.27
chrXVI	500337	500386	.	0.17	-0.03	0.04	0.15	0.16	0.44	0.12	0.16
chrIII	55004	55060	.	-0.03	-0.09	0.11	-0.01	-0.22	0.48	0.09	0.18
chrVI	181995	182054	.	-0.20	-0.24	-0.14	-0.23	-0.13	0.30	0.32	0.55
chrIX	349629	349688	.	-0.01	0.50	0.48	0.14	1.52	1.02	-0.12	-0.20
chrVI	226197	226244	.	0.61	0.54	0.55	0.45	-0.88	-0.43	0.09	-0.05
chrVI	204595	204645	.	-0.16	0.43	0.18	-0.33	1.50	0.52	-0.34	-0.59
chrXIV	206070	206118	.	-0.09	-0.64	-0.76	0.07	-1.08	-0.66	0.05	-0.11
chrVII	74103	74148	.	0.60	0.60	0.22	0.28	-0.44	-0.09	0.25	0.10
chrXVI	483149	483193	.	-0.02	0.33	-0.03	-0.25	-1.20	-1.07	-0.01	0.05
chrXVI	459037	459096	.	0.15	-0.38	-0.39	0.01	0.21	-0.08	0.25	0.22
chrIV	405472	405524	.	-0.17	-0.16	0.17	0.14	1.07	0.30	0.07	0.20
chrXVI	432437	432496	.	0.24	-0.20	-0.21	-0.17	-0.48	-0.28	-0.01	-0.07
chrVI	243496	243543	.	-0.00	-0.34	-0.56	0.08	-1.00	-0.74	-0.33	-0.29
chrXVI	408937	408981	.	0.43	0.53	0.51	0.35	0.75	0.61	0.13	-0.04
chrXVI	470143	470191	.	-0.13	0.39	0.23	-0.10	-0.95	-0.22	-0.25	0.27
chrVI	79093	79152	.	-0.58	-0.08	-0.24	-0.32	-1.27	-0.86	-0.27	-0.21
chrIV	1225782	1225839	.	-0.00	-0.12	0.04	0.12	-0.86	-0.73	-0.18	-0.08
chrIV	384378	384427	.	-0.11	-0.24	-0.24	0.02	-0.76	-0.56	-0.33	-0.32
chrIII	25505	25553	.	0.15	0.30	0.19	0.13	0.31	0.84	0.05	-0.12
chrXVI	524937	524996	.	-0.65	-1.05	-0.66	-0.65	-0.90	-0.57	-0.07	0.65
chrI	39045	39104	.	-0.76	0.00	-0.37	0.00	-0.41	-0.16	-0.31	-0.27
chrXVI	408343	408395	.	-0.03	-0.17	0.15	0.21	0.54	0.37	-0.04	-0.02
chrVI	66994	67051	.	-0.38	0.02	0.05	-0.11	0.22	0.39	-0.15	-0.27
chrIII	242115	242174	.	0.12	0.35	0.30	-0.04	-0.27	0.75	-0.11	-0.19
chrVI	80593	80652	.	0.40	-0.40	-0.52	0.31	-1.28	-1.02	0.21	0.40
chrXVI	549838	549896	.	-0.32	-0.10	-0.40	-0.06	0.30	0.10	-0.06	0.11
chrVI	68294	68352	.	-0.10	-0.58	-0.02	0.10	0.13	0.78	0.14	0.15
chrIII	113484	113542	.	-0.73	-0.19	-0.26	-0.27	0.91	0.00	-0.08	0.41
chrV	281730	281787	.	0.13	0.55	0.39	-0.14	0.80	0.23	-0.26	-0.61
chrIII	136284	136343	.	-0.05	-0.16	0.04	-0.21	0.88	0.20	-0.02	-0.17
chrVI	190895	190954	.	-0.67	-0.40	-0.15	-0.29	0.97	0.12	-0.18	0.06
chrXVI	703239	703295	.	-0.59	-0.36	0.02	-0.32	-0.40	0.15	-0.17	-0.07
chrXII	141715	141774	.	-1.12	-0.69	-0.88	-0.79	0.69	-0.22	-0.45	0.13
chrIII	255014	255073	.	-0.09	-0.10	-0.59	-0.53	-0.90	-1.25	-0.31	0.05
chrVI	51091	51150	.	-0.48	-0.94	-0.65	-0.27	-0.93	-1.27	0.06	0.41
chrXVI	708042	708092	.	-0.32	-0.49	-0.12	-0.65	-0.79	-0.25	-0.32	-0.16
chrVII	38002	38054	.	-0.59	-0.21	-0.39	-0.26	-0.98	-0.91	-0.18	0.15
chrVII	28701	28760	.	-0.52	-0.04	-0.03	-0.04	-0.36	0.11	-0.13	-0.10
chrXV	682890	682941	.	0.44	0.01	-0.08	0.17	-0.07	0.04	0.09	-0.27
chrVI	70195	70245	.	-0.24	-0.38	-0.34	-0.30	-0.06	0.27	-0.14	-0.00
chrXI	526356	526400	.	0.23	0.15	0.67	0.31	0.67	1.03	0.04	-0.26
chrIX	372329	372388	.	-0.42	-0.74	0.09	-0.37	-0.59	0.27	-0.10	-0.14
chrXVI	432845	432893	.	0.93	0.19	0.27	0.94	-0.12	0.58	-0.05	-0.45
chrXIV	92530	92589	.	-0.24	0.32	0.21	0.14	1.03	0.32	-0.18	-0.23
chrXVI	456737	456796	.	-0.78	-0.41	-0.61	0.00	1.55	0.89	0.08	0.47
chrXII	358159	358205	.	-0.13	0.38	0.78	0.06	0.37	0.80	-0.21	-0.10
chrIV	355565	355624	.	0.49	0.85	0.98	0.67	0.25	-0.53	0.20	0.32
chrXI	511151	511210	.	-0.77	0.08	-0.10	-0.59	0.38	0.37	-0.38	-0.16
chrVI	78301	78350	.	0.59	-0.23	0.27	0.32	-0.86	0.10	-0.24	-0.32
chrXIV	99530	99589	.	1.31	0.60	0.50	0.96	0.83	0.57	0.82	0.48
chrX	390879	390938	.	0.24	-0.02	0.15	0.04	-0.73	0.24	0.02	-0.13
chrIV	469513	469572	.	-0.07	0.46	0.64	-0.16	1.03	0.43	-0.10	-0.09
chrIII	147085	147133	.	-0.50	-0.33	-0.31	-0.07	-0.78	-0.18	-0.14	0.26
chrVI	231796	231844	.	0.02	0.06	0.01	0.05	-1.10	-0.81	-0.14	0.25
chrV	548065	548124	.	-0.04	-0.23	-0.01	0.40	0.07	0.08	0.36	0.34
chrIII	20301	20360	.	-0.00	0.24	0.12	-0.09	-0.49	0.47	-0.16	-0.11
chrII	523806	523865	.	-0.43	-0.10	-0.66	0.06	-1.11	-0.77	-0.24	-0.27
chrXVI	415146	415196	.	-0.41	0.12	0.03	0.08	1.02	-0.02	0.01	0.15
chrIV	450213	450272	.	0.48	-0.70	0.10	0.42	0.08	0.38	0.35	0.36
chrXVI	558744	558790	.	-0.10	-0.06	0.31	-0.12	1.08	0.58	-0.15	-0.16
chrVII	31501	31560	.	-0.75	-0.51	-0.14	-0.25	-0.72	-0.03	-0.21	-0.09
chrXVI	676837	676896	.	-0.49	-0.19	-0.33	-0.62	-0.57	-0.15	-0.51	-0.27
chrV	296829	296888	.	0.42	0.94	1.04	0.47	0.40	0.29	0.54	-0.16
chrXV	637690	637742	.	0.14	0.07	-0.17	0.07	-0.71	-1.01	0.09	-0.15
chrXII	145615	145674	.	-0.62	-0.21	0.17	-0.35	1.08	0.57	-0.30	-0.03
chrIV	344470	344520	.	-0.26	0.18	0.23	-0.46	-0.80	0.17	-0.06	-0.23
chrIV	354265	354323	.	-0.40	-0.06	-0.13	-0.40	-0.75	-0.83	-0.27	-0.29
chrIII	254814	254871	.	-0.12	-0.23	-0.76	-0.15	-1.20	-1.13	-0.22	0.10
chrII	514406	514465	.	-0.62	-0.41	-0.75	-0.80	-0.90	-0.58	0.06	0.35
chrVI	86593	86652	.	0.01	-0.67	0.12	0.17	-1.19	-1.07	0.01	-0.11
chrXV	625985	626044	.	-0.08	-0.05	0.03	0.08	-0.28	-0.07	-0.08	-0.12
chrXV	672987	673035	.	-0.48	-0.62	-0.57	-0.68	-1.17	-0.48	-0.07	0.26
chrIII	146084	146134	.	-0.02	0.14	0.23	0.16	-0.51	0.54	-0.01	0.13
chrXI	501651	501710	.	-0.12	-0.77	-0.26	-0.00	-0.78	-0.36	-0.14	0.05
chrVI	261201	261254	.	-0.23	-0.38	-0.42	-0.18	-0.80	-0.69	-0.14	-0.09
chrVI	230496	230554	.	-0.45	-0.19	-0.39	-0.24	-1.01	-0.53	0.00	0.24
chrXVI	461737	461796	.	0.08	-0.12	-0.02	-0.41	-0.05	-0.03	-0.25	0.14
chrVI	220795	220845	.	1.59	1.65	1.68	1.58	0.66	0.78	-0.07	-0.38
chrIII	53516	53560	.	-0.04	0.32	0.44	0.24	0.55	0.75	0.14	-0.14
chrXVI	702145	702194	.	1.03	1.29	1.12	0.79	0.16	0.13	0.04	0.13
chrXVI	680937	680996	.	-0.91	-0.41	-1.37	-1.49	-1.21	-1.08	-0.18	1.15
chrXVI	488940	488991	.	-0.47	-0.11	-0.10	-0.29	-0.65	-0.54	-0.03	0.02
chrXV	657285	657341	.	-0.74	-0.31	-0.35	-0.48	-0.02	0.38	0.47	0.06
chrIII	264914	264973	.	-0.25	-0.47	-0.31	-0.51	-0.76	-0.66	-0.24	-0.25
chrIV	318165	318224	.	-0.83	-0.10	-0.14	-0.79	0.77	0.51	-0.27	-0.07
chrXIV	89830	89889	.	0.35	0.22	0.44	0.10	1.74	0.76	0.65	-0.20
chrXI	496750	496809	.	-0.73	-0.75	-0.67	-0.64	-1.52	-1.20	0.07	0.88
chrXI	528251	528304	.	0.04	0.01	0.39	-0.01	0.68	1.14	-0.23	-0.32
chrVI	188295	188354	.	-0.92	0.01	0.00	-0.19	0.73	0.57	-0.15	0.04
chrII	470506	470562	.	0.29	0.80	0.80	0.52	-0.39	0.05	0.00	-0.26
chrXII	212179	212235	.	0.27	0.15	0.07	-0.17	-0.79	0.27	-0.15	-0.17
chrVI	66593	66652	.	-0.41	-0.13	0.30	-0.44	0.16	0.67	-0.24	-0.14
chrXV	612192	612243	.	0.14	-0.34	-0.03	-0.00	-0.55	0.18	-0.01	-0.07
chrIII	267014	267060	.	1.52	-0.49	-0.65	0.96	-1.02	-0.76	0.48	-0.25
chrIV	401468	401527	.	-0.95	-0.54	-0.07	-0.36	0.82	0.23	-0.26	-0.28
chrIX	370936	370984	.	-0.44	-0.48	0.13	-0.19	-0.53	0.30	-0.27	-0.28
chrVI	205595	205654	.	-1.08	-0.37	-0.34	-0.67	0.72	-0.22	0.03	0.04
chrIII	242415	242473	.	-0.38	0.29	0.25	-0.13	0.77	0.83	0.44	0.52
chrV	278838	278886	.	0.37	0.39	0.26	0.20	0.79	0.72	-0.10	-0.36
chrXIV	82934	82985	.	-0.35	-0.09	0.06	-0.17	0.40	0.48	-0.43	-0.36
chrXV	594685	594744	.	-0.47	-1.16	-0.93	-0.48	-0.74	-0.89	0.26	0.91
chrIV	376168	376227	.	-0.35	-0.02	-0.26	-0.12	-0.90	-1.07	-0.28	-0.27
chrIX	353829	353888	.	-0.63	-0.50	-0.37	-0.85	0.60	-0.23	-0.31	-0.08
chrIX	374030	374079	.	-0.33	-0.25	-0.20	-0.23	-0.72	0.12	0.04	0.23
chrVII	9101	9160	.	-0.11	-0.09	-0.42	-0.23	-0.25	0.15	-0.20	0.18
chrXVI	476939	476993	.	0.06	0.02	-0.22	0.28	-0.26	-0.59	-0.01	-0.13
chrX	6694	6738	.	1.15	1.03	0.73	0.48	1.16	0.40	0.79	-0.27
chrXV	654291	654343	.	-0.50	-0.08	0.04	-0.64	-0.16	0.43	-0.33	-0.27
chrII	488306	488362	.	-0.24	-0.29	-0.13	-0.14	0.76	-0.11	-0.11	0.15
chrXI	524853	524897	.	0.87	0.45	0.56	0.56	0.44	0.70	0.13	-0.54
chrVII	12701	12760	.	-0.26	-0.39	-0.28	-0.17	0.16	0.02	-0.29	-0.28
chrXVI	694052	694096	.	0.91	0.85	1.19	1.15	0.93	0.86	-0.03	-0.34
chrII	502506	502558	.	0.08	-0.15	-0.15	0.01	-0.58	0.13	0.18	0.15
chrII	508606	508665	.	-0.60	-0.24	-0.33	-0.11	-1.11	-0.55	-0.17	0.11
chrIII	27001	27060	.	0.30	-2.05	-0.67	0.14	-0.26	-0.39	0.36	0.38
chrXVI	466737	466796	.	-0.70	-0.51	-0.66	-0.83	-1.03	-0.62	-0.11	0.33
chrVI	225695	225739	.	0.67	0.57	0.58	0.48	-0.77	-0.23	0.24	-0.27
chrIV	1233581	1233638	.	0.05	0.10	-0.46	-0.38	-0.60	-0.30	-0.09	-0.17
chrX	378779	378838	.	-0.49	-0.14	-0.09	-0.51	1.08	0.18	-0.27	-0.24
chrIII	284214	284273	.	0.08	0.18	0.24	-0.01	-0.66	-0.37	0.09	-0.05
chrIV	447813	447871	.	-0.16	-0.34	-0.37	-0.65	0.10	0.03	-0.40	-0.02
chrXV	577249	577300	.	0.66	1.11	1.19	0.60	0.27	0.29	-0.09	-0.18
chrIV	464613	464664	.	0.02	0.70	0.35	-0.40	1.36	0.44	-0.06	-0.09
chrIV	436413	436472	.	-1.12	-0.10	-0.30	-0.89	0.84	-0.21	0.01	0.30
chrI	26359	26403	.	0.01	0.14	0.40	0.30	0.82	1.11	0.03	-0.16
chrXII	235085	235131	.	0.62	0.52	0.31	0.04	0.92	0.06	-0.10	-0.35
chrXIV	112839	112887	.	2.01	-0.13	-0.28	1.87	-1.26	-0.97	0.86	0.10
chrII	470913	470964	.	0.05	0.39	0.96	0.27	-0.21	0.14	0.06	-0.19
chrIV	1245681	1245729	.	0.60	1.04	1.09	0.84	0.04	0.07	-0.04	-0.06
chrVII	68208	68253	.	-0.13	-0.21	0.35	0.38	0.72	0.50	-0.01	-0.07
chrIII	241526	241574	.	-0.08	0.60	0.97	0.29	0.11	0.84	-0.36	-0.38
chrIII	246614	246673	.	-0.18	-0.23	-0.23	-0.30	-1.47	-0.45	-0.38	-0.40
chrV	548565	548624	.	-0.46	-0.44	-0.57	0.00	0.08	-0.03	0.20	0.35
chrVI	78701	78751	.	-0.43	-0.30	-0.34	-0.21	-1.15	-0.39	-0.11	-0.07
chrIV	1252989	1253034	.	0.24	0.07	0.23	0.29	-0.94	-0.39	0.01	0.15
chrV	282234	282288	.	0.58	0.49	0.69	0.40	0.68	0.20	0.03	-0.11
chrIII	223426	223473	.	0.09	0.98	0.57	0.47	1.64	0.45	-0.16	-0.00
chrXVI	712042	712091	.	-0.13	0.06	0.05	-0.07	-0.68	-0.60	-0.26	-0.20
chrXVI	480737	480796	.	0.05	-0.45	-0.24	-0.01	-1.35	-1.70	-0.17	-0.06
chrX	358979	359038	.	-0.33	-0.57	-0.47	-0.25	-0.57	0.16	-0.10	0.14
chrIV	325965	326017	.	-0.27	0.10	0.14	-0.39	1.19	0.26	-0.21	-0.41
chrXVI	698037	698096	.	0.51	-0.13	0.15	0.27	0.37	0.32	0.09	-0.07
chrIII	221617	221671	.	-0.45	0.73	0.22	-0.14	1.17	0.11	-0.63	-0.44
chrIII	44001	44060	.	-0.34	0.21	0.24	-0.22	1.37	0.10	-0.29	-0.29
chrVII	21201	21260	.	1.38	0.10	0.19	1.41	0.26	0.01	0.90	-0.01
chrXIV	193859	193918	.	-0.74	-0.70	-0.13	-0.44	-0.48	-0.10	-0.03	0.22
chrIV	374268	374327	.	-0.25	-0.39	-0.41	-0.25	-1.50	-1.54	-0.27	-0.18
chrXII	232890	232934	.	2.43	1.06	1.07	2.56	1.33	0.48	1.06	-0.07
chrXV	608690	608743	.	1.02	-0.20	0.18	0.30	-0.58	-0.15	0.01	0.33
chrXI	518666	518710	.	1.50	1.03	0.74	0.69	0.92	0.21	-0.13	-0.99
chrIV	373868	373927	.	-0.50	-1.11	-1.02	-0.58	-1.78	-1.98	-0.17	0.03
chrIV	397668	397727	.	-0.84	-0.46	-0.46	-1.66	0.08	0.10	-0.25	0.08
chrIV	369769	369818	.	-0.08	-0.23	-0.44	-0.14	-1.08	-1.33	-0.01	0.03
chrIII	296314	296373	.	-0.65	-0.68	-0.58	-0.30	-1.05	-1.20	-0.03	0.35
chrIX	366530	366574	.	0.02	0.29	0.20	0.18	0.89	0.88	-0.12	-0.10
chrII	510613	510661	.	0.35	0.13	0.07	0.10	-0.55	-0.19	0.00	0.24
chrIV	1251385	1251429	.	0.73	0.34	0.23	0.74	-0.92	0.05	-0.17	-0.55
chrXII	245278	245326	.	0.19	0.13	0.35	0.26	0.15	0.05	0.13	0.82
chrXVI	551137	551196	.	0.76	-0.29	0.04	0.72	0.38	0.13	0.53	0.08
chrXV	610785	610844	.	-1.00	-0.99	-1.00	-0.66	-0.93	-0.53	-0.08	0.02
chrVII	33901	33960	.	0.00	0.00	-1.22	-1.10	-1.26	-1.00	-0.14	0.52
chrVI	184109	184153	.	0.55	0.61	0.73	0.29	0.23	0.93	-0.00	-0.21
chrXV	646785	646844	.	-0.14	0.03	0.09	-0.39	-0.50	-0.39	-0.30	0.10
chrXIV	194963	195012	.	-0.29	-0.53	-0.20	0.05	-0.09	0.43	-0.23	-0.05
chrX	363579	363633	.	-0.47	0.10	0.21	-0.09	0.59	0.76	-0.07	-0.32
chrXV	661985	662044	.	-0.25	-0.21	-0.06	-0.37	-0.48	-0.33	0.05	0.41
chrXI	524252	524297	.	1.13	0.80	0.54	0.89	0.66	0.57	0.61	0.33
chrIV	314265	314324	.	-1.22	-0.52	-0.88	0.00	-0.46	-0.41	-0.08	0.72
chrXVI	530839	530896	.	-0.31	0.24	0.20	-0.01	-0.43	-0.15	-0.16	-0.17
chrIII	21607	21656	.	0.01	0.39	0.65	0.12	-0.39	0.80	-0.04	-0.20
chrXI	500851	500910	.	-0.45	-0.62	-0.46	-0.47	-0.95	-0.37	-0.20	-0.03
chrIV	1239184	1239236	.	0.05	-0.50	0.09	-0.52	0.05	-0.04	-0.70	-0.66
chrIII	65510	65558	.	0.10	0.40	0.52	0.33	0.85	0.37	-0.25	-0.30
chrXIV	113531	113580	.	0.76	-0.27	-0.06	0.99	-1.11	-0.68	0.01	-0.22
chrIII	245218	245269	.	-0.46	-0.11	-0.18	-0.17	-0.71	0.27	-0.05	0.10
chrXVI	708936	708995	.	-0.13	-0.02	0.22	-0.25	-1.02	-0.69	-0.39	-0.20
chrXV	575852	575897	.	1.18	1.58	1.52	1.14	0.54	0.69	-0.09	-0.39
chrXIV	90530	90574	.	0.16	0.62	0.74	0.07	1.38	0.87	0.06	0.03
chrIII	258614	258673	.	-0.06	-0.58	-0.69	-0.10	-0.76	-0.95	-0.14	-0.28
chrIX	373232	373288	.	-0.03	-0.48	0.26	-0.03	-0.76	0.09	-0.20	-0.13
chrXII	359455	359514	.	-0.79	-0.08	0.04	-0.63	0.49	0.30	-0.40	-0.22
chrXII	353655	353714	.	-0.52	-0.09	-0.20	-0.08	-0.56	0.23	-0.29	-0.02
chrXII	138615	138674	.	-0.81	-0.43	-0.31	-0.61	0.90	0.10	-0.04	0.38
chrXVI	488436	488495	.	0.50	-0.37	-0.13	-0.43	-0.25	-0.91	-0.21	0.14
chrIX	339031	339088	.	0.25	0.43	0.60	-0.16	1.00	-0.06	-0.19	0.04
chrIII	287014	287073	.	0.04	0.00	-0.84	-0.53	-1.38	-1.57	-0.51	0.22
chrXII	141517	141574	.	-0.81	-0.07	-0.68	-0.49	1.09	0.37	-0.62	-0.31
chrXII	360659	360711	.	-0.16	0.54	0.46	-0.25	0.81	0.65	-0.25	-0.10
chrXVI	496838	496895	.	-0.45	0.11	-0.02	-0.30	-0.57	0.16	-0.03	0.16
chrII	522611	522659	.	-0.09	-0.05	-0.56	-0.06	-1.16	-0.52	-0.04	0.38
chrIV	981870	981917	.	1.29	0.14	0.30	1.02	0.41	0.34	0.01	-0.24
chrIV	385272	385324	.	-0.32	-0.40	0.05	0.10	-0.79	-0.29	-0.07	-0.15
chrIII	275315	275370	.	-0.56	-0.71	-0.49	-0.05	-0.13	0.13	-0.07	-0.10
chrXV	641885	641933	.	0.02	-0.13	-0.14	-0.03	-0.79	-0.64	-0.17	-0.28
chrIII	1001	1060	.	0.44	0.46	0.18	-0.05	1.03	0.49	2.47	0.11
chrV	559666	559719	.	0.40	0.34	0.37	0.32	0.44	0.60	0.28	-0.10
chrXV	607985	608039	.	0.72	0.01	-0.25	0.64	-0.75	-0.10	-0.02	0.10
chrXV	659085	659144	.	-0.33	-0.56	0.12	-0.14	-0.06	0.25	-0.35	-0.25
chrXVI	464449	464493	.	0.15	-0.30	-0.04	-0.17	-0.47	0.20	0.21	0.18
chrXVI	692337	692387	.	0.02	-0.15	0.38	-0.32	0.59	0.61	-0.43	-0.43
chrVI	265696	265755	.	0.12	-0.07	-0.36	0.38	-0.93	-1.01	0.46	0.20
chrXV	654985	655044	.	-0.37	-0.44	-0.29	-0.23	-0.17	-0.06	-0.11	-0.23
chrVII	7604	7660	.	-0.23	-0.39	-0.13	-0.43	-0.32	0.28	0.06	0.05
chrXVI	423344	423388	.	-0.01	0.16	0.27	-0.31	1.12	0.59	-0.14	0.13
chrXVI	687643	687693	.	-0.22	-0.51	0.08	0.17	0.58	0.57	-0.07	0.15
chrVII	16401	16460	.	0.18	-0.07	-1.14	-0.32	0.16	-0.34	0.41	0.34
chrXIV	181959	182018	.	-0.54	0.38	-0.05	0.12	-0.76	-0.69	-0.27	-0.44
chrXVI	431746	431795	.	0.94	0.91	0.46	0.32	-0.33	0.22	-0.17	-0.57
chrV	541973	542020	.	0.01	-0.20	-0.01	0.19	-0.46	-0.01	0.16	0.25
chrIV	447613	447672	.	-0.78	-0.69	-0.51	-0.76	0.09	-0.33	-0.29	0.02
chrXVI	435737	435796	.	0.36	0.15	0.15	0.09	-0.54	0.06	0.21	0.42
chrXVI	524237	524296	.	-0.67	-0.52	-0.32	-0.29	-0.31	-0.27	-0.17	0.16
chrVII	23206	23260	.	0.42	0.38	0.45	0.04	0.22	-0.02	-0.12	-0.53
chrIII	214815	214874	.	-0.48	-0.05	0.07	-0.44	0.68	0.06	-0.36	-0.34
chrII	221189	221248	.	0.64	-0.60	-0.14	0.24	0.09	-0.20	0.74	1.14
chrIV	466413	466463	.	0.03	0.81	0.91	0.10	1.45	0.61	-0.01	-0.17
chrII	505916	505964	.	-0.17	-0.17	-0.07	-0.41	-0.71	-0.14	-0.40	0.00
chrIII	277617	277672	.	0.12	0.40	0.00	0.15	-0.34	0.10	0.02	0.18
chrXVI	514944	514988	.	-0.00	0.28	0.28	0.01	1.12	0.39	0.15	0.11
chrIV	361766	361810	.	0.19	0.07	-0.25	0.21	-0.94	-1.28	0.23	0.28
chrXV	653185	653244	.	-0.27	-0.33	-0.07	-0.48	-0.37	-0.04	-0.28	0.05
chrV	563365	563424	.	-0.34	-0.76	-0.61	-0.97	-0.28	-0.45	-0.33	0.31
chrIII	69816	69860	.	-0.70	0.49	0.28	-0.22	1.49	0.46	-0.16	-0.36
chrIV	1242081	1242140	.	-0.59	-0.24	-0.12	-0.53	0.18	-0.04	-0.17	-0.11
chrVII	28301	28359	.	-0.33	-0.44	-0.26	-0.66	-0.41	-0.15	-0.05	0.06
chrXVI	533938	533992	.	-0.26	-0.02	-0.03	-0.43	-0.90	-0.38	-0.12	-0.00
chrXVI	402442	402489	.	-0.16	0.51	0.65	0.14	-0.40	0.63	-0.12	0.03
chrVI	220395	220454	.	-0.42	0.27	0.34	-0.02	-0.15	-0.27	-0.21	0.16
chrV	303129	303188	.	0.27	0.32	0.24	0.21	0.54	0.43	0.09	-0.46
chrVI	269696	269755	.	0.00	0.00	-1.95	-1.65	-2.80	-2.11	2.40	1.24
chrVII	15901	15953	.	0.71	0.47	0.49	0.72	1.14	0.71	0.03	-0.38
chrX	380984	381035	.	0.70	0.22	0.43	0.33	1.15	0.56	0.03	-0.32
chrXVI	573137	573195	.	0.12	-0.11	0.24	-0.21	0.08	0.48	0.15	0.10
chrXII	215324	215383	.	0.07	-0.12	-0.32	-0.31	0.26	-0.27	0.58	1.02
chrVI	260796	260855	.	-0.62	-1.00	-0.55	-0.38	-0.83	-0.49	-0.05	0.15
chrIII	65903	65959	.	0.42	0.67	0.89	0.60	0.63	0.14	0.61	0.57
chrVII	67002	67061	.	-0.44	-0.56	0.07	-0.66	0.23	0.07	-0.13	0.02
chrIII	55607	55660	.	-0.05	-0.12	0.44	-0.17	-0.03	0.99	-0.05	-0.33
chrIII	145799	145843	.	0.02	-0.17	0.33	0.06	-0.54	0.31	-0.09	-0.03
chrVII	301	360	.	1.34	1.11	1.05	0.45	1.18	0.96	1.68	-0.20
chrIII	82202	82261	.	-1.62	-0.23	-0.39	-0.73	0.68	-0.12	-0.42	0.36
chrXVI	494937	494995	.	-0.16	0.11	0.09	-0.42	-0.86	-0.23	-0.15	0.09
chrXVI	470338	470396	.	0.09	0.33	0.48	0.20	0.47	0.39	-0.41	-0.21
chrXVI	467738	467796	.	-0.86	-0.72	-0.41	-0.42	-0.93	-0.55	-0.23	0.27
chrIV	391372	391427	.	-0.71	-0.02	-0.03	-0.16	-0.85	-0.22	0.38	0.57
chrIV	329665	329724	.	0.00	0.00	0.38	0.21	0.95	0.72	1.15	0.48
chrIII	287119	287173	.	-0.29	-0.92	-1.27	-0.83	-1.58	-1.37	-0.08	0.97
chrXIV	70630	70689	.	0.24	0.33	-0.07	0.32	-0.36	0.58	-0.14	-0.15
chrIV	456120	456169	.	-0.22	0.30	0.20	-0.10	1.06	0.73	-0.18	-0.04
chrXII	356355	356414	.	-0.80	0.14	0.33	-0.21	0.00	0.55	-0.34	-0.43
chrXII	165021	165072	.	0.34	0.50	0.65	0.10	0.70	0.92	-0.25	-0.44
chrVII	7101	7160	.	0.18	0.44	0.42	0.14	0.27	0.35	0.19	0.07
chrXVI	517740	517794	.	0.20	0.04	0.31	-0.28	0.64	0.46	-0.34	-0.45
chrIV	436713	436772	.	-0.72	-0.07	-0.15	-0.77	1.05	-0.07	-0.04	0.15
chrIII	40402	40456	.	-0.02	0.14	0.35	-0.20	1.48	0.37	0.05	-0.43
chrIII	118698	118743	.	-0.45	0.37	0.29	-0.25	0.85	0.43	-0.02	0.02
chrXVI	502836	502880	.	1.19	0.78	0.87	0.50	0.07	0.00	-0.21	-0.90
chrXVI	500436	500495	.	0.02	-0.22	-0.35	-0.13	-0.09	0.01	0.01	0.09
chrXVI	459437	459496	.	-0.15	-0.36	-0.31	-0.06	0.03	-0.31	0.41	0.42
chrXVI	699845	699889	.	0.50	0.24	0.39	0.55	0.18	0.52	0.22	0.04
chrIV	1236782	1236826	.	1.62	1.03	0.74	1.43	0.43	0.56	0.71	0.11
chrVI	67893	67952	.	-0.04	0.08	0.26	0.07	0.33	0.51	0.24	0.26
chrX	390185	390231	.	0.11	-0.22	0.18	-0.10	-0.25	0.27	-0.39	0.07
chrXIV	206159	206218	.	-0.12	-0.41	-0.10	0.29	-0.80	-0.55	-0.03	-0.01
chrIII	19701	19760	.	-0.76	-0.47	-0.20	-0.54	-0.61	-0.08	-0.26	-0.12
chrXVI	422137	422196	.	-0.42	0.07	-0.09	-0.76	1.12	0.23	-0.10	0.07
chrXIV	183262	183315	.	0.11	0.16	-0.14	0.16	-0.23	-0.28	-0.02	0.07
chrXV	582491	582543	.	0.13	-0.15	-0.01	0.33	-0.98	-0.85	0.21	0.06
chrXVI	458037	458096	.	0.31	-0.28	-0.30	-0.07	0.41	0.11	-0.01	-0.05
chrXI	523351	523410	.	0.24	0.65	0.76	0.56	0.76	0.40	-0.22	0.09
chrIII	138293	138340	.	2.58	0.28	0.28	2.50	0.78	0.25	0.88	-0.17
chrXVI	707736	707785	.	0.22	0.15	0.09	0.08	-0.73	-0.10	-0.22	0.03
chrIV	456321	456371	.	-0.03	0.14	0.10	-0.04	1.09	0.64	-0.15	-0.06
chrX	474503	474562	.	1.44	0.48	0.62	1.50	0.87	0.64	1.00	0.66
chrIII	68901	68958	.	0.07	0.46	0.36	-0.32	0.98	0.13	-0.30	-0.54
chrXII	250578	250637	.	-0.03	-0.10	0.24	-0.10	0.08	0.69	-0.39	-0.30
chrIV	357473	357517	.	0.60	1.07	1.22	0.17	-1.08	-1.46	-0.39	-0.58
chrXII	155118	155164	.	-0.37	0.28	0.22	-0.12	0.93	0.20	-0.00	0.27
chrIV	322965	323024	.	0.15	0.84	0.04	0.45	0.56	0.03	-0.32	0.26
chrII	469318	469364	.	0.48	0.77	0.73	1.12	0.22	0.55	0.22	0.18
chrIII	223015	223069	.	0.01	0.86	0.52	-0.21	1.53	0.50	-0.47	-0.36
chrI	17543	17602	.	-0.60	-0.58	-0.24	-0.27	-0.46	-0.28	0.26	0.28
chrX	357890	357938	.	-0.12	0.09	0.41	0.59	0.09	0.35	0.02	0.45
chrXV	589885	589944	.	-0.17	0.00	-0.29	-0.24	-1.04	-1.10	0.03	0.11
chrX	361179	361234	.	0.22	-0.08	0.35	0.26	0.33	0.57	0.11	-0.30
chrVI	66697	66742	.	-0.35	-0.12	-0.10	-0.18	0.11	0.81	-0.04	0.02
chrXVI	487136	487193	.	-0.99	-0.49	-0.77	-0.30	-0.88	-1.13	0.03	0.32
chrIII	289816	289870	.	-0.16	-0.58	-0.45	-0.10	-1.18	-1.23	0.08	0.07
chrIII	240415	240474	.	-0.18	0.17	0.52	0.00	0.19	0.80	-0.29	-0.22
chrXV	609385	609444	.	0.37	-0.22	-0.43	0.17	-0.83	-0.35	-0.12	0.07
chrIV	468021	468070	.	0.06	0.77	0.88	0.27	1.31	0.67	-0.30	-0.34
chrXII	388956	389000	.	1.53	0.59	0.52	1.85	0.27	0.25	0.46	-0.21
chrXII	376155	376213	.	-0.00	-0.25	-0.24	-0.21	1.17	0.02	-0.41	-0.49
chrIX	346629	346688	.	-0.44	-0.16	-0.26	-0.28	1.14	0.43	0.04	0.19
chrIII	50002	50047	.	0.99	0.58	0.62	0.70	1.08	0.70	-0.01	-0.52
chrXVI	413537	413586	.	-0.12	0.07	0.04	0.14	0.85	0.25	-0.14	-0.21
chrXVI	478943	478995	.	-0.10	-0.65	-0.73	-0.62	-1.32	-1.59	-0.19	-0.24
chrIII	24401	24452	.	-0.13	-0.18	0.03	-0.33	-0.30	0.25	-0.03	-0.09
chrVI	233996	234050	.	-0.71	-0.57	-0.66	-1.30	-1.28	-1.39	-0.06	0.30
chrIII	278014	278073	.	-0.64	-0.35	-0.59	-0.46	-0.57	-0.39	-0.08	0.46
chrV	544270	544324	.	0.60	0.29	0.19	0.29	-0.51	-0.09	-0.03	-0.11
chrIII	3009	3059	.	2.13	-0.81	-1.02	2.24	-1.47	-1.86	0.95	0.15
chrIV	462613	462672	.	0.19	0.72	0.54	0.03	2.63	1.54	1.37	-0.19
chrIV	1238881	1238940	.	-0.38	-0.54	-0.39	-1.59	-0.27	-0.45	-0.55	-0.41
chrXIII	4299	4344	.	-0.02	0.52	0.50	0.09	1.46	0.78	0.20	0.24
chrIV	1258188	1258234	.	-0.20	-0.43	-0.20	-0.23	-0.80	-0.90	0.04	0.03
chrV	307034	307089	.	0.47	1.14	1.18	0.53	0.51	0.69	-0.34	-0.23
chrXI	519854	519898	.	1.94	0.41	0.50	1.88	0.89	0.37	0.50	-0.45
chrVI	206206	206254	.	-0.31	0.35	0.46	-0.25	1.25	0.67	-0.10	-0.54
chrIX	336030	336074	.	0.48	0.55	0.45	0.11	0.94	0.28	-0.04	-0.09
chrIII	215919	215974	.	0.13	0.63	0.79	0.06	1.39	0.71	-0.18	-0.34
chrIV	406168	406227	.	-0.20	0.16	-0.09	0.04	1.10	0.16	0.17	0.14
chrVII	13705	13757	.	0.18	0.15	0.35	-0.13	0.64	0.44	-0.26	-0.28
chrIV	1233381	1233440	.	-0.26	-0.49	-0.59	-0.30	-0.81	-0.59	-0.14	0.12
chrXVI	425745	425793	.	0.68	0.56	0.47	-0.03	0.63	0.06	0.01	-0.29
chrXII	142815	142874	.	-0.76	-0.40	0.01	-0.72	0.80	0.19	-0.32	0.20
chrIV	360866	360923	.	-0.19	-0.21	-0.65	-0.46	-1.10	-1.31	0.08	-0.12
chrVI	251306	251352	.	0.12	-0.20	0.05	-0.02	-0.49	-0.25	-0.05	-0.34
chrXVI	482737	482795	.	-0.36	-0.02	-0.28	-0.51	-0.87	-1.09	0.10	0.23
chrV	568665	568711	.	0.76	0.24	0.35	0.74	1.38	0.57	0.14	-0.12
chrIV	353665	353724	.	-0.13	-0.15	-0.20	-0.52	-1.15	-0.78	-0.48	-0.30
chrV	290629	290688	.	-0.30	0.16	-0.13	-0.17	1.18	0.45	-0.19	-0.05
chrXIV	106130	106177	.	0.71	0.46	0.30	0.65	-0.66	-0.08	-0.16	-0.39
chrXIV	203960	204018	.	0.25	0.08	-0.17	0.54	-0.44	-0.05	0.04	-0.15
chrX	388784	388838	.	0.22	-0.19	0.39	0.12	0.06	0.52	-0.05	0.03
chrII	516012	516060	.	0.04	-0.61	-0.16	-0.13	-0.94	-0.25	0.18	0.04
chrIX	342329	342388	.	-0.74	-0.39	-0.42	-0.82	0.64	-0.42	0.35	0.22
chrV	279829	279888	.	-0.58	-0.27	-0.17	-0.04	0.13	-0.07	-0.09	0.10
chrIII	140584	140643	.	-0.78	-0.14	0.00	-0.45	0.61	0.43	-0.19	-0.11
chrVII	8401	8460	.	-0.34	-0.72	-0.19	-0.48	-0.54	0.05	-0.25	0.01
chrX	381681	381736	.	1.61	0.24	0.27	1.20	0.74	0.18	0.24	-0.29
chrIII	63603	63656	.	-0.20	0.23	0.52	-0.39	1.08	0.75	-0.51	-0.24
chrVII	35401	35460	.	-0.70	-0.80	-0.86	-0.49	-1.57	-1.20	-0.03	-0.17
chrXVI	434437	434496	.	-0.32	-0.45	-0.67	-0.39	-0.96	-0.35	-0.34	0.11
chrIII	75001	75046	.	0.07	0.67	0.85	-0.06	1.63	0.65	0.37	-0.04
chrII	482806	482863	.	-0.28	0.32	0.28	-0.20	0.72	0.20	-0.23	-0.07
chrXVI	547637	547696	.	-0.59	-0.32	-0.20	-0.13	-0.01	-0.09	0.13	0.36
chrIX	344436	344481	.	-0.23	0.18	0.25	-0.23	1.49	0.37	-0.27	-0.27
chrIV	327165	327224	.	-0.52	-0.11	-0.12	-0.25	0.90	0.09	-0.31	-0.09
chrIII	286414	286473	.	-0.42	-0.67	-0.43	-0.41	-0.95	-0.75	-0.00	0.71
chrIV	403368	403426	.	-0.40	0.10	-0.20	0.16	0.72	0.03	-0.04	0.19
chrI	49346	49405	.	-0.68	-0.60	-0.42	-0.44	-0.97	-0.18	-0.15	0.21
chrXVI	443837	443896	.	-0.46	-1.12	-1.19	-0.91	-1.28	-0.75	-0.03	0.14
chrIX	370629	370688	.	0.17	-0.03	-0.96	-0.54	-0.95	-0.81	-0.17	0.51
chrXI	526851	526895	.	0.41	0.33	0.60	0.41	0.37	0.71	0.20	-0.20
chrVII	46701	46760	.	-0.76	-1.01	-0.59	-0.55	-1.29	-1.15	-0.29	0.05
chrXV	621385	621444	.	0.13	-0.12	-0.12	0.38	-0.26	-0.32	-0.06	-0.26
chrXV	681186	681232	.	-0.37	-0.35	-0.40	-0.35	0.35	0.12	0.52	0.67
chrIII	13101	13160	.	-0.41	-0.42	-0.28	0.05	-0.53	-0.54	0.61	0.45
chrV	282129	282188	.	0.45	0.64	0.93	0.13	0.87	0.51	-0.02	-0.17
chrIV	406269	406326	.	-0.26	0.14	-0.27	-0.44	0.87	0.08	-0.01	0.09
chrIII	40512	40560	.	0.14	0.46	0.19	-0.24	1.63	0.32	-0.04	-0.50
chrIV	314477	314524	.	-0.73	-0.46	-0.11	-0.47	0.15	0.25	-0.42	-0.07
chrXV	636785	636844	.	0.00	0.00	-1.56	-1.21	-2.09	-2.13	-0.09	0.73
chrXVI	468437	468496	.	-0.15	-0.76	-0.47	0.04	-0.69	-0.30	-0.07	-0.00
chrXIII	4715	4770	.	-0.29	0.12	0.04	-0.20	1.25	0.33	0.28	0.31
chrVII	25201	25251	.	1.72	1.96	1.85	1.75	0.88	0.74	0.11	-0.18
chrIII	253620	253667	.	0.47	0.21	0.43	0.61	-0.56	-0.58	-0.22	-0.47
chrXV	640085	640144	.	-0.23	-0.14	-0.20	0.04	-0.98	-1.10	-0.35	-0.08
chrV	564565	564624	.	0.00	0.00	-0.87	-0.34	0.34	-0.39	-0.43	0.51
chrXIV	92031	92087	.	-0.29	-0.28	0.25	-0.05	1.12	0.39	-0.26	-0.20
chrXII	392955	393014	.	-0.20	-0.49	-0.31	-0.01	-1.17	0.29	-0.28	-0.30
chrIV	387070	387114	.	0.04	0.41	0.14	-0.07	-1.15	-0.54	-0.15	-0.03
chrXIV	183359	183418	.	-0.36	-0.35	-0.29	-0.40	-1.08	-0.79	-0.33	-0.05
chrXIV	180759	180817	.	-0.06	-0.32	-0.05	-0.01	-0.77	-0.19	-0.13	-0.15
chrV	285629	285677	.	0.61	0.94	0.73	0.76	1.39	0.77	-0.12	-0.32
chrXVI	561444	561493	.	-0.43	-0.35	-0.23	-0.28	0.82	0.01	0.20	0.52
chrIII	258517	258570	.	0.01	-0.43	-0.90	-0.34	-0.91	-0.85	-0.24	-0.31
chrXII	238578	238629	.	-0.50	0.03	0.08	-0.07	1.18	0.37	-0.51	-0.24
chrXVI	493136	493188	.	-0.18	-0.33	-0.14	-0.40	-0.89	-0.47	-0.26	-0.38
chrVIII	86055	86114	.	-0.67	-0.58	-0.70	-0.96	-0.34	-0.54	-0.21	-0.10
chrVI	234195	234254	.	-0.45	-0.46	-0.45	-0.21	-1.08	-1.01	-0.31	0.10
chrII	502309	502365	.	0.03	-0.43	0.24	0.48	-0.62	0.15	0.01	0.06
chrXII	159818	159871	.	-0.11	0.24	-0.15	-0.23	0.80	-0.01	-0.06	-0.06
chrXVI	515346	515395	.	-0.09	0.16	-0.08	-0.07	0.67	0.20	-0.08	-0.05
chrX	358479	358538	.	-0.59	-0.46	-0.10	-0.10	-0.73	0.11	-0.11	-0.08
chrIV	341177	341224	.	0.06	0.43	0.51	0.02	0.38	0.50	-0.32	-0.41
chrIV	338165	338224	.	-0.53	-0.17	-0.22	-0.74	0.23	-0.25	-0.42	0.09
chrXIV	72830	72880	.	-0.19	-0.23	-0.31	-0.33	-0.37	0.35	0.01	0.40
chrVI	244510	244554	.	0.25	-0.10	0.15	0.06	-1.06	-0.82	0.08	-0.34
chrIII	213115	213159	.	0.15	0.51	0.98	0.12	1.38	1.41	-0.40	-0.66
chrXVI	455337	455396	.	0.57	-0.12	-0.31	-0.23	0.49	0.00	-0.15	-0.57
chrXII	163319	163371	.	0.97	0.43	0.50	0.60	0.69	0.33	0.21	0.09
chrVII	47610	47654	.	-0.08	-0.27	0.02	0.23	-0.89	-0.48	-0.35	-0.05
chrIV	381170	381215	.	-0.76	-0.45	-0.47	-0.23	-1.18	-1.30	-0.09	-0.06
chrIII	225425	225471	.	0.98	0.70	0.44	1.11	0.78	0.21	0.69	-0.08
chrXII	362955	363014	.	-0.80	0.14	0.18	0.06	0.82	0.41	-0.42	-0.23
chrVII	11205	11251	.	0.01	-0.02	0.15	-0.25	0.28	0.64	-0.08	-0.11
chrIX	359129	359188	.	-0.59	-0.22	-0.17	-0.62	1.17	0.12	-0.04	0.27
chrVI	252796	252855	.	0.14	-0.01	-0.22	-0.05	-0.60	-0.49	-0.05	-0.12
chrXII	368255	368314	.	0.34	0.11	0.11	0.19	0.63	-0.25	-0.35	-0.63
chrVII	27201	27260	.	-0.40	-0.60	-0.17	-0.42	-0.38	-0.08	-0.12	-0.09
chrIII	292414	292473	.	-0.58	-0.23	-0.72	-0.59	-1.06	-1.29	0.93	0.22
chrIV	375468	375527	.	-0.55	-0.43	-0.71	-0.48	-1.44	-1.80	-0.22	0.02
chrVI	260596	260655	.	-0.63	-0.16	-0.51	-0.12	-0.55	-0.24	-0.20	0.01
chrXVI	423843	423892	.	-0.55	0.29	0.27	-0.21	1.49	1.16	-0.33	-0.07
chrXVI	678340	678393	.	-0.21	-0.24	-0.17	-0.08	-0.31	-0.04	-0.08	0.02
chrXII	374455	374514	.	1.45	0.60	0.73	1.25	0.70	-0.55	0.86	0.24
chrIII	14501	14560	.	-0.19	-0.80	-0.51	0.00	-1.43	-1.17	1.31	0.58
chrX	360490	360534	.	-0.04	0.17	0.53	0.00	0.08	0.62	-0.24	-0.27
chrVII	6701	6760	.	-0.06	0.06	0.28	0.23	0.41	0.49	0.23	0.14
chrXIV	82330	82389	.	-0.36	-0.31	-0.23	-0.26	0.24	0.06	-0.06	0.02
chrVII	73003	73062	.	-0.61	-0.27	-0.50	-0.52	-0.39	-0.07	-0.24	-0.17
chrIII	87608	87661	.	0.78	-0.31	0.13	1.00	0.33	0.28	0.35	0.28
chrXI	505751	505810	.	0.03	-0.09	-0.03	0.23	-0.28	0.39	-0.28	-0.37
chrIV	357667	357723	.	0.04	0.70	0.58	0.03	-0.78	-1.38	-0.12	-0.39
chrIV	372277	372325	.	-0.02	-0.31	-0.33	-0.18	-1.64	-1.79	0.04	-0.01
chrXVI	482152	482196	.	0.76	0.43	0.32	0.06	-0.92	-1.18	-0.24	-0.52
chrIV	478029	478073	.	-0.61	0.24	0.72	-0.07	1.00	0.84	-0.26	0.01
chrII	476218	476262	.	0.03	0.28	0.07	0.20	0.11	0.69	-0.05	0.01
chrIV	374568	374627	.	-0.19	0.06	-0.44	0.04	-0.76	-1.33	-0.16	0.11
chrXV	669889	669936	.	0.16	-0.08	-0.32	-0.29	-0.92	-0.08	0.11	0.08
chrIII	114384	114443	.	0.00	0.00	0.00	0.00	0.00	0.00	0.00	1.26
chrVI	229406	229450	.	0.41	0.21	0.42	0.38	0.25	0.18	-0.18	-0.30
chrXVI	494136	494183	.	0.01	-0.10	0.24	0.04	-0.78	-0.09	-0.15	-0.11
chrIII	137095	137141	.	0.44	0.53	0.57	0.12	1.09	0.50	-0.13	-0.20
chrIV	1225987	1226039	.	0.17	0.15	-0.23	0.15	-1.15	-0.79	-0.23	-0.03
chrIII	44405	44456	.	-0.19	0.12	0.44	-0.82	1.09	0.15	-0.39	-0.24
chrVII	33401	33460	.	-0.23	-0.49	-0.32	-0.30	-1.01	-0.34	-0.22	0.06
chrXII	233285	233329	.	2.04	0.90	1.09	2.32	1.48	0.47	0.86	-0.12
chrIII	1906	1960	.	1.75	-0.33	-0.75	1.71	-1.66	-1.67	0.80	-0.05
chrVII	54802	54854	.	-0.07	0.17	0.17	0.03	-0.21	0.45	-0.35	-0.28
chrV	276729	276778	.	0.04	0.38	0.61	0.00	0.18	0.61	-0.07	-0.00
chrIV	342668	342712	.	0.09	0.44	0.65	0.10	0.23	0.72	-0.11	-0.03
chrXVI	511536	511595	.	-0.93	-0.23	-0.22	-0.58	1.07	0.55	0.37	0.11
chrIV	330465	330524	.	0.34	0.32	0.14	-0.03	0.96	-0.12	0.21	-0.38
chrXVI	497236	497295	.	-0.18	-0.31	-0.06	0.22	0.04	0.39	-0.21	-0.20
chrXVI	411637	411681	.	0.79	0.14	0.08	0.00	0.64	0.17	0.04	-0.24
chrXII	131215	131270	.	0.24	0.00	0.13	0.02	0.27	0.22	0.12	0.10
chrIII	45501	45556	.	-0.09	0.22	0.47	-0.02	1.43	0.41	-0.10	-0.09
chrIV	470018	470072	.	-0.16	0.23	0.62	-0.18	1.17	0.58	-0.09	-0.23
chrX	367680	367731	.	-0.27	0.36	0.47	0.32	1.18	0.61	-0.24	-0.07
chrIV	365865	365924	.	-0.34	-0.24	-0.40	-0.30	-1.19	-1.61	-0.01	0.13
chrIII	1604	1658	.	1.84	-0.04	-0.29	1.13	-1.34	-1.23	1.15	0.39
chrXI	510251	510310	.	-0.34	-0.38	-0.01	-0.21	0.41	0.33	-0.23	-0.10
chrI	38146	38196	.	-0.29	-0.09	0.19	0.02	0.50	0.74	-0.16	0.06
chrIII	224815	224874	.	-0.05	0.72	-0.31	0.06	2.04	0.93	1.38	0.03
chrIII	112584	112643	.	-0.69	-0.27	-0.53	-0.70	0.62	-0.53	-0.31	0.10
chrXV	679285	679344	.	-0.13	-0.33	-0.12	-0.42	-0.38	-0.08	0.04	0.17
chrII	515808	515865	.	0.01	-0.16	-0.36	-0.20	-0.68	-0.30	0.03	-0.05
chrV	560267	560324	.	-0.80	-1.69	-1.34	-0.50	-0.40	-0.20	-0.10	0.37
chrXVI	694437	694481	.	0.86	0.65	0.79	0.78	0.81	0.71	-0.13	-0.30
chrVI	3161	3214	.	0.35	0.51	0.68	0.22	1.99	1.09	0.30	0.21
chrIII	50201	50259	.	0.82	0.67	0.31	0.59	0.94	0.53	0.15	0.01
chrXVI	470437	470481	.	-0.43	0.28	-0.02	0.20	-0.79	-0.16	-0.28	-0.20
chrXVI	566137	566196	.	-0.02	-0.42	-0.34	0.08	0.84	0.14	0.26	0.02
chrXV	669486	669544	.	0.04	0.17	-0.27	0.27	-0.69	-0.28	0.09	0.11
chrX	362582	362629	.	-0.22	0.29	0.47	0.29	0.48	0.84	0.00	-0.08
chrVII	45401	45460	.	-0.29	-0.84	-0.53	-0.74	-1.30	-1.26	-0.15	0.23
chrXIV	193459	193518	.	-0.81	-0.74	-0.81	-0.53	-0.86	-0.18	-0.16	-0.10
chrIII	3801	3860	.	1.75	-1.03	-1.10	1.93	-1.54	-1.79	0.81	-0.15
chrXVI	413437	413494	.	-0.15	-0.17	0.06	0.04	0.90	0.11	-0.13	-0.02
chrXI	503758	503808	.	-0.14	0.08	0.20	-0.23	-0.53	0.28	-0.03	-0.08
chrIII	144086	144142	.	-0.50	0.06	-0.21	-0.14	-0.45	0.27	0.01	0.24
chrIII	130586	130641	.	0.60	-0.29	-0.19	0.45	0.49	-0.26	0.47	0.71
chrXII	138515	138574	.	-0.18	-0.07	-0.77	-0.57	0.81	-0.17	0.07	0.66
chrIII	142884	142943	.	0.12	-0.22	-0.06	-0.16	0.19	-0.06	0.27	0.65
chrIII	265821	265873	.	0.56	-0.08	-0.09	0.21	-0.45	-0.22	0.17	0.01
chrXII	369068	369112	.	1.86	0.79	0.83	1.50	1.00	0.29	0.84	-0.45
chrVIII	525756	525815	.	-0.28	0.02	0.03	0.18	0.12	0.30	0.03	-0.05
chrIV	328067	328124	.	-0.43	0.19	-0.10	-0.52	1.15	0.27	-0.20	-0.05
chrIII	152084	152143	.	-0.77	-0.93	-0.74	-0.84	-1.07	-0.32	-0.25	0.10
chrVI	229001	229053	.	0.00	-0.14	-0.06	0.07	-1.08	-0.64	-0.18	-0.13
chrXI	513951	514010	.	0.40	-0.32	0.07	0.06	0.34	-0.27	-0.04	-0.28
chrXVI	470938	470995	.	-0.38	0.48	0.43	-0.19	-0.57	-0.41	-0.32	-0.22
chrIII	227018	227062	.	0.41	1.16	0.84	0.70	1.73	0.65	0.15	-0.21
chrIV	433123	433172	.	-0.57	0.30	-0.07	-1.09	0.52	-0.19	0.11	0.74
chrIX	363129	363188	.	-0.34	-0.02	0.32	-0.10	0.98	0.06	-0.27	-0.16
chrXVI	522538	522589	.	0.09	-0.06	0.06	0.02	0.12	0.16	-0.25	-0.07
chrXII	142715	142774	.	-0.06	0.12	0.21	-0.56	0.96	0.34	-0.25	0.24
chrIII	251419	251466	.	0.48	0.35	0.13	0.76	-0.53	-0.39	0.08	0.00
chrX	203262	203321	.	-0.64	-0.77	-0.61	-0.31	0.31	-0.34	0.08	0.54
chrII	517608	517661	.	-0.33	-0.27	-0.44	0.05	-0.57	-0.15	0.17	0.14
chrXVI	702436	702494	.	0.18	0.10	0.47	0.10	-0.36	0.01	-0.35	-0.20
chrIV	324165	324224	.	-0.31	0.51	0.51	-0.31	1.04	0.30	-0.42	-0.14
chrXVI	552537	552596	.	0.00	0.04	-0.25	-0.15	0.74	0.27	0.06	0.11
chrVI	214296	214346	.	0.03	0.09	0.42	0.04	0.62	0.81	0.54	-0.13
chrXI	504051	504110	.	-0.50	-0.36	-0.27	0.17	-0.63	-0.22	0.08	0.17
chrIII	22604	22652	.	-0.18	0.12	0.65	0.17	0.08	0.28	-0.11	-0.00
chrIII	254714	254772	.	-0.35	-0.51	-0.66	-0.39	-1.48	-1.27	-0.46	-0.03
chrXVI	404443	404496	.	0.40	0.37	0.60	0.15	-0.64	0.01	-0.20	-0.43
chrXVI	404337	404385	.	0.66	0.60	0.57	0.34	-0.48	0.18	-0.06	-0.23
chrI	11916	11968	.	0.44	0.26	0.37	0.21	-0.03	0.58	-0.10	-0.32
chrXVI	451743	451793	.	1.42	0.14	0.04	1.34	0.09	-0.11	0.77	0.27
chrVI	203395	203453	.	-0.45	0.38	0.01	-0.34	1.02	-0.06	-0.22	-0.36
chrIV	472823	472867	.	1.22	1.98	1.58	0.96	0.81	0.39	-0.26	-0.18
chrXVI	465637	465696	.	-0.05	-0.26	-0.49	0.16	-0.73	-0.47	0.20	0.24
chrVI	248996	249055	.	-0.40	-1.21	-1.01	-0.23	-1.50	-1.49	0.19	0.53
chrVI	225407	225451	.	1.13	1.14	1.06	0.50	-0.62	-0.10	0.33	-0.45
chrIII	249623	249670	.	0.23	0.17	0.20	0.47	-0.47	-0.21	-0.11	-0.09
chrV	568365	568414	.	0.93	0.20	0.11	0.85	1.15	0.49	0.06	-0.11
chrVII	9903	9960	.	-0.34	-0.54	-0.41	-0.62	-0.32	-0.42	0.02	0.31
chrXI	508959	509006	.	0.18	0.40	0.49	0.16	0.69	0.74	-0.18	-0.06
chrIV	377770	377827	.	-0.51	-0.45	0.00	-0.34	-0.87	-1.18	-0.06	-0.03
chrXV	613085	613144	.	0.00	-0.20	0.01	0.01	-0.48	-0.09	-0.23	-0.10
chrII	507008	507064	.	-0.51	-0.47	-0.21	-0.19	-0.73	-0.28	-0.06	-0.01
chrIV	328667	328719	.	-0.40	-0.13	0.11	-0.43	1.17	0.08	0.04	0.16
chrXIV	84030	84089	.	-0.66	-0.15	-0.04	0.10	0.26	0.12	-0.04	0.52
chrIV	439215	439261	.	0.23	0.09	0.12	0.08	0.99	0.22	0.11	0.16
chrX	389279	389338	.	-0.27	-0.63	-0.15	-0.23	-0.45	-0.03	-0.17	-0.09
chrIII	91703	91761	.	1.30	0.97	1.02	1.03	0.08	0.54	0.42	0.26
chrXV	582585	582644	.	0.10	-0.34	-0.80	-0.02	-1.41	-1.06	0.09	-0.07
chrIV	1238581	1238640	.	0.33	0.31	0.17	0.19	0.03	0.06	-0.18	-0.37
chrXII	232587	232634	.	2.38	1.00	1.15	2.30	1.07	0.21	1.04	-0.11
chrIII	22801	22852	.	-0.29	0.11	0.17	-0.20	-0.40	0.11	-0.11	-0.09
chrIII	144484	144543	.	0.07	0.36	0.35	-0.25	-0.29	0.08	-0.05	0.18
chrVI	246502	246549	.	-0.15	-0.43	-0.20	0.12	-1.09	-0.56	-0.05	0.04
chrXVI	703936	703995	.	-0.21	0.14	0.12	-0.12	-0.44	0.03	-0.15	-0.16
chrVI	247196	247255	.	-0.27	-0.82	-0.78	-0.61	-1.33	-0.89	0.16	0.82
chrXI	507254	507308	.	0.11	-0.09	-0.10	-0.21	-0.10	0.34	-0.22	-0.19
chrVI	230598	230655	.	-0.24	-0.23	-0.38	-0.19	-0.95	-0.91	-0.07	0.14
chrIV	1241486	1241538	.	0.58	0.78	0.92	0.06	0.95	0.89	-0.07	-0.47
chrV	534865	534924	.	-0.46	-0.65	-0.46	-0.14	-0.99	-0.94	-0.07	0.20
chrV	549565	549624	.	-0.22	-0.33	-1.63	-1.39	0.44	0.31	1.05	0.53
chrIII	307814	307858	.	0.56	0.70	0.86	0.58	0.89	0.78	0.41	0.28
chrXVI	475042	475089	.	-0.57	-0.48	-0.48	-0.28	-1.34	-1.23	-0.06	0.23
chrIII	4101	4160	.	1.35	-0.33	-0.68	0.79	-0.77	-1.17	1.58	0.10
chrXI	526257	526310	.	0.36	0.09	0.55	0.13	0.54	0.83	-0.19	-0.38
chrIV	460017	460067	.	-0.30	0.23	0.34	-0.16	0.94	0.08	-0.01	-0.10
chrVII	75203	75262	.	0.04	-0.01	0.07	0.14	-0.58	0.05	-0.05	-0.06
chrIII	44501	44560	.	-0.50	0.08	0.03	-1.02	0.91	-0.08	-0.34	0.14
chrXV	587987	588043	.	0.54	-0.33	-0.01	0.24	-1.07	-1.19	0.30	-0.25
chrXIV	92837	92885	.	0.35	0.41	0.47	0.39	1.04	0.34	-0.09	-0.03
chrXIV	110730	110789	.	0.62	-0.57	-0.88	0.36	-1.67	-1.46	0.42	0.13
chrIII	131184	131236	.	0.72	-0.02	-0.11	0.47	1.03	0.14	0.48	-0.11
chrIII	302414	302473	.	0.12	-0.33	-0.46	0.30	-1.27	-0.82	0.48	0.27
chrV	536467	536511	.	-0.05	-0.40	-0.60	0.06	-0.98	-0.63	-0.20	-0.14
chrVI	71393	71452	.	-0.06	-0.19	0.33	0.23	-0.03	0.63	-0.18	-0.24
chrX	366895	366939	.	-0.03	0.34	0.71	-0.12	1.21	0.86	-0.08	0.05
chrXIV	183859	183918	.	-0.05	0.06	0.22	-0.01	-0.89	-0.50	-0.22	-0.18
chrXIV	110031	110089	.	1.04	-0.42	-0.07	0.76	-1.14	-0.83	0.16	-0.05
chrIV	366778	366823	.	0.30	0.20	0.05	0.25	-0.99	-1.20	0.23	-0.15
chrIII	268216	268267	.	2.29	-1.24	-1.50	2.31	-1.33	-1.13	1.25	-0.32
chrVI	199495	199554	.	-0.25	0.14	0.02	-0.56	2.23	0.88	2.66	-0.04
chrXV	664385	664444	.	-0.23	-0.46	-0.30	-0.46	-0.86	-0.55	-0.03	0.11
chrXII	388167	388212	.	1.38	0.28	0.09	1.04	-0.03	0.07	0.86	0.27
chrIX	376834	376885	.	-0.20	-0.36	0.23	-0.07	-1.03	-0.01	-0.16	0.17
chrVI	211510	211554	.	0.16	0.40	0.72	-0.01	0.93	1.10	-0.18	-0.33
chrXIV	113033	113084	.	1.79	-0.46	-0.34	1.94	-1.58	-1.31	0.79	0.09
chrV	272429	272488	.	-0.28	-0.34	-0.09	-0.06	-0.63	-0.20	-0.09	-0.04
chrIV	394168	394227	.	-0.28	-0.07	0.32	-0.18	-0.25	0.38	-0.12	-0.24
chrXIV	520833	520883	.	1.32	0.33	0.20	1.18	0.44	0.42	0.81	0.52
chrXVI	682440	682496	.	0.03	-0.37	-0.14	0.20	0.45	0.21	0.06	-0.04
chrVI	224795	224854	.	1.19	0.85	1.07	1.17	0.12	0.26	0.63	0.10
chrIII	301914	301973	.	0.03	-0.58	-0.14	0.23	-0.97	-0.57	0.43	0.13
chrXVI	538538	538595	.	-0.25	-0.31	-0.20	-0.38	-0.79	-0.35	-0.20	-0.13
chrXII	147115	147174	.	-0.65	-0.29	0.00	-0.25	0.63	0.41	-0.35	-0.28
chrXV	624585	624644	.	0.00	-0.55	-0.42	-0.48	-0.64	-0.83	-0.32	0.34
chrVI	80993	81052	.	0.31	-0.87	-0.73	0.26	-1.17	-1.06	0.15	0.04
chrXIV	85730	85787	.	-0.70	-0.49	-0.06	-0.32	0.76	0.31	-0.42	-0.17
chrII	513106	513165	.	-0.25	-0.74	-0.64	-0.16	-0.89	-0.64	0.10	-0.10
chrIV	334965	335024	.	0.00	0.50	0.09	0.16	1.22	0.52	-0.26	-0.58
chrIV	464828	464872	.	-0.03	0.66	0.31	-0.08	1.27	0.25	0.03	-0.06
chrVII	58705	58761	.	0.41	1.09	0.72	0.35	0.57	0.70	0.12	-0.20
chrIII	85202	85259	.	1.39	0.35	0.48	1.08	0.67	0.42	0.33	0.17
chrXVI	557537	557589	.	0.25	-0.05	0.41	-0.10	1.08	0.70	-0.16	0.23
chrIV	311268	311320	.	0.29	0.39	0.41	0.20	0.26	0.55	-0.05	-0.15
chrIII	304314	304373	.	-0.68	-0.72	-0.64	-0.26	-0.35	-0.15	0.28	0.39
chrXVI	537837	537890	.	-0.45	-0.22	0.03	-0.33	-0.66	-0.40	-0.07	0.03
chrXVI	398842	398894	.	-0.36	0.20	-0.12	-0.21	-0.46	0.31	-0.32	-0.18
chrIII	24108	24157	.	0.43	0.13	0.47	0.17	-0.17	0.60	-0.14	-0.32
chrXI	509951	510010	.	-0.65	-0.19	0.16	-0.37	0.24	0.13	-0.25	-0.28
chrIII	73104	73160	.	1.83	-0.42	-0.11	1.88	1.07	-0.06	0.98	0.05
chrIII	140789	140843	.	-0.45	-0.25	0.14	-0.48	0.62	0.41	-0.20	-0.18
chrXII	363355	363414	.	-0.33	-0.21	-0.00	0.30	0.68	0.12	0.14	0.07
chrIII	63701	63759	.	-0.55	0.01	0.17	-0.41	1.18	0.79	-0.37	-0.38
chrXI	498751	498810	.	-0.47	-0.27	-0.40	-0.30	-1.13	-0.51	-0.24	0.10
chrIII	281014	281073	.	0.01	0.17	0.31	-0.12	-0.53	-0.31	0.00	-0.13
chrIV	340265	340324	.	-0.10	0.33	0.59	0.55	0.30	0.03	-0.61	-0.13
chrI	31045	31104	.	0.15	0.10	-0.12	-0.44	1.36	1.07	0.83	0.14
chrVI	194395	194452	.	-0.24	0.14	-0.33	-0.79	1.19	0.18	-0.43	-0.31
chrIV	1255481	1255540	.	-0.66	-0.24	-0.24	-0.06	-1.17	-0.99	-0.23	0.04
chrIV	440425	440471	.	-0.02	0.42	0.36	0.48	1.34	0.55	-0.10	-0.07
chrVII	80103	80162	.	0.49	0.08	0.00	-0.22	-1.00	-0.72	0.00	0.03
chrII	468212	468265	.	-0.36	-0.37	-0.52	-0.01	-1.10	-0.44	-0.02	-0.09
chrXVI	552037	552081	.	0.17	0.04	-0.04	-0.24	0.41	0.20	-0.04	-0.34
chrI	21644	21691	.	-0.38	-0.01	-0.05	-0.04	-0.39	0.05	0.20	0.40
chrV	291731	291778	.	-0.27	0.16	0.11	-0.54	0.44	0.17	0.00	0.08
chrVI	207295	207354	.	-0.49	-0.43	-0.06	-0.43	0.95	0.16	-0.70	-0.41
chrVI	264196	264253	.	0.45	-0.27	0.02	0.31	-0.96	-0.85	0.46	0.24
chrXIV	75242	75289	.	-0.13	-0.64	-0.22	-0.20	-0.80	0.13	-0.10	0.43
chrXII	211478	211537	.	0.11	-0.29	0.01	0.30	-0.97	0.21	0.10	0.14
chrXV	651385	651444	.	-0.32	-0.10	0.33	0.11	-0.24	0.07	-0.31	0.10
chrV	561166	561223	.	-0.58	-0.53	-0.58	-0.65	-0.07	0.12	-0.38	-0.00
chrXV	648685	648744	.	-0.26	-0.14	-0.91	0.00	-1.27	-1.27	-0.13	0.44
chrXVI	563537	563589	.	-0.37	-0.10	-0.16	-0.37	1.53	0.64	0.12	-0.22
chrIII	31501	31560	.	-0.57	-0.12	0.07	-0.36	1.12	0.21	-0.38	-0.00
chrVI	226097	226153	.	0.17	0.11	0.07	-0.11	-1.06	-0.79	-0.01	-0.11
chrXVI	678047	678095	.	0.01	0.29	0.44	-0.23	-0.06	0.43	-0.23	-0.26
chrIV	1257481	1257540	.	0.21	-0.29	-0.07	0.05	-1.26	-1.29	0.03	0.08
chrIII	303215	303270	.	-0.61	-0.67	-0.83	-0.48	-1.34	-0.88	0.08	0.28
chrXII	228778	228837	.	-0.39	0.00	-1.22	-0.94	-0.14	-0.96	-0.37	0.82
chrVI	263308	263354	.	1.20	0.78	0.67	1.42	0.54	0.43	0.46	0.05
chrXIV	212759	212818	.	-0.35	-0.83	-0.72	-0.23	-0.99	-1.47	-0.11	0.37
chrI	162536	162588	.	1.51	0.54	0.50	1.66	0.86	0.68	0.83	0.56
chrIV	443013	443071	.	-0.17	0.05	0.06	-0.25	1.04	0.45	-0.35	-0.39
chrIX	364729	364788	.	-0.25	-0.28	-0.31	-0.80	0.23	-0.29	-0.39	0.32
chrIV	359665	359724	.	0.97	1.08	0.91	0.79	-0.45	-1.01	0.59	0.45
chrIV	338669	338724	.	-0.39	0.55	0.52	-0.18	0.93	0.65	-0.35	-0.13
chrXII	393163	393211	.	-0.30	-0.34	0.15	0.32	-0.83	0.60	-0.24	-0.25
chrIV	1526537	1526586	.	-0.07	0.27	0.48	0.12	1.70	0.83	0.31	0.40
chrV	264629	264680	.	0.53	0.86	0.57	0.55	-0.09	-0.19	0.47	0.30
chrXVI	575839	575896	.	-0.21	0.02	0.05	-0.25	-0.52	-0.14	-0.01	-0.02
chrXVI	572637	572696	.	0.03	-0.33	-0.20	-0.33	-0.41	-0.41	0.10	0.08
chrIV	368565	368624	.	0.77	0.17	0.03	0.18	-1.76	-1.84	-0.19	-0.47
chrX	359981	360038	.	-0.68	-0.23	-0.16	-0.30	-0.32	0.37	0.09	0.66
chrVII	28006	28057	.	-0.29	-0.21	-0.20	-0.32	-0.52	-0.11	-0.27	-0.08
chrIII	247914	247973	.	0.42	1.25	1.57	2.83	1.36	-0.04	0.85	2.32
chrVII	56102	56161	.	0.51	0.38	0.36	-0.38	-0.74	-0.36	-0.19	-0.38
chrIII	252624	252673	.	-0.08	-0.23	-0.09	-0.19	-0.88	-0.93	-0.10	-0.08
chrXVI	452044	452095	.	1.07	0.28	0.20	1.13	-0.01	0.03	0.52	0.01
chrXII	234478	234537	.	0.60	0.55	0.55	0.08	0.79	-0.42	0.04	-0.28
chrIV	436615	436659	.	-0.51	0.05	-0.06	-0.34	1.00	-0.08	0.02	0.23
chrVI	242197	242249	.	0.05	-0.42	-0.89	-0.42	-1.25	-1.28	-0.37	-0.03
chrXVI	704836	704895	.	-0.37	-0.42	-0.27	-0.18	-0.97	0.07	-0.50	-0.40
chrXVI	481837	481896	.	-0.02	0.16	-0.18	-0.08	-1.12	-1.39	-0.06	-0.28
chrXI	515463	515510	.	1.14	0.73	0.63	1.18	1.09	0.64	0.82	0.06
chrXVI	58625	58680	.	1.18	0.41	0.39	1.22	0.66	0.39	0.72	0.40
chrIII	237523	237569	.	-0.05	0.27	-0.02	0.01	0.52	0.71	-0.34	-0.29
chrIII	92702	92761	.	0.58	0.32	0.04	0.81	-0.41	-0.26	0.36	0.90
chrXI	513063	513108	.	0.33	0.63	0.67	0.83	1.19	0.62	-0.21	-0.32
chrIII	67403	67447	.	0.91	1.13	1.66	0.95	1.02	0.39	0.61	-0.35
chrVI	226896	226955	.	0.47	0.59	0.15	0.35	-1.00	-0.32	0.24	-0.09
chrII	514206	514265	.	-0.80	-0.87	-0.53	-0.78	-1.25	-0.83	-0.32	-0.02
chrV	296929	296986	.	0.13	0.93	0.99	0.34	0.37	0.37	0.47	-0.16
chrXII	156515	156574	.	-0.69	0.07	-0.07	-0.54	2.02	0.85	0.60	-0.02
chrXVI	469345	469395	.	-0.48	-0.49	0.02	-0.28	-0.92	-0.34	-0.15	0.12
chrVI	57692	57751	.	0.19	0.66	0.33	-0.12	-0.39	-0.44	-0.23	0.13
chrXII	238078	238137	.	-0.35	-0.38	-0.08	-0.54	0.77	-0.16	-0.40	-0.02
chrIX	375634	375683	.	-0.27	-0.33	-0.31	-0.39	-1.07	-0.05	-0.14	-0.24
chrVI	267596	267655	.	-0.60	-0.51	-0.30	-0.17	-1.05	-0.70	0.01	-0.07
chrIX	352029	352084	.	-0.57	0.09	0.14	-0.29	1.29	0.66	-0.27	-0.28
chrXII	224678	224737	.	-0.25	-0.24	-0.14	-0.77	0.17	-0.38	-0.00	0.59
chrXIV	214959	215017	.	-0.33	-0.35	-0.39	-0.21	-1.01	-1.49	-0.06	0.06
chrI	12755	12804	.	0.08	-0.02	-0.17	0.45	-0.55	-0.04	0.07	-0.18
chrIII	248115	248167	.	0.53	0.27	-0.07	0.14	-0.83	-0.31	-0.26	-0.11
chrVI	50491	50535	.	-0.18	-0.14	-0.32	-0.12	-0.80	-0.71	-0.26	-0.03
chrIV	450113	450172	.	0.53	-1.48	-0.06	0.15	0.15	0.48	0.09	-0.10
chrXV	675585	675644	.	0.31	-0.87	0.07	0.09	-0.71	-0.51	0.03	0.19
chrIII	308914	308973	.	-0.66	-0.24	-0.28	-0.57	-0.89	-0.24	0.10	0.28
chrIII	234429	234474	.	-0.21	0.23	0.29	0.10	1.12	0.72	-0.11	-0.08
chrXVI	529037	529096	.	-0.20	-0.53	-0.25	-0.07	-1.02	-0.42	0.23	0.06
chrIII	220015	220074	.	0.00	0.18	-0.51	-0.63	0.94	-0.17	-0.62	-0.30
chrIII	268689	268739	.	2.71	-1.24	-0.91	3.13	-1.12	-0.88	1.49	-0.15
chrIII	210515	210572	.	-0.05	0.21	0.48	-0.21	-0.07	0.28	-0.33	-0.10
chrXVI	566437	566496	.	-0.13	-0.26	0.05	-0.14	0.68	0.03	0.14	-0.14
chrXI	515051	515110	.	0.26	-0.33	-0.22	0.27	0.58	-0.29	0.72	0.20
chrIII	211521	211574	.	-0.26	0.19	0.25	-0.33	0.48	0.80	-0.08	-0.14
chrXV	639191	639235	.	0.46	0.40	0.37	0.31	-0.99	-0.91	-0.15	-0.48
chrII	519407	519465	.	-0.28	-0.83	-0.10	-0.20	-0.60	-0.03	-0.10	-0.16
chrVII	62208	62261	.	-0.85	-0.27	-0.12	-0.57	0.46	0.30	-0.48	-0.18
chrXI	532051	532103	.	-0.15	-0.26	0.12	-0.30	0.10	0.48	-0.33	-0.22
chrIII	66507	66552	.	1.17	1.49	1.64	1.27	1.22	0.61	0.71	-0.06
chrIII	272416	272473	.	1.62	-0.88	-0.79	1.73	-0.70	-0.63	1.09	0.18
chrV	539466	539523	.	-0.10	0.05	-0.14	-0.12	-0.77	-0.45	0.21	-0.13
chrIV	432613	432671	.	-0.49	0.04	0.05	-0.77	1.01	0.01	0.01	0.09
chrXIV	111731	111787	.	2.07	-0.43	-0.66	2.11	-1.20	-0.69	0.91	-0.05
chrIII	118984	119043	.	-0.15	-0.21	0.16	-0.42	0.62	0.35	-0.29	0.06
chrXII	226182	226236	.	-0.40	0.19	0.31	0.05	1.42	0.62	-0.12	-0.17
chrXIV	70540	70585	.	0.10	0.44	0.23	0.49	-0.26	0.81	-0.07	-0.14
chrXII	166315	166374	.	-0.47	-0.17	0.03	-0.21	-0.18	-0.20	-0.39	-0.17
chrV	547278	547323	.	0.57	0.05	0.50	0.81	0.42	0.75	0.45	0.00
chrXVI	568040	568091	.	0.50	0.01	0.10	0.29	0.67	0.17	0.12	-0.37
chrIII	240715	240774	.	-1.07	-0.23	-0.34	-0.74	-0.70	-0.51	-0.32	0.26
chrIV	331564	331623	.	0.51	0.58	0.57	0.66	1.02	0.11	0.04	-0.28
chrVI	252896	252955	.	0.22	-0.16	-0.09	0.15	-0.40	-0.36	0.04	-0.07
chrX	371979	372035	.	-0.27	0.28	0.22	-0.09	1.17	0.38	-0.26	-0.29
chrIV	447720	447767	.	-0.49	-0.32	-0.09	-0.85	0.02	-0.07	-0.09	0.24
chrXVI	407837	407896	.	0.25	-0.02	0.19	0.10	0.13	0.03	-0.12	0.13
chrVII	24608	24660	.	1.12	0.86	1.03	1.19	0.31	0.33	0.34	-0.20
chrIII	136489	136535	.	0.47	0.35	0.35	0.30	1.20	0.64	0.01	-0.26
chrV	295230	295288	.	-0.19	-0.06	0.04	-0.49	-0.11	-0.33	0.07	-0.11
chrXVI	519736	519782	.	-0.16	0.28	0.12	0.01	0.30	0.38	0.38	0.05
chrIV	336665	336724	.	-0.33	-0.13	-0.04	-0.68	0.57	0.09	-0.29	0.10
chrIV	1258885	1258939	.	-0.11	-0.03	-0.24	0.21	-0.89	-0.74	-0.16	-0.05
chrIII	208930	208974	.	0.08	0.10	0.57	0.10	0.24	0.98	-0.32	-0.21
chrXI	533152	533196	.	0.80	0.14	0.32	0.89	0.18	0.55	0.06	-0.17
chrXVI	411538	411582	.	0.65	-0.00	0.17	-0.02	0.59	0.14	-0.00	-0.20
chrIII	143289	143343	.	-0.58	-0.40	-0.36	-0.46	-0.39	-0.28	-0.01	0.24
chrXII	157315	157374	.	-0.75	-0.03	-0.10	-0.32	0.93	0.05	0.17	0.05
chrXVI	571937	571996	.	-0.32	-0.29	-0.31	-0.51	0.39	0.10	-0.11	0.34
chrIII	243821	243873	.	0.22	0.27	0.24	-0.02	-0.84	0.37	-0.09	-0.06
chrVII	64602	64659	.	-0.25	-0.01	-0.02	-0.45	1.24	0.67	0.14	-0.27
chrXIV	95730	95785	.	-0.03	0.03	0.12	-0.22	0.45	0.48	-0.03	-0.07
chrVII	59702	59761	.	0.00	0.00	-0.56	-0.78	0.06	-0.03	-0.31	0.40
chrIII	57604	57650	.	0.42	1.17	1.33	0.10	0.32	1.20	-0.28	-0.41
chrXV	602285	602344	.	-0.69	-1.76	-0.51	-1.27	-0.27	0.05	-0.02	-0.03
chrXV	621185	621244	.	0.35	0.18	0.04	0.48	-0.35	-0.46	-0.27	-0.35
chrXVI	430637	430696	.	-0.22	-0.14	0.12	0.03	0.22	0.24	-0.24	-0.34
chrIV	337665	337719	.	-0.40	0.11	0.36	-0.28	0.96	0.41	-0.13	-0.12
chrVI	200295	200354	.	-0.52	0.20	-0.06	-0.70	0.86	-0.06	0.07	-0.00
chrIII	43712	43760	.	-0.18	-0.06	0.51	0.02	1.14	0.32	-0.13	-0.09
chrIX	336729	336788	.	-0.45	-0.36	-0.48	-0.38	0.33	-0.36	0.13	0.37
chrVII	60302	60361	.	0.00	-0.30	-0.38	-0.48	0.12	-0.11	-0.12	0.43
chrXII	134916	134967	.	-0.17	0.09	0.25	0.26	1.12	0.55	-0.25	-0.11
chrIV	368872	368918	.	1.34	0.66	0.65	0.49	-1.28	-1.42	0.10	-0.38
chrIV	339065	339124	.	-0.40	0.39	0.30	-0.50	0.73	0.61	-0.51	-0.45
chrVI	225495	225554	.	0.63	0.66	0.47	0.04	-0.88	-0.52	0.08	-0.48
chrIX	351136	351186	.	-0.32	0.07	0.08	-0.29	1.46	0.83	0.01	0.06
chrXV	628485	628544	.	0.06	-0.73	-0.53	0.16	-1.03	-0.63	0.19	0.03
chrIII	2701	2749	.	2.24	-0.67	-0.93	2.30	-1.54	-1.65	0.91	-0.01
chrXVI	428637	428696	.	-0.62	-0.42	-0.69	-0.83	0.00	-0.28	-0.22	0.12
chrIV	452713	452772	.	0.39	-0.32	-0.46	-0.45	0.21	-0.17	-0.07	-0.19
chrII	507306	507365	.	-0.09	-1.23	-0.27	-0.34	-0.85	-0.29	-0.07	-0.01
chrXVI	401542	401596	.	-0.03	0.23	0.17	0.25	-0.34	0.43	-0.32	-0.41
chrVII	70203	70247	.	0.43	0.07	0.21	0.44	0.64	0.49	0.19	0.09
chrIII	219815	219863	.	-0.61	0.31	0.12	-0.53	1.25	0.37	-0.39	-0.46
chrXV	662891	662939	.	0.14	0.18	0.20	0.26	-0.23	0.15	-0.11	-0.20
chrXVI	483036	483095	.	0.09	0.01	-0.38	-0.39	-1.17	-1.23	-0.28	-0.23
chrVI	268396	268455	.	-0.14	-0.33	-0.27	-0.27	-1.08	-0.74	0.78	0.40
chrV	271629	271688	.	-0.03	-1.08	-0.00	-0.19	-0.71	0.05	-0.44	-0.11
chrVI	232707	232751	.	-0.09	-0.53	-0.36	-0.22	-0.87	-1.04	-0.04	0.05
chrIV	384173	384218	.	-0.01	-0.21	0.01	-0.04	-0.68	-0.37	-0.14	-0.35
chrXV	637387	637439	.	-0.14	-0.31	-0.20	-0.07	-0.80	-0.93	-0.10	-0.13
chrIV	437313	437372	.	-0.18	-0.52	-0.28	-0.20	0.53	0.01	-0.16	-0.07
chrXII	247978	248037	.	0.78	-0.31	-0.44	0.33	-0.35	-0.27	0.17	0.12
chrVII	2701	2760	.	0.00	0.71	0.26	0.00	0.40	0.27	0.06	-0.33
chrXV	608385	608443	.	0.02	-0.86	-0.20	-0.06	-0.82	-0.46	-0.07	0.01
chrIII	313518	313568	.	0.01	0.11	0.24	0.19	0.18	0.33	0.19	0.06
chrIX	342429	342481	.	-0.19	0.07	-0.31	-0.45	0.93	0.08	0.21	0.13
chrIX	370833	370886	.	-0.63	-0.37	0.01	-0.65	-0.54	0.29	-0.42	-0.25
chrIV	407168	407227	.	-0.35	-0.34	-0.11	-0.42	0.95	0.05	-0.24	-0.25
chrXVI	411937	411996	.	0.09	0.15	0.01	0.04	0.63	0.03	-0.06	-0.20
chrXVI	449739	449796	.	1.62	-0.54	-0.31	1.64	-0.57	-0.25	0.63	-0.02
chrII	470211	470263	.	0.05	0.42	0.41	0.47	-0.51	0.04	-0.03	-0.36
chrIV	376068	376127	.	-0.22	-0.29	-0.67	-0.41	-1.28	-1.54	-0.18	0.04
chrVII	50501	50560	.	-0.04	0.09	0.24	0.10	-0.94	-0.35	-0.46	-0.30
chrII	491813	491863	.	0.54	0.42	0.63	0.38	0.91	0.58	0.06	-0.02
chrXVI	705445	705493	.	-0.03	-0.09	-0.45	-0.20	-0.53	-0.02	-0.08	0.13
chrIII	206216	206274	.	-0.29	-0.56	-0.17	-0.11	-1.05	0.11	-0.30	-0.01
chrX	371679	371738	.	-0.75	0.23	0.14	-0.24	1.04	0.28	-0.16	-0.01
chrIII	601	660	.	1.54	1.23	1.17	1.06	1.50	1.00	1.63	-0.23
chrXIV	202466	202516	.	-0.58	-1.04	-0.51	0.04	-1.19	-0.51	-0.30	0.02
chrXV	610885	610944	.	-0.76	-0.88	-1.33	-0.59	-0.96	-0.58	-0.11	-0.16
chrXVI	571037	571096	.	-1.28	-0.88	-0.59	-0.76	0.07	-0.10	-0.12	0.33
chrVI	141009	141063	.	0.63	-0.30	-0.05	0.68	0.39	0.19	0.10	0.08
chrIV	353265	353319	.	-0.39	-0.25	-0.14	0.02	-1.14	-0.86	-0.29	-0.10
chrXI	505451	505510	.	-0.14	-0.97	-0.17	0.14	-0.69	-0.09	-0.15	-0.18
chrIII	237119	237172	.	-0.22	0.02	0.02	-0.17	0.26	0.16	-0.26	-0.18
chrXVI	464147	464196	.	0.50	0.44	0.34	1.54	0.45	0.30	0.33	0.27
chrVII	821685	821744	.	1.63	0.62	0.64	1.59	0.92	0.71	1.05	0.74
chrXIV	188366	188410	.	0.74	0.13	-0.06	0.34	-0.98	-0.15	0.02	-0.28
chrV	272638	272688	.	-0.37	-0.41	-0.23	-0.29	-0.71	-0.03	-0.28	-0.11
chrI	41946	42005	.	0.00	0.00	-0.53	-0.81	0.43	0.38	0.98	0.64
chrVI	264797	264852	.	0.72	0.13	0.41	0.75	-0.54	-0.42	0.41	0.04
chrI	18543	18602	.	-0.62	-0.88	-0.61	-0.06	-0.78	-0.35	-0.10	0.06
chrXI	504551	504610	.	0.24	-0.71	-0.37	-0.18	-0.49	0.00	-0.07	0.49
chrIII	48709	48753	.	1.17	0.64	0.71	1.28	1.10	0.50	0.37	0.14
chrIX	352129	352188	.	-0.28	-0.37	-0.18	-0.45	1.02	0.48	-0.20	-0.11
chrXVI	517838	517895	.	0.05	0.33	0.38	-0.10	0.55	0.16	-0.12	-0.25
chrIV	461527	461572	.	-0.53	-0.08	0.12	-0.71	0.42	-0.14	0.32	0.61
chrVI	59292	59351	.	-0.51	-0.58	-0.29	-0.49	-0.69	-0.49	-0.09	0.03
chrXV	587585	587644	.	0.37	-0.35	-0.57	0.32	-1.26	-1.17	0.35	0.07
chrVI	203197	203241	.	-0.67	0.05	-0.15	-0.87	1.29	0.13	-0.06	-0.09
chrXVI	455937	455996	.	-0.22	-0.19	0.23	-0.20	0.56	0.11	-0.14	-0.38
chrII	223806	223859	.	1.50	0.46	0.48	1.50	0.91	0.66	0.97	0.51
chrXVI	423937	423996	.	-0.53	0.18	0.33	-0.46	1.58	1.31	-0.17	-0.02
chrXV	591986	592035	.	-0.61	-0.42	-0.56	-0.39	-1.07	-0.61	-0.09	0.16
chrVI	86894	86946	.	-0.06	-0.14	-0.19	0.11	-0.98	-0.86	0.07	0.09
chrXV	588690	588735	.	0.20	-0.11	-0.06	0.53	-1.05	-0.87	0.16	-0.01
chrVI	181595	181654	.	-0.52	-0.79	-0.10	-1.34	-0.18	0.31	-0.18	0.04
chrXIV	109834	109888	.	0.95	0.05	-0.04	0.64	-0.96	-0.76	0.11	0.03
chrII	475921	475965	.	0.24	0.28	0.34	0.25	-0.09	0.55	-0.10	0.04
chrIII	150184	150243	.	0.00	0.00	0.40	0.00	0.00	0.00	0.00	0.00
chrXII	231078	231137	.	0.41	0.19	-0.26	0.14	1.36	0.12	0.65	-0.04
chrXII	354656	354712	.	-0.28	0.28	0.43	-0.34	-0.37	0.50	-0.40	-0.42
chrI	33446	33503	.	-0.36	-0.24	0.20	0.02	0.42	0.31	0.02	-0.12
chrI	44861	44905	.	0.67	0.55	0.28	0.53	0.23	0.66	0.11	0.05
chrXIV	70040	70088	.	0.55	0.29	0.31	0.72	0.28	0.43	0.16	-0.14
chrXI	515366	515410	.	1.22	0.63	0.62	0.87	1.02	0.46	0.58	-0.21
chrXVI	478737	478796	.	-0.33	-0.95	-0.53	-0.35	-1.39	-1.60	-0.24	-0.20
chrXII	226678	226737	.	-0.35	0.21	0.10	-0.50	1.24	0.29	-0.42	-0.42
chrIII	57201	57260	.	0.00	-0.32	-0.05	-0.95	-0.39	-0.27	-0.35	0.46
chrVII	46201	46260	.	-0.45	-0.54	-0.45	-0.45	-1.12	-1.52	-0.21	0.15
chrXVI	485941	485994	.	0.51	0.62	0.77	1.47	0.73	-0.00	0.01	0.00
chrIII	296914	296973	.	0.06	-0.72	-1.42	-0.51	-1.40	-1.19	0.14	0.74
chrIX	365430	365486	.	0.05	-0.14	-0.04	-0.15	0.56	0.30	-0.01	0.23
chrXVI	505736	505795	.	0.48	0.05	0.03	0.61	0.67	0.36	0.29	0.12
chrXVI	556237	556296	.	-0.05	0.53	0.15	-0.31	1.15	0.69	-0.25	-0.12
chrXV	653488	653541	.	-0.26	-0.18	0.20	-0.14	-0.04	0.32	-0.05	-0.32
chrVI	269396	269455	.	-0.59	-0.52	-0.38	-0.41	-1.21	-1.12	1.40	0.24
chrXIV	106830	106889	.	0.08	-0.35	-0.28	-0.21	-1.25	-0.89	0.02	-0.20
chrXV	630685	630744	.	0.17	0.21	-0.02	0.14	-0.59	-0.53	-0.06	-0.05
chrI	32647	32691	.	0.53	0.59	0.70	0.29	0.91	0.76	0.25	0.10
chrXII	1061216	1061265	.	0.46	0.09	0.41	-0.02	0.01	0.05	-0.24	-0.22
chrXIV	209759	209810	.	-0.02	-0.34	-0.30	0.17	-1.27	-1.30	-0.23	-0.18
chrXVI	432947	432993	.	0.92	0.17	0.11	1.15	-0.09	0.55	-0.02	-0.49
chrIV	1253281	1253340	.	0.18	0.03	-0.26	-0.07	-0.86	-0.43	-0.18	-0.22
chrIII	73204	73256	.	1.45	-0.24	-0.14	1.42	0.85	-0.12	0.81	-0.02
chrIV	470813	470872	.	-0.92	-0.29	-0.26	-0.66	0.35	-0.19	-0.08	0.07
chrXIV	78230	78287	.	-0.07	-0.08	-0.16	-0.06	-0.47	0.07	-0.15	-0.07
chrVI	267811	267855	.	0.26	0.05	0.15	0.24	-0.83	-0.75	0.09	0.07
chrIV	320280	320324	.	-0.28	-0.07	-0.03	-0.02	0.77	0.42	-0.02	-0.09
chrIII	80806	80861	.	-0.53	0.39	0.36	-0.24	1.26	0.32	-0.46	-0.19
chrXVI	695241	695296	.	0.74	1.14	0.98	0.70	2.11	1.70	0.66	-0.48
chrV	540165	540220	.	-0.03	-0.19	0.16	0.01	-0.86	-0.33	0.23	-0.06
chrXVI	464650	464695	.	0.23	-0.11	0.14	0.40	-0.11	0.36	0.26	0.01
chrIV	465324	465368	.	1.18	1.30	1.15	0.42	0.57	-0.32	0.34	-0.49
chrIV	403668	403727	.	-0.75	0.06	-0.18	0.04	0.77	0.00	0.08	0.55
chrIV	377668	377727	.	-0.62	-0.53	-0.32	-0.64	-1.22	-1.63	-0.12	0.10
chrXVI	680746	680792	.	-0.40	-0.03	0.13	0.14	0.08	0.30	0.05	0.41
chrIII	54702	54760	.	0.04	-0.05	0.15	0.04	-0.25	0.66	0.04	0.05
chrII	30137	30181	.	1.77	0.78	0.81	1.30	0.81	0.60	0.49	-0.03
chrVI	72193	72252	.	0.00	0.10	0.05	0.28	-0.17	0.43	0.03	-0.32
chrXIV	205564	205617	.	-0.16	-0.16	-0.35	0.05	-1.18	-0.65	-0.15	-0.26
chrI	37646	37696	.	-0.27	-0.39	0.13	0.06	0.14	0.61	-0.40	-0.28
chrXII	363455	363514	.	-0.83	-0.45	-0.15	-0.53	0.48	-0.08	-0.30	-0.06
chrII	508506	508565	.	-0.11	-0.39	-0.43	-0.23	-1.04	-0.22	-0.08	0.13
chrXI	525357	525403	.	0.37	1.01	0.91	0.54	0.41	0.71	-0.05	0.19
chrXIV	194660	194715	.	-0.48	0.07	-0.20	-0.18	-0.26	0.08	-0.09	-0.02
chrIX	375832	375888	.	-0.05	-0.03	0.17	-0.24	-0.98	0.23	-0.06	-0.28
chrVII	571249	571305	.	0.83	-0.11	-0.04	1.09	0.54	0.33	0.26	0.16
chrIV	361169	361224	.	-0.05	0.13	-0.07	-0.19	-1.12	-1.55	-0.03	-0.15
chrXIV	115035	115086	.	0.19	0.16	0.01	0.12	-0.50	-0.12	0.13	0.05
chrXII	151315	151374	.	-0.12	-0.12	-0.27	-0.30	0.83	0.22	0.14	0.04
chrVII	40702	40756	.	0.07	0.24	0.15	0.25	-0.50	-0.58	-0.09	0.26
chrXIV	81130	81189	.	0.18	0.17	0.09	0.18	0.26	0.58	-0.21	-0.39
chrV	543565	543624	.	-0.10	-0.18	-0.30	-0.43	-0.48	-0.20	0.12	-0.17
chrVI	52399	52450	.	-0.18	-0.24	-0.30	0.08	-0.93	-0.50	-0.34	-0.34
chrIV	1235981	1236040	.	-0.49	-0.28	-0.44	-0.67	-0.63	-0.02	0.01	-0.01
chrXIV	201262	201316	.	0.63	0.28	0.26	0.89	-0.41	-0.03	0.36	0.21
chrVI	266996	267055	.	-0.73	-0.39	-0.48	-0.33	-1.00	-0.87	0.13	-0.04
chrXV	599485	599544	.	0.20	-0.30	-0.23	0.36	0.07	-0.14	0.45	0.48
chrIX	352734	352782	.	-0.58	-0.23	-0.08	-0.28	1.03	0.41	-0.36	-0.26
chrXVI	515739	515794	.	-0.34	-0.34	-0.07	0.32	0.71	0.22	-0.11	-0.04
chrVII	1001	1060	.	1.14	-0.55	-0.42	0.69	0.00	-0.51	0.92	0.22
chrIX	350929	350988	.	-0.12	0.17	0.45	-0.10	1.45	0.84	-0.27	-0.15
chrIII	36206	36256	.	-0.23	0.07	0.20	-0.22	1.47	0.40	-0.44	-0.49
chrXVI	852763	852814	.	1.09	0.35	0.34	1.32	0.72	0.56	0.80	0.67
chrXVI	711636	711680	.	0.40	0.88	0.79	0.29	-0.55	-0.41	-0.41	-0.28
chrXV	619886	619935	.	0.06	-0.23	-0.04	0.20	-0.07	-0.31	0.01	-0.09
chrIII	56012	56060	.	-0.20	-0.46	0.41	-0.08	-0.18	1.01	-0.21	-0.35
chrVI	191295	191354	.	-0.32	0.35	0.17	0.16	0.82	0.07	0.12	0.09
chrII	523506	523565	.	-0.29	-0.61	-0.75	-0.15	-1.02	-0.34	-0.09	-0.07
chrVI	79393	79452	.	-0.11	-0.18	-0.32	-0.55	-0.90	-0.83	0.03	-0.02
chrXV	677099	677143	.	0.64	0.38	0.39	0.66	-0.02	0.69	-0.09	-0.30
chrIV	328165	328224	.	-1.03	-0.19	-0.23	-0.70	1.08	-0.07	-0.16	-0.03
chrXVI	485439	485490	.	1.16	0.52	0.87	1.12	0.68	0.19	0.64	-0.13
chrXII	156315	156374	.	-0.99	-0.07	-0.19	-0.52	1.39	0.51	0.07	-0.05
chrXI	534751	534809	.	-0.56	0.07	-0.33	-0.51	-0.33	0.39	-0.23	-0.21
chrIII	49607	49660	.	1.47	0.94	0.78	1.58	1.23	0.66	0.39	-0.25
chrXVI	408139	408189	.	0.21	-0.31	0.41	0.18	0.52	0.30	-0.18	-0.08
chrXV	609987	610041	.	-0.27	-0.45	-0.21	0.06	-0.57	-0.05	-0.03	0.02
chrX	375582	375636	.	-0.21	-0.16	-0.28	-0.66	0.98	0.25	-0.00	-0.26
chrIII	285120	285173	.	-0.01	-0.01	-0.21	0.23	-0.77	-0.76	0.15	0.18
chrXIV	104333	104385	.	-0.09	-0.73	-0.04	-0.23	-1.08	-0.24	-0.13	-0.09
chrVI	185895	185953	.	-0.06	0.14	0.30	0.02	0.46	0.92	-0.55	-0.68
chrIV	383770	383824	.	-0.14	-0.26	-0.11	0.10	-0.35	-0.25	-0.04	-0.23
chrXII	148115	148174	.	-0.39	-0.35	0.09	-0.29	1.04	0.55	-0.24	-0.28
chrXV	680685	680744	.	-0.08	0.14	-0.00	0.04	-0.45	-0.31	0.31	0.28
chrIII	231215	231274	.	0.00	0.00	-0.14	0.00	0.82	-0.56	-0.34	0.09
chrIV	382670	382721	.	-0.08	-0.30	-0.13	-0.03	-1.06	-0.79	-0.23	-0.33
chrIV	326465	326524	.	0.02	0.07	0.18	-0.35	1.16	0.28	-0.40	-0.27
chrXVI	769375	769434	.	2.03	0.82	0.72	1.38	0.62	0.15	0.81	1.22
chrVI	71593	71652	.	0.22	-0.29	0.04	0.12	-0.13	0.39	-0.13	0.04
chrIV	399168	399227	.	-0.34	-0.41	0.10	-0.33	0.36	-0.04	-0.25	-0.10
chrVII	16006	16050	.	0.78	0.24	0.40	0.69	1.07	0.76	0.03	-0.35
chrIV	467413	467466	.	-0.36	0.50	0.49	-0.24	1.26	0.36	0.06	0.22
chrIV	451515	451572	.	0.43	-0.05	-0.09	0.52	0.32	0.34	0.35	-0.11
chrXI	520851	520910	.	1.11	0.51	0.39	1.27	0.51	0.17	0.54	0.31
chrIII	296814	296873	.	0.00	0.00	-1.54	-0.33	0.00	0.00	0.04	0.79
chrXVI	544342	544394	.	-0.33	-0.44	-0.59	-0.14	-0.31	-0.39	-0.21	-0.08
chrVII	58203	58251	.	0.59	0.91	1.03	0.86	0.71	0.60	0.16	-0.24
chrIII	294814	294873	.	0.00	0.00	0.00	0.00	0.00	0.00	1.51	1.17
chrVII	37201	37260	.	0.01	-0.40	-0.55	-0.28	-1.17	-0.87	0.17	0.13
chrXVI	523837	523896	.	-0.78	-0.32	-0.45	-0.36	-0.41	-0.08	-0.11	0.20
chrVI	198196	198251	.	-0.08	0.63	0.37	0.27	1.55	0.60	0.44	-0.10
chrXVI	542937	542996	.	-0.29	-0.19	-0.47	-0.32	-0.35	-0.63	-0.13	0.15
chrXVI	714336	714395	.	-0.10	0.01	-0.35	-0.03	-1.16	-1.04	-0.35	-0.06
chrVII	15001	15057	.	-0.13	-0.13	0.05	-0.01	0.45	0.14	0.11	0.01
chrVII	77711	77762	.	0.48	0.61	0.73	0.35	-0.38	-0.19	-0.12	-0.01
chrVII	44201	44254	.	-0.27	-0.47	-0.34	0.08	-1.24	-1.11	-0.26	-0.14
chrIV	408168	408227	.	-1.14	-0.06	-0.33	-0.99	1.63	0.52	0.72	0.61
chrIII	230520	230569	.	-0.20	0.95	0.80	0.14	1.30	0.49	-0.52	-0.65
chrIV	436013	436072	.	-0.64	-0.01	-0.25	-0.96	0.97	-0.15	0.31	0.76
chrXVI	568343	568387	.	0.22	0.14	0.15	0.36	1.16	0.72	0.13	-0.06
chrIII	315327	315371	.	0.61	0.41	0.37	0.49	0.47	0.43	0.47	0.01
chrVI	223495	223539	.	0.89	0.74	0.98	0.90	-0.01	0.63	0.06	0.10
chrIII	145384	145440	.	0.16	-0.13	0.35	0.01	-0.14	0.39	-0.10	-0.07
chrXI	514551	514610	.	0.54	0.15	0.51	0.21	0.36	-0.13	-0.34	-0.85
chrII	489906	489965	.	0.57	0.17	0.40	0.69	1.11	0.49	0.05	-0.25
chrII	476606	476655	.	0.15	-0.07	0.38	0.00	-0.08	0.22	-0.37	-0.33
chrIII	39501	39560	.	0.00	-0.23	-0.65	-0.96	1.66	0.29	1.69	0.11
chrIV	353965	354017	.	0.29	-0.17	-0.30	0.02	-0.77	-0.54	-0.00	-0.30
chrVI	250096	250155	.	-1.00	0.00	-0.78	-1.24	-1.36	-1.28	-0.09	0.58
chrIII	52501	52560	.	0.75	0.11	0.08	0.75	0.23	0.22	0.44	0.16
chrXIII	361928	361984	.	0.54	0.25	0.35	0.24	-0.17	-0.03	-0.05	-0.35
chrIII	300914	300973	.	-0.08	-0.30	-0.93	-0.14	-1.32	-0.99	0.50	0.35
chrXII	238678	238724	.	-0.66	0.02	0.04	-0.21	1.08	0.47	-0.37	-0.30
chrXVI	700436	700495	.	0.01	0.03	0.11	-0.09	-0.24	-0.23	-0.05	-0.14
chrXVI	407037	407096	.	-0.01	0.07	0.39	-0.04	0.16	0.05	-0.25	-0.09
chrIV	1236081	1236136	.	-0.51	-0.42	-0.23	-0.74	-0.72	-0.24	0.10	-0.00
chrXII	234780	234831	.	1.07	0.59	0.80	0.51	0.88	-0.08	-0.07	-0.54
chrVI	265896	265949	.	0.20	0.16	-0.09	0.27	-1.10	-0.89	0.28	-0.04
chrI	23245	23304	.	-0.36	-0.52	-0.31	-0.57	-0.70	-0.22	-0.25	0.15
chrIII	51216	51260	.	1.26	0.51	0.60	1.19	0.99	0.72	0.53	-0.22
chrI	19243	19302	.	-0.34	-0.56	-0.51	-0.14	-0.61	-0.21	-0.03	0.20
chrIV	1248982	1249040	.	0.04	-0.15	-0.31	-0.05	-0.60	0.30	-0.32	-0.35
chrIII	84102	84161	.	0.41	-0.03	-0.16	0.34	0.12	-0.41	0.35	0.54
chrVI	201295	201354	.	-0.79	-0.49	-0.23	-0.52	1.15	0.17	-0.53	-0.46
chrXV	634486	634542	.	-0.27	-0.48	0.02	0.34	-1.10	-1.11	-0.06	0.04
chrI	33245	33304	.	-0.15	0.06	-0.19	0.02	0.26	0.07	-0.09	-0.33
chrXII	153216	153260	.	-0.57	0.11	-0.46	-0.29	0.84	0.18	0.11	0.15
chrXII	386155	386214	.	1.23	-0.38	-0.37	1.42	-0.13	-0.15	0.77	0.35
chrV	293429	293488	.	0.03	-0.22	0.13	0.04	0.64	0.35	-0.03	0.06
chrXVI	406137	406196	.	0.35	0.99	0.98	0.54	0.13	0.03	-0.19	0.14
chrIV	345465	345524	.	-0.81	-0.49	-0.30	-0.59	-0.43	-0.18	-0.12	-0.15
chrVII	47801	47860	.	-0.25	-0.13	-0.24	-0.10	-0.96	-0.71	-0.26	-0.12
chrXIV	190362	190418	.	0.34	-0.00	0.29	0.49	-0.67	0.03	-0.04	-0.07
chrXVI	566637	566696	.	-0.40	-0.64	-0.15	-0.18	0.63	-0.14	0.16	-0.00
chrXVI	450537	450596	.	0.09	0.00	-0.77	-0.40	-0.84	-0.84	0.48	0.51
chrXVI	490736	490795	.	0.15	0.18	0.30	-0.15	-0.66	-0.51	-0.17	-0.28
chrII	523415	523464	.	-0.00	-0.30	-0.74	-0.02	-0.91	-0.60	-0.02	0.01
chrIV	353068	353114	.	-0.13	-0.30	-0.04	-0.04	-0.98	-0.58	-0.18	0.14
chrXVI	401037	401096	.	-0.13	-0.61	-0.17	-0.30	-0.99	-0.17	-0.14	0.14
chrXV	636986	637036	.	-0.17	-0.12	-0.21	0.09	-1.26	-1.26	-0.41	-0.22
chrIII	237830	237874	.	0.31	0.11	0.62	0.43	0.71	1.21	0.07	-0.30
chrIII	291114	291173	.	-0.08	-0.76	-1.50	-0.55	-1.60	-1.71	0.26	0.29
chrVI	235995	236054	.	-0.09	-0.15	-0.32	0.32	-0.90	-1.13	0.10	-0.04
chrIV	344873	344922	.	-0.27	-0.04	0.12	-0.18	-0.50	0.28	-0.10	-0.35
chrVI	247396	247455	.	-0.07	-0.61	-0.22	-0.12	-0.92	-0.54	-0.05	0.40
chrXV	667585	667644	.	0.00	0.15	0.09	0.60	0.38	0.03	0.18	0.09
chrIII	270714	270773	.	1.91	-1.46	-1.31	2.30	-1.29	-1.21	1.12	-0.04
chrXV	668791	668842	.	-0.04	-0.39	-0.04	0.06	-0.43	-0.21	0.08	-0.09
chrVIII	538894	538949	.	-0.04	-0.14	-0.25	0.21	-0.57	-0.14	-0.03	-0.20
chrXII	157715	157774	.	-0.31	-0.07	-0.40	-0.50	1.18	0.44	-0.31	0.03
chrIV	482514	482573	.	0.34	0.74	0.46	-0.85	0.17	-0.55	0.28	0.65
chrVIII	532922	532972	.	-0.29	-0.73	-0.26	-0.12	-0.76	-0.30	-0.11	0.06
chrIV	430520	430568	.	-0.01	0.73	0.50	0.12	1.48	0.63	-0.09	0.08
chrIV	358568	358623	.	0.04	0.20	-0.23	-0.28	-1.06	-1.36	0.11	-0.18
chrXI	536152	536208	.	-0.28	0.18	-0.32	-0.13	-0.53	0.12	-0.22	-0.08
chrVI	212605	212651	.	0.18	0.22	0.43	0.34	0.81	1.25	0.01	-0.09
chrIII	281714	281773	.	-0.11	0.18	-0.16	0.06	-0.65	-0.50	-0.15	-0.11
chrXII	358369	358413	.	-0.35	0.50	0.56	0.08	0.47	0.66	-0.35	-0.10
chrII	498714	498762	.	-0.10	-0.52	0.08	0.08	0.25	0.67	0.01	0.06
chrXVI	478137	478195	.	-0.42	-0.48	-0.44	-0.56	-1.23	-1.44	-0.18	0.16
chrVI	73595	73649	.	0.31	0.06	0.27	0.83	-0.22	0.59	-0.09	-0.09
chrIX	345935	345987	.	0.08	0.37	0.09	-0.03	1.55	0.73	-0.17	-0.22
chrXV	615192	615243	.	0.21	0.13	-0.01	0.19	0.02	-0.01	-0.08	0.15
chrXIV	76630	76689	.	-0.46	-0.49	-0.20	-0.61	-0.89	0.13	-0.47	-0.52
chrX	372679	372738	.	-0.62	0.37	-0.00	-0.31	1.27	0.38	-0.35	-0.32
chrIII	314615	314662	.	0.30	0.12	0.36	0.38	0.12	0.29	0.03	-0.24
chrX	373379	373438	.	-0.61	-0.48	-0.04	-0.51	0.89	-0.00	-0.34	-0.20
chrXI	531751	531806	.	-0.30	-0.37	0.17	-0.28	0.16	0.46	-0.27	-0.25
chrII	481407	481457	.	-0.07	0.56	0.62	0.01	1.04	0.49	-0.07	0.13
chrIII	286828	286873	.	-0.15	-0.69	-0.53	-0.07	-1.35	-1.05	-0.37	-0.07
chrIV	379573	379623	.	0.11	0.06	-0.07	0.42	-0.65	-0.78	-0.04	-0.04
chrVII	49611	49660	.	0.22	0.20	0.03	-0.11	-0.86	-0.26	0.03	-0.17
chrIV	395468	395526	.	-0.23	0.15	0.49	0.01	-0.12	0.64	-0.23	-0.01
chrIII	70404	70453	.	-0.07	0.39	-0.02	-0.32	1.47	0.37	-0.42	-0.29
chrIII	306315	306371	.	-0.43	-0.55	-0.18	-0.28	0.08	0.28	-0.06	0.11
chrXII	356559	356614	.	-0.51	0.06	-0.12	-0.27	-0.20	0.32	-0.29	-0.01
chrXVI	465444	465491	.	0.77	0.93	0.97	0.72	0.15	0.52	0.25	-0.13
chrXI	496250	496309	.	-0.23	-0.54	-0.38	0.26	-1.27	-1.02	-0.09	0.08
chrIV	454213	454272	.	-0.34	-0.31	0.10	-0.28	0.49	0.08	0.17	0.27
chrXVI	678737	678796	.	0.23	0.38	0.48	-0.02	-0.10	0.06	-0.13	-0.55
chrV	290929	290988	.	-0.20	-0.09	-0.98	-0.28	0.50	-0.17	-0.17	0.23
chrIII	293014	293069	.	-0.57	-0.42	-0.35	-0.10	-1.40	-0.73	0.20	0.50
chrXII	167115	167174	.	-0.13	-0.16	0.25	0.10	-0.02	0.05	0.01	0.31
chrXV	657386	657438	.	-0.37	-0.31	0.13	-0.08	0.20	0.52	0.46	0.29
chrI	28644	28703	.	-0.70	-0.56	-0.11	-0.89	0.03	-0.23	-0.40	-0.26
chrIII	78002	78061	.	-0.04	0.37	0.36	-0.49	0.99	-0.29	-0.18	-0.59
chrVII	55515	55560	.	0.32	0.45	0.36	-0.01	-0.08	0.51	-0.36	-0.46
chrIV	314665	314724	.	-0.28	-0.34	-0.02	-0.45	0.26	0.37	-0.28	-0.15
chrXVI	693838	693893	.	0.86	0.89	1.10	1.09	0.87	0.75	0.16	-0.07
chrXII	378255	378309	.	-0.37	0.21	0.01	-0.34	1.20	0.30	-0.43	-0.40
chrIV	330070	330123	.	0.77	-0.06	0.27	0.32	1.06	0.01	0.26	-0.36
chrVI	263896	263955	.	-0.04	-0.43	-0.43	-0.37	-1.25	-1.30	0.23	-0.07
chrI	36745	36804	.	-0.21	0.22	0.08	-0.37	0.04	0.50	-0.16	-0.10
chrX	373479	373538	.	-0.37	-0.05	-0.04	-0.41	0.93	0.06	-0.36	-0.18
chrXIV	83830	83887	.	-0.13	-0.34	0.08	-0.10	0.55	0.46	-0.53	-0.32
chrX	389379	389438	.	-0.20	-0.48	-0.09	-0.12	-0.48	0.10	-0.10	0.15
chrXVI	434839	434895	.	0.05	-0.54	-0.19	-0.45	-0.40	0.38	-0.24	-0.01
chrVII	5302	5358	.	0.00	0.00	0.64	0.00	1.19	-0.08	0.39	0.62
chrV	281137	281181	.	0.52	0.69	0.59	0.40	0.72	0.48	-0.12	-0.54
chrIV	1235081	1235140	.	-0.10	-0.16	-0.08	-0.29	-0.44	-0.20	0.03	-0.04
chrIII	232216	232262	.	-0.55	0.10	-0.03	-0.48	1.42	0.61	-0.49	-0.21
chrIX	345831	345881	.	-0.22	0.57	-0.26	-0.18	1.34	0.51	-0.11	-0.16
chrI	17643	17688	.	-0.41	-0.39	-0.32	-0.24	-0.54	-0.17	0.30	0.32
chrXVI	682737	682796	.	0.48	0.27	0.33	0.32	0.68	0.43	0.31	0.19
chrXIV	205160	205218	.	0.10	-0.42	-0.42	0.29	-1.37	-0.82	0.06	0.30
chrI	35349	35393	.	0.64	0.38	0.26	-0.03	0.32	0.63	0.04	-0.28
chrXVI	443237	443296	.	-0.34	0.02	-0.66	-0.40	-1.24	-0.79	-0.07	0.30
chrIII	29501	29560	.	-0.57	0.00	-0.65	-0.62	-0.04	-0.56	-0.25	0.27
chrIX	348229	348283	.	-0.14	0.08	0.27	-0.35	1.27	0.56	-0.42	-0.39
chrXI	496150	496209	.	-0.21	-0.05	-0.39	0.35	-1.16	-0.74	-0.04	0.18
chrV	283243	283287	.	0.60	0.76	0.79	0.46	0.95	0.40	0.01	0.02
chrIV	1259781	1259840	.	-0.17	-0.48	-0.99	-0.24	-1.67	-1.77	-0.22	-0.05
chrIII	69302	69356	.	0.36	0.70	0.52	-0.16	1.40	0.49	-0.14	-0.34
chrIII	137184	137234	.	0.77	0.36	0.62	0.25	0.99	0.43	-0.28	-0.66
chrXV	666485	666544	.	-0.35	-0.54	-0.25	-0.06	-0.80	-0.20	-0.21	-0.09
chrIII	299218	299271	.	0.61	0.32	-0.22	0.31	-0.84	-0.96	-0.08	-0.41
chrXI	508651	508710	.	0.17	0.00	-1.14	-0.43	-0.51	-0.36	-0.13	0.84
chrIV	439113	439172	.	-0.08	-0.00	-0.13	-0.09	0.85	-0.07	0.08	-0.04
chrVI	80893	80950	.	0.41	-0.50	-0.15	0.55	-0.77	-0.65	0.32	0.06
chrIII	135684	135743	.	-0.15	-0.19	-0.05	-0.15	1.06	0.25	-0.11	-0.28
chrXVI	431237	431295	.	-0.03	0.10	0.22	0.01	0.12	0.15	0.02	0.01
chrXVI	687344	687396	.	-0.15	0.23	0.04	0.05	0.91	0.68	-0.40	-0.27
chrIV	1254990	1255035	.	-0.08	0.01	0.02	0.05	-0.90	-0.61	-0.02	0.23
chrVII	47005	47050	.	-0.25	-0.20	-0.28	0.17	-0.72	-0.55	-0.18	-0.01
chrII	472110	472165	.	0.18	0.39	0.89	0.55	-0.16	0.13	0.18	-0.15
chrIII	14301	14360	.	0.00	0.02	-1.34	0.00	-1.51	-1.57	1.19	0.76
chrII	514806	514865	.	-0.16	-0.63	-0.69	-0.10	-0.68	-0.25	0.09	0.01
chrVI	197395	197454	.	-0.13	-0.25	-0.44	-0.20	1.14	-0.10	0.18	-0.10
chrXVI	433538	433592	.	1.34	-0.28	0.40	1.28	-0.12	0.48	0.06	-0.36
chrIV	439413	439472	.	-0.30	0.07	-0.22	-0.40	0.49	-0.65	0.06	-0.02
chrIV	455413	455472	.	-0.21	-0.04	0.08	-1.64	1.00	0.31	-0.24	-0.19
chrIII	262414	262465	.	-0.49	-0.26	0.02	-0.04	-0.42	-0.50	0.06	-0.01
chrIII	134084	134142	.	0.46	0.29	0.00	0.09	1.01	0.14	0.27	0.26
chrXV	624785	624844	.	-0.38	-0.27	-0.67	0.07	-0.97	-0.51	-0.50	-0.02
chrVI	257609	257655	.	-0.09	-0.10	-0.18	-0.13	0.23	0.29	0.23	-0.12
chrVI	186404	186452	.	-0.07	0.15	0.20	0.36	0.84	0.83	-0.19	-0.32
chrVI	194798	194854	.	-0.49	-0.34	-0.06	-0.59	0.94	0.01	-0.32	-0.24
chrII	484310	484362	.	-0.04	0.29	0.17	-0.04	0.95	0.25	-0.22	-0.34
chrXV	663286	663343	.	0.40	-0.09	-0.25	0.21	-0.38	0.04	0.03	0.08
chrXIV	176759	176818	.	-0.74	-1.09	-0.87	-0.62	-0.99	-0.49	-0.27	0.18
chrIV	346476	346520	.	-0.42	-0.10	0.01	0.03	-0.50	0.21	-0.07	-0.12
chrXV	626585	626644	.	-0.25	-0.63	-0.66	-0.25	-0.97	-0.94	0.05	0.39
chrIII	120984	121031	.	0.56	0.15	0.15	0.84	0.46	0.21	0.55	0.50
chrVII	10101	10160	.	-0.33	-1.75	-0.28	-0.26	-0.44	-0.54	-0.02	0.32
chrXIV	215059	215111	.	-0.76	-0.42	-0.46	-0.35	-1.19	-1.79	-0.34	-0.19
chrV	297429	297488	.	0.05	1.04	1.04	0.24	0.44	0.37	0.35	-0.23
chrIV	364366	364424	.	-0.11	0.25	-0.07	-0.33	-0.89	-1.38	0.00	0.06
chrVII	49202	49254	.	-0.04	-0.30	0.08	0.06	-0.93	-0.41	-0.04	-0.07
chrIV	349165	349224	.	-0.67	-0.88	-0.06	-0.60	-1.14	-0.15	-0.20	-0.32
chrVI	223195	223254	.	0.00	0.00	-0.25	-0.18	-0.75	-0.76	-0.32	0.77
chrX	359683	359738	.	-0.09	0.03	0.36	-0.46	-0.59	0.32	-0.41	-0.14
chrXVI	500944	500995	.	0.46	0.38	0.47	0.46	0.16	0.41	0.05	-0.17
chrII	522306	522365	.	-0.49	-0.33	-1.40	-0.40	-1.72	-1.20	-0.08	0.58
chrXVI	434537	434590	.	-0.37	-0.32	-0.20	-0.20	-0.53	0.22	-0.20	-0.08
chrI	43552	43596	.	0.29	0.04	0.32	0.17	0.11	0.60	-0.07	-0.05
chrII	493006	493063	.	0.19	0.22	0.43	0.21	0.28	0.15	-0.27	-0.48
chrXVI	538245	538295	.	-0.37	-0.09	-0.01	-0.01	-0.90	-0.36	-0.03	0.28
chrI	44553	44603	.	0.50	0.16	0.38	0.60	0.13	0.54	-0.13	-0.14
chrV	305931	305990	.	0.48	0.60	0.71	-0.32	-0.27	0.04	0.37	-0.11
chrVII	26201	26252	.	0.04	0.07	0.09	0.12	-0.06	0.15	-0.41	-0.32
chrVI	192694	192753	.	-0.83	0.07	-0.06	-0.38	0.83	-0.27	-0.04	0.08
chrXVI	686137	686196	.	-0.80	-0.82	-0.83	-0.23	0.36	0.08	-0.50	-0.13
chrIV	402778	402826	.	-0.17	-0.13	-0.09	-0.23	1.02	0.57	-0.27	0.01
chrIV	477813	477865	.	-1.00	-0.06	-0.06	-0.51	0.95	0.71	-0.33	-0.22
chrXV	609185	609242	.	0.05	-0.41	-0.34	-0.17	-0.97	-0.51	-0.11	0.02
chrXVI	446744	446794	.	1.71	-0.89	-0.33	1.86	-0.94	-0.14	0.67	-0.08
chrXV	615687	615739	.	0.01	0.10	0.15	-0.08	-0.23	-0.06	-0.13	-0.14
chrXIII	360397	360451	.	0.97	0.16	0.30	1.11	0.53	0.24	0.87	0.66
chrIII	114484	114543	.	0.00	0.00	-0.27	0.00	0.98	-0.22	0.12	1.02
chrXVI	408537	408592	.	-0.06	0.34	-0.05	-0.27	0.41	0.43	0.02	-0.03
chrVII	40001	40055	.	0.38	0.03	0.12	0.53	-1.06	-0.90	-0.09	0.03
chrIII	256114	256172	.	-0.33	-0.36	-0.64	-0.49	-1.13	-1.27	-0.17	0.20
chrIV	451219	451263	.	0.76	0.01	0.38	0.91	0.74	0.82	0.65	0.23
chrXIV	215863	215918	.	-0.34	0.07	-0.58	-0.38	-1.08	-1.46	-0.17	0.69
chrIV	1227581	1227640	.	0.07	-0.54	-0.74	-0.09	-1.11	-1.19	-0.07	-0.01
chrV	545278	545322	.	1.02	0.87	0.63	0.15	-0.65	-0.70	0.28	-0.03
chrVI	51894	51943	.	-0.25	-0.34	-0.17	-0.25	-0.87	-0.68	-0.25	-0.19
chrIV	347870	347924	.	-0.41	-0.16	0.27	-0.27	-0.87	0.26	-0.04	0.18
chrXV	603985	604044	.	-0.13	0.16	-0.35	-0.19	-0.15	0.01	-0.27	-0.11
chrI	11045	11104	.	-1.06	-1.05	-1.10	-0.72	-1.63	-1.31	0.01	0.17
chrVI	242296	242355	.	-0.18	-0.55	-0.73	-0.23	-1.12	-1.19	-0.24	0.24
chrII	502206	502262	.	0.20	0.16	0.22	0.49	-0.53	0.10	-0.07	-0.08
chrXIV	104930	104989	.	0.98	0.69	0.55	0.75	-0.51	-0.52	0.35	0.36
chrXI	523857	523910	.	0.57	0.48	0.68	0.50	0.64	0.58	-0.12	-0.12
chrXVI	503236	503280	.	0.57	0.62	0.62	0.13	0.14	-0.25	0.12	0.09
chrI	49946	50005	.	-0.62	-0.23	-0.35	-0.25	-1.05	-0.06	0.05	0.23
chrVII	87908	87956	.	-0.11	-0.03	0.08	0.12	-0.21	-0.65	0.27	0.29
chrIII	226818	226866	.	0.20	0.62	0.31	0.57	1.37	0.36	-0.01	-0.40
chrXV	616285	616344	.	0.20	0.23	0.09	-0.01	-0.00	-0.34	-0.32	-0.28
chrXIV	183568	183617	.	-0.09	0.19	0.16	0.18	-0.39	-0.15	0.07	0.24
chrXV	654687	654737	.	-0.20	-0.30	-0.34	-0.01	0.10	0.67	-0.18	-0.13
chrIII	265424	265470	.	0.59	0.30	0.34	0.60	-0.30	-0.02	0.20	0.07
chrXIV	202769	202816	.	0.15	0.10	-0.17	0.10	-0.67	-0.19	-0.09	-0.07
chrXI	530551	530610	.	0.00	-0.01	-0.52	0.00	1.04	0.92	0.65	0.43
chrV	270034	270088	.	-0.20	-0.07	-0.13	-0.09	-1.02	-0.49	-0.24	-0.02
chrXI	504451	504510	.	-0.51	-0.62	-0.45	-0.09	-0.71	-0.12	-0.08	0.04
chrIII	205418	205474	.	-0.57	-0.06	-0.13	-0.25	-0.30	0.23	-0.35	-0.11
chrIII	264416	264468	.	-0.00	-0.25	-0.38	0.51	-0.55	-0.31	-0.37	-0.36
chrXIV	109139	109184	.	1.05	0.45	0.46	1.02	-0.48	-0.63	0.35	0.09
chrIII	119591	119641	.	0.02	-0.05	0.18	0.23	0.77	0.51	-0.12	0.32
chrIV	474813	474872	.	-0.86	-0.44	-0.40	-0.85	0.21	0.08	-0.42	0.68
chrIII	5601	5660	.	0.64	-0.52	-0.59	0.42	-1.27	-1.41	0.46	0.35
chrXII	161819	161868	.	0.68	0.16	0.61	0.48	0.91	0.31	0.10	0.12
chrVII	66402	66446	.	-0.05	0.31	0.04	0.14	0.81	0.44	-0.24	-0.11
chrV	553169	553216	.	-0.27	-0.78	-0.38	-0.31	-0.23	0.18	-0.21	0.48
chrX	356893	356938	.	0.52	0.66	0.47	0.60	0.58	0.63	0.11	0.20
chrXVI	439937	439992	.	-0.48	-0.78	-0.33	-0.24	0.43	0.15	-0.31	-0.08
chrXII	227480	227535	.	-0.53	-0.12	-0.03	-0.32	1.01	0.07	-0.51	-0.22
chrIII	120384	120443	.	-0.05	-0.35	-0.17	-0.09	0.42	0.01	-0.04	0.09
chrIX	363735	363786	.	-0.06	0.22	0.01	-0.05	1.06	0.30	-0.16	-0.20
chrIII	46601	46660	.	-0.35	0.05	0.07	-0.35	1.40	0.42	-0.49	-0.51
chrII	485707	485765	.	-0.24	0.16	0.03	-0.42	1.09	0.26	0.03	-0.07
chrXII	212790	212835	.	-0.34	-0.54	0.04	-0.22	-0.61	0.27	0.01	0.28
chrVII	52701	52760	.	-0.27	0.21	-0.35	-0.18	-0.92	-0.22	-0.01	0.17
chrXI	499352	499402	.	-0.01	-0.38	-0.20	-0.23	-0.84	-0.25	-0.31	-0.25
chrXVI	708736	708795	.	-0.11	-0.33	-0.17	-0.20	-1.08	-0.51	-0.27	0.07
chrXVI	487236	487295	.	0.00	0.00	-0.81	-0.20	-1.64	-1.42	-0.24	0.49
chrXII	149418	149474	.	-0.29	-0.16	0.19	0.02	1.12	0.63	-0.14	-0.13
chrV	534765	534811	.	-0.04	-0.08	-0.23	-0.08	-0.78	-0.70	0.07	0.20
chrVI	83394	83452	.	2.10	-0.73	-1.01	2.04	-1.57	-1.46	1.31	0.09
chrV	558266	558323	.	0.05	0.01	0.06	0.09	-0.02	0.50	0.17	0.22
chrXIV	177959	178018	.	-0.60	-0.47	-0.29	-0.24	-0.73	-0.26	-0.26	0.05
chrIII	23101	23160	.	-0.54	-0.36	-0.26	-0.19	-0.34	0.28	-0.23	-0.19
chrIV	432713	432772	.	-0.63	-0.09	-0.33	-0.52	0.79	-0.26	-0.21	0.00
chrXVI	446437	446496	.	1.29	-0.93	-0.60	1.65	-1.50	-0.45	0.49	-0.17
chrVI	55292	55351	.	-0.03	-0.14	-0.25	0.07	-1.26	-1.45	0.33	0.58
chrX	388279	388338	.	-0.51	-0.63	-0.78	-0.56	-0.68	-0.32	-0.16	0.34
chrXII	246879	246935	.	-0.21	-0.23	-0.05	-0.58	0.24	0.31	-0.21	-0.25
chrIII	232915	232974	.	-0.31	-0.34	-0.13	-0.40	1.14	0.61	-0.47	0.21
chrII	507206	507265	.	-0.47	-0.79	-0.45	-0.28	-1.13	-0.39	-0.03	-0.15
chrXVI	706036	706089	.	-0.13	-0.21	0.29	0.22	-0.67	0.13	-0.20	-0.36
chrVI	206295	206354	.	-0.21	0.11	0.12	-0.23	1.24	0.53	-0.12	-0.33
chrIV	348468	348523	.	-0.65	-0.80	-0.47	-0.66	-1.04	-0.08	-0.11	0.35
chrII	471710	471765	.	0.23	0.63	0.80	0.37	-0.35	0.20	-0.01	-0.27
chrXV	642985	643029	.	0.01	0.28	-0.47	0.33	-0.62	-0.51	0.03	0.15
chrI	13456	13503	.	0.31	0.07	-0.01	0.29	-0.50	0.43	-0.09	-0.27
chrXVI	569937	569996	.	-0.45	0.20	-0.35	-0.35	0.55	0.09	-0.10	0.10
chrV	531565	531624	.	-0.17	-0.17	-0.33	-0.06	-0.69	-0.68	-0.14	0.21
chrIV	1234586	1234635	.	-0.07	-0.32	0.14	0.05	-0.33	0.25	0.02	0.12
chrVI	233795	233854	.	-0.84	-0.82	-0.91	-0.62	-1.88	-2.15	-0.26	0.02
chrXIV	180963	181014	.	-0.28	-0.28	-0.37	-0.68	-1.05	-0.70	-0.26	0.07
chrXII	228883	228934	.	0.15	0.09	0.04	0.14	1.02	-0.06	0.07	0.52
chrVII	1401	1460	.	0.00	0.17	0.67	0.00	1.53	0.57	-0.15	-0.19
chrXI	507066	507110	.	0.03	-0.56	0.22	-0.04	-0.18	0.38	-0.48	-0.31
chrXI	511565	511610	.	-0.46	0.00	0.14	-0.23	0.65	0.35	-0.29	-0.02
chrIV	384272	384327	.	-0.41	-0.02	-0.24	0.02	-0.67	-0.43	-0.22	-0.30
chrVI	184501	184546	.	0.24	0.34	0.37	0.05	0.20	0.93	-0.20	-0.34
chrV	288129	288188	.	0.00	0.17	-0.30	-0.35	0.86	-0.03	0.20	0.14
chrIII	55802	55860	.	-0.07	-0.42	0.49	-0.01	-0.05	1.22	-0.40	-0.46
chrIV	350165	350224	.	-0.80	-0.14	-0.50	-0.34	-1.07	-0.20	-0.22	-0.01
chrXV	649285	649344	.	-0.78	-0.55	-0.73	-0.42	-0.85	-0.63	-0.06	0.41
chrX	374390	374437	.	1.70	1.75	1.55	0.94	1.84	0.95	0.64	-0.19
chrXIV	113631	113678	.	0.51	-0.16	0.17	0.62	-0.90	-0.60	0.18	0.09
chrXIV	70445	70489	.	0.12	0.24	0.31	0.61	-0.03	0.93	0.04	-0.05
chrIII	264316	264363	.	0.12	0.35	0.18	0.11	-0.36	0.05	-0.20	-0.29
chrXVI	558337	558396	.	-0.70	-0.32	-0.42	-0.42	0.59	-0.08	-0.27	0.07
chrXVI	541037	541096	.	-0.07	-0.17	-0.68	-0.46	-0.37	-0.39	-0.11	0.18
chrVIII	546645	546689	.	1.30	0.60	0.59	1.25	0.64	0.42	0.77	0.38
chrIII	264714	264773	.	-0.37	-0.51	-0.30	-0.28	-0.94	-0.70	-0.31	-0.30
chrXVI	677037	677096	.	-0.05	0.31	0.17	-0.28	-0.23	-0.01	-0.05	-0.01
chrXVI	472937	472996	.	-1.01	0.00	-1.64	-1.06	-2.20	-1.98	-0.36	0.79
chrIV	373769	373821	.	-0.17	-0.17	-0.65	-0.60	-1.07	-1.57	-0.16	-0.02
chrIII	123787	123843	.	1.34	1.11	1.13	0.99	1.05	0.98	0.29	-0.53
chrI	21143	21202	.	-0.43	-0.50	-0.60	-0.45	-1.09	-0.66	-0.23	-0.01
chrVI	263196	263255	.	0.29	0.02	-0.33	-0.08	-1.15	-0.97	0.40	-0.12
chrXIV	84930	84989	.	-0.70	-0.17	-0.23	-0.44	0.65	0.37	-0.32	-0.01
chrXIV	781831	781890	.	0.17	0.21	0.39	0.27	0.73	0.63	0.27	0.04
chrVII	72502	72561	.	-0.10	-0.42	0.07	-0.10	-0.29	-0.12	-0.32	-0.00
chrVI	72493	72552	.	-0.21	-0.17	0.19	-0.09	-0.40	0.10	-0.18	-0.56
chrXII	375363	375411	.	0.95	0.37	0.70	1.58	0.86	0.33	0.01	-0.05
chrIII	245714	245772	.	-0.06	-0.30	-0.02	-0.07	-0.84	0.24	-0.24	0.01
chrIII	274617	274662	.	-0.09	-0.24	0.19	-0.27	0.22	0.49	-0.01	-0.14
chrII	481106	481157	.	0.11	0.37	0.29	-0.28	0.80	0.31	-0.39	-0.21
chrVII	5105	5158	.	0.00	0.00	0.24	0.94	0.37	0.10	-0.04	-0.07
chrIX	343729	343788	.	-1.01	-0.30	-0.57	-0.98	0.74	-0.33	-0.46	-0.46
chrXII	155816	155871	.	-0.31	0.18	-0.00	-0.03	1.14	0.33	-0.07	-0.10
chrIII	308824	308870	.	0.01	0.02	-0.04	-0.31	-0.78	0.17	0.01	0.18
chrII	481907	481963	.	0.01	0.82	0.61	0.30	0.90	0.52	-0.11	-0.15
chrIII	311816	311870	.	-0.34	-0.02	0.20	0.00	0.11	0.34	0.04	0.27
chrIII	311914	311973	.	-0.13	-0.20	0.12	0.11	-0.14	0.16	-0.14	0.10
chrXVI	687738	687794	.	-0.18	-0.48	-0.09	-0.05	0.34	0.22	-0.19	0.20
chrXII	235980	236037	.	-0.76	0.08	0.14	-0.29	1.18	0.19	0.04	-0.12
chrIV	317165	317224	.	-0.01	0.12	0.17	-0.18	1.07	0.97	-0.01	-0.26
chrIV	320776	320821	.	0.20	0.13	0.35	0.12	0.52	0.40	0.11	0.06
chrXVI	418837	418886	.	-0.14	-0.09	-0.05	-0.37	1.40	0.38	0.06	-0.07
chrIV	364267	364311	.	0.30	0.33	0.26	0.03	-0.70	-0.99	0.14	0.01
chrIX	351929	351988	.	-1.02	0.08	0.06	-0.44	1.16	0.38	-0.35	-0.22
chrIV	317368	317424	.	-0.33	0.16	0.21	-0.08	0.88	0.64	-0.02	-0.29
chrVII	55708	55752	.	0.53	0.32	0.60	0.01	-0.28	0.47	-0.37	-0.54
chrIII	251720	251772	.	0.38	0.37	0.39	0.41	-0.74	-0.70	-0.22	-0.26
chrIV	451113	451170	.	0.66	-0.04	0.36	0.80	0.59	0.71	0.45	0.12
chrVI	229796	229855	.	-0.60	-0.29	-0.77	-0.21	-1.33	-0.92	-0.28	-0.15
chrV	569269	569322	.	-0.09	0.11	0.27	0.16	1.46	0.73	0.56	-0.34
chrI	42649	42702	.	-0.05	-0.23	0.11	0.19	0.38	0.53	0.26	0.19
chrIV	330366	330413	.	0.23	0.61	0.33	0.15	1.19	0.23	0.30	-0.36
chrV	555565	555624	.	-0.46	-0.35	-0.27	-0.09	-0.30	-0.10	-0.04	0.49
chrIV	1231381	1231434	.	0.22	-0.39	-0.15	0.05	-0.67	-0.09	-0.06	0.10
chrIX	368439	368487	.	0.34	0.10	0.28	0.31	0.67	0.98	-0.18	-0.44
chrIV	354365	354423	.	-0.36	-0.49	-0.57	-0.36	-1.19	-0.97	-0.22	-0.28
chrIV	389572	389619	.	0.14	0.25	0.27	0.35	-0.57	0.24	0.09	0.10
chrIII	213830	213874	.	0.57	0.44	0.24	0.22	0.68	0.45	-0.52	-0.04
chrXII	145718	145763	.	-0.46	0.03	0.30	-0.41	1.14	0.73	-0.27	-0.08
chrIII	236815	236874	.	-0.45	-0.81	-0.27	-0.81	0.01	-0.25	-0.21	-0.17
chrVI	188895	188954	.	-0.43	0.08	0.20	-0.15	1.10	0.61	-0.22	-0.31
chrVII	36601	36657	.	0.36	-0.47	-0.41	0.56	-1.09	-0.84	0.42	0.04
chrVII	39801	39860	.	0.23	-0.16	-0.08	0.45	-1.04	-1.20	-0.20	-0.05
chrIV	348565	348624	.	-1.00	-0.91	-0.55	-0.88	-1.01	-0.04	-0.08	0.22
chrI	34856	34900	.	0.46	0.39	0.51	0.00	-0.04	0.04	0.13	-0.16
chrIII	219519	219570	.	-0.38	0.39	0.16	-0.19	1.29	0.35	-0.17	-0.07
chrXIV	78634	78689	.	0.27	-0.30	0.07	0.37	-0.47	0.02	0.11	-0.04
chrXI	662209	662263	.	0.03	-0.74	-0.74	0.09	-1.19	-1.16	0.33	0.50
chrXII	246378	246437	.	-0.34	-0.02	0.09	-0.13	0.13	0.15	-0.34	-0.28
chrXV	675985	676043	.	0.36	-0.04	-0.16	0.27	-0.66	-0.23	0.06	0.14
chrVI	190395	190454	.	-0.46	0.09	-0.00	-0.08	1.16	0.58	-0.01	0.01
chrXII	359858	359903	.	-0.46	0.60	0.45	0.08	0.73	0.71	-0.46	-0.18
chrIII	10612	10660	.	-0.15	-0.46	-0.37	-0.06	-1.11	-1.37	0.28	0.06
chrXVI	681737	681796	.	-0.02	-0.45	-0.09	-0.13	0.43	0.18	-0.24	-0.33
chrVI	204709	204753	.	-0.00	0.66	0.55	0.11	1.71	0.69	0.05	-0.13
chrVII	75404	75455	.	0.09	0.05	0.04	0.09	-0.70	0.23	-0.19	-0.09
chrXII	222180	222229	.	-0.09	0.20	0.01	-0.34	1.07	0.45	-0.03	0.06
chrXVI	468337	468396	.	-0.38	-0.57	-0.35	-0.32	-0.78	-0.19	-0.11	0.20
chrVII	32708	32760	.	0.35	-0.06	0.12	0.05	-0.29	0.27	0.14	0.13
chrIII	304715	304772	.	-0.34	-0.06	-0.08	-0.35	0.03	0.25	-0.14	-0.23
chrIII	8301	8360	.	0.29	0.01	-0.20	0.32	-0.59	-0.79	0.34	0.52
chrII	494506	494565	.	0.08	0.06	-0.15	-0.78	0.41	0.08	-0.12	0.34
chrIV	358671	358715	.	0.30	0.47	-0.03	0.13	-0.81	-1.06	0.39	0.11
chrIV	440013	440072	.	-0.45	0.26	-0.25	-0.18	1.10	0.18	-0.24	-0.07
chrXV	624285	624344	.	-0.20	-0.08	-0.24	0.47	-0.89	-0.69	-0.16	0.10
chrIII	47904	47950	.	0.08	0.31	0.20	0.27	1.27	0.72	-0.30	-0.32
chrXIV	190860	190913	.	0.47	0.20	0.31	-0.03	-0.59	0.06	-0.28	0.17
chrIII	276514	276573	.	-0.75	-1.14	-0.36	-0.20	-0.59	-0.45	-0.08	0.53
chrI	46248	46301	.	0.93	0.74	0.14	0.71	-0.10	0.57	0.31	-0.04
chrIII	315014	315073	.	-0.23	-0.22	-0.21	-0.06	-0.10	-0.30	0.28	-0.07
chrIII	282614	282673	.	-0.16	0.44	0.30	0.69	-0.68	-0.51	0.06	0.05
chrXVI	505136	505195	.	0.17	-0.03	-0.08	0.33	0.57	0.04	-0.01	-0.08
chrXIV	98031	98087	.	0.92	0.30	0.16	1.11	0.27	0.01	0.50	0.81
chrVI	65293	65352	.	-0.26	-0.31	-0.56	-0.52	-0.56	0.00	-0.42	-0.40
chrIV	335668	335718	.	0.21	0.42	0.65	0.37	1.16	0.55	-0.02	-0.30
chrIV	1254581	1254640	.	-0.71	-0.51	-0.62	-0.65	-1.02	-0.85	-0.13	0.27
chrIV	1257881	1257940	.	0.09	-0.25	-0.68	-0.04	-1.08	-1.31	-0.03	0.04
chrXVI	567737	567796	.	0.42	-0.50	-0.49	0.17	0.53	0.01	0.45	0.04
chrIII	118287	118337	.	-1.42	-0.69	-0.71	-0.58	0.44	-0.13	-0.10	0.38
chrVI	201595	201654	.	-0.41	-0.32	-0.52	-0.70	1.14	0.17	-0.44	0.07
chrXV	676793	676840	.	0.12	-0.11	0.04	0.32	-0.23	0.58	-0.40	-0.44
chrVII	69602	69661	.	0.23	0.18	0.34	-0.47	0.05	0.21	-0.44	0.12
chrVI	186995	187054	.	-0.25	-0.17	-0.01	-0.19	0.69	0.41	-0.12	0.07
chrXVI	485736	485795	.	-0.44	-0.41	-0.42	-0.54	-1.05	-1.03	-0.23	0.07
chrX	358079	358138	.	-0.56	-0.45	-0.60	-0.36	-1.07	-0.29	-0.17	0.28
chrIV	1251590	1251636	.	1.06	0.04	0.02	0.57	-0.70	-0.41	0.02	-0.09
chrIX	349136	349186	.	-0.08	0.25	0.13	-0.17	1.35	0.69	-0.14	-0.03
chrIII	31616	31660	.	-0.21	0.25	0.05	-0.13	1.26	0.49	-0.28	-0.21
chrVI	239704	239754	.	-0.40	-0.05	-0.48	-0.03	-0.91	-0.98	-0.13	0.13
chrIII	112288	112343	.	-0.41	-0.09	-0.10	-0.42	1.00	0.11	-0.27	0.12
chrXVI	496636	496695	.	-0.50	0.12	-0.18	-0.22	-0.40	0.25	-0.13	0.07
chrX	381179	381238	.	0.50	0.15	0.10	-0.10	0.60	-0.19	0.07	-0.19
chrXVI	420637	420696	.	-0.80	-0.23	-0.15	-0.60	0.80	-0.14	-0.44	-0.39
chrXII	361961	362013	.	-0.53	0.04	0.18	-0.35	0.83	0.45	-0.41	-0.18
chrVI	77693	77748	.	0.22	0.00	0.29	0.51	-1.04	-0.33	-0.18	-0.41
chrVI	140304	140363	.	1.02	0.27	0.18	1.02	0.68	0.46	0.36	0.29
chrXVI	490236	490295	.	-0.09	-0.03	-0.08	-0.25	-0.92	-0.60	-0.08	0.04
chrIV	435513	435572	.	-0.42	-0.67	-1.43	-0.82	0.30	-0.60	0.78	0.72
chrXVI	483847	483895	.	0.19	0.18	-0.16	0.08	-0.66	-0.88	-0.07	-0.22
chrVII	56504	56548	.	0.69	0.86	0.72	0.52	0.47	0.82	0.06	-0.43
chrIV	475013	475072	.	-0.95	-0.73	-0.30	-0.54	0.34	0.21	-0.17	0.38
chrXIV	191259	191318	.	-0.32	-0.12	-0.80	-0.62	-0.96	-0.79	-0.22	-0.13
chrXVI	473942	473991	.	0.29	-0.41	0.23	0.73	-0.48	-0.59	0.21	0.22
chrVIII	529806	529857	.	-0.20	-0.61	-0.23	-0.55	-0.69	-0.20	-0.13	0.18
chrXI	516751	516810	.	1.25	0.47	0.52	1.04	0.85	0.23	0.66	-0.17
chrVI	85393	85452	.	-0.38	-0.23	-0.18	0.00	-1.24	-1.06	0.03	0.18
chrXII	241078	241137	.	0.02	-0.15	0.09	-0.52	1.01	0.51	-0.33	-0.32
chrVI	179391	179441	.	-0.21	-0.25	-0.01	-0.26	0.54	0.43	-0.17	-0.03
chrXIV	205870	205916	.	0.43	-0.46	-0.09	0.32	-0.92	-0.24	-0.03	-0.36
chrXVI	680037	680096	.	0.50	-0.09	0.26	0.46	0.37	0.46	0.07	-0.01
chrIV	375568	375627	.	-0.30	0.00	-1.18	-0.82	-1.74	-2.08	-0.05	0.42
chrV	279233	279284	.	0.04	0.28	0.21	0.13	0.74	0.53	-0.04	-0.06
chrVII	7901	7960	.	-0.32	-0.10	-0.03	-0.22	0.32	0.66	-0.06	-0.03
chrXII	364457	364514	.	-0.40	-0.11	-0.38	-0.28	0.77	0.11	0.02	-0.05
chrXV	653985	654044	.	-0.16	-0.02	0.04	-0.19	-0.44	0.19	-0.47	-0.23
chrII	512506	512565	.	-0.20	-0.42	-0.52	-0.29	-1.11	-0.58	-0.25	-0.09
chrVII	14401	14460	.	-0.11	-0.04	-0.38	-0.36	0.39	0.01	-0.08	-0.30
chrV	549165	549215	.	-0.39	0.01	0.12	-0.18	0.87	0.93	0.02	-0.44
chrXVI	514638	514691	.	-0.77	-0.26	-0.32	-0.29	0.61	-0.03	-0.11	0.15
chrIX	353232	353288	.	-0.72	-0.42	-0.01	-0.50	1.20	0.36	-0.42	-0.36
chrVII	61002	61061	.	-1.15	-1.00	-0.46	-0.64	0.35	0.05	-0.09	-0.05
chrXII	212078	212137	.	-0.55	-0.66	-0.52	-0.71	-1.34	-0.52	-0.02	0.22
chrIV	469913	469972	.	-0.24	0.27	0.54	-0.18	1.00	0.65	-0.17	-0.20
chrXV	635686	635739	.	0.18	0.08	0.06	0.36	-0.54	-0.90	0.30	0.11
chrVI	256896	256955	.	-0.43	-0.45	-0.24	-0.13	0.28	0.18	1.14	0.30
chrIV	474114	474170	.	-0.56	0.11	0.19	-0.28	0.73	0.77	-0.39	-0.18
chrV	570176	570221	.	2.33	1.70	1.60	1.65	1.67	1.23	2.25	0.05
chrVI	238795	238854	.	-0.35	-0.74	-0.43	-0.31	-1.09	-1.56	-0.38	-0.17
chrIII	264120	264164	.	0.25	0.58	0.54	0.23	-0.39	0.03	-0.14	-0.10
chrIII	300014	300073	.	-0.54	-0.56	-0.61	0.06	-1.48	-1.38	0.11	0.08
chrXVI	496336	496394	.	-0.43	-0.27	0.31	-0.05	-0.60	0.43	-0.17	-0.09
chrI	23845	23904	.	0.04	-0.41	-0.47	-0.48	-0.76	-0.47	-0.22	0.10
chrV	551079	551123	.	0.41	0.64	0.70	-0.02	0.68	0.47	0.09	-0.09
chrX	386879	386935	.	-0.41	-0.67	-0.39	-0.24	-0.26	0.18	-0.46	-0.37
chrIII	236228	236274	.	0.97	1.13	0.95	1.72	0.88	0.65	0.41	0.62
chrIII	239923	239972	.	0.20	-0.15	0.28	0.21	-0.01	0.71	-0.16	0.05
chrIII	137285	137332	.	0.98	0.57	0.61	0.42	0.89	0.34	-0.26	-0.68
chrXII	141415	141474	.	-1.10	0.14	-0.09	-0.37	1.02	0.21	-0.39	-0.18
chrXII	167815	167874	.	0.64	0.36	0.21	0.39	0.39	0.36	0.18	0.13
chrVII	33815	33859	.	-0.57	-0.49	-0.75	-0.52	-1.03	-0.42	-0.10	0.41
chrXV	637592	637640	.	-0.22	-0.32	-0.46	0.12	-1.15	-1.22	-0.09	-0.19
chrIII	45610	45660	.	-0.10	0.16	0.55	-0.12	1.36	0.46	-0.39	-0.39
chrIV	481014	481073	.	-0.30	0.10	0.26	-0.28	0.85	0.52	-0.09	-0.13
chrXII	213178	213237	.	-0.37	-0.50	-0.06	-0.24	-0.56	0.50	-0.20	-0.05
chrIII	287717	287770	.	-0.22	-0.22	-0.03	-0.24	-1.02	-0.79	-0.21	-0.28
chrIV	473613	473664	.	-0.58	0.30	0.18	-0.24	0.85	0.64	-0.24	-0.19
chrIII	260014	260073	.	0.29	0.58	0.00	0.00	0.00	0.00	0.00	0.00
chrIV	399268	399327	.	-0.77	-0.90	-0.55	-0.67	-0.07	-0.30	-0.09	0.19
chrIII	146984	147043	.	-0.62	-0.42	-0.63	-0.55	-0.84	-0.45	-0.12	0.32
chrIII	55405	55454	.	0.17	-0.05	0.22	0.05	-0.15	0.75	0.08	-0.07
chrXV	652487	652544	.	-0.13	-0.29	-0.09	-0.08	-0.35	0.08	-0.09	-0.08
chrXVI	692137	692196	.	-0.35	-0.22	-0.13	-0.42	0.38	0.28	-0.29	-0.25
chrX	376279	376338	.	-0.43	-0.63	-0.48	-0.69	0.49	-0.40	-0.10	0.28
chrV	298529	298588	.	-0.49	0.58	0.29	-0.78	-0.20	0.01	-0.54	-0.29
chrIX	375029	375088	.	-0.26	-0.20	-0.72	-0.28	-1.12	-0.28	-0.24	0.21
chrIII	231615	231674	.	-0.67	0.39	0.30	-0.57	1.21	0.48	-0.61	-0.55
chrV	300229	300285	.	-0.62	1.91	1.20	-0.59	0.81	0.43	-0.64	-0.51
chrIV	469013	469072	.	-0.20	-0.20	0.60	-0.09	0.91	0.37	-0.23	-0.35
chrV	278129	278188	.	-0.26	0.33	0.48	-0.05	0.66	0.59	-0.17	0.07
chrXII	157015	157074	.	-0.52	-0.08	-0.10	-0.42	0.70	0.01	0.60	0.27
chrIII	65801	65860	.	-0.51	-0.01	0.22	0.20	0.37	-0.30	0.24	0.70
chrIII	268020	268071	.	2.19	-1.42	-0.99	2.46	-1.10	-0.93	1.39	-0.05
chrIV	367965	368011	.	0.49	0.22	0.06	0.51	-0.89	-1.30	-0.03	0.01
chrXVI	680638	680685	.	-0.20	0.16	0.05	0.21	0.06	0.40	-0.07	-0.17
chrVII	26408	26454	.	0.12	-0.11	0.07	-0.11	-0.42	-0.07	-0.10	-0.08
chrXVI	486536	486595	.	-0.35	-0.96	-0.64	-0.48	-1.35	-1.36	-0.24	-0.08
chrXII	232692	232737	.	1.90	0.86	0.78	1.98	1.10	0.23	0.86	-0.10
chrVII	12001	12060	.	-0.67	-0.63	-0.40	-0.54	-0.19	-0.23	-0.35	0.31
chrXII	235891	235936	.	0.22	0.44	0.41	0.12	1.23	0.45	-0.03	-0.06
chrVII	66710	66758	.	-0.50	-0.22	0.12	-0.41	0.96	0.61	-0.40	-0.46
chrVI	81993	82052	.	0.30	-0.83	-0.82	-0.03	-1.80	-1.68	-0.35	-0.38
chrVI	181895	181954	.	-0.38	-0.93	-0.54	-0.66	-0.31	0.01	0.24	0.73
chrV	549368	549412	.	-0.17	0.10	0.57	-0.20	1.41	1.58	0.35	-0.34
chrVI	223405	223454	.	0.64	0.86	0.91	0.56	-0.16	0.38	-0.09	0.21
chrI	31450	31504	.	0.43	0.36	0.49	0.93	0.49	0.04	-0.10	-0.76
chrVI	198797	198854	.	-0.30	0.21	-0.21	-0.13	1.17	0.07	0.54	-0.05
chrXVI	464838	464887	.	0.39	-0.17	0.28	0.31	-0.31	0.23	0.11	-0.17
chrI	43149	43193	.	0.27	0.46	0.29	0.09	0.28	0.46	-0.08	-0.33
chrXVI	449837	449896	.	1.48	-0.53	-0.21	1.64	-0.58	-0.30	0.63	0.13
chrIII	219717	219769	.	-0.48	0.25	0.29	-0.27	1.39	0.52	-0.19	-0.26
chrVI	65593	65652	.	-0.33	-0.45	0.05	-0.38	-0.13	0.25	-0.41	-0.34
chrI	35558	35604	.	0.77	0.50	0.74	0.38	0.42	0.60	0.16	-0.22
chrXII	157515	157574	.	-0.63	-0.02	-0.01	-0.59	0.87	0.10	-0.13	-0.15
chrXIV	209373	209418	.	-0.27	0.02	-0.09	-0.06	-1.11	-0.76	-0.08	0.04
chrI	22644	22697	.	-0.45	-0.70	-0.45	-0.65	-0.61	-0.37	-0.14	0.14
chrIII	51901	51945	.	1.49	0.40	0.82	1.53	0.84	0.89	0.69	0.06
chrXVI	414539	414590	.	0.02	0.34	0.31	0.54	1.40	0.64	-0.14	-0.30
chrX	357079	357123	.	0.17	-0.19	-0.31	-0.01	-0.80	0.40	-0.14	-0.14
chrVII	5001	5045	.	0.51	0.80	0.65	0.92	0.58	0.44	-0.04	-0.23
chrVII	74209	74261	.	0.41	0.08	-0.27	-0.35	-0.73	-0.11	0.10	-0.03
chrIV	325065	325124	.	-0.52	0.44	0.01	-0.03	0.90	0.34	-0.13	0.05
chrIV	381668	381727	.	-0.34	-0.24	-0.59	-0.30	-1.33	-0.94	-0.38	0.18
chrIV	361065	361124	.	-0.28	-0.15	-0.11	-0.34	-1.33	-1.51	-0.05	-0.19
chrV	556965	557019	.	-0.14	-0.38	0.32	0.18	-0.18	0.52	0.07	0.11
chrXIV	566541	566598	.	0.41	-0.12	-0.08	0.66	0.43	0.17	0.12	0.11
chrIII	251120	251173	.	-0.04	0.40	0.51	0.25	-0.55	-0.57	-0.03	-0.06
chrXVI	481237	481296	.	-0.42	-0.32	-0.65	-0.39	-1.02	-1.43	-0.10	0.70
chrVI	190795	190854	.	-0.95	-0.04	-0.46	-0.30	1.02	0.11	-0.17	0.17
chrXVI	560437	560496	.	-0.37	-0.08	0.05	-0.10	0.56	-0.28	-0.35	0.30
chrIV	1228682	1228736	.	0.11	-0.26	-0.35	-0.09	-1.26	-1.05	-0.20	-0.34
chrIX	345730	345774	.	-0.32	0.07	-0.35	-0.08	0.94	0.16	-0.03	0.04
chrIII	12421	12480	.	-0.43	-0.49	-0.44	-0.17	-1.01	-0.77	0.14	0.69
chrVI	264596	264655	.	0.45	0.14	0.26	0.51	-0.86	-0.57	0.36	-0.22
chrX	475008	475059	.	1.24	0.58	0.43	1.38	0.73	0.46	1.04	0.77
chrXVI	519238	519291	.	-0.17	0.14	0.27	-0.03	0.55	0.27	0.29	-0.07
chrII	512006	512065	.	-0.48	-0.29	-0.27	-0.26	-1.31	-0.54	-0.13	-0.01
chrXI	528366	528410	.	0.12	0.21	0.39	0.05	0.48	1.16	-0.14	-0.12
chrII	477407	477464	.	0.64	0.33	0.38	0.03	-0.28	-0.13	0.29	-0.04
chrXVI	490837	490885	.	0.27	0.30	0.25	0.22	-0.73	-0.37	-0.06	-0.11
chrIV	1238281	1238340	.	0.68	0.79	0.46	0.69	0.06	-0.04	0.41	0.39
chrX	362785	362834	.	-0.37	0.25	0.27	0.24	0.43	0.83	-0.13	-0.06
chrXVI	713436	713493	.	-0.63	-0.55	-0.45	-0.31	-1.15	-1.00	-0.30	-0.21
chrXII	390955	391014	.	0.43	0.15	0.46	0.25	-0.43	0.37	0.14	-0.05
chrIV	388076	388125	.	-0.07	0.02	-0.04	0.18	-0.53	-0.08	-0.19	-0.01
chrIII	128384	128443	.	-0.81	-0.28	-0.44	-0.63	0.55	-0.30	-0.07	0.05
chrX	369486	369538	.	-0.78	-0.05	-0.01	-0.61	0.73	0.10	-0.38	-0.13
chrX	360686	360731	.	0.22	0.75	0.49	-0.18	0.00	0.68	-0.43	-0.68
chrXV	607187	607244	.	0.37	-0.21	-0.03	0.71	-0.70	-0.02	0.25	0.18
chrXII	143218	143272	.	-0.85	-0.31	-0.17	-0.47	1.00	0.37	-0.43	0.09
chrXVI	713245	713295	.	-0.45	-0.42	-0.35	-0.27	-1.31	-1.06	-0.42	-0.39
chrIV	446213	446272	.	-0.31	0.67	0.21	-0.65	0.71	0.32	-0.50	0.05
chrIX	374741	374786	.	-0.03	-0.53	-0.27	-0.43	-0.97	0.27	-0.04	0.10
chrV	569969	570017	.	1.02	1.04	1.23	0.68	1.36	1.00	1.68	-0.35
chrXII	165515	165574	.	-0.24	0.00	0.30	-0.16	0.21	0.02	-0.14	0.08
chrVII	38104	38159	.	-0.35	-0.18	-0.22	0.45	-0.50	-0.57	-0.31	-0.12
chrIII	57704	57752	.	0.07	1.10	1.43	-0.07	0.13	1.28	-0.46	-0.52
chrXVI	683637	683696	.	-0.84	-0.43	-0.45	-0.30	0.65	0.18	-0.41	-0.11
chrII	498506	498565	.	-0.49	-0.28	-0.06	-0.42	0.06	0.29	-0.17	-0.08
chrXII	163216	163271	.	0.26	-0.00	-0.36	-0.09	0.30	-0.20	0.11	0.20
chrXV	641491	641543	.	-0.42	-0.18	-0.37	-0.21	-1.09	-0.92	-0.08	0.04
chrVI	74694	74752	.	-0.01	-1.10	-0.77	-0.42	-1.25	-0.79	-0.14	-0.13
chrXII	141215	141270	.	-0.80	-0.20	-0.01	-0.55	1.14	0.23	-0.24	-0.28
chrI	29445	29504	.	-0.47	0.00	-0.58	-0.85	-0.41	-0.45	-0.21	0.17
chrVI	256502	256550	.	0.15	0.55	-0.07	0.04	1.02	1.37	1.45	0.03
chrIII	295214	295273	.	0.62	0.07	0.07	0.48	0.45	-0.06	0.67	0.83
chrIII	294115	294168	.	-0.15	-0.69	-0.58	-0.26	-1.17	-1.09	0.48	0.28
chrXIV	94630	94689	.	0.02	0.11	0.11	0.31	0.58	0.34	-0.27	-0.30
chrIII	125684	125743	.	-0.36	-0.55	0.05	-0.32	0.47	0.02	0.05	-0.10
chrIV	379671	379722	.	-0.21	-0.01	0.04	0.19	-0.75	-0.80	-0.04	-0.06
chrV	532165	532224	.	-0.36	-0.37	-0.40	-0.14	-1.02	-1.16	-0.36	-0.04
chrII	522706	522765	.	-0.46	-0.08	-0.32	-0.13	-1.05	-0.56	-0.04	0.30
chrIV	316167	316224	.	-0.41	0.20	0.14	-0.28	0.83	0.60	-0.10	-0.45
chrXV	632785	632844	.	-0.25	-0.50	-0.20	-0.03	-1.27	-1.28	-0.21	0.07
chrI	19143	19202	.	-0.22	-0.51	-0.62	-0.53	-0.98	-0.63	-0.04	0.41
chrXVI	484336	484384	.	0.27	-0.03	0.22	0.56	-0.46	-0.65	0.31	-0.12
chrIV	479214	479273	.	-0.48	0.12	0.19	-0.26	0.67	0.38	-0.28	-0.27
chrXVI	567338	567396	.	0.21	-0.25	-0.24	0.19	0.77	0.22	0.11	-0.22
chrIII	294314	294373	.	-0.02	-0.44	-0.78	-0.23	-1.40	-1.12	0.43	0.45
chrIII	148184	148243	.	0.04	-0.18	-0.54	0.06	-1.12	-0.71	0.47	0.67
chrVIII	87656	87715	.	-0.20	-0.21	-0.06	0.08	0.55	0.38	0.03	0.05
chrIII	36401	36460	.	-0.04	0.20	-0.35	-0.32	1.40	0.28	-0.26	-0.48
chrV	277240	277288	.	0.48	0.79	0.66	0.38	0.32	0.49	0.07	0.01
chrXVI	707243	707295	.	-0.25	-0.13	-0.20	-0.11	-0.88	-0.29	-0.31	-0.10
chrXVI	496736	496795	.	-0.22	0.37	0.17	-0.35	-0.37	0.34	-0.01	0.18
chrXV	666390	666444	.	-0.42	-0.27	-0.45	-0.45	-0.76	-0.53	-0.27	-0.07
chrVII	69715	69760	.	0.29	0.01	0.42	-0.04	0.33	0.39	-0.23	0.10
chrXIV	108330	108389	.	0.35	0.29	0.23	0.36	-1.07	-0.80	-0.01	-0.28
chrIX	361341	361385	.	0.09	0.22	0.24	0.39	1.17	0.31	0.13	0.17
chrVII	87403	87462	.	0.01	-0.32	-0.30	-0.55	-0.95	-1.07	-0.32	-0.04
chrXV	679487	679533	.	0.29	-0.03	-0.14	0.22	-0.09	0.38	0.14	-0.08
chrXI	497252	497310	.	0.10	-0.01	-0.27	0.04	-1.10	-0.47	-0.38	-0.10
chrII	475307	475351	.	-0.17	0.23	0.52	0.12	-0.18	0.54	-0.14	-0.12
chrXIV	211459	211518	.	-1.14	-0.75	-1.09	-0.56	-1.64	-1.61	-0.01	0.35
chrXII	366855	366912	.	-0.04	0.14	0.27	-0.24	1.06	0.18	-0.05	-0.18
chrV	547572	547623	.	0.79	0.51	0.66	0.36	0.54	0.73	0.57	0.06
chrXVI	682338	682390	.	-0.14	-0.89	-0.49	-0.27	0.31	0.08	-0.03	0.01
chrVI	259996	260055	.	-0.71	-0.50	-0.93	-0.59	-0.54	-0.40	-0.02	0.26
chrVI	267696	267755	.	-0.24	0.09	-0.13	0.15	-0.95	-0.65	0.07	0.01
chrIII	72706	72759	.	2.00	-0.16	-0.21	1.94	0.93	-0.19	0.80	-0.16
chrX	356193	356238	.	-0.07	-0.03	0.22	0.09	-0.35	0.62	0.04	0.12
chrXV	620794	620844	.	0.72	0.64	0.44	1.06	0.08	0.27	-0.12	-0.07
chrX	368179	368238	.	-0.61	0.07	0.10	-0.44	0.94	0.26	-0.61	-0.42
chrIII	120784	120843	.	-1.29	-0.72	-1.11	-0.43	-0.14	-0.73	0.20	1.04
chrIV	1227381	1227440	.	-0.31	-0.83	-0.90	-0.08	-1.39	-1.05	-0.25	-0.30
chrIII	269616	269672	.	2.38	-1.05	-0.98	2.64	-0.99	-0.91	1.42	0.06
chrX	382583	382635	.	1.78	0.76	0.82	1.46	0.85	0.40	0.28	-0.08
chrVII	16801	16860	.	-0.36	-0.28	-0.23	-0.55	0.40	-0.15	-0.31	-0.29
chrIII	221415	221474	.	-0.37	0.42	0.45	-0.27	1.22	0.21	-0.23	-0.30
chrXVI	573741	573793	.	0.26	0.31	0.35	0.21	0.38	0.76	0.07	0.18
chrVII	65202	65261	.	-0.21	-0.61	-0.65	-0.99	0.58	-0.02	-0.23	0.06
chrIII	33603	33659	.	-0.47	0.34	0.43	-0.05	1.45	0.46	-0.23	0.02
chrVI	248496	248555	.	-0.35	-0.86	-0.61	-0.30	-1.00	-0.82	-0.24	-0.03
chrIII	220621	220665	.	-0.19	0.38	0.58	0.03	1.06	0.34	-0.36	-0.51
chrIII	287517	287570	.	0.03	-0.47	-0.14	-0.01	-1.03	-0.81	-0.13	-0.02
chrXIV	75530	75589	.	-0.40	-0.19	-0.27	0.10	-0.81	0.02	-0.17	-0.03
chrIII	302317	302365	.	0.05	-0.32	-0.33	0.43	-1.01	-0.65	0.39	0.17
chrIV	362071	362115	.	0.95	0.40	0.81	0.90	0.77	0.79	0.41	0.22
chrI	10945	11004	.	-0.80	-0.79	-0.69	-0.47	-1.20	-1.10	0.08	0.16
chrXI	500051	500110	.	-0.51	-1.25	-1.29	-1.04	-1.87	-1.20	-0.42	-0.01
chrIV	403970	404027	.	0.14	0.28	0.12	0.21	1.07	0.40	-0.02	-0.04
chrII	512906	512965	.	0.45	0.16	-0.06	-0.13	-1.03	-0.85	0.06	0.01
chrIX	367829	367885	.	-0.12	-0.59	-0.05	-0.29	0.34	0.42	-0.23	-0.06
chrIX	340235	340279	.	-0.15	0.51	0.18	0.30	1.42	0.56	0.01	0.11
chrV	533371	533423	.	0.17	-0.90	-0.56	0.10	-0.97	-0.98	-0.16	0.01
chrIII	315114	315173	.	0.32	0.06	-0.09	0.24	-0.10	-0.31	0.36	-0.01
chrVI	213198	213248	.	-0.09	-0.09	0.40	-0.15	0.35	0.48	0.12	-0.20
chrIII	116891	116940	.	-0.22	-0.22	0.08	-0.07	0.67	0.22	0.01	0.09
chrII	520806	520865	.	-0.35	-0.56	-0.28	-0.23	-0.66	-0.53	-0.06	0.29
chrII	499606	499665	.	0.13	0.01	0.12	-0.02	-0.08	-0.04	0.19	0.60
chrIV	311665	311713	.	-0.11	-0.18	0.05	-0.03	0.12	0.42	0.02	0.08
chrIII	232615	232674	.	-0.19	0.14	0.56	0.48	1.25	0.54	0.07	0.57
chrV	557067	557124	.	-0.51	-0.28	-0.28	-0.22	-0.41	0.12	-0.06	-0.16
chrII	524306	524365	.	-0.34	-0.12	-0.51	-0.08	-1.11	-0.99	0.00	0.20
chrXII	392264	392314	.	-0.20	-0.27	-0.26	0.27	-0.76	0.54	-0.05	-0.16
chrIII	241415	241461	.	-0.01	0.35	1.08	0.28	0.04	0.91	-0.36	-0.29
chrXII	164718	164774	.	-0.32	-0.13	0.09	-0.29	0.35	0.29	-0.15	-0.16
chrXV	612285	612339	.	-0.25	-0.02	-0.13	-0.32	-0.72	-0.26	-0.13	0.03
chrIV	429913	429969	.	-0.31	0.46	0.39	-0.17	1.31	0.48	-0.11	-0.20
chrVI	249506	249550	.	0.60	0.07	0.29	0.34	-0.90	-0.59	-0.01	0.25
chrXVI	710147	710193	.	-0.17	-0.32	-0.40	0.18	-1.30	-0.45	-0.39	-0.22
chrVI	53701	53750	.	1.68	0.87	0.76	1.71	-0.26	-0.28	0.75	-0.07
chrIX	349540	349584	.	-0.38	0.32	0.25	-0.10	1.32	0.80	-0.19	-0.17
chrVII	69302	69356	.	0.65	0.51	0.80	0.34	0.55	0.58	0.07	0.22
chrXVI	532237	532296	.	-0.99	-0.10	-0.01	-0.49	-1.01	-0.60	-0.35	-0.14
chrXI	509157	509210	.	-0.17	0.43	-0.15	-0.30	0.47	0.76	-0.42	-0.26
chrXV	633290	633341	.	0.09	-0.45	-0.06	-0.01	-1.14	-1.01	-0.08	0.10
chrIV	394568	394627	.	-0.57	-0.14	0.02	-0.56	-0.12	0.19	-0.23	-0.12
chrIV	397968	398018	.	-0.29	-0.35	-0.45	-0.56	0.43	0.24	-0.18	0.01
chrV	306333	306387	.	-0.20	0.31	0.40	-0.40	-0.04	0.25	-0.14	0.08
chrXVI	469937	469996	.	-0.46	-0.29	-0.41	-0.30	-1.30	-0.70	-0.47	-0.05
chrXVI	428838	428888	.	0.08	0.21	0.18	-0.03	0.49	0.36	-0.24	-0.12
chrIII	10501	10557	.	-0.25	-0.21	-0.34	-0.04	-1.01	-1.33	0.28	0.04
chrXII	141124	141169	.	-0.40	-0.16	0.11	-0.27	1.26	0.41	-0.14	-0.17
chrXVI	434739	434792	.	0.04	-0.24	-0.18	-0.26	-0.33	0.59	-0.40	-0.18
chrXII	221278	221337	.	-0.54	-0.31	-0.39	-0.59	0.45	-0.30	-0.14	0.01
chrIV	383881	383925	.	0.06	1.11	0.58	0.73	0.33	0.42	0.13	-0.11
chrXII	166618	166664	.	0.06	0.10	0.18	-0.25	0.33	0.45	-0.10	-0.01
chrVI	217195	217254	.	-0.40	-0.07	-0.21	-0.26	0.42	0.08	-0.24	0.08
chrXVI	679537	679596	.	-0.56	-0.51	-0.36	-0.87	-0.38	-0.43	-0.04	0.18
chrII	503109	503153	.	0.16	-0.10	0.11	0.06	-0.38	0.02	0.08	0.20
chrXI	505152	505207	.	0.19	0.21	0.07	-0.06	-0.30	0.11	-0.06	0.09
chrIII	242514	242573	.	-0.10	-0.32	0.07	0.13	-0.77	-0.16	-0.24	-0.01
chrVI	210197	210254	.	1.00	1.08	1.49	-0.17	0.83	0.74	-0.19	-0.53
chrIV	332764	332823	.	-0.03	0.29	0.04	0.37	0.45	-0.48	0.17	0.62
chrIII	48307	48358	.	0.82	0.38	0.58	0.76	1.23	0.54	0.09	-0.35
chrVII	20203	20260	.	1.08	0.61	0.47	0.09	0.30	-0.22	-0.36	-0.60
chrVII	88312	88357	.	0.33	0.32	0.27	0.18	-0.49	-0.53	-0.04	-0.35
chrVI	210795	210854	.	0.88	0.77	1.02	0.38	1.16	1.16	0.06	-0.60
chrXV	680095	680142	.	0.30	0.25	0.21	0.45	-0.03	0.29	0.52	0.15
chrXIV	82430	82489	.	-0.15	-0.07	-0.38	-0.50	-0.03	-0.08	-0.20	0.10
chrXIV	103535	103586	.	0.10	-0.11	-0.06	0.25	-0.89	0.01	0.20	0.06
chrXVI	534849	534893	.	0.09	0.30	0.15	0.06	-1.01	-0.43	-0.06	-0.09
chrXII	382460	382514	.	0.03	0.08	0.23	0.37	0.76	0.15	-0.17	-0.08
chrIX	361436	361486	.	-0.21	0.24	0.20	-0.32	1.17	0.35	-0.26	-0.05
chrVII	54705	54758	.	-0.28	-0.09	0.40	0.14	-0.18	0.53	-0.19	-0.26
chrIV	1253181	1253240	.	-0.03	-0.36	-0.32	-0.18	-1.20	-0.54	-0.31	-0.29
chrIV	403568	403627	.	-0.35	0.00	-0.25	-0.45	0.35	-0.33	-0.05	0.10
chrIII	271622	271672	.	2.36	-0.92	-1.18	2.75	-0.79	-0.46	1.41	0.07
chrXI	497150	497208	.	0.06	-0.09	-0.01	0.05	-1.00	-0.41	-0.30	-0.27
chrIII	243314	243373	.	-0.15	-0.03	0.30	-0.06	-0.76	0.43	-0.40	-0.22
chrIX	375229	375288	.	-0.53	-0.44	-0.46	-0.30	-1.03	-0.61	-0.16	0.35
chrIX	352330	352386	.	-1.03	-1.18	-0.43	-0.46	0.80	-0.02	-0.24	0.16
chrVII	80804	80861	.	0.57	0.27	-0.25	0.14	-1.26	-0.64	0.19	0.47
chrV	542770	542824	.	0.09	-0.11	-0.12	0.22	-0.61	0.10	0.20	0.01
chrXI	503251	503310	.	-0.24	-0.72	-0.32	0.03	-0.45	-0.06	0.05	0.21
chrIX	366429	366488	.	-0.18	-0.10	0.19	0.01	0.76	0.66	-0.18	-0.22
chrVI	83193	83252	.	2.23	-0.73	-1.35	2.09	-1.77	-1.74	1.25	0.07
chrIX	341237	341288	.	-0.56	-0.39	0.04	-0.02	1.48	0.30	0.21	-0.12
chrXV	674687	674734	.	0.12	-0.18	-0.26	-1.08	-0.63	-0.06	0.26	0.24
chrXVI	420737	420796	.	-0.32	0.22	-0.42	-0.61	0.97	-0.03	-0.44	-0.41
chrXI	499951	500010	.	-0.79	-0.36	-0.46	-0.36	-0.18	-0.01	-0.32	-0.29
chrVI	209996	210041	.	0.10	0.64	0.83	-0.35	0.80	0.55	-0.05	-0.02
chrI	165336	165392	.	1.77	0.81	0.83	0.97	0.59	0.30	0.78	0.23
chrVII	39902	39951	.	0.34	-0.08	0.22	0.46	-1.12	-1.05	-0.26	0.06
chrIII	147484	147543	.	0.08	-0.31	-0.10	-0.01	-0.62	0.05	-0.16	-0.06
chrXV	634085	634144	.	-0.47	-0.74	-0.72	-0.24	-1.06	-1.21	-0.07	0.00
chrX	379979	380029	.	0.20	0.18	0.28	0.01	1.09	0.49	-0.12	-0.02
chrIII	208217	208273	.	-0.49	-0.09	0.36	0.08	-0.28	0.62	-0.34	-0.26
chrXVI	562337	562396	.	0.10	0.01	-0.24	-0.04	1.48	0.53	-0.01	-0.12
chrIV	378768	378827	.	0.00	0.00	-1.48	0.00	0.00	0.00	-0.05	0.88
chrII	498107	498159	.	0.15	0.04	0.07	0.03	0.41	0.80	-0.46	-0.29
chrIII	285614	285673	.	-0.28	-0.14	-0.37	-0.36	-0.99	-1.06	-0.00	-0.10
chrXIV	81540	81588	.	0.00	0.00	0.23	0.12	0.15	0.31	-0.02	0.10
chrXIV	89030	89089	.	0.53	1.20	0.94	0.16	1.41	0.55	-0.02	-0.31
chrVII	80403	80462	.	0.16	0.32	-0.04	0.04	-0.98	-0.85	-0.12	0.10
chrXV	631293	631339	.	0.96	0.08	-0.32	0.77	-0.84	-0.64	0.04	-0.14
chrVI	186595	186654	.	0.18	-0.55	0.19	-0.04	0.66	0.74	-0.22	-0.28
chrI	19643	19702	.	-0.08	-0.82	-0.39	0.11	-0.71	-0.14	-0.14	-0.02
chrIV	475615	475668	.	-0.64	-0.24	0.24	-0.28	1.02	0.79	-0.18	0.07
chrII	469606	469665	.	0.00	0.00	0.00	0.00	0.00	0.00	-0.32	1.45
chrXV	646296	646344	.	-0.05	-0.11	0.07	-0.00	-0.35	-0.08	-0.01	-0.06
chrV	551865	551924	.	-0.80	-0.46	-0.49	-0.06	0.08	0.15	-0.12	-0.03
chrVI	196599	196649	.	0.35	-0.04	-0.11	-0.34	0.84	-0.11	0.15	-0.31
chrIV	365373	365422	.	0.47	-0.14	-0.35	-0.05	-1.13	-1.32	-0.14	-0.40
chrXIV	187874	187918	.	-0.23	0.08	0.16	-1.21	-0.68	-0.26	-0.18	0.14
chrXVI	462337	462396	.	0.14	-0.49	-0.01	0.17	-0.44	-0.45	0.11	0.01
chrXVI	421837	421896	.	-0.72	-0.38	-0.34	-0.35	1.02	-0.04	-0.29	-0.10
chrXV	633685	633744	.	-0.86	-0.75	-0.76	-0.68	-1.07	-1.54	-0.52	-0.24
chrIV	1234881	1234940	.	-0.27	-0.27	-0.47	-0.15	-0.58	-0.27	-0.05	-0.17
chrIII	143784	143843	.	-1.02	-0.93	-0.33	-0.72	-0.59	-0.01	-0.41	0.03
chrXII	138724	138768	.	-0.17	-0.18	-0.07	-0.10	1.17	0.34	0.03	0.43
chrV	276429	276488	.	0.08	-0.55	0.23	-0.13	0.37	0.53	0.04	-0.08
chrIV	397268	397327	.	-0.57	-0.04	-0.09	-0.34	0.14	0.17	-0.10	0.04
chrII	482217	482265	.	0.12	0.70	0.78	0.29	0.97	0.47	-0.41	-0.37
chrXI	659347	659392	.	-0.68	-0.30	-0.34	-0.23	-1.05	-1.59	0.26	0.07
chrIII	125884	125943	.	-0.05	-0.57	-0.07	-0.48	0.41	0.00	0.16	0.03
chrIV	366165	366220	.	0.70	0.17	0.02	-0.09	-1.32	-1.76	-0.22	-0.27
chrXV	661585	661644	.	-0.17	-0.13	-0.03	-0.26	-0.45	0.11	-0.18	-0.33
chrIII	225515	225574	.	0.04	0.46	0.19	-0.10	1.03	-0.10	0.02	-0.53
chrXIV	184259	184318	.	-0.11	-0.30	0.15	-0.20	-0.85	-0.66	-0.15	0.01
chrXII	370658	370704	.	1.23	1.03	0.96	0.40	0.76	-0.20	-0.21	-1.18
chrXI	526154	526198	.	0.47	0.06	0.61	0.26	0.66	1.15	-0.09	-0.40
chrXVI	569538	569583	.	-0.25	-0.16	0.21	-0.24	0.98	0.61	-0.17	-0.15
chrVI	219395	219454	.	-0.09	0.07	0.05	-0.10	0.23	0.23	-0.27	-0.09
chrX	364379	364438	.	-0.13	-0.48	-0.01	-0.33	0.49	0.30	-0.01	0.04
chrIII	279615	279668	.	-0.26	-0.40	0.00	-0.18	-0.58	0.01	-0.32	-0.21
chrXII	389969	390013	.	1.23	0.46	0.54	1.04	-0.13	0.43	0.43	-0.24
chrIV	351365	351424	.	-0.45	-0.86	-0.81	-1.22	-0.92	-0.39	-0.24	-0.24
chrIV	311566	311618	.	0.11	-0.22	0.02	0.07	-0.03	0.50	-0.03	0.14
chrXV	605585	605644	.	-0.33	0.57	0.40	-0.03	-0.27	0.11	-0.08	-0.01
chrXIV	106930	106989	.	0.18	-0.09	-0.04	-0.05	-1.30	-0.57	0.07	-0.14
chrIII	11001	11060	.	-0.89	-0.59	-0.76	-0.50	-1.37	-1.49	0.87	0.27
chrXV	613785	613844	.	-0.11	0.27	0.49	0.16	0.11	0.19	-0.34	-0.48
chrXVI	398237	398296	.	0.00	0.00	-0.86	-1.11	-1.30	-0.72	-0.41	0.27
chrIV	1220881	1220940	.	0.29	0.25	0.25	1.85	0.95	0.23	0.10	0.65
chrX	361393	361437	.	0.12	0.59	0.53	0.44	0.29	0.69	0.10	-0.13
chrXIV	207659	207718	.	-0.60	-0.76	-0.83	-0.40	-1.34	-1.33	-0.21	0.18
chrXII	152315	152374	.	-0.42	-0.14	-0.51	-0.19	0.79	0.00	-0.10	-0.02
chrXIV	191659	191718	.	-0.37	-0.12	-0.30	-1.69	-0.68	-0.12	-0.24	-0.13
chrII	489421	489465	.	0.77	0.27	0.29	1.00	1.27	0.72	0.28	-0.28
chrXVI	572137	572196	.	0.80	0.60	0.70	0.41	0.47	0.30	0.26	-0.14
chrXVI	429938	429992	.	-0.64	-0.30	0.35	-0.26	0.19	0.31	-0.28	-0.17
chrIV	1252081	1252140	.	0.71	-0.04	-0.23	0.18	-1.22	-0.45	-0.32	-0.52
chrXVI	410746	410792	.	-0.34	-0.13	-0.14	-0.33	0.66	0.09	0.09	0.12
chrVII	52401	52460	.	-0.80	-0.82	-0.77	-0.49	-1.47	-0.98	-0.07	0.20
chrIII	210930	210974	.	-0.28	0.21	0.41	-0.21	0.28	0.66	-0.32	-0.33
chrXV	620285	620344	.	0.12	0.13	0.00	0.39	-0.07	0.07	-0.02	0.02
chrXV	663985	664044	.	0.63	0.42	0.16	0.29	-0.46	-0.08	0.15	0.09
chrIII	210426	210470	.	0.20	0.64	0.86	-0.03	0.39	0.67	-0.30	-0.13
chrVI	76793	76852	.	1.01	0.26	-0.13	1.00	-1.12	-0.47	-0.20	-0.56
chrXVI	506436	506495	.	0.22	-0.11	-0.14	0.09	0.64	0.20	-0.11	-0.20
chrXII	371555	371614	.	-0.11	-0.08	-0.19	-0.19	0.66	-0.36	0.05	-0.06
chrV	546768	546823	.	0.86	0.21	0.25	0.50	0.34	0.67	-0.07	-0.49
chrXV	621287	621335	.	0.36	0.15	0.14	0.68	-0.21	-0.32	-0.01	-0.24
chrIV	330764	330816	.	0.47	0.71	0.63	0.05	1.00	0.14	-0.01	-0.38
chrIV	441814	441865	.	-0.39	-0.14	0.18	-0.41	1.10	0.42	-0.21	-0.06
chrXII	367855	367914	.	-0.22	-0.12	-0.57	-0.04	0.82	-0.26	-0.14	-0.21
chrX	373979	374038	.	-0.83	-0.30	-0.20	-1.18	0.54	-0.49	-0.10	0.27
chrXV	661293	661342	.	-0.23	-0.02	0.01	-0.06	-0.28	0.19	-0.16	-0.31
chrIV	460513	460572	.	-1.00	0.04	-0.16	-0.16	0.99	-0.04	-0.03	0.10
chrXII	213478	213537	.	-0.95	-0.94	-0.58	-0.79	-1.05	-0.18	-0.28	-0.14
chrXVI	522137	522193	.	-0.50	-0.09	0.06	0.05	0.06	0.29	-0.28	-0.15
chrXVI	399337	399396	.	-0.20	0.03	0.25	-0.14	-0.54	0.38	-0.22	-0.29
chrXI	498651	498707	.	-0.46	-0.65	-0.46	-0.45	-1.15	-0.62	-0.16	0.25
chrIV	324465	324524	.	-0.86	-0.38	-0.55	-0.61	0.61	-0.06	-0.17	0.26
chrIII	241121	241172	.	0.01	0.55	0.55	-0.00	0.08	0.65	-0.03	-0.09
chrI	21944	22003	.	-0.66	-0.74	-0.64	-0.40	-0.95	-0.35	-0.21	0.13
chrIX	371329	371387	.	-0.37	-0.83	-0.51	-0.41	-0.54	0.29	-0.13	-0.11
chrV	266328	266387	.	0.12	0.72	0.70	0.06	-0.45	-0.60	-0.04	0.10
chrXV	575651	575695	.	1.11	1.46	1.40	0.82	0.48	0.50	-0.16	-0.24
chrI	51046	51101	.	-0.55	-0.21	-0.65	-0.26	-1.27	-0.21	-0.27	-0.11
chrIV	450414	450472	.	0.76	0.12	0.36	0.85	0.60	0.64	0.30	0.05
chrVI	54992	55051	.	0.32	0.00	-0.03	0.02	-1.22	-1.32	0.09	-0.01
chrXVI	466247	466294	.	0.49	0.17	0.50	0.59	0.28	0.39	0.07	0.09
chrXII	137916	137966	.	-0.60	-0.20	0.04	-0.14	0.89	0.23	-0.06	0.15
chrIII	7404	7454	.	-0.20	-0.74	-0.79	0.21	-0.57	-1.14	0.45	0.43
chrXV	630385	630444	.	-0.91	-1.06	-0.34	-0.44	-1.36	-1.38	-0.44	0.21
chrXVI	405848	405896	.	1.12	1.33	1.55	1.06	0.50	0.64	-0.47	-0.60
chrVII	14101	14160	.	0.19	0.13	-0.13	-0.16	0.33	0.02	-0.25	-0.44
chrIX	341130	341183	.	-0.33	0.45	0.34	0.19	1.29	0.20	0.21	0.12
chrII	480110	480164	.	0.13	0.08	0.35	0.15	0.50	0.34	-0.15	-0.14
chrXIV	200659	200718	.	0.01	-0.60	-0.20	-0.16	-0.83	-0.19	-0.20	-0.15
chrX	362382	362435	.	-0.14	-0.11	0.20	0.19	0.43	0.79	-0.18	-0.29
chrI	44946	45005	.	0.28	0.10	-0.02	0.16	-0.06	0.31	0.02	-0.05
chrXVI	552146	552196	.	-0.18	-0.02	-0.36	-0.28	0.58	0.32	-0.04	-0.07
chrXV	651885	651944	.	-0.97	-0.30	-0.23	-0.50	-1.05	-0.48	-0.26	0.56
chrXIV	112330	112389	.	1.48	-1.19	-1.43	1.55	-1.63	-1.53	0.75	0.40
chrIV	400373	400420	.	0.23	-0.28	0.01	0.50	0.73	0.36	-0.29	-0.26
chrI	28045	28103	.	-0.11	-0.24	-0.68	-0.41	-0.06	-0.24	0.01	0.54
chrXVI	714436	714493	.	-0.06	-0.10	-0.19	0.10	-1.22	-1.20	-0.24	0.03
chrVIII	87556	87615	.	-0.62	-0.48	-0.38	-0.48	0.38	0.13	-0.06	0.16
chrI	43348	43404	.	0.35	0.02	0.29	0.01	0.18	0.51	-0.39	-0.53
chrXI	510151	510210	.	-0.06	-0.06	-0.33	-0.23	0.31	0.11	-0.48	-0.46
chrVI	215597	215648	.	-0.04	0.03	0.45	0.09	0.56	0.48	0.70	0.01
chrIV	367872	367923	.	0.38	-0.36	-0.75	0.00	-1.09	-1.43	-0.01	-0.01
chrXVI	491637	491691	.	0.40	0.57	0.28	1.13	0.40	0.07	0.14	-0.04
chrI	37445	37504	.	-0.36	-0.01	0.20	-0.44	0.13	0.24	-0.32	0.11
chrXV	671685	671729	.	-0.07	-0.10	-0.04	0.23	-0.64	-0.22	0.16	0.02
chrVII	26005	26058	.	0.21	-0.06	0.01	0.18	0.02	0.17	-0.34	-0.32
chrIII	40801	40860	.	-0.28	-0.20	-0.39	-0.65	0.99	-0.20	0.14	-0.24
chrXVI	474137	474196	.	0.21	-0.24	-0.34	0.02	-1.12	-0.97	0.03	0.07
chrXVI	535037	535096	.	-0.43	-0.33	-0.53	-0.32	-1.31	-0.63	-0.39	-0.53
chrXVI	547843	547896	.	-0.45	-0.56	-0.30	0.10	0.29	-0.04	0.00	0.15
chrIII	264820	264867	.	-0.01	0.08	-0.26	-0.06	-0.76	-0.60	-0.16	-0.14
chrX	384783	384838	.	-0.25	0.43	0.66	-0.23	0.83	0.64	-0.41	-0.52
chrIII	77510	77554	.	1.06	1.01	1.31	0.97	1.66	0.46	0.52	-0.15
chrIII	80413	80460	.	-0.35	0.35	0.21	-0.16	1.34	0.47	-0.11	0.04
chrIII	302614	302673	.	0.07	-1.28	-1.00	-0.30	-1.35	-1.06	0.34	0.08
chrXII	371455	371514	.	-0.15	0.06	0.01	-0.21	0.71	-0.43	0.13	-0.06
chrXI	531951	532010	.	-0.24	-0.34	-0.17	-0.33	-0.04	0.41	-0.29	-0.19
chrXII	154922	154974	.	-0.08	0.34	0.27	-0.05	1.08	0.22	-0.21	-0.03
chrIV	479314	479373	.	-0.70	-0.17	0.12	-0.37	0.73	0.39	-0.39	-0.19
chrIII	33801	33849	.	-0.48	0.17	0.14	0.16	1.48	0.63	-0.17	-0.06
chrIV	399069	399127	.	-0.02	-0.07	0.33	-0.14	0.27	0.29	-0.24	-0.20
chrIV	325165	325222	.	-0.03	0.19	0.18	-0.09	0.96	0.36	-0.26	-0.09
chrIII	311318	311363	.	0.31	-0.03	-0.01	0.52	-0.26	-0.01	0.08	-0.15
chrXIV	185360	185416	.	-0.23	-0.17	-0.10	-0.15	-0.93	-0.94	-0.26	0.17
chrVI	207795	207843	.	-0.60	0.17	0.04	-0.81	1.35	0.65	-0.59	-0.63
chrIII	26010	26055	.	0.20	0.03	0.37	0.32	0.59	0.72	0.07	0.06
chrVI	200695	200754	.	-0.92	-0.74	-0.57	-1.12	0.86	-0.33	-0.31	0.12
chrXV	592585	592644	.	-0.48	-0.31	-0.46	-0.19	-1.31	-0.69	-0.17	-0.37
chrV	267230	267278	.	0.45	0.70	0.88	0.43	-0.18	0.07	0.04	-0.10
chrV	550066	550115	.	-0.28	0.11	-0.33	-0.26	0.43	0.37	0.27	0.22
chrI	26854	26902	.	0.04	0.10	0.37	0.44	0.76	0.82	0.10	-0.23
chrIV	450913	450972	.	0.56	0.01	0.19	0.93	0.57	0.72	0.52	0.28
chrXV	636285	636344	.	0.18	-0.03	-0.10	0.10	-1.28	-1.07	0.16	-0.28
chrXVI	469743	469791	.	-0.68	-0.50	-0.73	-0.50	-1.07	-0.83	-0.16	0.24
chrIII	73611	73655	.	2.09	0.37	0.19	1.63	1.33	0.13	0.77	-0.03
chrIII	305214	305268	.	-0.16	-0.53	-0.11	-0.22	-0.05	0.40	-0.31	-0.22
chrVII	34901	34960	.	-0.74	0.05	-0.10	-0.11	-0.91	-0.82	0.20	0.16
chrIV	309972	310024	.	0.67	0.87	1.14	0.15	0.07	0.59	-0.15	-0.07
chrIII	254214	254273	.	-0.01	0.00	0.00	0.00	-1.15	-1.50	-0.44	1.07
chrXIV	116036	116080	.	0.28	0.19	0.40	0.53	-1.00	0.04	-0.03	-0.36
chrV	290135	290180	.	-0.35	0.16	0.11	0.06	1.28	0.51	-0.08	-0.22
chrXVI	491339	491386	.	-0.08	0.17	-0.11	-0.06	-1.12	-0.68	-0.12	-0.01
chrXI	527054	527098	.	0.74	0.14	0.61	0.58	0.60	1.20	0.16	-0.30
chrIII	234715	234774	.	-0.19	0.04	0.21	0.09	1.09	0.58	-0.34	-0.43
chrXIV	71930	71989	.	-0.05	-0.17	0.03	-0.06	-0.59	0.09	0.01	0.04
chrX	362884	362928	.	-0.30	0.10	0.53	0.26	0.67	1.02	0.04	0.05
chrV	534365	534424	.	0.07	-0.36	-0.41	0.02	-1.03	-1.08	0.00	0.20
chrVI	219695	219744	.	-0.26	-0.12	-0.08	-0.17	0.23	0.28	-0.29	-0.04
chrXVI	706136	706193	.	-0.29	-0.19	0.32	-0.10	-0.77	-0.09	-0.28	-0.28
chrIII	275425	275472	.	-0.47	-0.18	-0.17	0.01	-0.21	0.17	0.01	-0.05
chrIV	1223781	1223840	.	-0.62	-1.02	-0.64	-0.36	-1.25	-1.40	-0.23	-0.03
chrVII	48001	48055	.	-0.11	-0.39	-0.33	0.03	-1.02	-0.61	-0.11	-0.13
chrXIV	102630	102689	.	1.69	1.01	0.89	1.02	0.56	0.35	0.51	0.35
chrII	481206	481265	.	-0.41	-0.04	0.04	-0.35	0.57	0.04	-0.38	-0.23
chrVII	67504	67561	.	0.15	-0.19	0.39	-0.28	0.41	0.18	-0.24	-0.36
chrIII	257814	257873	.	-0.24	-0.04	-0.74	-0.00	-0.96	-0.98	-0.11	0.14
chrII	483608	483661	.	0.26	0.39	0.39	-0.12	0.78	0.15	-0.42	-0.51
chrIII	246314	246373	.	-0.14	-0.27	-0.23	0.01	-1.28	-0.09	-0.12	-0.14
chrXII	392755	392814	.	-0.49	-0.47	-0.21	0.03	-0.55	0.17	-0.02	0.27
chrXII	391055	391114	.	0.18	-0.41	-0.42	-0.16	-0.82	-0.01	0.09	0.02
chrV	448805	448849	.	2.13	1.16	1.16	1.64	0.85	0.66	0.82	0.29
chrIV	482214	482273	.	-0.56	-0.24	-0.39	-1.81	0.24	-0.23	-0.36	0.11
chrV	278030	278074	.	0.04	0.43	0.46	0.21	0.74	0.94	0.03	-0.17
chrXV	640285	640344	.	-0.31	0.09	-0.04	-0.17	-0.71	-1.14	-0.00	0.11
chrXVI	679437	679496	.	-0.14	-0.07	-0.16	-0.21	-0.07	-0.18	0.02	0.09
chrV	267333	267381	.	0.49	0.79	0.83	0.54	0.08	0.26	0.05	-0.11
chrII	471206	471265	.	0.21	0.39	0.60	0.30	-0.48	0.03	0.13	-0.22
chrXI	529262	529309	.	-0.26	0.01	0.63	0.38	0.76	1.16	-0.18	-0.18
chrXVI	488345	488395	.	-0.28	-0.58	-0.17	-0.44	-1.08	-1.05	-0.36	0.12
chrIII	12501	12560	.	-0.33	-0.53	-0.54	-0.18	-1.26	-0.81	0.10	0.41
chrIII	212720	212764	.	0.42	0.67	0.83	0.73	1.17	1.34	-0.28	-0.04
chrV	544969	545017	.	1.60	1.15	1.06	0.51	-0.39	-0.12	0.20	-0.32
chrIV	1234081	1234140	.	-0.31	-0.43	-0.64	-1.66	-1.02	-0.64	-0.07	0.08
chrV	563269	563319	.	-0.46	-0.54	-0.70	-0.55	-0.25	-0.28	-0.01	0.67
chrIX	369231	369275	.	0.36	0.36	0.38	0.05	0.34	0.88	0.02	-0.02
chrXVI	497436	497495	.	-0.60	0.04	0.01	-0.13	-0.42	0.22	-0.21	-0.33
chrXII	168915	168974	.	-0.06	-0.24	-0.43	-0.34	-0.86	-0.63	-0.43	-0.38
chrVI	234604	234652	.	0.19	0.07	-0.53	0.11	-0.95	-1.23	-0.10	-0.21
chrXII	228678	228737	.	-0.85	-0.97	-0.65	-0.07	0.69	-0.48	-0.29	0.53
chrV	266129	266174	.	0.09	0.57	0.59	0.16	-0.44	-0.57	-0.08	0.38
chrXIV	88034	88084	.	-0.54	1.44	1.04	0.03	1.38	0.62	-0.49	-0.39
chrVI	208997	209044	.	-0.22	0.31	0.24	0.26	1.11	0.59	-0.01	0.18
chrIV	1225883	1225934	.	0.06	0.07	0.08	0.30	-0.79	-0.65	-0.20	-0.00
chrIV	314165	314224	.	0.00	-0.71	-0.62	-1.47	-0.19	-0.40	0.07	0.89
chrVI	268496	268555	.	-0.52	-0.69	-0.47	-0.40	-1.32	-0.98	0.93	0.27
chrXIV	194559	194618	.	-0.37	-0.61	-0.55	-0.44	-0.30	-0.11	-0.14	0.04
chrXII	361766	361813	.	-0.41	0.41	0.33	-0.26	0.87	0.46	-0.38	-0.30
chrIII	53009	53057	.	0.18	0.01	0.26	-0.12	0.71	0.80	-0.10	-0.03
chrXII	232489	232535	.	2.25	0.90	1.07	2.47	1.07	0.17	0.89	-0.06
chrXII	223979	224027	.	-0.26	0.31	0.14	-0.08	1.25	0.46	-0.03	-0.07
chrIII	285214	285269	.	0.04	-0.24	-0.15	0.02	-0.80	-0.96	-0.05	0.00
chrXII	243978	244037	.	-0.10	0.24	-0.01	-0.54	0.89	0.43	-0.18	-0.25
chrVII	3101	3155	.	0.00	0.78	0.00	0.00	0.00	0.00	0.36	-0.02
chrVI	201397	201454	.	-0.23	0.57	0.13	-0.29	1.43	0.24	-0.14	-0.20
chrIV	362265	362324	.	-0.28	-1.06	-0.89	-0.21	-1.67	-2.44	0.03	0.15
chrIII	134284	134343	.	-0.01	-0.20	-0.26	0.12	1.07	0.02	-0.00	0.08
chrIII	310714	310773	.	-0.55	-0.64	-0.45	-0.48	-0.74	-0.36	-0.02	0.02
chrVII	11901	11960	.	0.00	0.00	-0.83	-1.03	-0.51	-0.80	-0.34	0.53
chrXVI	543837	543896	.	-1.30	-0.77	-0.67	-0.96	-0.66	-0.92	-0.25	0.20
chrV	307631	307690	.	-0.20	0.11	0.10	-0.18	0.07	0.01	-0.29	0.13
chrXVI	56797	56843	.	1.75	0.89	0.82	1.24	0.54	0.26	0.77	0.41
chrXII	147415	147474	.	-0.34	0.29	0.32	-0.20	1.11	0.92	-0.31	-0.13
chrIII	266714	266773	.	1.25	-0.38	-0.54	1.29	-0.77	-0.41	0.56	0.16
chrXIV	177459	177518	.	-0.95	-0.38	-0.71	-0.24	-1.20	-0.36	-0.17	-0.06
chrVI	222595	222640	.	0.01	0.56	0.49	-0.10	-0.12	0.31	-0.09	0.07
chrIV	389168	389227	.	-0.21	-0.32	-0.15	0.13	-1.04	-0.51	-0.14	-0.29
chrIV	481614	481673	.	0.03	0.38	0.31	-0.05	0.93	0.57	-0.20	-0.24
chrXIV	197165	197217	.	1.02	0.32	0.55	0.79	-0.04	0.19	0.54	0.06
chrVI	266000	266054	.	0.03	-0.25	-0.41	0.10	-1.04	-0.87	0.15	0.02
chrXVI	479443	479495	.	-0.31	-0.51	-0.31	-0.15	-1.17	-1.26	-0.17	-0.20
chrV	531665	531724	.	-0.35	-0.46	-0.34	0.06	-0.57	-0.76	-0.10	0.20
chrXII	359156	359205	.	-0.52	0.19	0.56	-0.29	0.49	0.58	-0.33	-0.32
chrVI	201497	201554	.	-0.66	0.02	-0.39	-0.44	1.22	0.25	-0.28	-0.06
chrIII	284514	284573	.	0.02	-0.02	-0.47	0.15	-1.05	-0.63	0.00	-0.08
chrXVI	503636	503695	.	0.57	0.27	0.34	0.21	0.36	0.24	0.18	-0.04
chrVII	34801	34860	.	-0.08	-0.08	-0.75	-0.02	-1.29	-0.94	0.28	0.26
chrXIV	198670	198714	.	1.11	0.98	0.89	0.37	0.03	0.40	0.32	-0.40
chrIII	219015	219074	.	-0.32	0.51	0.26	-0.40	1.49	0.48	-0.44	-0.09
chrXVI	701337	701385	.	2.60	2.38	2.36	2.31	1.09	0.90	0.61	-0.38
chrIII	138187	138236	.	2.49	0.34	0.31	2.36	0.83	0.17	0.94	-0.10
chrV	290829	290888	.	-0.64	-0.56	0.03	-0.45	0.74	-0.05	-0.01	0.43
chrIV	396668	396727	.	-1.15	-0.38	-0.23	-0.43	0.02	0.21	-0.17	0.45
chrXV	629090	629144	.	0.28	-1.07	-0.62	0.46	-1.06	-0.66	0.19	0.10
chrIV	468413	468465	.	-0.10	0.57	0.52	0.07	1.27	0.62	-0.22	-0.21
chrVI	209295	209354	.	-0.37	0.31	0.09	-0.42	0.81	0.39	0.07	0.25
chrXVI	526347	526396	.	0.59	0.46	0.91	0.98	0.03	0.38	0.55	0.09
chrXVI	509736	509795	.	0.19	-0.43	-0.13	0.03	0.85	0.26	0.05	-0.09
chrVI	58399	58448	.	0.16	0.28	0.06	0.07	-0.33	-0.23	0.01	-0.49
chrXVI	709936	709995	.	-0.46	-0.51	-0.17	-0.22	-0.76	-0.58	-0.26	-0.23
chrIII	232515	232574	.	-0.90	-0.02	0.08	-0.61	1.03	0.29	-0.32	-0.02
chrXII	243378	243437	.	0.28	1.19	0.89	0.41	1.05	0.43	0.10	0.09
chrXV	662391	662444	.	-0.19	-0.34	0.02	-0.10	-0.72	-0.13	-0.23	-0.43
chrIII	282716	282773	.	-0.01	0.35	-0.17	0.06	-0.85	-0.70	-0.14	0.07
chrXVI	445137	445196	.	-0.19	-0.80	-1.08	-0.17	-1.14	-0.70	0.02	0.15
chrXV	634985	635044	.	-0.26	-0.63	-0.97	0.00	-1.19	-1.45	0.07	0.40
chrXV	622885	622944	.	-0.01	-0.27	0.20	0.76	-0.42	-0.41	-0.07	-0.22
chrXII	375555	375614	.	0.30	0.42	0.19	0.47	1.06	0.10	-0.18	-0.40
chrI	22344	22403	.	-0.91	-0.77	-0.83	-0.95	-1.03	-0.51	-0.08	0.54
chrXIV	194862	194908	.	-0.46	-0.18	0.01	-0.29	-0.00	0.59	-0.12	-0.12
chrXVI	565537	565596	.	-0.22	-0.52	-0.59	-0.30	0.53	-0.24	0.48	0.54
chrXVI	481137	481196	.	-0.37	-0.22	-0.69	-0.59	-1.45	-1.64	-0.26	0.43
chrVI	206595	206654	.	-0.19	0.14	0.09	-0.13	1.31	0.59	-0.44	-0.45
chrXVI	555137	555196	.	-0.48	0.01	-0.09	-0.14	0.64	0.17	-0.29	-0.05
chrI	44646	44690	.	0.62	0.38	0.27	0.63	0.17	0.69	0.17	0.00
chrIV	1232081	1232140	.	-0.45	-1.01	-0.41	0.06	-0.94	-0.21	0.01	0.10
chrX	359381	359437	.	0.00	-0.14	0.30	0.04	-0.11	0.60	-0.21	-0.13
chrXII	381763	381814	.	0.22	0.41	0.23	0.12	1.32	0.56	-0.21	-0.15
chrIV	377273	377327	.	-1.14	0.00	-0.64	-0.68	-1.30	-1.80	0.11	0.24
chrIV	1237281	1237337	.	1.46	0.97	0.89	1.24	0.19	0.25	0.78	0.23
chrIX	362040	362084	.	0.36	0.51	0.58	0.76	1.31	0.61	0.18	0.25
chrXII	168015	168074	.	1.40	0.88	0.73	0.75	0.36	0.53	0.66	0.45
chrIV	348765	348824	.	-0.55	-1.02	-0.86	-0.47	-1.22	-0.49	0.00	0.19
chrI	28450	28498	.	-0.46	-0.12	-0.23	-0.38	0.31	0.04	-0.15	-0.18
chrV	448805	448849	.	2.37	1.36	1.19	1.70	0.91	0.75	0.79	0.20
chrXVI	432537	432596	.	0.36	0.06	0.05	0.28	-0.17	0.07	0.14	-0.14
chrXVI	440237	440296	.	-0.63	-0.57	-0.25	-0.17	0.30	-0.06	-0.12	-0.11
chrIII	267826	267873	.	2.48	-1.25	-1.29	2.33	-1.26	-1.05	1.28	-0.21
chrVI	241803	241851	.	-0.42	-0.47	-0.42	-0.07	-0.91	-1.23	0.11	0.16
chrXII	250878	250937	.	-0.43	-0.35	-0.54	-0.64	-0.51	-0.04	0.04	0.65
chrIII	60801	60860	.	-0.35	-0.11	0.19	0.37	1.05	0.16	0.36	0.36
chrVI	55194	55238	.	1.02	0.56	0.56	0.56	-1.06	-1.10	0.44	0.36
chrXVI	475637	475684	.	0.67	0.17	-0.05	0.46	-0.84	-0.96	-0.11	-0.12
chrII	472306	472362	.	0.09	0.69	1.13	0.56	-0.11	0.29	-0.00	-0.34
chrXII	392855	392914	.	-0.41	-0.59	-0.51	-0.30	-1.09	0.03	-0.13	-0.01
chrI	48246	48305	.	-0.94	-1.62	-1.40	-0.57	-1.78	-1.44	0.24	0.74
chrIV	470313	470372	.	-0.19	0.27	0.12	-0.41	0.61	0.00	-0.21	-0.11
chrIV	436513	436572	.	-0.11	-0.06	-0.51	-0.84	0.89	-0.20	-0.15	0.22
chrXV	662585	662644	.	-0.30	-0.59	-0.14	-0.23	-0.83	-0.15	0.04	-0.26
chrXI	495350	495408	.	-0.20	-0.08	-0.51	0.05	-0.95	-1.01	-0.29	-0.11
chrV	557165	557224	.	-0.30	-0.49	-0.42	-0.45	-0.27	0.17	0.14	0.15
chrVI	56593	56637	.	0.34	0.72	0.51	0.42	-0.50	-0.19	-0.12	-0.33
chrII	520606	520665	.	-0.47	-0.32	-0.35	-0.10	-1.02	-0.57	-0.16	0.23
chrIV	342565	342624	.	-0.20	0.21	0.34	-0.40	-0.00	0.46	-0.30	0.04
chrIII	204815	204874	.	-0.67	-0.33	-0.31	0.10	-0.93	0.23	-0.16	-0.17
chrXII	366655	366714	.	-0.20	-0.29	-0.25	-0.36	0.93	0.07	0.05	0.26
chrXVI	555037	555092	.	-0.37	-0.33	-0.22	-0.27	0.49	0.15	-0.27	-0.15
chrXVI	490537	490595	.	-0.01	0.19	0.48	0.19	-0.83	-0.73	-0.24	-0.06
chrXIV	202559	202612	.	-0.30	-0.21	0.27	-0.14	-0.95	-0.44	-0.10	-0.06
chrII	516806	516865	.	0.19	-0.34	-0.51	0.40	-0.42	-0.02	0.25	0.21
chrIII	41901	41960	.	0.00	0.00	-0.93	-0.68	-0.55	-1.11	-0.21	0.96
chrIII	128984	129043	.	-1.18	-0.44	-0.39	-0.65	0.63	-0.09	-0.25	0.06
chrIII	145684	145743	.	0.07	0.05	0.15	0.07	-0.45	0.35	-0.12	-0.17
chrVII	53401	53445	.	-0.39	-0.03	0.09	-0.27	-0.54	0.15	-0.25	-0.20
chrIII	266221	266270	.	0.97	0.15	0.02	0.84	-0.68	-0.19	0.17	-0.13
chrXV	592488	592544	.	-0.11	-0.36	-0.21	-0.09	-0.48	-0.10	-0.47	-0.60
chrXII	359255	359310	.	-0.96	0.09	0.21	-0.59	0.26	0.38	-0.28	-0.24
chrXVI	548837	548896	.	-0.14	-0.07	-0.36	-0.16	0.39	0.17	-0.04	0.04
chrXI	522451	522507	.	-0.16	0.80	0.89	0.04	1.09	0.83	-0.13	-0.37
chrXII	233187	233233	.	2.00	0.76	0.87	2.36	1.38	0.39	0.78	-0.20
chrIV	459613	459672	.	-0.82	0.64	0.24	-0.41	0.90	-0.01	-0.14	-0.09
chrIV	374071	374117	.	-0.26	-0.04	-0.07	0.11	-0.65	-0.76	-0.13	-0.31
chrIII	117484	117543	.	-0.27	0.24	-0.03	-0.07	0.97	0.22	-0.11	-0.08
chrXVI	558840	558894	.	-0.22	0.12	0.09	-0.07	1.18	0.67	-0.23	-0.22
chrIII	60301	60351	.	-0.03	0.69	1.17	0.13	0.74	1.09	-0.28	-0.29
chrXVI	430237	430296	.	-0.65	0.01	0.14	-0.27	0.44	0.55	0.05	0.10
chrXVI	502637	502688	.	1.14	0.75	0.69	0.38	-0.07	-0.23	-0.10	-0.45
chrVI	71093	71152	.	-0.73	-0.28	-0.28	-0.37	-0.09	0.16	-0.07	-0.19
chrXV	664785	664844	.	0.17	-0.24	-0.05	0.06	-0.26	-0.29	0.09	0.25
chrXVI	710840	710895	.	-0.07	0.05	0.24	0.13	-0.92	-0.49	0.00	-0.04
chrVI	182895	182954	.	0.73	-0.12	0.10	0.23	0.12	0.94	0.14	-0.18
chrIII	13402	13457	.	-0.18	-0.33	-0.53	-0.50	-1.46	-1.22	0.57	0.22
chrVI	61292	61351	.	-0.12	0.06	0.04	0.35	-0.25	0.15	-0.18	-0.18
chrVIII	85308	85352	.	1.74	1.42	1.28	1.01	1.30	0.74	0.54	0.28
chrXII	244678	244737	.	-0.62	0.07	-0.18	-0.13	0.67	0.50	-0.12	-0.20
chrXI	514654	514698	.	1.07	0.63	0.67	0.53	0.79	0.15	0.06	-0.71
chrXVI	701133	701177	.	2.21	2.00	2.19	2.11	1.02	0.77	0.65	-0.26
chrV	540665	540724	.	-0.70	0.05	-0.53	0.00	-1.04	-0.63	0.02	0.19
chrXVI	510736	510795	.	-1.00	-0.09	-0.34	-0.59	0.72	-0.07	-0.12	0.09
chrXIV	632414	632473	.	0.23	0.13	0.15	0.08	0.89	0.31	-0.02	-0.11
chrIV	352868	352924	.	-0.16	-0.28	-0.38	-0.39	-1.24	-0.79	-0.20	-0.18
chrVII	75103	75162	.	0.26	-0.01	0.25	-0.01	-0.63	0.27	-0.27	-0.26
chrXVI	686837	686896	.	-0.94	-0.79	-0.81	-1.21	0.10	-0.19	-0.30	0.03
chrXVI	526843	526889	.	0.14	-0.21	-0.38	-0.06	-0.90	-0.19	0.10	-0.29
chrVI	60092	60151	.	-0.49	-0.39	-0.24	-0.38	-0.65	-0.29	-0.24	0.26
chrXVI	494546	494595	.	0.02	0.01	-0.13	-0.03	-0.82	-0.05	-0.18	0.26
chrIII	139984	140038	.	-0.65	-0.39	-0.18	-0.40	0.45	0.40	-0.19	0.03
chrVII	41103	41160	.	-0.06	0.16	-0.10	0.07	-0.91	-0.92	-0.16	0.11
chrXII	133915	133974	.	-0.84	-0.01	0.18	-1.14	0.62	0.20	-0.42	0.27
chrXII	229481	229537	.	-0.09	0.23	-0.08	0.21	1.33	0.21	-0.10	-0.27
chrVII	35001	35060	.	-0.66	-0.65	-0.57	-0.50	-1.56	-1.11	0.12	0.11
chrV	535765	535824	.	-0.25	-0.80	-0.76	-0.28	-1.43	-0.92	-0.20	-0.02
chrIV	1221686	1221740	.	0.38	0.23	-0.33	0.46	-0.83	-0.87	0.19	0.45
chrIII	143884	143943	.	-0.65	-0.95	-0.53	-0.70	-0.61	0.05	-0.19	0.36
chrXII	227378	227437	.	-0.91	0.01	-0.13	-1.56	1.04	-0.25	-0.19	0.01
chrXIV	107530	107589	.	0.49	0.26	0.12	0.23	-1.06	-0.74	-0.11	-0.33
chrVII	71702	71761	.	-0.11	-0.65	-0.20	-0.20	-0.34	0.36	-0.32	-0.13
chrIV	372769	372820	.	0.28	-0.19	-0.18	0.24	-1.11	-1.42	-0.04	-0.26
chrXIV	204859	204918	.	-0.13	-0.77	-0.59	-0.05	-1.17	-0.85	0.00	0.49
chrIV	351165	351224	.	-0.87	0.19	-0.76	0.00	-0.78	-0.56	0.09	0.15
chrII	485906	485965	.	-0.29	0.03	0.20	-0.37	0.99	0.37	0.19	0.20
chrXVI	546138	546190	.	-0.27	-0.38	0.03	-0.17	0.16	0.09	0.03	0.02
chrVI	64295	64351	.	0.51	0.73	0.63	0.39	-0.10	-0.07	0.00	0.03
chrV	537165	537224	.	-0.78	-0.45	-0.44	-0.12	-1.30	-0.95	-0.15	0.23
chrXIV	86437	86484	.	-0.61	0.16	0.20	-0.27	1.05	0.52	-0.37	-0.40
chrIV	1241289	1241338	.	-0.03	0.56	0.78	0.03	0.73	0.66	0.22	-0.19
chrV	547765	547814	.	0.36	0.54	0.49	0.59	0.28	0.56	0.28	-0.19
chrXVI	536643	536696	.	-0.23	0.00	-0.19	0.19	-0.60	-0.26	-0.06	-0.08
chrIII	45304	45352	.	-0.67	0.29	-0.02	-0.07	1.24	0.31	-0.32	-0.20
chrVII	73506	73556	.	-0.29	-0.21	-0.22	-0.46	-0.43	0.19	-0.28	-0.13
chrVI	81293	81352	.	0.23	-0.51	-0.82	0.23	-1.23	-1.05	0.16	0.16
chrXI	499251	499310	.	-0.26	0.03	-0.09	-0.18	-0.71	-0.25	-0.18	-0.04
chrII	497009	497065	.	-0.15	-0.12	-0.27	-0.58	0.29	0.33	-0.34	-0.20
chrXII	132220	132270	.	-0.35	0.04	0.17	-0.09	0.31	0.20	-0.13	-0.21
chrIV	1239682	1239726	.	0.46	0.55	0.43	0.48	1.10	0.66	-0.25	-0.26
chrIII	1405	1457	.	1.10	-0.57	-0.58	0.82	-1.19	-1.41	0.99	-0.04
chrXIV	184061	184105	.	0.08	-0.08	0.31	0.16	-0.88	-0.45	-0.12	-0.02
chrI	34449	34503	.	0.82	0.21	0.67	0.16	0.20	0.45	0.00	-0.69
chrIII	60405	60453	.	0.01	0.70	1.00	0.12	0.86	1.04	-0.22	-0.31
chrXVI	404637	404696	.	0.35	0.41	0.32	-0.22	-0.82	-0.47	-0.09	0.01
chrIV	435213	435272	.	-0.72	-0.18	-0.48	-0.92	1.70	0.34	1.38	0.34
chrIV	1258282	1258339	.	-0.16	-0.60	-0.68	-0.54	-1.23	-1.22	-0.09	-0.13
chrXVI	516244	516288	.	-0.29	-0.03	0.10	-0.40	0.77	0.16	-0.15	-0.12
chrIII	223621	223665	.	0.49	1.03	0.76	0.06	1.76	0.65	-0.47	-0.72
chrXV	681492	681539	.	0.31	0.49	0.33	0.20	1.34	1.46	0.59	0.19
chrIV	328265	328324	.	-0.40	-0.07	-0.68	-0.57	0.86	-0.19	-0.40	-0.21
chrII	468618	468665	.	-0.42	-0.13	-0.17	-0.18	-0.89	-0.30	0.08	0.02
chrXVI	526937	526995	.	0.41	0.11	-0.13	0.16	-0.74	-0.07	0.10	-0.28
chrXVI	680537	680596	.	0.05	0.11	0.06	0.02	0.28	0.39	-0.11	-0.23
chrXVI	543437	543496	.	-0.37	-0.25	-0.41	-0.15	-0.19	-0.20	-0.30	-0.18
chrVII	10503	10557	.	-0.17	-0.15	-0.01	-0.11	-0.09	0.21	-0.09	-0.03
chrIII	310614	310670	.	-0.26	-0.34	-0.68	-0.17	-0.65	-0.25	0.05	0.04
chrXV	120771	120827	.	1.44	0.51	0.55	1.54	0.91	0.72	0.86	0.54
chrXV	659590	659644	.	-0.58	-0.34	-0.35	-0.17	-0.23	0.18	-0.17	0.42
chrXII	158415	158473	.	-0.54	-0.04	-0.37	-0.27	1.13	0.26	-0.25	-0.31
chrXV	632485	632538	.	0.13	-0.21	-0.25	0.13	-1.11	-0.89	-0.05	0.10
chrIII	3310	3356	.	1.89	-0.70	-0.98	1.74	-1.46	-1.54	0.72	-0.09
chrXII	135915	135974	.	-0.54	-0.49	-0.30	-0.28	0.86	0.21	-0.25	0.18
chrV	536065	536124	.	-1.04	-0.98	-0.98	-1.22	-1.65	-1.45	-0.31	-0.09
chrVI	194294	194353	.	-0.44	0.36	-0.16	-0.52	1.40	0.31	-0.26	-0.47
chrVI	74793	74851	.	-0.03	-0.68	-0.41	-0.59	-1.63	-1.06	-0.24	-0.50
chrXIV	107032	107087	.	0.38	0.07	0.26	0.21	-1.25	-0.66	-0.08	-0.26
chrXV	633185	633244	.	0.03	-0.57	-0.57	-0.12	-1.29	-1.16	-0.04	0.36
chrIV	367373	367424	.	0.31	0.28	-0.19	0.28	-0.93	-1.23	0.12	-0.14
chrXI	527455	527500	.	-0.08	-0.41	0.01	-0.09	0.31	0.70	-0.43	-0.69
chrIII	238815	238874	.	0.03	-0.00	0.18	-0.19	-0.02	0.26	-0.11	-0.24
chrIV	343868	343923	.	-0.19	0.59	0.85	0.40	-0.11	0.72	-0.31	-0.14
chrXI	513365	513410	.	2.05	1.74	1.74	1.10	1.32	0.97	0.92	0.41
chrVI	254196	254255	.	0.88	0.25	0.67	0.83	-0.01	0.04	0.36	-0.23
chrXI	512651	512710	.	0.14	0.28	0.42	-0.08	0.70	0.56	-0.15	-0.26
chrXI	515153	515200	.	1.01	0.33	0.36	0.65	0.64	0.04	0.69	0.05
chrXV	640385	640444	.	-0.50	-0.10	-0.29	-0.28	-0.92	-1.08	-0.10	0.17
chrXV	648792	648843	.	0.12	0.05	0.16	0.25	-0.33	-0.21	0.00	0.23
chrIV	357377	357421	.	0.91	1.21	1.32	0.50	-0.70	-1.30	-0.14	-0.41
chrXVI	402039	402096	.	-0.34	-0.20	-0.02	-0.14	-0.62	0.35	-0.22	0.04
chrXII	220379	220426	.	2.25	1.32	1.22	1.71	0.94	0.68	0.81	0.17
chrVII	73103	73162	.	-0.52	-0.39	-0.39	-0.53	-0.51	-0.14	-0.36	-0.42
chrXV	669285	669344	.	-0.58	-0.52	-0.82	0.00	-1.15	-0.89	-0.11	0.07
chrV	550968	551024	.	0.05	0.27	0.39	-0.51	0.36	0.28	-0.07	-0.19
chrI	35251	35295	.	0.47	0.40	0.54	0.33	0.46	0.56	0.38	-0.27
chrXIV	92230	92280	.	-0.10	0.10	0.28	-0.01	1.05	0.62	-0.08	-0.27
chrIII	4407	4451	.	1.13	0.00	-0.05	1.03	0.08	-0.55	0.92	0.27
chrIII	74701	74760	.	-0.78	0.05	0.10	-0.47	1.70	0.51	0.74	-0.38
chrVI	229197	229255	.	-0.25	-0.10	-0.11	-0.16	-1.11	-0.71	-0.43	-0.25
chrII	489709	489756	.	0.57	0.11	0.37	0.74	1.21	0.69	0.21	-0.31
chrVI	234695	234754	.	0.20	0.25	-0.37	0.34	-1.07	-1.08	-0.00	-0.10
chrIV	443514	443572	.	-0.47	0.28	0.33	-0.19	0.97	0.20	0.09	0.25
chrXVI	447637	447681	.	1.72	-0.48	-0.41	1.71	-0.61	-0.23	0.87	0.09
chrXIV	186764	186811	.	0.09	0.12	-0.26	0.20	-0.97	-0.70	-0.34	-0.18
chrIV	377071	377126	.	-0.07	0.18	-1.01	-0.42	-0.98	-1.49	-0.03	0.22
chrIV	395368	395427	.	-0.80	-0.05	0.36	-0.24	-0.07	0.48	-0.06	0.10
chrIV	480218	480270	.	-0.57	0.01	0.28	0.00	0.92	0.52	-0.06	-0.06
chrIV	459218	459269	.	-0.04	0.23	0.47	-0.03	1.15	0.29	-0.30	-0.14
chrIII	79102	79161	.	-0.04	0.87	0.43	0.16	1.14	0.43	-0.20	-0.48
chrIII	68716	68760	.	0.76	0.97	0.85	-0.00	1.16	0.38	-0.01	-0.47
chrXVI	410441	410485	.	-0.13	0.38	0.22	0.21	0.65	0.34	0.05	-0.09
chrXVI	704336	704395	.	-0.20	-0.56	-0.54	-0.29	-0.89	-0.27	-0.31	-0.40
chrVI	225296	225340	.	1.10	1.07	1.01	0.57	-0.47	-0.11	0.19	-0.69
chrVI	180393	180437	.	-0.43	-0.05	0.32	-0.16	0.64	0.48	-0.10	-0.11
chrI	25151	25204	.	-0.20	-0.32	-0.09	0.07	-0.30	0.26	-0.07	-0.16
chrIV	398371	398420	.	-0.56	-0.02	0.15	-0.17	0.55	0.50	0.04	0.11
chrV	548165	548224	.	0.07	-0.22	-0.14	-0.05	0.12	-0.15	0.58	0.45
chrVII	82304	82362	.	-0.32	0.02	-0.04	0.07	-1.02	-0.87	0.04	0.44
chrXVI	535137	535195	.	-0.31	-0.35	-0.55	-0.63	-1.19	-0.76	-0.41	-0.38
chrXII	137715	137774	.	-0.38	-0.28	-0.10	-0.17	1.06	0.23	-0.28	-0.09
chrIV	1253781	1253840	.	0.09	0.12	-0.19	0.14	-1.24	-0.74	0.02	0.16
chrXVI	409037	409095	.	0.05	0.17	0.14	-0.01	0.59	0.29	-0.28	-0.18
chrVI	205395	205449	.	-0.21	-0.17	-0.20	-0.18	0.60	-0.12	0.06	0.23
chrIII	230716	230768	.	-0.12	1.27	1.19	0.07	1.47	0.50	-0.33	-0.34
chrIV	411070	411119	.	0.28	0.30	0.17	-0.26	0.73	-0.16	0.00	-0.25
chrXII	381155	381214	.	-0.35	-0.30	0.14	-0.07	1.10	0.30	-0.50	-0.53
chrXVI	451639	451689	.	1.31	0.20	-0.04	0.93	-0.18	-0.16	0.55	-0.01
chrIII	137885	137930	.	1.77	-0.09	0.53	1.32	0.77	0.34	0.78	-0.12
chrXIV	107937	107986	.	0.65	-0.03	0.07	0.70	-0.94	-0.52	-0.07	-0.37
chrXVI	706237	706290	.	-0.40	-0.29	0.59	0.28	-0.83	-0.05	-0.25	-0.24
chrXIV	79736	79782	.	0.27	0.15	0.08	0.26	-0.23	0.40	-0.06	0.02
chrXII	139329	139374	.	-0.52	0.38	0.11	-0.02	0.90	0.12	0.32	0.41
chrIII	58801	58860	.	-0.22	0.24	0.47	-0.34	0.17	0.68	-0.24	-0.46
chrII	519606	519665	.	-0.37	-0.43	-0.20	-0.34	-0.61	-0.15	-0.14	-0.19
chrIII	24602	24654	.	-0.14	-0.28	-0.19	-0.37	-0.07	0.13	-0.31	-0.27
chrVI	59992	60051	.	-0.89	-0.14	-0.29	-0.75	-0.83	-0.47	-0.00	0.71
chrXIV	92930	92989	.	-0.09	0.04	0.15	0.06	0.73	0.18	-0.11	-0.10
chrVI	266600	266652	.	-0.23	-0.46	-0.03	-0.17	-1.13	-0.52	-0.08	-0.18
chrII	261642	261693	.	0.99	0.15	0.46	1.18	0.65	0.42	0.69	0.34
chrI	25856	25900	.	0.52	0.52	0.78	0.86	0.82	1.28	0.27	0.11
chrII	482606	482665	.	0.77	0.61	0.57	0.91	1.00	0.51	0.00	0.12
chrVII	59302	59358	.	-0.36	-0.30	-0.26	-0.26	0.07	0.24	-0.39	-0.41
chrV	555665	555724	.	-0.35	-0.35	-0.25	-0.39	-0.39	0.05	-0.02	0.36
chrIII	74804	74860	.	-0.70	0.47	0.36	-0.44	1.70	0.51	0.40	-0.38
chrXII	246478	246537	.	-0.40	-0.11	0.09	-0.30	0.24	0.31	-0.36	-0.36
chrVII	56805	56856	.	0.71	1.18	0.93	0.62	0.27	0.64	0.19	-0.22
chrXVI	497941	497995	.	-0.38	-0.20	-0.20	-0.60	-1.07	-0.38	-0.12	0.00
chrVII	5510	5554	.	0.00	0.00	-0.04	0.31	0.11	-0.18	-0.32	-0.41
chrVII	79509	79560	.	0.31	-0.46	-0.31	0.26	-1.12	-0.64	0.22	-0.06
chrXVI	520037	520081	.	0.30	0.63	0.54	0.04	0.48	0.34	0.52	-0.07
chrIX	366829	366886	.	-0.17	0.04	-0.12	-0.01	0.52	0.45	-0.17	-0.30
chrIII	258918	258973	.	-0.16	-0.21	0.01	-0.43	-1.10	-0.97	-0.28	-0.47
chrIII	145587	145643	.	-0.01	0.06	0.06	0.26	-0.29	0.49	-0.15	-0.24
chrXII	251078	251137	.	-0.45	-0.38	-0.50	-0.71	-0.63	-0.15	-0.19	0.17
chrXV	582089	582138	.	0.34	-0.51	-0.35	0.57	-1.34	-0.70	0.01	0.13
chrIII	126685	126741	.	-0.23	-0.41	0.17	-0.30	0.79	0.26	0.07	0.04
chrI	45246	45305	.	0.40	0.30	0.33	0.31	-0.49	-0.12	0.24	-0.21
chrIII	22301	22360	.	-0.54	-0.07	0.07	-0.44	-0.49	0.03	-0.19	0.34
chrX	377379	377438	.	0.00	0.00	0.00	-1.61	-0.11	-1.06	0.09	1.04
chrXV	594485	594544	.	0.73	0.33	0.34	0.09	-0.53	-0.26	0.09	0.10
chrX	392080	392132	.	0.55	0.32	0.55	0.26	0.01	0.36	-0.14	-0.34
chrXV	652585	652644	.	-0.89	-0.42	-0.17	-0.65	-0.43	-0.15	-0.24	-0.07
chrXV	670191	670239	.	-0.29	-0.13	-0.26	-0.28	-0.99	-0.28	0.22	0.15
chrIII	287214	287273	.	-0.47	-0.73	-0.60	-0.57	-1.26	-1.28	-0.13	0.76
chrVII	19301	19360	.	-0.01	0.00	-0.61	0.00	0.54	-0.00	-0.06	-0.03
chrIII	8601	8652	.	0.18	-0.64	-0.45	0.08	-1.29	-1.29	0.24	0.24
chrIII	115484	115543	.	-0.46	-0.58	-0.88	-0.64	0.69	-0.12	-0.26	0.55
chrV	279435	279488	.	-0.03	0.04	0.26	-0.21	0.58	0.41	-0.21	-0.29
chrVI	197205	197249	.	0.09	0.42	0.07	-0.07	1.45	0.14	0.43	0.17
chrXIV	196763	196808	.	0.83	0.12	0.32	0.73	-0.06	0.39	0.46	-0.13
chrXII	133415	133459	.	-0.10	0.59	0.65	-0.03	1.31	1.02	-0.26	-0.29
chrXII	380055	380114	.	-0.88	-0.55	-0.31	-0.43	0.88	0.06	-0.30	-0.09
chrXVI	496236	496287	.	-0.16	-0.19	0.37	-0.23	-0.62	0.44	-0.29	-0.23
chrXIV	105430	105474	.	1.18	0.79	0.84	1.19	-0.33	0.12	0.32	-0.18
chrVI	212095	212153	.	-0.12	0.08	0.42	0.02	0.55	0.96	0.03	-0.06
chrXIV	523211	523270	.	0.55	-0.01	-0.15	0.93	0.13	-0.09	0.79	0.99
chrIII	213216	213260	.	0.33	0.85	0.97	0.08	1.41	1.35	-0.26	-0.44
chrIII	298614	298673	.	-0.37	-0.77	-0.38	-0.47	-0.92	-1.10	0.17	0.26
chrV	288629	288688	.	0.34	0.54	0.41	0.29	1.52	0.49	0.34	-0.10
chrIV	1238681	1238740	.	-0.03	-0.21	-0.05	-0.25	-0.16	-0.13	-0.35	-0.52
chrXVI	450142	450196	.	1.52	-0.71	-0.20	1.39	-0.55	-0.13	0.49	0.03
chrXV	587285	587344	.	0.10	-0.26	-0.31	0.18	-1.26	-1.27	0.12	-0.24
chrXVI	447437	447496	.	1.61	-0.34	-0.64	1.78	-0.85	-0.46	0.67	-0.03
chrXII	362555	362614	.	-0.55	0.15	0.42	-0.29	0.89	0.46	-0.26	-0.39
chrIV	1224081	1224140	.	-0.94	-0.87	-0.88	-0.50	-1.12	-1.26	0.09	0.16
chrXIV	94330	94389	.	-0.28	0.05	0.13	0.00	0.84	0.37	-0.32	-0.28
chrIII	13806	13853	.	0.76	0.88	0.86	0.81	0.19	0.44	0.50	0.35
chrII	522506	522565	.	-0.38	-0.01	-0.45	-0.26	-0.91	-0.66	-0.08	0.29
chrVI	74197	74241	.	0.40	-0.02	-0.06	0.07	-0.57	0.26	-0.11	-0.18
chrXI	525859	525905	.	0.59	0.62	0.69	0.39	0.50	0.97	-0.14	-0.27
chrXV	604185	604237	.	-0.28	0.29	0.33	0.06	0.51	0.72	-0.21	-0.00
chrXII	247578	247637	.	0.80	-0.12	-0.19	0.44	0.10	0.30	0.11	-0.07
chrIII	6401	6460	.	-0.01	-0.63	-0.35	-0.04	-1.04	-1.39	0.43	0.20
chrIV	383472	383526	.	-0.29	-0.19	-0.26	-0.15	-1.05	-0.59	-0.31	-0.44
chrX	361086	361138	.	0.01	0.15	0.26	-0.55	-0.09	0.38	-0.26	-0.51
chrX	389979	390029	.	0.12	0.14	0.07	-0.27	-0.23	0.07	-0.04	0.13
chrIII	59302	59358	.	-0.24	0.29	0.84	-0.13	0.42	1.04	-0.33	-0.46
chrXVI	679738	679791	.	-0.18	0.09	0.03	-0.47	0.11	0.26	-0.05	-0.03
chrXVI	552940	552988	.	0.07	0.10	-0.11	0.09	0.75	0.43	-0.05	0.17
chrXIV	109534	109586	.	1.10	-0.00	0.36	1.21	-1.13	-0.62	0.03	-0.22
chrXV	649485	649543	.	-0.02	-0.41	-0.19	-0.06	-0.86	-0.24	-0.26	-0.13
chrXVI	692437	692496	.	-0.29	-0.03	0.20	-0.42	0.26	0.13	-0.59	-0.30
chrXII	387266	387312	.	1.92	-0.03	0.00	1.73	-0.07	0.04	0.83	-0.08
chrV	272529	272588	.	-0.11	-0.44	-0.25	-0.20	-0.83	-0.28	-0.19	-0.14
chrIV	1248781	1248826	.	0.26	-0.05	0.35	0.59	-0.24	0.30	0.12	0.23
chrXIV	195659	195718	.	0.08	-0.57	0.06	0.17	0.23	0.64	-0.10	-0.57
chrIII	120093	120139	.	0.65	0.26	0.53	0.15	0.87	0.88	-0.02	0.03
chrXI	507751	507810	.	-1.37	-1.23	-0.88	-0.90	-0.62	-0.41	-0.30	0.74
chrV	301532	301588	.	-0.14	1.79	1.05	0.00	0.87	0.55	-0.43	-0.21
chrXV	590385	590444	.	0.01	-0.50	-0.36	-0.20	-1.26	-1.07	-0.10	-0.07
chrVI	202995	203054	.	-0.24	0.14	0.28	-0.44	1.38	0.36	-0.01	-0.16
chrIII	86602	86657	.	0.68	-0.26	-0.13	0.70	0.44	0.23	0.16	0.13
chrX	373079	373138	.	-1.41	0.00	-0.60	-0.78	0.20	-0.41	0.08	0.79
chrXV	635485	635544	.	0.13	-0.13	-0.24	0.23	-0.73	-1.01	0.01	-0.08
chrVI	203595	203654	.	-0.36	0.13	0.13	-0.50	0.97	-0.10	-0.20	-0.33
chrV	547380	547424	.	0.56	0.35	0.29	0.73	0.38	0.61	0.25	-0.14
chrIV	447115	447172	.	-0.82	-0.18	-0.24	-0.38	0.21	0.00	-0.16	0.40
chrXVI	690437	690496	.	-0.52	-0.38	-0.33	-0.29	0.20	0.45	-0.34	-0.23
chrIX	360732	360776	.	0.11	0.21	0.18	0.09	1.02	0.12	-0.10	-0.07
chrXVI	430546	430590	.	0.12	0.15	0.26	0.02	0.30	0.57	-0.08	-0.32
chrXIV	203573	203617	.	0.20	-0.05	0.29	0.40	-0.46	-0.21	-0.15	0.08
chrVI	217095	217154	.	-1.00	-0.30	-0.40	-0.31	0.29	0.18	-0.03	0.09
chrIV	362170	362221	.	0.27	-0.21	-0.27	0.12	-1.26	-1.39	-0.10	-0.10
chrVII	33201	33260	.	-0.33	-0.15	-0.68	-0.28	-0.90	-0.33	0.17	0.28
chrVI	203295	203354	.	-0.69	0.43	-0.22	0.00	0.98	-0.26	-0.21	-0.21
chrXII	163715	163770	.	1.12	0.37	0.48	0.66	0.61	0.48	0.38	-0.32
chrIV	382369	382423	.	-0.19	-0.59	-0.54	0.14	-0.86	-0.67	-0.22	-0.30
chrXVI	501838	501890	.	0.07	0.21	0.31	0.19	0.23	0.31	-0.05	0.03
chrVII	58010	58058	.	0.57	1.23	1.13	0.82	0.63	0.69	-0.01	-0.19
chrII	523306	523365	.	-0.26	0.23	-0.61	-0.44	-1.11	-0.80	-0.20	-0.01
chrXIV	74230	74289	.	-0.23	-0.23	-0.48	-0.22	-0.77	0.26	-0.31	0.12
chrIV	1227984	1228037	.	0.17	-0.20	-0.08	0.25	-1.04	-0.65	0.04	0.13
chrXII	355655	355714	.	-0.50	0.10	-0.24	-0.74	-0.61	0.06	-0.49	-0.18
chrVI	247899	247955	.	-0.35	-0.65	-0.71	-0.22	-1.05	-0.96	-0.15	-0.01
chrIII	138899	138943	.	2.22	0.83	0.73	2.36	0.81	0.40	0.77	0.18
chrIII	70302	70347	.	-0.11	0.59	0.23	-0.14	1.50	0.48	-0.38	-0.27
chrXII	221478	221537	.	-0.70	-0.60	-0.48	-0.55	0.83	-0.25	-0.08	-0.05
chrXVI	514836	514895	.	-0.16	0.11	0.04	-0.31	0.91	0.19	0.01	0.07
chrIX	339835	339888	.	0.52	0.33	0.53	0.17	1.46	0.48	-0.16	-0.15
chrXIV	86030	86089	.	-1.01	-0.57	-0.47	-1.03	0.09	-0.24	-0.20	0.40
chrXIV	194059	194118	.	-0.86	-1.05	-0.55	-0.50	-0.16	-0.03	-0.24	-0.20
chrXVI	710642	710694	.	0.07	-0.14	-0.21	0.12	-1.02	-0.82	-0.02	-0.10
chrV	298929	298988	.	-1.06	1.04	0.47	-0.96	0.09	0.10	-0.52	-0.27
chrI	47448	47505	.	0.82	0.26	0.34	0.60	-0.32	0.09	0.25	0.10
chrI	50946	51005	.	-0.58	-0.45	-0.81	-0.04	-1.35	-0.31	-0.16	-0.12
chrXV	584487	584538	.	0.36	-0.15	-0.10	0.23	-0.98	-1.09	-0.17	-0.48
chrIII	234615	234674	.	-0.02	0.29	0.25	0.26	1.23	0.81	-0.27	-0.28
chrIII	307014	307073	.	-0.76	-0.58	-0.52	-0.95	-0.23	-0.18	0.26	0.56
chrIV	332264	332323	.	0.70	0.67	0.45	0.58	0.97	0.06	0.17	0.09
chrXVI	571837	571896	.	-1.17	-0.67	-0.31	-0.74	0.09	-0.10	-0.04	0.39
chrIII	249523	249567	.	0.07	0.05	0.17	0.37	-0.74	-0.37	-0.19	0.01
chrXVI	475537	475596	.	0.57	-0.03	-0.21	0.08	-1.04	-1.13	-0.01	0.05
chrXIV	178359	178418	.	-0.21	-1.27	-0.83	-0.47	-0.99	-0.43	-0.26	-0.15
chrIV	356470	356524	.	1.34	1.51	1.20	1.18	-0.09	-0.56	0.18	-0.41
chrXII	144415	144474	.	-0.67	0.11	-0.05	-0.48	0.84	0.48	-0.15	0.27
chrVI	222110	222154	.	0.38	0.18	0.16	0.22	-0.26	0.39	0.14	0.51
chrIII	60101	60158	.	-0.33	0.64	0.78	-0.33	0.58	0.84	-0.35	-0.34
chrXII	375458	375509	.	0.90	0.44	0.37	0.98	1.50	0.47	-0.07	-0.30
chrIII	31901	31960	.	-0.67	0.38	0.23	-0.32	1.16	0.28	-0.23	-0.18
chrIII	233115	233164	.	-0.41	0.07	0.13	0.05	0.57	0.19	-0.16	0.59
chrVII	72602	72661	.	-0.56	-0.13	-0.59	-0.28	-0.84	-0.62	-0.24	0.35
chrVI	218705	218751	.	-0.14	0.11	0.42	-0.04	0.43	0.68	-0.18	0.05
chrIX	355829	355888	.	-0.65	0.24	-0.32	0.00	0.97	-0.04	-0.08	0.55
chrVII	27912	27959	.	-0.21	-0.26	-0.10	-0.11	-0.35	0.02	-0.20	-0.21
chrXI	521256	521300	.	1.11	0.88	0.72	1.08	1.30	1.01	0.16	-0.22
chrXVI	453037	453096	.	0.10	0.06	-0.23	-0.31	-0.17	-0.28	0.22	0.23
chrVI	222509	222553	.	0.16	0.35	0.69	0.02	-0.10	0.41	0.05	0.08
chrV	281540	281586	.	0.49	0.76	0.79	0.51	0.92	0.53	0.26	-0.15
chrXII	389370	389414	.	1.89	0.99	0.71	1.92	0.29	0.64	0.56	-0.32
chrXV	591697	591742	.	-0.21	-0.39	-0.09	0.32	-0.83	-0.38	-0.12	-0.07
chrXVI	568237	568281	.	0.29	0.07	0.41	0.27	0.95	0.58	0.11	-0.10
chrIV	363765	363814	.	-0.44	-0.24	-0.36	-0.21	-1.12	-1.45	-0.23	-0.33
chrII	469809	469863	.	0.14	0.68	0.73	0.45	-0.38	-0.10	0.12	0.08
chrX	374680	374735	.	0.73	1.17	0.94	0.45	1.42	0.35	0.99	0.04
chrIX	369731	369775	.	0.23	0.07	0.26	0.23	0.17	0.67	0.07	-0.23
chrVII	571149	571208	.	0.88	-0.07	0.07	1.27	0.57	0.46	0.32	0.25
chrIX	347829	347888	.	-0.57	-0.41	-0.56	-0.80	0.56	-0.34	-0.10	0.35
chrIII	251214	251267	.	-0.08	0.26	0.23	0.28	-0.61	-0.65	-0.11	-0.27
chrIII	67104	67160	.	0.97	1.37	1.56	0.93	0.99	0.50	0.77	-0.10
chrVI	50791	50844	.	0.21	-0.10	-0.02	0.16	-0.49	-0.64	-0.18	-0.04
chrXV	660088	660139	.	-0.41	-0.36	-0.29	-0.27	-0.40	-0.11	-0.23	-0.12
chrXVI	417839	417893	.	-0.30	0.30	0.26	-0.16	1.15	0.31	0.37	0.14
chrXVI	403637	403688	.	-0.02	0.13	-0.08	-0.01	-0.53	0.31	-0.11	0.08
chrIV	388574	388627	.	-0.62	-0.44	-0.23	-0.39	-0.98	-0.28	-0.08	0.25
chrVII	20601	20652	.	0.96	0.31	0.27	0.40	-0.04	-0.33	0.23	-0.31
chrVI	73701	73752	.	0.32	0.17	0.48	0.40	-0.34	0.57	0.10	-0.07
chrXIV	115435	115485	.	0.04	0.35	-0.22	0.47	-0.78	-0.39	0.09	0.15
chrIII	296714	296773	.	-1.23	-0.70	-1.49	0.00	-1.70	-1.84	-0.17	0.25
chrIII	205315	205374	.	-0.71	-0.41	-0.20	-0.31	-1.21	0.14	-0.49	-0.13
chrIV	1247581	1247640	.	-0.59	-0.29	-0.30	-0.56	-0.48	0.05	-0.36	-0.17
chrXVI	565150	565196	.	-0.26	-0.02	-0.45	-0.62	1.07	0.19	-0.05	-0.01
chrXIV	101032	101080	.	0.64	0.17	0.33	0.77	0.30	0.47	0.46	0.28
chrII	504106	504165	.	0.19	-0.19	0.07	0.21	-0.68	-0.31	-0.09	-0.13
chrVI	88393	88452	.	-0.18	-0.42	-0.49	-0.09	-1.20	-1.27	0.04	0.27
chrVII	61702	61748	.	-0.41	-0.28	-0.42	-0.22	0.38	0.18	-0.16	0.19
chrVI	196099	196151	.	0.46	0.20	0.20	0.59	1.28	0.33	0.31	-0.23
chrIV	1228782	1228835	.	0.18	-0.20	-0.21	0.18	-1.20	-0.69	-0.16	-0.37
chrIV	331372	331416	.	1.07	0.83	0.71	0.80	1.25	0.30	0.17	-0.09
chrII	519706	519765	.	-0.43	-0.52	-0.28	-0.17	-0.72	-0.22	0.01	-0.16
chrIV	343069	343116	.	-0.29	0.45	0.71	-0.19	-0.07	0.78	-0.21	-0.16
chrXI	515864	515908	.	1.25	0.43	0.99	1.31	1.13	0.54	0.89	-0.09
chrIV	479728	479773	.	-0.04	0.08	0.53	0.00	0.71	0.39	0.04	0.12
chrV	556671	556719	.	0.26	0.29	0.43	0.46	-0.02	0.54	0.07	0.08
chrX	202262	202318	.	-0.34	-0.74	-0.13	-0.17	0.24	0.06	-0.20	-0.08
chrV	536866	536923	.	-0.34	-0.46	-0.70	-0.84	-1.45	-0.90	-0.38	-0.14
chrIV	1259381	1259440	.	-0.20	-0.20	-0.10	0.19	-0.97	-1.01	-0.06	0.23
chrXVI	515536	515595	.	-0.05	0.05	-0.09	-0.09	0.79	0.23	-0.08	-0.21
chrXII	368957	369005	.	1.44	0.40	0.52	1.15	1.12	0.22	0.91	-0.18
chrXII	224578	224637	.	-0.49	-0.47	-0.33	0.08	0.33	-0.17	-0.14	0.77
chrVI	228398	228452	.	0.58	0.56	-0.01	0.24	-0.89	-0.39	-0.30	-0.33
chrXII	224478	224537	.	-0.51	-0.12	-0.26	-0.68	0.59	-0.13	-0.35	0.36
chrI	46461	46505	.	1.07	0.62	0.53	0.67	-0.06	0.51	0.30	0.05
chrII	517206	517265	.	-0.26	-0.69	-0.20	-0.17	0.57	1.29	0.39	0.49
chrIX	345229	345288	.	-0.64	-0.16	-0.14	-0.29	0.85	-0.12	-0.07	0.04
chrVI	49292	49346	.	-0.14	-0.23	-0.04	-0.09	-1.07	-0.69	-0.25	-0.02
chrIII	216327	216371	.	0.10	0.28	0.74	-0.22	1.18	0.65	-0.61	-0.68
chrVII	4602	4659	.	0.00	0.00	0.00	0.00	0.00	0.00	0.11	0.00
chrIV	316280	316324	.	-0.11	0.33	0.38	0.74	1.26	0.99	0.06	-0.38
chrVII	79103	79162	.	-0.21	0.20	0.05	0.01	-1.29	-0.86	-0.23	-0.66
chrIII	220315	220374	.	-0.35	0.02	-0.01	-0.71	0.79	-0.32	-0.51	-0.23
chrV	546969	547020	.	0.21	0.01	0.22	0.31	0.33	0.67	0.27	-0.13
chrIII	267914	267966	.	2.58	-1.25	-1.23	2.48	-1.02	-0.83	1.36	-0.19
chrXIV	202059	202118	.	-0.90	0.00	-0.68	-0.63	-1.21	-0.93	-0.10	0.44
chrXV	618192	618240	.	-0.45	-0.24	-0.13	0.21	0.08	-0.36	0.14	0.18
chrIV	319274	319322	.	-0.68	-0.06	0.25	-0.24	0.78	0.55	-0.30	-0.31
chrXVI	502037	502084	.	-0.35	0.05	0.13	-0.39	0.21	0.19	-0.09	-0.08
chrIV	1255084	1255134	.	-0.00	0.14	0.17	-0.05	-0.83	-0.62	-0.24	-0.04
chrX	377979	378038	.	-0.72	-0.17	-0.26	-0.48	0.49	-0.23	-0.29	-0.05
chrVII	817983	818042	.	0.27	-0.52	-0.36	0.28	-0.23	-0.46	0.57	0.76
chrIV	355265	355324	.	0.24	1.00	0.84	0.32	-0.59	-1.08	-0.45	0.20
chrXV	601685	601744	.	-0.37	-0.26	0.04	-0.38	-0.02	0.18	0.05	0.10
chrXVI	456138	456190	.	-0.09	0.34	0.34	-0.03	0.96	0.54	-0.05	-0.30
chrXVI	403339	403390	.	-0.22	0.31	0.47	0.10	0.18	0.47	-0.14	-0.07
chrXVI	549437	549496	.	-0.76	-0.89	-0.28	0.06	0.37	0.14	0.14	0.26
chrXVI	404244	404291	.	0.64	0.66	0.40	0.41	-0.51	0.29	0.08	-0.03
chrIII	303114	303171	.	-0.54	-0.51	-0.81	-0.63	-1.23	-0.82	0.22	0.41
chrIV	377468	377527	.	-0.73	-0.50	-0.52	-0.32	-1.19	-1.56	-0.08	0.29
chrVI	57492	57547	.	0.42	0.95	0.99	0.37	-0.18	-0.11	-0.31	-0.53
chrXVI	478540	478593	.	-0.31	-0.36	-0.53	-0.13	-1.09	-1.32	0.04	0.20
chrVI	247103	247155	.	-0.38	-0.54	-0.35	-0.45	-1.17	-1.04	-0.01	0.38
chrVII	10601	10660	.	-0.59	-0.29	-0.12	-0.35	0.03	0.14	-0.18	-0.04
chrIV	342973	343024	.	-0.34	0.52	0.65	-0.29	0.09	0.72	-0.46	-0.41
chrIV	1249181	1249240	.	0.34	-0.61	-0.18	0.00	-0.37	0.22	-0.10	-0.27
chrXV	673785	673844	.	0.22	-0.13	-0.05	-0.07	-0.99	-0.52	-0.23	-0.39
chrIII	229115	229174	.	-0.62	0.09	-0.16	-0.92	0.35	-0.71	-0.32	-0.01
chrV	567065	567124	.	-0.26	0.00	-1.42	-0.49	-0.52	-1.12	0.26	0.54
chrIV	355780	355824	.	1.38	1.81	2.02	1.36	0.73	0.07	-0.17	-0.62
chrII	498307	498353	.	0.08	0.31	0.60	-0.08	0.26	0.80	-0.15	-0.11
chrII	487318	487364	.	0.09	0.32	0.25	0.05	0.87	0.15	0.19	-0.13
chrVI	201795	201854	.	0.00	0.00	-0.40	0.11	0.36	-0.51	-0.05	0.59
chrXVI	523738	523796	.	-0.08	-0.63	-0.18	-0.24	-0.43	0.19	0.12	0.34
chrI	29845	29904	.	-0.45	0.06	0.16	-0.45	0.40	-0.10	-0.18	-0.30
chrXV	634585	634644	.	-0.12	-0.57	-0.02	0.27	-0.81	-1.21	0.14	0.10
chrIV	444113	444172	.	0.29	0.33	0.17	0.05	0.94	0.71	-0.15	0.01
chrXII	159515	159574	.	-0.39	0.05	-0.04	-0.17	1.00	0.15	-0.18	-0.18
chrXVI	495336	495395	.	-0.95	0.00	-0.50	-0.57	-1.22	-0.58	-0.22	0.26
chrXV	655685	655744	.	-0.20	0.22	0.09	0.06	0.39	0.40	0.06	0.06
chrXVI	524737	524796	.	-0.99	-0.55	-0.45	-0.73	-0.97	-0.43	-0.04	0.32
chrVI	77195	77249	.	0.30	-0.13	0.10	0.22	-1.19	-0.17	-0.20	-0.31
chrIV	453416	453471	.	0.43	-0.23	0.07	0.28	0.75	0.55	0.21	0.07
chrXVI	529241	529289	.	-0.04	-0.03	-0.03	-0.14	-1.03	-0.20	0.15	-0.01
chrVI	53598	53647	.	1.80	0.99	0.81	1.86	-0.25	-0.51	0.64	-0.09
chrXVI	427037	427096	.	0.09	0.03	0.14	0.05	0.84	0.62	-0.14	-0.12
chrIII	134884	134933	.	-0.09	-0.13	0.00	0.17	1.09	0.31	-0.12	0.16
chrVI	51992	52044	.	-0.36	-0.52	-0.11	-0.40	-0.85	-0.64	-0.12	-0.35
chrVIII	533312	533371	.	-0.08	-0.58	-0.44	-0.03	-0.66	-0.16	-0.07	0.01
chrXIV	195766	195810	.	0.34	-0.39	0.31	0.19	0.39	0.79	0.10	-0.47
chrXV	666085	666144	.	-0.43	-0.91	-0.79	-0.36	-0.73	-0.34	-0.06	0.34
chrXI	518751	518810	.	1.24	0.70	0.72	0.27	0.74	0.00	-0.41	-1.25
chrIV	371468	371516	.	0.31	-0.06	0.00	0.14	-1.03	-1.43	-0.03	-0.32
chrIII	146587	146641	.	0.31	-0.03	0.01	-0.20	-0.76	0.27	-0.20	-0.10
chrIII	11501	11560	.	0.06	-0.41	-0.35	-0.19	-1.14	-0.37	1.21	-0.07
chrIII	43201	43260	.	-0.18	0.09	-0.32	-0.47	1.25	0.28	-0.44	-0.40
chrIII	79803	79853	.	-0.49	0.44	0.30	-0.07	1.38	0.56	-0.36	-0.14
chrXVI	688237	688296	.	-0.04	-0.25	-0.13	-0.33	0.50	0.53	-0.21	0.04
chrXIV	72438	72485	.	0.03	-0.31	0.03	0.01	-0.40	0.28	0.13	0.22
chrXI	520051	520105	.	2.29	0.80	0.57	2.31	1.03	0.45	0.67	-0.28
chrIV	336768	336820	.	-0.16	-0.09	0.02	-0.27	0.73	0.25	-0.32	0.21
chrIV	1247981	1248040	.	0.00	0.34	-0.99	0.00	-1.04	-0.51	-0.08	0.96
chrI	36945	36998	.	-0.37	0.26	0.46	0.04	0.16	0.74	-0.17	0.04
chrXVI	530744	530795	.	0.09	0.51	0.66	0.44	0.13	0.14	0.07	0.00
chrXIV	199468	199515	.	0.10	0.22	0.15	0.05	-0.15	0.21	0.34	0.14
chrVI	213297	213347	.	0.05	-0.19	0.33	0.04	0.42	0.61	0.34	-0.16
chrVII	35808	35859	.	0.01	-0.30	-0.27	-0.25	-1.16	-0.80	0.19	-0.16
chrIV	442513	442572	.	0.00	0.00	-1.20	-1.46	-0.10	-0.94	-0.41	0.64
chrXVI	481337	481396	.	-0.37	0.00	-0.61	-0.39	-0.88	-1.10	0.14	0.44
chrV	306846	306890	.	0.23	0.94	0.80	0.45	0.36	0.60	-0.10	-0.15
chrIV	327965	328024	.	-0.57	0.28	-0.12	-0.34	1.11	0.21	-0.34	-0.17
chrXII	161119	161168	.	0.32	0.20	0.51	0.12	0.99	0.42	-0.21	-0.08
chrX	360184	360228	.	-0.42	-0.01	0.50	-0.16	0.23	0.84	0.07	0.11
chrIII	242614	242665	.	-0.21	-0.04	-0.07	0.07	-0.57	0.32	-0.32	-0.21
chrXVI	481640	481684	.	0.76	0.69	0.56	0.27	-0.53	-0.87	0.36	-0.04
chrVII	55602	55646	.	-0.16	0.03	0.49	-0.24	-0.17	0.59	-0.57	-0.71
chrI	43650	43696	.	-0.10	0.00	0.10	0.17	0.09	0.40	-0.02	-0.18
chrXVI	569637	569696	.	-0.44	0.11	0.01	-0.21	0.78	0.48	-0.16	-0.04
chrV	545666	545714	.	1.13	0.60	0.77	0.53	-0.04	0.13	0.37	-0.16
chrII	495906	495965	.	-0.04	0.04	0.21	-0.00	0.09	0.23	-0.35	-0.32
chrXVI	682637	682696	.	-0.06	0.07	0.15	-0.38	0.64	0.15	-0.20	-0.13
chrIV	387969	388017	.	-0.16	0.21	0.06	0.07	-0.42	-0.12	-0.15	-0.02
chrIV	310666	310717	.	0.01	0.33	0.42	0.77	0.41	0.45	-0.01	-0.12
chrVI	259196	259254	.	-0.36	-0.43	-0.29	-0.06	-0.30	-0.30	-0.13	-0.15
chrX	201762	201821	.	-0.80	-0.85	-0.85	-0.62	-0.11	-0.30	0.02	0.22
chrIV	1249482	1249537	.	-0.19	-0.63	-0.57	0.04	-0.80	0.17	-0.24	-0.14
chrIX	341729	341786	.	-0.35	-0.32	0.04	-0.15	1.62	0.67	0.80	0.20
chrIV	410875	410924	.	0.29	0.35	0.35	-0.02	0.93	0.24	0.45	0.32
chrI	20943	20987	.	0.61	0.17	0.26	-0.03	-0.56	-0.25	-0.22	-0.49
chrIV	338965	339024	.	-0.53	0.22	0.49	-0.42	0.75	0.78	-0.52	-0.48
chrIX	374430	374479	.	-0.45	-0.84	-0.50	-0.28	-1.17	-0.13	-0.21	-0.03
chrIII	222019	222065	.	-0.10	1.02	0.92	0.21	1.40	0.38	-0.70	-0.68
chrIV	325765	325824	.	-0.13	0.16	0.28	0.17	0.94	0.30	-0.41	-0.19
chrIV	444813	444862	.	-0.46	0.36	0.47	-0.34	1.08	0.66	-0.44	-0.35
chrVII	42502	42558	.	0.13	-0.41	-0.36	-0.17	-1.30	-1.25	0.13	-0.06
chrIII	237015	237074	.	-0.20	-0.05	-0.01	-0.75	0.43	0.12	-0.45	-0.35
chrIII	246416	246470	.	0.03	-0.11	-0.10	0.12	-0.90	-0.11	-0.05	-0.15
chrXII	131115	131174	.	0.40	-0.10	0.18	0.06	0.49	0.03	0.15	0.10
chrXII	213378	213437	.	-0.66	-0.69	-0.52	-0.66	-1.13	-0.09	-0.36	-0.27
chrIV	325867	325913	.	-0.13	0.22	0.50	0.71	1.28	0.49	-0.16	-0.30
chrXV	615286	615340	.	0.07	0.10	0.17	0.16	-0.14	-0.10	0.08	0.29
chrXIV	91430	91489	.	-0.39	0.08	-0.18	-0.81	0.53	-0.09	-0.02	0.18
chrVI	247696	247755	.	-0.20	0.02	-0.17	0.10	-0.76	-0.52	-0.02	0.12
chrVI	252397	252454	.	-0.35	-0.41	-0.30	-0.59	-0.71	-0.72	-0.17	-0.27
chrXVI	559342	559389	.	-0.34	0.07	0.12	-0.18	1.09	0.48	-0.14	-0.11
chrXI	513861	513910	.	0.34	-0.21	0.08	0.18	0.49	-0.12	0.16	0.12
chrXVI	404837	404896	.	0.00	-0.01	-0.22	-0.81	-1.00	-0.47	0.12	0.51
chrV	300130	300183	.	-0.55	1.88	1.38	-0.16	1.09	0.61	-0.49	-0.44
chrVI	239895	239954	.	-0.36	-0.04	-0.71	-0.57	-1.11	-1.32	-0.15	0.51
chrIV	442413	442472	.	-0.80	-0.31	-0.23	-1.02	0.59	-0.07	-0.43	-0.05
chrV	265330	265386	.	0.55	0.52	0.38	0.49	-0.47	-0.41	0.22	-0.35
chrII	477217	477261	.	0.74	0.31	0.21	0.09	0.11	0.14	-0.06	-0.62
chrVI	207495	207554	.	-0.61	0.26	-0.14	-0.35	1.21	0.52	-0.58	-0.36
chrIII	299514	299573	.	-0.41	-0.64	-1.17	-0.41	-1.53	-1.48	-0.06	0.26
chrXVI	491238	491292	.	0.16	0.33	0.01	0.12	-0.80	-0.38	0.03	-0.16
chrVI	204995	205053	.	1.21	1.56	1.40	0.71	1.96	0.94	0.49	0.11
chrXII	223478	223531	.	0.20	0.18	-0.31	-0.32	1.24	0.28	-0.07	-0.01
chrV	296429	296481	.	0.24	0.94	0.83	0.41	0.41	0.33	0.45	-0.10
chrII	511006	511065	.	-1.09	-1.15	-0.89	-0.82	-1.27	-0.67	-0.09	0.09
chrXV	607785	607844	.	0.53	-0.11	-0.25	0.38	-0.74	-0.25	-0.04	0.07
chrIV	451413	451472	.	0.45	-0.09	-0.27	0.48	0.32	0.35	0.39	0.07
chrIII	60905	60960	.	-0.42	-0.07	0.14	-0.06	0.40	0.41	-0.01	0.12
chrXV	586785	586836	.	-0.38	-0.50	-0.43	-0.78	-1.40	-1.51	-0.00	0.25
chrI	43455	43499	.	0.37	0.14	0.46	0.35	0.26	0.60	-0.24	-0.23
chrVII	60802	60861	.	-0.52	-0.41	-0.63	-0.50	0.18	0.13	-0.03	-0.03
chrIII	262814	262873	.	-0.30	-0.43	-0.64	-0.78	-1.31	-1.35	-0.23	-0.26
chrXV	620586	620637	.	0.41	0.34	0.13	0.61	-0.22	-0.02	-0.05	-0.11
chrIV	356765	356824	.	0.39	0.38	0.14	0.18	-0.56	-0.86	0.13	-0.14
chrX	480015	480074	.	1.17	0.03	0.40	1.34	0.38	0.42	0.74	0.47
chrV	286130	286180	.	0.43	0.99	0.72	0.30	1.58	0.54	-0.21	-0.60
chrXV	657485	657544	.	-0.06	-0.64	0.21	-0.09	0.24	0.55	0.30	0.08
chrIII	243914	243973	.	0.14	-0.03	0.01	-0.14	-0.81	0.34	-0.14	-0.05
chrIII	151484	151543	.	0.00	0.00	-0.32	0.00	-0.31	0.15	0.12	0.33
chrXVI	714138	714189	.	-0.26	-0.15	-0.13	-0.10	-1.18	-0.93	-0.38	0.01
chrXI	458178	458233	.	0.96	0.35	0.11	0.39	0.46	-0.08	0.74	0.75
chrXII	214478	214537	.	-0.17	-0.56	-0.31	-0.57	-0.58	0.25	-0.13	0.22
chrII	508306	508359	.	-0.66	-0.29	-0.50	-0.53	-1.06	-0.30	-0.16	0.20
chrIV	451822	451872	.	0.52	-0.01	0.01	0.59	0.23	0.34	0.56	0.04
chrXI	506652	506696	.	0.01	-0.06	0.25	-0.05	-0.16	0.45	-0.37	-0.24
chrIII	72406	72460	.	1.69	-0.30	-0.51	1.61	0.84	-0.25	0.83	-0.18
chrVII	75503	75562	.	0.24	0.24	0.04	0.27	-0.78	0.07	-0.23	-0.07
chrIV	445213	445272	.	-0.35	1.05	0.45	-0.40	1.16	0.66	-0.29	-0.31
chrXV	632391	632437	.	0.01	-0.07	-0.33	-0.11	-0.80	-0.90	-0.00	0.06
chrXVI	844480	844539	.	0.27	-0.26	-0.32	0.13	0.28	-0.24	0.58	0.82
chrVII	56011	56061	.	0.86	0.40	0.33	0.27	-0.53	-0.07	-0.05	-0.22
chrIV	391668	391727	.	-0.36	-0.23	-0.02	-0.30	-0.91	-0.09	0.14	0.07
chrIX	340634	340688	.	-0.02	0.08	0.05	-0.30	1.32	0.38	0.01	0.01
chrVI	51491	51550	.	-0.62	-0.06	-0.46	-0.81	-0.93	-1.00	-0.04	0.11
chrXI	507657	507707	.	-0.17	-0.39	-0.11	-0.46	-0.11	0.26	-0.03	0.44
chrXIV	182159	182218	.	-0.28	0.26	-0.21	-0.03	-0.94	-0.62	-0.20	-0.11
chrXV	637185	637244	.	-0.23	-0.13	-0.20	0.00	-1.44	-1.31	-0.20	-0.23
chrXVI	430937	430991	.	-0.04	-0.05	0.07	-0.21	0.18	0.41	-0.19	-0.13
chrXV	646985	647044	.	1.01	0.76	1.34	1.94	0.75	0.01	0.50	1.08
chrIII	65404	65460	.	0.07	0.46	0.42	0.06	1.02	0.40	-0.19	-0.25
chrIV	1240084	1240140	.	0.39	0.54	0.65	0.31	0.64	0.37	-0.09	-0.17
chrXVI	484247	484292	.	1.11	0.57	1.07	1.27	0.53	-0.08	0.72	-0.11
chrXII	156615	156674	.	-0.78	0.14	-0.14	-0.60	2.20	1.04	1.04	0.15
chrIV	334266	334312	.	-0.26	0.11	0.24	-0.12	0.91	0.19	-0.18	-0.15
chrIV	482416	482471	.	-0.59	-0.32	0.09	0.00	0.22	-0.47	0.07	0.38
chrXVI	505436	505495	.	0.13	-0.27	-0.09	0.30	0.66	0.23	-0.05	-0.13
chrIII	36801	36860	.	-0.64	0.07	-0.09	-0.25	1.56	0.20	-0.45	-0.23
chrVII	79603	79657	.	0.42	-0.21	-0.18	0.16	-1.01	-0.45	0.23	-0.05
chrIII	117284	117343	.	-0.55	-0.07	0.03	0.09	0.82	0.11	-0.02	0.29
chrIII	11301	11360	.	-0.44	0.00	-0.50	-0.07	-1.62	-1.76	2.21	0.32
chrVII	70402	70461	.	-0.03	-0.39	-0.53	0.08	0.19	0.46	-0.20	-0.12
chrIII	65612	65660	.	0.49	0.50	0.65	0.47	0.80	0.29	0.07	-0.01
chrIII	81902	81961	.	-0.48	0.27	0.12	-0.31	1.18	0.30	-0.21	0.13
chrII	468306	468365	.	-0.36	-0.57	-0.28	-0.16	-1.46	-0.63	-0.20	-0.24
chrXII	139515	139574	.	0.00	0.00	-0.42	-0.81	1.07	0.10	0.35	0.42
chrII	490513	490561	.	0.06	-0.02	-0.21	0.03	0.74	0.18	0.25	-0.23
chrI	11646	11703	.	0.11	-0.03	-0.18	0.03	-0.64	-0.18	-0.16	-0.10
chrXIV	108430	108489	.	1.06	0.76	0.58	0.92	-0.53	-0.78	0.22	0.08
chrXII	149915	149974	.	-0.45	-0.27	-0.18	-0.72	0.72	0.48	-0.17	0.07
chrXVI	413637	413696	.	-0.51	-0.44	-0.30	-0.18	0.84	0.15	-0.09	-0.02
chrIII	84005	84061	.	-0.50	-0.71	-0.20	-0.16	-0.30	-0.01	0.02	0.65
chrXVI	407244	407296	.	0.60	0.91	1.17	0.52	0.56	0.58	-0.45	-0.45
chrV	445022	445074	.	0.85	0.10	0.31	1.24	0.67	0.35	0.87	0.82
chrIV	363865	363924	.	-0.07	0.19	-0.35	-0.32	-1.11	-1.59	-0.09	-0.15
chrIII	62901	62953	.	0.52	0.17	0.89	0.41	1.07	0.84	-0.52	-0.70
chrXVI	404538	404590	.	0.77	0.48	0.87	0.40	-0.60	0.03	-0.00	-0.03
chrX	370990	371038	.	-0.29	0.16	0.14	-0.19	1.03	0.33	-0.28	-0.30
chrXVI	445437	445496	.	0.98	-0.21	-0.58	0.63	-1.05	-0.52	-0.16	0.01
chrV	564765	564824	.	-0.11	-0.24	-0.29	-0.40	-0.14	-0.08	-0.00	0.98
chrIV	465520	465565	.	0.83	0.83	0.78	0.73	0.83	-0.08	0.35	0.07
chrIII	31814	31860	.	0.12	0.74	0.59	0.45	1.36	0.53	-0.02	0.01
chrVII	1085215	1085270	.	-0.24	0.19	0.23	-0.16	1.37	0.50	0.31	0.46
chrXVI	690541	690592	.	-0.22	0.05	0.02	-0.29	0.35	0.70	-0.16	-0.13
chrVI	233095	233154	.	-0.36	-0.51	-0.19	-0.29	-1.54	-1.15	-0.20	0.01
chrVI	60696	60749	.	-0.20	0.51	0.46	0.06	-0.27	0.31	0.03	-0.01
chrXVI	409137	409196	.	0.21	0.12	0.23	0.00	0.67	0.35	-0.08	-0.04
chrIV	316080	316124	.	-0.17	0.25	0.26	-0.25	0.89	0.70	-0.01	-0.33
chrXV	613297	613343	.	0.48	0.56	0.46	0.36	-0.23	0.38	-0.09	-0.16
chrIII	312714	312773	.	-0.12	0.02	-0.45	-0.42	-0.16	0.17	-0.00	0.04
chrXI	509857	509905	.	-0.32	0.02	0.14	0.03	0.23	0.37	-0.12	-0.13
chrVI	210102	210153	.	0.44	0.81	0.86	0.05	0.62	0.38	-0.23	-0.14
chrXV	594785	594844	.	-0.77	-0.92	-1.14	-0.84	-0.88	-1.02	0.24	1.08
chrXVI	531937	531993	.	-0.18	0.49	0.42	0.08	-0.53	-0.13	-0.13	0.07
chrXVI	503736	503792	.	0.50	0.26	0.36	0.29	0.42	0.26	0.03	-0.17
chrXVI	435437	435496	.	-0.08	-0.05	0.09	-0.05	-0.52	0.08	-0.03	0.17
chrIX	345029	345088	.	-0.56	-0.29	0.06	-0.35	1.19	0.30	-0.31	-0.36
chrI	38945	39004	.	-0.68	-0.47	-0.05	-0.42	-0.21	0.10	-0.30	-0.33
chrVII	573450	573505	.	0.39	-0.51	-0.14	0.41	0.17	-0.07	0.10	0.34
chrVII	3701	3757	.	0.00	0.00	0.00	0.00	0.01	0.00	0.00	0.00
chrV	272829	272888	.	-0.52	-0.06	0.08	-0.42	-0.62	0.11	-0.19	-0.02
chrXV	670485	670544	.	-1.08	-1.29	-1.04	-1.19	-1.42	-1.20	-0.01	0.41
chrII	521306	521365	.	-0.30	-0.61	-0.60	0.04	-0.96	-0.57	-0.18	-0.19
chrXI	528051	528095	.	-0.10	0.12	0.41	0.14	0.44	0.98	-0.25	-0.52
chrV	555865	555924	.	-0.03	-0.37	-0.16	-0.22	-0.33	0.37	-0.21	-0.11
chrV	268728	268787	.	0.20	0.39	0.30	-0.33	-1.14	-0.61	-0.38	-0.13
chrXII	216182	216235	.	0.45	-0.01	0.10	0.65	0.27	-0.05	0.58	0.85
chrIII	62405	62451	.	0.53	0.72	0.73	0.40	1.20	1.14	-0.15	-0.30
chrII	483806	483865	.	0.33	0.17	0.25	0.02	0.95	0.23	-0.14	-0.47
chrII	508706	508759	.	-0.81	-0.86	-0.49	-0.17	-1.18	-0.65	-0.08	0.12
chrIII	32408	32454	.	-0.64	0.59	0.51	-0.31	1.57	0.52	-0.19	-0.07
chrV	547067	547121	.	0.29	0.19	0.08	0.35	0.27	0.35	0.11	-0.22
chrV	304341	304389	.	0.27	0.61	0.53	0.28	-0.04	0.41	0.78	0.08
chrVI	196795	196854	.	-0.22	-0.14	-0.24	-0.05	1.09	-0.12	0.20	-0.01
chrXV	626485	626544	.	-0.23	-0.34	-0.72	-0.12	-1.26	-0.91	0.18	0.49
chrXVI	418041	418096	.	-0.55	0.15	0.01	-0.40	1.56	0.42	1.07	0.13
chrXVI	443437	443496	.	-0.41	-1.18	-0.72	-0.45	-0.81	-0.81	-0.21	0.05
chrIII	292214	292273	.	-0.70	0.00	-1.12	-0.57	-1.39	-1.57	0.98	0.63
chrXI	535454	535509	.	-0.51	-0.10	-0.24	-0.67	-0.69	-0.23	-0.25	-0.17
chrXV	582786	582844	.	-0.13	-0.29	-0.70	0.11	-1.20	-1.16	0.18	-0.05
chrIII	293814	293873	.	-0.59	-0.51	-0.64	-0.46	-1.06	-0.87	0.04	0.10
chrXII	225778	225837	.	-0.74	-0.05	-0.22	-0.52	1.05	0.02	-0.33	-0.27
chrXV	673285	673344	.	-1.02	-0.66	-0.60	-0.82	-1.45	-0.51	-0.20	0.03
chrVI	228796	228852	.	-0.31	-0.09	0.01	0.12	-1.08	-0.49	-0.22	-0.13
chrVI	234299	234351	.	-0.57	-0.48	-0.14	-0.21	-1.13	-1.26	0.14	0.03
chrIV	437016	437072	.	-0.03	0.05	-0.22	-0.37	0.76	-0.11	0.07	0.13
chrXVI	456240	456296	.	-0.24	-0.18	-0.22	-0.20	0.51	0.18	-0.28	-0.62
chrIII	230219	230273	.	0.01	1.18	0.85	-0.17	1.19	0.30	-0.31	-0.28
chrVIII	91355	91414	.	-0.33	-0.10	-0.09	-0.14	0.44	-0.03	0.07	0.23
chrXVI	551237	551296	.	0.71	-0.42	-0.04	0.60	0.52	0.09	0.51	0.10
chrII	490810	490858	.	0.51	0.21	0.41	0.11	0.91	0.40	0.00	-0.37
chrXVI	698237	698296	.	0.12	-0.24	-0.13	0.12	-0.10	-0.03	0.08	0.24
chrVII	44001	44060	.	-0.35	-0.45	-0.60	0.02	-0.89	-1.13	-0.15	0.14
chrXII	369870	369914	.	2.34	1.82	1.77	2.29	1.44	0.56	0.62	-0.37
chrIV	346670	346724	.	-0.16	0.15	-0.21	-0.02	-0.75	0.25	-0.19	-0.32
chrI	12145	12202	.	0.38	0.20	0.42	0.39	-0.21	0.54	-0.19	-0.42
chrIX	359030	359086	.	-0.70	-0.22	-0.11	-0.56	1.37	0.40	0.01	0.13
chrXVI	575937	575996	.	-0.11	0.04	0.07	-0.52	-0.57	-0.03	0.10	0.18
chrII	497507	497557	.	-0.56	-0.55	-0.33	-0.05	0.08	0.43	-0.22	0.11
chrIII	53204	53253	.	0.20	0.14	0.26	0.32	0.87	1.07	0.17	-0.12
chrII	500511	500558	.	-0.01	-0.16	0.07	0.22	-0.28	0.41	0.03	-0.13
chrII	519506	519558	.	-0.20	-0.44	-0.29	-0.06	-0.64	-0.10	-0.06	-0.20
chrXVI	696747	696793	.	0.65	0.50	0.44	0.34	0.90	0.86	0.18	-0.09
chrII	512706	512763	.	0.61	0.31	0.13	-0.05	-0.84	-0.28	-0.11	-0.29
chrXVI	473151	473196	.	0.39	-0.20	-0.12	0.47	-0.65	-0.61	-0.04	0.05
chrIII	143684	143743	.	-0.60	-0.51	-0.08	-0.45	-0.51	0.12	-0.35	-0.02
chrV	300630	300683	.	-0.68	1.87	1.35	-0.48	1.03	0.48	-0.63	-0.53
chrXVI	482637	482696	.	-0.03	0.11	0.23	-0.26	-0.37	-0.64	0.29	0.38
chrXV	593985	594044	.	0.49	-0.15	-0.23	0.17	-0.79	-0.45	0.08	0.33
chrVII	82605	82655	.	-0.21	-0.39	-0.28	0.21	-1.06	-0.85	-0.34	-0.36
chrVII	43401	43460	.	0.20	-0.13	-0.17	0.17	-1.43	-0.87	-0.46	-0.41
chrIII	116685	116741	.	-0.69	-0.38	-0.34	-0.57	0.68	0.17	-0.27	0.12
chrV	267434	267487	.	0.58	0.94	0.58	0.21	0.11	0.20	-0.12	-0.13
chrIV	1255881	1255940	.	-0.48	-0.14	-0.55	-0.28	-1.15	-0.81	-0.06	0.29
chrVI	62992	63051	.	-0.66	-0.84	-0.54	-0.62	-0.74	-0.44	-0.20	0.58
chrVI	248000	248051	.	-0.14	-0.72	-0.55	-0.24	-0.72	-0.55	0.08	0.33
chrXII	358760	358814	.	-0.50	0.13	0.12	-0.30	0.20	0.44	-0.47	-0.46
chrII	467506	467565	.	-0.23	-0.43	-0.59	-0.19	-1.27	-0.48	-0.12	-0.02
chrVII	53906	53956	.	0.16	0.46	0.42	0.48	-0.17	0.46	-0.18	-0.45
chrIII	138087	138139	.	1.87	0.21	0.14	1.89	0.55	0.03	0.74	-0.31
chrII	476018	476062	.	-0.12	0.40	0.49	0.21	-0.01	0.56	-0.10	0.01
chrVI	198410	198454	.	0.12	0.49	0.36	0.42	1.39	0.49	0.16	-0.09
chrXII	248678	248737	.	0.11	-0.30	-0.35	0.10	-0.30	-0.10	0.32	0.14
chrVI	80493	80552	.	-0.15	-1.57	-0.79	-0.07	-1.54	-1.53	0.16	0.25
chrVI	267197	267253	.	-0.33	-0.23	-0.41	0.04	-0.90	-0.81	-0.02	-0.28
chrII	499006	499063	.	-0.24	-0.69	-0.04	-0.40	-0.23	0.23	0.06	0.69
chrXVI	692737	692796	.	-0.17	0.00	-0.04	-0.17	0.21	-0.10	0.12	0.20
chrIV	367665	367718	.	0.19	-0.09	-0.13	0.05	-1.03	-1.14	0.14	-0.07
chrVII	16301	16360	.	-0.07	-0.07	-0.41	-0.28	0.13	-0.26	0.17	0.18
chrV	545165	545209	.	0.57	0.87	0.73	0.57	0.53	0.38	0.32	0.09
chrVI	77593	77647	.	0.04	-0.38	0.12	0.05	-0.91	-0.48	-0.27	-0.44
chrIV	470713	470770	.	-0.76	-0.38	-0.17	-0.51	0.36	0.03	-0.12	0.00
chrIII	149284	149341	.	0.00	0.37	0.00	0.00	1.00	0.00	0.03	0.27
chrIV	348865	348924	.	-0.16	-0.70	-0.74	-0.20	-1.15	-0.20	-0.05	0.13
chrXV	581185	581243	.	0.42	-0.18	-0.04	0.41	-1.06	-0.79	-0.27	-0.28
chrVI	254798	254846	.	0.45	-0.64	-0.36	0.29	-0.54	-0.12	0.33	-0.10
chrXII	230278	230334	.	0.46	0.36	-0.05	0.62	1.18	0.06	0.16	-0.16
chrIII	29701	29760	.	-0.73	-0.14	-0.16	-0.43	0.64	0.10	-0.06	0.22
chrIII	23810	23854	.	0.58	0.20	0.69	0.33	-0.07	0.57	0.02	0.15
chrIV	402068	402127	.	-0.37	0.01	0.29	0.26	0.86	0.39	-0.12	0.02
chrXIV	82139	82189	.	0.06	0.10	-0.22	0.12	0.08	0.34	-0.07	0.12
chrIII	24302	24357	.	0.49	-0.00	0.45	0.41	0.01	0.51	-0.07	-0.32
chrXII	238878	238937	.	-0.10	0.16	0.16	-0.35	1.10	0.19	-0.39	-0.40
chrVI	242611	242655	.	-0.01	-0.58	-0.22	0.52	-1.08	-0.88	-0.14	-0.21
chrVI	59192	59251	.	-0.33	-0.30	-0.58	-0.20	-0.55	-0.28	-0.04	0.07
chrXII	250678	250734	.	-0.30	-0.18	0.05	-0.05	-0.14	0.43	-0.30	-0.13
chrIII	127185	127242	.	-0.22	0.04	0.05	-0.36	0.73	0.27	-0.11	-0.34
chrXVI	559939	559994	.	-0.36	-0.02	0.07	-0.16	1.01	0.29	-0.13	0.31
chrVII	47206	47260	.	-0.60	-0.22	-0.30	-0.30	-1.26	-0.78	-0.19	-0.01
chrVII	31607	31654	.	-0.39	-0.16	0.16	-0.04	-0.59	0.11	-0.12	-0.13
chrXI	508164	508208	.	0.40	0.19	0.37	0.08	0.31	0.70	0.02	0.07
chrIV	1239481	1239540	.	0.63	0.63	0.64	0.26	0.65	0.52	-0.16	-0.17
chrIII	249021	249065	.	0.00	-0.16	-0.25	-0.17	-1.29	-0.51	-0.25	-0.22
chrXVI	575237	575292	.	0.09	0.08	-0.07	-0.25	-0.40	-0.12	-0.11	0.36
chrIV	336965	337024	.	0.07	-0.14	-0.02	-0.47	1.07	0.59	-0.42	-0.47
chrXI	521451	521500	.	0.54	0.58	0.43	0.54	1.14	0.74	-0.03	-0.26
chrIII	37001	37060	.	-0.22	0.29	0.03	-0.26	1.51	0.39	-0.32	-0.18
chrXIV	95530	95585	.	-0.06	0.16	0.01	-0.18	0.65	0.36	-0.21	-0.08
chrXVI	481937	481989	.	0.02	-0.27	-0.22	-0.24	-1.44	-1.64	-0.05	-0.33
chrV	301729	301788	.	0.00	0.86	0.03	-0.74	0.04	-0.58	0.05	0.16
chrXIV	202359	202418	.	-0.62	-0.90	-0.41	0.03	-1.05	-0.56	-0.14	0.07
chrXVI	689137	689196	.	-0.65	-0.19	-0.48	-0.77	-0.33	0.17	-0.42	-0.03
chrIII	13001	13060	.	-0.38	-0.25	-0.31	-0.40	-0.88	-0.77	0.60	0.74
chrIV	370167	370220	.	0.57	0.20	-0.41	0.20	-1.07	-1.31	-0.12	0.02
chrIII	128784	128843	.	-0.97	-0.04	0.07	-0.48	0.76	0.32	-0.27	-0.29
chrII	507806	507865	.	-1.01	-0.76	-0.60	-0.38	-1.19	-0.92	0.02	0.21
chrIV	482116	482172	.	-0.27	0.17	-0.15	-0.23	0.57	-0.03	-0.38	-0.04
chrV	282531	282588	.	0.37	0.50	0.65	0.55	0.70	0.05	0.02	-0.26
chrVI	82195	82252	.	1.20	-0.42	-0.94	0.54	-1.71	-1.42	-0.24	-0.69
chrXII	236978	237037	.	-0.58	0.28	0.36	-0.28	1.19	0.09	-0.40	-0.37
chrXIV	203061	203115	.	0.17	-0.23	0.16	0.31	-0.70	-0.26	0.01	0.02
chrIV	1230684	1230734	.	0.01	-0.77	-0.49	0.33	-1.07	-0.20	-0.08	-0.33
chrXII	138315	138370	.	-0.27	0.27	-0.49	-0.02	1.13	0.38	-0.12	0.28
chrXIV	4873	4917	.	0.55	1.17	0.94	0.57	2.03	1.29	0.42	0.29
chrXII	144915	144974	.	-0.77	-0.08	0.00	-0.53	1.10	0.45	-0.15	0.15
chrIII	15301	15360	.	0.01	0.13	-0.57	-0.04	-1.01	-0.74	1.61	0.55
chrIV	1240381	1240439	.	0.05	0.31	0.28	-0.22	1.16	0.97	-0.33	-0.61
chrXII	363255	363314	.	-0.66	-0.11	-0.03	-0.27	0.73	0.19	-0.13	0.10
chrX	364483	364534	.	-0.32	-0.41	0.20	-0.28	0.49	0.43	-0.11	-0.12
chrIV	379175	379225	.	-0.11	-0.36	-0.21	0.09	-1.09	-1.16	-0.11	0.49
chrXIV	88131	88179	.	-0.41	1.38	1.21	-0.26	1.51	0.77	-0.57	-0.45
chrIII	62306	62350	.	0.79	0.47	0.83	0.40	1.05	1.17	0.02	-0.09
chrXVI	534137	534196	.	-0.61	-0.47	-0.47	-0.61	-1.23	-0.69	-0.23	-0.06
chrXV	654885	654944	.	-0.33	-0.24	-0.05	-0.13	-0.07	0.21	-0.04	-0.03
chrIV	430319	430368	.	-0.03	0.45	0.58	0.07	1.47	0.62	-0.19	-0.23
chrXII	248278	248329	.	0.25	-1.07	-0.41	0.01	-0.58	-0.33	0.04	-0.21
chrV	553965	554024	.	-0.77	-1.39	-0.43	-0.76	-0.58	-0.40	-0.20	-0.07
chrIII	77302	77346	.	0.95	0.95	1.14	0.95	1.37	0.38	0.51	-0.16
chrIX	341929	341988	.	-0.56	-0.17	-0.35	0.08	1.84	0.61	1.47	0.41
chrV	537965	538024	.	-0.20	0.06	-0.30	-0.08	-0.99	-0.21	-0.11	-0.22
chrVI	88795	88852	.	0.06	-0.06	-0.03	0.24	-0.77	-0.69	0.13	-0.03
chrXII	226478	226537	.	-0.39	-0.12	-0.02	-0.98	1.02	-0.05	-0.33	-0.40
chrVI	75893	75951	.	1.11	0.35	0.57	1.41	0.22	0.17	0.80	0.49
chrV	547873	547922	.	0.77	0.22	0.58	0.55	0.37	0.70	0.21	-0.23
chrXVI	554147	554193	.	-0.59	-0.27	-0.14	-0.03	0.74	0.39	-0.06	-0.14
chrV	303429	303482	.	-0.02	0.14	-0.11	-0.22	-0.76	-0.54	0.06	-0.01
chrVI	76608	76652	.	1.58	0.85	0.79	1.42	-0.62	-0.32	0.06	-0.37
chrV	291837	291888	.	-0.28	-0.03	0.16	-0.11	0.59	0.08	0.14	0.23
chrVI	200995	201054	.	-0.38	0.24	0.25	0.51	0.81	-0.04	0.14	0.33
chrXVI	444637	444696	.	-0.22	-0.47	-0.44	-0.22	-1.11	-0.28	-0.17	-0.36
chrIII	235115	235174	.	-0.53	0.07	-0.09	-0.09	0.80	0.40	-0.26	-0.18
chrIV	471613	471672	.	-1.00	-0.79	-0.39	-0.89	0.05	-0.27	-0.36	-0.09
chrVII	83109	83161	.	0.29	0.11	0.28	0.35	-1.20	-0.91	-0.03	-0.33
chrXV	674385	674430	.	-0.26	-0.34	-0.42	0.19	-0.54	-0.15	0.29	0.49
chrI	40545	40604	.	-0.20	-0.26	-0.09	-0.16	0.31	0.58	0.05	0.13
chrXIV	191561	191617	.	-0.23	-0.48	-0.13	-0.56	-0.80	-0.05	-0.24	-0.05
chrIV	449313	449372	.	-0.67	-1.14	-0.66	0.00	-0.01	0.01	-0.14	0.03
chrVII	77503	77562	.	0.27	0.61	0.72	0.47	-0.44	-0.10	-0.10	-0.03
chrIII	265129	265173	.	0.18	-0.04	0.06	0.42	-0.59	-0.03	0.11	0.01
chrXVI	412237	412296	.	0.28	-0.84	-0.36	-0.12	0.40	-0.27	-0.30	-0.30
chrV	273836	273880	.	0.23	-0.20	0.07	-0.10	-0.51	0.09	0.15	0.05
chrXII	250280	250329	.	-0.20	-0.32	0.49	0.12	0.17	0.49	-0.19	-0.14
chrIII	265716	265767	.	0.72	-0.06	-0.10	0.29	-0.62	-0.09	-0.07	-0.33
chrVI	217999	218054	.	-0.25	0.04	0.28	-0.03	0.60	0.71	-0.12	-0.13
chrV	558065	558124	.	0.27	0.08	0.06	-0.38	-0.17	0.23	-0.05	0.20
chrV	268929	268987	.	-0.15	0.28	0.25	-0.19	-0.73	-0.39	-0.29	-0.20
chrIV	375268	375326	.	-0.32	-0.46	-0.57	-0.37	-1.22	-1.26	-0.36	-0.23
chrIII	313014	313073	.	0.12	0.33	0.57	-0.17	0.43	0.73	-0.16	-0.26
chrIII	73904	73952	.	0.46	0.31	-0.25	0.34	1.19	0.00	0.35	-0.09
chrXV	652387	652441	.	-0.54	-0.35	-0.51	-0.74	-0.11	0.12	-0.12	-0.07
chrVII	31106	31160	.	-0.62	-0.49	-0.33	-0.28	-0.66	-0.26	-0.10	0.22
chrIX	345629	345688	.	-0.06	0.01	-0.13	-0.30	0.95	0.04	0.01	-0.03
chrIV	1234988	1235037	.	0.11	0.07	0.09	0.20	-0.37	-0.08	0.09	0.04
chrVI	63892	63951	.	0.03	0.27	0.67	0.07	-0.23	-0.02	-0.34	-0.10
chrVI	86501	86546	.	0.27	-0.36	0.23	0.10	-1.23	-0.85	0.11	-0.07
chrXI	511751	511808	.	-0.64	0.14	0.15	-0.27	0.26	0.08	-0.35	-0.20
chrIII	74102	74146	.	0.24	0.50	0.18	-0.18	0.99	0.07	0.74	-0.07
chrXII	387055	387112	.	1.73	-0.19	-0.04	1.61	0.11	0.15	0.76	-0.14
chrXIV	116142	116186	.	0.61	0.44	0.33	0.64	-0.67	-0.01	0.10	-0.14
chrXII	150615	150674	.	-0.41	-0.11	-0.15	-0.53	0.99	0.64	-0.53	-0.29
chrXVI	406637	406696	.	-0.07	0.42	0.40	-0.25	0.15	0.32	-0.50	-0.36
chrXV	581585	581644	.	0.00	0.00	-0.95	-0.77	-2.02	-1.64	-0.09	1.08
chrV	555266	555324	.	-0.39	-0.81	-0.05	-0.33	-0.38	-0.04	-0.32	-0.00
chrIII	91510	91554	.	1.10	1.02	1.16	0.97	0.01	0.52	0.43	0.49
chrIV	396368	396425	.	-0.16	0.36	0.35	0.15	0.81	0.74	-0.08	0.14
chrXVI	431837	431881	.	1.10	1.10	0.63	0.40	-0.12	0.24	-0.12	-0.76
chrIV	352665	352724	.	-0.24	-0.35	-0.45	-0.04	-0.94	-0.76	-0.13	-0.21
chrXVI	508336	508392	.	0.23	0.32	0.00	0.10	1.22	0.59	0.03	0.09
chrXI	521951	522001	.	-0.20	0.14	0.08	0.11	0.46	0.19	-0.07	0.13
chrX	387979	388038	.	0.37	-0.06	0.17	0.03	0.03	0.54	-0.30	-0.41
chrXVI	556841	556894	.	-0.17	-0.15	0.17	-0.22	1.08	0.86	-0.15	-0.22
chrXII	161018	161068	.	0.38	0.32	0.60	0.24	1.23	0.53	-0.03	0.22
chrIII	283917	283973	.	0.02	0.02	0.09	0.29	-0.51	-0.13	0.01	-0.03
chrIV	462813	462872	.	-0.22	0.23	0.03	-0.07	2.15	1.13	0.97	-0.28
chrI	18644	18702	.	-0.07	-0.40	-0.38	0.12	-0.46	0.08	0.01	0.21
chrIII	214719	214768	.	0.13	0.46	0.48	0.09	0.97	0.63	-0.28	-0.11
chrIV	315571	315624	.	0.01	0.24	0.14	0.17	0.87	0.86	0.16	0.00
chrXII	361855	361914	.	-0.78	-0.11	0.27	-0.25	0.85	0.31	-0.52	-0.24
chrXII	391555	391606	.	0.00	-0.67	-0.15	0.03	-0.70	0.36	-0.10	-0.16
chrI	160328	160387	.	0.53	-0.26	-0.31	0.39	0.38	-0.18	0.69	0.77
chrXV	608785	608835	.	0.78	-0.14	-0.21	0.47	-0.67	-0.17	-0.10	-0.03
chrI	17243	17302	.	-0.42	-0.49	-0.49	-0.50	0.10	0.14	0.69	0.41
chrXVI	435544	435591	.	0.27	-0.28	0.22	0.22	-0.45	0.16	0.06	0.26
chrXII	375855	375914	.	-0.01	0.07	-0.50	-0.21	1.06	-0.19	-0.17	-0.06
chrXVI	560037	560096	.	-0.45	-0.37	-0.19	0.04	0.56	-0.20	-0.25	0.54
chrIX	345533	345588	.	-0.37	-0.07	0.17	-0.36	0.77	0.05	-0.09	0.10
chrVI	269997	270044	.	1.06	0.53	0.42	0.29	-0.84	-0.70	1.77	-0.30
chrIII	314216	314267	.	0.11	-0.12	0.30	0.25	0.44	0.53	0.07	-0.18
chrVI	228096	228150	.	0.14	0.11	0.13	0.23	-0.76	-0.39	-0.17	-0.26
chrVI	269105	269154	.	-0.20	-0.55	-0.07	-0.21	-1.06	-0.66	0.69	0.20
chrIV	481415	481470	.	-0.18	0.11	0.20	0.14	0.81	0.57	-0.25	-0.30
chrXI	500951	501010	.	0.04	-0.61	-0.60	-0.45	-0.75	-0.43	-0.23	0.03
chrIX	345329	345388	.	-0.34	0.24	0.17	-0.30	0.86	0.02	0.13	0.18
chrIII	260616	260672	.	0.14	0.48	0.65	0.34	-0.28	-0.45	-0.19	-0.39
chrXVI	536844	536896	.	0.12	0.04	-0.15	-0.11	-0.59	-0.19	-0.04	-0.06
chrVI	211995	212049	.	-0.43	-0.07	-0.04	-0.07	0.54	0.80	-0.32	-0.24
chrXII	158015	158072	.	-0.52	0.02	-0.09	-0.26	0.88	0.26	-0.38	-0.31
chrVII	2601	2660	.	0.55	0.54	0.51	0.00	0.52	0.63	0.00	0.00
chrIII	273914	273973	.	-0.55	-0.14	-0.34	-0.23	0.15	0.15	0.17	0.18
chrIII	14704	14759	.	0.26	0.20	0.10	0.29	-0.15	0.25	1.08	0.01
chrVI	237695	237754	.	-0.17	-0.42	-0.70	-0.22	-0.77	-1.22	-0.54	-0.45
chrIII	300614	300673	.	0.00	-0.57	-1.08	0.06	-1.75	-1.49	0.48	0.38
chrIII	314815	314871	.	0.25	-0.01	-0.18	0.34	-0.18	-0.25	0.34	0.06
chrVI	202097	202142	.	-0.09	0.33	-0.01	0.00	1.43	0.35	-0.35	-0.34
chrI	12246	12295	.	0.45	0.29	0.42	0.35	-0.14	0.62	0.09	-0.10
chrIX	342829	342888	.	0.00	-0.93	-0.81	-0.76	0.32	-0.60	0.30	0.73
chrII	471810	471858	.	0.21	0.64	0.87	0.34	-0.36	0.17	0.12	-0.43
chrIII	221215	221261	.	-0.08	0.63	0.64	-0.38	1.31	0.36	-0.48	-0.28
chrVII	38209	38258	.	-0.49	-0.48	-0.10	-0.01	-1.01	-0.83	-0.22	-0.16
chrIII	226230	226274	.	0.38	0.77	0.41	0.26	1.58	0.30	0.15	-0.29
chrXII	234684	234737	.	1.11	0.96	0.73	0.67	0.94	-0.13	-0.07	-0.29
chrIV	1232482	1232540	.	0.06	-0.35	-0.25	0.28	-0.90	-0.19	-0.15	-0.23
chrIII	258714	258773	.	-0.57	-0.62	-0.52	-0.45	-1.26	-0.94	-0.49	-0.49
chrIX	341529	341588	.	-0.51	0.09	-0.43	-0.54	0.89	-0.18	0.52	0.38
chrIX	231768	231812	.	0.77	1.23	1.20	0.67	0.63	0.89	-0.12	-0.13
chrIV	336465	336524	.	-0.02	0.36	0.29	-0.24	0.84	0.26	-0.21	0.04
chrXII	143515	143574	.	-0.95	-0.03	-0.40	-1.76	0.97	0.24	-0.47	-0.14
chrVII	60602	60661	.	-0.21	0.16	0.05	-0.33	0.50	0.31	-0.22	0.09
chrV	561974	562024	.	-0.55	-0.35	-0.11	0.01	0.31	0.35	-0.10	0.10
chrI	28244	28303	.	-0.47	-0.20	-0.28	-0.27	0.14	-0.12	-0.21	0.12
chrX	380591	380638	.	0.49	0.46	0.38	0.52	1.10	0.44	-0.25	-0.48
chrVI	236395	236454	.	-0.49	0.05	-0.43	-0.26	-1.02	-1.38	0.08	0.12
chrII	486206	486265	.	-0.25	-0.80	-0.55	-0.62	0.71	0.07	0.26	0.12
chrXII	160025	160074	.	0.41	0.34	0.35	-0.04	1.01	0.36	-0.11	-0.24
chrIV	1258489	1258539	.	0.17	-0.22	-0.33	-0.08	-0.85	-0.88	-0.21	-0.14
chrXII	148323	148374	.	0.27	0.34	0.28	0.00	0.89	0.67	0.11	0.17
chrIX	362529	362576	.	-0.12	0.50	0.18	0.31	0.92	0.22	-0.11	0.08
chrI	37746	37800	.	-0.30	-0.20	0.08	-0.11	0.34	0.70	-0.45	-0.27
chrXII	379955	380014	.	-0.52	-0.20	-0.54	-0.79	0.89	0.13	-0.20	0.09
chrXVI	417737	417796	.	-0.21	0.09	-0.27	-0.15	1.36	0.34	0.26	0.03
chrVII	84010	84059	.	0.10	-0.39	-0.51	-0.31	-1.29	-1.16	-0.02	-0.19
chrV	532265	532320	.	-0.39	-0.14	-0.18	-0.18	-1.15	-1.05	-0.31	-0.03
chrIII	243119	243168	.	0.00	0.16	0.54	-0.16	-0.54	0.56	-0.06	-0.01
chrII	494910	494962	.	-0.30	-0.09	-0.16	0.04	0.37	0.36	-0.13	-0.06
chrIII	53813	53859	.	0.11	0.36	0.78	0.18	0.42	1.01	-0.12	-0.20
chrVI	230806	230854	.	-0.42	-0.04	-0.58	-0.24	-1.17	-1.06	-0.11	0.17
chrVI	214595	214654	.	-0.02	-0.00	0.38	-0.09	0.50	0.70	0.54	0.18
chrIII	282414	282471	.	-0.15	-0.16	-0.29	0.03	-0.85	-0.56	-0.17	-0.11
chrIII	218315	218374	.	-0.94	0.20	0.30	-0.33	0.98	-0.07	-0.18	0.25
chrIV	461613	461672	.	-1.17	-0.54	-0.44	-1.09	0.08	-0.75	0.96	0.99
chrII	479307	479365	.	0.72	0.29	0.46	0.85	0.09	-0.19	0.16	0.19
chrXIV	72130	72189	.	-0.31	-0.59	-0.34	-0.19	-0.89	-0.08	-0.17	0.03
chrXII	943684	943742	.	0.86	-0.01	-0.08	0.76	0.39	0.20	0.12	0.06
chrIV	343271	343324	.	-0.39	0.56	0.16	-0.18	-0.15	0.47	-0.12	-0.16
chrXII	245778	245837	.	0.14	0.28	0.27	0.28	0.52	0.33	-0.29	-0.25
chrXVI	523237	523293	.	-0.29	0.09	-0.10	-0.27	-0.16	0.31	-0.15	-0.07
chrXII	160327	160372	.	0.14	0.29	0.27	-0.14	1.24	0.55	-0.14	0.01
chrIII	44701	44760	.	-0.29	0.51	0.20	-0.60	1.05	0.25	-0.37	-0.06
chrVII	14903	14959	.	-0.23	-0.26	-0.05	-0.12	0.23	-0.10	-0.04	-0.15
chrXV	656292	656343	.	-0.06	0.22	0.28	0.25	0.37	0.71	0.24	0.06
chrIII	312314	312373	.	-0.43	0.03	0.19	-0.29	-0.02	0.23	-0.01	0.14
chrVI	193494	193553	.	-0.89	-0.19	-0.54	-0.37	1.05	-0.22	-0.26	0.40
chrIII	31001	31060	.	-0.68	-1.03	0.18	-1.46	1.23	0.39	-0.04	0.21
chrXIV	179759	179818	.	0.00	0.00	-1.50	-0.47	-1.57	-1.19	-0.12	0.54
chrXII	244978	245037	.	-0.07	0.08	0.19	0.04	1.01	0.66	-0.56	-0.65
chrIII	290214	290273	.	-0.40	-0.70	-0.41	-0.04	-1.25	-1.41	-0.01	-0.11
chrVII	68306	68352	.	0.01	-0.07	0.34	0.32	0.70	0.63	-0.27	-0.55
chrVI	69793	69850	.	-0.09	-0.27	0.24	0.02	-0.04	0.42	-0.32	-0.52
chrXV	588586	588640	.	-0.04	-0.39	-0.33	0.26	-1.25	-1.11	-0.05	-0.28
chrIII	72108	72154	.	1.47	-0.03	0.01	1.09	0.94	-0.12	0.66	-0.25
chrVI	261096	261155	.	-0.62	-0.50	-0.45	-0.47	-0.84	-0.98	-0.06	0.13
chrXIV	81630	81686	.	-0.27	-0.51	-0.15	-0.12	-0.03	0.24	-0.25	-0.04
chrI	30345	30404	.	-0.17	-0.09	-0.26	-0.51	0.54	0.08	0.07	-0.15
chrX	385984	386032	.	-0.89	0.43	0.42	-0.36	0.46	0.65	-0.61	-0.25
chrIV	1251888	1251934	.	1.24	0.63	0.22	0.67	-0.91	-0.42	-0.15	-0.36
chrXI	516653	516708	.	1.35	0.46	0.45	1.10	0.88	0.25	0.61	-0.47
chrIII	76802	76858	.	0.77	0.69	1.03	0.89	1.38	0.31	0.29	-0.43
chrIII	240115	240174	.	-0.15	-0.15	-0.30	-0.12	-0.33	-0.05	-0.05	0.54
chrXV	607485	607541	.	0.19	-0.73	-0.29	0.33	-0.59	-0.39	0.18	0.22
chrII	502917	502965	.	-0.03	0.03	0.12	0.24	-0.64	-0.14	-0.15	0.05
chrXVI	528637	528696	.	-0.09	-0.10	-0.20	0.12	-1.02	-0.52	0.10	-0.01
chrXIV	92141	92185	.	0.07	0.14	0.30	0.03	1.06	0.72	0.06	-0.04
chrIII	129787	129842	.	0.11	0.41	0.47	-0.05	1.33	0.55	0.16	0.07
chrXIV	75430	75489	.	-0.59	-0.64	-0.55	0.11	-0.94	-0.10	-0.23	0.10
chrX	357779	357831	.	-0.25	-0.67	0.00	-0.31	-0.61	0.52	-0.29	0.01
chrIII	52915	52959	.	0.16	0.04	0.29	0.00	0.67	0.83	0.10	0.05
chrIX	377329	377388	.	-0.14	-0.11	-0.04	0.41	-0.66	-0.20	-0.08	0.10
chrXIV	105743	105787	.	1.03	0.66	0.47	1.25	-0.32	0.20	0.23	-0.10
chrX	360588	360635	.	0.15	0.78	0.51	-0.12	0.07	0.76	-0.39	-0.61
chrVII	62302	62361	.	-0.84	-0.17	-0.06	-0.54	0.53	0.33	-0.45	-0.21
chrXIV	69838	69886	.	0.12	0.19	-0.09	0.28	-0.42	0.34	-0.12	-0.10
chrIII	61006	61059	.	-0.26	0.02	0.28	0.04	0.59	0.71	-0.06	0.01
chrIV	362465	362524	.	-0.59	-0.30	-0.70	-0.40	-1.41	-1.70	0.03	0.07
chrXIV	212459	212511	.	0.01	0.30	-0.06	-0.01	-0.82	-1.43	-0.36	-0.09
chrXVI	455637	455696	.	-0.22	0.00	-0.64	-0.50	-0.52	-1.06	-0.06	0.45
chrIV	340166	340224	.	0.11	0.68	0.53	-0.03	0.60	0.23	-0.60	-0.23
chrXII	243279	243328	.	0.84	1.44	1.28	0.78	1.37	0.93	-0.20	-0.18
chrXI	520951	521000	.	1.58	0.88	0.38	1.49	0.64	0.27	0.20	-0.31
chrXI	528154	528205	.	0.06	0.06	0.28	-0.25	0.66	0.91	-0.22	-0.36
chrVI	257396	257455	.	-0.43	-0.01	-0.26	-0.35	-0.01	0.20	0.46	0.08
chrXII	371155	371214	.	0.47	0.82	0.59	0.23	0.84	-0.41	-0.03	-0.30
chrIV	477613	477672	.	-1.10	-0.76	-0.39	-0.71	0.54	0.14	-0.16	0.08
chrII	491106	491165	.	0.43	-0.30	0.10	0.34	0.45	-0.08	0.54	0.15
chrX	364679	364727	.	-0.35	0.00	0.48	0.10	0.76	0.54	-0.15	-0.21
chrI	20843	20902	.	0.40	0.18	0.11	-0.09	-0.87	-0.29	-0.44	-0.72
chrXVI	702637	702694	.	-0.39	-0.13	0.44	0.04	-0.23	0.27	-0.31	-0.18
chrXV	675185	675244	.	0.04	-0.50	-0.33	-0.69	-1.31	-0.54	0.04	0.13
chrXV	627485	627544	.	-0.12	-0.78	-0.62	-0.27	-1.27	-0.66	-0.21	-0.25
chrX	355079	355138	.	0.59	-0.55	-0.01	0.52	0.29	-0.16	0.71	0.83
chrXVI	492936	492995	.	-0.15	-0.14	-0.20	-0.35	-1.19	-0.77	-0.20	-0.23
chrIV	348965	349024	.	-0.02	-0.12	-0.49	-0.32	-1.05	-0.33	-0.06	0.00
chrX	379290	379338	.	-0.25	0.10	-0.01	0.04	1.09	0.51	-0.08	-0.20
chrIII	26701	26756	.	0.54	-0.11	0.20	0.67	0.33	0.40	0.15	0.04
chrXVI	524537	524596	.	-0.40	-0.34	0.01	-0.52	-0.48	0.05	-0.07	0.04
chrIII	262714	262773	.	-0.19	0.13	-0.24	-0.40	-0.45	-0.52	-0.02	-0.03
chrIII	60007	60054	.	-0.63	0.68	0.80	-0.39	0.58	0.78	-0.23	-0.08
chrXI	535352	535406	.	-0.78	-0.41	-0.02	-0.20	-0.80	-0.34	-0.21	0.23
chrIII	140884	140943	.	-0.47	-0.50	0.04	-0.42	0.52	0.33	-0.14	-0.13
chrXV	622087	622143	.	0.39	-0.46	-0.15	0.41	-0.17	-0.23	-0.04	-0.35
chrXVI	570041	570096	.	-0.91	-0.58	0.00	-0.65	0.46	0.22	-0.11	0.26
chrXIV	210968	211018	.	-0.33	-0.15	-0.60	-0.74	-1.27	-1.35	-0.34	0.01
chrXII	220576	220635	.	2.01	1.00	1.21	1.38	0.77	0.48	0.91	0.54
chrXV	625387	625442	.	-0.43	-0.16	-0.24	-0.14	-0.63	-0.33	-0.14	-0.16
chrV	540765	540824	.	-0.46	-1.28	-0.69	-0.57	-1.41	-0.93	0.06	0.27
chrXI	495550	495609	.	-0.03	-0.37	-0.38	0.01	-1.04	-0.89	-0.31	-0.22
chrIX	373933	373987	.	-0.23	-0.47	-0.10	-0.56	-0.82	0.16	0.01	0.07
chrIX	367129	367188	.	-0.40	-0.50	0.23	-0.14	0.67	0.49	-0.06	-0.13
chrIII	267114	267173	.	1.77	-0.58	-1.12	1.03	-1.23	-1.01	0.28	-0.55
chrXVI	525643	525693	.	-0.26	-0.45	-0.38	-0.07	-0.67	-0.48	0.26	0.05
chrXI	527357	527410	.	0.09	-0.49	-0.20	-0.14	0.24	0.74	-0.16	-0.48
chrIII	41603	41651	.	-0.01	0.57	0.40	-0.29	1.33	0.19	-0.41	-0.17
chrV	446799	446846	.	1.02	0.49	0.41	0.87	0.60	0.33	0.93	0.71
chrVI	188495	188554	.	-0.37	0.14	0.14	-0.24	1.00	0.54	-0.07	-0.09
chrVII	81403	81462	.	0.32	-0.12	-0.13	0.28	-1.18	-0.89	-0.13	-0.19
chrVII	67106	67161	.	-0.23	-0.41	-0.12	-0.48	0.22	0.15	-0.33	-0.42
chrXV	623587	623643	.	0.04	-0.31	-0.13	0.42	-0.39	-0.41	-0.07	-0.09
chrVI	208895	208954	.	-0.59	0.46	0.06	-0.06	0.93	0.39	-0.20	-0.14
chrIII	289914	289973	.	-0.04	-0.20	-0.49	-0.08	-1.45	-1.34	0.09	0.03
chrIII	59901	59954	.	-0.58	0.59	1.01	0.01	0.74	1.08	-0.11	-0.06
chrVI	242900	242954	.	-0.20	-0.44	-0.47	-0.01	-1.17	-1.20	0.24	0.25
chrXII	377165	377209	.	-0.35	0.01	-0.10	-0.17	1.38	0.28	-0.28	-0.36
chrXV	638885	638944	.	-0.05	0.24	0.11	-0.14	-1.26	-1.31	-0.14	-0.21
chrII	501119	501163	.	0.26	0.29	0.51	0.40	-0.20	0.54	0.12	0.08
chrIV	460213	460272	.	-0.58	0.35	0.02	-0.23	1.04	0.29	-0.09	0.00
chrV	549865	549924	.	-0.57	-0.54	-0.18	-0.23	0.33	0.17	0.59	0.34
chrIII	78402	78446	.	0.96	1.36	1.54	0.40	1.11	0.12	0.06	-0.51
chrXIV	204559	204618	.	0.31	-0.17	-0.22	0.35	-0.92	-0.39	0.16	0.08
chrVII	43115	43160	.	1.12	0.72	0.68	1.02	0.35	0.09	0.81	0.08
chrXVI	515836	515895	.	-0.33	-0.39	-0.66	-0.22	0.39	-0.22	-0.07	0.04
chrXII	227178	227237	.	-0.74	-0.14	-0.34	-1.18	0.93	-0.13	-0.21	-0.03
chrX	368979	369038	.	-0.61	0.08	0.17	-0.15	0.89	0.51	-0.52	-0.35
chrIV	1250781	1250840	.	0.17	-0.43	-0.31	0.14	-0.94	-0.15	0.13	0.12
chrVII	28601	28660	.	-0.16	-0.45	-0.28	-0.21	-0.39	-0.15	-0.18	-0.14
chrVII	26703	26747	.	-0.06	0.06	-0.12	-0.60	-0.30	0.16	0.03	0.28
chrII	495108	495152	.	-0.39	-0.03	0.03	-0.64	0.60	0.48	-0.39	-0.29
chrIV	1245284	1245336	.	1.03	1.40	1.43	1.03	0.36	0.52	-0.19	-0.23
chrIII	70616	70660	.	0.02	-0.01	-0.13	-0.16	1.19	0.23	-0.34	-0.17
chrIX	351229	351288	.	-0.56	-0.03	0.06	-0.34	1.44	0.62	-0.21	-0.10
chrVII	82008	82059	.	0.26	-0.19	0.11	0.33	-1.02	-0.69	-0.01	-0.14
chrIV	1225581	1225640	.	-0.15	-0.33	-0.55	-0.31	-1.25	-1.00	-0.17	-0.13
chrIII	207716	207769	.	-0.31	-0.29	0.09	-0.04	-0.35	0.51	-0.32	-0.42
chrXIV	213561	213618	.	-0.22	0.07	0.04	-0.40	-0.91	-1.25	-0.30	-0.23
chrIV	461416	461463	.	0.09	0.51	0.20	-0.47	0.96	-0.07	-0.20	-0.10
chrXVI	411238	411294	.	0.28	-0.21	-0.81	-0.27	0.31	-0.06	0.21	0.02
chrVII	535296	535351	.	0.29	-0.15	-0.16	0.18	0.38	-0.14	0.67	1.01
chrVI	57892	57951	.	0.00	0.00	0.00	0.43	0.02	0.42	-0.02	0.77
chrXIV	69730	69789	.	-0.32	-0.28	-0.26	-0.08	-0.30	0.20	-0.07	-0.15
chrII	506006	506064	.	-0.16	-0.24	-0.47	-0.22	-1.16	-0.16	-0.36	-0.06
chrXVI	528240	528286	.	-0.09	-0.26	-0.24	0.10	-0.82	-0.21	0.32	0.11
chrVI	240895	240954	.	0.01	-0.27	-0.20	0.07	-1.34	-1.17	-0.15	-0.26
chrV	545565	545624	.	1.23	0.76	0.85	0.17	-0.17	0.12	0.24	-0.10
chrIV	398777	398827	.	-0.06	0.28	0.30	-0.14	0.87	0.67	-0.11	0.01
chrXII	353755	353804	.	-0.36	0.14	-0.06	0.01	-0.51	0.10	-0.36	-0.12
chrIV	430414	430472	.	-0.25	0.63	0.14	-0.16	1.45	0.54	-0.23	-0.01
chrXI	530451	530510	.	-0.69	-0.38	-0.18	-0.43	0.90	1.12	0.36	0.19
chrIV	1221786	1221839	.	0.11	-0.18	-0.35	0.23	-0.93	-1.17	0.24	0.32
chrXVI	465338	465384	.	0.73	1.23	1.13	0.80	0.26	0.52	0.04	-0.32
chrIV	1250383	1250440	.	0.02	-0.24	-0.14	0.09	-0.98	0.04	0.13	-0.01
chrV	531165	531224	.	-0.32	-0.27	-0.58	-0.33	-1.16	-1.00	-0.33	-0.18
chrVI	224704	224751	.	0.76	0.72	0.58	0.64	0.29	0.35	0.27	-0.14
chrIV	475913	475972	.	-0.97	-1.27	-0.33	-0.63	0.49	0.32	-0.04	0.36
chrIII	64701	64760	.	-0.58	-0.36	-0.41	-0.32	0.53	-0.16	-0.23	0.26
chrXVI	411348	411396	.	0.42	0.14	-0.13	0.16	0.40	0.10	0.27	0.29
chrVI	215896	215948	.	-0.29	-0.23	0.10	-0.12	0.57	0.58	0.71	0.13
chrV	301029	301088	.	-0.41	1.45	1.17	-0.54	0.87	0.52	-0.58	-0.68
chrIV	404468	404527	.	-0.37	-0.19	-0.18	-0.46	0.74	-0.11	0.01	0.34
chrXII	369459	369512	.	0.83	0.61	0.45	0.93	0.08	-0.73	0.94	0.86
chrXVI	463446	463494	.	0.52	-0.45	0.13	0.45	-0.47	0.28	0.24	-0.07
chrX	359479	359538	.	0.21	-0.07	0.23	-0.21	-0.15	0.47	-0.10	-0.08
chrXIV	207359	207418	.	-0.31	-0.74	-0.67	-0.24	-1.22	-1.09	-0.28	-0.11
chrXIV	114833	114879	.	0.26	0.48	0.66	0.39	-0.13	-0.09	0.11	-0.44
chrIV	409368	409427	.	-0.43	0.16	-0.01	-0.38	1.15	0.07	-0.19	-0.24
chrXVI	695848	695896	.	0.30	0.26	0.25	0.28	0.62	0.45	0.11	-0.19
chrIV	395570	395623	.	-0.58	-0.03	0.23	-0.61	-0.01	0.42	-0.21	0.05
chrXV	590685	590738	.	0.17	0.33	0.01	0.41	-0.79	-0.25	0.03	0.18
chrII	508406	508465	.	-0.79	-0.20	-0.60	-0.40	-1.17	-0.27	-0.01	0.09
chrXVI	704541	704595	.	0.10	-0.22	-0.12	-0.10	-0.53	0.22	-0.25	-0.39
chrVII	5201	5260	.	0.00	0.00	-0.00	0.67	0.47	0.25	0.04	-0.09
chrI	49546	49605	.	-0.60	-0.78	-0.40	-0.49	-0.99	-0.16	-0.27	0.02
chrV	551765	551824	.	-1.04	-0.50	-0.65	-0.20	-0.14	0.09	-0.18	-0.15
chrXI	513151	513195	.	0.40	0.68	0.70	0.06	0.92	0.51	-0.26	-0.17
chrIV	467616	467670	.	-0.15	0.67	0.56	0.25	1.16	0.27	-0.05	-0.07
chrXV	606993	607043	.	0.22	-0.48	-0.23	0.43	-0.77	-0.18	0.18	-0.03
chrIX	357229	357288	.	-0.79	-0.27	-0.09	-0.54	2.08	0.90	0.31	0.20
chrXII	211978	212037	.	-0.69	-0.81	-0.98	-0.80	-1.56	-0.55	-0.01	0.31
chrIII	73802	73846	.	1.01	0.29	-0.38	0.82	1.06	0.06	0.32	-0.01
chrV	548270	548319	.	0.14	0.17	0.11	0.12	0.24	0.13	0.51	0.30
chrXV	655392	655444	.	-0.17	-0.57	-0.26	-0.09	-0.22	-0.02	-0.10	-0.01
chrIX	362129	362188	.	0.23	0.14	0.04	0.07	1.22	0.41	-0.08	-0.19
chrXIV	78738	78789	.	0.21	0.07	0.27	0.22	0.00	0.15	-0.05	-0.20
chrIII	129885	129936	.	-0.08	-0.01	0.27	0.09	1.18	0.41	0.07	0.09
chrVII	61602	61661	.	-0.53	-0.13	-0.39	-0.24	0.27	0.07	-0.39	0.07
chrV	304033	304081	.	0.26	0.17	0.34	0.21	-0.40	0.38	0.61	-0.06
chrXV	613485	613536	.	0.23	0.03	0.35	0.34	-0.32	-0.18	-0.23	-0.29
chrXII	249381	249435	.	0.05	-0.58	-0.15	0.10	-0.15	0.40	-0.19	-0.27
chrIV	462513	462572	.	-0.25	0.51	0.19	-0.31	2.19	0.93	1.34	0.32
chrV	555165	555224	.	-0.14	-0.50	-0.08	0.01	-0.16	0.12	-0.29	-0.05
chrII	475508	475565	.	-0.56	-0.84	0.11	-0.53	-0.17	-0.14	-0.19	-0.18
chrXVI	434937	434996	.	-0.27	-0.65	-0.31	-0.17	-0.83	0.14	-0.04	0.08
chrXIV	206559	206618	.	-0.66	-1.74	-1.69	-0.19	-1.41	-1.25	-0.54	0.29
chrXVI	692038	692095	.	-0.44	-0.01	0.03	-0.12	0.56	0.28	-0.17	-0.13
chrVI	213108	213154	.	-0.13	-0.01	0.29	-0.36	0.18	0.34	0.03	-0.26
chrIV	473116	473171	.	-0.10	0.56	0.43	-0.17	0.54	0.08	-0.38	0.09
chrVI	54195	54245	.	1.73	0.60	0.75	1.61	-0.56	-0.62	0.64	-0.23
chrXVI	527337	527394	.	0.08	-0.22	-0.24	-0.07	-0.97	-0.32	0.26	0.34
chrXV	582685	582744	.	0.27	-0.04	-0.47	-0.02	-0.92	-1.09	0.18	0.02
chrIII	219915	219973	.	-0.82	0.15	-0.09	-0.30	1.16	0.17	-0.54	-0.50
chrI	26549	26600	.	0.46	0.81	0.64	0.80	0.96	1.04	0.29	-0.07
chrXIV	83130	83180	.	-0.43	0.30	0.21	-0.37	0.70	0.65	-0.29	0.04
chrIII	285414	285473	.	0.00	0.23	0.18	-0.06	-0.82	-0.73	-0.12	-0.03
chrIV	436913	436970	.	-0.57	-0.16	-0.30	-0.43	0.64	-0.12	0.18	0.23
chrVI	192994	193045	.	-0.14	0.22	0.38	0.01	1.27	0.63	-0.19	-0.09
chrI	18943	19002	.	-0.88	-0.73	-0.76	-0.24	-0.74	-0.32	-0.11	0.34
chrIII	236515	236572	.	0.02	-0.03	-0.00	-0.17	0.23	0.05	-0.09	-0.16
chrIII	313814	313873	.	-0.39	0.20	0.13	-0.17	0.26	0.10	0.04	-0.02
chrV	548665	548724	.	-0.35	-0.52	-0.49	-0.40	0.16	-0.02	0.01	0.18
chrXI	520455	520506	.	1.98	0.48	0.50	2.11	0.60	0.11	0.41	-0.29
chrXVI	399238	399293	.	-0.45	-0.12	0.21	-0.29	-0.73	0.18	-0.41	-0.46
chrVI	226407	226451	.	1.01	0.70	0.83	0.66	-0.84	-0.09	0.29	0.12
chrV	268431	268487	.	0.52	0.46	0.59	-0.17	-1.18	-0.98	-0.42	-0.50
chrVI	264397	264441	.	0.53	0.28	0.09	0.46	-0.68	-0.55	0.52	0.12
chrXI	509451	509510	.	-0.42	-0.31	0.01	-0.31	0.27	0.46	-0.10	-0.01
chrVI	74394	74439	.	-0.09	-0.83	-0.29	-0.23	-0.73	-0.26	-0.28	-0.03
chrIII	252225	252269	.	0.32	0.01	0.14	0.18	-0.76	-0.57	-0.15	-0.47
chrIII	239517	239562	.	0.34	-0.01	0.46	0.07	0.34	1.02	0.02	0.08
chrXII	154215	154274	.	-0.72	-0.52	-0.58	-0.51	0.34	-0.51	-0.40	-0.05
chrIV	353573	353621	.	-0.37	-0.42	-0.34	0.05	-0.67	-0.50	-0.70	-0.71
chrIII	55501	55560	.	-0.22	-0.36	0.02	-0.29	-0.41	0.54	-0.15	-0.39
chrVI	195899	195952	.	0.44	0.55	0.57	0.69	1.44	0.32	0.25	-0.28
chrXIV	176559	176614	.	-0.28	-0.03	-0.35	-0.29	-0.59	-0.07	-0.14	0.06
chrIV	334573	334624	.	-0.25	0.27	0.26	-0.39	1.14	0.25	-0.46	-0.35
chrXII	226378	226437	.	-0.82	-0.22	-0.16	-0.37	0.85	-0.09	-0.56	-0.45
chrXII	364361	364408	.	-0.37	-0.33	-0.26	-0.13	0.79	-0.01	0.19	0.03
chrIII	299814	299873	.	-0.56	-0.90	-0.62	-0.32	-1.40	-1.20	0.02	0.24
chrVI	52991	53050	.	0.03	-0.38	0.00	-1.36	-2.13	0.00	0.39	1.65
chrIV	1260989	1261040	.	0.11	-0.30	0.09	0.14	-1.43	-1.14	-0.23	0.01
chrVI	87994	88050	.	1.16	1.06	1.01	1.25	0.99	1.09	0.67	0.48
chrVII	87215	87259	.	0.57	0.03	0.27	0.37	-0.90	-1.07	-0.11	0.19
chrVII	901	960	.	0.51	0.06	-0.59	0.82	-0.29	-0.84	1.10	0.32
chrXVI	507141	507194	.	0.17	0.05	-0.22	0.51	0.95	0.43	0.09	-0.14
chrIV	339970	340022	.	-0.25	0.19	0.23	-0.01	0.46	0.47	-0.31	-0.17
chrIII	307114	307173	.	-0.51	-0.42	-0.19	-0.13	0.09	0.01	0.05	0.21
chrXII	373755	373814	.	0.55	-0.28	-0.70	0.25	0.68	-0.47	0.43	-0.07
chrXV	608585	608644	.	-0.72	0.00	-1.03	-0.82	-1.33	-1.23	-0.17	0.37
chrIX	376632	376681	.	-0.38	0.04	-0.00	-0.39	-0.89	0.01	0.01	-0.08
chrIII	70101	70160	.	-0.92	0.09	-0.27	-0.60	1.17	0.11	-0.64	-0.62
chrIII	205123	205174	.	-0.31	-0.29	0.21	-0.40	-0.89	0.32	-0.13	-0.05
chrIV	392168	392222	.	-0.34	-0.15	-0.01	-0.65	-1.02	-0.42	-0.02	0.03
chrIV	323165	323224	.	0.79	1.27	1.32	0.45	1.28	0.31	-0.69	-0.61
chrXVI	542837	542896	.	-0.49	-1.03	-0.17	-0.45	-0.21	-0.26	-0.19	0.12
chrXV	586492	586536	.	0.51	0.50	0.34	0.57	-0.20	-0.07	0.11	-0.00
chrXII	212579	212626	.	0.06	-0.36	0.12	0.15	-0.78	0.29	0.14	0.49
chrXII	367555	367614	.	-0.37	0.04	-0.36	-0.17	0.74	-0.17	0.02	0.11
chrVI	253496	253555	.	-0.26	-0.93	-0.24	-0.37	-0.74	-0.51	0.60	0.86
chrIX	367529	367588	.	0.05	-0.30	0.07	-0.17	0.37	0.27	-0.19	0.09
chrVII	64302	64361	.	-0.08	-0.37	-0.34	-0.17	1.70	1.05	0.96	0.18
chrXVI	556749	556796	.	-0.51	-0.57	0.43	-0.20	1.28	0.86	-0.07	-0.03
chrXIV	183659	183718	.	-0.38	-0.18	0.14	-0.69	-0.81	-0.59	-0.18	-0.05
chrV	276529	276587	.	-0.09	0.23	0.28	0.10	0.43	0.58	0.09	0.09
chrXII	236478	236532	.	-0.27	0.45	0.49	0.09	1.43	0.58	-0.35	-0.26
chrIII	91202	91261	.	0.41	0.46	0.37	0.31	-0.75	-0.35	0.10	0.72
chrXV	672185	672240	.	-0.48	-0.23	-0.44	0.07	-0.93	-0.27	-0.11	-0.24
chrVI	56995	57042	.	0.36	0.82	0.92	0.57	-0.20	0.03	-0.23	-0.28
chrXIV	190664	190709	.	0.55	0.48	0.47	0.29	-0.43	0.37	-0.15	0.03
chrIII	24201	24245	.	0.44	0.22	0.62	0.54	0.17	0.82	-0.09	-0.47
chrXII	390655	390714	.	0.70	0.21	0.45	0.25	-1.10	-0.01	-0.36	-0.53
chrXII	377259	377314	.	-0.14	0.50	0.26	-0.10	1.45	0.34	-0.34	-0.58
chrXVI	688537	688596	.	-0.48	-0.13	-0.32	-0.38	0.22	-0.03	-0.09	-0.01
chrXVI	480237	480296	.	-1.11	-0.61	-1.31	0.00	-1.48	-1.90	-0.19	0.25
chrVI	206995	207051	.	-0.30	-1.50	-0.72	-0.58	0.55	-0.12	-0.13	0.78
chrIII	211030	211074	.	0.07	0.35	0.63	-0.05	0.64	0.98	-0.13	-0.14
chrVI	258896	258955	.	-0.65	-0.77	-0.41	-0.40	-0.34	-0.22	-0.25	-0.19
chrXV	580885	580944	.	0.43	0.08	-0.33	0.48	-1.07	-0.84	-0.05	-0.25
chrXVI	683240	683295	.	0.23	0.01	0.22	-0.14	0.65	0.47	-0.32	-0.25
chrI	28844	28894	.	-0.35	0.09	0.08	-0.44	0.23	0.09	0.03	0.27
chrXVI	476638	476694	.	-0.30	-0.23	-0.45	-0.50	-1.16	-1.23	-0.06	0.11
chrXVI	503038	503083	.	1.16	0.73	0.98	0.76	0.18	0.16	-0.09	-0.65
chrXIII	185437	185493	.	0.92	0.18	0.12	0.93	0.34	0.03	0.67	0.43
chrXVI	403138	403194	.	-0.02	0.38	0.33	0.35	0.08	0.31	-0.06	-0.14
chrVIII	539191	539237	.	0.17	0.16	0.20	0.51	-0.30	0.35	-0.03	-0.01
chrVII	35701	35760	.	-0.16	-0.44	-0.47	-0.24	-1.52	-1.10	0.11	-0.28
chrII	491610	491658	.	0.64	0.54	0.54	0.45	1.02	0.70	0.09	-0.10
chrXV	613988	614043	.	-0.04	0.23	0.28	0.03	-0.23	0.10	-0.39	-0.43
chrIII	286514	286573	.	0.00	0.00	-1.14	-0.79	-1.65	-1.64	-0.21	0.89
chrIV	1226893	1226940	.	-0.24	-0.74	-0.85	-0.02	-1.22	-1.00	-0.20	-0.31
chrXII	153115	153174	.	-0.91	-0.22	-0.34	-0.29	0.85	0.01	-0.05	0.01
chrXIV	191959	192018	.	-0.31	-1.27	-0.45	-0.65	-0.65	-0.20	-0.26	0.15
chrV	544479	544523	.	1.12	0.63	0.58	0.40	-0.14	0.26	0.32	0.08
chrIII	267714	267773	.	2.25	-0.98	-0.93	2.03	-0.77	-0.81	1.07	-0.14
chrXI	505654	505702	.	-0.12	0.05	0.03	0.40	-0.29	0.47	-0.17	-0.34
chrVII	43801	43860	.	-0.30	-0.10	-0.83	-0.22	-1.67	-1.60	-0.45	-0.03
chrXVI	479739	479790	.	0.13	-0.14	0.10	0.16	-0.83	-1.02	-0.17	-0.14
chrXI	513551	513610	.	0.62	0.23	0.13	0.15	0.30	-0.07	0.54	0.42
chrXIV	112930	112989	.	1.82	-0.62	-0.18	1.92	-1.42	-1.21	0.70	0.03
chrV	268828	268888	.	-0.17	0.26	0.18	-0.34	-0.95	-0.54	-0.30	-0.07
chrXVI	574639	574696	.	0.43	0.14	0.47	0.42	0.34	0.69	-0.05	-0.05
chrV	556465	556522	.	0.01	-0.20	0.18	0.13	-0.32	0.31	-0.14	-0.12
chrIV	1256184	1256233	.	-0.36	-0.01	-0.28	-0.05	-1.31	-0.65	-0.11	0.12
chrIII	144584	144643	.	-0.72	-0.23	-0.25	-0.38	-0.61	-0.12	-0.02	0.23
chrXV	643685	643744	.	-0.69	-0.45	-1.07	-0.65	-1.42	-1.42	-0.33	0.10
chrIV	325365	325424	.	-0.43	0.18	0.11	-0.05	0.90	0.22	-0.28	-0.30
chrIV	354465	354522	.	-0.35	-0.39	-0.44	-0.45	-0.92	-0.85	-0.11	-0.12
chrII	511306	511365	.	-0.56	-1.29	-0.83	-0.46	-1.04	-0.65	-0.06	0.09
chrXVI	471741	471794	.	-0.61	0.38	-0.01	0.17	-0.60	-0.32	-0.16	0.00
chrXII	220678	220737	.	1.14	0.53	0.42	0.71	0.55	0.15	0.79	0.81
chrIV	393568	393627	.	0.59	0.30	0.43	0.47	-0.14	0.55	0.03	-0.49
chrIII	312214	312273	.	-0.69	-0.11	0.19	-0.28	-0.05	0.14	-0.20	-0.19
chrVI	142004	142063	.	0.04	-0.79	-0.72	0.47	-0.05	-0.32	0.51	0.60
chrXIV	93130	93189	.	-0.49	-0.73	-0.19	-0.06	0.61	-0.16	-0.31	-0.06
chrIII	13701	13760	.	0.05	-0.33	-0.31	-0.23	-1.30	-0.86	0.50	0.24
chrIV	315765	315821	.	-0.03	0.30	0.43	-0.20	0.93	0.92	0.17	-0.13
chrIII	61910	61960	.	0.13	0.03	0.28	0.10	0.82	0.65	-0.13	-0.29
chrXVI	542341	542395	.	-0.24	-0.33	-0.11	-0.57	-0.04	0.08	-0.19	-0.18
chrXIII	357206	357260	.	0.51	-0.28	-0.25	0.24	0.37	-0.17	0.63	0.96
chrXII	149315	149374	.	-0.40	-0.01	0.14	-0.21	1.10	0.64	-0.10	-0.14
chrXI	503951	504010	.	-0.43	-0.37	-0.20	-0.03	-0.82	-0.16	-0.13	0.03
chrXVI	500736	500795	.	0.06	-0.09	0.28	0.23	-0.05	-0.05	-0.07	-0.12
chrII	498211	498259	.	-0.11	-0.36	0.32	0.12	0.23	0.54	-0.42	-0.35
chrIII	259614	259673	.	0.21	0.18	0.12	0.33	-0.80	-0.84	-0.41	-0.42
chrXVI	516536	516595	.	-0.29	0.20	-0.10	-0.35	0.73	0.14	0.03	-0.06
chrVI	205098	205154	.	0.72	0.92	1.04	0.30	1.67	0.73	0.29	0.02
chrXV	611186	611242	.	-0.29	-0.23	-0.20	-0.25	-0.79	-0.23	-0.14	-0.03
chrIII	305327	305371	.	-0.35	-0.39	0.15	0.07	0.32	0.57	-0.16	-0.16
chrXVI	546640	546692	.	-0.60	-0.65	-0.36	-0.43	-0.06	-0.37	0.02	0.12
chrIII	146684	146735	.	0.41	-0.05	0.16	-0.12	-0.89	0.07	0.03	0.15
chrXVI	401937	401996	.	-0.24	-0.08	0.35	-0.39	-0.64	0.44	-0.37	-0.31
chrVII	77803	77862	.	0.09	0.44	0.22	0.23	-0.66	-0.41	0.04	0.31
chrI	16245	16304	.	-0.15	-0.17	-0.25	-0.25	-0.40	-0.11	0.24	0.21
chrII	478713	478760	.	2.34	2.10	2.30	2.20	1.12	0.98	0.54	-0.34
chrIV	1225081	1225140	.	-0.35	-0.48	-1.33	-0.21	-1.58	-1.44	-0.01	0.40
chrXVI	566041	566095	.	0.29	-0.18	-0.28	0.23	0.92	0.16	0.33	0.21
chrVI	243900	243952	.	-0.34	-0.47	-0.09	-0.46	-1.11	-0.90	-0.29	-0.13
chrXII	244078	244137	.	-0.35	-0.31	-0.22	-0.45	0.79	0.28	-0.14	-0.18
chrIV	398468	398527	.	-0.21	-0.28	-0.05	-0.29	0.39	0.30	-0.05	0.13
chrIX	344637	344682	.	-0.02	0.07	0.50	0.02	1.50	0.53	-0.29	-0.32
chrXV	664185	664244	.	0.03	-0.10	-0.27	-0.02	0.16	-0.28	0.26	0.40
chrVII	46301	46360	.	-0.62	-0.51	-0.70	-0.21	-1.28	-1.24	-0.19	0.46
chrIII	138490	138534	.	2.69	-0.03	0.39	2.52	0.68	0.24	0.86	-0.16
chrX	382391	382437	.	1.77	0.81	1.05	1.72	1.00	0.59	0.24	-0.19
chrVII	50101	50160	.	0.19	-0.16	-0.26	-0.03	-1.02	-0.61	0.02	0.27
chrXVI	449937	449993	.	1.16	-0.63	-0.55	1.32	-0.66	-0.45	0.53	0.02
chrIV	1246981	1247040	.	-0.52	-0.67	-0.41	-0.33	-0.71	0.10	-0.41	0.02
chrXIV	106438	106483	.	1.24	0.87	0.39	0.67	-0.68	-0.19	0.09	-0.12
chrII	488412	488464	.	-0.14	0.08	-0.06	0.10	0.79	0.10	-0.10	0.17
chrIV	1227081	1227140	.	0.10	-1.14	-0.55	-0.36	-1.36	-1.05	-0.19	-0.31
chrIII	7701	7760	.	-0.14	-0.78	-0.33	-0.11	-1.13	-1.20	0.10	0.07
chrXIV	182959	183018	.	-0.32	-0.13	-0.27	-0.07	-0.94	-0.54	-0.29	0.02
chrIII	23701	23751	.	0.61	0.46	0.56	-0.18	-0.26	0.36	-0.05	0.00
chrIV	1240181	1240240	.	0.30	0.20	0.25	0.13	0.62	0.41	-0.22	-0.48
chrIII	66303	66353	.	1.11	1.21	1.68	1.48	1.28	0.71	0.81	-0.16
chrXIV	96230	96274	.	1.97	1.48	1.61	1.33	1.45	0.99	0.63	-0.08
chrIII	235715	235774	.	-0.57	-0.33	0.20	-0.32	0.82	0.39	-0.23	-0.23
chrIV	1260886	1260935	.	0.20	-0.06	0.21	-0.11	-1.15	-1.09	-0.12	0.01
chrXV	643785	643844	.	-0.80	-0.54	-0.73	-0.47	-1.20	-1.08	-0.41	-0.12
chrIII	223315	223374	.	-0.53	0.26	0.04	-0.33	0.74	-0.21	-0.07	0.05
chrIV	1247781	1247840	.	-0.19	-0.33	-0.79	-0.36	-0.75	-0.14	-0.29	0.07
chrVI	228897	228948	.	-0.17	-0.23	0.03	0.05	-0.94	-0.56	-0.06	-0.10
chrIII	306114	306173	.	-0.60	-0.76	-0.66	-0.72	-0.44	-0.17	0.12	0.33
chrVII	26505	26553	.	0.01	-0.22	-0.15	-0.07	-0.41	-0.14	-0.04	0.20
chrV	562672	562720	.	-0.20	-0.29	-0.06	-0.44	0.32	0.22	-0.12	-0.28
chrIII	93108	93154	.	0.28	0.54	0.49	0.16	-0.16	0.67	0.22	0.15
chrI	14057	14101	.	-0.25	-0.36	-0.11	0.11	-0.53	-0.06	0.09	-0.02
chrXV	663189	663241	.	0.26	-0.17	0.01	0.09	-0.34	0.02	0.15	0.06
chrI	18043	18102	.	-0.08	-1.14	-0.70	-0.35	-0.67	-0.38	0.21	0.22
chrIV	382476	382527	.	-0.75	-0.96	-0.59	-0.05	-0.95	-1.01	-0.34	-0.50
chrVI	218300	218354	.	-0.54	-0.15	0.06	-0.31	0.53	0.42	-0.21	-0.09
chrIII	259014	259073	.	-0.13	-0.59	-0.09	-0.32	-0.75	-0.83	-0.28	-0.26
chrIV	438613	438672	.	0.32	0.23	0.32	0.19	1.30	0.34	0.07	-0.14
chrXI	512766	512810	.	0.32	0.70	0.56	0.28	0.92	0.72	0.11	0.01
chrV	540465	540524	.	-0.94	-0.50	-0.45	-0.70	-1.22	-0.91	-0.09	0.11
chrIII	232115	232174	.	-0.89	-0.08	-0.41	-0.44	1.17	0.36	-0.55	-0.35
chrIV	331664	331723	.	0.47	0.79	0.81	0.65	1.09	0.06	0.08	-0.14
chrXVI	475337	475396	.	0.14	-0.70	-0.14	-0.23	-1.37	-1.23	-0.15	-0.20
chrIV	385868	385927	.	-0.60	-0.83	-0.11	0.22	-0.89	-0.94	0.18	0.43
chrXVI	417141	417196	.	-0.62	0.27	-0.19	-0.38	1.21	0.39	-0.16	-0.09
chrXVI	683037	683096	.	-0.02	-0.41	-0.12	-0.09	0.44	0.10	-0.43	-0.37
chrX	370179	370238	.	-0.75	0.02	0.32	-0.23	1.11	0.36	-0.18	-0.23
chrIX	337329	337388	.	-0.79	-0.59	-0.58	-0.81	0.55	-0.38	-0.02	0.20
chrIV	360765	360824	.	-0.40	-0.08	-0.23	-0.39	-1.00	-1.27	-0.17	-0.22
chrVI	57192	57240	.	0.02	0.90	0.95	0.31	-0.15	-0.04	-0.25	-0.29
chrXIV	75135	75184	.	0.01	-0.15	-0.23	-0.02	-0.80	0.12	0.04	0.24
chrXII	131715	131774	.	-0.75	-0.65	-0.21	-0.75	0.26	-0.14	-0.10	0.13
chrXVI	552349	552395	.	-0.26	-0.07	-0.48	-0.32	0.40	0.10	-0.17	-0.14
chrIV	410668	410727	.	0.56	0.67	0.52	0.27	0.79	-0.06	0.10	-0.19
chrIV	358265	358324	.	0.26	0.38	0.08	-0.07	-0.95	-1.48	0.23	0.03
chrXVI	452240	452291	.	1.11	0.53	0.50	0.92	0.19	-0.02	0.53	0.20
chrVI	191395	191454	.	0.57	0.88	0.69	0.10	0.88	0.00	0.27	0.08
chrXVI	454144	454193	.	0.59	0.49	0.62	0.68	0.48	0.25	0.65	0.08
chrXI	516951	517010	.	-0.61	-0.11	-0.44	0.27	0.87	0.19	0.61	1.05
chrXII	237378	237437	.	-0.27	0.13	0.01	-0.36	1.27	0.09	-0.43	-0.29
chrXII	364558	364613	.	-0.14	-0.13	-0.27	-0.18	0.80	0.13	0.04	-0.18
chrVII	76906	76950	.	0.30	0.63	0.26	0.07	-0.94	-0.20	0.00	0.07
chrII	509606	509665	.	-0.19	-0.47	-0.32	-0.20	-1.20	-0.48	-0.19	0.03
chrXVI	680137	680196	.	0.10	0.04	0.18	0.41	0.61	0.39	0.03	-0.09
chrX	356486	356531	.	-0.53	-0.14	0.02	-0.47	-0.52	0.37	-0.23	-0.10
chrXIV	184859	184918	.	0.07	0.05	0.11	-0.27	-0.72	-0.69	-0.22	-0.36
chrIV	476613	476672	.	-0.06	0.10	-1.28	-1.33	0.77	0.26	-0.41	0.59
chrVII	71109	71156	.	-0.23	-0.70	-0.24	-0.22	0.01	0.25	-0.11	-0.09
chrXVI	691137	691196	.	0.02	0.25	0.43	0.20	0.51	0.73	-0.24	-0.23
chrXVI	540837	540896	.	-0.00	-0.31	-0.91	-0.50	-1.00	-0.70	-0.26	0.38
chrIII	270118	270172	.	1.81	-1.23	-1.08	2.41	-1.29	-1.11	1.47	0.06
chrXVI	852455	852514	.	0.58	-0.25	-0.20	0.82	0.06	-0.14	0.79	0.95
chrXIV	183071	183117	.	-0.46	-0.20	-0.18	0.06	-0.79	-0.43	-0.02	0.24
chrIX	357729	357788	.	-0.38	0.16	-0.04	-0.20	1.27	0.23	-0.13	-0.15
chrIV	337468	337524	.	-0.47	-0.36	-0.01	-0.46	0.46	0.27	-0.32	-0.25
chrV	284438	284485	.	1.98	1.89	1.71	2.44	1.51	0.84	1.06	0.84
chrIII	53410	53454	.	-0.06	-0.06	0.23	0.17	0.59	1.07	0.06	-0.26
chrIII	242215	242274	.	-0.04	0.37	0.07	-0.08	-0.70	0.54	-0.33	-0.16
chrIII	62102	62150	.	0.12	0.11	0.45	0.01	1.02	0.86	0.02	-0.22
chrV	294231	294282	.	0.13	0.42	0.78	0.12	0.85	0.46	-0.04	-0.34
chrX	390379	390438	.	-0.20	0.04	0.06	-0.15	-0.19	0.28	-0.14	0.03
chrVI	254297	254347	.	0.84	0.01	0.18	0.62	-0.26	-0.07	0.47	-0.07
chrIII	63801	63857	.	-0.20	-0.17	0.20	-0.29	1.22	0.77	-0.34	-0.40
chrII	490321	490365	.	0.25	0.20	0.36	0.41	0.93	0.55	0.19	-0.24
chrXVI	473337	473396	.	-0.08	-0.35	-0.32	0.05	-1.18	-1.04	-0.20	-0.06
chrXVI	528437	528496	.	-0.07	-0.25	-0.41	0.28	-0.95	-0.18	0.22	-0.18
chrIV	1245093	1245137	.	1.00	1.57	1.82	1.08	0.66	0.48	-0.14	-0.37
chrII	502106	502165	.	0.02	-0.37	0.15	0.34	-0.14	0.12	-0.35	-0.38
chrVI	59694	59742	.	-0.27	-0.10	-0.01	-0.05	-0.57	-0.45	-0.01	0.34
chrV	280131	280183	.	0.34	0.35	0.40	0.47	0.67	0.46	0.01	-0.05
chrXIV	96515	96574	.	0.13	0.15	0.17	-0.03	0.78	0.47	0.10	-0.03
chrX	364083	364138	.	-0.04	-0.69	0.11	-0.23	0.20	0.14	-0.04	-0.17
chrIII	119384	119443	.	0.00	0.00	-1.17	0.00	-0.19	-0.75	-0.20	1.05
chrIV	332464	332523	.	0.68	0.68	0.66	0.82	0.92	-0.01	0.02	-0.14
chrIII	28001	28060	.	1.28	-0.10	-0.43	0.90	0.18	0.05	0.92	0.28
chrIV	445519	445570	.	-0.63	0.81	0.55	-0.48	0.91	0.61	-0.46	-0.37
chrIV	1250284	1250337	.	-0.09	-0.21	-0.03	0.11	-0.92	-0.02	0.01	-0.14
chrIV	1232283	1232333	.	-0.14	-0.09	-0.18	-0.25	-0.89	0.20	0.05	-0.12
chrIII	258317	258369	.	-0.24	-0.64	-0.69	-0.15	-1.08	-1.10	-0.24	-0.23
chrVII	59502	59561	.	-0.43	-0.32	-0.38	-0.70	0.52	0.38	-0.38	-0.08
chrIV	393078	393122	.	0.46	0.54	0.59	0.38	0.09	0.38	0.06	-0.13
chrVIII	545330	545389	.	0.91	0.05	0.12	1.08	0.51	0.20	0.76	0.85
chrIV	431013	431072	.	-0.42	0.50	0.17	-0.44	0.86	-0.03	0.27	0.22
chrIV	365277	365324	.	0.22	0.10	-0.38	-0.24	-1.04	-1.45	-0.20	-0.49
chrXV	624385	624444	.	0.00	0.00	-0.62	-0.12	-1.21	-1.07	-0.12	0.43
chrIII	75901	75960	.	-0.16	0.19	0.25	0.20	0.78	-0.33	0.54	0.21
chrVI	227801	227855	.	0.28	0.30	0.26	0.13	-0.53	-0.31	-0.26	-0.14
chrXII	160115	160162	.	0.13	0.07	0.30	0.06	1.08	0.49	-0.23	-0.40
chrXII	213878	213937	.	-1.24	0.00	-0.42	-0.77	-1.00	-0.07	-0.36	0.19
chrIII	229715	229768	.	-0.06	0.96	0.82	-0.05	1.42	0.31	-0.29	-0.47
chrVII	73304	73362	.	-0.25	0.06	-0.09	-0.15	-0.45	0.14	-0.31	-0.35
chrXVI	475851	475895	.	0.50	0.04	0.13	0.16	-1.04	-0.97	0.09	-0.23
chrV	532665	532724	.	-0.26	-0.24	-0.43	0.03	-1.09	-1.10	-0.28	-0.01
chrI	26520	26565	.	0.01	0.18	0.50	0.24	0.79	1.03	0.02	-0.14
chrXVI	554737	554796	.	-0.15	0.01	0.12	-0.07	0.72	0.33	-0.22	-0.31
chrXV	668385	668444	.	-0.17	-0.29	-0.62	-0.14	-1.03	-0.55	-0.04	0.01
chrIX	335732	335779	.	0.18	-0.36	-0.11	-0.18	0.76	0.06	0.09	0.17
chrXI	517351	517410	.	1.20	0.97	0.68	0.32	2.00	1.20	0.41	-0.48
chrII	510014	510063	.	-0.32	-0.18	-0.44	-0.38	-0.74	-0.07	-0.13	-0.21
chrIX	366136	366188	.	0.19	0.47	0.76	0.41	1.24	1.07	-0.11	-0.32
chrXI	522158	522208	.	-0.10	0.70	0.32	-0.10	0.84	0.54	-0.39	-0.35
chrVII	56609	56656	.	0.92	1.03	0.86	0.70	0.33	1.04	0.16	-0.37
chrIV	447013	447072	.	-1.03	-0.54	-0.63	-0.70	-0.01	-0.32	-0.03	0.57
chrIII	45203	45257	.	-0.59	0.31	0.03	-0.08	1.24	0.38	-0.17	-0.27
chrII	474006	474065	.	-0.30	-0.05	0.05	-0.28	-1.23	-0.49	-0.21	-0.09
chrXIV	114730	114789	.	0.01	-0.14	0.26	0.14	-0.80	-0.60	-0.14	-0.15
chrIII	54604	54658	.	0.02	-0.17	0.28	-0.01	0.10	0.67	-0.15	-0.17
chrII	506617	506663	.	-0.11	-0.58	-0.33	-0.10	-0.93	-0.21	-0.08	-0.11
chrXIV	87433	87489	.	0.26	1.27	1.44	-0.16	1.08	0.45	-0.47	-0.25
chrXII	150015	150074	.	-0.14	-0.19	-0.02	-0.36	0.82	0.54	-0.06	0.08
chrII	516907	516959	.	-0.04	-0.44	-0.60	0.30	-0.07	0.57	0.29	0.21
chrVII	44910	44958	.	0.17	-0.51	-0.31	-0.17	-1.11	-1.01	-0.37	-0.37
chrIV	412068	412127	.	1.31	0.18	0.08	0.67	1.07	0.40	0.47	0.11
chrXVI	486136	486195	.	-1.12	0.00	-1.40	-1.74	-2.25	-2.44	-0.48	0.57
chrII	468008	468060	.	-0.17	-0.77	-0.56	-0.12	-1.26	-0.23	-0.11	0.04
chrXVI	436437	436496	.	-0.19	-0.20	-0.93	-0.63	-0.99	-0.56	-0.29	0.24
chrVI	54592	54651	.	0.58	-0.15	-0.44	0.40	-1.31	-1.30	0.69	0.41
chrXIV	632314	632373	.	0.08	-0.02	-0.15	-0.12	0.56	0.08	-0.14	0.02
chrIV	330265	330313	.	0.59	0.61	0.23	0.27	1.21	0.22	0.23	-0.39
chrXV	611385	611444	.	-0.18	-0.41	0.39	-0.16	-0.66	-0.18	-0.23	-0.31
chrXVI	489649	489693	.	0.06	0.38	0.24	0.37	0.03	0.01	-0.01	-0.11
chrXIV	187566	187617	.	-0.20	-0.56	-0.35	-0.34	-0.97	-0.65	0.05	0.28
chrVII	67402	67461	.	0.19	0.04	0.18	-0.36	0.47	0.01	-0.23	-0.51
chrXV	665785	665844	.	-0.41	-0.68	-0.56	-0.52	-0.96	-0.44	-0.18	0.23
chrIII	38801	38860	.	-1.15	-1.01	-0.64	-1.35	0.62	-0.70	0.05	-0.08
chrIII	74916	74960	.	-0.07	0.72	0.80	-0.04	1.69	0.81	0.64	-0.01
chrXVI	678542	678594	.	0.32	0.19	0.36	0.20	-0.27	0.21	0.07	-0.24
chrIII	121184	121243	.	1.01	0.26	0.14	1.09	0.75	0.44	0.59	0.14
chrIV	331771	331823	.	0.58	0.69	0.74	0.72	1.01	0.07	0.05	-0.04
chrXIV	83230	83284	.	-0.35	0.08	0.37	-0.02	0.49	0.57	-0.20	-0.07
chrXVI	562041	562096	.	-0.68	-0.41	-0.13	-0.06	1.21	0.47	-0.06	-0.02
chrXVI	401637	401695	.	0.10	0.38	0.39	0.35	-0.24	0.61	-0.08	-0.21
chrIV	1243181	1243240	.	0.37	0.55	0.40	0.15	0.21	0.20	-0.29	-0.46
chrVII	541100	541159	.	0.22	-0.20	-0.33	0.35	0.08	-0.27	0.37	0.61
chrI	38445	38489	.	-0.31	-0.17	0.29	0.05	0.21	0.81	-0.44	-0.29
chrXV	642793	642842	.	0.20	0.18	0.11	0.33	-1.11	-0.83	-0.43	-0.05
chrXVI	488536	488595	.	-1.04	-0.12	-0.67	-0.69	-1.07	-1.40	-0.11	0.35
chrXI	503051	503110	.	-0.13	-0.11	-0.52	0.15	-0.76	-0.03	-0.31	-0.11
chrIII	66109	66159	.	1.27	1.29	1.59	1.26	1.32	0.62	0.60	-0.22
chrXII	223278	223337	.	-0.70	-0.08	-0.37	-0.49	0.82	-0.12	-0.10	-0.12
chrXI	512451	512502	.	0.17	0.33	0.34	-0.11	0.63	0.57	-0.19	-0.17
chrIII	9102	9160	.	-0.01	-0.06	-0.59	-0.38	-1.34	-1.53	0.12	0.36
chrVII	36703	36756	.	0.77	-0.64	-0.74	0.73	-1.30	-1.10	0.49	0.01
chrIV	357577	357623	.	0.44	1.00	1.01	0.42	-0.79	-1.10	-0.07	-0.37
chrVII	29801	29860	.	-0.24	-0.41	-0.19	-0.24	-0.45	0.02	-0.34	-0.23
chrXVI	459837	459896	.	-0.06	-0.22	-0.89	-0.05	-0.13	-0.26	-0.05	-0.10
chrXVI	504236	504286	.	-0.01	-0.19	-0.09	0.06	0.32	-0.09	0.41	-0.07
chrVII	73803	73862	.	1.62	1.30	1.24	0.80	1.15	0.58	0.38	0.17
chrXI	661514	661566	.	0.43	-0.20	-0.64	0.30	-1.07	-1.46	0.42	0.53
chrXVI	483751	483795	.	0.44	0.61	0.45	0.91	-0.06	-0.35	0.21	0.17
chrII	493606	493665	.	-0.62	-0.73	-0.18	-0.47	0.29	0.07	-0.15	-0.10
chrVII	37301	37351	.	0.16	-0.42	-0.26	0.25	-1.21	-1.02	-0.06	0.13
chrVII	539633	539687	.	0.85	0.23	0.09	1.03	0.48	0.20	0.71	0.77
chrV	298129	298188	.	-0.38	0.89	0.47	-0.28	0.18	-0.08	0.01	0.02
chrVII	81904	81948	.	0.34	0.20	0.28	0.46	-1.02	-0.46	-0.02	-0.09
chrIII	266914	266973	.	1.03	-0.05	-0.50	0.80	-0.95	-0.73	0.55	0.04
chrVI	202595	202654	.	-0.02	0.10	-0.20	0.09	1.09	0.31	-0.22	-0.36
chrIV	384075	384126	.	-0.17	0.10	-0.16	-0.39	-0.85	-0.54	-0.23	-0.42
chrIV	311969	312024	.	0.07	-0.48	-0.11	0.15	0.07	0.38	-0.26	-0.43
chrI	34745	34804	.	0.51	-0.06	0.25	-0.04	-0.05	0.07	-0.13	-0.72
chrXV	616385	616444	.	0.32	0.20	0.24	0.14	-0.04	-0.15	-0.29	-0.23
chrIII	43910	43955	.	-0.11	0.33	0.03	0.30	1.48	0.26	-0.28	-0.22
chrIV	312365	312424	.	-0.21	-0.30	-0.03	-0.12	-0.02	0.45	-0.21	-0.22
chrIII	52401	52460	.	0.25	0.00	0.00	0.00	0.00	0.00	0.00	0.00
chrV	531277	531322	.	-0.37	0.02	-0.57	-0.10	-0.95	-0.72	-0.27	-0.10
chrXVI	411446	411490	.	0.37	-0.02	-0.08	0.11	0.37	0.03	0.17	0.09
chrIII	148084	148143	.	-0.75	-1.06	-1.57	-0.81	-1.99	-1.63	0.08	0.88
chrIV	406079	406126	.	-0.24	0.37	0.16	0.09	1.12	0.18	0.02	0.10
chrXVI	573637	573696	.	0.10	0.00	0.16	-0.03	0.24	0.56	-0.02	0.08
chrIII	93803	93857	.	-0.01	-0.83	0.01	-0.15	-0.44	0.31	-0.22	-0.14
chrVII	71802	71861	.	-0.21	-0.49	-0.27	-0.24	-0.03	0.45	-0.20	0.01
chrIV	475513	475572	.	-0.79	-0.36	-0.08	-1.36	0.77	0.64	-0.52	-0.24
chrVI	216695	216754	.	-0.47	0.00	0.06	-0.30	0.95	0.76	0.46	-0.11
chrV	295430	295488	.	0.16	0.05	0.48	-0.15	0.46	0.40	0.38	-0.14
chrVII	24808	24860	.	1.35	1.33	1.31	1.27	0.47	0.43	-0.14	-0.55
chrV	297241	297287	.	0.03	0.97	0.75	0.36	0.54	0.42	0.71	0.27
chrII	520006	520065	.	-0.27	-0.27	-0.16	-0.06	-0.82	-0.41	-0.26	-0.20
chrIV	335072	335122	.	0.14	0.23	0.42	0.17	1.17	0.56	-0.46	-0.58
chrXVI	531637	531696	.	-0.69	0.00	0.15	-0.21	-0.71	-0.33	-0.21	-0.03
chrVII	48501	48560	.	-0.40	-0.24	-0.53	-0.17	-1.29	-1.07	-0.30	-0.08
chrIV	1257381	1257434	.	0.17	-0.38	-0.31	0.15	-1.38	-1.21	0.22	0.34
chrV	280032	280085	.	0.25	0.39	0.48	0.36	0.64	0.46	0.02	-0.05
chrXV	615485	615544	.	-0.36	-0.38	-0.17	-0.12	-0.25	-0.40	-0.22	0.04
chrII	492414	492465	.	0.39	0.50	0.48	0.30	1.03	0.49	-0.01	-0.22
chrIII	249815	249870	.	-0.24	-0.13	0.37	-0.07	-0.73	-0.60	-0.37	-0.33
chrXIV	101936	101980	.	2.53	1.45	1.45	2.01	1.19	0.89	1.14	0.47
chrIII	132984	133033	.	0.61	0.48	0.20	0.36	1.30	0.45	0.46	-0.00
chrVI	87493	87552	.	0.07	-0.55	-0.89	-0.38	-1.65	-1.60	0.21	0.11
chrXV	651685	651744	.	-0.48	-0.02	0.52	-0.06	-0.57	-0.27	-0.21	0.26
chrIV	347965	348024	.	-0.52	-0.01	0.27	-0.10	-0.66	0.35	-0.17	0.03
chrXII	387955	388014	.	1.53	-0.22	0.13	1.53	-0.25	0.07	0.75	0.04
chrIII	148295	148342	.	0.56	0.16	-0.01	0.49	-0.75	-0.37	0.12	0.30
chrVII	36201	36260	.	0.42	-0.28	-0.34	0.18	-1.25	-0.87	0.47	0.03
chrXVI	477440	477496	.	-0.29	-0.08	-0.27	-0.32	-0.92	-0.92	0.03	0.16
chrII	511911	511965	.	-0.73	-0.52	-0.48	-0.35	-0.98	-0.46	-0.27	0.09
chrXI	664408	664455	.	0.86	-0.47	-0.48	0.41	-1.02	-1.14	0.27	-0.14
chrIV	393774	393818	.	0.17	0.06	0.13	0.44	0.04	0.43	0.16	-0.23
chrI	47646	47705	.	0.74	0.00	-0.03	0.58	-0.58	0.01	0.07	-0.09
chrVII	17301	17360	.	-0.49	-0.72	-0.65	-0.63	0.47	-0.23	0.04	0.20
chrIII	303316	303373	.	-0.37	-1.83	-0.71	-0.29	-1.27	-0.74	0.20	0.08
chrXII	215876	215935	.	0.32	-0.33	-0.40	0.46	-0.10	-0.32	0.44	0.54
chrIII	273014	273073	.	-1.15	-0.64	-0.85	-0.74	0.45	0.51	0.94	0.51
chrII	522806	522865	.	-0.41	-0.54	-0.83	-0.20	-1.14	-0.59	-0.06	0.12
chrV	299834	299888	.	-0.77	1.70	1.20	-0.52	0.89	0.55	-0.53	-0.41
chrXVI	402537	402596	.	-0.29	0.18	0.39	-0.41	-0.42	0.38	-0.46	-0.25
chrVI	250209	250255	.	0.44	0.39	0.37	0.25	-0.53	-0.18	-0.05	0.12
chrVI	59892	59951	.	0.00	-0.56	-0.47	-0.77	-1.01	-0.54	0.16	0.88
chrIII	126384	126440	.	-0.16	-0.18	-0.01	-0.22	0.66	0.20	-0.04	-0.03
chrVI	186098	186154	.	0.36	-0.09	0.32	0.37	0.72	0.85	-0.52	-0.59
chrV	264539	264587	.	0.40	0.50	0.67	0.15	-0.17	-0.14	0.21	0.05
chrX	363279	363328	.	0.05	0.33	0.33	-0.06	0.63	0.85	0.08	-0.06
chrXII	156815	156874	.	-1.17	-0.13	-0.61	-0.70	1.09	0.06	1.30	0.66
chrIV	310767	310812	.	0.06	0.22	0.38	-0.05	-0.25	0.19	-0.15	-0.18
chrXV	616685	616744	.	-0.79	-0.06	-0.71	-0.79	-0.43	-0.64	0.05	0.38
chrXII	232778	232822	.	2.35	0.91	0.94	2.40	1.07	0.05	0.90	-0.30
chrVIII	543685	543744	.	0.54	-0.21	-0.20	0.26	0.36	-0.28	0.45	0.96
chrVIII	86555	86614	.	-0.94	-0.60	-0.76	-0.56	-0.20	-0.49	-0.39	-0.23
chrXIV	81430	81489	.	-0.16	-0.55	-0.15	-0.07	0.07	0.23	-0.05	-0.09
chrXIV	204265	204317	.	0.35	-0.16	0.17	0.36	-0.61	-0.24	0.08	-0.09
chrIV	401874	401920	.	-0.19	0.19	0.09	-0.51	1.01	0.43	-0.19	0.04
chrIV	462125	462171	.	-0.24	0.17	0.01	-0.20	1.02	0.10	0.69	0.27
chrXII	242790	242834	.	0.72	1.16	1.25	0.77	1.13	0.78	-0.08	-0.25
chrVI	87893	87952	.	0.12	-0.24	0.08	0.25	-0.52	-0.61	0.07	-0.08
chrXVI	403737	403796	.	-0.27	0.14	-0.06	0.02	-0.48	0.24	-0.16	-0.06
chrXI	504651	504710	.	-0.17	-0.77	-0.10	0.19	-0.45	0.01	-0.01	0.04
chrIV	1256581	1256640	.	-0.06	-0.32	-0.10	0.22	-0.98	-0.74	0.11	0.11
chrIX	338329	338388	.	-0.73	-0.31	-0.66	-0.65	0.42	-0.43	-0.07	0.35
chrIV	390268	390323	.	0.18	-0.35	0.26	0.25	-0.53	0.14	0.04	-0.34
chrIII	5806	5854	.	0.65	-0.09	-0.64	0.53	-0.85	-1.29	0.36	0.24
chrIII	16901	16960	.	-0.19	-0.23	-0.34	-0.23	-0.82	-0.51	0.55	0.23
chrV	568066	568123	.	0.68	-0.12	0.03	0.64	0.82	0.25	0.15	-0.07
chrIII	295918	295969	.	-0.00	-0.02	-0.10	-0.30	-1.23	-1.47	0.17	0.66
chrXIV	103930	103989	.	-0.17	-0.29	-0.24	-0.26	-1.03	-0.16	0.04	-0.21
chrXII	235478	235537	.	0.17	0.27	0.21	0.09	1.02	0.14	-0.12	-0.32
chrVII	69202	69247	.	0.21	0.25	0.25	-0.00	0.29	0.39	-0.23	-0.16
chrXVI	566349	566395	.	0.02	0.03	-0.01	0.07	0.78	0.18	0.22	0.13
chrXVI	525346	525390	.	0.37	0.11	0.16	0.09	-0.56	0.03	0.15	-0.13
chrIII	297517	297573	.	-0.55	-0.31	-0.43	0.05	-1.40	-1.19	-0.06	0.10
chrIX	354931	354981	.	-0.29	0.16	0.28	0.03	1.36	0.59	-0.27	-0.33
chrXII	165816	165874	.	-0.23	0.10	-0.14	-0.25	0.30	0.02	-0.13	0.13
chrXIV	182761	182817	.	-0.43	-0.58	-0.31	-0.55	-1.13	-0.72	-0.34	-0.28
chrXV	638386	638443	.	-0.16	-0.22	-0.34	0.05	-1.00	-1.20	-0.16	0.12
chrXVI	464337	464396	.	0.11	-0.31	-0.26	-0.18	-0.48	-0.10	0.08	-0.01
chrII	493306	493365	.	-0.42	-0.04	0.11	-0.12	0.56	0.19	-0.19	-0.12
chrV	274529	274585	.	0.07	-0.02	-0.20	-0.08	-0.51	0.13	-0.09	0.07
chrVI	187803	187854	.	-0.48	-0.20	0.07	-0.21	1.05	0.60	-0.18	-0.04
chrIX	358829	358882	.	-0.66	0.36	0.03	-0.33	1.63	0.63	-0.09	-0.17
chrXII	131320	131364	.	0.13	-0.10	0.12	-0.02	0.28	0.19	-0.01	-0.02
chrIV	478914	478973	.	-0.49	0.01	-0.06	-0.33	0.56	0.24	-0.36	-0.14
chrXII	378655	378714	.	-0.34	0.24	-0.14	-0.43	1.28	0.13	-0.40	-0.11
chrXII	356255	356314	.	-0.36	-0.34	-0.09	-0.39	-0.21	0.39	-0.46	-0.42
chrII	475714	475761	.	0.15	-0.01	0.05	-0.03	-0.08	0.62	0.02	-0.03
chrXII	159025	159074	.	-0.33	-0.01	0.43	-0.22	1.20	0.66	-0.01	-0.06
chrXV	622785	622844	.	0.16	0.01	0.25	0.84	-0.27	-0.23	-0.01	-0.13
chrXIV	196359	196418	.	0.39	-0.15	-0.07	0.65	0.39	0.52	1.08	0.55
chrXVI	685345	685391	.	-0.42	-0.47	0.06	0.03	0.67	0.34	-0.22	-0.09
chrX	371279	371338	.	-0.62	-0.18	-0.05	-0.37	1.01	0.04	-0.32	0.09
chrIII	38402	38451	.	-0.33	0.77	0.70	0.07	1.38	0.27	-0.16	-0.51
chrXVI	558437	558494	.	-0.38	-0.10	-0.22	-0.47	0.79	0.18	-0.11	0.20
chrIV	336165	336224	.	0.16	0.00	-0.11	-0.51	0.39	-0.11	0.14	0.50
chrVI	260196	260255	.	-0.20	-0.35	-1.57	-0.49	-0.78	-0.29	-0.26	0.11
chrX	371479	371538	.	-0.54	-0.04	0.29	-0.46	0.95	0.07	-0.40	-0.01
chrX	361990	362034	.	0.36	0.20	0.47	0.16	0.42	0.90	-0.00	-0.04
chrVI	81493	81552	.	0.30	-0.54	-0.62	0.27	-1.13	-0.94	0.05	-0.17
chrX	373279	373338	.	-0.60	-0.34	-0.41	-0.84	0.79	-0.09	-0.46	-0.11
chrXVI	548739	548793	.	-0.60	-0.61	-0.81	-0.78	0.11	-0.03	-0.30	-0.04
chrIII	33501	33556	.	-0.45	0.67	0.72	-0.32	1.64	0.55	-0.19	0.05
chrXV	627888	627935	.	-0.10	-0.39	-0.24	-0.32	-1.19	-0.93	-0.14	0.01
chrVII	83803	83862	.	-0.17	-0.44	-0.21	-0.13	-1.34	-1.19	-0.08	-0.43
chrVII	71604	71660	.	0.12	-0.20	-0.14	0.16	-0.08	0.45	-0.21	-0.16
chrI	39558	39604	.	-0.30	0.05	0.38	0.02	0.10	0.33	0.04	0.15
chrXVI	458646	458696	.	-0.61	-0.45	-0.40	-0.39	-0.26	-0.54	-0.06	0.16
chrIII	279216	279271	.	-0.26	0.12	-0.25	-0.70	-0.68	-0.00	-0.37	-0.09
chrIII	77208	77255	.	1.01	1.09	1.12	0.77	1.23	0.40	0.25	-0.17
chrII	516706	516759	.	-0.02	-0.37	-0.45	0.17	-0.59	-0.02	0.07	-0.10
chrXI	534456	534509	.	-0.20	-0.38	0.09	-0.27	-0.12	0.45	-0.37	-0.52
chrXIV	107230	107285	.	1.05	0.95	0.78	0.41	-1.02	-0.62	-0.07	-0.45
chrII	32236	32292	.	0.92	-0.06	0.02	0.96	0.47	0.27	0.12	0.12
chrXII	248780	248831	.	0.79	-0.12	-0.00	0.65	-0.22	0.09	0.03	-0.19
chrXI	499451	499510	.	-0.37	-0.45	-0.37	-0.43	-0.98	-0.44	-0.33	-0.37
chrV	273129	273188	.	-0.19	-0.30	-0.10	0.09	-0.56	0.06	-0.20	0.05
chrIII	131284	131335	.	1.00	0.83	0.92	1.42	1.21	0.41	0.51	0.33
chrI	41353	41403	.	-0.21	-0.28	0.24	0.46	0.61	0.86	-0.05	-0.22
chrIII	247114	247158	.	0.01	-0.20	0.19	0.22	-0.94	0.28	-0.20	-0.37
chrV	530870	530923	.	-0.45	-0.34	-0.46	-0.29	-0.94	-1.05	-0.12	0.23
chrIV	391968	392021	.	0.25	0.31	0.44	-0.04	-0.87	0.26	0.04	-0.10
chrVI	70793	70852	.	-0.81	-0.78	-0.20	-0.08	-0.24	0.04	-0.06	0.08
chrXIV	212070	212117	.	-0.11	-0.17	-0.08	-0.25	-1.07	-0.88	-0.21	-0.04
chrIII	83102	83161	.	0.84	0.07	0.14	0.54	0.35	-0.12	0.66	0.63
chrXVI	472537	472596	.	-0.77	-0.79	-0.70	-0.72	-1.04	-0.95	-0.34	0.01
chrIV	368365	368424	.	-0.55	-0.65	-0.99	-0.72	-1.78	-1.87	0.14	0.80
chrIII	235416	235465	.	-0.09	0.06	0.15	-0.08	1.10	0.52	-0.21	-0.16
chrIV	469225	469271	.	0.76	0.10	0.20	1.12	0.59	0.34	0.37	0.14
chrIV	327265	327324	.	-0.78	-0.24	-0.26	-0.77	0.78	-0.05	-0.33	0.07
chrXVI	474242	474290	.	0.22	-0.18	-0.33	0.27	-0.63	-0.66	0.10	-0.03
chrIII	133386	133438	.	0.81	0.43	0.17	0.85	1.23	0.51	0.74	0.12
chrVI	261296	261355	.	0.64	0.16	0.16	0.33	0.29	0.01	0.23	0.10
chrIII	28901	28960	.	1.37	-0.31	-0.61	1.50	-0.07	-0.35	0.94	0.73
chrVII	85007	85061	.	0.04	-0.16	-0.19	-0.02	-1.09	-1.23	-0.32	-0.28
chrXVI	489238	489291	.	-0.09	0.20	0.14	0.10	-0.88	-0.69	-0.28	-0.15
chrXV	594285	594344	.	0.73	0.65	0.28	-0.07	-0.76	-0.57	0.51	0.46
chrXVI	572352	572396	.	1.59	1.48	1.66	1.29	0.82	0.82	0.79	0.29
chrVI	75695	75740	.	2.41	1.04	1.15	2.36	-0.28	0.09	0.65	0.04
chrVII	80503	80562	.	-0.09	0.08	-0.27	-0.52	-1.15	-1.11	-0.17	0.45
chrXII	353255	353314	.	-0.83	-0.04	-0.35	-0.37	-0.82	0.03	-0.40	-0.02
chrIV	1251183	1251227	.	0.85	0.25	0.22	0.69	-0.42	0.08	-0.04	-0.40
chrXVI	515936	515995	.	-0.57	-0.19	-0.07	-0.43	0.60	0.02	0.14	-0.02
chrXII	376455	376510	.	-0.18	-0.07	-0.08	-0.20	1.13	0.04	-0.15	-0.11
chrIV	351976	352024	.	0.12	-0.55	-0.08	0.11	-0.82	-0.25	-0.13	-0.11
chrVII	63302	63361	.	0.17	-0.28	0.09	0.15	0.87	0.41	-0.33	-0.12
chrV	291631	291677	.	-0.34	0.37	0.36	-0.15	0.78	0.27	-0.03	-0.08
chrXIV	79034	79088	.	0.47	0.19	0.27	0.34	0.17	0.55	-0.11	-0.22
chrVII	37601	37660	.	-0.15	-0.25	-0.70	-0.54	-1.21	-1.27	-0.13	0.33
chrVII	691	748	.	0.67	0.49	0.35	0.44	1.03	0.79	3.12	0.60
chrXIV	184960	185013	.	0.30	0.09	0.10	0.02	-0.90	-0.61	-0.39	-0.36
chrXII	226078	226137	.	-0.48	0.29	0.11	-0.39	1.24	0.37	-0.33	-0.39
chrIV	1224988	1225035	.	-0.35	-0.10	-0.49	-0.20	-1.36	-1.24	0.07	0.42
chrVI	248196	248255	.	-1.01	-1.00	-0.84	-0.22	-1.22	-1.26	-0.20	0.35
chrVI	268996	269055	.	-0.22	-0.47	-0.34	-0.61	-1.00	-0.99	0.52	0.06
chrIII	50801	50858	.	0.91	0.55	0.77	0.70	0.78	0.57	0.32	-0.47
chrVII	59106	59160	.	-0.03	0.70	0.70	0.22	0.26	0.26	-0.07	0.28
chrV	278744	278788	.	0.38	0.29	0.46	0.58	0.80	0.79	-0.04	-0.26
chrXI	521661	521707	.	0.17	0.14	0.25	0.05	0.83	0.38	-0.17	-0.17
chrXII	244379	244434	.	-0.22	0.02	0.25	-0.31	0.66	0.54	-0.25	-0.42
chrX	373179	373238	.	-0.09	-0.41	-0.40	-0.69	0.39	-0.37	-0.35	0.27
chrXV	630885	630944	.	-0.27	0.00	-1.00	-0.30	-1.33	-1.46	0.00	0.47
chrIX	354730	354786	.	-0.33	0.24	0.13	-0.12	1.27	0.47	-0.16	-0.18
chrXVI	419837	419896	.	-0.27	0.07	-0.11	-0.28	1.04	0.10	-0.17	0.23
chrIV	345365	345424	.	-0.87	-0.79	-0.59	-0.74	-0.94	-0.37	-0.31	-0.30
chrIII	229215	229274	.	-0.05	0.24	-0.06	-0.67	0.63	-0.44	-0.14	0.09
chrXII	377555	377614	.	-0.36	0.25	-0.12	-0.28	1.13	0.04	-0.63	-0.31
chrV	562465	562524	.	-0.37	-0.09	-0.28	-0.48	0.17	0.28	-0.27	-0.18
chrXVI	451237	451290	.	1.56	0.29	0.73	0.95	-0.21	-0.07	0.25	-0.42
chrV	300437	300488	.	-1.00	1.93	1.31	-0.40	0.96	0.56	-0.53	-0.28
chrXV	624985	625029	.	0.01	0.08	-0.28	0.31	-0.48	-0.12	-0.28	-0.22
chrVII	14703	14748	.	0.01	-0.21	0.09	0.15	0.45	0.31	-0.06	-0.23
chrX	356079	356129	.	-0.29	-0.64	0.04	-0.21	-0.69	0.29	0.01	-0.01
chrIV	343665	343719	.	-0.03	-0.08	0.52	-0.18	-0.22	0.47	-0.53	-0.37
chrXVI	705536	705595	.	-0.42	-0.38	-0.42	-0.49	-0.78	-0.19	-0.18	-0.08
chrXVI	563937	563996	.	-0.45	0.27	0.08	-0.37	1.97	1.03	0.46	0.59
chrV	535065	535124	.	-0.19	-0.21	-0.61	-0.18	-1.31	-1.10	0.01	0.25
chrVI	246297	246341	.	-0.27	-0.28	0.03	-0.29	-1.27	-0.61	-0.06	0.04
chrXIV	74930	74989	.	-0.44	-0.29	-0.32	-0.30	-0.88	-0.08	-0.09	0.17
chrVI	82300	82346	.	1.24	-0.18	-0.52	0.58	-1.30	-1.21	0.29	-0.29
chrVII	77203	77262	.	0.06	0.38	0.26	0.21	-0.70	-0.14	-0.06	-0.05
chrXI	527251	527310	.	-0.05	0.32	0.58	0.09	0.55	0.54	0.06	-0.36
chrXV	680288	680344	.	0.53	0.66	0.54	0.47	0.10	0.34	0.51	0.24
chrXVI	463039	463096	.	0.71	0.36	0.30	0.86	-0.12	0.41	0.21	-0.23
chrXI	518158	518207	.	0.85	0.53	0.34	0.24	0.62	0.12	0.10	-0.47
chrV	289129	289188	.	-0.35	-0.37	0.09	-0.30	1.08	0.18	-0.09	-0.16
chrXV	645886	645943	.	-0.51	-0.23	-0.30	-0.26	-0.81	-0.59	-0.14	0.17
chrV	266728	266787	.	0.59	0.82	0.88	0.34	0.22	0.49	0.03	-0.13
chrII	508206	508265	.	-0.84	-0.93	-0.49	-0.64	-1.05	-0.33	-0.10	0.03
chrXV	603285	603344	.	-0.39	0.27	-0.58	-0.47	-0.32	-0.15	-0.35	-0.15
chrVI	261696	261755	.	-0.09	-1.61	-0.81	-0.49	-1.05	-1.01	0.05	0.57
chrXV	607585	607644	.	0.26	-0.35	-0.54	0.09	-0.81	-0.46	0.04	0.17
chrXII	386655	386714	.	1.73	0.01	-0.06	1.81	0.17	0.24	0.79	0.22
chrXIV	79336	79385	.	0.40	-0.42	0.08	0.46	-0.24	0.35	-0.12	-0.09
chrIV	442820	442864	.	-0.54	-0.10	-0.11	-0.26	0.48	-0.07	-0.18	0.07
chrIV	456613	456672	.	-0.49	-0.01	-0.11	-0.62	0.74	0.04	-0.13	0.12
chrI	49046	49105	.	-0.46	-1.33	-0.95	-0.32	-1.10	-0.35	-0.29	-0.20
chrXIV	185966	186010	.	0.20	0.23	0.03	0.06	-0.91	-0.35	0.13	0.22
chrIII	307314	307369	.	0.02	0.22	0.27	-0.12	0.10	0.21	0.18	0.05
chrVI	219906	219954	.	0.10	0.56	0.28	-0.10	0.45	0.69	-0.39	-0.26
chrXV	683685	683744	.	0.06	-0.14	-0.03	-0.10	-0.39	-0.02	-0.27	-0.04
chrXVI	414739	414796	.	-0.12	0.06	0.14	0.18	1.13	0.41	-0.15	0.24
chrIII	141484	141543	.	-0.43	-0.23	-0.18	-0.41	0.27	0.16	-0.21	0.00
chrXVI	422043	422096	.	-0.06	0.11	-0.19	-0.07	1.02	0.13	-0.21	-0.17
chrI	48948	48997	.	-0.34	-0.58	-0.44	-0.11	-0.88	-0.18	-0.24	-0.00
chrIII	280714	280773	.	-0.22	0.01	0.09	-0.24	-0.77	-0.35	-0.01	-0.00
chrI	31145	31204	.	0.21	0.47	0.35	0.54	0.07	0.02	0.26	0.38
chrXV	667395	667444	.	-0.39	-0.50	-0.43	-0.35	-1.16	-0.85	-0.22	0.27
chrXI	504255	504305	.	-0.17	-0.17	-0.09	0.14	-0.78	0.21	0.10	0.36
chrXIV	113830	113889	.	0.01	-0.13	-0.23	-0.05	-0.83	-0.64	-0.08	-0.08
chrXII	166215	166265	.	-0.09	0.06	0.08	-0.30	0.28	0.10	-0.13	-0.02
chrXII	139218	139272	.	-0.88	-0.36	-0.18	-0.61	0.86	-0.06	0.01	0.16
chrIII	151784	151843	.	0.63	0.31	0.05	0.41	0.11	-0.09	0.47	0.62
chrX	363779	363829	.	-0.24	0.25	0.28	-0.14	0.72	0.85	-0.07	-0.05
chrXIV	76236	76288	.	-0.36	-0.22	-0.57	-0.40	-1.11	0.18	-0.32	-0.09
chrXV	608185	608244	.	0.28	-0.26	-0.15	0.14	-0.86	-0.36	0.06	-0.13
chrIII	304214	304271	.	-0.25	-0.27	-0.29	-0.20	0.44	0.47	0.47	0.32
chrX	372381	372430	.	-0.52	0.30	0.33	-0.10	1.20	0.46	-0.25	-0.17
chrIII	47316	47360	.	0.21	0.53	0.59	0.51	1.46	0.75	-0.17	-0.12
chrXII	361268	361312	.	-0.54	0.30	0.54	0.04	0.79	0.62	-0.32	-0.25
chrVI	221605	221652	.	0.41	0.38	0.49	0.00	-0.16	0.11	-0.51	-0.93
chrXV	601498	601542	.	-0.38	0.09	0.28	-0.15	0.04	0.31	0.08	0.18
chrXV	667285	667344	.	-0.44	-0.36	-0.61	-0.19	-0.83	-0.70	-0.33	-0.02
chrIX	366029	366080	.	0.00	0.44	0.32	0.39	1.20	0.88	-0.25	-0.45
chrXIV	84330	84389	.	-0.46	-0.27	0.32	-0.28	0.62	0.30	-0.40	-0.16
chrX	390779	390838	.	-0.10	-0.14	-0.02	-0.33	-0.83	-0.03	-0.10	-0.18
chrXII	236278	236337	.	-0.12	0.25	0.46	0.04	1.34	0.47	-0.33	-0.28
chrIII	314314	314373	.	0.15	-0.15	0.08	0.34	0.07	0.26	-0.00	-0.24
chrX	370579	370637	.	-0.45	0.12	0.41	-0.12	1.16	0.43	-0.49	-0.56
chrVII	22801	22860	.	0.30	-0.08	0.05	0.23	0.36	0.20	-0.25	-0.42
chrV	568480	568524	.	0.66	0.42	0.40	0.99	1.48	0.72	0.20	0.03
chrIV	1257081	1257140	.	1.20	0.85	0.83	0.82	-0.83	-0.57	0.51	0.13
chrIX	342535	342588	.	-0.38	0.32	-0.02	-0.34	1.19	0.38	0.06	0.00
chrXV	675385	675444	.	-0.75	-0.25	-0.64	-0.55	-1.16	-0.84	0.16	0.46
chrXIV	75330	75389	.	-0.41	-0.46	-0.48	-0.91	-0.82	0.18	-0.12	0.22
chrXIV	202660	202718	.	0.37	-0.34	0.20	0.13	-1.08	-0.34	-0.07	0.08
chrVII	12806	12859	.	-0.28	0.18	-0.13	0.07	0.25	0.04	-0.22	-0.27
chrVII	33101	33160	.	-0.35	-0.19	-0.42	-0.06	-0.65	-0.30	0.13	0.32
chrIV	369074	369121	.	1.35	0.87	0.66	0.71	-0.33	-0.74	0.32	-0.18
chrVI	229701	229750	.	-0.16	-0.02	-0.51	0.00	-1.09	-0.79	-0.20	-0.08
chrIII	260714	260759	.	0.24	0.60	0.85	0.28	-0.28	-0.28	-0.16	-0.28
chrXII	380655	380714	.	-0.58	0.28	0.08	-0.41	0.89	-0.04	-0.47	-0.24
chrIV	404968	405027	.	0.12	0.48	0.10	-0.16	1.00	0.12	0.00	-0.19
chrXVI	523037	523096	.	-0.37	-0.20	-0.17	-0.40	-0.04	0.22	-0.14	0.04
chrIV	357076	357123	.	0.95	0.87	0.45	0.36	-0.70	-1.00	0.08	-0.18
chrIV	434413	434472	.	1.08	0.46	0.24	0.60	0.35	0.02	0.34	0.24
chrXIV	99130	99181	.	0.82	0.12	0.24	1.23	0.44	0.35	0.67	0.35
chrIII	306515	306573	.	-0.64	-0.64	-0.28	-0.41	-0.36	0.03	-0.09	0.06
chrIV	438527	438572	.	0.25	0.08	0.04	0.39	1.25	0.38	0.19	0.12
chrXV	611790	611844	.	-0.01	-0.14	-0.07	-0.49	-0.54	-0.17	-0.20	-0.28
chrVI	62092	62141	.	-0.29	0.00	0.08	0.24	-0.24	0.19	-0.18	-0.14
chrIV	1248087	1248137	.	-0.07	-0.24	-0.02	0.28	-0.33	-0.08	0.07	0.48
chrIX	371829	371888	.	-0.42	-0.28	-0.29	-0.00	-0.57	0.24	0.05	0.01
chrIII	59009	59057	.	-0.10	0.64	0.80	-0.01	0.48	1.15	-0.03	-0.32
chrXVI	574337	574396	.	0.14	-0.47	0.08	0.22	0.04	0.43	0.10	-0.08
chrXVI	429038	429096	.	-0.07	-0.13	0.06	-0.11	0.52	0.38	-0.20	-0.11
chrIV	333367	333421	.	0.06	0.36	0.56	-0.06	1.05	0.27	-0.24	-0.15
chrXIV	105338	105382	.	0.96	0.75	0.87	0.79	-0.39	-0.10	0.24	-0.17
chrXVI	513937	513995	.	-0.45	-0.44	-0.52	-0.53	0.63	0.08	-0.32	-0.08
chrIV	443914	443967	.	-0.37	0.45	0.13	-0.24	0.68	0.10	-0.16	-0.08
chrIV	404180	404227	.	0.07	0.10	0.14	0.17	1.17	0.41	0.07	0.08
chrXVI	475238	475295	.	-0.01	-0.69	-0.53	-0.43	-1.43	-1.31	-0.17	-0.08
chrIII	8101	8160	.	0.40	-0.03	-0.47	0.35	-1.23	-1.51	0.42	0.37
chrV	264728	264787	.	0.23	0.49	0.29	0.31	-0.43	-0.62	0.51	0.35
chrX	356291	356338	.	0.03	-0.53	0.20	0.31	-0.47	0.43	-0.18	-0.22
chrXV	610485	610544	.	-0.54	-0.34	-0.24	-0.31	-0.55	-0.21	-0.24	0.11
chrXV	226639	226682	.	2.07	1.76	1.61	1.29	1.25	0.96	0.89	0.54
chrXI	497052	497103	.	0.76	0.12	0.11	0.82	0.74	0.20	-0.06	-0.26
chrIII	257414	257473	.	-0.32	-0.58	-0.45	-0.33	-1.09	-0.88	-0.22	0.16
chrXII	385555	385614	.	-0.57	-0.43	-0.72	-0.53	0.13	0.00	-0.05	0.05
chrXVI	434644	434692	.	-0.21	-0.30	-0.02	-0.06	-0.18	0.48	-0.24	-0.22
chrXV	675485	675544	.	0.05	-0.45	-0.14	0.01	-0.87	-0.35	0.09	0.26
chrXI	537851	537906	.	-0.72	-0.60	-0.40	-0.91	-0.61	-0.24	-0.14	-0.08
chrXIV	69630	69687	.	-0.01	0.01	-0.32	-0.20	-0.51	0.15	-0.19	-0.21
chrIII	248314	248373	.	0.05	-0.32	-0.10	-0.18	-1.09	-0.25	-0.29	-0.26
chrIV	453913	453972	.	0.30	0.17	0.07	-0.16	0.46	0.18	0.14	0.21
chrVI	205897	205942	.	-0.25	-0.00	0.21	-0.26	1.08	0.26	-0.15	-0.22
chrXI	524554	524598	.	1.39	0.80	0.99	1.06	0.80	0.85	0.19	-0.30
chrVI	217695	217754	.	-0.80	-0.23	-0.01	-0.34	0.30	0.38	-0.33	-0.21
chrXII	383055	383114	.	-0.74	-1.16	-0.28	-0.03	0.56	0.10	-0.28	-0.09
chrXV	626888	626944	.	0.05	-0.56	-0.02	0.41	-0.86	-0.32	0.13	0.01
chrXII	373455	373513	.	0.62	-0.10	-0.52	0.29	1.21	-0.01	0.52	-0.06
chrXIV	208173	208217	.	0.12	-0.07	-0.43	0.06	-0.93	-0.65	-0.10	0.16
chrXII	144215	144274	.	-1.07	0.00	-0.56	-0.60	0.64	-0.10	-0.19	0.18
chrXIV	185159	185218	.	0.01	-0.15	-0.28	-0.27	-1.09	-0.60	-0.40	-0.05
chrVII	69402	69461	.	-0.55	-0.52	-0.55	-0.39	-0.57	-0.51	-0.14	1.50
chrXIV	193764	193816	.	-0.62	-0.59	-0.06	-0.43	-0.41	0.18	-0.07	0.21
chrVI	191598	191649	.	1.63	1.58	1.70	0.98	1.54	0.86	0.53	0.06
chrII	515306	515365	.	0.03	-0.60	-0.65	0.07	-0.91	-0.62	0.03	0.07
chrIII	79602	79661	.	-0.56	0.51	0.02	-0.19	1.45	0.36	-0.20	0.05
chrI	17143	17202	.	-0.56	-0.41	-0.28	-0.04	0.13	0.53	1.26	0.42
chrIV	453125	453170	.	0.00	0.03	0.16	-0.45	0.70	0.46	0.11	0.11
chrXII	237878	237937	.	-0.77	-0.19	-0.30	-1.16	0.57	-0.42	-0.38	0.11
chrVII	21009	21053	.	1.14	-0.25	-0.48	0.83	-0.05	-0.13	0.76	-0.08
chrIV	332564	332623	.	0.68	0.56	0.72	0.68	1.15	0.06	0.04	0.11
chrV	301629	301688	.	-0.44	1.32	0.53	-2.36	0.25	-0.15	-0.33	-0.17
chrXV	612985	613044	.	-0.42	-0.29	-0.03	-0.23	-0.64	-0.57	-0.12	0.29
chrXIV	116432	116484	.	0.27	0.38	0.09	0.10	-0.88	-0.25	0.31	0.08
chrXII	214978	215037	.	1.36	1.23	1.16	0.68	0.38	0.83	0.33	-0.01
chrIII	280114	280170	.	-0.18	-0.03	-0.04	-0.54	-1.01	-0.49	-0.14	-0.20
chrVI	239795	239854	.	-0.39	-0.44	-0.69	-0.47	-1.24	-1.47	-0.14	0.22
chrX	371179	371238	.	-0.22	0.15	-0.01	-0.35	1.06	0.28	-0.22	0.10
chrXII	136915	136974	.	-0.78	-0.40	-0.29	-0.27	0.84	0.03	-0.35	0.01
chrVII	17502	17548	.	-0.07	-0.26	-0.37	-0.18	0.62	0.08	0.07	0.02
chrIV	434913	434972	.	-0.69	-0.23	-0.52	-0.43	0.93	-0.03	0.67	0.33
chrXVI	545338	545388	.	-0.50	-0.53	-0.20	-0.26	-0.31	-0.44	0.05	0.13
chrIV	431813	431872	.	0.08	-0.24	-0.03	-0.21	0.87	-0.08	0.01	-0.02
chrIV	352075	352124	.	0.39	-0.20	0.19	0.40	-0.79	-0.10	0.13	-0.04
chrVI	253396	253455	.	0.00	0.00	0.00	0.00	0.00	0.00	0.64	1.37
chrIV	334770	334823	.	-0.38	0.23	0.02	-0.28	1.06	0.19	-0.39	-0.69
chrIX	372429	372473	.	-0.06	-0.06	0.16	-0.33	-0.40	0.25	-0.20	-0.10
chrIV	313377	313421	.	0.14	-0.19	0.06	0.12	0.46	0.75	-0.14	-0.10
chrVI	218496	218546	.	-0.24	-0.04	0.09	-0.00	0.31	0.23	-0.16	-0.07
chrXII	214182	214236	.	-0.69	-0.36	-0.01	-0.68	-0.40	0.25	-0.45	-0.26
chrXVI	713339	713389	.	-0.15	-0.12	-0.32	-0.53	-1.10	-0.98	-0.10	-0.11
chrXVI	403537	403596	.	-0.58	-0.11	-0.21	-0.41	-0.71	0.20	-0.08	-0.03
chrXII	371655	371710	.	0.27	0.05	-0.04	-0.10	0.78	-0.22	-0.15	-0.19
chrIII	44305	44358	.	-0.19	0.45	0.51	-0.40	1.31	0.30	-0.37	-0.35
chrV	288229	288288	.	0.32	0.36	0.21	0.11	1.12	0.23	0.25	0.08
chrIII	294714	294773	.	0.00	-0.68	-0.92	0.00	-1.41	-1.77	1.14	0.73
chrXV	612585	612644	.	0.00	0.00	-1.28	-0.71	-1.23	-2.06	-0.04	0.74
chrIII	54501	54560	.	-0.33	-0.42	0.29	0.10	0.20	0.82	-0.07	-0.28
chrIV	440613	440672	.	0.19	0.54	0.41	0.28	1.15	0.40	-0.28	-0.35
chrVII	6306	6352	.	0.43	0.71	0.75	0.36	0.84	0.67	0.42	0.70
chrXVI	531239	531292	.	-0.47	0.63	0.23	0.15	-0.71	-0.18	0.08	0.30
chrXIV	204061	204108	.	0.31	0.08	-0.02	0.42	-0.55	-0.18	-0.06	-0.29
chrVII	57406	57455	.	0.86	1.51	1.42	1.06	0.58	0.98	0.13	-0.47
chrV	565065	565124	.	0.14	-0.49	-0.39	0.08	0.83	0.06	-0.26	0.15
chrXII	132116	132173	.	-0.58	0.07	0.21	-0.19	0.74	0.51	-0.34	-0.11
chrIII	315914	315973	.	0.72	0.63	0.54	0.54	1.09	0.71	2.65	0.41
chrXVI	477939	477996	.	0.14	-0.32	-0.43	0.03	-0.87	-1.02	-0.01	-0.20
chrXVI	699349	699395	.	0.27	0.06	0.45	0.08	0.41	0.43	0.29	0.14
chrIX	357629	357688	.	-0.41	0.44	0.03	-0.25	1.18	0.33	-0.17	-0.33
chrIII	237919	237963	.	0.07	0.07	0.71	0.17	0.73	0.92	0.06	-0.26
chrIII	263914	263973	.	-0.12	0.21	0.26	-0.67	-0.58	-0.50	-0.30	-0.02
chrIV	384863	384922	.	-0.29	-0.63	-0.12	0.01	-1.07	-0.92	-0.24	-0.52
chrIV	475413	475472	.	-0.52	0.06	-0.36	-0.78	0.72	0.56	-0.17	-0.04
chrXI	514051	514110	.	0.71	0.16	0.18	0.42	0.48	-0.06	0.20	-0.22
chrXI	506958	507002	.	0.51	-0.25	0.55	0.01	0.08	0.67	-0.19	-0.10
chrXII	151525	151573	.	0.39	0.17	0.35	0.27	1.15	0.70	0.06	-0.07
chrXV	618585	618644	.	0.18	0.01	-0.10	-0.10	-0.19	-0.45	-0.29	-0.34
chrVI	244296	244353	.	-0.03	-0.02	-0.14	0.01	-1.11	-0.72	-0.03	0.21
chrXVI	703539	703584	.	-0.07	-0.31	0.14	-0.04	-0.17	0.16	-0.19	-0.03
chrX	379479	379538	.	-0.27	-0.07	0.18	0.01	1.13	0.39	-0.06	-0.04
chrVII	19901	19960	.	-0.46	-0.72	-0.67	-0.30	-0.10	-0.58	-0.21	-0.05
chrXII	150217	150271	.	-0.17	-0.19	-0.31	-0.52	0.64	0.15	-0.16	0.28
chrIV	474413	474472	.	-0.47	-0.18	0.30	-0.57	0.73	0.58	-0.34	-0.50
chrVII	9401	9460	.	0.06	-0.31	0.17	0.01	-0.11	0.20	0.04	0.38
chrXII	391461	391510	.	0.19	0.06	-0.33	0.21	-0.64	0.42	-0.06	-0.03
chrVI	76093	76152	.	1.46	0.60	0.34	1.43	-0.60	-0.59	0.68	0.39
chrVII	73203	73262	.	-0.26	0.13	-0.19	-0.32	-0.29	0.06	-0.17	-0.28
chrXVI	405440	405494	.	1.31	1.37	1.22	0.87	0.35	0.26	0.04	-0.29
chrXIV	183965	184017	.	-0.01	0.04	0.31	0.14	-1.12	-0.41	-0.16	-0.04
chrVI	233595	233654	.	-0.17	-0.24	-0.54	-0.32	-1.39	-1.70	-0.05	0.13
chrX	379081	379127	.	-0.52	0.13	-0.17	-0.32	1.10	0.20	-0.21	-0.15
chrIII	266820	266873	.	1.19	-0.67	-0.32	1.12	-1.17	-0.70	0.74	0.18
chrXII	385855	385914	.	0.13	-0.49	-0.58	0.37	0.03	-0.21	0.12	0.09
chrIII	17801	17855	.	-0.62	-0.01	0.10	-0.46	-0.66	-0.05	-0.19	-0.10
chrXIV	207459	207515	.	-0.03	-0.36	-0.69	0.01	-1.36	-0.90	-0.26	-0.08
chrIX	354135	354187	.	-0.21	-0.07	-0.01	-0.40	1.24	0.46	-0.17	-0.25
chrVII	18101	18160	.	-0.49	0.01	-0.14	-0.49	0.62	-0.02	0.28	0.31
chrVI	190495	190554	.	-0.33	-0.15	0.11	0.07	1.21	0.56	-0.01	0.14
chrVI	49992	50044	.	-0.25	-0.06	-0.34	-0.18	-0.97	-0.84	-0.21	-0.21
chrI	24151	24197	.	0.25	0.06	0.28	-0.03	-0.29	0.28	-0.24	-0.41
chrI	31345	31404	.	-0.27	-0.23	-0.14	-0.20	0.21	-0.01	0.07	0.32
chrXI	518251	518299	.	1.14	0.51	0.68	0.42	0.80	0.17	-0.06	-0.50
chrI	13549	13603	.	0.14	-0.17	0.09	0.49	-0.49	0.49	-0.10	-0.22
chrXV	641586	641644	.	0.03	-0.25	-0.34	-0.04	-1.03	-0.80	0.02	0.11
chrVII	14601	14660	.	0.09	-0.09	0.15	-0.35	0.31	0.01	-0.31	-0.44
chrXIV	207759	207818	.	-0.40	-0.48	-0.64	-0.29	-1.04	-1.23	-0.16	0.16
chrIV	332364	332423	.	0.43	0.58	0.63	0.53	0.87	-0.08	-0.04	-0.25
chrXVI	482338	482395	.	0.20	-0.20	-0.45	-0.30	-1.43	-1.66	-0.15	-0.41
chrXI	531151	531210	.	-0.65	-0.57	-0.27	-0.50	0.21	0.30	-0.21	-0.05
chrII	496106	496165	.	-0.03	0.15	0.43	0.02	0.22	0.37	-0.06	0.03
chrXVI	433947	433993	.	1.33	-0.05	-0.17	1.16	-0.23	0.64	0.01	-0.35
chrXVI	516636	516695	.	-0.45	-0.10	-0.07	-0.22	0.56	0.14	0.03	-0.03
chrIII	248421	248473	.	0.07	-0.09	0.19	-0.08	-0.95	-0.13	-0.17	-0.12
chrXIV	76545	76589	.	-0.32	-0.45	-0.07	-0.48	-0.70	0.33	-0.27	-0.34
chrXI	519652	519696	.	1.95	0.44	0.69	1.50	0.93	0.54	0.76	-0.14
chrIII	299014	299073	.	0.08	-0.48	-0.80	-0.34	-1.57	-1.64	-0.08	-0.33
chrIV	442113	442172	.	-0.83	-0.01	-0.01	-0.35	0.78	0.05	-0.27	-0.11
chrXVI	520442	520494	.	0.53	0.48	0.43	-0.19	-0.03	-0.05	-0.09	-0.69
chrIII	24001	24057	.	-0.10	0.11	0.26	0.06	-0.25	0.24	0.22	-1.34
chrIV	381072	381126	.	-0.22	-0.19	-0.38	0.06	-0.87	-0.74	0.09	0.04
chrXV	616085	616144	.	0.34	0.17	0.04	0.13	-0.22	-0.54	-0.10	-0.10
chrXVI	443337	443396	.	-0.29	-0.80	-0.62	-0.19	-1.01	-0.79	0.00	0.30
chrVII	48201	48260	.	-0.28	-0.57	-0.29	-0.35	-1.06	-0.68	-0.31	-0.25
chrVII	38801	38860	.	-0.80	-1.16	-0.78	-0.69	-1.50	-1.24	-0.62	-0.41
chrIII	284814	284873	.	-0.17	-0.05	-0.43	0.03	-0.80	-0.74	0.05	-0.03
chrXV	674585	674644	.	-0.20	-0.79	-1.02	-0.65	-0.94	-0.62	0.01	0.30
chrIII	241928	241974	.	0.03	0.50	0.64	0.14	-0.20	0.94	-0.21	-0.22
chrXVI	571545	571596	.	-0.23	-0.02	-0.06	-0.06	0.37	0.15	-0.00	0.23
chrXII	372055	372114	.	0.19	0.25	0.08	-0.02	1.19	0.01	-0.20	-0.26
chrIII	254114	254173	.	-0.10	-0.45	-0.37	-0.31	-1.08	-1.14	-0.29	0.46
chrVI	221203	221247	.	0.69	0.76	0.80	0.60	0.25	0.41	-0.07	-0.41
chrXII	222781	222830	.	0.46	0.78	0.49	0.30	1.07	0.78	0.02	0.10
chrXV	639286	639337	.	0.63	0.41	0.23	0.32	-0.51	-0.61	0.07	-0.31
chrX	364579	364638	.	-0.72	0.03	-0.01	-0.01	0.56	0.45	-0.23	-0.33
chrIII	78314	78361	.	1.08	1.36	1.20	0.32	1.03	0.04	-0.36	-0.60
chrVII	37101	37160	.	-0.41	-0.83	-0.88	-0.16	-1.29	-1.39	0.12	-0.04
chrII	482507	482564	.	-0.13	0.40	0.53	-0.01	0.86	0.45	-0.31	-0.12
chrIV	400968	401027	.	-0.19	0.03	0.21	-0.07	0.56	0.13	-0.30	0.19
chrV	287929	287988	.	-1.02	-0.53	-0.52	-0.70	0.73	-0.27	0.64	0.43
chrXVI	497142	497190	.	-0.57	-0.47	-0.04	-0.15	-0.64	0.09	-0.21	-0.16
chrXV	634885	634944	.	-0.45	0.00	-1.17	-0.54	-1.25	-1.25	0.09	0.35
chrXII	134115	134174	.	0.00	-1.09	-0.58	0.00	-0.08	-0.37	-0.13	0.84
chrIV	363165	363224	.	0.44	0.09	-0.37	0.34	-0.80	-1.53	0.00	-0.08
chrXII	387655	387699	.	2.15	0.43	0.25	2.03	0.24	0.35	0.96	0.03
chrIV	473022	473072	.	0.13	0.77	0.60	0.20	0.75	0.21	-0.23	0.12
chrXIV	197867	197916	.	0.64	0.09	0.24	0.39	-0.12	0.19	0.33	-0.16
chrI	33151	33200	.	-0.17	0.18	0.01	-0.14	0.10	0.03	-0.16	-0.37
chrIV	343771	343823	.	-0.24	0.30	0.77	0.10	-0.09	0.64	-0.47	-0.44
chrII	470806	470865	.	0.05	0.40	0.79	0.21	-0.39	-0.15	0.08	-0.01
chrIII	28703	28756	.	2.04	-0.23	0.33	2.02	0.25	0.10	1.01	0.11
chrIII	244714	244773	.	-0.61	-0.33	-0.12	-0.37	-0.98	0.16	-0.28	-0.11
chrII	512206	512265	.	-0.20	-0.27	-0.71	-0.21	-1.02	-0.45	-0.09	-0.28
chrIV	345778	345823	.	0.09	-0.22	-0.12	-0.07	-0.67	0.33	-0.23	-0.18
chrXVI	451537	451596	.	1.26	-0.25	-0.29	0.59	-0.16	-0.25	0.75	0.62
chrII	479709	479759	.	-0.27	-0.14	-0.05	-0.12	0.42	0.27	-0.28	-0.04
chrVII	46601	46660	.	-0.70	-0.51	-0.48	-0.41	-1.23	-1.09	-0.19	0.07
chrXV	671485	671539	.	0.00	-0.17	0.05	0.28	-0.83	-0.37	-0.02	-0.30
chrIII	312814	312873	.	-0.34	-0.11	-0.39	-0.48	0.01	0.19	0.05	-0.07
chrIII	123084	123128	.	0.62	0.61	0.60	0.25	0.66	0.63	0.36	-0.25
chrXIV	180659	180718	.	-0.04	-0.19	0.06	-0.21	-1.07	-0.29	-0.27	-0.23
chrXVI	471044	471095	.	0.10	0.83	0.56	0.08	-0.49	-0.24	-0.23	-0.20
chrXV	589485	589544	.	-0.52	0.00	-0.52	-0.73	-0.93	-1.37	0.08	0.06
chrXVI	711447	711494	.	0.18	0.30	0.48	0.32	-0.55	-0.46	-0.24	-0.13
chrXVI	562637	562696	.	-0.55	-0.12	-0.30	-0.54	1.01	0.32	0.02	0.03
chrXV	590299	590344	.	0.05	0.03	0.12	0.05	-0.67	-0.47	0.10	0.08
chrXVI	518140	518195	.	-0.43	-0.18	0.27	-0.15	0.60	0.29	0.17	-0.21
chrXVI	510938	510991	.	-0.54	0.22	-0.21	-0.39	0.88	0.02	0.01	0.24
chrVI	82793	82852	.	1.86	-0.37	-0.65	1.62	-1.34	-1.30	1.39	0.31
chrXII	240478	240534	.	-0.84	-0.20	-0.08	-0.47	0.98	0.22	-0.38	-0.07
chrIV	439713	439772	.	-0.49	-0.15	-0.31	-0.65	0.79	-0.17	-0.20	0.12
chrIII	294014	294073	.	-0.01	-0.80	-0.76	-0.58	-1.17	-1.19	0.30	0.27
chrXVI	422837	422896	.	-0.30	-0.40	-0.28	-0.13	0.63	-0.23	-0.09	0.22
chrII	477809	477862	.	1.53	1.13	1.01	1.22	0.29	0.52	0.56	-0.21
chrV	302841	302887	.	0.35	0.07	0.32	0.04	-0.45	0.44	0.44	-0.09
chrIII	117084	117143	.	-0.33	-0.36	-0.29	-0.02	0.75	0.04	-0.18	0.06
chrIII	234215	234267	.	-0.03	0.16	0.49	-0.15	1.39	0.92	-0.42	-0.27
chrXIV	102830	102889	.	0.94	0.47	0.71	0.85	-0.50	-0.15	0.19	0.35
chrIV	375868	375927	.	-0.38	-0.45	-0.65	-0.22	-1.27	-1.71	-0.34	0.19
chrXIV	189661	189712	.	0.16	-0.04	-0.08	0.14	-1.05	0.03	0.05	-0.06
chrIV	472013	472057	.	1.24	1.31	1.19	0.54	0.63	0.56	-0.03	-0.29
chrXVI	516336	516395	.	-0.35	-0.28	-0.09	-0.45	0.53	-0.04	-0.18	-0.20
chrVII	63002	63061	.	0.00	-0.67	-1.01	-0.59	-0.12	-0.59	0.13	0.83
chrIII	135184	135243	.	-0.05	-0.22	-0.18	-0.26	0.81	-0.06	-0.12	0.15
chrXV	642593	642639	.	0.01	0.15	-0.02	0.01	-1.06	-1.17	-0.22	-0.34
chrXV	674485	674544	.	-0.16	-0.71	-0.69	-0.33	-0.61	-0.27	-0.02	0.11
chrIII	46010	46058	.	0.12	0.45	0.35	0.13	1.61	0.56	-0.28	-0.12
chrVI	215997	216049	.	-0.28	-0.17	-0.06	-0.06	0.58	0.53	0.66	0.12
chrIII	262316	262373	.	0.06	0.25	0.07	-0.04	-0.39	-0.32	-0.18	-0.23
chrXII	386056	386108	.	1.24	-0.28	-0.25	1.34	0.14	-0.00	0.77	0.24
chrIII	49711	49757	.	1.56	0.89	0.84	1.35	1.28	0.85	0.47	-0.30
chrIII	289214	289266	.	-0.42	-0.68	-1.01	-0.67	-1.45	-1.25	-0.01	0.15
chrXII	141315	141374	.	-0.60	-0.22	-0.06	-0.40	1.08	0.21	-0.08	0.02
chrII	515106	515164	.	-0.05	-0.53	-0.59	-0.11	-0.78	-0.30	-0.01	-0.14
chrXII	378059	378111	.	-0.81	-0.23	-0.29	-0.54	1.20	0.29	-0.40	-0.30
chrXV	682285	682344	.	-0.01	-0.04	-0.07	-0.83	-0.17	-0.06	-0.05	-0.18
chrXI	506059	506109	.	0.32	0.00	-0.01	0.54	-0.14	0.45	-0.04	-0.17
chrIII	50601	50645	.	0.33	0.21	0.41	0.04	0.22	-0.01	0.28	-0.30
chrIII	245514	245573	.	-0.28	0.12	0.02	0.35	-0.91	0.11	0.14	0.23
chrXII	385955	386014	.	0.76	-1.08	-0.73	0.61	-0.13	-0.31	0.42	0.07
chrV	554175	554219	.	-0.33	-0.65	-0.42	-0.17	-0.20	0.29	-0.12	0.05
chrIII	66204	66259	.	1.20	1.31	1.52	1.28	1.21	0.51	0.67	-0.32
chrIII	145484	145543	.	-0.02	0.01	0.15	-0.09	-0.16	0.34	-0.27	-0.43
chrII	493908	493963	.	-0.88	-0.31	-0.34	-0.65	0.04	-0.10	-0.33	0.04
chrVII	54911	54956	.	0.46	0.53	0.54	0.64	0.29	0.64	0.21	-0.04
chrXIV	201164	201217	.	0.56	-0.01	0.41	0.70	-0.37	-0.00	0.17	0.03
chrV	62306	62365	.	-0.23	-0.86	-0.78	0.10	-0.09	-0.61	0.62	1.27
chrVI	70493	70552	.	-0.34	-0.23	-0.12	0.01	0.13	0.29	-0.10	-0.15
chrXVI	433437	433496	.	1.08	0.10	0.10	1.19	-0.22	0.38	-0.09	-0.46
chrXVI	559143	559193	.	-0.28	0.39	0.33	-0.09	1.31	0.94	-0.08	0.00
chrXVI	702942	702993	.	-0.27	-0.04	0.19	-0.60	-0.52	0.28	-0.11	-0.19
chrIX	361233	361277	.	0.14	0.28	-0.26	0.07	1.28	0.37	-0.06	0.04
chrXVI	688037	688096	.	-0.45	-0.43	-0.56	-0.90	-0.26	-0.35	0.17	0.72
chrVI	240097	240143	.	0.03	-0.50	-0.32	0.24	-0.71	-0.93	-0.16	-0.03
chrIII	213515	213568	.	0.30	0.35	0.36	0.25	0.99	0.70	-0.26	-0.24
chrXII	219481	219537	.	1.56	0.48	0.53	1.60	0.77	0.66	1.03	0.76
chrXII	168415	168474	.	0.29	-0.60	-0.43	-0.00	-0.34	-0.34	-0.02	0.16
chrIV	377368	377427	.	-0.81	-0.61	-0.26	-0.35	-1.01	-1.48	0.02	0.37
chrI	12847	12902	.	0.09	-0.07	0.15	0.17	-0.18	0.42	-0.07	-0.18
chrVI	261596	261655	.	-0.72	-0.11	-1.03	-0.51	-0.93	-0.93	0.17	0.59
chrII	487707	487761	.	-0.04	0.07	0.16	0.04	1.34	0.69	-0.33	-0.49
chrXIV	178659	178718	.	-0.52	-0.68	-0.49	-0.26	-1.07	-0.32	-0.15	-0.02
chrX	363479	363528	.	0.04	0.31	0.27	0.16	0.50	0.78	0.09	-0.05
chrVI	81695	81741	.	-0.01	-0.40	-0.53	-0.16	-1.44	-1.26	-0.04	-0.16
chrX	377079	377128	.	-0.84	0.14	0.16	-0.64	1.25	0.22	-0.20	-0.06
chrI	26344	26392	.	0.33	0.01	0.38	0.28	0.87	1.09	0.19	-0.05
chrXII	250078	250137	.	-0.99	-0.83	-0.22	-0.35	-0.21	0.20	-0.28	0.07
chrIII	18405	18459	.	-0.73	-0.28	0.13	-0.91	-1.10	-0.43	-0.42	0.06
chrXIV	101230	101289	.	0.62	-0.14	-0.10	0.72	0.07	0.00	0.39	0.21
chrVII	39616	39660	.	0.51	0.19	0.45	0.46	-0.60	-0.76	-0.00	-0.16
chrIX	340929	340985	.	-0.10	0.52	0.18	0.13	0.92	0.27	0.01	0.15
chrIV	313973	314019	.	0.20	-0.34	-0.10	-0.17	0.17	0.29	0.07	0.46
chrIV	364565	364621	.	-0.09	0.50	0.33	-0.22	-0.82	-1.49	0.01	0.06
chrVII	15304	15356	.	0.29	0.22	0.38	0.25	1.00	0.59	0.24	-0.17
chrII	497315	497364	.	-0.42	-0.38	-0.14	-0.26	0.06	0.25	-0.18	0.05
chrVII	9301	9360	.	-0.16	-0.58	-0.32	-0.34	-0.10	-0.02	-0.26	0.04
chrIV	474613	474672	.	-0.72	-0.59	-0.19	-0.77	0.44	0.20	-0.47	0.01
chrX	381079	381138	.	0.57	0.40	0.46	-0.41	0.91	0.14	-0.00	-0.18
chrV	543275	543324	.	-0.26	0.04	-0.06	0.05	-0.17	-0.16	0.13	0.36
chrXVI	498138	498183	.	0.26	0.38	0.25	0.47	-0.33	0.33	0.17	0.16
chrXV	658486	658541	.	-0.40	-0.57	-0.39	-0.29	-0.24	0.01	-0.01	-0.09
chrXIV	176159	176218	.	0.12	-0.24	-0.53	-0.69	-0.67	-0.42	-0.26	0.22
chrXV	602485	602544	.	-0.93	-0.46	-0.25	-0.81	-0.41	-0.14	-0.18	-0.06
chrIV	375168	375227	.	-0.27	-0.06	-0.28	-0.21	-0.87	-1.24	-0.24	-0.12
chrVI	237795	237854	.	-0.55	-0.61	-1.05	-0.23	-1.17	-1.54	-0.26	0.02
chrVII	9501	9557	.	-0.26	-0.27	-0.14	0.01	-0.27	0.01	-0.02	0.31
chrXV	642485	642544	.	-0.03	-0.54	-0.65	-0.14	-1.31	-1.39	-0.36	-0.49
chrXVI	452741	452788	.	0.36	0.15	0.04	0.57	0.20	0.22	0.29	0.07
chrXVI	539937	539996	.	-0.34	-1.15	-0.66	-0.32	-0.78	-0.52	-0.07	0.06
chrIV	403270	403326	.	-0.84	-0.11	-0.03	-0.14	1.00	0.38	-0.21	-0.09
chrVI	77305	77349	.	0.61	0.13	0.23	0.31	-0.87	-0.05	-0.03	-0.15
chrXVI	532840	532893	.	-0.50	0.73	0.15	-0.16	-0.67	-0.21	-0.34	-0.34
chrXVI	696340	696387	.	0.36	0.23	0.27	0.17	0.24	0.47	-0.06	-0.31
chrVI	184195	184252	.	0.70	0.61	0.43	-0.12	0.18	0.88	0.11	-0.09
chrV	530965	531024	.	-0.49	-0.03	-0.66	-0.47	-0.91	-1.12	-0.14	0.04
chrXIV	75832	75880	.	-0.01	-0.27	-0.20	0.23	-0.47	0.30	-0.09	-0.08
chrXI	496057	496104	.	-0.22	0.16	-0.49	0.22	-1.08	-0.61	-0.03	0.14
chrXIV	179559	179618	.	-0.37	-0.17	-0.36	0.19	-0.77	-0.33	-0.14	0.12
chrXV	647185	647244	.	-0.26	0.03	-0.07	-0.59	-0.42	-0.38	-0.41	-0.25
chrXII	251181	251236	.	-0.56	-0.30	-0.53	-0.48	-0.48	-0.20	0.12	0.61
chrXV	665385	665444	.	-0.91	0.00	-0.93	-0.77	-1.13	-0.82	0.06	0.60
chrVI	66493	66552	.	-0.43	0.11	0.39	-0.37	0.04	0.48	-0.27	-0.29
chrIV	456913	456969	.	-0.52	0.03	-0.09	-0.53	0.65	0.06	-0.12	-0.01
chrIV	442713	442772	.	-1.22	-0.63	-1.06	-1.34	-0.02	-0.70	-0.44	0.47
chrVI	59592	59649	.	-0.68	-0.15	-0.48	-0.33	-0.69	-0.59	-0.15	0.04
chrIII	116586	116643	.	-0.49	-0.22	-0.34	-0.53	0.76	0.10	-0.22	-0.22
chrXVI	575537	575596	.	-0.72	-0.48	-0.80	-0.88	-0.93	-0.57	-0.27	0.12
chrXV	636485	636544	.	0.04	-0.07	-0.12	0.28	-1.08	-1.12	0.11	-0.17
chrXIV	206962	207018	.	-0.64	-0.53	-0.99	-0.41	-1.42	-0.94	-0.21	0.01
chrIII	226927	226973	.	0.00	0.77	0.71	0.51	1.68	0.49	0.04	-0.46
chrIV	406868	406927	.	-0.07	0.32	0.03	-0.69	1.20	0.37	0.03	-0.27
chrIV	381972	382018	.	-0.31	-0.36	-0.69	-0.56	-1.03	-0.95	-0.23	0.02
chrXII	248378	248437	.	-0.07	-0.44	-0.37	-0.44	-0.69	-0.35	-0.09	-0.17
chrIX	370529	370588	.	0.57	0.15	0.06	0.01	-0.34	-0.34	0.41	0.68
chrIV	1234388	1234432	.	-0.25	-0.31	-0.30	-0.08	-0.60	-0.12	-0.10	-0.08
chrVI	191095	191154	.	-0.70	-0.13	0.06	-0.05	1.10	0.20	-0.19	-0.18
chrI	45046	45105	.	0.27	0.05	0.04	-0.01	-0.14	0.04	0.28	-0.06
chrXIV	100730	100789	.	1.42	0.49	0.48	1.41	0.81	0.61	0.82	0.52
chrXVI	406737	406796	.	-0.31	0.04	0.28	-0.29	0.35	0.28	-0.34	-0.04
chrXII	167015	167064	.	-0.19	0.00	0.27	-0.09	0.04	0.07	-0.05	0.04
chrXVI	508936	508995	.	0.23	-0.01	0.18	0.18	1.18	0.41	-0.03	-0.42
chrXVI	423037	423096	.	-0.24	-0.43	-0.35	-0.28	0.69	0.14	-0.05	0.09
chrVI	220499	220554	.	0.96	0.76	0.88	1.18	0.24	0.22	-0.01	-0.02
chrXVI	417645	417694	.	-0.11	0.35	0.28	-0.12	1.52	0.57	0.12	-0.02
chrXIV	71530	71589	.	0.00	0.00	-0.96	-0.49	-1.29	-0.54	0.26	0.45
chrVI	235596	235649	.	-0.27	-0.09	-0.43	-0.33	-1.20	-1.22	-0.24	-0.02
chrIII	309714	309765	.	0.07	-0.23	0.11	-0.33	-0.63	0.49	-0.27	-0.30
chrIV	409774	409823	.	-0.21	0.20	-0.09	-0.14	1.03	0.25	-0.14	-0.14
chrV	288429	288473	.	1.33	1.45	1.32	0.90	1.47	0.69	0.59	0.14
chrVI	190996	191054	.	-0.51	-0.21	0.33	-0.17	1.19	0.30	-0.18	-0.08
chrIII	81713	81761	.	-0.20	0.14	0.38	-0.06	1.39	0.47	-0.08	0.08
chrIV	435113	435172	.	-0.76	-0.22	-0.28	-1.05	1.76	0.48	1.32	0.28
chrIII	9602	9660	.	0.06	0.31	0.03	0.02	-0.92	-1.05	0.07	-0.05
chrII	486810	486861	.	-0.02	0.45	0.32	0.13	2.56	1.65	1.46	-0.22
chrXV	589385	589444	.	-0.62	0.19	-0.66	-1.67	-1.25	-1.32	-0.04	0.15
chrXV	608285	608344	.	0.12	-0.56	-0.32	-0.01	-0.95	-0.38	-0.14	-0.27
chrVI	189097	189154	.	-0.28	0.22	-0.15	-0.40	1.36	0.87	-0.01	-0.03
chrIV	320565	320624	.	-0.89	-0.64	-0.39	-0.56	0.23	-0.01	0.06	0.18
chrXVI	681638	681682	.	0.27	-0.45	0.05	0.36	0.63	0.55	-0.30	-0.22
chrIII	2001	2060	.	1.60	-0.31	-0.68	1.47	-1.52	-1.68	0.86	0.07
chrII	469206	469255	.	0.18	0.08	0.31	0.22	-0.85	0.07	-0.07	-0.26
chrIII	302914	302973	.	-0.23	-0.52	-0.67	-0.46	-1.24	-0.84	0.30	0.09
chrIII	58310	58360	.	0.14	0.60	1.08	0.19	0.07	1.01	-0.36	-0.49
chrXIV	74130	74189	.	-0.42	-0.15	-0.13	0.00	-0.62	0.30	-0.39	-0.02
chrIV	399668	399727	.	0.22	-0.01	0.16	0.01	0.79	0.46	-0.14	-0.18
chrIII	59116	59160	.	0.04	0.56	0.87	0.13	0.50	1.19	-0.10	-0.37
chrXIV	196059	196118	.	0.19	0.22	-0.01	0.21	0.82	1.17	1.14	0.25
chrIII	257214	257273	.	0.15	0.29	-1.40	-0.87	-1.31	-1.58	-0.13	0.57
chrXII	372755	372799	.	0.85	0.73	1.00	0.38	1.65	0.58	0.05	-0.18
chrVII	85409	85462	.	0.01	-0.21	-0.33	-0.26	-0.97	-0.96	-0.20	-0.09
chrXIV	73930	73989	.	-0.26	-0.16	-0.06	0.04	-0.58	0.40	-0.30	-0.31
chrXIV	109730	109786	.	1.16	0.30	0.12	1.23	-1.03	-0.57	0.17	-0.07
chrV	279129	279188	.	-0.11	0.20	0.16	0.01	0.57	0.47	-0.04	-0.14
chrX	376579	376638	.	-0.62	0.06	-0.43	-0.47	0.73	-0.07	-0.28	-0.11
chrXI	504951	505010	.	-0.12	-0.82	0.08	0.06	-0.58	0.11	-0.16	-0.08
chrXII	241178	241237	.	-0.62	-0.28	-0.21	-0.56	0.79	0.20	-0.24	-0.08
chrIII	11909	11958	.	-0.08	-0.28	-0.24	0.38	-0.88	-0.03	0.63	0.20
chrXIV	193662	193708	.	-0.43	-0.11	-0.16	-0.12	-0.08	0.35	0.10	0.30
chrIV	370574	370622	.	0.58	0.58	0.08	0.26	-0.84	-1.39	0.01	0.09
chrX	360379	360426	.	0.19	-0.38	0.38	-0.29	-0.25	0.64	-0.14	-0.14
chrIX	364329	364388	.	-0.01	-0.04	-0.15	-0.05	0.69	0.24	-0.30	0.08
chrIV	480117	480173	.	-0.60	-0.04	0.04	0.12	0.84	0.51	-0.18	-0.07
chrIII	39901	39945	.	0.28	0.27	0.34	0.29	1.52	0.34	0.73	0.02
chrIII	242015	242074	.	-0.04	0.24	0.36	-0.30	-0.40	0.63	-0.51	-0.40
chrXIV	197569	197614	.	0.76	0.46	0.38	0.80	0.06	0.39	0.66	0.20
chrVII	37014	37060	.	0.10	-0.59	-0.33	0.21	-1.29	-1.14	0.34	0.10
chrIII	145185	145242	.	-0.21	-0.02	0.06	0.39	-0.17	0.40	-0.22	-0.39
chrXII	162524	162573	.	0.51	-0.03	0.22	0.46	0.79	0.49	0.26	-0.12
chrIX	358729	358775	.	-0.46	0.44	-0.02	-0.35	1.44	0.53	0.01	-0.02
chrXVI	486336	486395	.	-0.63	-0.80	-0.66	-0.68	-1.56	-1.99	-0.57	-0.21
chrVI	183308	183352	.	1.65	1.08	1.34	1.40	0.52	1.16	0.49	-0.29
chrVI	251397	251447	.	0.30	-0.54	0.04	-0.04	-0.21	-0.16	-0.07	-0.28
chrIII	119184	119243	.	-0.34	-0.92	-0.28	-0.69	0.31	-0.05	-0.07	0.43
chrXVI	573437	573486	.	-0.07	-0.13	0.13	0.32	0.30	0.55	0.00	-0.10
chrIII	226719	226763	.	0.57	0.89	0.59	0.56	1.35	0.46	0.08	-0.22
chrIV	315973	316024	.	-0.03	0.25	0.15	-0.07	0.73	0.65	0.00	-0.30
chrIX	354529	354588	.	-0.81	-0.17	-0.09	-1.48	1.05	0.09	-0.25	-0.06
chrVII	64502	64561	.	-0.14	-0.09	0.14	-0.34	1.75	0.99	0.55	-0.01
chrXVI	438537	438596	.	-0.45	-0.47	-0.12	-0.20	0.31	-0.04	-0.13	-0.00
chrVI	241403	241454	.	-0.06	-0.26	-0.04	-0.22	-1.10	-1.15	-0.27	-0.17
chrIX	355230	355283	.	-0.15	0.53	0.06	0.13	1.25	0.66	-0.09	-0.00
chrII	491006	491050	.	0.74	0.54	0.42	0.52	0.79	0.32	0.43	-0.07
chrXI	510766	510810	.	-0.28	-0.43	0.10	-0.49	0.15	0.07	-0.10	0.11
chrXVI	690837	690886	.	0.03	0.04	0.38	-0.44	0.47	0.59	-0.03	-0.06
chrVII	21101	21159	.	1.40	-0.02	-0.02	1.22	0.27	0.04	0.96	0.01
chrXVI	684937	684996	.	0.11	0.04	0.13	-0.17	0.86	0.39	-0.49	-0.44
chrIV	340365	340424	.	0.02	0.37	0.65	-0.13	0.07	-0.13	-0.54	0.02
chrXV	669385	669444	.	0.02	-0.06	-0.27	0.04	-0.79	-0.40	0.15	0.17
chrVII	21601	21660	.	1.67	0.09	0.24	1.92	0.04	-0.06	0.80	-0.10
chrIII	136684	136740	.	0.18	-0.15	-0.16	-0.56	0.86	0.34	-0.12	-0.10
chrVII	75916	75961	.	0.07	-0.25	-0.23	-0.06	-1.03	-0.20	-0.14	-0.06
chrXIV	94130	94189	.	-0.30	0.07	-0.02	-0.04	0.74	0.35	-0.32	-0.36
chrIII	130484	130543	.	0.00	0.00	0.00	-0.36	-0.14	0.00	0.29	0.95
chrIII	254614	254673	.	-0.44	-0.42	-0.48	-0.40	-1.48	-1.32	-0.63	-0.17
chrXII	240378	240437	.	-0.21	-0.09	-0.34	-0.38	0.93	0.17	-0.29	0.14
chrII	502719	502765	.	0.29	0.01	0.03	0.64	-0.64	0.16	0.03	0.04
chrIII	37601	37660	.	-0.96	0.00	-1.24	-2.05	0.47	-0.79	-0.41	0.84
chrIII	31301	31360	.	-0.86	-0.12	-0.06	-0.67	0.81	-0.16	-0.16	-0.12
chrIII	260314	260372	.	-0.07	0.26	0.20	0.15	-0.70	-0.80	-0.13	-0.13
chrXV	617285	617334	.	-0.56	-0.58	-0.49	-0.41	0.56	0.21	0.21	0.58
chrIII	11804	11858	.	-0.18	0.16	-0.15	0.41	-0.89	-0.15	0.64	0.00
chrIII	280922	280973	.	-0.26	-0.04	0.27	0.03	-0.67	-0.40	-0.02	-0.06
chrXVI	495836	495895	.	-0.29	-0.78	-0.54	-0.73	-0.90	-0.34	-0.30	-0.09
chrVII	82104	82152	.	-0.04	-0.21	0.19	0.27	-1.13	-0.73	-0.14	-0.13
chrX	356779	356824	.	0.42	0.20	0.36	0.54	-0.35	0.43	0.13	0.09
chrXVI	563437	563492	.	-0.19	0.04	0.16	0.14	1.48	0.84	0.29	0.08
chrII	486906	486965	.	-0.25	0.01	-0.26	-0.46	2.27	1.31	1.42	0.11
chrXV	668488	668541	.	-0.62	-0.49	-0.25	-0.05	-0.83	-0.52	0.06	-0.15
chrIII	222320	222374	.	-0.30	0.92	0.78	-0.65	1.59	0.57	-0.47	-0.41
chrVI	190295	190346	.	-0.44	0.07	-0.03	0.03	1.46	0.67	0.06	-0.01
chrXVI	508836	508895	.	0.50	0.04	0.21	0.16	1.02	0.37	-0.04	-0.23
chrIII	215516	215560	.	-0.02	0.43	0.64	0.33	1.44	0.96	-0.29	-0.44
chrIX	344134	344186	.	0.07	0.00	0.20	-0.20	1.36	0.59	-0.38	-0.76
chrXVI	714036	714095	.	-0.11	-0.08	-0.13	-0.09	-1.25	-1.35	-0.30	0.04
chrXII	365355	365414	.	-0.30	-0.58	-0.83	-0.22	0.31	-0.32	0.15	0.29
chrIV	448315	448364	.	-0.18	-0.04	0.07	0.11	0.53	0.74	-0.03	0.20
chrVIII	88756	88815	.	-0.66	-0.47	-0.13	-0.10	0.36	0.09	-0.19	-0.04
chrIV	1250082	1250139	.	-0.24	-0.51	-0.51	-0.18	-1.08	-0.44	-0.20	-0.36
chrXV	613690	613743	.	0.23	0.28	0.30	0.31	-0.00	0.03	-0.24	-0.41
chrX	373779	373838	.	-0.67	-0.22	-0.39	-0.47	0.77	-0.18	-0.13	0.15
chrXV	657185	657244	.	-0.32	-0.43	-0.34	-0.41	0.23	0.52	0.54	-0.05
chrV	297639	297683	.	-0.23	1.10	1.07	0.39	0.49	0.44	0.53	-0.12
chrXVI	545237	545296	.	-0.40	-0.42	-0.38	-0.50	-0.23	-0.46	0.07	0.19
chrV	557465	557512	.	-0.04	-0.11	-0.13	-0.14	0.06	0.48	-0.17	-0.48
chrI	46046	46105	.	0.58	0.20	0.27	0.20	-0.44	0.00	0.20	-0.25
chrIV	513954	514013	.	0.66	0.07	-0.06	0.56	0.32	-0.13	0.55	0.77
chrIV	452418	452464	.	0.11	-0.59	-0.13	0.17	0.39	0.31	0.36	-0.03
chrIV	390770	390824	.	0.24	0.36	0.49	0.12	-0.54	-0.01	-0.09	-0.32
chrV	283529	283588	.	0.13	0.58	0.33	0.16	0.83	0.13	-0.17	-0.27
chrIII	298914	298973	.	0.08	-0.36	-0.77	-0.32	-1.37	-1.41	0.12	0.05
chrIV	357267	357318	.	0.81	1.08	0.69	0.12	-0.62	-1.05	0.03	-0.33
chrX	364979	365023	.	-0.09	0.39	0.56	0.28	0.76	0.77	0.00	-0.02
chrXV	660185	660244	.	-1.27	0.04	-0.65	-0.45	-0.41	-0.25	-0.20	0.13
chrXIV	109030	109089	.	0.65	-0.14	0.20	0.76	-0.69	-0.92	0.28	-0.19
chrV	554765	554824	.	-0.70	-0.59	-0.25	0.03	-0.46	0.20	-0.20	0.01
chrVII	89003	89062	.	0.19	0.06	0.25	0.01	-0.56	-1.15	-0.16	0.01
chrXII	157815	157874	.	0.01	-0.57	-0.45	-0.65	0.86	-0.04	-0.26	0.23
chrXII	161417	161472	.	0.63	0.24	0.52	0.29	0.88	0.49	-0.37	0.16
chrXV	647385	647444	.	-0.62	-0.59	-0.43	-0.56	-0.82	-0.58	-0.34	-0.19
chrIV	318366	318416	.	-0.69	-0.11	0.30	-0.44	1.02	0.74	-0.38	-0.24
chrXII	366257	366311	.	0.87	0.89	0.72	0.40	1.59	0.69	-0.12	-0.32
chrIV	348665	348724	.	-1.20	-0.92	-0.85	-1.00	-1.25	-0.47	-0.21	0.15
chrXII	216978	217037	.	0.36	-0.27	-0.33	0.67	0.08	-0.15	0.73	0.93
chrIX	340029	340088	.	-0.49	0.00	-0.33	-0.29	1.07	-0.04	-0.18	-0.12
chrVII	45803	45859	.	-0.06	-0.36	-0.40	-0.23	-0.99	-0.87	-0.31	-0.08
chrXVI	687037	687095	.	-0.40	-0.23	0.05	-0.22	0.66	0.54	-0.31	-0.10
chrIII	114984	115043	.	-0.60	0.08	-0.12	-0.42	1.10	0.36	-0.22	-0.32
chrVI	262196	262255	.	-0.40	-0.80	-0.99	-0.74	-1.13	-1.21	0.06	0.26
chrXIV	80432	80489	.	-0.35	-0.74	0.02	-0.09	-0.13	0.25	-0.21	-0.49
chrIII	237428	237472	.	-0.02	0.11	0.50	0.06	0.59	0.71	-0.23	-0.18
chrXII	237181	237228	.	-0.37	0.82	0.60	0.08	1.44	0.59	-0.19	-0.09
chrIV	1240489	1240540	.	0.00	0.20	0.48	-0.29	1.34	1.38	-0.13	-0.41
chrXV	585693	585740	.	0.28	-0.50	-0.19	0.24	-1.00	-0.98	-0.18	-0.30
chrIII	243419	243468	.	0.11	0.23	0.03	0.07	-0.84	0.49	-0.25	-0.20
chrIII	68203	68251	.	0.38	0.37	0.91	0.32	1.07	0.13	0.56	-0.23
chrXVI	474437	474494	.	0.21	-0.34	-0.34	0.02	-1.16	-0.97	-0.09	-0.29
chrVII	116	160	.	2.06	2.33	2.44	2.35	1.64	1.00	1.94	1.44
chrX	369680	369736	.	-0.82	-0.09	-0.10	-1.05	0.76	0.16	-0.30	0.02
chrV	446992	447050	.	1.12	0.48	0.45	1.26	0.59	0.39	0.71	0.46
chrVI	221707	221751	.	0.42	0.43	0.61	-0.10	-0.41	0.01	-0.51	-0.88
chrXVI	502750	502795	.	1.33	0.73	0.73	0.69	0.06	-0.09	-0.10	-0.46
chrX	361279	361323	.	-0.19	0.01	0.19	-0.10	0.22	0.70	0.11	-0.20
chrXV	677985	678034	.	0.08	0.34	0.17	0.22	-0.31	-0.17	-0.19	0.30
chrXII	159624	159669	.	0.00	0.12	0.06	0.04	0.93	0.19	0.08	0.02
chrXVI	399137	399196	.	-0.39	0.13	0.23	-0.02	-0.44	0.35	-0.17	-0.22
chrIV	482314	482373	.	-1.07	-1.07	-0.30	-0.88	-0.06	-0.72	-0.05	0.55
chrIII	246917	246973	.	0.05	0.19	0.17	-0.07	-1.13	-0.05	-0.22	-0.40
chrXIV	212367	212417	.	0.08	0.20	-0.06	-0.02	-0.65	-1.15	-0.23	-0.11
chrIV	316573	316624	.	-0.14	0.19	0.34	-0.61	1.25	0.97	-0.04	-0.33
chrXI	516363	516409	.	1.62	0.84	0.64	1.43	1.01	0.52	0.81	-0.22
chrVI	68593	68648	.	-0.35	0.06	-0.03	-0.14	0.30	0.62	0.37	0.05
chrXV	617985	618044	.	-0.17	-0.61	-0.31	-0.57	-0.26	-0.59	-0.17	0.08
chrIV	437113	437172	.	-0.31	0.19	0.12	0.02	0.82	0.11	0.33	0.25
chrXVI	699636	699689	.	0.05	-0.11	0.24	0.01	0.08	0.25	0.03	-0.06
chrXII	223178	223237	.	-0.45	0.06	-0.09	-0.34	1.02	0.22	-0.08	0.07
chrXVI	508736	508795	.	0.51	0.29	-0.08	0.29	1.30	0.60	0.10	-0.14
chrIII	113984	114043	.	-0.59	0.01	-0.17	-0.49	1.37	0.34	-0.38	-0.36
chrVI	86095	86149	.	-0.01	-0.17	-0.42	-0.33	-1.18	-1.17	-0.05	-0.02
chrIV	477713	477772	.	-0.63	-0.07	-0.05	-0.16	0.70	0.30	-0.18	-0.05
chrI	50346	50391	.	-0.80	-0.22	-0.21	0.09	-0.79	-0.08	-0.08	0.12
chrVI	246199	246247	.	-0.09	-0.03	-0.10	-0.12	-1.08	-0.76	-0.09	-0.04
chrIII	206619	206665	.	0.17	0.04	0.44	0.38	-0.81	0.55	-0.37	-0.06
chrXV	606486	606543	.	0.61	-0.23	-0.44	0.42	-1.08	-0.44	-0.13	-0.26
chrXII	231178	231237	.	0.15	0.04	-0.31	0.01	1.68	0.36	0.65	-0.09
chrVII	8201	8257	.	-0.10	-0.28	0.06	-0.29	-0.33	0.42	0.02	-0.03
chrIV	325565	325624	.	-0.47	-0.01	-0.15	-0.58	0.85	-0.05	-0.15	0.02
chrXI	509059	509107	.	-0.06	0.36	0.38	-0.15	0.46	0.62	-0.18	-0.07
chrVI	220596	220643	.	1.74	1.19	1.36	1.97	0.47	0.48	-0.03	-0.39
chrXV	589095	589139	.	0.24	-0.03	-0.05	0.60	-0.80	-0.54	0.10	-0.02
chrXV	581385	581444	.	0.08	-0.61	-0.65	0.21	-1.36	-1.11	-0.02	0.70
chrIII	281814	281873	.	-0.10	-0.05	0.07	0.21	-0.12	-0.39	-0.17	0.12
chrVI	204497	204554	.	-0.10	0.76	0.22	-0.32	1.46	0.43	-0.29	-0.53
chrXV	632187	632232	.	-0.48	-1.00	-0.89	-0.31	-1.53	-1.53	0.01	0.06
chrVII	22404	22450	.	1.01	-0.04	0.04	0.56	0.13	-0.14	0.15	-0.16
chrI	20154	20202	.	0.09	-0.39	-0.21	-0.04	-0.52	0.13	0.10	0.15
chrXV	612685	612744	.	0.00	0.00	-0.99	0.00	-1.13	-0.79	-0.02	0.58
chrXVI	689237	689296	.	-1.07	-0.77	-0.87	-0.75	-0.38	-0.46	-0.01	0.62
chrXVI	479137	479196	.	-0.69	-0.20	-0.93	-0.81	-1.43	-1.74	-0.33	-0.21
chrXVI	574739	574790	.	0.40	0.12	0.42	0.60	0.31	0.67	0.05	-0.01
chrVII	60502	60561	.	-0.28	0.31	-0.48	-0.63	0.36	0.08	-0.14	0.32
chrXVI	675937	675989	.	0.00	0.44	-0.61	0.00	-0.73	-0.41	-0.18	0.76
chrXII	368855	368912	.	1.38	0.22	0.24	1.22	1.03	0.03	0.86	-0.22
chrIII	116384	116443	.	-0.72	-0.39	-0.30	-0.74	0.64	0.14	-0.35	-0.35
chrVI	252698	252750	.	0.15	-0.02	-0.26	-0.21	-0.38	-0.41	0.10	-0.04
chrX	391882	391927	.	1.01	0.96	0.85	0.23	-0.69	0.22	0.05	-0.39
chrVI	265496	265555	.	0.22	-0.21	-0.23	0.36	-0.86	-1.07	0.53	0.23
chrIII	250614	250673	.	-0.12	0.10	-0.39	-0.00	-0.82	-0.69	-0.38	-0.08
chrXI	529851	529905	.	-0.07	0.03	-0.03	-0.07	0.79	1.00	-0.12	-0.21
chrVII	18203	18254	.	-0.66	-0.10	-0.15	-0.51	0.59	0.00	0.14	0.13
chrVII	65807	65856	.	-0.55	0.00	-0.14	-0.06	0.69	0.41	-0.19	0.32
chrVI	223095	223154	.	-0.46	0.26	-0.15	-0.45	-0.70	-0.58	-0.30	0.34
chrXIV	185259	185318	.	0.00	0.00	-0.07	-0.28	-0.34	-0.56	0.04	1.04
chrIII	313414	313473	.	-0.07	0.26	0.13	-0.26	0.15	0.18	-0.08	-0.23
chrV	564965	565024	.	-0.97	0.00	-1.25	-1.04	-0.28	-0.73	-0.51	0.53
chrXVI	456541	456588	.	-0.05	0.41	0.28	-0.12	0.94	0.75	-0.03	-0.04
chrIV	432813	432862	.	-0.04	0.18	0.14	-0.13	-0.09	0.17	-0.12	0.14
chrXII	373855	373914	.	0.69	-0.61	-0.55	0.37	0.52	-0.67	0.35	-0.15
chrXVI	517436	517489	.	-0.16	0.22	0.24	-0.26	0.60	0.33	-0.15	-0.31
chrXI	505351	505410	.	-0.12	-0.49	-0.21	-0.06	-0.64	-0.11	0.04	0.17
chrXVI	558637	558693	.	-0.31	-0.07	0.04	-0.22	1.04	0.33	-0.16	-0.06
chrII	504610	504664	.	0.46	0.18	0.25	0.18	-0.81	-0.51	0.09	-0.07
chrIV	376568	376627	.	-0.52	-0.28	-0.10	-0.12	-0.59	-0.59	-0.00	0.16
chrXVI	553537	553596	.	-0.17	-0.28	0.21	0.00	1.09	0.55	-0.18	-0.22
chrIV	333270	333321	.	0.22	0.56	0.63	0.16	0.81	0.33	-0.12	-0.06
chrIII	66707	66758	.	1.20	1.48	1.72	1.29	1.21	0.57	0.79	-0.10
chrXII	155516	155571	.	-0.29	0.29	0.23	-0.40	1.27	0.49	-0.06	-0.10
chrIII	230630	230674	.	0.03	1.44	1.26	0.34	1.59	0.82	-0.24	-0.28
chrXVI	687951	687995	.	-0.67	-0.29	-0.44	-0.87	-0.49	-0.42	0.06	0.67
chrXIV	176659	176718	.	-0.66	-0.69	-0.64	-0.47	-0.90	-0.35	-0.30	0.08
chrI	30545	30604	.	-0.22	0.34	0.18	-0.53	1.06	0.83	0.58	-0.16
chrIX	365842	365886	.	0.15	0.60	0.42	0.69	1.05	0.85	0.07	-0.11
chrXI	531351	531410	.	-0.70	-0.71	-0.06	-0.26	0.22	0.30	-0.02	-0.13
chrXVI	488736	488795	.	-1.29	-0.64	-0.93	0.00	-1.24	-1.38	-0.16	0.89
chrIII	33405	33459	.	-0.83	0.48	0.62	-0.27	1.35	0.53	-0.42	-0.11
chrX	372881	372932	.	-0.54	0.56	0.50	0.09	1.14	0.26	-0.19	0.04
chrXI	517851	517910	.	1.73	1.42	1.09	1.10	1.85	1.18	0.73	0.13
chrIV	1224581	1224639	.	0.15	0.22	0.36	-0.22	0.23	-0.70	-0.24	-0.14
chrXII	152516	152567	.	-0.24	0.31	-0.17	0.07	1.16	0.42	-0.30	-0.28
chrIII	275616	275671	.	-0.23	-0.29	-0.05	0.17	-0.10	0.34	-0.01	-0.00
chrXVI	699940	699993	.	0.26	-0.15	0.18	0.37	-0.11	0.23	0.06	-0.12
chrXII	224378	224437	.	-0.69	-0.05	-0.64	-1.13	0.63	-0.18	-0.49	0.06
chrVI	85493	85552	.	-0.50	0.06	-0.07	0.32	-1.14	-0.92	-0.03	0.11
chrXVI	436137	436196	.	0.46	-0.15	-0.07	0.31	0.15	0.10	0.20	0.21
chrIV	378879	378927	.	0.05	-0.15	-0.64	-0.26	-0.76	-1.28	0.01	0.77
chrIII	274429	274473	.	-0.35	-0.21	0.06	-0.23	0.02	0.43	-0.11	-0.26
chrVII	45902	45954	.	-0.02	-0.23	-0.33	0.06	-1.04	-0.71	-0.27	-0.10
chrIII	234115	234171	.	0.06	0.30	0.39	0.12	1.40	1.02	-0.23	0.05
chrII	521206	521265	.	-0.67	-0.48	-0.52	0.09	-0.86	-0.56	-0.29	-0.29
chrIV	470613	470672	.	-0.72	-0.29	-0.36	-0.60	0.35	-0.28	-0.10	0.17
chrXI	535051	535108	.	-0.31	-0.23	0.00	-0.17	-0.24	0.45	-0.22	-0.05
chrXIV	209059	209118	.	-0.81	-0.49	-0.62	-0.18	-1.20	-1.32	-0.14	0.24
chrIV	327865	327924	.	-0.72	0.31	0.15	-0.23	1.10	0.23	-0.14	-0.14
chrI	50248	50304	.	-0.75	-0.06	-0.37	-0.62	-0.96	-0.06	-0.07	0.10
chrIII	35703	35756	.	-0.58	0.21	0.04	-0.37	1.09	0.19	-0.28	-0.08
chrVI	184795	184854	.	0.13	-0.07	0.40	-0.01	0.49	1.24	-0.08	-0.33
chrXVI	500136	500195	.	-0.26	-0.19	0.05	-0.38	-0.11	0.31	-0.33	-0.17
chrXIV	71234	71287	.	0.01	-0.30	-0.22	0.30	-0.57	0.14	-0.06	-0.11
chrX	388982	389030	.	0.49	0.12	0.41	-0.05	0.09	0.49	0.19	0.21
chrXII	390157	390210	.	0.48	-0.02	0.04	0.59	-0.56	0.06	0.24	-0.14
chrXIV	179359	179418	.	0.07	-0.64	-0.23	0.05	-1.23	-0.54	-0.19	0.08
chrXII	235778	235829	.	0.37	0.25	0.43	0.16	1.37	0.38	-0.18	-0.11
chrXVI	407937	407996	.	0.12	0.10	0.15	0.24	0.20	0.09	0.05	0.20
chrVII	43901	43960	.	-0.54	-0.37	-0.99	-0.75	-1.73	-1.56	-0.22	0.05
chrXII	165319	165373	.	0.43	0.48	0.52	0.18	0.52	0.43	-0.03	-0.13
chrX	374579	374638	.	0.97	1.19	1.44	0.59	1.34	0.30	0.78	-0.19
chrXVI	511836	511895	.	-0.78	-0.06	0.32	-0.72	1.80	1.08	0.94	-0.09
chrXV	588487	588531	.	0.48	0.07	-0.08	0.33	-1.11	-0.84	0.11	-0.35
chrXVI	414638	414682	.	-0.20	0.07	0.27	0.21	1.17	0.61	-0.16	-0.05
chrIII	230315	230374	.	0.01	0.96	0.59	-0.08	1.18	0.30	-0.30	-0.30
chrXI	500351	500396	.	-0.46	-0.49	-0.35	-0.30	-0.89	-0.03	-0.25	0.02
chrXII	367155	367214	.	0.21	0.06	-0.21	0.13	0.98	0.10	-0.02	0.06
chrIII	127584	127643	.	0.42	0.63	0.77	0.20	1.25	0.74	0.07	-0.11
chrXVI	503836	503880	.	0.57	0.19	0.54	0.16	0.51	0.34	0.11	-0.11
chrIII	265621	265667	.	0.52	-0.04	-0.06	0.60	-0.40	0.04	0.08	-0.21
chrXVI	516436	516495	.	-0.41	-0.48	-0.16	-1.26	0.50	-0.10	-0.25	-0.21
chrXV	676888	676932	.	0.47	-0.01	0.50	0.65	0.01	0.79	-0.20	-0.15
chrXVI	473040	473093	.	-0.08	0.18	-0.53	0.21	-0.77	-0.76	0.26	0.73
chrIV	349066	349122	.	0.07	0.13	0.18	0.11	0.58	0.44	-0.27	-0.56
chrIII	288314	288373	.	-0.95	-0.98	-0.89	-0.81	-1.56	-1.45	-0.05	0.34
chrIII	115284	115343	.	-0.54	-0.56	-0.54	-0.65	0.62	-0.09	-0.09	0.41
chrII	510506	510565	.	-0.74	-0.54	-0.17	-0.13	-0.99	-0.39	0.02	0.09
chrXV	655485	655537	.	-0.41	-0.57	-0.28	-0.02	0.07	0.11	-0.04	-0.06
chrXIV	85233	85278	.	-0.09	0.04	0.39	0.01	1.03	0.72	-0.45	-0.43
chrIII	47501	47560	.	-0.12	0.31	-0.00	0.21	1.25	0.35	-0.30	-0.27
chrIII	288514	288573	.	-0.55	-0.52	-0.56	-0.42	-1.46	-1.32	-0.09	0.17
chrX	376479	376538	.	-1.18	-0.52	-0.59	0.00	0.65	-0.56	-0.12	0.05
chrXIV	106334	106387	.	1.09	0.81	0.26	0.76	-0.95	-0.10	-0.00	-0.44
chrII	494206	494265	.	0.00	0.00	-0.70	-1.07	-0.34	-0.45	-0.34	0.29
chrXVI	677737	677786	.	-0.10	0.41	0.44	0.10	0.02	0.19	0.01	0.21
chrXVI	507939	507994	.	0.21	0.32	-0.04	0.06	0.80	0.40	0.06	0.09
chrIII	82602	82661	.	0.00	0.11	0.04	-0.36	0.57	-0.21	0.04	0.53
chrII	483006	483055	.	-0.22	0.43	0.19	-0.17	0.88	0.36	-0.34	-0.12
chrIII	57501	57560	.	0.41	0.94	1.00	0.09	0.26	0.89	-0.29	-0.08
chrXVI	492547	492591	.	0.58	0.21	-0.19	0.15	-0.87	-0.27	0.06	-0.12
chrVI	192395	192452	.	-0.08	0.15	0.04	-0.33	1.30	0.35	-0.42	-0.27
chrV	537765	537824	.	-1.52	-1.03	-0.76	-0.87	-1.59	-1.23	-0.23	0.01
chrVI	268696	268755	.	-0.95	-0.51	-0.79	0.00	-1.69	-1.57	0.94	0.50
chrXI	529952	529996	.	-0.22	-0.12	0.09	-0.37	0.81	1.10	-0.02	-0.02
chrII	514906	514965	.	-0.07	-0.64	-0.64	-0.01	-0.65	-0.17	0.02	-0.17
chrV	273430	273485	.	-0.29	0.18	-0.06	0.02	-0.49	0.12	-0.20	-0.08
chrVII	71302	71361	.	-0.08	-0.34	-0.14	-0.10	0.06	0.42	-0.10	-0.30
chrIV	1236691	1236736	.	1.32	0.70	0.69	1.34	0.12	0.50	0.69	0.10
chrIV	351266	351321	.	-0.43	-0.35	-0.60	-0.45	-0.69	-0.40	-0.09	0.11
chrXVI	534343	534395	.	-0.43	-0.91	-0.46	-0.19	-1.29	-0.54	-0.23	-0.12
chrXVI	557837	557896	.	-0.23	-0.32	-0.40	-0.50	0.63	-0.04	-0.25	0.33
chrI	16644	16699	.	-0.12	-0.18	-0.20	-0.08	-0.47	-0.01	0.40	0.44
chrVI	73293	73352	.	-0.25	0.09	-0.91	-0.11	-0.96	-0.03	-0.28	0.07
chrII	489314	489360	.	0.96	0.23	0.53	0.97	1.23	0.74	0.26	-0.24
chrI	41147	41191	.	0.04	0.23	0.36	0.12	0.50	0.71	0.28	0.18
chrXII	237478	237537	.	-0.83	0.19	0.11	-0.22	1.11	0.16	-0.20	-0.13
chrXVI	436637	436696	.	-0.19	-1.65	-1.10	-0.70	-0.79	-0.47	-0.14	0.18
chrVI	55393	55438	.	0.84	0.42	0.17	0.78	-1.01	-0.76	0.29	0.20
chrIV	447913	447972	.	-0.47	-0.42	-0.27	-0.63	0.13	0.04	-0.38	0.04
chrXV	588789	588839	.	0.61	0.03	-0.28	0.76	-1.09	-0.77	0.23	-0.04
chrXV	655285	655344	.	-0.08	-0.16	0.07	-0.01	0.02	0.15	0.20	0.07
chrXVI	572037	572096	.	-0.37	0.07	-0.18	-0.40	0.34	0.03	-0.36	-0.18
chrIV	1222381	1222436	.	0.11	-0.52	-1.00	-0.18	-1.62	-1.67	-0.29	0.31
chrVI	72400	72449	.	-0.10	0.20	0.35	0.12	-0.03	0.47	0.08	-0.34
chrX	377683	377734	.	-0.73	-0.15	-0.32	-0.60	0.59	-0.05	-0.01	0.35
chrI	25653	25702	.	0.67	0.85	0.94	0.97	0.99	1.58	0.42	0.31
chrIII	267615	267670	.	2.42	-1.00	-1.41	2.31	-1.13	-0.85	1.34	-0.21
chrIV	649739	649783	.	1.41	0.57	0.53	1.29	0.72	0.56	0.94	0.65
chrXVI	694938	694991	.	0.57	0.43	0.68	0.07	0.62	0.35	0.04	-0.51
chrXII	372355	372414	.	0.18	0.41	0.23	0.17	1.06	-0.06	-0.19	-0.19
chrXVI	517245	517289	.	1.58	1.48	1.85	2.17	1.48	0.75	0.83	0.65
chrXVI	489339	489393	.	-0.03	0.47	0.35	0.46	-0.39	-0.44	-0.02	0.04
chrVII	70813	70861	.	-0.35	-0.33	-0.04	0.00	0.20	0.39	-0.11	-0.22
chrXII	155915	155967	.	-0.26	-0.17	0.25	-0.04	1.07	0.29	-0.08	-0.14
chrIII	116184	116242	.	-0.26	-0.88	-0.45	-0.38	0.73	0.25	-0.35	-0.23
chrXVI	496038	496089	.	-0.12	-0.58	-0.10	-0.27	-0.70	0.08	-0.39	-0.30
chrIII	133084	133143	.	0.52	0.03	-0.07	0.67	1.23	0.43	0.35	-0.03
chrIII	12301	12360	.	0.13	-0.33	0.13	0.30	-0.21	-0.06	0.76	1.17
chrX	360079	360138	.	-0.60	0.02	-0.11	-0.32	-0.01	0.41	0.34	0.69
chrIII	122384	122443	.	0.21	-0.02	0.01	-0.20	0.29	-0.25	0.13	-0.24
chrIII	81502	81561	.	-0.48	-0.19	-0.13	-0.21	0.78	0.12	-0.32	-0.16
chrV	295329	295388	.	-0.09	0.16	0.06	-0.61	0.14	-0.03	0.28	-0.25
chrIV	1260481	1260536	.	-0.19	-0.06	-0.21	1.03	0.16	-0.45	0.00	-0.24
chrVI	64392	64449	.	0.64	0.76	0.66	0.35	-0.05	-0.11	-0.08	-0.17
chrXII	223678	223730	.	0.09	-0.05	0.19	-0.06	1.41	0.72	-0.15	-0.21
chrVI	185595	185654	.	0.05	0.35	0.43	-0.18	0.60	1.03	-0.34	-0.72
chrIX	349335	349383	.	-0.19	0.26	0.06	-0.31	1.18	0.68	-0.01	-0.10
chrIV	360966	361021	.	-0.60	-0.25	-0.71	-0.10	-1.33	-1.48	-0.10	-0.29
chrXI	525951	525998	.	0.64	0.57	0.57	0.69	0.54	0.95	-0.16	-0.35
chrII	510407	510462	.	-0.37	-0.44	-0.23	-0.16	-1.11	-0.39	0.02	0.06
chrXVI	470537	470594	.	-0.33	0.37	0.36	-0.12	-0.62	-0.22	-0.24	-0.09
chrXVI	540148	540196	.	-0.50	-0.25	-0.29	0.21	-0.32	-0.19	0.08	0.12
chrXII	225978	226037	.	-0.35	0.13	-0.14	-0.84	1.36	0.22	-0.18	-0.14
chrVII	6505	6559	.	0.44	0.70	0.92	0.47	1.25	1.05	0.31	0.26
chrVII	36006	36053	.	0.14	-0.46	-0.20	-0.05	-0.95	-0.96	0.41	0.23
chrIII	286614	286673	.	0.00	-0.56	-0.75	-0.64	-1.21	-1.35	-0.25	0.34
chrIV	458013	458072	.	-0.37	0.07	0.06	-0.40	0.85	0.08	-0.22	-0.16
chrIII	297622	297672	.	-0.36	-0.64	-0.38	-0.02	-1.50	-1.17	-0.11	0.26
chrXII	144722	144774	.	-0.73	-0.08	0.02	-0.90	1.11	0.59	-0.19	-0.01
chrXV	628686	628739	.	0.27	0.07	-0.48	0.35	-0.76	-0.36	0.36	0.14
chrIII	45701	45760	.	-0.20	-0.04	0.41	-0.39	1.48	0.47	-0.45	-0.34
chrXVI	568451	568496	.	0.37	0.24	0.29	0.18	1.15	0.80	0.13	-0.05
chrIV	464918	464971	.	0.18	0.60	0.29	0.13	1.03	0.12	0.01	-0.06
chrV	564865	564924	.	0.00	0.00	-0.74	-1.31	0.13	-0.37	-0.44	0.52
chrXVI	710736	710795	.	-0.25	-0.21	-0.41	0.13	-1.11	-0.75	-0.03	-0.22
chrV	492367	492411	.	1.67	1.19	1.23	0.98	1.15	0.35	0.69	0.48
chrXIV	96900	96959	.	0.30	-0.36	-0.37	0.41	-0.02	-0.41	0.58	0.92
chrXII	224878	224937	.	-0.67	-0.21	-0.56	-0.61	0.54	-0.47	-0.13	0.50
chrX	391994	392038	.	1.06	0.79	0.95	0.02	-0.89	0.11	-0.33	-0.64
chrVI	187695	187753	.	-0.14	-0.28	0.11	-0.01	0.87	0.54	-0.01	0.11
chrV	553869	553924	.	-0.66	-0.42	-0.11	-0.67	-0.29	0.08	-0.25	-0.44
chrXVI	562544	562596	.	-0.24	0.12	-0.28	-0.07	1.27	0.51	0.06	-0.04
chrXVI	527147	527191	.	0.39	0.14	0.13	-0.03	-1.02	-0.35	0.27	-0.03
chrXI	532251	532310	.	-0.42	-0.70	-0.45	-0.39	-0.27	-0.07	0.04	0.13
chrVI	246996	247055	.	-0.56	-0.74	-0.29	-0.33	-1.26	-1.05	-0.14	0.29
chrXIV	206659	206718	.	-1.05	-1.22	-0.91	-0.79	-1.33	-1.24	-0.25	0.41
chrI	31847	31891	.	0.10	0.51	0.45	0.18	0.84	0.77	-0.05	-0.38
chrVI	84393	84449	.	1.07	-1.30	-0.80	1.39	-1.64	-1.62	0.77	0.33
chrV	282931	282981	.	0.83	1.09	1.39	0.64	1.11	0.58	0.01	-0.23
chrXI	513251	513310	.	0.34	0.57	0.68	0.01	0.91	0.28	0.16	-0.11
chrII	483406	483465	.	-0.27	0.12	0.28	-0.45	0.72	0.01	-0.19	-0.20
chrII	498806	498865	.	-0.14	-0.10	0.06	-0.13	0.09	0.27	-0.14	0.22
chrIV	324965	325024	.	-0.13	0.44	0.08	0.28	1.18	0.59	-0.10	-0.09
chrX	355788	355838	.	0.53	0.20	0.36	0.19	-0.59	0.09	-0.12	-0.05
chrIV	377869	377915	.	-0.03	0.22	0.04	0.05	-0.21	-0.62	0.19	0.03
chrX	394182	394228	.	0.26	0.27	0.40	-0.06	-0.73	0.17	-0.20	0.05
chrXV	602185	602244	.	-0.87	-0.60	-0.68	-0.52	-0.35	-0.09	-0.12	-0.24
chrXII	362759	362813	.	-0.63	0.31	0.57	-0.37	0.85	0.60	-0.42	-0.39
chrIV	518797	518856	.	0.79	0.01	-0.07	0.71	0.31	0.11	0.01	-0.12
chrXII	147816	147874	.	-0.41	-0.10	0.12	-0.69	0.81	0.43	-0.39	-0.41
chrIV	1237481	1237540	.	0.75	0.42	0.42	0.85	-0.07	-0.16	0.57	0.38
chrIV	342073	342120	.	-0.44	-0.10	0.15	-0.12	-0.07	0.34	-0.39	-0.04
chrIV	318465	318514	.	-0.73	-0.01	0.15	-0.50	1.02	0.80	-0.47	-0.34
chrIV	326170	326224	.	-0.36	0.16	0.20	-0.67	0.92	0.06	-0.22	-0.21
chrIII	230021	230073	.	0.22	1.24	1.33	0.21	1.52	0.50	-0.28	-0.17
chrXVI	504538	504584	.	0.86	0.01	0.29	0.15	0.49	0.35	-0.12	-0.23
chrXV	662098	662143	.	-0.04	-0.14	0.06	-0.25	-0.65	0.00	-0.14	-0.23
chrXVI	434337	434394	.	-0.02	-0.80	-0.76	-0.69	-0.91	-0.27	-0.30	0.22
chrXIV	213159	213218	.	-0.38	-0.14	-0.53	0.08	-1.01	-1.49	-0.21	-0.04
chrXIV	206460	206518	.	-0.29	-0.81	-0.86	-0.00	-1.19	-1.16	-0.41	-0.03
chrII	499406	499465	.	-0.36	-0.16	-0.16	-0.39	0.05	-0.18	0.27	0.43
chrVI	229501	229552	.	-0.09	-0.43	-0.06	-0.18	-0.90	-0.62	-0.27	-0.27
chrIV	1247186	1247238	.	-0.42	-0.09	0.00	-0.46	-0.30	0.13	-0.27	0.22
chrIV	351565	351624	.	-0.46	-0.95	-0.61	-0.23	-1.28	-0.81	-0.10	-0.21
chrXVI	426145	426189	.	0.34	0.25	0.41	0.17	0.53	0.21	-0.04	0.06
chrXV	649385	649444	.	-0.42	-0.27	-0.30	-0.17	-0.83	-0.36	-0.15	0.16
chrIII	293714	293773	.	-0.35	-0.34	-0.54	-0.21	-1.17	-0.85	0.12	0.08
chrIV	445813	445872	.	-0.96	0.23	-0.28	-0.73	0.74	0.28	-0.33	-0.07
chrVII	25316	25360	.	1.09	1.08	1.11	1.04	0.66	0.34	0.24	0.16
chrIV	1235581	1235638	.	-0.33	0.07	-0.29	-0.17	-0.50	-0.14	0.04	0.08
chrV	284131	284188	.	0.33	0.30	0.58	-0.27	0.88	0.23	-0.20	-0.56
chrIII	304614	304673	.	-0.12	-0.37	-0.04	-0.06	-0.50	0.06	-0.08	-0.08
chrXIV	103631	103686	.	0.26	-0.34	-0.68	0.04	-0.81	-0.03	0.11	-0.09
chrVII	62602	62661	.	-0.57	-0.15	-0.23	-0.41	0.52	0.12	-0.48	-0.15
chrIV	463813	463872	.	-0.48	0.29	-0.17	-0.36	1.04	0.11	-0.23	-0.19
chrII	503717	503762	.	0.66	0.41	0.37	0.64	-0.31	0.32	0.02	-0.06
chrIII	5001	5060	.	0.35	-0.28	-0.62	0.37	-1.47	-1.53	0.64	0.08
chrXV	621485	621544	.	0.10	-0.06	-0.17	0.05	-0.32	-0.32	0.02	0.00
chrXV	677592	677636	.	0.57	0.68	1.24	1.10	0.46	0.73	0.11	0.11
chrIV	452113	452172	.	0.35	-0.46	-0.38	0.54	0.27	0.20	0.30	-0.18
chrXII	214678	214737	.	-0.14	-0.17	0.07	-0.26	-0.49	0.06	0.01	0.15
chrI	49646	49705	.	-0.78	-0.59	-0.32	-0.50	-1.05	-0.26	-0.20	-0.00
chrVI	206895	206954	.	-0.60	-0.25	-0.25	-0.58	1.07	0.26	-0.25	0.22
chrVI	241995	242054	.	-0.50	-0.30	-0.55	-0.18	-1.41	-1.18	-0.01	0.34
chrXVI	407437	407486	.	0.97	1.34	1.19	0.80	0.55	0.65	-0.26	-0.26
chrXIV	89330	89388	.	0.83	0.65	0.64	0.73	1.03	0.36	0.85	-0.03
chrIII	42001	42060	.	0.00	0.05	-0.34	-0.68	0.24	-0.30	-0.21	0.47
chrII	518206	518259	.	-0.09	-0.42	-0.70	-0.28	-0.77	-0.12	-0.39	-0.22
chrIV	317272	317324	.	-0.28	-0.10	0.29	-0.14	0.73	0.59	-0.20	-0.46
chrXII	166915	166972	.	-0.03	0.02	0.56	-0.01	0.35	0.34	-0.14	-0.04
chrIV	1231483	1231537	.	-0.20	-2.45	-0.58	-0.51	-0.81	-0.23	0.23	0.02
chrXIV	191459	191514	.	-0.23	-0.27	-0.14	-0.51	-0.76	-0.08	-0.28	-0.22
chrI	37049	37100	.	-0.34	-0.10	0.22	0.02	0.08	0.40	-0.38	0.12
chrIII	92502	92561	.	0.79	0.48	0.42	0.69	-0.07	0.10	0.47	0.59
chrVI	227105	227154	.	0.58	0.47	0.34	0.52	-1.00	-0.14	-0.01	-0.16
chrIV	311865	311924	.	0.00	0.07	-0.27	0.22	0.04	0.21	-0.17	-0.36
chrVII	9613	9658	.	-0.30	-0.22	-0.41	-0.10	-0.35	-0.07	-0.17	0.19
chrIII	211315	211359	.	0.48	0.65	0.64	0.55	1.04	0.70	0.37	-0.83
chrVI	264096	264155	.	0.06	-0.55	-0.17	-0.10	-1.18	-1.11	0.46	0.22
chrXI	532660	532705	.	0.27	-0.09	0.42	0.29	0.22	0.80	-0.11	-0.23
chrXIV	181663	181718	.	0.02	0.36	-0.12	-0.39	-0.73	-0.56	-0.29	-0.23
chrIII	2501	2559	.	2.14	-0.34	-0.46	2.02	-1.06	-1.40	0.70	-0.24
chrIV	333767	333824	.	-0.01	0.12	0.15	0.14	1.00	0.04	-0.15	0.00
chrXII	370962	371007	.	0.93	0.95	0.85	0.43	0.85	-0.11	-0.04	-0.59
chrXV	643891	643944	.	-0.44	-0.14	-0.95	-0.24	-1.07	-0.90	-0.39	-0.30
chrII	493209	493262	.	-0.18	0.51	0.46	-0.11	0.68	0.37	-0.28	-0.38
chrI	29246	29303	.	-0.33	0.16	0.21	-0.25	0.27	0.06	0.06	0.20
chrIII	312614	312673	.	0.11	-0.04	0.01	-0.32	-0.03	0.21	-0.11	0.08
chrIV	1256081	1256140	.	-0.29	-0.47	-0.99	-0.41	-1.41	-1.17	-0.06	0.29
chrXIV	106633	106686	.	0.57	-0.29	-0.04	0.17	-1.13	-0.59	0.08	-0.09
chrXVI	424037	424096	.	-0.50	-0.15	0.16	-0.40	1.32	1.11	-0.13	0.11
chrIV	380270	380326	.	-0.09	0.11	-0.01	-0.11	-0.69	-1.12	-0.11	0.16
chrX	377284	377336	.	-0.77	0.15	-0.34	-0.76	0.83	-0.02	-0.21	0.34
chrVI	236095	236154	.	-0.25	-0.11	-0.39	-0.12	-1.39	-1.48	-0.17	-0.22
chrXVI	500836	500895	.	0.31	0.13	0.66	0.48	0.07	0.30	-0.06	-0.28
chrIV	355876	355923	.	1.49	1.97	2.00	1.39	0.60	-0.08	-0.33	-0.74
chrIV	347565	347623	.	-0.71	-0.39	-0.02	-0.28	-0.44	0.14	-0.17	0.02
chrXVI	406937	406996	.	-0.46	-0.45	-0.33	-0.28	-0.28	-0.25	-0.06	0.24
chrIII	287614	287673	.	-0.24	-0.52	-0.01	-0.03	-1.06	-0.84	-0.20	-0.18
chrVI	86793	86847	.	-0.36	-0.23	-0.74	-0.19	-1.51	-1.20	-0.02	-0.01
chrIII	251929	251973	.	0.62	0.34	0.59	0.45	-0.66	-0.42	-0.15	-0.19
chrXII	158221	158273	.	-0.58	0.19	-0.04	-0.29	1.13	0.16	-0.34	-0.42
chrV	537471	537520	.	-0.59	-0.38	-0.21	-0.66	-0.94	-0.34	-0.39	0.12
chrXV	640185	640229	.	-0.28	0.15	0.03	0.31	-0.84	-0.88	-0.03	0.06
chrIII	87502	87561	.	0.79	-0.08	0.04	0.88	0.45	0.27	0.20	0.16
chrXIV	179659	179718	.	-0.66	-0.32	-0.69	-0.08	-1.17	-0.72	-0.15	0.34
chrXV	665585	665644	.	-1.26	0.00	-1.67	-1.44	-1.37	-1.14	-0.21	0.67
chrXVI	511142	511193	.	-0.66	-0.14	0.04	-0.49	1.04	0.34	0.15	0.21
chrIV	369879	369923	.	0.15	-0.04	0.12	0.05	-0.77	-0.98	0.22	0.25
chrIV	314865	314924	.	-0.48	0.15	0.27	-0.36	0.37	0.32	-0.24	-0.19
chrIII	210315	210360	.	0.21	0.75	0.97	0.02	0.46	0.88	-0.32	-0.18
chrXII	379556	379609	.	-0.51	-0.06	-0.20	-0.20	0.97	0.12	-0.23	-0.26
chrIV	472913	472972	.	0.35	1.06	1.09	0.46	0.86	0.43	-0.09	0.24
chrXIV	197469	197514	.	0.72	0.10	0.26	0.61	-0.25	0.26	0.64	0.27
chrXV	644185	644244	.	-1.01	-0.82	-0.78	-0.42	-1.34	-1.18	-0.31	0.03
chrVI	251203	251251	.	0.38	0.12	0.20	0.27	-0.70	-0.12	-0.02	-0.34
chrXV	628794	628838	.	0.04	-0.04	-0.35	0.22	-1.05	-0.67	0.28	-0.04
chrXVI	680352	680396	.	0.38	0.02	0.41	0.18	0.36	0.53	0.06	-0.19
chrX	197609	197668	.	0.19	0.13	0.13	0.01	0.85	0.32	0.04	-0.06
chrVI	184703	184747	.	-0.05	0.38	0.34	0.09	0.42	1.09	-0.04	-0.33
chrVI	61792	61847	.	-0.23	0.11	0.26	0.31	-0.14	0.18	0.04	-0.03
chrIII	77908	77960	.	0.24	0.37	0.23	0.20	0.94	0.18	0.20	-0.09
chrV	292629	292688	.	-0.27	0.06	-0.18	-0.31	0.38	-0.04	0.26	-0.04
chrXVI	454840	454886	.	0.42	0.58	0.47	0.39	0.48	0.45	0.19	-0.26
chrXVI	511736	511795	.	0.00	-0.05	-0.14	0.00	1.47	0.68	1.03	0.16
chrXIV	116232	116276	.	0.54	0.25	0.37	0.48	-0.71	-0.11	-0.04	-0.31
chrXI	494853	494899	.	0.15	0.03	-0.07	0.32	-1.09	-0.85	0.06	-0.22
chrIV	648396	648453	.	1.48	0.43	0.72	1.55	1.03	0.77	0.95	0.65
chrVI	208497	208550	.	-0.10	0.73	0.58	0.21	1.29	0.87	-0.57	-0.50
chrII	503006	503065	.	-0.07	-0.40	-0.33	0.01	-0.62	-0.21	-0.14	-0.03
chrVI	211601	211653	.	-0.07	0.16	0.68	-0.24	0.70	0.98	-0.32	-0.36
chrIV	378568	378627	.	-0.53	-0.16	-0.79	-0.53	-1.32	-1.71	-0.26	0.07
chrXII	391155	391203	.	0.22	-0.38	-0.24	0.13	-0.81	0.27	0.12	0.03
chrV	267728	267787	.	0.40	0.64	0.47	0.34	-0.57	-0.36	-0.05	-0.23
chrXIV	178459	178518	.	-0.18	-0.46	-0.77	-0.60	-1.22	-0.18	-0.23	-0.16
chrIV	380668	380727	.	-0.75	-0.18	-0.61	-0.58	-1.41	-1.36	-0.30	-0.01
chrI	15445	15504	.	-0.29	-0.01	-0.21	-0.33	-0.38	-0.23	0.18	0.44
chrIII	13501	13560	.	-0.34	-0.17	-0.26	-0.01	-1.01	-1.06	0.62	0.39
chrIX	353629	353688	.	-0.61	-0.23	0.05	-0.72	0.66	0.04	-0.22	-0.02
chrV	273729	273788	.	0.24	0.10	0.00	0.08	-0.45	0.22	0.08	-0.00
chrVI	253807	253855	.	1.05	0.87	0.90	1.26	0.28	0.33	0.30	-0.19
chrVI	221797	221843	.	0.48	0.63	0.85	0.06	-0.51	-0.00	-0.10	-0.28
chrXIV	193259	193318	.	-0.86	-0.66	-0.70	-0.38	-0.54	-0.20	-0.15	0.15
chrIII	53304	53348	.	-0.04	0.01	0.28	-0.17	0.59	1.15	0.14	-0.14
chrIII	242814	242860	.	0.04	-0.17	0.40	0.13	-0.60	0.54	-0.37	-0.38
chrXIV	73030	73089	.	-0.28	-0.28	-0.48	-0.20	-0.75	0.07	-0.18	0.15
chrIII	20902	20959	.	-0.13	-0.22	-0.04	-0.37	-0.71	0.32	-0.33	-0.04
chrXII	365255	365314	.	-0.25	-0.57	-0.56	-0.14	0.51	-0.20	0.04	0.17
chrXVI	489736	489795	.	0.11	0.26	0.31	-0.08	-0.57	-0.51	-0.07	-0.06
chrVI	250696	250755	.	0.35	0.10	-0.08	0.34	-0.85	-0.47	-0.20	-0.34
chrIV	1226483	1226538	.	-0.23	-0.62	-0.48	-0.65	-1.40	-1.18	-0.28	-0.40
chrXV	584887	584941	.	0.44	0.00	0.11	0.52	-0.98	-0.96	-0.02	-0.25
chrXII	162015	162071	.	0.23	0.37	0.57	0.40	0.86	0.46	0.23	0.14
chrIV	368165	368218	.	0.09	-0.51	-0.35	0.14	-1.38	-1.63	0.09	0.35
chrIII	275714	275773	.	-0.33	-0.06	-0.44	-0.06	-0.25	0.12	-0.00	0.07
chrXV	628597	628642	.	0.30	-0.09	-0.00	0.38	-0.53	-0.12	0.36	0.18
chrXII	165226	165270	.	0.68	0.71	0.92	0.52	0.98	0.87	0.02	-0.12
chrXII	153415	153474	.	-0.58	0.25	-0.33	-0.50	0.95	0.14	-0.21	-0.03
chrVII	34501	34560	.	-0.18	-0.66	-0.80	-0.33	-1.13	-0.64	0.10	0.26
chrIII	1801	1860	.	1.48	-0.52	-0.71	1.33	-1.48	-1.62	0.83	-0.09
chrXVI	707538	707595	.	-0.27	-0.40	-0.21	0.00	-1.07	-0.15	-0.30	-0.31
chrV	302629	302688	.	-0.10	-0.13	-0.36	-0.29	-0.75	-0.06	0.15	-0.26
chrVI	185995	186054	.	0.09	-0.02	0.31	0.15	0.68	0.98	-0.68	-0.75
chrXV	650396	650443	.	0.10	0.29	0.55	0.31	-0.20	0.06	-0.05	0.02
chrXII	357569	357614	.	-0.13	0.09	0.46	-0.10	0.21	0.83	-0.52	-0.32
chrXVI	702236	702295	.	0.85	1.36	0.92	0.65	0.27	0.07	-0.02	-0.03
chrIV	444413	444472	.	0.00	0.15	-0.02	-0.77	0.15	-0.37	-0.48	0.43
chrV	571667	571720	.	0.11	0.71	0.56	-0.03	1.90	1.01	0.25	0.17
chrIX	346039	346088	.	0.02	0.28	0.12	-0.25	1.44	0.62	-0.23	-0.26
chrXV	628387	628444	.	-0.09	-0.56	-0.51	-0.16	-1.06	-0.80	0.02	0.15
chrXVI	714636	714695	.	-0.08	-0.11	-0.50	-0.49	-1.23	-1.19	-0.09	0.06
chrXVI	685437	685496	.	-0.61	-0.23	-0.04	-0.45	0.37	-0.01	-0.22	-0.14
chrXII	383155	383214	.	-0.41	0.01	-0.33	-0.32	0.75	0.10	-0.20	-0.03
chrIII	83906	83956	.	-0.20	-0.39	0.11	-0.20	-0.29	0.02	0.05	0.31
chrIV	346065	346124	.	-0.13	-0.33	-0.07	-0.04	-0.68	0.42	-0.26	-0.06
chrIII	80902	80961	.	-0.36	0.50	0.08	-0.58	1.14	0.16	-0.32	-0.03
chrII	515510	515554	.	0.17	0.18	-0.42	0.09	-0.50	-0.33	0.11	0.02
chrXVI	537737	537796	.	-0.67	-0.51	-0.34	-0.40	-0.84	-0.60	-0.19	-0.10
chrXIV	79140	79185	.	0.41	0.03	0.12	0.47	-0.06	0.62	-0.10	-0.19
chrIII	311614	311673	.	-0.62	-0.38	-0.16	-0.35	-0.21	0.08	-0.13	-0.07
chrVI	75993	76052	.	1.39	0.39	0.45	1.48	-0.64	-0.44	0.75	0.35
chrIII	12701	12760	.	-0.35	-0.43	-0.55	-0.09	-1.28	-0.92	0.14	-0.02
chrIX	335932	335988	.	0.10	0.04	0.11	-0.21	0.86	0.24	-0.18	-0.24
chrVI	213905	213949	.	0.27	0.41	0.21	0.13	0.67	0.88	0.57	-0.12
chrIII	276222	276271	.	-0.60	-0.88	-0.01	0.09	-0.39	0.04	-0.01	0.17
chrXII	243578	243637	.	0.00	0.00	-0.35	-0.67	0.54	0.16	0.80	0.60
chrXI	516051	516110	.	0.76	0.30	0.40	0.79	0.73	0.15	0.56	-0.30
chrIII	78506	78551	.	0.70	1.10	1.06	-0.12	0.79	-0.19	0.15	-0.14
chrVI	267396	267455	.	-0.48	-0.04	-0.50	-0.20	-1.04	-0.71	-0.10	-0.21
chrXVI	514136	514195	.	-0.74	-0.06	-0.41	-0.15	0.77	-0.09	-0.08	0.17
chrIII	205515	205574	.	-0.75	-0.52	-0.27	-0.75	-0.87	0.11	-0.35	0.12
chrVII	84905	84960	.	-0.11	-0.25	-0.24	0.03	-1.07	-1.19	-0.35	-0.26
chrXII	238781	238829	.	-0.15	0.26	0.28	0.18	1.22	0.52	-0.35	-0.32
chrXII	148815	148874	.	0.25	0.12	0.31	-0.20	1.08	0.58	-0.11	-0.14
chrIII	126484	126543	.	-0.20	-0.20	0.03	-0.19	0.74	0.22	-0.06	-0.01
chrI	29345	29404	.	-0.48	-0.21	-0.33	-0.38	0.01	-0.14	-0.07	0.21
chrXV	581485	581544	.	-0.76	-0.51	-0.79	-1.13	-1.05	-1.07	0.01	1.06
chrXVI	559237	559296	.	-0.30	-0.55	-0.04	-0.43	1.01	0.61	-0.29	-0.17
chrIII	114784	114840	.	-0.02	0.28	0.41	0.01	1.83	1.00	0.04	0.09
chrXVI	553337	553396	.	-1.34	-0.69	-0.73	-0.57	1.33	0.27	0.18	0.52
chrIV	371570	371623	.	0.26	0.18	-0.02	0.18	-1.15	-1.47	0.13	-0.15
chrIII	314014	314073	.	-0.42	0.02	0.10	0.07	0.23	0.48	0.08	-0.13
chrIV	1222881	1222940	.	-0.36	-0.61	-0.52	-0.28	-1.24	-1.48	-0.04	0.12
chrXVI	429537	429596	.	-0.39	-0.14	-0.07	-0.36	0.23	0.02	-0.26	-0.20
chrVI	193395	193439	.	-0.28	-0.01	0.16	-0.34	1.11	0.33	-0.12	0.29
chrVII	48802	48857	.	-0.32	-0.35	-0.10	0.07	-1.07	-0.41	-0.25	-0.28
chrIV	435613	435672	.	-0.37	-0.38	-0.04	-0.67	0.80	-0.09	0.48	0.44
chrV	306631	306690	.	-0.14	0.61	0.04	0.10	0.11	-0.04	-0.09	0.09
chrI	45947	45991	.	0.25	0.24	0.30	-0.10	-0.44	-0.08	0.27	-0.00
chrXVI	559537	559587	.	0.06	0.56	0.35	0.07	1.35	0.80	-0.04	-0.10
chrXVI	689637	689696	.	1.20	1.16	1.09	0.82	0.74	0.64	0.14	-0.03
chrXV	610585	610644	.	-0.62	-0.74	-0.33	-0.64	-0.98	-0.10	-0.29	0.01
chrXVI	447042	447096	.	1.62	-0.60	-0.25	1.76	-0.70	-0.12	0.64	0.00
chrIII	65306	65354	.	0.01	0.52	0.29	-0.12	0.91	0.39	-0.17	-0.46
chrXVI	548137	548196	.	-0.55	-0.28	-0.45	-0.40	-0.06	-0.30	0.22	0.34
chrXIV	523793	523852	.	0.49	-0.29	-0.14	0.43	0.32	-0.04	0.73	0.78
chrVI	179991	180050	.	-0.45	0.03	-0.14	-0.26	0.71	0.65	-0.26	-0.07
chrVI	238995	239054	.	-0.13	-0.86	-1.16	-0.32	-1.13	-1.50	-0.34	-0.13
chrVI	196995	197054	.	-0.49	-0.10	-0.17	-0.22	0.97	-0.06	0.16	-0.23
chrII	518012	518065	.	-0.61	-0.53	-0.41	-0.28	-0.58	-0.32	-0.14	0.16
chrIV	447516	447569	.	-0.48	-0.26	-0.12	-0.25	0.51	0.32	-0.13	0.01
chrIII	221315	221374	.	-0.68	0.41	0.25	-0.63	1.18	0.03	-0.62	-0.41
chrIII	71601	71660	.	0.97	-0.16	0.03	0.38	0.90	-0.21	0.11	-0.34
chrV	542265	542324	.	-0.35	-0.68	-0.52	-0.28	-0.76	-0.29	-0.05	-0.07
chrV	566765	566824	.	0.98	-0.36	-0.73	0.57	-0.37	-0.97	0.99	0.02
chrVII	35101	35160	.	-0.08	-0.62	-0.55	-0.28	-1.28	-0.72	0.10	-0.08
chrXVI	430737	430796	.	-0.19	0.09	0.12	-0.25	0.27	0.43	-0.26	-0.28
chrVI	64694	64751	.	0.42	0.52	0.45	0.17	-0.42	-0.21	0.00	-0.24
chrVI	241198	241244	.	0.04	-0.29	-0.09	0.17	-1.06	-0.94	-0.17	-0.20
chrIII	223130	223174	.	0.07	0.70	0.51	-0.13	1.45	0.51	-0.33	-0.27
chrXVI	420837	420896	.	-0.45	-0.13	-0.31	-0.46	0.94	0.03	-0.38	-0.45
chrVII	32901	32960	.	-0.52	-0.08	-0.58	0.00	-0.28	-0.17	-0.08	0.32
chrXIV	80230	80284	.	-0.14	-0.17	-0.36	-0.09	-0.20	0.44	-0.33	-0.34
chrXV	610685	610744	.	-0.19	-0.24	-0.73	-0.64	-0.96	-0.30	-0.24	0.10
chrIV	372368	372419	.	0.22	-0.25	-0.28	0.16	-1.25	-1.80	0.07	-0.10
chrIII	272121	272169	.	1.93	-1.18	-0.93	2.39	-0.56	-0.48	1.31	0.24
chrXVI	436837	436896	.	-0.54	-0.98	-0.61	-0.47	-0.98	-0.56	-0.06	0.30
chrXV	594085	594144	.	0.14	-0.38	-0.69	0.21	-0.94	-0.71	0.13	0.35
chrIV	401273	401327	.	-0.14	0.09	0.19	0.40	1.16	0.55	-0.19	-0.20
chrIII	268717	268763	.	3.03	-1.25	-0.71	3.39	-0.92	-0.73	1.69	0.04
chrIII	80502	80554	.	-0.50	0.34	0.12	-0.20	1.33	0.23	-0.23	-0.21
chrXVI	454941	454996	.	0.49	0.57	0.32	0.35	0.37	0.16	0.16	-0.34
chrII	484007	484065	.	-0.24	0.06	0.09	-0.26	0.69	0.12	-0.19	-0.42
chrXV	585285	585344	.	-0.08	-0.32	-0.37	0.13	-0.97	-1.36	-0.06	0.08
chrVII	50305	50358	.	-0.28	0.11	-0.09	0.28	-0.92	-0.58	-0.13	-0.02
chrVII	20101	20160	.	0.52	0.15	0.15	-0.37	0.13	-0.30	-0.23	-0.36
chrVI	269496	269554	.	-0.10	-0.04	-0.26	0.00	-1.11	-1.02	1.67	0.35
chrXII	364264	364314	.	-0.25	-0.43	-0.65	-0.34	0.70	-0.01	0.13	-0.04
chrXI	494250	494304	.	-0.34	-0.55	-0.62	-0.06	-0.99	-1.20	-0.04	0.06
chrXIV	72030	72084	.	-0.28	-0.26	-0.31	-0.14	-0.74	0.15	-0.01	0.04
chrXII	249479	249537	.	-0.11	-0.32	0.01	0.07	-0.09	0.56	-0.21	-0.40
chrXV	617185	617244	.	-0.50	-0.18	-0.47	-0.55	0.34	0.04	-0.03	0.20
chrIII	297321	297368	.	-0.17	-0.59	-0.49	-0.01	-1.21	-1.36	0.16	0.34
chrIX	368829	368888	.	0.14	-0.51	0.23	-0.29	0.37	0.57	-0.07	-0.04
chrVI	87593	87652	.	-0.27	-0.86	-0.81	-0.33	-1.57	-1.53	0.31	0.36
chrII	499706	499765	.	-0.00	0.09	-0.14	-0.10	-0.20	0.17	-0.06	0.19
chrII	474708	474763	.	-0.13	0.03	0.16	-0.30	-0.43	0.21	-0.10	-0.16
chrXVI	676937	676996	.	-0.22	0.26	-0.15	-0.55	-0.44	-0.23	-0.48	-0.20
chrXIV	94530	94589	.	-0.04	-0.10	0.01	0.23	0.69	0.18	-0.38	-0.42
chrIX	354429	354488	.	-0.60	-0.35	-0.22	-0.22	1.06	0.20	-0.20	-0.02
chrXI	511851	511910	.	-0.65	-0.60	-0.19	-0.69	-0.01	-0.46	-0.34	0.20
chrV	538465	538524	.	0.02	0.16	0.07	-0.00	-0.47	-0.33	0.09	0.21
chrIV	461914	461964	.	-0.27	0.23	-0.03	-0.02	0.89	-0.18	0.84	0.43
chrX	395579	395638	.	0.00	-0.18	-1.32	0.00	0.00	-0.75	0.07	0.66
chrVII	22610	22659	.	0.33	0.09	0.18	0.22	0.46	0.32	-0.03	-0.02
chrX	386379	386435	.	0.00	-0.23	-0.06	0.16	-0.01	-0.01	-0.17	0.73
chrXVI	448345	448393	.	1.57	-0.56	-0.32	1.73	-1.16	-0.20	0.65	-0.09
chrV	553365	553424	.	-0.46	-1.08	-0.61	-0.25	-0.45	-0.10	-0.23	0.29
chrVII	63902	63961	.	-0.58	-0.80	-0.73	-0.80	0.38	-0.15	0.25	0.07
chrIV	471813	471872	.	0.20	0.24	0.32	-0.37	0.49	0.18	-0.38	-0.22
chrXII	374255	374312	.	1.68	0.96	0.49	1.16	0.47	0.11	0.76	1.19
chrXVI	417938	417996	.	-0.56	-0.10	0.00	-0.27	1.20	0.28	0.59	-0.01
chrV	292132	292188	.	-0.36	-0.17	0.08	-0.20	0.92	0.34	0.49	0.25
chrXIV	194263	194314	.	-0.69	-0.46	-0.28	0.07	-0.21	0.51	-0.29	-0.07
chrV	306431	306490	.	-0.16	0.05	0.23	-0.27	-0.10	0.11	-0.14	0.20
chrIX	344535	344588	.	-0.03	0.17	0.50	-0.14	1.42	0.46	-0.05	-0.11
chrXII	392155	392214	.	-0.45	-0.57	-0.55	-0.23	-1.10	0.20	-0.34	1.31
chrIII	1201	1260	.	1.29	-0.34	-0.93	0.75	-0.82	-1.15	1.51	0.14
chrVI	236199	236252	.	-0.10	-0.22	-0.28	-0.25	-1.25	-1.53	-0.03	-0.12
chrV	563965	564016	.	-0.71	-0.55	-0.48	-0.70	0.19	0.10	-0.45	-0.07
chrXII	236387	236437	.	-0.05	0.41	0.42	-0.05	1.54	0.72	-0.38	-0.29
chrVI	254000	254052	.	0.77	-0.19	-0.11	0.89	-0.22	-0.01	0.50	-0.14
chrX	361485	361529	.	0.29	0.26	0.52	0.38	0.44	0.84	-0.04	-0.23
chrXVI	402637	402688	.	-0.22	0.24	0.33	-0.11	-0.37	0.30	-0.30	-0.16
chrVI	239596	239650	.	-0.28	-0.27	-0.38	-0.17	-0.90	-1.02	-0.10	-0.08
chrXV	628885	628944	.	0.06	-0.07	-0.63	0.17	-1.11	-0.74	0.20	-0.13
chrXII	242178	242237	.	0.02	0.45	0.37	-0.42	0.82	0.23	-0.35	-0.42
chrXV	661785	661840	.	-0.12	-0.52	-0.32	-0.56	-0.53	-0.11	-0.11	-0.24
chrXI	522561	522610	.	-0.10	0.70	0.81	0.20	1.01	0.73	-0.03	-0.21
chrIII	282814	282873	.	-0.17	0.25	-0.18	-0.10	-0.67	-0.72	-0.13	-0.06
chrIV	380173	380219	.	0.47	0.39	0.39	0.38	-0.14	-0.24	0.07	-0.12
chrV	564166	564223	.	-0.30	-0.06	-0.19	0.00	0.55	0.49	-0.27	-0.05
chrXVI	522937	522996	.	-0.59	-0.22	-0.05	-1.07	-0.12	0.12	-0.06	0.12
chrIII	304014	304073	.	-0.01	0.06	-0.16	-0.28	0.36	0.54	0.31	0.04
chrIII	295114	295173	.	0.16	0.08	-0.21	-0.08	0.26	-0.30	0.79	0.65
chrXVI	487936	487995	.	-1.21	-0.66	-0.66	-0.54	-1.38	-1.30	-0.32	0.28
chrIII	209429	209473	.	0.15	0.54	1.02	0.51	0.48	1.17	-0.09	-0.13
chrIII	221115	221163	.	-0.34	0.78	0.79	-0.34	1.38	0.39	-0.36	-0.36
chrVI	84793	84852	.	-0.34	-0.72	-1.13	-0.18	-1.40	-1.48	0.24	0.43
chrIII	290114	290166	.	0.31	0.19	0.65	0.43	0.67	0.54	0.27	0.15
chrXVI	498036	498095	.	-0.64	-0.29	-0.43	-0.29	-0.92	-0.36	0.08	0.27
chrVI	67093	67137	.	-0.26	0.09	0.05	0.12	0.25	0.73	-0.01	0.05
chrXV	676498	676542	.	0.07	0.14	0.12	1.15	0.50	0.46	0.10	0.06
chrXV	668886	668942	.	-0.17	-0.32	-0.20	0.08	-1.12	-0.50	0.09	0.03
chrV	277339	277384	.	0.46	0.74	0.86	0.46	0.09	0.52	0.22	0.19
chrXII	381060	381104	.	-0.02	-0.11	0.34	0.15	1.20	0.41	-0.16	-0.19
chrVI	243106	243155	.	-0.56	-0.06	-0.41	0.04	-0.78	-0.96	0.10	0.07
chrIII	212526	212570	.	-0.10	0.52	0.63	0.14	1.18	1.28	-0.23	-0.24
chrVIII	389179	389238	.	0.77	0.36	0.30	0.52	0.56	0.13	0.49	0.63
chrXIV	208259	208318	.	-0.27	-0.61	-0.40	-0.15	-0.76	-0.74	-0.20	0.09
chrX	385779	385838	.	-0.67	0.23	0.96	-0.33	0.40	0.35	-0.37	-0.00
chrIX	376529	376588	.	-0.16	0.21	0.04	-0.32	-0.70	0.07	-0.21	-0.28
chrIII	149185	149233	.	0.00	0.82	0.66	0.94	0.66	0.38	0.23	0.00
chrV	291429	291488	.	-0.36	0.15	0.45	-0.05	0.97	0.35	-0.32	-0.31
chrV	555465	555524	.	-0.73	-0.35	-0.35	-0.48	-0.69	-0.13	0.10	0.59
chrVII	80003	80062	.	0.46	0.25	0.17	-0.10	-1.08	-0.65	-0.09	-0.20
chrIII	211115	211167	.	0.07	0.25	0.39	-0.24	0.62	1.03	-0.48	-0.45
chrXIV	192760	192815	.	-0.72	-0.16	-0.46	-0.34	-0.62	-0.08	-0.05	0.28
chrXVI	700536	700595	.	0.20	0.52	0.43	0.11	-0.06	-0.20	0.09	-0.24
chrIX	337929	337987	.	-0.37	-0.25	-0.26	-0.29	0.89	-0.05	-0.19	-0.36
chrXIV	214261	214316	.	-0.26	-0.20	-1.13	-0.37	-1.10	-1.43	-0.17	0.18
chrXVI	432747	432796	.	0.98	0.18	0.14	0.97	0.11	0.65	0.06	-0.37
chrIII	250015	250072	.	-0.48	-0.02	-0.06	-0.09	-1.28	-0.90	-0.41	-0.04
chrIV	390668	390725	.	0.19	0.30	0.35	0.26	-0.41	0.20	0.03	-0.11
chrIV	339465	339524	.	-0.59	0.17	0.40	-0.32	0.60	0.51	-0.19	-0.08
chrXIV	213662	213718	.	-0.12	0.31	-0.46	-0.29	-0.76	-1.30	-0.26	-0.08
chrVI	182504	182548	.	0.59	0.26	0.50	0.77	0.45	1.18	0.57	0.22
chrXI	527751	527809	.	-0.21	-0.30	0.18	-0.00	0.47	0.76	-0.24	-0.28
chrIII	236928	236974	.	0.13	-0.21	0.12	-0.28	0.44	0.30	-0.10	-0.06
chrXVI	415037	415096	.	-0.37	-0.21	-0.18	-0.59	0.80	-0.05	-0.00	0.20
chrXI	522051	522110	.	-0.59	0.26	0.18	-0.44	0.73	0.40	-0.36	-0.29
chrIV	356378	356424	.	0.99	1.55	1.30	1.25	0.04	-0.58	-0.00	-0.49
chrVII	43701	43755	.	-0.05	0.21	-0.29	0.01	-1.16	-1.05	-0.23	-0.04
chrIX	347929	347988	.	-0.72	-0.91	-0.32	-0.67	0.46	-0.35	-0.03	0.19
chrX	368081	368129	.	-0.12	0.29	0.47	-0.03	0.95	0.55	-0.28	-0.22
chrXI	511951	512010	.	0.07	-0.38	-0.75	-0.55	-0.15	-0.15	-0.22	0.73
chrXV	627285	627344	.	-0.09	-0.35	-0.47	0.22	-1.11	-0.67	-0.01	-0.24
chrXV	639785	639843	.	-0.30	0.02	-0.14	0.28	-1.20	-1.19	-0.17	-0.40
chrVII	83712	83762	.	0.37	-0.28	0.10	0.35	-1.13	-1.00	0.07	-0.22
chrIV	386068	386126	.	-0.04	-0.13	-0.13	-0.45	-0.87	-0.77	-0.12	-0.15
chrXIV	91930	91989	.	-0.53	-0.27	0.12	-0.29	0.82	0.23	-0.42	-0.45
chrIII	8001	8060	.	0.31	-0.34	-0.74	0.39	-1.57	-1.69	0.28	0.24
chrXVI	422542	422593	.	0.04	0.38	0.39	0.03	1.23	0.74	-0.25	-0.06
chrIV	470213	470272	.	-0.16	0.46	0.42	-0.20	0.97	0.44	-0.17	-0.18
chrV	531965	532024	.	-0.33	-0.78	-0.74	-0.35	-1.15	-1.05	-0.20	0.10
chrIV	450314	450370	.	0.68	-0.28	0.14	0.58	0.13	0.60	0.30	-0.11
chrXII	168615	168674	.	0.12	-0.32	-0.32	-0.04	-0.27	0.04	-0.14	-0.09
chrXVI	516845	516895	.	-0.47	-0.13	-0.29	-0.43	0.38	0.10	-0.19	-0.23
chrXV	623385	623444	.	0.30	0.09	-0.10	0.54	-0.43	-0.35	0.04	-0.19
chrVI	231296	231355	.	-0.12	0.08	-0.62	-0.09	-0.74	-0.92	-0.06	-0.11
chrIV	1241190	1241234	.	-0.19	0.44	0.41	-0.68	0.35	0.20	0.43	0.26
chrIV	333965	334024	.	-0.06	0.00	-0.44	-0.62	0.35	-0.59	-0.12	0.62
chrXII	374555	374614	.	1.44	0.14	0.03	1.24	0.29	-0.68	0.92	0.36
chrIX	432022	432076	.	-0.40	-0.19	-0.29	-0.30	-0.36	0.31	-0.06	0.07
chrXVI	712136	712187	.	-0.18	0.28	-0.18	0.09	-0.96	-0.74	-0.24	-0.06
chrXV	629885	629944	.	-0.49	-0.35	-0.53	-0.30	-1.01	-1.03	-0.10	0.04
chrXVI	536037	536096	.	-0.39	0.10	0.19	-0.44	-0.59	-0.49	-0.12	0.12
chrV	539265	539324	.	-0.32	-0.36	-0.39	-0.43	-0.92	-0.60	0.32	0.04
chrIII	72608	72657	.	1.67	-0.39	-0.42	1.77	0.95	-0.25	0.88	-0.15
chrXVI	419745	419789	.	0.07	0.46	0.28	-0.34	1.33	0.45	0.07	0.17
chrIII	127885	127933	.	0.40	0.44	0.15	0.05	0.72	0.16	0.33	0.54
chrXVI	687837	687896	.	-0.57	-0.65	-0.46	-0.94	-0.34	-0.24	-0.12	0.40
chrVI	70893	70945	.	-0.30	-0.52	0.07	0.10	-0.02	0.26	0.14	0.11
chrXVI	514436	514495	.	-0.09	-0.02	-1.51	-1.34	-0.21	-0.97	-0.20	0.61
chrVII	34102	34158	.	-0.56	-0.75	-0.32	-0.32	-1.10	-0.53	0.02	0.29
chrIII	132184	132243	.	0.00	-0.46	-1.80	0.00	1.20	-0.05	0.35	0.58
chrV	533465	533523	.	0.01	-0.25	-0.47	0.09	-0.93	-1.09	-0.13	-0.31
chrXI	520156	520202	.	2.38	0.40	0.42	2.39	0.78	0.37	0.54	-0.32
chrXVI	487637	487694	.	-0.12	-0.23	-0.06	0.11	-0.82	-0.84	-0.10	0.09
chrV	275738	275785	.	0.09	0.17	0.42	0.12	0.36	0.59	0.01	0.08
chrXII	225178	225237	.	-0.54	-0.22	-0.19	-0.38	0.90	-0.20	-0.36	-0.16
chrI	30745	30804	.	-0.24	0.08	-0.05	-0.34	1.42	0.82	1.11	-0.01
chrV	279531	279579	.	-0.39	-0.12	0.24	-0.20	0.42	0.22	-0.17	-0.28
chrIII	69512	69556	.	0.00	0.70	0.73	-0.01	1.64	0.49	-0.33	-0.29
chrXI	537051	537110	.	-0.99	-1.10	0.01	-0.33	-0.65	-0.04	-0.32	-0.10
chrXVI	417544	417591	.	-0.12	0.35	0.18	-0.20	1.55	0.39	-0.12	-0.25
chrXVI	694340	694392	.	0.89	0.81	0.88	1.00	0.86	0.61	-0.04	-0.24
chrIII	134792	134840	.	0.23	-0.01	0.12	0.34	1.23	0.54	-0.10	-0.16
chrIV	309765	309824	.	0.17	0.62	0.56	0.07	-0.38	-0.08	-0.16	0.25
chrXIV	79930	79989	.	-0.14	-0.58	-0.15	-0.20	-0.00	0.33	-0.17	-0.21
chrIII	233515	233559	.	0.47	0.36	0.72	0.45	1.29	0.80	-0.17	-0.20
chrIV	405268	405327	.	-0.88	0.01	-0.64	-0.23	0.42	-0.48	0.20	0.30
chrIV	1237781	1237828	.	1.61	1.39	1.33	2.06	0.99	0.67	0.43	-0.13
chrIII	274718	274767	.	-0.17	-0.48	-0.09	-0.03	0.11	0.23	-0.13	-0.16
chrXVI	444437	444496	.	0.10	-0.65	-0.34	-0.28	-1.12	-0.44	-0.25	-0.10
chrVII	86108	86162	.	-0.09	-0.06	0.04	0.04	-0.91	-1.09	-0.28	-0.14
chrIII	93605	93654	.	-0.06	-0.41	-0.18	-0.29	-0.35	0.45	-0.13	-0.12
chrXII	242983	243037	.	0.71	1.43	1.43	1.06	1.14	0.86	-0.21	-0.58
chrXVI	505642	505686	.	0.31	0.23	0.16	0.41	0.73	0.40	0.14	0.01
chrIII	45801	45860	.	-0.40	0.23	0.32	-0.33	1.32	0.22	-0.26	-0.28
chrIX	340437	340487	.	-0.30	0.43	-0.02	0.17	1.17	0.26	0.05	-0.05
chrVII	83903	83951	.	-0.04	-0.23	-0.28	0.25	-1.32	-1.16	-0.06	-0.12
chrIII	29401	29460	.	-0.59	0.00	-0.45	0.00	-0.22	-0.62	-0.02	0.48
chrXVI	473537	473596	.	-0.11	-0.53	-0.08	-0.05	-1.12	-0.96	-0.10	-0.01
chrVI	49499	49543	.	0.02	-1.09	-0.52	0.12	-0.85	-0.85	-0.47	-0.23
chrV	275333	275385	.	-0.12	0.28	-0.07	0.37	-0.12	0.38	0.02	0.00
chrIX	351429	351488	.	-0.71	-0.16	-0.20	-0.50	1.09	0.42	-0.17	0.20
chrXII	358655	358714	.	-0.78	0.04	0.19	-0.29	0.19	0.37	-0.43	-0.60
chrIV	369567	369626	.	-0.37	-0.75	-0.59	-0.45	-1.79	-2.04	-0.13	-0.07
chrXII	387859	387910	.	1.50	-0.23	0.01	1.31	-0.35	0.01	0.47	-0.35
chrXII	235188	235236	.	0.46	0.54	0.58	0.14	1.01	0.11	-0.11	-0.31
chrVI	183103	183150	.	1.53	0.93	0.94	1.17	0.03	0.86	0.20	-0.78
chrII	521606	521663	.	-0.52	-0.56	-0.69	-0.15	-0.95	-0.55	-0.03	0.10
chrVI	207197	207242	.	-0.56	0.05	0.22	-0.23	0.96	0.31	-0.30	-0.14
chrXVI	564039	564092	.	-0.19	0.00	0.04	-0.14	1.12	0.35	0.27	0.44
chrIII	262514	262573	.	-0.10	-0.07	0.45	0.27	-0.34	-0.40	0.02	-0.04
chrXII	213287	213333	.	-0.21	-0.34	0.02	0.08	-0.47	0.43	-0.14	-0.04
chrVI	62592	62651	.	-0.55	-0.13	-0.12	-0.09	-0.69	-0.07	-0.07	0.17
chrXIV	211368	211412	.	-0.39	-0.81	-0.81	-0.38	-1.47	-1.45	0.01	0.28
chrXII	389159	389203	.	1.74	1.02	0.70	1.76	0.42	0.44	0.50	-0.46
chrVII	57004	57048	.	0.98	1.42	1.18	1.11	0.66	0.81	0.11	-0.16
chrXVI	487036	487095	.	-1.27	-0.79	-0.66	-0.26	-1.25	-1.20	-0.27	-0.01
chrVII	17201	17260	.	-0.18	0.03	-0.39	-0.57	0.41	-0.01	-0.01	0.20
chrIII	141984	142043	.	0.47	0.26	0.29	0.34	0.30	0.19	-0.28	-0.26
chrX	393183	393232	.	-0.10	0.40	0.46	0.17	-0.90	0.12	-0.06	-0.07
chrXVI	496148	496195	.	-0.27	-0.49	0.04	-0.32	-0.84	0.22	-0.41	-0.32
chrIV	1258689	1258739	.	0.14	-0.19	-0.33	0.40	-0.87	-0.86	-0.15	-0.11
chrIV	330569	330608	.	0.28	0.52	0.46	0.04	1.04	0.03	0.07	-0.41
chrXIII	290813	290857	.	1.88	1.55	1.52	1.17	1.13	0.50	0.81	0.58
chrIV	1239981	1240040	.	0.10	0.10	0.28	0.12	0.10	0.10	-0.15	0.30
chrXVI	405037	405096	.	0.26	0.49	0.22	0.10	-0.32	-0.03	0.11	0.20
chrVI	65694	65738	.	0.04	-0.20	0.23	-0.25	-0.14	0.46	-0.24	-0.21
chrXII	169129	169173	.	-0.28	-0.35	-0.29	-0.04	-0.46	-0.17	0.07	0.03
chrVII	40405	40449	.	0.41	0.23	-0.01	0.69	-0.54	-0.64	0.04	-0.07
chrXVI	544537	544596	.	-0.13	-0.43	-0.18	-0.48	-0.14	-0.23	-0.26	-0.18
chrIII	46506	46559	.	-0.51	-0.01	0.12	-0.43	1.30	0.31	-0.39	-0.54
chrXIV	210461	210512	.	-0.33	-0.15	-0.30	-0.59	-1.32	-1.52	-0.51	-0.30
chrXVI	494636	494695	.	-0.09	-0.15	0.08	0.02	-0.59	-0.20	-0.24	0.11
chrVI	204895	204953	.	1.36	1.23	1.18	0.70	1.24	0.48	0.57	0.28
chrXVI	519636	519693	.	-0.26	0.12	0.06	-0.12	0.24	0.31	0.27	0.02
chrXIV	76935	76981	.	0.22	-0.22	0.09	0.29	-0.42	0.67	-0.37	-0.30
chrVII	65604	65661	.	-0.52	0.20	0.12	0.04	1.08	0.60	-0.27	0.14
chrVII	8301	8360	.	-0.32	-0.32	0.01	-0.34	-0.33	0.39	-0.31	-0.25
chrIII	252428	252472	.	0.81	0.63	0.63	0.91	0.62	0.48	0.36	-0.01
chrV	561366	561423	.	-0.74	-0.23	-0.38	-0.52	-0.23	-0.11	-0.11	0.43
chrXII	155415	155474	.	-0.29	-0.31	0.23	-0.35	1.09	0.28	-0.12	-0.23
chrII	506516	506564	.	-0.60	-0.44	-0.56	-0.10	-1.10	-0.31	-0.19	-0.19
chrIX	365129	365188	.	-0.43	-0.24	-0.11	-0.25	0.58	0.28	0.09	0.40
chrIX	374129	374183	.	-0.30	-0.13	-0.09	0.02	-0.62	0.09	-0.12	0.13
chrXII	146515	146573	.	-1.11	0.09	-0.24	-0.58	0.66	0.25	-0.24	0.13
chrIV	319374	319424	.	-0.53	0.05	0.30	0.01	1.04	0.64	-0.15	-0.12
chrXV	588385	588435	.	0.39	-0.17	-0.23	0.26	-1.36	-0.95	0.02	-0.56
chrVI	250296	250344	.	0.47	0.51	0.43	0.57	-0.62	-0.10	-0.17	-0.20
chrIII	229418	229473	.	-0.15	0.80	0.67	-0.56	1.31	0.29	-0.10	-0.21
chrXVI	466641	466694	.	-0.36	-0.09	-0.23	-0.20	-0.58	-0.35	0.08	0.48
chrIV	1229281	1229340	.	0.25	-0.13	-0.26	0.24	-0.99	-0.97	-0.04	0.12
chrV	271129	271188	.	0.12	-0.14	0.04	-0.19	-0.68	0.02	-0.33	-0.22
chrX	385480	385536	.	-0.36	0.31	0.43	-0.27	0.27	0.26	-0.31	-0.29
chrXIV	72930	72989	.	-0.22	-0.30	-0.43	-0.05	-0.67	0.19	-0.13	0.23
chrXIV	93730	93789	.	0.03	-0.01	0.20	-0.10	0.80	0.28	-0.29	-0.34
chrIII	35601	35651	.	-0.90	0.17	-0.04	-0.46	1.17	0.24	-0.35	-0.31
chrXII	366756	366811	.	-0.08	0.32	0.10	-0.09	1.05	0.27	0.09	0.01
chrVII	69903	69952	.	-0.08	-0.04	0.08	-0.48	0.43	0.46	-0.09	-0.05
chrII	225903	225962	.	0.41	-0.05	-0.11	0.41	-0.06	-0.24	0.55	0.47
chrIII	310419	310473	.	-0.22	-0.20	-0.24	-0.88	-0.68	-0.14	-0.38	-0.17
chrXIV	89430	89489	.	1.38	0.80	0.84	1.28	1.47	0.71	1.07	-0.11
chrXIV	114330	114389	.	-0.67	-0.44	-0.52	-0.44	-1.27	-1.34	-0.34	-0.16
chrVI	181795	181854	.	-1.28	0.00	-0.81	-0.91	-0.88	-0.49	0.25	0.89
chrXIV	114932	114982	.	0.14	0.41	0.36	0.19	-0.62	-0.13	0.06	-0.04
chrIII	68102	68157	.	0.60	0.89	1.16	0.58	1.31	0.40	0.65	-0.28
chrVII	7501	7560	.	-0.31	-0.53	-0.39	-0.29	-0.59	0.03	0.08	0.17
chrIII	46402	46457	.	-0.17	0.41	0.18	-0.37	1.30	0.27	-0.41	-0.55
chrXVI	446937	446994	.	1.72	-0.47	-0.46	1.98	-1.00	-0.17	0.56	0.08
chrIII	282016	282069	.	0.44	0.27	0.49	0.44	-0.52	-0.20	0.09	0.14
chrVII	72202	72261	.	0.09	-0.16	-0.19	0.02	-0.04	0.07	-0.20	-0.09
chrXIV	95330	95389	.	-0.67	-0.22	-0.15	-0.57	0.18	-0.16	-0.27	0.00
chrXVI	448239	448296	.	1.92	-0.61	-0.60	1.78	-0.96	-0.10	0.67	-0.07
chrXV	646385	646440	.	-0.03	-0.35	-0.23	-0.11	-0.49	-0.23	-0.31	-0.50
chrXVI	423737	423796	.	-0.74	0.14	0.03	-0.21	1.38	0.74	-0.32	-0.09
chrIII	37406	37458	.	-0.08	0.37	0.41	-0.20	1.65	0.55	-0.19	-0.12
chrIX	336829	336888	.	-0.88	-1.30	-0.55	-0.74	0.61	-0.41	-0.08	0.43
chrVII	49401	49460	.	0.01	0.06	0.18	0.02	-0.77	-0.61	0.05	0.05
chrX	363089	363136	.	0.25	-0.03	0.59	0.03	0.83	1.12	-0.06	-0.10
chrXI	498853	498909	.	-0.61	-0.28	-0.36	-0.14	-1.09	-0.43	-0.18	0.06
chrIV	384570	384627	.	-0.38	-0.02	-0.20	-0.09	-0.59	-0.32	-0.18	-0.17
chrXI	501251	501310	.	-0.07	-0.21	-0.26	-0.09	-0.75	-0.12	-0.06	0.23
chrIV	386772	386827	.	-0.01	0.00	0.08	-0.47	-0.71	-0.69	-0.06	0.01
chrXVI	452137	452196	.	0.95	0.13	0.10	0.94	-0.06	-0.20	0.39	-0.01
chrXVI	557043	557094	.	-0.04	-0.03	0.05	0.07	1.12	0.77	-0.34	-0.42
chrIV	333165	333224	.	0.07	0.17	0.10	-0.01	0.53	-0.49	0.08	0.18
chrXV	610985	611044	.	-0.64	-0.84	-0.66	-0.39	-0.95	-0.45	-0.08	-0.03
chrIV	348365	348424	.	-0.28	-0.51	-0.77	-1.04	-1.28	-0.27	-0.13	0.29
chrXIV	87830	87889	.	-0.52	0.92	0.58	-0.63	1.08	0.23	-0.47	-0.27
chrV	560165	560224	.	-0.45	-0.47	-0.50	-0.39	-0.02	-0.05	-0.29	0.09
chrIV	479514	479573	.	-0.34	0.17	0.04	-0.26	0.64	0.37	-0.19	0.15
chrXV	626185	626244	.	-0.61	-0.50	-0.35	-0.30	-0.85	-0.53	-0.19	-0.16
chrIII	94604	94648	.	-0.03	0.25	0.35	0.22	0.01	0.54	-0.12	0.29
chrXV	643485	643544	.	-0.40	-0.41	-0.79	-0.37	-1.28	-1.34	-0.04	0.29
chrXIV	86230	86279	.	-0.62	0.20	-0.06	-0.38	0.62	0.24	-0.38	-0.03
chrIII	72801	72860	.	2.01	-0.01	-0.40	1.92	1.05	-0.09	0.70	-0.34
chrXVI	510236	510295	.	-1.01	-0.47	-0.41	-0.62	0.64	-0.17	0.02	0.28
chrIV	437827	437872	.	2.06	1.61	1.55	1.28	1.48	0.93	0.93	0.53
chrIV	1250190	1250236	.	-0.07	-0.45	-0.02	-0.27	-1.02	-0.27	-0.10	-0.34
chrXVI	697037	697096	.	0.38	0.24	0.30	0.31	0.22	-0.01	0.23	-0.09
chrVI	227998	228042	.	0.13	0.43	0.29	0.31	-0.82	-0.31	-0.02	0.00
chrVII	54404	54456	.	-0.07	-0.05	0.01	-0.26	-0.27	0.36	-0.27	-0.42
chrXVI	452937	452996	.	0.04	-0.03	-0.06	-0.34	-0.07	-0.16	0.18	0.10
chrIII	10803	10852	.	-0.41	-0.31	-0.35	-0.50	-0.96	-1.24	0.35	-0.20
chrXI	494753	494801	.	0.09	-0.04	0.25	-0.03	-1.04	-0.73	-0.04	-0.27
chrIV	1245881	1245940	.	0.20	0.54	0.44	0.11	-0.40	-0.41	-0.52	-0.23
chrIII	248919	248973	.	0.04	-0.11	-0.35	-0.29	-1.18	-0.68	-0.28	-0.12
chrI	39350	39397	.	-0.13	0.33	0.27	0.13	0.36	0.61	-0.04	-0.21
chrII	492906	492965	.	-0.28	-0.05	0.32	-0.38	0.30	-0.09	-0.39	-0.33
chrIV	365465	365524	.	0.14	-0.33	-0.22	0.28	-1.14	-1.42	-0.36	-0.57
chrXV	629591	629644	.	0.31	0.49	0.37	0.38	-0.23	-0.17	0.34	0.21
chrXVI	524137	524196	.	-0.54	-0.99	-0.12	-0.07	-0.42	-0.09	-0.01	0.20
chrIII	223830	223874	.	0.53	1.38	0.94	0.29	2.02	0.84	-0.09	-0.44
chrIV	309865	309909	.	0.74	0.98	0.96	1.04	0.50	0.50	0.14	0.10
chrVII	11101	11160	.	-0.04	-0.72	0.10	-0.04	0.06	0.48	0.02	0.08
chrXII	143915	143974	.	-0.79	-0.02	-0.22	-0.27	0.82	0.31	-0.30	-0.04
chrIII	226615	226664	.	0.28	0.67	0.45	0.28	1.36	0.35	0.28	-0.21
chrXII	133819	133867	.	-0.33	0.62	0.33	-0.47	1.10	0.81	-0.25	0.08
chrXII	392457	392512	.	-0.37	-0.60	-0.15	-0.02	-0.95	0.42	-0.29	-0.10
chrXVI	419537	419596	.	-0.60	0.18	-0.60	-0.57	1.13	0.07	-0.20	-0.10
chrIII	257714	257773	.	-0.37	-0.12	-0.55	-0.24	-1.07	-1.04	-0.20	-0.12
chrXI	537153	537205	.	-0.63	-0.44	-0.04	-0.22	-0.49	-0.01	-0.41	-0.24
chrIX	361938	361988	.	0.43	0.32	0.53	0.34	1.37	0.79	0.02	-0.03
chrXII	228582	228637	.	-0.34	-0.02	-0.28	-0.29	0.95	-0.20	-0.29	0.10
chrIX	371740	371787	.	-0.29	-0.49	-0.09	0.03	-0.53	0.47	0.10	0.07
chrXIV	186268	186312	.	0.45	0.09	0.11	0.66	-0.76	-0.11	-0.02	0.07
chrIV	403868	403927	.	0.11	-0.34	0.02	-0.00	0.84	0.18	-0.25	-0.11
chrXVI	575437	575494	.	-0.01	-0.54	-0.42	-0.52	-0.67	-0.33	-0.28	-0.06
chrXV	626285	626344	.	-0.32	-0.37	-0.40	0.04	-0.90	-0.59	-0.15	0.08
chrV	542865	542924	.	-0.12	-0.21	-0.07	0.07	-0.56	0.01	0.07	-0.06
chrV	270229	270288	.	0.10	-0.13	-0.28	-0.21	-1.05	-0.79	-0.40	-0.10
chrXIV	205463	205518	.	-0.17	-0.08	-0.18	0.37	-0.81	-0.53	-0.04	-0.16
chrXI	532551	532610	.	0.15	-0.01	0.09	-0.22	0.24	0.41	-0.04	0.04
chrVII	16504	16560	.	-0.22	-0.29	-0.44	-0.08	0.28	-0.07	0.19	0.08
chrIV	1255581	1255640	.	-0.52	0.02	-0.15	-0.02	-0.94	-0.72	-0.09	0.14
chrIII	282322	282371	.	0.16	0.07	0.25	0.40	-1.07	-0.32	0.04	-0.03
chrV	530565	530624	.	-0.49	-0.22	-0.24	-0.48	-1.12	-1.11	-0.36	0.06
chrXIV	105941	105985	.	0.97	0.47	0.59	0.94	-0.65	0.24	0.02	-0.26
chrXII	388456	388511	.	1.32	0.47	0.17	0.99	-0.37	-0.10	0.39	-0.30
chrXV	586985	587029	.	0.05	0.13	0.26	0.55	-0.42	-0.58	0.22	0.32
chrIX	375734	375785	.	-0.23	0.03	-0.03	-0.32	-0.91	0.17	0.09	0.07
chrVI	257302	257351	.	-0.54	-0.07	-0.24	-0.19	0.03	0.27	0.36	-0.12
chrIII	92903	92961	.	-0.17	0.08	0.16	-0.38	-0.74	0.43	-0.03	-0.07
chrIII	285517	285571	.	-0.08	0.16	0.05	-0.15	-0.69	-0.72	0.16	0.14
chrIII	238116	238170	.	0.39	0.06	0.45	0.31	0.51	0.95	-0.13	-0.35
chrIV	407681	407725	.	0.13	0.42	0.34	-0.42	1.10	0.18	-0.20	-0.50
chrXVI	435837	435896	.	0.74	0.69	0.50	0.62	-0.52	0.21	0.49	0.57
chrIII	244015	244072	.	-0.59	-0.09	-0.13	0.10	-0.72	0.23	-0.12	0.11
chrIV	399583	399627	.	0.15	-0.16	0.10	-0.03	0.72	0.45	-0.10	-0.08
chrXIV	195373	195418	.	-0.14	-0.33	0.01	-0.11	0.10	0.55	0.26	0.29
chrVII	812039	812088	.	1.53	0.33	0.51	1.05	0.41	0.67	0.12	-0.27
chrXVI	435237	435296	.	-0.14	-0.64	-0.27	-0.25	-0.79	0.03	-0.10	0.23
chrVII	83215	83260	.	0.21	0.03	0.30	0.24	-0.38	-0.45	0.03	-0.27
chrIII	138984	139043	.	2.35	0.23	-0.19	2.19	0.23	0.04	0.92	0.39
chrVI	72596	72648	.	-0.17	0.02	0.24	0.19	-0.19	-0.04	0.00	-0.39
chrII	491912	491962	.	0.28	0.28	0.42	0.33	1.00	0.40	-0.10	-0.35
chrXV	609685	609744	.	-0.71	-0.98	-0.60	-0.40	-1.06	-0.43	-0.15	-0.00
chrIII	21801	21859	.	-0.15	0.23	0.29	0.01	-0.05	0.27	-0.00	0.15
chrXVI	507636	507695	.	0.46	0.35	0.05	0.60	0.99	0.54	0.04	0.02
chrVI	80293	80352	.	0.00	-0.51	-0.49	-0.15	-1.01	-1.02	0.08	-0.03
chrIII	38015	38060	.	-0.10	0.53	0.41	-0.12	1.48	0.47	-0.19	-0.24
chrIV	372468	372524	.	0.07	0.12	-0.66	-0.08	-1.64	-2.25	0.12	0.11
chrXII	230478	230535	.	0.33	0.27	-0.20	0.14	0.76	-0.47	0.17	0.03
chrXVI	687246	687294	.	0.23	0.27	0.23	-0.09	0.74	0.95	-0.12	-0.15
chrIII	16501	16560	.	0.06	-0.06	-0.17	0.01	-0.58	-0.29	0.48	-0.01
chrIV	326265	326324	.	-1.38	-0.25	0.00	-0.89	0.67	-0.19	-0.36	-0.33
chrVII	47901	47960	.	0.13	-0.12	-0.14	-0.06	-0.90	-0.66	-0.07	0.01
chrVI	199995	200043	.	-0.75	-0.06	0.05	-0.35	1.14	0.02	0.51	0.02
chrII	499506	499565	.	-0.27	-0.33	-0.44	0.00	-0.40	-0.38	0.04	0.42
chrXII	360555	360614	.	-0.44	0.43	0.44	-0.28	0.80	0.70	-0.21	-0.29
chrIV	1258781	1258840	.	-0.08	-0.38	-0.72	0.20	-1.30	-1.07	-0.29	-0.07
chrXII	243778	243837	.	-0.09	0.05	0.21	0.08	0.64	0.47	0.56	0.95
chrIII	123388	123439	.	0.76	0.55	0.51	0.06	0.60	0.39	0.10	-0.59
chrV	287029	287088	.	-0.44	0.12	-0.12	-0.24	0.73	-0.01	0.28	0.07
chrIII	114084	114143	.	-0.62	-0.08	-0.07	-0.50	1.46	0.42	-0.38	-0.28
chrII	514606	514665	.	-0.73	-0.91	-0.71	-0.43	-1.07	-0.62	0.16	0.21
chrX	381779	381837	.	1.57	0.30	0.38	1.17	0.78	0.22	0.27	-0.26
chrIV	324765	324824	.	-0.54	0.02	0.23	-0.62	0.96	0.24	-0.35	-0.32
chrXVI	430037	430096	.	-0.55	-0.37	0.29	-0.33	0.21	0.30	-0.44	-0.22
chrV	273030	273077	.	-0.35	-0.28	0.02	0.00	-0.60	0.10	-0.08	0.09
chrXVI	475752	475796	.	0.79	0.18	0.29	0.52	-0.84	-0.65	0.05	-0.11
chrIX	347329	347388	.	-0.11	-0.43	-1.03	-1.15	0.39	-0.39	-0.15	0.35
chrIV	317872	317920	.	-0.88	-0.12	-0.16	-0.66	0.64	0.47	-0.15	0.23
chrVII	19001	19051	.	0.38	0.36	0.57	-0.10	0.88	0.51	-0.24	-0.24
chrIII	264018	264064	.	0.38	0.37	0.41	0.08	-0.36	-0.19	-0.02	0.02
chrXII	137016	137070	.	-0.76	-0.25	-0.49	-0.31	1.01	0.27	-0.11	-0.10
chrXII	382955	383014	.	-0.59	-0.42	-0.13	-0.52	0.67	0.10	-0.40	-0.36
chrIII	258216	258267	.	-0.33	-0.27	-0.30	-0.01	-0.79	-0.88	-0.19	-0.18
chrXVI	567837	567893	.	0.45	-0.92	-0.82	0.10	0.60	-0.03	0.35	-0.08
chrIV	451618	451665	.	0.47	-0.22	-0.16	0.71	0.11	0.50	0.54	0.16
chrIV	461813	461871	.	-0.16	-0.13	-0.51	-0.10	0.86	-0.17	0.77	0.45
chrVII	82905	82955	.	0.25	0.14	-0.23	0.47	-0.90	-0.98	0.21	0.20
chrXII	383755	383809	.	-0.29	0.07	-0.14	-0.16	0.84	0.36	-0.28	-0.27
chrIII	88802	88861	.	0.22	-0.61	-0.41	0.79	0.26	-0.11	0.66	0.70
chrVII	18001	18060	.	-0.34	0.00	-1.01	-0.91	0.59	-0.11	0.64	0.37
chrXVI	471642	471690	.	-0.24	0.27	0.13	-0.07	-0.56	-0.35	-0.13	0.07
chrXII	376555	376614	.	-0.46	-0.11	-0.15	-0.03	1.06	0.03	-0.03	0.28
chrXVI	535237	535296	.	-0.08	-0.46	-0.19	-0.29	-1.00	-0.53	-0.28	-0.24
chrIII	28207	28259	.	1.42	-0.21	-0.32	1.27	0.41	0.19	1.05	0.09
chrXVI	679240	679292	.	0.94	0.85	0.76	0.10	-0.23	0.07	-0.28	-0.40
chrVI	181295	181354	.	-0.18	-0.10	-0.27	-0.30	-0.25	0.16	0.29	0.35
chrVI	87693	87752	.	-0.04	-0.25	-0.33	-0.18	-0.97	-0.86	0.20	0.06
chrVII	86910	86957	.	-0.60	-0.32	-0.47	-0.35	-1.03	-1.34	0.05	0.36
chrXI	499060	499110	.	-0.11	-0.37	-0.47	-0.06	-1.14	-0.29	-0.01	0.19
chrI	16943	17002	.	-0.93	-0.77	-0.71	-0.77	-0.60	-0.23	0.92	0.64
chrIII	219215	219274	.	-0.31	0.29	0.07	-0.47	1.21	0.32	-0.28	-0.14
chrXVI	519140	519184	.	0.09	0.30	0.35	0.07	0.75	0.51	0.36	0.15
chrXVI	555837	555896	.	0.00	-0.48	-0.50	-0.52	0.53	0.14	-0.29	0.79
chrVI	267096	267155	.	-0.07	-0.14	-0.35	0.03	-0.86	-0.77	-0.02	-0.08
chrVII	29201	29260	.	-0.58	-0.20	-0.24	-0.51	-0.39	-0.17	-0.05	-0.06
chrVI	189195	189251	.	-0.25	0.12	0.20	-0.34	1.20	0.82	-0.16	-0.16
chrXVI	530247	530295	.	-0.23	0.31	0.46	0.06	-0.84	-0.26	-0.17	0.01
chrVI	188695	188754	.	-0.45	-0.42	-0.19	-0.46	0.66	0.22	-0.17	-0.29
chrVI	53991	54050	.	1.56	0.97	0.74	1.68	-0.43	-0.44	0.77	0.11
chrXII	138215	138274	.	-0.26	0.13	-0.03	-0.08	1.19	0.45	-0.24	-0.17
chrXVI	690237	690296	.	-0.28	-0.32	-0.22	-0.34	0.30	0.44	-0.21	-0.13
chrXV	1070291	1070350	.	-0.87	-1.30	-0.04	-0.19	-0.27	0.16	0.09	0.36
chrIII	216215	216269	.	-0.16	0.52	0.75	0.05	1.35	0.79	-0.34	-0.40
chrXV	585395	585439	.	0.01	-0.18	-0.13	0.42	-0.79	-0.96	0.06	0.08
chrIII	309314	309358	.	0.51	-0.30	0.39	0.49	-0.10	0.68	0.03	0.04
chrV	543465	543524	.	-0.11	-0.04	-0.24	-0.19	-0.48	-0.13	0.21	0.08
chrIII	146387	146441	.	-0.24	0.05	0.23	-0.02	-0.51	0.21	-0.30	-0.04
chrX	381982	382026	.	1.69	0.83	0.82	1.75	0.88	0.49	0.45	-0.13
chrIV	320065	320124	.	-0.38	-0.23	-0.14	-0.30	0.75	0.48	-0.12	-0.07
chrVI	232195	232248	.	-0.31	-0.14	-0.18	-0.30	-1.20	-1.03	-0.20	-0.05
chrXII	371755	371805	.	0.32	0.10	0.05	-0.14	0.84	-0.17	-0.12	-0.33
chrIII	114886	114939	.	-0.55	0.18	0.12	-0.24	1.57	0.77	-0.06	-0.03
chrIV	444913	444972	.	-0.62	0.57	0.36	-0.51	0.96	0.47	-0.52	-0.44
chrXII	372864	372912	.	0.62	0.63	0.74	0.59	1.49	0.50	0.25	-0.09
chrIII	41801	41860	.	-0.27	0.06	-0.34	-0.50	0.37	-0.38	-0.15	0.43
chrVI	69193	69252	.	-0.31	0.05	-0.10	-0.38	-0.09	0.11	-0.09	-0.10
chrX	394280	394328	.	-0.29	0.07	0.23	-0.27	-0.87	0.13	-0.28	0.01
chrXII	154816	154874	.	-0.40	0.42	0.45	-0.38	1.29	0.36	0.03	0.01
chrXII	146615	146674	.	-1.52	-0.98	-0.90	-0.26	0.18	-0.20	-0.15	0.74
chrV	562866	562918	.	-0.35	-0.55	-0.37	-0.53	0.05	-0.06	-0.20	0.22
chrIV	1257581	1257640	.	0.06	-0.23	-0.28	0.13	-1.21	-1.15	-0.10	-0.12
chrXVI	709038	709091	.	-0.20	0.01	0.09	-0.23	-1.19	-0.78	-0.31	-0.20
chrIV	410068	410127	.	-0.56	0.11	-0.04	-0.44	1.08	0.20	-0.09	-0.13
chrV	269229	269288	.	-0.31	0.59	0.14	0.04	-0.81	-0.65	-0.28	-0.05
chrVI	71493	71552	.	-0.06	-0.18	-0.18	0.30	-0.20	0.27	-0.12	-0.13
chrXI	494150	494209	.	-0.83	-0.58	-0.67	-0.51	-1.03	-1.33	-0.03	-0.04
chrVI	246896	246955	.	-0.55	-0.82	-0.58	-0.41	-1.31	-1.06	-0.10	0.04
chrIII	235515	235574	.	-0.57	-0.14	0.05	-0.13	0.87	0.42	-0.20	-0.11
chrIX	376032	376082	.	-0.23	-0.20	-0.07	-0.02	-1.06	0.05	-0.37	-0.29
chrXV	592296	592344	.	0.14	0.11	0.17	0.03	0.33	0.23	-0.04	-0.16
chrXI	527866	527910	.	0.10	0.07	0.27	0.11	0.45	1.05	-0.14	-0.19
chrIII	129290	129341	.	0.06	0.11	-0.11	-0.06	1.14	0.32	0.02	0.00
chrX	362480	362529	.	0.11	0.20	0.44	0.40	0.39	0.69	-0.08	-0.03
chrXII	364855	364914	.	0.15	0.03	0.17	0.14	1.10	0.55	0.05	-0.10
chrVII	62902	62961	.	-0.10	-0.31	-0.22	-0.48	0.17	0.03	-0.26	0.38
chrXII	147315	147367	.	-0.64	-0.09	0.18	-0.04	1.10	0.76	-0.54	-0.42
chrIV	355465	355524	.	0.00	0.32	0.27	0.00	-0.17	-0.60	0.26	0.80
chrII	505217	505265	.	1.19	0.67	0.84	0.96	0.90	1.07	0.56	0.40
chrXVI	679151	679195	.	0.97	0.91	0.79	0.14	-0.31	-0.06	-0.10	-0.39
chrXI	533351	533398	.	0.09	0.18	-0.17	-0.07	0.01	0.52	-0.24	-0.38
chrIII	138389	138443	.	2.68	-0.11	0.18	2.41	0.60	0.20	0.76	-0.07
chrIV	409976	410020	.	-0.57	0.13	-0.03	-0.56	1.11	0.09	-0.07	-0.20
chrXVI	686237	686296	.	-0.36	-0.37	-0.69	-0.32	0.29	0.03	-0.45	0.01
chrVI	248696	248751	.	0.34	-0.14	-0.26	-0.08	-1.09	-0.60	-0.21	-0.05
chrIII	278114	278173	.	-0.52	-0.96	-0.31	-0.34	-0.71	-0.35	-0.28	0.19
chrIII	69208	69254	.	0.21	0.43	0.47	-0.02	1.30	0.37	-0.08	-0.42
chrIII	262914	262973	.	-0.31	0.10	-0.45	-1.51	-0.74	-1.00	-0.04	-0.03
chrXVI	543637	543696	.	-0.57	-0.50	-0.42	-0.47	-0.29	-0.34	-0.24	-0.06
chrV	295629	295688	.	0.04	0.82	0.56	0.35	0.58	0.62	0.54	-0.09
chrXII	151615	151674	.	0.07	-0.00	0.10	0.14	0.99	0.28	0.00	-0.28
chrIV	1232185	1232239	.	-0.23	-0.43	-0.18	-0.20	-0.93	0.05	0.04	0.06
chrIV	344765	344818	.	-0.31	-0.04	0.18	-0.39	-0.53	0.27	-0.15	-0.27
chrIV	314065	314124	.	0.13	-0.50	-0.39	-0.30	0.21	0.09	-0.17	0.48
chrVII	33509	33555	.	-0.02	-0.29	-0.07	0.17	-0.49	-0.09	-0.10	0.06
chrIII	115984	116043	.	-0.73	-0.28	-0.20	-0.65	0.61	-0.04	-0.10	0.12
chrX	375180	375224	.	-0.03	0.26	-0.05	-0.10	1.55	0.74	1.13	0.04
chrXVI	480137	480196	.	-0.69	-0.07	-1.24	-0.79	-1.40	-1.67	-0.20	-0.11
chrXI	532465	532509	.	0.87	1.16	1.19	1.61	0.70	0.48	0.36	0.44
chrIII	133784	133842	.	0.47	0.13	-0.30	0.42	1.03	0.09	0.36	-0.09
chrIV	1248581	1248626	.	-0.69	-0.33	-0.18	-0.29	-0.28	0.18	0.16	0.43
chrIV	1241581	1241630	.	0.63	0.76	0.93	0.07	0.96	0.95	-0.04	-0.38
chrII	484908	484960	.	-0.14	0.10	0.14	-0.25	0.92	0.26	-0.41	-0.36
chrVII	65402	65461	.	0.00	0.00	-1.44	0.00	-0.21	-0.73	-0.22	0.62
chrXIV	203662	203713	.	0.32	0.01	0.55	0.41	-0.68	-0.12	-0.11	-0.08
chrXV	584788	584834	.	0.65	0.23	0.20	0.53	-0.90	-0.86	0.12	-0.16
chrI	34645	34702	.	0.47	0.39	0.75	0.23	0.07	0.28	-0.01	-0.58
chrXVI	562937	562996	.	0.06	-0.10	0.11	-0.04	1.16	0.33	0.24	0.18
chrI	12645	12704	.	-0.07	-0.47	-0.35	0.11	-0.66	-0.29	0.04	-0.24
chrIII	222715	222769	.	-0.54	0.99	0.51	0.06	1.54	0.48	-0.37	-0.40
chrIII	7901	7960	.	0.01	-0.43	-0.81	0.35	-1.52	-1.89	0.28	0.22
chrIII	38304	38354	.	-0.16	0.51	0.56	-0.10	1.52	0.44	-0.21	-0.35
chrII	496719	496765	.	-0.06	-0.16	-0.04	-0.18	0.20	0.37	-0.03	-0.02
chrIV	378069	378120	.	-0.17	-0.03	-0.67	-0.35	-1.33	-1.43	-0.22	0.04
chrV	265530	265585	.	0.57	0.17	0.51	0.03	-0.46	-0.27	0.23	-0.16
chrVI	226798	226850	.	1.34	1.01	0.68	0.62	-0.60	-0.14	0.52	0.21
chrXI	496654	496709	.	-0.20	-0.17	-0.26	-0.19	-1.22	-0.97	0.12	0.47
chrXII	222978	223022	.	-0.13	0.39	0.34	0.31	0.83	0.56	0.04	-0.02
chrIV	1227196	1227240	.	0.11	-0.84	-0.35	0.16	-1.14	-0.60	-0.12	-0.02
chrXII	248083	248136	.	0.66	-2.03	-0.36	0.28	-0.12	-0.11	0.15	0.09
chrIV	354765	354824	.	-0.57	-0.43	-0.69	-0.30	-1.04	-1.08	-0.30	-0.25
chrIV	1245582	1245626	.	0.75	1.28	1.40	0.99	0.28	0.47	0.02	-0.12
chrIV	335466	335521	.	0.34	0.93	0.66	0.09	1.34	0.53	0.01	-0.35
chrVI	143004	143063	.	0.82	0.10	-0.03	0.70	0.33	0.09	0.61	0.52
chrII	471006	471065	.	-0.17	0.15	0.84	0.14	-0.22	-0.02	0.03	-0.28
chrIII	41101	41150	.	-0.12	0.04	0.04	-0.17	1.11	-0.15	-0.18	-0.38
chrVI	258309	258353	.	-0.50	-0.10	0.27	0.06	0.03	0.16	0.10	0.28
chrXIV	71730	71789	.	-0.21	-0.93	-0.04	-0.34	-0.70	0.14	-0.11	0.15
chrXV	638785	638844	.	-0.59	-0.49	-0.66	-0.48	-1.36	-1.52	0.00	0.23
chrXII	369160	369204	.	1.90	0.83	0.92	1.73	1.00	0.20	0.84	-0.33
chrXI	513651	513710	.	0.09	-0.36	-0.48	-0.33	0.08	-0.55	0.09	0.56
chrXVI	679851	679895	.	0.05	0.23	0.07	-0.16	0.28	0.37	0.05	-0.01
chrIX	361036	361087	.	-0.39	0.03	-0.35	-0.58	1.16	0.20	-0.52	-0.53
chrXII	158915	158970	.	-0.53	-0.07	0.19	-0.48	1.19	0.40	-0.14	-0.16
chrXII	132625	132672	.	-0.29	0.62	0.94	-0.03	1.12	0.88	-0.20	-0.26
chrXII	245979	246033	.	0.40	0.35	0.58	0.04	0.57	0.63	-0.59	-0.58
chrVI	51391	51450	.	-0.74	-0.64	-0.71	-0.54	-1.08	-1.04	0.00	0.35
chrVI	253296	253355	.	-0.22	0.00	-1.12	-0.34	-1.06	-0.94	0.23	1.09
chrXIV	98940	98989	.	1.28	0.44	0.56	1.60	0.70	0.69	0.86	0.61
chrXV	651490	651543	.	0.09	0.24	0.35	0.25	-0.26	0.21	-0.45	-0.20
chrXV	673085	673144	.	0.06	-0.61	-0.78	-0.82	-1.29	-0.74	-0.02	0.24
chrV	554065	554124	.	-1.11	-0.93	-0.69	-0.63	-0.83	-0.42	-0.10	0.31
chrIII	123284	123343	.	0.71	0.53	0.30	0.16	0.78	0.54	0.18	-0.40
chrXIV	87132	87176	.	0.15	1.07	0.92	-0.09	1.53	0.94	-0.18	-0.13
chrI	42546	42599	.	0.39	0.17	0.33	0.01	0.64	0.85	0.20	-0.06
chrIV	1256286	1256333	.	0.08	0.01	-0.15	-0.09	-0.78	-0.40	-0.01	0.05
chrXII	169315	169373	.	-0.26	-0.06	-0.41	-0.50	-0.46	-0.37	-0.08	-0.11
chrXV	647585	647644	.	-0.34	-0.48	-0.70	-0.37	-0.75	-0.55	-0.24	-0.14
chrIII	16401	16460	.	-0.19	0.31	0.01	-0.14	-0.62	-0.36	0.58	0.00
chrII	518606	518662	.	-0.33	-0.65	-0.35	-0.01	-0.57	-0.13	-0.14	0.18
chrV	444594	444653	.	0.53	-0.19	-0.06	0.80	0.35	0.03	0.75	0.78
chrXIV	69938	69985	.	0.33	-0.16	0.16	0.23	-0.64	0.55	-0.30	-0.21
chrXII	379155	379214	.	-0.46	-0.27	-0.10	-0.17	1.12	0.13	-0.34	-0.07
chrVI	262397	262455	.	0.22	-0.57	-0.50	0.40	-0.86	-0.77	0.38	0.23
chrIV	1260383	1260440	.	-0.11	-0.78	-0.53	0.22	-1.17	-1.18	-0.14	-0.15
chrI	24549	24599	.	0.52	0.34	0.61	0.39	0.11	0.74	-0.05	-0.21
chrXVI	405141	405190	.	0.66	0.82	0.70	0.46	-0.27	0.02	0.03	0.03
chrIV	466817	466865	.	1.34	0.39	0.58	1.17	0.74	0.45	0.44	0.04
chrIX	347429	347488	.	-0.55	-0.21	-0.61	-0.41	0.71	-0.38	-0.12	0.15
chrVI	212995	213054	.	-0.25	-0.47	0.07	-0.39	0.06	0.43	-0.01	-0.05
chrIX	347530	347587	.	-0.22	0.09	0.08	0.02	0.96	0.14	-0.14	-0.25
chrXVI	544239	544294	.	-0.49	-0.75	-0.44	-0.27	-0.36	-0.38	-0.16	-0.12
chrIII	277518	277572	.	-0.31	0.26	0.11	0.15	-0.44	0.05	0.04	0.11
chrIV	397081	397126	.	-0.35	0.27	0.32	-0.14	0.53	0.53	0.01	0.29
chrXII	139015	139074	.	-0.69	-0.25	-0.10	-0.65	0.91	-0.07	0.02	0.44
chrXVI	495436	495495	.	-0.62	-0.44	-0.14	-0.80	-1.23	-0.09	-0.49	-0.02
chrIV	568891	568938	.	1.91	1.62	1.67	1.08	1.45	0.91	0.63	0.16
chrIII	11401	11460	.	-0.31	-0.38	-0.21	-0.60	-1.56	-1.33	2.06	0.00
chrIII	25001	25060	.	-0.36	-0.71	-0.04	-0.12	0.08	0.40	-0.15	-0.23
chrXII	379755	379814	.	-0.49	-0.23	-0.57	-0.46	1.04	0.05	-0.41	-0.36
chrXVI	475137	475188	.	0.14	-0.32	-0.62	-0.55	-1.41	-1.34	-0.08	0.07
chrXII	236187	236236	.	-0.70	0.21	0.37	-0.02	1.43	0.48	-0.19	-0.19
chrII	495406	495465	.	-0.29	-0.12	-0.09	-0.08	0.10	-0.09	-0.32	-0.24
chrVIII	87956	88015	.	-0.23	-0.32	-0.31	-0.07	0.40	0.14	-0.12	-0.15
chrIII	222216	222267	.	-0.29	0.71	1.00	-0.13	1.48	0.60	-0.64	-0.64
chrXVI	414241	414285	.	0.31	0.29	0.16	0.40	1.42	0.67	-0.13	-0.19
chrXVI	502236	502295	.	-0.39	-0.05	-0.21	-0.10	-0.14	-0.48	-0.02	0.32
chrIV	350065	350112	.	-0.67	-0.20	-0.34	-0.17	-0.63	-0.06	0.04	0.03
chrXIII	168551	168610	.	0.28	-0.43	-0.22	0.46	0.04	-0.37	0.59	0.86
chrII	503609	503655	.	0.38	0.30	-0.03	0.38	-0.50	0.17	-0.15	-0.22
chrI	40746	40801	.	-0.23	-0.34	0.01	-0.06	0.37	0.71	-0.09	-0.31
chrXII	373357	373412	.	0.68	0.17	-0.36	0.36	1.80	0.43	0.82	-0.03
chrVII	26801	26860	.	-0.30	-0.11	-0.25	-0.21	-0.47	-0.16	-0.08	-0.10
chrXI	519255	519302	.	0.85	0.47	0.19	0.28	0.35	-0.32	0.38	-0.18
chrXIV	215560	215612	.	0.35	0.73	0.56	0.27	-0.92	-1.22	-0.13	-0.15
chrIV	316965	317024	.	-0.76	-0.23	0.09	-0.80	1.00	0.70	0.43	0.62
chrIII	205015	205074	.	-0.32	-0.71	-0.02	-0.20	-1.17	0.22	-0.02	-0.16
chrVII	6901	6959	.	0.32	0.26	0.43	0.12	0.54	0.52	0.19	-0.09
chrVI	213807	213854	.	0.42	0.41	0.32	0.47	0.95	1.06	0.68	-0.08
chrIII	139584	139643	.	-0.40	-0.22	-0.34	-0.30	0.31	-0.04	-0.18	0.06
chrXVI	441537	441596	.	-0.28	-0.61	-0.04	-0.25	0.43	0.23	-0.05	0.10
chrIV	448520	448572	.	-0.17	-0.20	0.06	-0.11	0.30	0.63	-0.20	-0.21
chrV	553565	553624	.	-0.30	-0.18	-0.05	-0.11	-0.28	0.19	-0.38	-0.29
chrII	483906	483965	.	0.05	0.12	0.10	-0.38	0.70	0.17	-0.23	-0.50
chrX	393485	393531	.	-0.01	0.59	0.63	0.05	-0.64	0.09	-0.10	0.08
chrIV	313265	313324	.	-0.19	-0.20	-0.38	-0.12	0.26	0.54	-0.03	-0.06
chrIII	301819	301864	.	0.61	-0.19	0.00	0.74	-0.13	-0.11	0.43	0.14
chrXII	164315	164374	.	0.02	-0.22	0.23	-0.12	0.34	-0.18	-0.14	-0.23
chrIII	221515	221574	.	-0.67	0.37	0.24	-0.67	1.17	0.10	-0.57	-0.43
chrVI	257001	257051	.	-0.40	-0.45	-0.36	-0.17	0.27	0.27	1.13	0.32
chrIV	442013	442072	.	-0.67	0.06	-0.03	0.00	0.96	0.09	-0.11	0.08
chrXV	656885	656938	.	0.23	0.52	0.20	0.21	1.58	1.79	0.95	-0.04
chrXVI	528737	528796	.	-0.11	-0.31	-0.60	0.05	-1.32	-0.88	0.27	0.22
chrXVI	539546	539596	.	-0.21	-0.40	-0.49	-0.43	-0.75	-0.33	-0.32	-0.00
chrIV	1230881	1230938	.	0.12	-0.55	-0.37	0.21	-1.24	-0.15	-0.24	-0.33
chrIV	337865	337924	.	-0.30	0.31	0.38	-0.55	0.65	0.20	-0.46	-0.31
chrXVI	544844	544896	.	-0.04	-0.64	-0.09	-0.08	-0.23	-0.12	-0.14	-0.24
chrX	383679	383738	.	0.69	0.06	0.12	0.35	0.37	0.04	-0.22	-0.23
chrIX	366737	366787	.	0.07	0.18	0.32	0.30	0.74	0.74	0.03	-0.13
chrXVI	522237	522296	.	-0.61	-0.83	-0.73	-0.59	-0.12	-0.09	-0.19	0.11
chrIV	391068	391127	.	-0.23	-0.52	-0.18	-0.57	-1.09	-0.39	0.10	0.40
chrXII	146724	146773	.	-0.67	0.10	-0.22	-0.20	0.92	0.42	-0.22	0.42
chrIV	1230281	1230340	.	-0.50	-0.45	-0.37	-0.29	-1.14	-0.55	-0.07	0.12
chrVI	211099	211154	.	0.01	0.51	0.98	0.10	0.95	1.07	-0.18	-0.61
chrIII	27401	27460	.	0.18	-0.18	-0.15	-0.12	0.23	0.03	0.07	-0.13
chrIV	330165	330221	.	0.59	0.21	0.17	-0.03	1.15	0.09	0.25	-0.38
chrXII	386463	386511	.	1.20	-0.38	-0.37	1.17	-0.10	0.02	0.84	0.74
chrII	488806	488865	.	-0.63	0.00	-0.05	-0.56	-0.36	-1.07	0.10	1.12
chrIV	323865	323924	.	-0.33	0.37	0.17	-0.28	0.57	-0.18	-0.31	0.02
chrIII	63905	63952	.	-0.19	-0.07	0.42	-0.04	1.25	0.80	-0.32	-0.33
chrXIV	104139	104187	.	-0.04	-0.28	-0.18	-0.12	-0.89	-0.14	-0.01	-0.17
chrXI	495751	495801	.	0.01	-0.36	-0.39	0.03	-1.06	-0.78	-0.17	0.04
chrXI	520351	520395	.	2.35	0.56	0.58	2.21	0.93	0.41	0.77	-0.04
chrXVI	677138	677193	.	-0.26	0.02	0.17	-0.53	-0.26	-0.01	-0.43	-0.35
chrX	392781	392830	.	-0.05	-0.09	0.20	0.11	-0.83	0.35	0.06	0.09
chrIV	1238181	1238240	.	0.40	0.03	-0.02	0.55	-0.25	-0.50	0.52	0.57
chrIX	363229	363288	.	-0.16	0.07	0.10	-0.08	0.93	0.19	-0.25	-0.28
chrIV	1232881	1232940	.	-0.06	-0.56	-0.28	0.12	-1.08	-0.35	0.11	0.12
chrXVI	534241	534294	.	-0.24	-0.58	-0.52	-0.36	-0.90	-0.64	-0.17	-0.03
chrXVI	455239	455291	.	0.60	0.16	0.02	0.03	0.51	0.34	-0.14	-0.69
chrXIV	212259	212318	.	-0.12	-0.07	-0.23	-0.28	-1.19	-1.28	-0.31	-0.15
chrXVI	424839	424885	.	0.20	0.33	0.41	0.17	0.71	0.34	0.07	0.36
chrXII	247478	247537	.	0.63	-0.20	-0.07	0.25	0.05	0.41	-0.07	-0.30
chrIII	18204	18250	.	0.17	0.64	0.54	0.24	-0.46	0.34	-0.44	-0.31
chrVI	187395	187454	.	0.02	-0.01	-0.04	-0.15	0.94	0.66	-0.15	-0.01
chrVI	200595	200654	.	-1.40	-0.39	-0.56	-0.95	0.99	-0.30	-0.15	-0.04
chrVI	54097	54149	.	1.70	0.99	0.83	1.87	-0.38	-0.48	0.75	-0.06
chrVI	231903	231948	.	0.16	0.26	-0.06	-0.14	-0.94	-0.88	0.00	0.51
chrXVI	543737	543796	.	-0.46	-0.48	-0.14	-0.32	-0.54	-0.45	-0.20	0.06
chrIX	368338	368382	.	0.33	0.32	0.50	0.30	0.72	0.94	-0.02	-0.20
chrIII	298414	298463	.	-0.57	-0.63	-0.94	-0.36	-1.59	-1.30	-0.05	0.10
chrX	393879	393938	.	-0.31	-0.42	-0.04	-0.74	-1.03	-0.27	-0.29	0.16
chrIV	319865	319924	.	-0.61	-0.14	-0.00	-0.20	0.76	0.52	-0.32	-0.20
chrIII	12821	12880	.	-0.38	-0.60	-0.52	-0.28	-1.10	-0.97	0.18	0.04
chrIII	299614	299673	.	-0.80	-1.21	-0.79	-0.29	-1.37	-1.38	0.14	0.38
chrIV	477516	477570	.	-0.53	-0.05	-0.22	-0.14	0.62	0.29	-0.05	0.30
chrVI	199695	199754	.	-0.66	-0.22	-0.11	-0.50	1.44	0.15	1.57	0.08
chrIII	27504	27555	.	0.26	-0.18	-0.03	0.12	0.42	0.20	0.09	-0.03
chrIV	312565	312624	.	-0.37	-0.19	0.09	-0.58	-0.19	-0.16	-0.39	-0.11
chrIII	116985	117043	.	-0.50	-0.43	-0.32	-0.43	0.69	-0.12	-0.18	0.29
chrIV	1224681	1224736	.	0.26	-0.30	-0.14	-0.23	-0.91	-0.90	-0.50	-0.22
chrIV	315365	315420	.	0.05	0.04	-0.01	-0.10	0.37	0.57	0.24	0.30
chrXVI	416337	416396	.	-0.88	0.09	-0.10	-0.27	1.33	0.40	-0.26	-0.17
chrXVI	448739	448787	.	1.75	-0.48	-0.11	1.96	-0.68	-0.14	0.76	0.24
chrVII	77418	77462	.	0.31	0.59	0.64	0.51	-0.17	0.06	0.02	-0.11
chrVI	63499	63550	.	0.26	0.51	0.36	0.29	0.13	0.44	-0.16	-0.22
chrIV	462713	462765	.	0.47	0.94	0.68	0.23	2.75	1.77	1.46	-0.03
chrXVI	482936	482981	.	0.24	0.19	0.05	0.15	-0.17	-0.27	-0.04	-0.10
chrIII	207815	207873	.	-0.01	0.14	0.38	0.09	-0.32	0.52	-0.30	-0.35
chrXV	641985	642036	.	-0.22	-0.17	-0.32	-0.19	-0.98	-0.78	-0.23	-0.47
chrIV	1246484	1246535	.	-0.70	-0.01	0.05	-0.55	-0.33	0.21	-0.32	-0.10
chrXV	629188	629240	.	0.25	-0.11	-0.35	0.19	-0.99	-0.59	0.08	0.12
chrXII	384357	384412	.	-0.19	0.08	-0.12	-0.03	0.60	0.25	-0.30	-0.18
chrXV	662285	662344	.	-0.14	-0.12	0.08	0.07	-0.72	-0.22	-0.23	-0.25
chrXVI	554237	554295	.	-0.50	0.09	0.12	-0.10	0.72	0.45	-0.27	-0.47
chrIV	398568	398627	.	-0.39	-0.07	0.24	-0.03	0.79	0.55	-0.10	-0.19
chrIII	64902	64960	.	-0.55	-0.20	0.07	-0.20	0.65	-0.00	-0.33	-0.29
chrV	277532	277582	.	0.29	0.54	0.58	0.43	0.26	0.41	0.07	-0.07
chrXVI	406339	406392	.	1.11	1.03	1.26	0.64	0.32	0.39	-0.46	-0.29
chrXII	142216	142273	.	-0.52	0.04	0.08	-0.38	1.03	0.20	-0.26	0.05
chrXII	169015	169074	.	-0.15	-0.18	-0.38	-0.20	-0.65	-0.42	-0.23	-0.26
chrIII	269814	269866	.	2.28	-1.33	-1.42	2.45	-1.22	-1.02	1.32	-0.08
chrVI	73093	73152	.	-0.24	-0.42	-0.43	-0.21	-0.47	0.04	-0.21	-0.19
chrII	496306	496365	.	-0.45	-0.23	-0.21	-0.27	0.14	0.06	-0.04	0.08
chrXVI	557637	557696	.	-0.01	-0.00	0.26	-0.04	0.97	0.39	-0.15	0.05
chrXVI	410837	410893	.	-0.38	-0.32	-0.19	-0.03	0.53	0.05	-0.53	-0.13
chrIV	407068	407127	.	-0.23	0.27	0.06	-0.47	1.07	0.13	-0.14	-0.27
chrIII	39112	39159	.	-0.25	0.34	0.20	-0.35	1.23	0.22	0.75	-0.00
chrIX	357931	357981	.	-0.48	0.27	-0.27	-0.37	1.31	0.39	0.07	0.04
chrXVI	561037	561096	.	-1.14	-1.08	-0.87	-1.82	0.02	-0.56	-0.18	0.74
chrX	389579	389638	.	-0.32	-0.32	0.09	-0.07	-0.04	0.34	-0.06	-0.10
chrII	499806	499865	.	0.07	0.00	-0.08	0.03	-0.09	0.28	-0.22	-0.23
chrXII	159322	159366	.	-0.27	0.09	0.18	-0.07	1.12	0.43	-0.12	-0.19
chrXVI	6436	6490	.	1.67	1.43	1.55	0.78	1.97	1.06	1.12	-0.40
chrIV	397573	397627	.	-0.45	-0.10	0.05	-0.47	0.23	0.32	-0.31	0.06
chrIV	1241881	1241934	.	-0.16	0.14	0.05	-0.42	0.43	0.40	-0.20	-0.17
chrVI	186296	186351	.	0.16	0.27	0.23	0.36	0.50	0.49	-0.13	-0.20
chrXIV	182859	182918	.	-0.43	-0.67	-0.36	-0.32	-1.34	-0.68	-0.56	-0.20
chrIV	479816	479869	.	-0.27	0.65	0.56	1.78	1.55	1.04	0.16	-0.13
chrV	283630	283679	.	0.55	0.63	0.41	0.33	0.94	0.20	-0.20	-0.18
chrXIV	111435	111489	.	1.96	-0.80	-1.02	1.86	-0.98	-1.08	0.66	-0.00
chrXVI	450437	450496	.	0.25	-1.00	-1.01	0.24	-0.92	-0.79	0.51	0.48
chrIII	51710	51760	.	1.64	0.04	0.72	1.42	0.72	0.78	0.67	-0.16
chrIV	442313	442363	.	-0.40	0.08	0.05	-0.26	0.91	0.17	-0.29	-0.12
chrXV	587387	587444	.	0.26	-0.25	-0.30	0.34	-1.29	-1.22	0.16	-0.34
chrIV	1234281	1234340	.	-0.61	-0.30	-0.71	-0.76	-0.72	-0.34	-0.24	-0.09
chrV	565265	565309	.	0.65	0.12	-0.21	0.40	0.80	0.51	-0.08	0.08
chrXIV	180359	180418	.	-0.58	-0.35	-0.42	-0.26	-1.08	-0.47	-0.23	-0.22
chrV	570065	570121	.	1.49	1.36	1.21	0.57	1.49	1.09	1.68	-0.16
chrIV	397768	397827	.	-1.02	-0.66	-0.62	-0.66	0.22	0.12	-0.20	0.04
chrIII	51502	51547	.	1.51	0.75	0.89	1.38	0.95	0.74	0.54	-0.31
chrVI	222304	222351	.	0.21	0.21	0.08	0.10	-0.08	0.31	-0.07	0.05
chrVII	72302	72361	.	0.04	0.19	0.19	0.02	0.02	0.16	-0.29	-0.09
chrXVI	432243	432290	.	0.71	0.36	0.34	0.21	-0.50	-0.10	-0.34	-0.54
chrXV	661485	661544	.	-0.20	-0.88	-0.02	-0.03	-0.55	0.01	-0.22	-0.17
chrXVI	532937	532989	.	-0.43	0.58	0.08	-0.10	-0.49	-0.10	-0.18	-0.20
chrIII	132484	132542	.	0.21	0.03	-0.24	0.24	1.57	0.58	0.32	-0.12
chrIII	33001	33047	.	-0.48	0.64	0.74	-0.20	1.73	0.75	-0.30	-0.15
chrXIV	76832	76889	.	0.04	-0.43	-0.36	-0.07	-0.83	0.49	-0.50	-0.72
chrIX	370035	370088	.	-0.34	-0.11	-0.40	-0.65	-0.47	-0.05	-0.28	-0.06
chrX	391579	391626	.	0.77	0.61	0.47	0.21	-1.34	-0.02	-0.23	-0.57
chrIV	364068	364119	.	-0.06	-0.29	-0.08	-0.21	-0.90	-1.25	-0.02	-0.14
chrX	383279	383323	.	1.09	0.66	0.65	1.32	0.55	0.48	0.12	-0.27
chrIV	480914	480963	.	-0.28	0.59	0.59	-0.12	1.09	0.63	-0.14	-0.00
chrVI	202702	202749	.	-0.16	0.14	-0.03	-0.07	1.34	0.18	-0.11	-0.13
chrII	474210	474265	.	0.07	0.13	0.38	-0.46	-0.92	-0.16	0.04	0.37
chrIV	461015	461068	.	-0.22	0.55	0.17	-0.28	1.22	0.32	-0.16	-0.25
chrXII	361059	361110	.	-0.45	0.15	0.19	-0.38	0.67	0.34	-0.35	-0.15
chrX	396080	396130	.	-0.01	0.25	0.31	0.50	-0.38	0.36	-0.04	-0.10
chrII	488608	488665	.	-0.25	-1.38	-0.52	-0.24	0.67	0.02	-0.23	0.20
chrXI	521751	521810	.	-0.32	-0.04	-0.19	-0.28	0.61	0.06	-0.01	0.14
chrVII	931405	931461	.	0.18	0.01	0.06	0.06	0.86	0.38	0.03	-0.02
chrXII	374970	375014	.	1.37	-0.23	0.14	1.51	0.47	-0.24	0.84	0.12
chrXVI	511636	511695	.	0.03	0.00	0.00	0.00	0.84	0.10	1.44	1.02
chrXVI	715141	715191	.	0.05	0.18	0.38	0.48	-0.02	0.02	-0.40	-0.46
chrIII	5906	5952	.	0.52	-0.48	-0.63	0.27	-1.19	-1.48	0.27	-0.01
chrXIV	72530	72589	.	-0.71	-0.57	-0.37	-1.51	-0.74	-0.01	-0.08	-0.00
chrVI	241495	241554	.	-0.57	-0.05	-0.47	-0.36	-1.31	-1.37	-0.29	-0.05
chrXV	620485	620544	.	0.16	-0.06	-0.04	0.28	-0.33	-0.31	-0.04	-0.05
chrIII	140984	141043	.	-0.86	-0.54	-0.42	-0.58	0.05	-0.22	-0.10	0.10
chrIII	233415	233474	.	0.04	0.46	0.61	-0.06	1.25	0.73	-0.30	-0.28
chrI	36445	36502	.	-1.19	-0.47	-0.42	-0.40	-0.28	-0.12	0.03	0.46
chrXIV	180161	180213	.	-0.14	-0.68	-0.78	0.04	-0.92	-0.35	-0.42	-0.30
chrVI	240198	240247	.	0.18	-0.47	-0.15	0.28	-1.01	-0.90	-0.13	-0.11
chrI	15645	15704	.	-0.07	-0.40	-0.40	-0.05	-0.41	0.01	0.15	0.34
chrXIV	103730	103789	.	0.30	-0.44	-0.06	0.04	-0.88	0.01	0.07	-0.14
chrVII	1701	1760	.	0.00	0.00	0.49	1.16	0.56	0.08	-0.12	0.25
chrIV	1260288	1260337	.	-0.05	-0.55	-0.58	-0.06	-1.32	-1.21	-0.04	0.23
chrIII	298515	298571	.	-0.58	-0.63	-1.15	-0.51	-1.63	-1.60	0.05	0.28
chrII	471506	471565	.	0.23	0.47	0.50	0.20	-0.31	0.14	0.04	-0.23
chrIX	360429	360488	.	-0.23	0.19	0.21	-0.25	1.46	0.54	-0.19	-0.22
chrXII	213678	213737	.	-1.19	-1.28	-0.85	-0.88	-1.07	-0.28	-0.23	0.07
chrVI	255005	255052	.	0.20	-0.29	-0.35	0.22	-0.38	-0.45	0.48	0.12
chrIV	341565	341621	.	-0.61	-0.23	-0.06	-0.39	-0.09	0.19	-0.46	-0.25
chrVI	74293	74352	.	0.09	-0.21	-0.17	-0.06	-0.66	0.00	-0.41	-0.35
chrIV	468218	468272	.	-0.13	0.60	0.65	0.16	1.25	0.60	-0.06	-0.07
chrXVI	519044	519088	.	0.03	0.18	0.27	0.30	0.66	0.57	0.35	0.08
chrXII	169915	169974	.	-1.02	-1.11	-0.95	-0.58	-1.09	-0.73	-0.02	0.72
chrIV	371170	371225	.	0.31	0.00	0.18	-0.13	-1.19	-1.56	-0.14	-0.30
chrII	490007	490055	.	0.47	0.08	0.57	0.39	1.09	0.54	0.21	-0.20
chrIV	1254384	1254440	.	0.28	0.17	0.30	0.76	-0.74	-0.35	-0.19	-0.29
chrXII	145917	145968	.	-0.53	0.11	0.05	-0.14	0.90	0.51	-0.28	0.13
chrVII	58605	58649	.	0.65	1.23	0.92	0.74	0.71	0.58	0.07	-0.24
chrXVI	685937	685996	.	-0.24	-0.52	-0.53	-0.20	0.49	0.20	-0.44	-0.20
chrXVI	520838	520896	.	-0.30	-0.71	-0.43	-0.19	-0.37	-0.34	-0.07	0.28
chrV	271529	271581	.	-0.21	-0.13	-0.19	-0.20	-0.78	0.03	-0.31	0.36
chrXII	370569	370613	.	1.20	1.09	1.01	0.99	0.93	0.00	0.13	-0.58
chrXII	379655	379714	.	-0.16	-0.51	-0.49	-0.13	1.09	0.03	-0.18	-0.22
chrXVI	479937	479981	.	-0.01	-0.37	0.16	0.15	-0.98	-1.16	-0.16	-0.27
chrXII	238978	239037	.	-0.32	0.36	0.31	-0.34	1.05	0.06	-0.20	-0.25
chrXV	647685	647744	.	-0.21	-0.15	-0.63	-0.69	-0.93	-0.66	-0.29	-0.07
chrXII	161515	161574	.	-0.20	-0.41	-0.16	-0.12	0.43	-0.42	-0.45	0.45
chrIII	146884	146943	.	-0.18	-0.27	-0.16	-0.06	-0.56	-0.13	0.05	0.23
chrIII	266116	266171	.	0.93	0.53	0.04	1.09	-0.40	-0.14	0.47	0.15
chrXVI	421737	421796	.	-0.41	-1.27	-0.32	-0.52	0.98	-0.15	-0.17	-0.01
chrIV	342371	342424	.	-0.27	0.23	0.36	-0.09	0.01	0.57	-0.25	-0.10
chrII	505506	505565	.	-0.04	0.32	0.13	0.38	-0.77	-0.76	-0.26	0.41
chrVII	59802	59861	.	0.00	0.00	-0.64	-0.75	0.14	-0.07	-0.24	0.39
chrIV	320665	320724	.	-0.55	-0.99	-0.60	-0.39	0.18	-0.07	-0.08	0.12
chrXVI	493836	493895	.	-0.92	-0.51	-0.30	-0.28	-1.23	-0.59	-0.18	-0.11
chrIV	1232381	1232440	.	0.06	-0.44	0.02	0.14	-0.78	0.19	-0.14	-0.19
chrXV	586195	586241	.	0.10	-0.03	-0.45	0.02	-0.97	-1.10	-0.13	-0.39
chrVI	256605	256651	.	0.19	0.35	-0.18	0.27	0.85	0.89	1.18	-0.12
chrXII	389269	389313	.	1.84	1.12	0.68	1.64	0.37	0.62	0.69	-0.15
chrIII	7303	7359	.	0.02	-0.45	-0.74	0.16	-1.09	-1.29	0.46	0.55
chrXIV	209464	209516	.	-0.14	-0.10	-0.15	-0.04	-1.08	-0.85	-0.04	0.07
chrI	49249	49293	.	-0.68	-0.49	-0.42	-0.14	-0.69	-0.02	-0.06	0.39
chrIV	451913	451972	.	0.49	-0.46	-0.15	0.55	0.45	0.38	0.53	0.21
chrIV	442913	442972	.	-0.30	0.19	0.00	-0.63	0.87	0.14	-0.57	-0.37
chrVII	20901	20960	.	0.87	-0.55	-0.29	0.50	-0.03	-0.40	0.47	-0.29
chrIV	326873	326924	.	-0.50	0.01	-0.16	-0.46	1.08	0.14	-0.32	-0.12
chrIV	1249389	1249435	.	-0.18	-0.99	-0.18	0.28	-0.72	0.21	-0.29	-0.32
chrIII	211616	211674	.	-0.27	0.08	0.18	-0.02	0.53	0.32	-0.10	-0.05
chrVI	240495	240547	.	0.27	0.34	-0.19	0.28	-0.65	-0.91	-0.02	-0.34
chrXIV	207159	207203	.	-0.65	-0.31	-0.52	-0.15	-1.03	-0.99	-0.10	0.16
chrIX	354332	354388	.	-0.40	-0.19	0.03	0.54	1.23	0.41	-0.33	-0.07
chrIV	440113	440172	.	-0.20	0.32	0.05	-0.29	1.30	0.39	-0.34	-0.28
chrXII	158818	158871	.	-0.38	0.07	0.04	-0.42	1.24	0.53	-0.09	-0.10
chrIII	40614	40658	.	0.19	0.33	0.08	-0.31	1.52	0.27	0.00	-0.41
chrXI	509654	509700	.	-0.09	0.01	0.18	-0.34	0.28	0.58	-0.25	-0.23
chrII	481306	481365	.	-0.29	-0.11	-0.01	-0.32	0.43	-0.04	-0.29	-0.00
chrVII	10801	10860	.	-0.06	-0.47	-0.33	-0.12	-0.55	0.06	0.02	0.38
chrXVI	521237	521296	.	-0.07	0.06	0.04	0.24	0.27	0.15	-0.33	-0.26
chrXVI	446137	446196	.	1.28	-0.59	-0.49	1.46	-1.07	-0.38	0.38	-0.21
chrIX	342630	342687	.	-0.31	0.22	0.16	-0.46	1.27	0.33	-0.13	-0.12
chrVII	74406	74460	.	-0.04	-0.25	-0.27	-0.43	-0.73	-0.29	-0.28	-0.49
chrIX	373029	373088	.	0.00	0.00	-0.95	-1.21	-1.31	-0.80	0.05	0.67
chrIV	391268	391327	.	-0.98	-1.18	-0.58	-0.33	-1.39	-0.82	0.30	0.78
chrXII	239886	239935	.	-0.15	0.16	0.13	-0.10	1.38	0.74	-0.39	-0.09
chrXIV	113130	113189	.	1.48	-0.48	-0.66	1.77	-1.35	-1.20	0.68	0.19
chrXV	666285	666344	.	-0.71	-0.98	-0.85	-0.73	-1.12	-0.83	-0.10	-0.06
chrVII	53101	53145	.	-0.12	-0.02	-0.01	-0.03	-0.43	0.27	-0.38	-0.44
chrXI	525662	525708	.	0.73	0.51	0.69	0.65	0.77	0.89	-0.18	-0.28
chrV	304430	304479	.	0.50	0.74	0.64	0.44	-0.04	0.49	0.80	0.14
chrV	551165	551224	.	0.52	0.56	0.64	0.07	0.70	0.58	0.06	-0.13
chrXI	536051	536103	.	-0.16	0.30	0.07	-0.24	-0.62	0.02	-0.28	-0.21
chrV	270729	270773	.	0.09	0.23	-0.10	-0.02	-0.80	-0.13	-0.07	-0.14
chrIII	296614	296673	.	-0.54	-0.11	-0.16	-0.28	-0.53	-0.66	0.12	-0.04
chrVII	46801	46860	.	-0.41	-0.92	-0.19	-0.19	-1.20	-0.79	-0.08	0.10
chrVI	187100	187147	.	0.07	0.22	0.44	-0.10	0.83	0.76	0.09	0.26
chrII	483219	483263	.	-0.31	-0.01	0.08	-0.41	0.73	0.30	-0.15	-0.28
chrIV	340565	340624	.	0.17	0.31	0.77	0.00	0.34	0.20	-0.37	0.14
chrI	12347	12391	.	0.25	0.21	0.35	0.39	-0.04	0.57	0.01	-0.22
chrXV	589685	589744	.	-0.30	-0.46	-0.58	0.03	-1.22	-1.10	0.13	0.30
chrIII	20404	20458	.	-0.30	-0.17	0.04	-0.11	-0.52	0.33	-0.15	-0.03
chrIV	478817	478868	.	-0.29	0.52	0.17	-0.09	0.83	0.68	-0.45	-0.38
chrIV	645502	645559	.	1.01	0.17	0.21	0.63	0.28	-0.06	0.61	0.65
chrXVI	709545	709594	.	-0.01	-0.30	-0.34	-0.02	-0.81	-0.34	-0.12	-0.09
chrIII	284614	284673	.	-0.20	-0.24	-0.26	-0.02	-0.98	-0.64	0.05	0.01
chrXVI	456437	456496	.	-0.20	-0.10	-0.19	-0.32	0.59	0.18	0.00	-0.38
chrIII	123689	123738	.	1.91	1.49	1.61	1.15	1.14	1.04	0.55	-0.34
chrXVI	486636	486695	.	-0.57	-0.51	-0.76	-0.65	-1.34	-1.35	-0.25	-0.04
chrV	541365	541424	.	-0.09	-0.42	-0.41	-0.15	-0.96	-0.49	0.07	0.19
chrXVI	538337	538396	.	-0.16	-0.21	-0.36	-0.21	-1.01	-0.40	-0.15	0.04
chrVII	15804	15860	.	0.62	0.35	0.49	0.79	1.08	0.58	0.03	-0.36
chrVI	71193	71252	.	-0.41	-0.41	0.07	-0.32	-0.28	0.33	-0.18	-0.26
chrXIV	179059	179108	.	0.07	-0.64	-0.16	0.24	-1.18	-0.30	-0.03	0.24
chrX	475133	475192	.	1.12	0.34	0.36	1.09	0.58	0.37	0.71	0.46
chrIV	357165	357224	.	0.70	0.27	0.36	0.04	-1.10	-1.39	-0.08	-0.55
chrXVI	564246	564292	.	0.23	0.48	0.33	-0.01	1.48	0.57	0.13	-0.19
chrVI	239395	239454	.	-0.57	-0.24	0.04	-0.11	-1.17	-1.14	-0.31	-0.25
chrXII	131930	131974	.	-0.12	0.34	0.28	-0.05	0.68	0.70	0.01	0.16
chrXVI	488241	488295	.	-0.56	-0.48	-0.17	-0.47	-0.97	-1.06	-0.38	-0.02
chrIII	123984	124043	.	0.35	0.03	0.23	-0.15	0.53	0.15	-0.24	-0.37
chrIV	329065	329124	.	-0.35	-0.03	0.15	-0.18	1.21	0.26	-0.10	-0.27
chrVI	230996	231055	.	-0.63	-0.22	-0.78	-0.65	-1.32	-1.33	-0.32	-0.14
chrVI	64895	64951	.	-0.09	-0.08	0.05	-0.33	-0.37	-0.19	-0.03	-0.02
chrIII	73305	73360	.	1.74	0.04	-0.34	1.61	0.80	-0.24	0.94	0.32
chrIV	1225281	1225340	.	-0.13	-0.48	-0.62	-0.26	-1.10	-1.32	-0.17	-0.19
chrIV	1245981	1246029	.	0.19	0.76	0.62	0.25	-0.35	-0.09	-0.45	-0.23
chrI	26047	26097	.	0.43	0.56	0.47	0.61	0.48	0.28	0.26	-0.12
chrVI	55897	55941	.	0.20	0.07	0.13	0.22	-0.98	-0.75	-0.13	-0.37
chrXVI	536737	536796	.	0.48	0.49	0.54	0.64	0.36	0.49	0.17	0.21
chrIII	255314	255373	.	-0.43	-0.16	-1.04	-0.48	-1.38	-1.48	-0.14	0.26
chrIII	298814	298873	.	-0.22	-0.54	-0.72	-0.41	-1.50	-1.29	0.16	0.01
chrXI	660713	660772	.	-0.02	0.07	-0.41	-0.18	-1.44	-1.68	-0.14	-0.04
chrI	31245	31304	.	0.02	0.08	0.36	0.44	0.46	0.26	0.23	0.32
chrI	18443	18502	.	-0.52	-0.50	-0.50	-0.30	-0.67	-0.21	-0.06	-0.01
chrVIII	87456	87514	.	-0.69	0.04	-0.14	-0.28	0.61	0.29	0.06	0.42
chrV	532765	532824	.	-0.53	-0.30	-0.52	-0.26	-1.16	-1.20	-0.25	-0.15
chrIII	74601	74660	.	-1.02	-1.11	-0.45	-0.61	1.74	0.54	1.28	0.04
chrII	506206	506265	.	-0.62	-0.63	-0.55	-0.82	-1.10	-0.45	-0.26	-0.24
chrXII	231378	231437	.	0.27	-0.06	-0.44	-0.16	1.76	0.35	0.59	0.11
chrI	17043	17102	.	-0.83	-0.77	-0.67	-0.31	-0.24	0.07	1.17	0.44
chrXVI	420137	420196	.	-0.72	-0.03	-0.25	-0.46	0.87	-0.14	-0.13	0.07
chrXII	230889	230933	.	0.63	0.28	0.16	0.22	1.06	-0.11	0.30	-0.27
chrXII	387155	387214	.	1.85	-0.11	-0.20	1.84	0.04	0.09	0.72	-0.07
chrXI	510461	510510	.	1.00	1.67	1.72	1.62	0.82	0.63	0.94	1.46
chrXVI	422639	422694	.	0.18	0.25	0.15	0.23	1.35	0.47	0.12	0.18
chrIII	6902	6951	.	0.83	-0.15	-0.37	0.81	-1.11	-1.53	0.18	-0.17
chrIV	323465	323524	.	-0.01	0.68	0.69	-0.13	0.81	0.27	-0.58	-0.79
chrV	289434	289488	.	-0.69	-0.04	0.21	-0.31	0.73	-0.05	-0.22	-0.17
chrIX	362232	362276	.	0.31	0.51	0.35	-0.05	1.27	0.63	-0.05	-0.14
chrXIV	80334	80384	.	0.03	-0.70	-0.41	0.07	-0.26	0.21	-0.48	-0.65
chrXII	370461	370514	.	0.88	0.54	0.69	0.48	0.56	-0.18	0.22	-0.35
chrII	513410	513459	.	0.07	-0.14	-0.32	-0.29	-0.99	-0.54	-0.17	-0.24
chrII	509210	509265	.	-0.50	-0.33	-0.57	-0.20	-1.14	-0.54	-0.17	-0.10
chrVIII	529698	529757	.	-0.45	-0.16	-0.39	-0.59	-0.68	-0.32	-0.20	0.16
chrXVI	433048	433096	.	1.14	0.12	0.04	1.39	-0.23	0.52	0.03	-0.35
chrIX	369134	369188	.	0.46	0.12	0.44	-0.01	0.36	1.00	-0.09	-0.09
chrXVI	553043	553095	.	0.03	0.12	0.17	0.07	1.25	0.79	0.09	0.20
chrXII	231278	231337	.	0.02	-0.02	-0.24	-0.13	1.96	0.48	0.74	0.05
chrXII	213080	213135	.	-0.35	-0.14	-0.01	-0.19	-0.41	0.64	-0.05	0.24
chrXVI	446540	446596	.	1.63	-0.81	-0.58	1.70	-1.24	-0.37	0.69	0.02
chrIII	47706	47756	.	0.09	0.54	0.42	0.18	1.24	0.52	-0.13	-0.18
chrIV	391168	391227	.	-0.06	-0.48	-0.41	-0.30	-1.30	-0.44	0.23	0.70
chrIV	466022	466070	.	0.02	0.62	0.66	-0.00	1.07	0.49	0.00	-0.10
chrXIV	116330	116374	.	0.38	0.10	0.13	0.46	-0.81	-0.13	0.11	-0.16
chrXVI	676237	676295	.	-0.14	0.23	0.61	-0.14	-0.16	0.41	-0.26	-0.13
chrXVI	697437	697492	.	0.58	-0.02	0.13	0.16	0.03	-0.07	0.05	-0.30
chrV	553265	553324	.	0.00	0.00	0.00	0.00	0.00	-1.42	-0.08	1.29
chrIX	336629	336688	.	-0.43	-0.35	-0.57	-0.33	0.88	-0.03	0.01	0.48
chrI	45347	45391	.	1.03	0.64	0.88	0.54	-0.24	0.20	0.34	-0.18
chrXII	385655	385714	.	-0.23	-0.54	-0.71	-0.64	0.13	-0.09	-0.00	0.11
chrVII	89103	89162	.	0.10	0.43	0.29	-0.07	-0.56	-1.16	-0.29	-0.14
chrXII	235378	235437	.	0.41	0.35	0.46	0.24	1.09	0.14	-0.05	-0.25
chrVII	60407	60460	.	-0.80	-0.18	-0.36	-0.34	0.46	-0.01	-0.14	0.56
chrXII	366955	367014	.	-0.03	0.02	0.09	-0.12	1.03	0.19	0.04	-0.11
chrXIII	374495	374554	.	0.52	-0.29	-0.04	0.85	0.12	-0.10	0.80	0.89
chrXII	391358	391414	.	0.55	-0.23	-0.36	0.58	-0.73	0.57	-0.04	-0.17
chrV	297034	297088	.	0.22	0.95	1.12	0.34	0.47	0.41	0.65	0.02
chrXVI	707936	707995	.	-0.21	-0.55	0.17	-0.42	-0.98	-0.19	-0.14	-0.04
chrIII	132684	132739	.	0.17	0.32	0.17	0.36	1.17	0.60	0.20	-0.46
chrIV	381571	381616	.	-0.12	-0.18	-0.07	-0.31	-0.21	-0.42	-0.05	-0.08
chrIV	454922	454968	.	-0.08	-0.05	-0.04	-0.44	0.59	0.18	0.40	0.64
chrIV	454721	454770	.	0.11	-0.08	0.43	0.28	0.80	0.51	0.21	-0.26
chrV	305130	305184	.	0.07	0.68	0.97	0.48	-0.02	0.37	0.59	-0.20
chrVI	181395	181454	.	-0.42	-0.05	-0.62	-0.85	-0.18	0.22	-0.01	0.01
chrIV	1227481	1227540	.	0.07	-0.35	-0.68	0.12	-1.16	-1.04	-0.05	0.14
chrIV	1253589	1253637	.	0.13	0.12	-0.12	0.29	-1.06	-0.38	-0.19	-0.23
chrXII	221378	221437	.	-0.17	-0.37	-0.46	-0.39	0.48	-0.21	-0.14	0.07
chrV	443810	443869	.	0.50	-0.67	-0.34	0.77	-0.04	-0.39	0.59	0.62
chrVI	232595	232654	.	-0.75	-0.55	-0.83	0.00	-0.96	-1.16	-0.09	0.03
chrII	488711	488760	.	-0.23	-1.13	-0.80	0.00	0.35	-0.19	0.23	0.70
chrVII	15403	15454	.	0.00	0.19	0.40	0.38	0.87	0.64	0.20	-0.28
chrX	363879	363938	.	-0.20	0.08	0.07	-0.08	0.60	0.51	-0.17	-0.19
chrVII	35601	35660	.	-0.18	-0.70	-0.36	-0.35	-1.08	-1.10	0.02	-0.00
chrXVI	516936	516995	.	-1.04	-0.38	-0.30	-0.61	0.52	0.20	-0.23	-0.36
chrXVI	548437	548491	.	-0.12	-0.06	-0.22	-0.11	0.23	-0.17	-0.01	0.23
chrXII	386355	386414	.	0.35	-0.35	-0.67	1.39	0.53	0.06	0.90	0.88
chrIV	350265	350324	.	-0.61	-0.19	-0.26	-0.34	-1.09	-0.30	-0.07	-0.01
chrV	536965	537024	.	-0.66	-0.07	-0.60	-1.16	-1.29	-0.95	-0.11	0.22
chrII	487406	487465	.	-0.21	-0.15	0.15	-0.09	0.91	0.15	0.05	-0.23
chrXVI	552837	552896	.	0.08	-0.25	-0.24	-0.27	0.45	0.30	-0.26	-0.01
chrXVI	531337	531396	.	-0.55	0.17	0.33	-0.39	-0.89	-0.37	-0.31	-0.01
chrXV	627598	627642	.	-0.12	-0.42	-0.16	-0.03	-0.57	-0.45	0.16	0.07
chrIX	339631	339681	.	0.38	0.65	0.41	0.01	1.29	0.26	-0.14	-0.21
chrXVI	690738	690796	.	-0.16	-0.14	0.15	-0.24	0.36	0.52	-0.18	-0.19
chrXVI	692637	692696	.	-0.22	0.18	-0.08	-0.01	0.22	-0.03	0.19	0.41
chrV	294632	294677	.	0.37	0.54	0.87	0.27	0.59	0.64	0.26	-0.24
chrIII	223215	223259	.	-0.00	0.61	0.60	0.18	1.41	0.36	-0.05	0.16
chrXII	148015	148072	.	-0.07	-0.00	0.17	-0.27	1.02	0.65	-0.22	-0.24
chrIII	120586	120630	.	-0.09	-0.04	-0.41	-0.12	0.50	-0.00	0.28	0.75
chrV	293529	293588	.	-0.13	0.31	0.38	-0.12	0.56	0.22	-0.16	-0.16
chrXVI	682837	682896	.	-0.59	-0.95	-0.61	-0.39	0.04	-0.39	-0.02	0.38
chrX	363379	363438	.	-0.06	0.06	0.22	-0.17	0.62	0.58	-0.07	-0.22
chrX	370479	370538	.	-0.74	0.09	0.10	-0.34	1.23	0.35	-0.44	-0.71
chrVI	219796	219854	.	-0.24	0.16	0.15	-0.37	0.43	0.45	-0.29	-0.14
chrXVI	498239	498294	.	0.69	0.41	0.51	0.95	0.01	0.48	0.02	-0.03
[truncated: 593,870 more chars]
