# Supplementary material for: The Eukaryotic Mismatch Recognition Complexes Track with the Replisome during DNA Synthesis
Source: PLoS Genet. 2015 Dec 18;11(12):e1005719. doi: 10.1371/journal.pgen.1005719 (PMC4684283; doi:10.1371/journal.pgen.1005719)
Supplement: S1 Data — The data corresponding to each figure are in this compressed file. (ZIP) [file pgen.1005719.s009.zip › Files for Haye and Gammie 2015/Fig_7.egr]

# Genome_version = S_cerevisiae_Jul_2007
# score0 = Jul18_252073510037_2_2  || Pol2_HA t=130April23
# score1 = Jul18_252073510037_2_1  || Pol2_HA t=120April23
# score2 = Jul18_252073510037_1_4  || Pol2_HA t=110April23
# score3 = Jul18_252073510037_1_3  || Pol2_HA t=100April23
# score4 = Jul18_252073510037_1_2  || Pol2_HA t=90April23
# score5 = Jul18_252073510037_1_1  || Pol2_HA t=0April23
# score6 = Jul18_252073510038_2_2  || Msh2_MYC t=130April23
# score7 = Jul18_252073510038_2_1  || Msh2_MYC t=120April23
# score8 = Jul18_252073510038_1_4  || Msh2_MYC t=110April23
# score9 = Jul18_252073510038_1_3  || Msh2_MYC t=100April23
# score10 = Jul18_252073510038_1_2  || Msh2_MYC t=90April23
# score11 = Jul18_252073510038_1_1  || Msh2_MYC t=0April23
# score12 = Jul18_252073510038_2_3  || Mcm4_MYC April23
# score13 = Jul18_252073510038_2_4  || Mcm4_MYC t=0April23
# score14 = Jul18_252073510037_2_3  || Mcm4_HA April23
# score15 = Jul18_252073510037_2_4  || Mcm4_HA t=0April23
chrIII	147594	147643	.	0.43	-0.33	0.00	-0.04	0.08	0.12	0.46	0.48	-1.28	0.58	0.11	-0.06	0.25	0.68	0.86	0.43
chrIII	227615	227674	.	-1.40	0.15	0.00	0.58	0.48	-0.13	0.25	-0.33	0.00	-0.33	-0.07	0.17	0.10	0.85	-0.92	-0.02
chrII	492806	492865	.	0.22	0.00	0.00	-0.06	0.14	-0.17	-0.12	-0.24	0.00	-0.02	0.25	0.09	-0.24	-0.03	-0.28	0.03
chrXIV	212160	212216	.	-0.42	-0.01	0.00	0.40	-0.31	0.58	0.07	0.27	0.00	-0.38	-0.83	-0.08	0.30	0.10	0.04	0.50
chrV	301430	301484	.	-0.42	0.78	0.00	0.13	0.66	0.18	0.36	-0.11	0.00	-0.88	-1.26	0.65	0.26	1.05	0.26	0.88
chrI	19843	19902	.	-0.12	-0.32	0.03	-0.25	-0.61	0.29	0.15	0.28	0.00	0.22	0.06	-0.24	-0.20	-0.03	0.63	-0.34
chrI	32354	32400	.	0.09	-0.20	-0.38	-0.15	0.12	-0.22	-0.34	-0.17	0.00	0.26	0.07	-0.01	0.02	-0.24	-0.16	-0.01
chrXIV	188261	188306	.	0.55	0.22	0.00	-0.15	-0.14	0.65	-0.05	0.18	0.00	0.44	-0.03	0.10	0.16	0.05	0.83	-0.03
chrIII	263418	263472	.	0.03	0.30	0.00	0.25	-0.15	0.83	0.05	0.09	0.00	0.38	0.22	0.35	0.14	0.86	0.65	0.24
chrIV	349665	349724	.	0.43	-0.06	0.69	-0.17	-0.26	-0.12	0.02	0.30	0.00	0.11	0.07	0.35	-0.12	-0.03	0.45	0.08
chrXV	662798	662843	.	0.05	-0.17	0.00	-0.22	-0.06	-0.01	-0.08	-0.20	0.00	-0.15	-0.15	-0.05	-0.00	-0.55	0.20	-0.13
chrIX	365329	365388	.	0.06	0.05	0.00	0.06	0.03	-0.51	-0.19	-0.24	0.00	0.33	0.14	0.11	-0.23	0.11	-0.54	-0.42
chrI	15745	15804	.	0.07	-0.04	0.00	-0.12	-0.50	-0.11	0.33	0.34	0.04	0.10	0.04	-0.27	0.08	-0.04	0.28	-0.23
chrXII	355557	355614	.	-0.17	0.44	0.00	-0.39	-0.16	-0.83	0.09	-0.28	0.83	-0.26	-0.31	0.52	-0.06	0.44	0.10	0.39
chrXVI	458248	458294	.	-0.15	-0.22	0.94	0.11	0.05	-0.09	0.10	-0.06	1.37	0.12	0.01	-0.24	-0.19	-0.41	-0.09	-0.58
chrII	479106	479165	.	0.06	0.39	0.00	0.10	0.13	0.11	-0.59	-0.21	0.00	-0.64	-0.36	-0.40	-0.60	0.67	-0.15	-0.10
chrI	51450	51494	.	0.75	0.42	0.00	-0.28	-0.05	0.50	0.18	0.44	-0.36	0.49	0.14	0.52	0.37	0.94	1.03	0.50
chrIII	216615	216674	.	0.08	0.48	0.00	0.47	0.61	-0.32	0.05	-0.17	0.00	0.08	0.19	0.21	-0.14	0.59	-0.64	0.28
chrXV	620889	620943	.	0.05	-0.72	-0.79	-0.30	-0.36	0.14	-0.88	-0.29	0.00	-0.37	-0.29	-0.51	-0.45	-0.36	-0.28	-0.45
chrII	511406	511458	.	0.04	0.36	0.00	-0.17	-0.46	0.34	-0.08	0.42	0.00	0.43	0.68	0.16	-0.04	-0.30	0.51	-0.15
chrII	478517	478567	.	-0.46	0.10	0.00	0.08	0.05	0.10	-1.26	-1.04	0.44	-1.13	-1.03	-0.16	-0.95	0.37	-0.18	0.30
chrX	376186	376231	.	-0.85	0.49	0.00	0.60	0.69	-0.13	0.61	0.24	0.00	-0.34	0.18	0.38	0.45	0.83	-1.24	0.04
chrXV	606385	606444	.	0.28	-0.41	0.00	0.16	0.14	0.34	-0.11	0.18	0.23	0.18	0.12	-0.62	-0.15	0.01	0.45	0.38
chrV	295531	295582	.	0.48	-0.09	0.00	0.28	0.44	0.33	0.17	0.03	-0.12	0.15	0.22	0.30	-0.22	0.63	0.68	0.39
chrVII	59402	59461	.	0.44	0.52	0.00	-0.06	0.01	-0.22	0.18	-0.02	0.00	0.27	0.20	0.56	-0.11	1.09	-0.09	-0.21
chrXVI	708536	708592	.	0.21	0.09	0.18	-0.55	-0.45	0.25	-0.16	-0.11	-0.29	0.04	-0.23	0.06	0.08	-0.39	0.40	-0.62
chrX	370279	370338	.	-0.53	0.14	0.00	0.10	0.40	-0.32	-0.05	-0.42	0.00	-0.23	-0.19	0.03	-0.27	-0.51	-0.82	0.12
chrIII	277714	277773	.	-0.05	-0.39	1.02	-0.29	-0.40	-0.37	-0.22	-0.28	0.00	-0.15	-0.05	0.13	-0.04	-0.61	-0.06	0.26
chrXVI	708136	708195	.	0.51	0.36	-0.42	-0.20	-0.31	0.37	-0.09	0.41	-1.02	0.11	0.31	0.15	-0.10	0.60	0.41	0.72
chrI	16843	16902	.	0.35	0.44	0.00	-0.18	-0.43	0.19	0.35	0.44	0.00	0.29	0.30	0.35	0.18	0.13	0.48	-0.31
chrXII	131824	131874	.	0.73	0.81	0.00	0.23	0.49	0.12	-0.01	0.05	0.00	0.19	0.29	0.69	0.12	0.43	0.47	0.44
chrV	538777	538822	.	0.45	0.30	0.00	-0.37	-0.51	0.35	-0.13	0.11	0.69	0.16	-0.06	0.13	-0.06	-0.34	0.48	0.79
chrIV	447421	447472	.	0.11	0.53	-0.56	0.15	0.50	-0.19	0.29	0.19	0.88	0.04	0.07	0.34	0.14	0.31	0.07	0.17
chrII	504206	504263	.	0.25	0.13	0.09	0.07	0.02	0.30	0.14	0.10	-0.09	0.38	0.35	0.10	0.15	0.27	0.91	-0.08
chrIII	20101	20160	.	-0.09	0.08	0.00	-0.34	-0.15	-0.10	-0.03	0.16	0.00	-0.09	-0.24	0.42	-0.14	0.31	0.14	-0.02
chrV	537265	537311	.	0.37	0.34	-0.15	0.00	-0.09	0.38	0.09	0.59	0.00	0.40	0.32	0.34	0.13	0.14	0.93	-0.23
chrVII	538406	538458	.	-0.02	-0.35	0.00	0.12	0.10	0.08	0.10	-0.02	0.00	-0.04	0.10	-0.13	0.22	-0.46	-0.15	-0.14
chrXVI	525237	525296	.	0.20	0.04	0.37	-0.06	-0.18	0.01	-0.03	0.22	0.61	-0.00	0.04	0.25	-0.05	-0.39	0.52	-0.76
chrV	567565	567622	.	-0.11	-0.38	0.00	0.49	0.48	0.03	0.33	0.00	0.00	0.23	0.24	-0.24	0.26	-1.31	-0.14	-0.01
chrXII	381355	381411	.	-0.08	0.02	0.00	0.20	0.39	-0.13	0.06	-0.21	0.00	-0.20	0.04	0.25	0.08	-0.13	-0.50	0.44
chrIII	209616	209672	.	0.41	0.50	0.41	0.09	0.10	-0.08	-0.04	0.05	0.00	0.32	0.18	0.72	-0.07	0.26	0.64	0.29
chrIV	335267	335315	.	-0.29	-0.18	-0.47	0.15	0.22	-0.43	-0.27	-0.50	0.00	-0.43	-0.16	-0.09	-0.28	-0.22	-0.98	0.19
chrXV	616592	616644	.	0.18	0.17	-0.55	0.02	-0.28	0.41	0.07	-0.03	-1.83	-0.06	-0.18	-0.11	0.23	0.12	0.23	-0.09
chrXII	160815	160868	.	-0.13	0.00	0.00	0.27	0.33	-0.04	0.24	0.05	0.00	-0.09	0.11	0.20	0.24	-0.17	-0.39	0.27
chrIII	115184	115243	.	-0.02	0.55	0.00	0.25	0.30	-0.19	0.21	-0.04	0.00	-0.06	0.38	0.39	0.11	0.60	-0.46	0.12
chrII	514106	514165	.	0.23	-0.37	0.00	-0.18	-0.26	0.16	-0.03	0.29	0.00	0.47	0.18	0.01	0.08	-0.25	0.34	0.31
chrXV	650185	650240	.	-0.28	-0.14	0.00	-0.08	-0.19	0.15	-0.28	-0.23	0.00	-0.12	-0.28	-0.06	0.14	-1.29	0.09	0.02
chrIII	80104	80158	.	-1.03	-0.27	0.00	-0.22	-0.05	-0.54	-0.01	-0.29	0.42	-0.57	-0.71	-0.09	0.01	0.32	-1.43	-0.25
chrXII	247678	247737	.	0.33	-0.50	0.47	0.12	0.41	-0.14	0.39	0.06	1.19	0.06	0.14	-0.61	0.10	-0.09	0.20	-0.26
chrV	534069	534124	.	-0.17	-0.84	-0.73	-0.45	-0.94	0.34	-0.20	0.26	0.38	-0.30	-0.32	-0.64	-0.25	-0.47	0.21	-0.49
chrXII	372456	372504	.	-2.16	-0.01	0.20	0.41	0.49	-0.04	-0.16	-0.27	0.00	-0.10	-0.07	0.01	-0.15	0.39	-1.15	0.25
chrIII	124584	124643	.	-0.02	0.26	0.00	0.36	0.42	0.01	-0.18	0.09	0.00	-0.18	0.06	0.10	-0.07	0.14	-0.58	-0.48
chrXII	227278	227337	.	-0.91	-0.14	0.14	0.24	0.31	-0.81	0.10	-0.28	0.00	-0.52	-0.43	0.15	-0.05	-0.16	-1.66	-0.60
chrIV	439513	439572	.	-0.13	0.42	0.00	0.38	0.47	0.12	0.30	-0.00	0.00	-0.01	0.34	0.09	0.11	0.17	-0.20	-0.18
chrXV	600283	600342	.	0.62	0.22	0.72	0.09	-0.04	0.18	0.36	0.26	-0.21	0.32	0.27	0.21	0.05	0.44	0.46	-0.32
chrXIV	90130	90189	.	-0.71	0.29	0.00	0.61	0.44	0.26	0.03	0.12	0.00	0.24	0.42	0.38	-0.07	0.25	-0.15	0.21
chrXV	611085	611143	.	0.37	-0.20	0.00	0.09	-0.04	0.34	-0.04	0.32	0.00	0.33	0.05	0.17	0.16	0.60	0.55	0.40
chrXVI	535637	535696	.	0.54	0.89	0.00	-0.01	-0.02	0.62	0.29	0.20	0.00	0.09	0.25	0.38	0.21	0.37	0.79	-0.28
chrXVI	695348	695392	.	-0.90	0.03	0.32	-0.84	-0.45	-1.33	-0.01	0.01	0.00	-0.02	-0.06	-0.29	-0.49	1.14	-1.00	-0.21
chrVI	50691	50749	.	0.21	0.23	-0.92	0.51	-0.28	1.03	-0.12	0.18	0.00	-0.03	0.20	0.27	0.09	-1.18	0.65	0.12
chrI	14746	14803	.	0.66	0.47	0.00	0.46	0.01	1.23	0.58	0.93	0.00	0.67	0.71	0.41	0.65	0.13	1.35	-0.05
chrXIV	95935	95988	.	-0.12	-0.22	0.00	0.05	0.15	-0.33	-0.10	-0.12	0.03	-0.13	0.08	-0.15	-0.38	-0.04	-0.60	-0.04
chrXI	659945	659992	.	0.23	-0.07	0.00	0.15	-0.91	1.25	0.13	0.57	0.00	0.08	0.01	0.16	0.18	-0.16	0.60	-0.45
chrI	28344	28403	.	0.07	-0.06	0.00	-0.19	-0.15	-0.11	-0.07	-0.04	0.00	-0.24	-0.41	-0.14	-0.03	0.02	-0.07	-0.17
chrXVI	562240	562293	.	-0.74	0.28	-0.13	0.33	0.52	-0.07	0.29	0.16	0.00	-0.10	0.34	0.35	0.08	-0.46	-0.48	-0.01
chrIV	1523244	1523289	.	-0.25	0.34	-0.37	-0.28	-0.07	-0.43	-0.27	-0.43	0.00	-0.23	-0.04	0.32	-0.09	-0.19	-0.46	0.38
chrIII	126189	126241	.	-0.15	-0.39	-1.05	0.04	0.16	-0.32	-0.09	-0.29	0.00	-0.13	-0.20	-0.36	0.04	-0.20	-0.78	-0.01
chrIX	317689	317734	.	-0.24	0.04	-0.07	-0.18	-0.13	-0.20	-0.90	-0.91	0.00	-0.89	-0.88	0.08	-0.77	0.29	0.13	0.72
chrXII	140716	140773	.	-1.28	0.02	0.00	0.01	0.36	-0.39	-0.01	-0.27	0.37	-0.32	-0.38	0.10	0.04	-0.13	-1.20	-0.23
chrXVI	710537	710593	.	0.62	0.20	0.54	0.03	-0.30	0.54	-0.08	0.50	0.00	0.07	-0.10	0.15	0.04	0.18	0.23	-0.17
chrXII	214578	214637	.	0.39	0.12	0.00	-0.07	0.09	-0.17	0.01	0.01	-0.93	0.22	0.12	0.11	-0.23	0.19	0.99	-0.14
chrV	569066	569119	.	-0.69	-0.07	0.00	0.20	0.39	-0.53	0.32	0.11	0.00	0.04	0.11	-0.15	0.21	0.37	-0.78	-0.44
chrXIII	184838	184882	.	-0.20	-0.32	0.68	0.14	0.12	0.05	-0.07	-0.14	0.00	-0.32	-0.55	-0.40	0.17	-0.02	-0.22	0.24
chrIV	358365	358424	.	-0.26	-0.09	0.00	0.78	0.07	0.87	0.08	-0.22	0.00	-0.48	-0.36	-0.51	0.20	-0.67	0.47	-0.09
chrVI	219599	219653	.	-0.29	-0.14	-1.15	-0.29	-0.16	-0.81	-0.33	-0.38	0.00	-0.23	-0.22	-0.04	-0.21	0.09	-0.62	-0.55
chrIII	286714	286773	.	0.15	0.08	0.00	0.16	-0.41	0.42	-0.00	0.40	0.15	-0.05	-0.20	-0.07	-0.01	0.83	0.09	-0.25
chrXVI	500536	500595	.	0.23	-0.18	0.00	0.10	0.14	-0.01	-0.04	0.06	0.00	0.31	0.21	-0.17	-0.23	0.25	0.55	0.56
chrIII	20206	20255	.	0.00	0.10	-0.06	-0.55	-0.27	-0.28	0.04	0.20	0.52	-0.04	-0.47	0.36	-0.02	0.21	0.12	0.14
chrXV	612386	612444	.	-0.09	0.41	-0.57	-0.01	-0.39	0.07	0.02	-0.21	-0.06	-0.10	0.15	0.07	-0.10	-0.08	0.22	-0.20
chrXV	591792	591843	.	0.28	-0.30	0.00	-0.22	-0.56	0.16	-0.10	-0.02	0.00	-0.15	-0.31	-0.21	0.12	-0.03	0.21	0.29
chrIII	79713	79757	.	-0.65	-0.42	0.32	0.29	0.03	-0.40	-0.22	-0.48	0.00	-0.53	-0.55	0.21	-0.11	-0.02	-1.02	-0.33
chrXI	497751	497810	.	0.06	0.09	0.00	-0.51	-0.51	-0.06	-0.20	0.21	0.00	0.08	0.21	-0.13	-0.01	0.47	0.36	0.41
chrIII	207115	207166	.	-0.19	0.13	0.00	-0.47	-0.19	-0.37	-0.29	-0.32	0.00	0.11	-0.18	-0.30	-0.31	0.04	0.28	-0.49
chrIII	50501	50553	.	0.38	0.14	0.00	0.43	0.48	-0.42	-0.08	-0.18	0.00	0.19	0.31	-0.54	0.29	0.59	0.02	-0.04
chrXVI	491436	491495	.	-0.12	0.01	0.00	0.01	0.10	0.66	-0.05	0.04	-0.01	-0.14	-0.13	-0.16	-0.29	0.09	0.64	0.51
chrXV	673686	673743	.	0.49	0.20	0.00	0.06	-0.10	0.52	0.11	0.17	0.00	0.56	0.25	0.07	0.09	0.34	0.63	-0.32
chrXV	590586	590643	.	0.20	-0.05	-0.75	0.04	-0.21	0.38	-0.04	0.26	-1.41	0.33	-0.23	-0.06	-0.05	-0.06	0.28	-0.24
chrXIV	99234	99289	.	0.20	-0.33	0.00	-0.03	-0.05	-0.01	0.20	0.35	0.00	0.17	0.19	-0.26	-0.03	-0.24	0.19	0.01
chrXVI	545737	545796	.	-0.19	-0.34	0.00	-0.61	-0.51	-0.70	-0.24	-0.23	0.00	-0.42	-0.33	-0.44	-0.13	-0.73	-0.78	-1.03
chrXII	383555	383614	.	0.48	-0.01	0.00	0.03	0.38	-0.41	-0.02	0.03	-0.04	0.16	0.38	0.27	0.08	-0.18	-0.52	-0.13
chrIV	391768	391827	.	-0.04	-0.45	0.00	0.06	0.07	0.13	0.14	0.04	0.00	0.26	0.20	-0.20	-0.01	0.46	0.34	0.61
chrIX	351030	351088	.	0.32	0.19	0.00	-0.14	-0.09	-0.51	-0.27	-0.21	0.00	-0.25	0.08	0.15	-0.07	-0.39	-0.70	-0.13
chrIII	245414	245473	.	0.21	0.12	0.00	-0.46	-0.12	-0.13	-0.17	0.09	0.00	-0.01	-0.09	-0.05	0.07	-0.60	0.27	0.02
chrXII	380355	380414	.	-0.19	-0.08	0.00	-0.03	0.17	-0.44	-0.12	-0.16	0.00	-0.40	0.16	0.04	-0.09	0.24	-0.81	0.52
chrX	368881	368937	.	-0.34	0.05	-0.96	-0.11	-0.04	-0.36	-0.06	-0.07	0.00	-0.00	0.06	0.07	-0.34	0.49	-0.76	-0.47
chrIII	91804	91850	.	0.10	-0.23	0.14	-0.29	-0.38	-0.07	-0.55	0.03	0.42	0.33	-0.34	-0.02	0.13	-1.77	0.68	-0.76
chrXVI	494440	494494	.	-0.19	0.01	0.16	-0.36	-0.40	-0.32	-0.22	-0.16	0.00	0.07	-0.28	-0.10	-0.06	-0.50	0.24	-0.30
chrVIII	536991	537043	.	0.07	-0.11	0.00	-0.17	-0.37	0.09	0.20	0.16	0.00	0.04	0.05	-0.12	0.17	-0.27	0.18	-0.62
chrIII	254514	254568	.	0.35	-0.04	-0.22	-0.13	-0.47	0.85	-0.21	0.58	0.00	0.21	-0.02	0.06	0.43	0.41	0.29	0.50
chrIII	135084	135143	.	-0.88	-0.13	-0.19	0.11	0.03	-0.48	-0.04	-0.26	0.00	-0.42	-0.12	-0.18	-0.26	-0.26	-1.29	-0.07
chrXII	241578	241637	.	0.81	0.43	0.00	0.54	0.37	-0.12	0.21	-0.07	0.00	0.20	0.56	0.40	0.21	0.80	0.05	0.56
chrXVI	499936	499995	.	-0.18	-0.32	0.00	-0.10	-0.15	-0.88	-0.35	-0.23	0.44	0.06	-0.12	-0.08	-0.07	-0.17	-0.54	0.10
chrIV	438213	438272	.	-0.85	0.06	0.00	0.75	0.60	0.25	0.17	0.38	0.00	0.28	0.25	-0.08	-0.09	0.87	-0.64	0.33
chrIII	222820	222874	.	-1.83	-0.03	0.00	0.27	0.42	-0.12	-0.30	-0.46	0.00	-0.72	-0.39	0.24	-0.30	-0.10	-1.08	1.35
chrIII	301617	301666	.	0.08	-0.58	0.00	-0.34	-0.56	0.40	-0.00	0.20	0.00	0.37	0.27	-0.60	0.40	-0.03	0.48	-0.27
chrIII	119884	119943	.	-0.10	0.01	-0.24	0.18	0.33	-0.29	-0.03	-0.07	0.75	0.17	0.58	0.05	0.13	-0.62	-0.11	0.47
chrV	544566	544615	.	0.10	-0.79	0.00	0.21	0.32	0.11	-0.15	0.08	0.00	0.29	0.00	-0.41	0.06	-0.20	0.27	0.79
chrIV	440813	440872	.	-0.19	0.10	0.00	0.16	0.26	-0.08	-0.03	0.05	0.00	-0.09	0.15	0.02	-0.09	0.14	-0.72	0.34
chrII	522906	522965	.	-0.21	-0.20	0.00	-0.17	-0.60	0.21	0.07	0.28	0.00	-0.09	-0.20	0.01	0.58	0.09	0.01	-0.10
chrXII	134215	134274	.	-0.28	0.50	0.00	0.17	0.02	-0.53	-0.37	-0.16	0.00	-0.39	0.04	0.47	0.20	-0.42	-0.79	0.35
chrVI	53292	53348	.	0.53	-0.14	0.58	0.53	0.22	1.01	0.02	0.27	0.00	-0.07	-0.14	-0.46	0.06	0.51	1.08	0.28
chrXVI	402946	402996	.	0.16	0.08	0.00	-0.18	0.30	-0.27	0.19	-0.02	0.00	0.37	-0.08	0.42	-0.05	0.68	0.54	0.13
chrIX	349029	349088	.	0.16	-0.02	0.00	0.34	0.40	-0.11	0.10	0.17	0.00	0.24	0.20	0.31	0.04	-0.05	-0.82	0.34
chrIII	304528	304572	.	0.56	-0.05	-1.35	-0.30	-0.37	0.54	-0.10	0.06	1.55	0.09	0.06	0.08	0.16	0.15	0.65	-0.48
chrX	392279	392338	.	0.08	-0.00	0.70	-0.14	0.20	0.28	-0.04	0.12	0.00	0.02	-0.30	-0.17	-0.01	-0.30	0.56	0.23
chrII	474606	474662	.	0.05	0.19	0.00	0.04	0.21	-0.07	-0.17	-0.04	0.00	0.13	0.03	0.09	-0.30	0.45	0.13	0.48
chrIV	386477	386524	.	-0.76	0.18	-0.41	0.08	0.17	-0.01	0.15	0.02	0.00	0.08	-0.21	0.09	0.28	-0.09	0.21	-0.86
chrXVI	529337	529396	.	-0.03	-0.07	0.00	-0.04	-0.06	-0.17	0.15	0.38	0.29	0.27	-0.03	-0.20	-0.15	0.75	0.43	-0.36
chrII	491506	491565	.	-0.49	-0.59	-0.08	-0.05	0.25	-0.30	-0.56	-0.51	0.00	-0.24	-0.14	-0.32	-0.26	-0.15	-0.82	0.50
chrIII	225815	225863	.	-2.05	-0.85	-0.99	0.05	0.17	-0.43	-0.41	-0.66	0.00	-0.60	-0.63	-0.45	-0.53	-0.82	-1.46	-0.21
chrI	30045	30104	.	0.03	0.28	0.00	0.12	0.00	0.05	-0.03	-0.00	0.00	0.20	0.03	0.14	-0.10	-0.06	0.07	-0.13
chrIV	477013	477072	.	0.24	0.63	0.00	-0.02	-0.08	-0.48	0.32	-0.16	-0.10	0.11	-0.07	0.59	0.01	0.64	-0.17	0.58
chrXV	649587	649634	.	0.15	0.81	0.00	-0.01	-0.11	0.48	0.07	0.22	0.00	-0.05	0.03	0.57	-0.17	0.15	0.46	0.22
chrIII	272314	272373	.	0.85	-0.99	0.00	0.41	0.47	0.44	0.56	0.54	0.00	0.74	0.49	-0.59	0.32	-0.66	0.64	-1.15
chrIII	150484	150543	.	-0.12	-1.23	0.00	0.18	0.48	-0.05	-0.02	-0.02	0.00	0.40	0.34	0.23	0.32	-0.46	-0.20	-0.18
chrIV	475813	475872	.	0.21	0.44	0.00	-0.11	0.05	-0.73	0.11	-0.24	0.00	-0.26	-0.10	0.45	0.06	-0.13	-0.58	-0.10
chrXVI	489436	489495	.	-0.41	-0.43	0.00	-0.51	-0.65	-0.21	-0.43	-0.28	0.00	-0.37	-0.37	-0.34	-0.33	-0.23	-0.38	-0.41
chrV	567765	567810	.	-0.51	-0.39	0.00	0.36	0.53	-0.15	0.43	0.12	0.00	0.16	0.17	-0.28	0.38	-0.24	-0.39	0.18
chrX	356579	356638	.	-0.31	-0.48	0.00	-0.29	0.07	-0.27	-0.01	-0.16	0.00	0.46	0.22	-0.11	0.03	-0.66	0.09	0.38
chrV	533665	533724	.	0.45	-0.28	0.00	-0.13	-0.43	0.76	-0.02	0.23	0.00	0.09	-0.15	-0.16	0.26	-0.04	0.48	-0.65
chrII	470008	470061	.	0.21	0.07	0.00	-0.34	-0.33	0.29	-0.59	-0.17	0.00	-0.38	-0.20	0.24	-0.37	-0.20	0.54	1.27
chrVI	50391	50441	.	0.08	-0.48	0.00	-0.08	-0.42	0.44	-0.57	-0.08	0.00	-0.18	-0.28	-0.24	-0.16	-0.89	0.07	-0.39
chrIV	1224481	1224540	.	0.47	-0.15	0.40	-0.36	-0.64	0.49	-0.03	0.27	0.03	0.11	0.04	-0.16	0.36	-0.11	0.08	-0.69
chrXVI	451837	451896	.	0.15	-0.57	0.69	-0.03	-0.04	-0.46	0.07	-0.29	0.13	-0.30	-0.44	-0.72	-0.22	-0.27	0.07	-0.62
chrIV	473813	473872	.	0.13	0.34	0.00	0.42	0.25	-0.35	0.22	-0.14	0.00	-0.02	-0.08	0.08	0.14	0.31	-0.11	0.38
chrXV	670585	670644	.	0.76	0.67	0.00	0.15	-0.06	0.58	0.43	0.51	0.00	0.23	0.25	-0.05	0.34	0.96	0.67	0.06
chrXII	249679	249723	.	0.32	-0.26	-0.83	-0.53	-0.28	-0.70	-0.33	-0.31	0.00	-0.17	-0.25	-0.12	-0.38	-1.31	-0.03	-0.94
chrIII	49911	49958	.	-0.20	-0.31	0.00	0.06	0.12	-0.34	-0.45	-0.38	0.00	-0.28	0.07	-0.56	-0.43	0.15	-0.89	0.15
chrVII	22504	22559	.	0.11	-0.32	0.01	0.12	0.00	-0.01	-0.17	-0.12	0.00	0.18	-0.05	-0.22	-0.21	0.02	-0.22	-0.15
chrII	497706	497765	.	0.54	0.15	0.00	0.08	0.35	-0.20	0.30	-0.04	0.00	0.15	0.11	0.27	0.22	-0.23	0.28	0.14
chrXVI	546537	546596	.	-0.13	-0.47	0.00	-0.36	-0.47	-0.33	-0.14	0.01	0.00	-0.28	-0.12	-0.24	0.01	-0.39	-0.35	-1.08
chrV	443417	443476	.	-0.03	0.50	1.02	0.24	0.25	0.20	0.46	0.36	-0.16	-0.08	-0.26	0.49	0.57	0.69	0.24	-0.03
chrXIV	101430	101489	.	0.36	-0.14	0.00	0.22	0.49	0.53	0.40	0.49	0.00	0.47	0.48	-0.67	0.42	0.08	0.83	0.02
chrIII	258414	258464	.	0.33	-0.02	0.86	-0.04	-0.62	0.89	-0.08	0.01	0.00	0.05	-0.24	0.20	0.37	-0.74	0.77	0.96
chrXVI	456837	456896	.	-0.90	-0.12	0.00	-0.42	-0.38	-1.36	0.15	-0.21	0.00	-0.29	0.07	-0.13	-0.14	0.24	-1.75	-0.43
chrIV	330667	330714	.	-1.39	0.41	0.00	0.92	1.02	0.63	0.36	0.14	1.63	-0.03	0.49	-0.02	0.40	0.55	-0.41	0.38
chrXII	143615	143674	.	-0.24	0.36	0.00	0.28	0.21	-0.46	0.29	0.03	0.00	0.14	0.15	0.50	0.06	0.29	-1.03	-0.14
chrXI	535664	535710	.	0.44	0.12	0.00	-0.22	-0.08	0.31	0.25	0.22	0.00	0.16	0.01	0.21	0.06	-0.21	0.63	1.27
chrVI	85993	86052	.	-0.08	-0.43	0.00	0.22	-0.05	0.76	0.20	0.22	0.00	0.37	-0.13	-0.12	0.14	-0.14	0.38	-0.10
chrIII	246815	246860	.	0.43	0.19	-0.87	0.07	0.37	0.88	-0.08	0.37	0.00	0.11	-0.12	-0.06	0.07	0.60	0.95	0.45
chrXIV	210363	210418	.	0.00	0.26	0.00	0.33	-0.24	0.84	-0.02	0.40	0.00	0.16	0.16	0.09	0.38	-0.05	0.41	0.31
chrV	285431	285478	.	-0.44	0.17	-0.09	0.07	0.22	-0.12	0.04	-0.01	0.00	-0.21	0.00	0.24	-0.26	0.74	-0.85	0.27
chrXII	354855	354914	.	0.05	0.26	-0.07	-0.59	-0.11	-0.46	-0.21	-0.23	0.00	-0.49	-0.74	0.28	-0.30	0.05	-0.23	-0.29
chrIII	29602	29659	.	0.13	0.68	0.00	0.11	0.09	-0.10	-0.15	-0.18	0.00	-0.28	-0.12	0.56	-0.16	0.21	-0.01	-0.23
chrIV	458616	458671	.	-0.68	0.33	0.02	0.40	0.49	-0.15	0.29	0.07	0.00	-0.39	-0.13	0.34	0.00	0.31	-0.91	0.20
chrXVI	465837	465896	.	0.11	0.08	0.00	0.22	0.30	0.14	0.18	0.02	0.00	0.28	0.21	-0.25	0.16	-0.22	0.21	-0.01
chrXII	360057	360109	.	0.09	0.53	0.51	-0.06	0.11	-0.58	-0.24	-0.53	0.00	-0.58	-0.46	0.45	-0.21	0.07	-0.51	0.58
chrXV	643092	643144	.	-0.05	-0.01	-0.06	0.08	-0.17	0.63	0.10	-0.09	0.00	0.01	0.03	0.00	0.21	-0.30	0.34	-0.07
chrIII	210715	210759	.	0.25	-0.07	0.73	-0.03	0.41	-0.38	-0.10	-0.20	0.46	0.03	0.09	0.21	-0.04	-0.08	0.37	0.05
chrIII	49403	49457	.	-0.08	-0.25	0.00	0.11	0.31	-0.20	-0.52	-0.13	0.00	-0.27	-0.21	-0.44	-0.27	-0.14	-0.73	-0.32
chrVI	196207	196254	.	-0.97	-0.43	0.00	0.70	0.86	0.28	0.29	0.09	0.00	0.19	0.32	-0.31	0.05	0.07	-0.62	0.04
chrII	488109	488157	.	-1.25	-0.01	-0.29	-0.09	0.30	-0.61	-0.04	-0.22	0.00	-0.24	0.12	0.07	0.00	0.11	-1.23	-0.82
chrX	355426	355472	.	-0.97	-0.01	-0.16	-0.34	-0.42	-0.38	-0.88	-0.99	0.00	-1.29	-0.92	-0.46	-1.01	0.25	-0.75	-0.03
chrXVI	506941	506992	.	-0.22	-0.17	0.00	0.34	0.31	0.14	0.39	0.27	-1.68	0.18	0.50	-0.22	0.28	-0.34	-0.44	0.24
chrXVI	567237	567296	.	-0.50	-0.34	0.86	0.29	0.42	-0.27	0.19	0.03	-0.42	0.19	0.21	-0.63	0.05	0.12	-0.73	-0.04
chrXVI	691042	691094	.	0.34	0.14	0.69	-0.18	0.04	-0.33	-0.03	-0.16	0.00	-0.07	-0.18	0.24	-0.22	-0.06	-0.12	0.10
chrIX	377029	377087	.	0.68	0.37	0.33	-0.25	-0.35	0.35	0.04	0.24	-0.12	0.29	-0.06	0.35	0.12	0.77	0.53	0.61
chrVI	261396	261455	.	0.31	0.78	0.62	0.40	0.21	0.41	0.58	0.49	0.00	0.24	0.44	0.36	0.32	0.99	0.46	0.30
chrIII	274519	274573	.	0.00	-0.41	0.00	-0.25	-0.11	0.01	-0.04	0.15	0.00	0.08	0.22	-0.09	0.09	0.38	-0.29	0.11
chrVII	19514	19559	.	-0.21	-0.07	0.09	-0.03	-0.15	-0.56	0.16	-0.21	-0.06	-0.06	-0.14	-0.10	0.10	0.49	-0.47	0.39
chrXIV	115133	115189	.	-0.22	-0.34	0.00	-0.40	-0.57	0.12	-0.16	-0.05	0.00	-0.38	-0.51	-0.35	-0.00	-0.64	-0.08	-0.45
chrIII	261316	261361	.	-0.22	-0.01	0.00	-0.17	-0.42	0.31	-0.50	-0.50	0.00	-0.32	-0.23	-0.07	-0.31	0.54	0.17	0.86
chrXV	593789	593844	.	0.38	-0.04	0.00	0.18	-0.07	0.58	0.04	0.24	-0.12	0.36	0.16	-0.17	0.12	0.06	0.57	0.44
chrIV	441613	441658	.	0.22	0.57	-0.93	0.19	0.26	-0.14	0.07	-0.26	0.00	0.16	0.37	0.23	-0.05	0.49	-0.84	-0.26
chrIII	5501	5560	.	0.02	-0.50	0.00	0.74	-0.22	0.96	0.20	0.47	0.00	0.15	0.05	-0.58	0.28	-0.66	0.49	-0.28
chrXIV	214062	214114	.	-0.42	-0.07	0.00	0.40	-0.16	0.95	0.39	-0.06	0.00	-0.14	-0.33	0.14	0.32	-0.85	0.43	0.06
chrIX	338931	338977	.	-0.71	0.02	0.08	0.58	0.65	0.34	0.44	0.38	0.38	-0.23	0.29	0.23	0.28	0.31	-0.31	0.28
chrV	304933	304989	.	-0.28	0.02	1.23	-0.12	-0.01	-0.29	-0.62	-0.26	0.00	-0.28	-0.31	0.29	-0.64	-0.34	0.09	-0.28
chrIII	290914	290973	.	0.17	-0.38	0.00	0.12	-0.34	0.90	-0.14	0.31	0.00	0.38	-0.11	-0.18	0.06	-0.08	0.28	0.25
chrIII	210615	210674	.	0.06	0.32	-1.35	-0.07	0.27	-0.41	-0.33	-0.51	1.10	-0.05	-0.02	0.24	-0.28	-0.42	0.31	-0.58
chrVI	232095	232154	.	0.31	0.46	0.00	0.10	-0.45	0.71	-0.01	0.25	0.00	0.01	0.20	0.47	0.02	0.37	0.27	-0.29
chrVI	258796	258852	.	0.20	0.20	0.00	0.00	0.12	0.32	0.26	0.56	0.00	0.44	0.41	0.04	0.42	-0.59	0.28	0.06
chrVII	48102	48160	.	0.27	0.03	0.00	-0.19	-0.39	0.60	-0.09	0.43	0.00	0.19	0.28	0.22	0.31	-0.11	0.60	0.34
chrIII	61110	61158	.	0.22	-0.08	0.00	-0.10	0.14	-0.39	0.09	-0.16	0.00	-0.15	0.35	-0.27	-0.10	0.57	0.32	-0.40
chrIII	34101	34160	.	-0.87	0.34	0.00	0.18	0.31	-0.48	0.10	-0.22	0.00	-0.16	-0.10	0.25	-0.19	0.62	-1.55	-0.22
chrI	16546	16601	.	0.51	0.34	0.00	-0.20	-0.30	0.65	0.44	0.69	0.00	0.64	0.45	0.57	0.38	0.05	1.03	0.42
chrVI	263603	263652	.	0.27	-0.39	0.56	0.50	0.16	0.83	-0.11	0.01	0.00	-0.21	-0.26	-0.59	-0.10	0.57	0.93	-0.15
chrVII	68503	68561	.	0.13	-0.01	0.00	0.03	0.16	-0.18	0.06	-0.03	-0.23	0.19	0.17	0.02	-0.16	0.46	-0.28	0.55
chrIII	73401	73457	.	-1.49	-0.86	0.00	0.79	0.81	0.42	0.24	0.22	0.00	0.27	0.25	-0.75	0.64	-0.50	-0.54	-0.54
chrX	365779	365838	.	0.48	0.42	0.00	-0.03	0.18	-0.19	-0.05	-0.03	0.00	0.34	0.20	0.54	0.04	-0.16	-0.07	-0.07
chrXV	605285	605344	.	0.03	0.01	0.25	-0.14	-0.12	0.10	-0.24	-0.29	0.00	-0.35	-0.53	0.16	-0.51	-0.01	0.20	0.58
chrVI	201195	201254	.	-1.22	0.33	0.00	0.18	0.19	-0.23	0.16	-0.15	0.00	-0.36	-0.21	0.41	0.28	-0.68	-1.10	-0.32
chrXII	142515	142570	.	-0.78	0.60	-0.62	-0.00	0.19	-0.61	0.14	-0.18	0.00	-0.47	-0.07	0.32	-0.18	0.21	-1.31	-0.57
chrXVI	510336	510395	.	-0.59	0.29	0.00	0.21	0.26	-0.29	0.19	0.12	0.00	-0.19	0.35	0.03	0.10	-0.35	-0.72	-0.34
chrVI	56292	56351	.	0.07	-0.15	0.00	-0.06	-0.10	0.54	-0.20	-0.26	0.00	-0.24	-0.46	-0.36	-0.13	0.04	0.51	0.05
chrXVI	400350	400394	.	-0.29	-0.08	0.00	-0.56	-0.24	-0.53	-0.43	-0.06	0.00	0.00	-0.23	0.02	-0.34	-0.27	0.26	-0.70
chrIV	313569	313624	.	0.16	-0.11	0.49	-0.01	-0.04	-0.36	-0.02	-0.20	-0.74	0.34	0.15	0.17	-0.02	0.17	-0.02	-0.20
chrXVI	566537	566596	.	-0.56	-0.36	-0.43	0.23	0.21	-0.11	0.13	0.08	0.00	-0.17	-0.13	-0.43	-0.01	-0.23	-0.76	0.06
chrI	39149	39200	.	0.25	-0.02	-0.10	-0.23	-0.05	-0.01	0.10	0.06	0.00	0.13	0.01	-0.03	0.09	0.02	0.19	0.18
chrXII	135716	135774	.	-0.78	-0.11	-0.72	-0.18	0.15	-0.66	0.06	-0.09	0.00	-0.16	0.08	0.06	-0.05	-0.41	-1.41	-0.26
chrI	163237	163292	.	0.28	0.02	0.00	0.02	0.01	-0.01	0.20	0.18	0.00	-0.07	0.04	0.17	0.25	-0.12	0.18	0.28
chrXVI	685737	685796	.	-0.25	0.14	0.00	0.17	0.48	-0.22	0.08	-0.08	0.00	-0.09	0.07	0.03	-0.10	0.37	-0.37	0.31
chrIII	13301	13360	.	0.18	-0.37	0.00	-0.24	-0.79	0.79	-0.10	0.17	0.00	0.04	0.08	0.03	0.48	0.65	0.25	-0.02
chrIV	317765	317824	.	-0.08	0.60	0.00	0.13	0.17	-0.61	0.01	-0.05	0.00	0.35	0.33	0.48	0.20	0.88	-0.16	-0.39
chrIII	129188	129241	.	-1.00	0.00	0.00	0.07	0.24	-0.47	0.13	-0.35	0.00	-0.39	-0.25	-0.17	-0.11	-0.00	-1.22	0.42
chrXVI	420939	420994	.	-0.88	-0.24	0.00	0.07	0.25	-0.09	0.14	0.01	0.00	-0.35	0.02	0.27	-0.08	0.15	-0.70	0.06
chrVII	41201	41260	.	0.60	0.22	0.02	0.19	-0.20	0.83	-0.01	0.24	0.33	0.03	0.07	0.05	0.27	0.29	0.69	0.54
chrI	23445	23501	.	1.04	0.65	0.00	-0.03	-0.24	0.44	0.34	0.65	0.00	0.36	0.41	0.62	0.17	1.04	1.20	0.28
chrIII	305423	305468	.	0.58	0.26	0.00	-0.12	0.19	0.07	0.23	0.38	0.00	0.51	0.37	0.30	0.44	0.60	0.35	0.17
chrIX	342129	342188	.	-1.59	0.64	0.00	-0.07	0.07	-0.26	0.27	-0.09	0.00	-0.50	-0.29	0.17	-0.01	0.14	-0.73	-0.76
chrVII	8801	8846	.	0.26	-0.16	0.46	-0.31	-0.16	-0.27	0.03	-0.02	-0.47	0.12	0.27	-0.10	0.10	-0.65	0.30	-0.05
chrXVI	431937	431981	.	0.27	0.06	-0.21	0.20	0.54	-0.11	0.06	0.16	0.27	-0.04	-0.32	-0.35	0.14	0.56	1.05	0.96
chrXV	632291	632344	.	0.23	-0.28	0.00	0.40	-0.10	0.88	0.06	0.28	-0.06	0.04	-0.03	-0.23	0.00	-0.53	0.50	0.33
chrIII	130884	130943	.	-1.22	-0.39	0.00	0.48	0.62	-0.25	0.37	0.16	0.02	-0.23	-0.09	-0.60	0.44	0.16	-1.10	-0.21
chrXII	164922	164974	.	-0.08	0.02	0.50	0.03	0.27	-0.62	0.02	-0.20	0.00	-0.29	-0.43	-0.11	-0.09	0.33	0.19	0.57
chrIII	218215	218274	.	-0.50	0.04	0.00	0.44	0.29	-0.36	0.03	-0.37	0.00	-0.48	-0.16	0.13	-0.29	0.48	-1.02	0.16
chrXVI	566937	566988	.	0.14	0.24	-0.48	0.48	0.57	0.31	0.61	0.30	0.00	0.14	0.24	-0.16	0.45	0.41	-0.08	0.38
chrVII	71008	71059	.	0.07	-0.24	-0.41	-0.37	-0.37	-0.85	0.11	0.09	0.00	0.15	-0.17	-0.14	0.04	-0.20	-0.10	-0.13
chrXI	498951	499010	.	0.58	0.33	0.00	-0.13	-0.24	0.63	0.03	0.40	0.00	0.62	0.32	0.36	0.25	-0.00	0.82	0.32
chrVI	255611	255655	.	0.39	-0.05	-0.89	0.45	0.41	0.59	0.40	0.24	0.00	-0.11	-0.31	-0.73	0.47	0.49	0.91	0.08
chrI	29745	29804	.	0.30	0.52	0.70	0.65	0.45	0.34	0.25	0.49	0.00	0.42	0.39	0.20	0.34	0.24	0.35	0.60
chrXV	651785	651844	.	-0.24	0.64	0.00	-0.36	-0.43	-0.39	-0.07	0.08	0.00	-0.29	-0.16	-0.00	-0.51	0.27	-0.02	-0.30
chrIX	365939	365983	.	0.63	0.42	-0.24	-0.12	0.18	-0.70	-0.01	-0.04	0.00	0.08	-0.02	0.16	0.04	-0.14	-0.43	0.00
chrXVI	542646	542694	.	0.14	0.08	0.40	-0.38	-0.52	0.12	0.08	0.20	0.00	-0.11	-0.49	0.23	-0.14	-0.05	0.29	-0.10
chrXII	163818	163870	.	0.44	-0.17	0.04	0.31	0.23	0.11	0.09	0.07	0.00	0.12	0.26	-0.30	0.01	0.36	0.17	0.25
chrXII	387460	387511	.	0.26	-0.69	0.37	0.01	0.40	-0.17	0.04	0.01	0.00	0.20	0.04	-0.75	0.10	-0.67	0.48	-0.53
chrX	361594	361638	.	0.28	-0.12	0.00	-0.36	-0.12	-0.62	-0.17	-0.12	0.00	0.23	0.30	0.01	0.03	0.36	0.23	-0.50
chrVII	58804	58853	.	0.36	0.33	0.00	0.47	0.34	0.15	-0.17	-0.14	0.00	-0.16	-0.26	0.49	-0.10	1.23	-0.02	0.58
chrXIV	109330	109389	.	0.10	-0.59	0.00	-0.29	-0.34	0.48	-0.43	-0.18	0.00	-0.07	0.01	-0.47	-0.24	-0.71	0.25	-0.62
chrVII	13901	13960	.	-0.04	0.03	0.00	0.02	-0.11	-0.16	-0.24	-0.33	0.00	-0.08	0.18	0.21	-0.15	-0.42	-0.16	-0.30
chrII	512614	512665	.	0.01	-0.34	0.00	-0.45	-0.71	0.32	-0.30	0.04	0.00	0.09	0.06	-0.42	0.01	-0.74	0.23	0.29
chrXVI	533737	533796	.	0.12	0.23	0.00	-0.20	-0.29	0.38	-0.03	0.32	0.00	-0.03	0.05	0.25	-0.04	0.33	0.31	0.11
chrXII	138915	138974	.	-1.10	0.50	0.00	0.16	0.56	-0.47	0.21	-0.00	0.00	-0.08	0.40	0.37	0.17	0.31	-0.90	-0.14
chrX	368279	368337	.	0.11	0.33	0.74	-0.18	0.01	-0.39	0.05	-0.26	0.00	-0.64	-0.23	0.14	-0.28	0.68	-0.84	0.46
chrX	200563	200622	.	-0.04	-0.21	0.00	-0.36	-0.22	0.05	0.15	0.11	0.82	-0.09	0.12	0.11	0.02	-0.27	0.07	-0.15
chrX	384883	384928	.	0.30	0.62	0.00	-0.15	0.08	-0.14	-0.10	-0.22	0.00	-0.20	-0.14	0.53	0.03	-0.13	0.11	0.33
chrIII	81813	81857	.	-0.07	0.45	-0.75	0.37	0.49	-0.06	0.42	-0.03	-0.78	-0.48	-0.09	0.30	0.46	-0.29	-0.59	0.37
chrXVI	460445	460495	.	1.10	0.97	0.00	0.46	0.51	0.37	0.41	0.46	0.00	0.18	0.39	0.88	0.32	0.90	0.56	0.61
chrXV	620085	620129	.	0.04	-0.37	-0.29	0.24	-0.24	0.09	-0.32	-0.22	-0.57	-0.06	-0.06	-0.47	-0.18	-0.31	0.09	-0.27
chrIV	444513	444572	.	-0.36	0.29	-0.61	-0.04	0.13	-0.38	0.33	-0.29	0.52	-0.71	-0.63	0.21	0.06	-0.16	-0.73	-0.38
chrXVI	571337	571396	.	-0.04	0.34	0.00	0.01	0.00	-0.48	0.22	-0.31	0.00	-0.33	-0.09	0.14	0.14	0.02	-0.57	0.13
chrIV	441015	441064	.	0.25	0.67	0.00	0.40	0.33	0.08	0.15	0.05	0.00	-0.09	0.07	0.66	0.16	0.52	-0.27	-0.15
chrXII	380160	380211	.	-0.01	0.30	0.00	0.16	0.35	-0.28	-0.03	0.02	0.31	-0.15	0.40	0.34	0.10	0.04	-0.62	0.30
chrXVI	570642	570694	.	0.49	0.24	-0.37	0.06	0.13	-0.31	0.29	0.17	0.00	0.10	0.27	0.17	0.04	-0.38	-0.25	-0.23
chrV	291929	291988	.	-0.10	-0.20	0.21	0.18	0.27	-0.26	0.16	-0.14	0.00	0.27	0.37	-0.10	0.08	-0.45	-0.51	0.01
chrVI	75593	75637	.	0.40	-0.12	0.00	-0.01	0.03	0.72	-0.59	-0.11	0.00	0.06	0.07	-0.29	-0.23	0.15	0.74	0.01
chrXII	384964	385011	.	0.38	-0.08	0.66	-0.00	0.06	-0.20	0.07	0.02	0.00	0.10	-0.09	-0.06	-0.05	-0.24	-0.34	-0.38
chrXI	515751	515810	.	-0.61	-0.15	0.70	0.28	0.37	0.09	-0.09	-0.15	0.00	-0.06	0.02	-0.14	-0.12	-0.20	-0.51	0.06
chrVII	8701	8760	.	0.77	0.04	-0.16	-0.65	0.16	-0.50	0.15	0.27	-1.21	0.61	0.37	0.04	-0.01	0.25	0.43	0.42
chrVI	269796	269855	.	-0.25	-0.06	0.00	0.02	-0.41	0.23	-0.32	-0.50	-0.10	-0.61	-0.63	-0.68	-0.33	0.10	0.01	-0.55
chrXV	677188	677232	.	-0.67	-1.20	-0.74	-1.31	-0.94	-0.85	-0.90	-0.95	0.00	-0.36	-0.89	-0.81	-0.82	-0.95	-0.43	-0.08
chrVII	41802	41859	.	0.04	-0.08	0.00	-0.15	-0.51	0.98	-0.07	0.25	-0.35	0.23	-0.06	-0.23	-0.14	-0.64	0.20	0.67
chrXII	150715	150774	.	0.30	0.53	0.22	-0.16	-0.07	-0.49	-0.16	-0.28	0.00	-0.38	-0.39	0.32	-0.33	0.17	-0.41	-0.10
chrX	379381	379438	.	-0.04	0.15	0.00	0.23	0.50	0.03	0.17	0.03	1.42	0.24	0.41	0.23	0.17	0.02	-0.33	0.46
chrXV	682685	682731	.	0.77	0.27	0.00	0.11	0.26	0.40	0.40	0.64	-0.32	0.65	0.27	-0.14	0.40	0.29	0.46	1.02
chrV	299430	299475	.	-0.81	0.46	-0.69	0.23	0.33	-0.12	0.26	-0.30	0.00	-0.86	-1.16	0.58	-0.12	0.19	-0.36	0.95
chrXVI	446040	446095	.	0.78	-0.83	-0.49	-0.01	0.18	0.59	0.35	0.65	0.00	0.85	0.58	-0.42	0.32	-0.38	1.11	-0.63
chrXVI	416837	416889	.	-1.67	0.28	0.08	0.20	0.14	-0.16	0.10	-0.11	0.20	-0.43	-0.09	0.21	-0.01	-1.35	-1.04	0.17
chrXVI	715336	715395	.	-0.41	-0.64	0.00	-0.30	-0.59	0.29	-0.20	-0.01	0.00	-0.13	-0.33	-0.38	-0.18	-1.05	-0.19	-0.75
chrIII	297018	297071	.	-0.17	0.14	0.49	-0.21	-0.65	0.78	0.20	0.31	0.00	0.39	-0.08	0.11	0.28	-0.02	0.68	-0.69
chrXVI	491750	491795	.	0.81	0.51	0.00	0.50	0.52	1.10	0.29	0.35	0.00	0.34	0.53	0.40	0.38	0.60	1.15	0.29
chrIII	18006	18055	.	-0.21	0.18	-0.22	-0.61	-0.28	0.04	-0.26	-0.21	0.00	-0.43	-0.49	0.16	-0.48	0.02	-0.18	0.03
chrIV	338465	338524	.	0.16	0.08	0.00	0.03	0.22	-0.28	0.08	-0.20	0.00	-0.33	0.07	0.58	-0.17	0.48	-0.43	-0.04
chrIX	339229	339288	.	-0.52	1.57	-0.26	0.51	0.13	0.65	0.82	0.70	0.00	0.54	0.87	1.24	0.56	0.71	0.73	-1.02
chrXVI	501644	501695	.	0.08	-0.53	0.12	0.14	-0.11	-0.12	-0.29	-0.17	0.00	0.00	-0.14	-0.18	-0.32	0.48	-0.17	0.38
chrX	373679	373738	.	-0.82	0.15	0.00	0.34	0.36	0.20	0.04	0.06	-0.04	-0.23	0.17	0.47	-0.03	-0.04	-0.41	0.27
chrIX	360034	360080	.	-0.65	0.31	0.00	0.41	0.56	0.17	0.33	0.06	0.00	0.23	0.14	0.26	0.12	0.11	-0.84	0.65
chrXVI	403442	403493	.	0.06	-0.08	-0.04	-0.26	0.04	-0.34	-0.04	-0.06	0.00	0.09	0.06	0.19	-0.25	-0.15	0.31	0.50
chrIV	1241081	1241140	.	-1.22	0.06	0.00	-0.61	-0.65	-1.49	-0.55	-0.61	-0.57	-0.50	-0.20	-0.22	-0.52	-0.07	-1.57	-0.59
chrIII	245814	245860	.	0.55	-0.23	0.00	-0.45	-0.10	0.22	0.01	0.37	0.00	0.57	0.01	0.14	-0.04	-0.04	0.84	0.22
chrXVI	454438	454483	.	-0.03	-0.42	-0.04	-0.11	0.13	-0.38	-0.24	-0.22	0.00	-0.26	-0.22	-0.21	-0.04	-0.08	-0.38	-0.23
chrXV	672890	672944	.	0.64	0.21	0.00	0.19	-0.25	0.34	0.62	0.61	0.00	0.32	0.65	0.06	0.54	-0.08	0.70	0.02
chrXV	653388	653441	.	-0.40	0.01	-0.34	-0.46	-0.43	-0.74	-0.22	0.26	-0.68	0.23	-0.08	-0.08	-0.23	0.56	-0.10	0.38
chrIV	1246081	1246140	.	0.40	0.40	0.00	-0.05	0.15	0.19	-0.15	-0.01	-0.39	-0.17	-0.22	0.38	-0.40	0.48	0.17	0.45
chrII	812545	812590	.	-0.57	0.03	0.00	-0.48	-0.51	-0.69	-0.72	-0.94	0.00	-0.56	-0.64	-0.03	-0.65	-0.09	-0.96	-0.14
chrIII	245015	245068	.	-0.04	-0.14	0.54	-0.55	-0.17	-0.47	-0.10	0.08	0.00	-0.24	0.12	-0.04	-0.09	-0.21	-0.19	-0.16
chrXIV	73830	73889	.	0.29	-0.40	0.00	-0.47	-0.46	-0.83	0.01	0.10	0.00	-0.11	-0.01	0.03	-0.26	0.29	0.12	-0.09
chrIV	411277	411324	.	0.12	0.28	0.00	0.30	0.56	0.15	0.02	0.15	0.00	0.27	0.35	0.10	0.08	0.93	-0.32	0.57
chrVII	61302	61361	.	-0.01	0.12	0.00	-0.08	-0.09	-0.34	0.13	0.09	0.00	0.12	0.50	0.16	0.04	-0.09	-0.27	0.18
chrVI	60992	61051	.	-0.02	-0.27	0.00	-0.16	-0.39	-0.07	-0.19	0.18	0.00	0.13	0.05	-0.09	-0.08	-0.56	0.18	-0.45
chrXII	167715	167774	.	0.39	-0.25	0.00	-0.18	-0.19	-0.30	-0.23	0.07	0.00	0.01	0.09	-0.41	-0.34	0.21	0.38	0.06
chrIX	373329	373388	.	0.25	0.14	-0.23	0.02	-0.06	0.11	0.23	0.46	-1.33	0.15	-0.29	0.29	0.27	0.24	0.66	0.10
chrXV	666589	666644	.	0.81	0.20	0.00	-0.21	-0.23	0.30	0.24	0.62	0.00	0.70	0.45	0.04	0.13	-0.48	0.57	-0.02
chrIII	59509	59558	.	0.01	0.20	0.00	-0.28	0.20	-0.57	-0.23	-0.34	-0.22	0.04	-0.10	0.53	-0.26	0.54	0.35	0.19
chrIII	32201	32257	.	-0.48	0.58	0.15	0.30	0.46	-0.26	0.08	-0.18	-0.78	-0.36	-0.08	0.46	-0.24	0.71	-0.95	0.73
chrIV	382769	382814	.	0.46	-0.31	0.00	-0.28	-0.33	0.76	0.06	0.58	0.00	0.51	0.16	-0.06	0.42	-0.84	0.48	0.26
chrXIV	88830	88889	.	-0.85	1.02	0.00	0.17	0.56	-0.05	-0.09	-0.55	0.00	-0.70	-0.60	0.82	-0.36	0.81	-0.40	0.34
chrIII	34301	34360	.	-0.62	0.43	0.00	0.41	0.65	-0.03	0.23	0.04	0.00	-0.14	0.09	0.34	-0.04	0.61	-0.75	-0.41
chrXV	653586	653642	.	-0.01	-0.02	0.00	-0.36	0.01	-0.08	-0.24	0.07	0.00	0.14	0.02	0.12	-0.29	0.34	0.24	-0.53
chrXVI	706636	706695	.	-0.32	-0.28	0.00	-0.70	-0.69	-0.61	-0.14	0.04	0.00	-0.18	-0.56	-0.40	-0.27	-0.36	0.29	-0.65
chrX	382289	382336	.	0.57	0.51	-0.69	0.37	0.45	0.20	-0.09	0.08	0.00	-0.03	0.13	0.17	0.01	0.51	0.14	-0.56
chrIV	434213	434272	.	-1.13	0.12	0.00	0.49	0.49	0.10	-0.50	-0.26	0.00	-0.40	-0.27	-0.19	-0.49	-0.09	-0.39	0.06
chrXVI	420337	420396	.	-0.90	0.64	0.33	0.34	0.69	0.01	0.19	0.15	0.00	-0.22	0.35	0.41	0.26	0.25	-0.80	-0.13
chrXV	652185	652244	.	0.01	0.39	0.00	-0.39	-0.46	-0.51	-0.14	-0.02	-1.76	0.00	0.01	0.14	-0.29	0.26	-0.10	-0.12
chrVII	87703	87762	.	-0.01	0.18	0.00	0.03	-0.50	0.40	-0.01	-0.09	-0.90	-0.08	-0.23	0.07	-0.36	0.01	0.15	0.02
chrXVI	562439	562483	.	-0.69	0.02	0.00	0.41	0.54	0.03	0.36	0.30	0.00	0.01	0.02	0.27	0.26	-0.06	-0.57	0.35
chrXVI	465939	465996	.	0.19	0.18	-0.40	0.08	0.08	0.09	-0.16	-0.32	0.00	0.08	0.02	-0.16	-0.06	-0.68	0.18	0.00
chrXVI	677637	677696	.	-0.56	-0.82	-0.88	-0.41	-0.40	-0.97	-0.97	-0.77	0.34	-0.51	-0.57	-0.29	-0.62	-0.79	-0.50	-1.62
chrXII	378558	378604	.	-1.05	0.21	0.19	0.23	0.19	-0.61	0.03	-0.18	0.00	-0.51	-0.24	0.10	-0.09	-0.68	-1.34	0.39
chrXII	250378	250437	.	0.42	0.14	0.10	-0.45	-0.17	-0.81	0.09	0.10	0.14	0.21	-0.02	0.01	0.09	0.07	0.06	0.74
chrIII	43401	43458	.	-0.97	0.36	0.56	0.59	0.57	-0.16	0.45	0.04	0.00	-0.13	0.06	0.17	0.18	1.11	-1.07	0.00
chrXII	355957	356006	.	0.01	0.85	0.25	-0.28	0.27	-0.15	0.33	0.05	0.00	0.14	-0.11	0.64	0.08	0.80	0.33	0.47
chrII	490210	490254	.	-0.32	-0.80	0.00	0.00	0.14	-0.51	-0.15	-0.28	0.00	-0.12	0.23	-0.34	0.09	-0.43	-0.92	0.09
chrXV	586685	586744	.	-0.01	-0.48	0.00	0.18	-0.17	0.53	-0.09	0.14	0.00	0.14	0.24	-0.31	-0.06	-0.35	0.22	0.13
chrIX	349234	349288	.	0.01	0.24	0.00	0.33	0.35	-0.09	0.06	0.12	0.00	0.33	0.40	0.30	-0.02	0.50	-0.79	0.37
chrIV	353869	353923	.	0.30	-0.24	0.00	-0.53	-0.39	0.48	-0.39	-0.25	0.00	-0.19	-0.09	-0.14	-0.23	-0.24	0.38	0.65
chrXII	239178	239236	.	-0.32	-0.27	0.00	0.31	0.56	-0.17	0.13	-0.07	0.00	0.21	0.19	-0.10	0.08	0.19	-0.64	0.48
chrXVI	474038	474095	.	-0.01	-0.74	-0.72	-0.35	-0.76	0.14	-0.38	-0.13	0.00	-0.08	-0.45	-0.60	-0.19	-1.28	-0.10	-0.07
chrIX	359833	359886	.	-0.61	0.30	0.00	0.32	0.60	-0.09	0.27	0.02	0.00	0.04	0.23	0.24	0.24	0.11	-0.57	-0.21
chrXVI	401437	401496	.	-0.31	-0.23	1.30	-0.58	-0.34	-0.69	-0.35	-0.31	0.00	-0.03	-0.53	-0.19	-0.32	-0.04	0.13	-0.17
chrV	264935	264987	.	-0.52	-0.04	-0.38	-0.16	-0.42	-0.10	-0.57	-0.41	0.00	-0.65	-0.58	-0.35	-0.42	0.40	-0.12	-0.23
chrIV	375069	375116	.	0.00	0.09	-1.88	0.32	-0.53	0.68	-0.05	0.36	0.00	-0.04	-0.15	-0.03	-0.03	-1.51	0.39	-0.57
chrIII	239821	239872	.	0.32	0.23	-0.12	-0.17	0.04	-0.39	-0.02	-0.17	0.00	0.14	0.00	0.15	0.02	-0.04	0.47	0.24
chrXV	583785	583844	.	0.58	0.19	0.00	0.44	-0.21	0.97	0.41	0.76	0.00	0.40	0.31	-0.12	0.43	0.47	0.77	-0.53
chrXIV	89130	89189	.	-0.47	0.96	0.00	0.23	0.22	0.39	-0.30	-0.14	0.00	-0.21	0.15	0.45	-0.49	1.81	0.07	0.90
chrXVI	489837	489895	.	0.10	0.03	-0.98	-0.18	-0.36	0.50	-0.49	-0.17	0.00	-0.08	-0.05	0.09	-0.42	-0.99	0.15	-0.31
chrXVI	544937	544988	.	0.05	-0.15	-0.39	-0.24	-0.27	0.28	0.13	0.16	0.00	0.37	0.38	0.07	0.14	-0.12	0.26	-0.01
chrI	21348	21402	.	0.88	0.48	0.00	-0.02	-0.23	0.62	0.34	0.71	0.00	0.63	0.43	0.63	0.27	0.86	1.34	0.51
chrX	374781	374832	.	-1.93	0.26	0.00	0.08	0.05	-0.17	0.06	-0.16	0.00	-0.48	-0.06	-0.09	-0.05	0.60	-0.89	-0.07
chrXVI	450637	450696	.	0.48	-0.52	0.00	0.27	0.32	0.01	0.27	-0.02	0.00	0.35	0.24	-0.69	0.12	0.29	0.10	-0.37
chrXVI	572247	572296	.	0.09	0.36	0.00	0.08	0.15	-0.02	-0.14	-0.02	0.00	-0.33	-0.28	-0.41	-0.21	0.39	0.20	0.32
chrI	24845	24890	.	0.21	-0.29	0.00	-0.38	-0.43	-0.05	0.07	0.14	0.26	0.18	-0.16	-0.05	0.18	-0.37	0.41	0.60
chrXII	353855	353914	.	-0.12	0.23	0.00	-0.36	-0.14	-0.52	-0.23	-0.20	0.00	-0.24	-0.12	0.38	-0.28	-0.11	-0.29	-0.04
chrXVI	547237	547288	.	0.09	-0.37	0.00	-0.20	-0.32	-0.35	0.14	0.11	0.06	0.24	0.08	0.11	0.17	-0.07	-0.32	-0.23
chrIII	296114	296173	.	0.00	-0.41	0.00	0.12	-0.75	0.44	-0.05	0.01	0.00	-0.34	-0.50	-0.26	-0.04	-0.29	0.07	0.49
chrVI	183899	183943	.	-0.03	-0.39	0.00	-0.36	0.09	-0.88	-0.44	-0.35	0.00	0.17	-0.27	-0.45	-0.15	0.27	0.23	0.70
chrIII	273414	273473	.	-0.34	0.33	0.00	-0.03	-0.14	-0.16	0.36	-0.11	0.00	-0.06	-0.15	-0.13	0.23	-0.52	0.05	-0.30
chrVII	87013	87059	.	-0.16	-0.02	-0.53	-0.28	-0.65	0.58	-0.68	-0.49	0.00	-0.26	-0.30	-0.02	-0.32	-0.46	0.24	-0.13
chrV	285537	285581	.	-0.64	0.55	0.00	0.24	0.38	-0.13	0.08	0.11	-0.40	-0.14	-0.18	0.43	0.00	0.92	-0.72	0.71
chrXI	526055	526099	.	0.26	-0.08	0.00	-0.44	-0.05	-0.68	-0.75	-0.47	0.00	-0.43	-0.46	-0.57	-0.23	-0.49	-0.73	0.07
chrXVI	493436	493495	.	0.19	-0.08	0.00	-0.28	-0.01	0.17	-0.04	0.08	0.00	0.05	-0.16	0.01	0.03	-0.64	0.30	0.07
chrX	372483	372538	.	-0.84	0.33	-0.25	0.21	0.45	-0.20	-0.10	-0.17	0.00	-0.31	0.12	0.21	-0.32	0.18	-0.95	0.04
chrXII	136515	136574	.	-0.48	0.03	0.00	0.26	0.41	-0.06	0.24	0.06	0.00	0.05	0.16	0.08	0.02	0.07	-0.75	0.21
chrVII	78103	78162	.	-0.42	-0.09	0.33	-0.29	-0.29	0.10	-0.46	-0.40	0.00	-0.51	-0.49	-0.12	-0.29	0.32	-0.07	0.12
chrIII	259914	259973	.	0.05	-0.01	0.00	-0.22	-0.79	0.02	-0.14	0.02	0.00	-0.16	-0.37	-0.04	-0.47	0.08	-0.17	-0.52
chrXIV	87931	87987	.	-1.12	0.61	-0.10	0.11	0.51	-0.03	-0.09	-0.34	0.00	-0.69	-0.71	0.62	-0.63	0.67	-0.49	1.19
chrIV	457117	457169	.	-0.12	0.14	0.00	0.26	0.34	0.04	0.38	-0.08	0.00	-0.36	-0.01	0.27	0.05	-0.05	-0.85	-0.60
chrXII	166116	166168	.	0.22	-0.05	-0.70	0.02	0.12	-0.40	-0.02	0.13	0.00	0.17	-0.18	-0.16	0.06	0.53	0.06	0.42
chrXVI	469438	469495	.	-0.12	-0.05	0.00	-0.17	-0.38	0.22	-0.08	0.37	0.00	-0.18	-0.26	0.01	-0.07	0.13	0.15	-0.35
chrVII	38601	38658	.	0.32	-0.11	-0.00	-0.10	-0.53	0.56	0.14	0.11	0.00	0.03	-0.03	0.22	0.09	-0.30	0.46	0.27
chrXIV	82230	82289	.	-0.16	0.09	0.00	-0.15	0.08	-0.47	-0.06	-0.11	0.00	0.24	0.00	-0.01	-0.13	-0.09	-0.46	1.11
chrI	23645	23704	.	0.79	0.84	0.00	0.01	-0.06	0.50	0.52	0.41	0.00	0.37	0.26	0.58	0.25	0.94	0.85	-0.08
chrXVI	554347	554394	.	-0.57	0.18	-0.83	0.04	0.11	-0.15	0.12	0.15	-0.42	0.07	0.22	0.08	0.12	-0.16	-0.28	0.02
chrVI	216395	216454	.	-0.75	-0.20	0.00	-0.77	-0.62	-1.30	0.11	-0.54	0.58	-0.31	-0.32	-0.32	-0.08	-0.24	-1.46	-0.33
chrXIV	77432	77480	.	0.38	-0.06	0.13	-0.47	-0.31	-0.62	-0.10	-0.00	0.00	0.33	0.27	-0.01	-0.09	0.26	0.12	0.07
chrVII	60102	60161	.	-0.19	0.20	0.00	-0.25	0.11	-0.98	0.02	0.10	0.41	0.05	0.12	0.37	-0.19	-0.22	-0.85	-0.25
chrIII	203	247	.	0.42	1.81	-0.04	0.85	0.75	0.42	0.16	0.53	-0.12	0.34	0.62	1.73	0.33	1.67	0.27	1.10
chrXVI	558037	558096	.	-0.25	0.10	0.06	-0.09	0.06	-0.54	-0.03	-0.41	0.00	-0.25	0.03	-0.07	-0.07	-0.04	-0.84	-0.82
chrXIV	90033	90077	.	-0.69	0.14	0.27	-0.19	-0.28	-0.40	-0.46	-0.45	0.00	-0.76	-0.43	-0.52	-0.50	0.16	-0.69	-0.63
chrVII	22914	22959	.	-0.04	-0.16	-0.07	0.04	0.07	-0.17	-0.21	-0.31	0.00	0.12	-0.21	0.02	-0.31	-0.06	0.22	-0.62
chrXVI	551838	551882	.	0.01	0.26	-0.98	0.04	0.21	0.06	0.10	0.18	0.00	0.26	0.41	-0.24	0.19	-0.11	0.08	-0.19
chrXI	526561	526605	.	0.30	-0.30	-0.23	-0.20	-0.15	-0.51	-0.08	-0.09	0.00	0.01	-0.00	0.10	-0.10	-0.03	-0.04	-0.99
chrXVI	427737	427796	.	0.03	0.65	0.32	-0.16	0.07	-0.65	0.19	-0.45	0.00	-0.09	-0.20	0.40	0.01	0.44	-0.63	-0.55
chrXVI	518851	518895	.	0.21	-0.44	0.00	-0.12	0.26	-0.29	-0.17	-0.42	0.00	-0.07	-0.25	-0.01	-0.14	-0.63	-0.36	-0.28
chrIV	455813	455872	.	-0.16	-0.10	0.00	0.17	0.30	-0.23	-0.00	-0.18	0.00	-0.23	-0.19	0.06	-0.02	-0.02	-0.90	-0.11
chrX	387881	387938	.	0.33	0.11	-0.17	-0.19	-0.16	-0.43	0.01	0.19	0.11	0.27	0.12	-0.09	0.07	0.27	0.69	0.25
chrI	33954	33998	.	0.17	-0.27	-0.67	-0.56	-0.08	-0.53	-0.32	-0.34	1.00	0.02	0.03	-0.14	-0.15	-0.55	-0.33	-0.15
chrV	271329	271388	.	0.46	0.95	0.00	0.04	0.10	0.43	0.48	0.45	0.00	0.36	0.23	0.30	0.34	0.90	1.15	0.35
chrXVI	543137	543196	.	-0.09	0.06	0.22	-0.28	-0.69	-0.08	-0.00	-0.12	1.77	-0.12	-0.14	0.06	-0.08	-0.48	-0.14	-0.69
chrXII	163517	163562	.	0.05	-0.35	0.00	0.52	0.63	0.04	0.11	0.07	0.00	0.10	0.22	-0.29	0.00	0.21	-0.01	1.22
chrX	386579	386638	.	0.21	-0.18	0.00	-0.05	0.01	-0.40	-0.01	-0.11	-0.34	0.18	0.14	0.24	-0.14	0.14	-0.05	-0.44
chrII	475019	475064	.	0.54	0.27	0.00	-0.03	0.38	-0.07	-0.17	0.17	0.00	0.26	0.38	0.25	0.05	0.35	0.33	0.77
chrIII	206515	206574	.	0.84	0.29	0.00	-0.14	0.22	0.24	0.07	0.30	0.00	0.23	0.54	0.17	0.00	0.28	0.55	0.03
chrXVI	571737	571796	.	0.43	0.33	0.00	0.12	0.32	0.41	0.53	0.53	0.00	0.54	0.48	0.61	0.29	0.60	0.59	0.54
chrXV	619791	619844	.	-0.11	-0.23	0.00	0.35	0.15	0.30	-0.30	-0.04	0.00	0.41	0.14	-0.38	0.06	-0.35	0.29	-0.04
chrXIV	214759	214818	.	-0.48	0.06	0.00	0.34	-0.13	0.48	-0.08	-0.41	0.00	-0.55	-0.66	-0.14	-0.03	-0.19	-0.14	0.01
chrIII	145884	145943	.	0.08	-0.06	0.00	-0.19	-0.37	-0.21	-0.08	0.13	-1.60	0.30	0.36	0.07	-0.20	0.14	0.55	0.61
chrXI	531257	531303	.	0.39	0.31	-0.48	-0.30	0.05	-0.23	-0.07	-0.11	0.00	0.28	-0.11	0.22	-0.13	-0.12	0.31	-0.30
chrXII	355256	355310	.	0.16	0.15	0.00	-0.49	-0.22	-0.55	-0.04	0.00	0.00	-0.30	-0.43	0.49	-0.33	-0.20	0.15	0.23
chrXII	152215	152274	.	-0.10	-0.37	0.00	-0.03	0.07	-0.70	0.03	-0.15	0.00	0.11	-0.11	-0.15	-0.36	-0.28	-1.09	-0.84
chrVI	209897	209948	.	0.35	0.23	0.00	0.13	0.36	-0.31	-0.12	-0.31	0.00	0.07	0.06	0.19	-0.14	-0.17	-0.11	0.12
chrIII	275219	275267	.	0.49	-0.28	0.28	-0.57	-0.41	0.07	0.21	0.28	0.00	0.24	-0.04	0.07	0.21	-0.22	0.46	0.23
chrXVI	534937	534995	.	0.15	0.12	0.20	-0.17	-0.01	0.79	0.14	0.57	-0.36	0.14	-0.05	0.21	0.09	0.32	0.92	0.54
chrV	285032	285084	.	-0.23	0.43	0.00	0.39	0.62	0.18	0.16	0.11	0.00	0.20	0.32	0.20	0.05	0.73	-0.04	0.84
chrIII	49508	49557	.	0.14	-0.11	-0.11	0.18	0.23	-0.19	-0.34	-0.09	0.00	0.06	0.15	-0.06	-0.21	-0.20	-0.24	0.18
chrIII	255914	255973	.	-0.01	-0.39	0.00	-0.13	-0.77	0.62	-0.10	0.07	0.00	0.06	-0.09	0.08	0.03	-0.20	0.24	-0.24
chrIII	81202	81258	.	-0.63	0.17	0.41	-0.03	-0.10	-0.70	0.07	-0.01	0.73	-0.47	-0.28	0.45	-0.00	0.38	-1.26	-0.85
chrIII	297214	297273	.	0.08	-0.06	0.00	-0.15	-0.95	0.84	-0.05	0.15	0.00	0.05	-0.10	-0.16	-0.01	-0.60	0.48	-0.73
chrV	274632	274684	.	0.40	0.22	-0.18	-0.10	-0.04	-0.35	-1.38	-0.27	0.00	-0.07	-0.12	-0.18	-0.28	0.10	0.16	0.57
chrXIV	189765	189813	.	-0.24	-0.46	-0.45	-0.53	-0.62	0.15	-0.16	0.17	-0.44	0.06	-0.07	-0.10	-0.28	-0.44	0.46	0.81
chrIV	1259085	1259138	.	0.15	-0.03	-0.30	-0.14	-0.48	1.00	-0.03	0.64	0.00	0.27	0.07	0.03	0.08	0.45	0.52	0.27
chrVI	228696	228741	.	0.17	-0.34	0.00	-0.34	-0.61	0.42	-0.23	-0.02	0.00	0.00	-0.03	-0.03	-0.12	-0.01	0.41	0.41
chrXVI	562842	562893	.	-0.92	0.22	0.00	0.39	0.56	0.02	0.31	0.23	0.00	0.05	0.11	0.10	0.14	0.06	-0.53	0.34
chrXVI	526437	526483	.	-0.19	-0.92	0.21	-0.26	-0.36	-0.34	-0.07	-0.05	0.00	-0.03	-0.57	-0.77	-0.15	-0.52	-0.01	-0.14
chrVI	180591	180650	.	-0.26	-0.17	0.00	-0.03	-0.03	-0.71	-0.09	-0.17	0.00	0.12	-0.19	-0.27	-0.36	-0.09	-0.01	-0.18
chrIV	475213	475272	.	0.32	-0.20	-0.09	-0.07	0.07	-1.05	0.09	-0.13	-1.49	0.13	-0.19	0.09	-0.16	0.24	-0.60	0.65
chrVII	78210	78258	.	-0.05	-0.01	-0.35	-0.27	-0.31	-0.00	-0.30	-0.02	0.00	-0.36	-0.46	0.20	-0.07	0.56	0.19	-0.04
chrVII	84703	84762	.	0.07	0.45	0.00	0.19	-0.25	0.89	0.04	0.10	0.12	0.10	0.18	0.08	0.16	0.59	0.61	-0.17
chrXII	368655	368714	.	-0.42	-0.33	-0.95	0.80	0.83	0.65	0.18	0.25	0.00	0.26	0.35	-0.15	0.12	-0.56	-0.15	0.26
chrIV	1233681	1233740	.	0.42	0.03	0.00	-0.03	-0.11	0.23	0.06	0.21	1.32	0.07	0.04	-0.17	0.17	-0.66	0.52	-0.07
chrIV	384469	384521	.	-0.10	-0.29	0.00	-0.24	-0.35	0.52	-0.10	0.10	-0.70	0.23	-0.14	-0.16	-0.10	-0.93	0.26	0.08
chrXVI	470737	470796	.	-0.18	0.14	1.03	-0.20	-0.07	0.26	-0.20	-0.07	0.00	-0.15	-0.38	0.29	-0.16	0.84	0.62	-0.17
chrX	201262	201321	.	-0.25	-0.14	0.00	-0.60	-0.30	-0.30	-0.20	-0.23	0.00	-0.33	-0.07	-0.12	-0.26	-0.45	-0.22	-0.23
chrIII	217522	217570	.	-0.16	0.36	0.55	0.12	0.23	-0.08	-0.20	-0.43	0.00	-0.48	-0.14	0.28	-0.41	-0.29	-0.55	-0.47
chrVI	68195	68252	.	0.03	0.51	0.04	-0.18	-0.17	0.06	0.15	0.04	-2.06	0.29	0.35	0.41	0.07	-0.15	0.25	0.03
chrIII	40010	40054	.	-2.42	0.12	0.00	0.07	0.33	-0.30	0.09	0.00	0.15	-0.57	-0.27	-0.01	0.09	0.68	-1.31	-0.08
chrI	47346	47405	.	0.26	-0.26	0.00	-0.20	0.19	0.33	-0.02	0.15	0.00	0.27	0.01	-0.23	-0.01	-0.38	0.66	-0.62
chrV	541165	541224	.	0.19	0.32	0.00	-0.11	-0.14	-0.17	0.10	-0.21	0.00	-0.16	0.02	0.01	-0.06	0.08	0.46	0.73
chrXVI	433337	433393	.	-0.01	0.04	0.00	-0.01	0.24	-0.11	-0.10	0.07	0.00	0.05	-0.26	-0.24	0.00	-0.18	0.14	0.34
chrIV	347165	347224	.	-0.25	-0.22	1.05	-0.45	-0.09	-0.57	-0.06	-0.26	0.00	-0.05	-0.02	-0.12	-0.42	-0.12	0.34	-0.21
chrXV	593085	593144	.	0.43	-0.49	0.00	0.01	-0.20	0.35	0.04	0.08	0.00	0.32	0.27	-0.20	-0.10	0.24	0.22	0.05
chrIV	457413	457472	.	-0.22	0.04	0.49	0.09	0.39	-0.56	0.25	-0.11	0.00	-0.18	-0.22	-0.08	0.15	0.15	-0.89	-0.08
chrII	495606	495664	.	0.16	-0.09	-0.89	-0.09	-0.10	-0.49	-0.08	-0.19	0.00	-0.03	0.20	-0.20	-0.18	-0.12	-0.43	-0.10
chrIII	233224	233268	.	0.55	0.64	0.00	0.17	0.45	-0.00	-0.05	-0.13	0.63	-0.11	0.39	0.39	0.12	0.11	-0.25	-0.04
chrII	497906	497965	.	0.28	0.10	-0.82	-0.02	-0.08	-0.47	0.09	-0.24	0.00	0.44	0.06	0.14	-0.07	-0.81	0.00	-0.22
chrVII	27001	27060	.	0.10	-0.35	-0.90	-0.47	-0.56	-0.32	-0.15	-0.27	0.00	-0.35	-0.25	-0.15	-0.26	0.10	0.16	-0.26
chrIII	289622	289673	.	0.41	0.08	-0.24	0.60	-0.15	1.10	0.34	0.71	0.00	0.27	0.16	0.18	0.60	0.32	0.82	-0.28
chrIV	405868	405926	.	-1.06	-0.01	0.00	0.25	0.31	-0.09	0.12	0.15	0.03	-0.20	0.20	0.21	0.20	-0.18	-0.83	0.12
chrIII	38611	38655	.	-1.96	0.31	-0.46	0.34	0.53	-0.17	-0.09	-0.12	1.16	-0.45	-0.39	0.08	0.26	0.23	-1.46	0.80
chrXV	654587	654642	.	0.09	0.20	-0.42	-0.03	-0.02	-0.60	0.14	-0.26	-0.24	-0.14	-0.47	0.16	0.29	0.48	-0.10	0.43
chrXV	649985	650035	.	-0.47	-0.36	0.00	-0.18	-0.29	-0.23	-0.44	-0.10	0.00	-0.30	-0.20	0.14	-0.20	-0.70	-0.37	0.48
chrX	475833	475879	.	-0.15	-0.47	-0.99	-0.42	-0.30	-0.37	-0.19	-0.34	0.00	-0.46	-0.31	-0.30	0.08	-0.84	-0.41	-0.46
chrXVI	536237	536296	.	0.08	0.08	0.00	-0.28	-0.37	0.27	-0.08	0.35	0.00	0.12	0.05	0.12	0.05	0.04	0.35	-0.34
chrIV	343465	343524	.	0.05	-0.02	0.00	-0.26	0.02	-0.47	-0.27	-0.47	0.00	-0.15	-0.44	0.18	-0.32	-0.07	0.25	-0.05
chrIV	1252181	1252237	.	0.33	0.12	0.00	0.15	0.24	0.73	0.10	0.18	-1.24	0.16	-0.06	-0.22	0.18	0.02	0.82	0.19
chrXVI	702036	702095	.	-0.25	0.04	0.00	0.03	0.02	-0.07	-0.68	-0.59	0.00	-0.91	-0.66	-0.38	-0.63	0.60	-0.06	-0.05
chrV	563065	563124	.	0.44	0.32	0.00	-0.02	0.19	-0.94	0.32	0.19	0.00	0.00	0.03	0.16	0.30	1.00	-0.15	-0.11
chrXIV	81338	81389	.	0.09	-0.01	0.42	-0.06	0.41	-0.12	0.09	0.28	0.00	0.59	0.27	0.07	0.09	-0.67	0.17	0.58
chrXV	676594	676641	.	0.36	-0.14	-0.23	-0.34	-0.14	0.02	-0.21	0.11	0.00	0.43	0.16	-0.08	-0.14	0.10	0.28	-0.53
chrXII	239779	239831	.	-0.12	0.12	-0.32	-0.14	0.11	-0.64	-0.03	-0.33	0.83	-0.07	-0.04	-0.03	-0.22	0.24	-1.06	-0.18
chrXIV	179459	179518	.	0.58	0.36	0.00	-0.03	-0.25	0.03	0.04	0.74	0.00	0.45	0.29	0.06	0.07	-0.48	0.52	0.09
chrXVI	511036	511095	.	-1.45	0.31	0.00	-0.02	0.22	-0.20	0.38	0.16	0.69	-0.33	0.10	0.11	0.01	-0.08	-1.02	0.63
chrV	533968	534024	.	0.15	-0.53	0.00	-0.49	-0.97	0.49	-0.10	0.21	0.00	-0.26	-0.26	-0.52	0.03	-0.64	0.40	-0.55
chrXII	353556	353605	.	-0.21	0.22	-0.33	-0.62	-0.27	-0.51	-0.27	-0.47	0.78	-0.41	-0.51	0.39	-0.14	0.26	-0.06	0.52
chrXV	647786	647842	.	0.09	0.05	-0.13	-0.04	-0.33	0.11	0.17	0.08	0.01	0.12	0.02	0.15	0.08	0.01	0.35	0.10
chrXII	149215	149274	.	0.30	-0.02	0.00	0.00	0.14	-0.51	-0.12	-0.20	0.00	0.07	0.36	0.27	-0.42	-0.05	-0.41	-0.16
chrIII	27203	27259	.	0.61	-0.45	-0.23	-0.03	0.34	-0.13	0.30	0.16	-0.96	0.09	0.27	-0.45	0.10	0.38	0.47	-0.52
chrVII	19201	19260	.	-0.36	-0.19	-1.03	-0.06	-0.13	-0.71	-0.10	-0.23	-0.26	-0.21	-0.44	-0.14	-0.07	0.29	-0.47	-0.30
chrIII	54101	54153	.	0.50	-0.03	0.00	-0.15	0.14	-0.71	-0.18	-0.26	0.00	0.57	0.33	-0.04	0.08	0.27	0.40	-0.43
chrXII	221978	222037	.	0.04	-0.01	0.00	0.19	0.32	-0.40	0.38	-0.07	-1.04	-0.01	-0.04	-0.03	0.14	0.05	-0.74	0.58
chrXII	164817	164872	.	0.16	-0.06	0.00	0.27	0.45	-0.07	0.01	-0.17	0.00	-0.01	0.01	-0.00	-0.14	-0.24	0.28	0.32
chrXVI	503137	503181	.	0.55	0.40	0.00	0.67	0.67	0.38	0.17	-0.00	-0.58	0.32	0.30	0.19	0.30	0.59	0.75	0.07
chrIII	33201	33260	.	-0.81	0.36	0.62	0.22	0.37	-0.46	0.02	-0.15	0.00	-0.63	-0.23	0.32	-0.04	0.54	-1.20	-0.21
chrX	387779	387838	.	0.52	0.10	0.00	-0.14	0.13	0.02	-0.04	0.34	0.00	0.67	0.65	0.38	0.00	0.20	0.54	0.47
chrIII	64001	64046	.	0.13	0.24	0.37	0.23	0.32	-0.43	0.12	0.06	0.00	0.33	0.35	0.24	0.04	-0.10	-0.34	0.21
chrXVI	501738	501795	.	0.20	-0.35	0.00	0.12	-0.10	-0.03	-0.22	0.07	0.00	0.15	0.12	-0.18	-0.24	0.59	0.38	0.00
chrII	473906	473965	.	-0.05	0.09	0.00	-0.01	0.25	-0.48	-0.35	-0.07	-0.61	0.01	0.04	-0.14	-0.30	0.27	0.10	0.04
chrIV	1259882	1259939	.	0.60	0.17	0.15	0.14	-0.28	1.00	0.33	0.33	0.00	0.24	0.03	0.43	0.41	0.03	1.04	0.00
chrXVI	422338	422388	.	-0.04	0.29	0.00	0.34	0.49	0.05	0.02	0.48	0.00	0.11	0.58	0.25	0.19	0.41	-0.53	0.63
chrVII	17001	17060	.	-1.34	-0.13	-0.91	-0.65	-0.09	-0.91	-0.07	-0.36	-0.95	-0.66	-0.59	0.03	0.06	-0.60	-1.07	-3.26
chrXII	357955	358014	.	0.02	0.19	0.00	-0.19	-0.10	-0.88	-0.18	-0.15	0.00	-0.08	-0.49	0.24	-0.15	0.79	-0.43	0.23
chrV	561565	561624	.	0.22	0.40	0.00	-0.04	0.08	-0.61	0.04	-0.16	0.00	-0.06	0.07	0.15	-0.10	0.52	-0.11	-0.07
chrIV	405776	405827	.	-1.09	-0.32	-0.34	0.33	0.34	-0.09	0.04	0.05	0.00	-0.22	0.15	0.05	-0.04	-0.27	-0.84	-0.16
chrXIV	104430	104489	.	0.18	-0.32	0.00	-0.18	0.30	0.05	-0.13	-0.04	0.00	0.05	0.03	-0.44	-0.27	0.36	0.69	0.35
chrIII	123891	123943	.	0.36	0.12	0.28	0.36	0.53	-0.08	0.07	-0.04	0.80	-0.03	-0.09	-0.15	0.00	-0.18	0.11	0.51
chrXIV	209959	210009	.	0.10	0.12	0.61	0.58	-0.20	1.00	0.32	0.55	0.00	0.34	0.10	-0.03	0.44	0.30	0.46	0.30
chrIII	284125	284169	.	0.49	0.46	0.00	0.02	-0.27	0.65	0.10	0.33	0.06	0.18	-0.33	0.27	0.06	0.54	0.63	0.09
chrIV	371269	371318	.	0.56	0.03	0.00	0.75	-0.31	1.05	0.06	0.21	0.00	-0.05	-0.06	-0.23	0.09	0.33	0.67	-0.17
chrV	570465	570524	.	-0.75	0.20	0.00	0.16	0.49	-0.28	-0.83	-0.89	0.00	-0.67	-0.21	-0.09	-0.72	0.45	-0.98	0.63
chrIV	445318	445369	.	-0.60	0.36	-0.09	0.11	0.33	-0.13	0.23	-0.12	0.00	-0.61	-0.70	0.68	0.35	0.09	-0.25	0.21
chrIV	476213	476272	.	0.23	0.71	0.00	-0.05	0.07	-0.75	0.34	0.20	0.00	0.15	0.33	0.67	-0.06	0.11	-0.70	-0.66
chrIII	143184	143243	.	0.32	0.12	0.00	0.12	0.24	-0.06	0.15	0.31	0.00	0.26	0.33	0.14	0.12	0.46	0.37	0.22
chrII	505306	505365	.	0.13	-0.14	0.00	-0.07	0.04	0.17	-0.17	0.00	0.00	0.34	0.11	-0.17	-0.11	0.17	0.35	1.02
chrVII	30301	30360	.	0.31	-0.08	0.00	-0.55	-0.36	-0.38	-0.13	-0.03	0.00	-0.03	0.14	0.06	0.17	-0.35	0.10	0.11
chrXVI	681337	681396	.	0.38	-0.20	0.26	0.02	0.09	-0.02	0.08	0.01	0.59	0.30	0.43	0.03	0.22	-0.31	-0.10	-0.63
chrVI	56192	56251	.	-0.01	-0.18	0.00	0.32	0.10	0.70	0.04	0.09	0.00	0.31	0.02	-0.23	-0.01	0.55	0.70	0.22
chrXVI	519836	519895	.	-0.14	-0.78	-0.36	0.05	0.18	-0.58	-0.10	-0.28	0.00	-0.15	-0.31	-0.55	-0.17	-0.13	-0.48	-0.38
chrIII	221015	221063	.	-1.50	-0.09	0.00	0.02	0.17	-0.32	-0.32	-0.54	0.00	-0.87	-0.75	0.13	-0.29	-0.41	-1.50	0.75
chrVII	538000	538059	.	0.30	0.17	0.00	0.01	-0.01	0.01	0.06	0.37	0.00	0.21	0.26	0.06	0.20	0.05	0.20	0.14
chrIV	378470	378527	.	0.79	0.69	0.37	0.32	-0.54	1.26	0.22	0.42	0.00	0.25	0.03	0.10	0.48	1.00	1.10	0.05
chrIII	125984	126043	.	-0.11	0.01	0.00	0.05	0.23	-0.38	0.04	-0.40	0.00	-0.41	-0.01	-0.35	-0.19	-0.26	-0.59	-0.41
chrVII	1101	1160	.	0.18	0.00	0.00	0.00	0.00	0.00	0.00	0.51	0.00	0.00	0.00	0.62	0.31	-0.95	0.11	0.93
chrVI	69899	69952	.	0.47	-0.04	0.61	-0.22	-0.21	-0.08	-0.02	0.12	0.00	0.28	0.29	0.14	0.15	0.06	0.28	0.01
chrV	296329	296388	.	-0.20	0.37	0.33	0.26	0.28	0.05	-0.03	-0.22	0.00	-0.26	-0.17	0.31	-0.35	-0.51	0.00	0.30
chrIII	63013	63057	.	0.96	-0.19	0.95	-0.03	0.11	-0.45	0.20	0.07	0.00	0.17	0.25	0.14	0.41	-0.14	-0.41	0.60
chrX	375282	375338	.	-1.91	0.08	0.24	0.38	0.61	-0.13	0.34	0.25	0.00	-0.04	0.12	0.09	0.18	0.41	-0.92	0.02
chrXV	681892	681938	.	0.25	0.09	0.00	-0.37	-0.35	-0.22	-0.10	-0.17	0.00	-0.15	-0.10	-0.14	0.07	0.04	0.04	0.43
chrXV	644485	644544	.	0.48	0.24	0.00	0.06	-0.00	0.65	0.44	0.25	0.00	0.42	0.09	0.41	0.41	0.24	0.59	0.16
chrXII	224778	224837	.	0.28	0.38	0.00	0.18	0.31	-0.19	0.04	-0.29	0.00	-0.26	0.31	-0.18	-0.11	0.53	-0.64	-0.66
chrIII	57301	57360	.	-0.17	0.66	0.00	-0.44	-0.23	-0.59	-0.44	-0.75	0.83	-0.63	-0.42	0.32	-0.48	0.07	-0.09	-0.23
chrXVI	514042	514088	.	-0.77	0.23	0.00	0.07	0.27	-0.08	0.26	0.04	0.00	0.09	0.13	0.06	0.32	-0.36	-0.88	-0.24
chrXV	675085	675144	.	0.18	-0.15	0.00	0.00	-0.10	0.18	-0.14	0.16	0.00	0.31	0.19	-0.33	-0.14	0.01	0.21	0.01
chrIII	271014	271073	.	1.24	-1.50	0.04	0.91	0.86	1.17	1.25	1.29	0.13	1.37	1.14	-0.95	1.07	-1.56	1.30	-1.48
chrIII	39001	39060	.	-1.58	0.54	0.00	0.71	0.73	0.43	0.42	0.23	0.21	0.02	0.13	0.64	0.34	0.69	-0.27	0.03
chrIV	443713	443772	.	-0.70	0.39	0.00	0.45	0.32	-0.33	0.22	-0.40	0.00	-0.70	-0.65	0.28	-0.16	-0.29	-1.09	-0.03
chrXVI	519944	519988	.	-0.04	-0.49	-0.32	0.10	0.27	-0.08	-0.33	-0.23	0.00	-0.16	-0.38	-0.42	0.12	-0.31	-0.22	0.38
chrVI	238095	238154	.	-0.07	-0.34	0.00	0.37	-0.23	0.61	0.28	0.44	0.00	0.12	0.00	-0.12	0.42	-0.31	0.11	-0.58
chrXII	249578	249637	.	0.00	-0.23	-0.16	-0.41	-0.05	-0.85	-0.08	-0.17	0.84	0.17	-0.19	-0.32	0.07	-0.74	-0.23	-0.22
chrX	368479	368538	.	-0.11	0.42	0.00	-0.11	0.02	-0.45	-0.18	-0.28	0.00	-0.19	-0.23	0.09	-0.16	0.46	-1.00	-0.26
chrVII	812738	812797	.	0.09	-0.22	0.00	0.05	-0.07	0.07	0.37	0.36	0.07	0.34	0.25	-0.23	0.15	-0.02	0.14	-0.15
chrXIV	80630	80680	.	-0.20	-0.38	0.00	-0.25	0.05	-0.50	-0.17	-0.42	0.74	0.16	-0.32	-0.26	-0.36	-0.49	-0.27	-0.16
chrIII	286914	286973	.	0.80	0.53	0.00	0.24	-0.07	0.93	0.32	0.63	0.00	0.08	0.11	0.10	0.17	0.76	0.52	-0.54
chrXV	666785	666836	.	0.90	-0.21	0.00	-0.12	-0.40	0.45	0.05	0.56	1.56	0.30	0.01	0.07	0.41	-0.68	0.70	0.45
chrIV	386568	386627	.	-0.17	0.27	0.00	-0.01	0.07	0.24	0.13	0.23	-0.73	0.01	-0.10	-0.02	0.08	0.45	0.52	0.38
chrIII	142784	142843	.	0.56	0.71	0.00	-0.01	0.21	0.06	-0.16	0.06	0.00	-0.08	0.13	0.17	-0.05	0.52	0.53	0.16
chrXII	239681	239737	.	-0.08	0.05	0.00	-0.16	0.01	-0.54	-0.23	-0.70	0.00	-0.34	-0.23	-0.20	-0.31	-0.25	-1.00	-0.34
chrIII	283314	283373	.	-0.21	0.02	-0.01	-0.23	-0.45	0.38	-0.52	-0.07	0.00	-0.42	-0.59	-0.24	-0.29	0.26	-0.03	-0.51
chrVII	566335	566394	.	-0.12	-0.38	0.00	0.15	0.07	0.08	-0.09	-0.08	0.00	0.09	0.04	-0.13	-0.04	-0.22	-0.05	0.12
chrVI	48891	48950	.	0.15	0.00	0.00	0.13	-0.28	0.64	0.16	0.19	0.00	-0.04	-0.07	-0.27	0.57	-0.87	0.29	0.08
chrXVI	399737	399795	.	0.01	0.22	0.00	-0.52	-0.09	-0.59	0.06	-0.11	0.00	-0.24	-0.48	0.09	0.03	-0.31	0.13	-0.33
chrXI	530952	531010	.	0.38	0.05	0.44	-0.23	-0.39	-0.82	0.09	0.01	0.39	0.08	0.10	0.22	0.10	0.15	-0.12	0.77
chrV	550468	550518	.	0.07	0.41	0.00	-0.08	-0.15	-0.14	0.11	-0.04	-0.49	0.06	0.25	0.16	-0.20	0.03	-0.02	0.01
chrXIII	201471	201530	.	0.14	-0.16	0.00	0.06	0.03	0.14	0.22	0.21	0.00	-0.03	0.13	-0.03	0.23	-0.41	0.17	-0.44
chrVI	262497	262555	.	0.29	-0.11	-0.23	0.23	-0.10	0.49	0.27	0.38	-0.96	-0.09	-0.27	-0.33	0.24	-0.23	0.51	0.24
chrXVI	400837	400896	.	-0.09	0.19	0.00	-0.44	0.13	-0.65	-0.02	-0.29	0.00	-0.15	-0.42	0.11	-0.08	0.05	0.10	-0.38
chrIV	1243286	1243332	.	0.37	0.42	0.00	0.11	-0.04	0.35	-0.15	0.01	0.00	-0.16	-0.10	0.53	-0.30	0.83	0.74	0.44
chrXIV	115639	115689	.	0.13	-0.45	0.00	-0.62	-0.80	0.08	-0.10	-0.11	0.00	0.07	-0.09	-0.31	-0.15	-0.86	0.31	-0.08
chrXVI	696540	696594	.	-0.37	-0.57	0.00	-0.14	0.20	-0.26	-0.07	-0.07	0.00	0.00	0.04	-0.45	-0.26	0.41	-0.28	0.08
chrVII	7802	7859	.	0.17	0.04	-0.07	-0.66	-0.42	-0.15	0.07	0.23	0.00	0.38	0.02	0.11	-0.14	-0.03	0.43	-0.01
chrVII	66603	66647	.	0.06	0.32	-0.49	0.08	0.36	-0.17	0.16	0.02	-0.56	0.17	0.30	0.26	-0.10	-0.12	-0.45	0.38
chrI	32050	32095	.	0.15	0.05	-0.62	-0.07	0.22	-0.25	-0.13	-0.19	0.00	-0.08	0.21	0.05	-0.10	-0.47	-0.01	-0.18
chrIV	446413	446472	.	-0.74	0.86	0.00	0.30	0.28	-0.33	0.42	-0.25	0.00	-0.27	-0.37	0.48	0.04	0.99	-0.94	0.05
chrIII	300319	300369	.	0.18	-0.37	0.00	-0.03	-0.12	0.45	-0.05	0.13	0.00	0.12	-0.01	-0.38	-0.01	-1.11	0.50	-0.17
chrII	485306	485365	.	-1.01	-0.12	0.00	-0.32	-0.06	-0.59	-0.46	-0.41	-0.06	-0.42	-0.38	0.05	-0.56	-0.83	-1.07	-0.82
chrXIV	203159	203211	.	0.12	-0.66	0.00	-0.24	-0.21	0.25	-0.25	-0.32	-0.54	0.08	-0.07	-0.29	-0.18	-0.75	0.23	-0.55
chrVI	84493	84550	.	0.51	-0.53	0.48	0.41	-0.10	0.92	0.47	0.72	0.00	0.21	0.07	-0.60	0.28	-0.96	0.85	-1.00
chrV	530165	530224	.	-0.28	-0.01	0.00	-0.37	-0.80	-0.04	-0.28	-0.03	0.00	-0.15	-0.31	-0.12	0.02	-0.43	-0.12	0.35
chrXVI	503537	503582	.	0.40	-0.02	0.03	0.20	0.34	-0.16	0.22	0.00	0.00	0.09	0.21	-0.07	0.07	0.37	0.19	0.24
chrIV	461313	461372	.	-1.00	0.32	0.00	0.65	0.64	0.28	0.10	0.17	0.00	0.04	0.15	0.01	0.12	0.05	-0.41	0.19
chrI	45646	45705	.	0.08	-0.25	0.00	0.23	0.27	0.25	0.18	-0.01	0.00	0.17	-0.14	-0.45	0.07	-0.03	0.55	0.12
chrII	474914	474964	.	-0.08	-0.01	0.48	-0.30	0.17	-0.35	-0.35	-0.06	0.00	0.22	0.32	0.14	-0.45	0.05	0.12	-0.15
chrIV	441413	441472	.	-0.50	0.21	0.16	0.02	0.39	-0.49	0.01	-0.22	-0.44	-0.07	0.07	0.48	-0.03	0.25	-1.03	-0.12
chrIV	340865	340921	.	0.04	0.84	-0.53	0.28	0.38	-0.31	-0.15	-0.30	0.19	-0.46	-0.43	0.42	-0.15	1.03	0.40	0.03
chrVI	255899	255951	.	0.26	-0.15	-0.45	0.09	-0.07	0.37	0.24	0.29	0.00	0.10	0.00	-0.39	0.41	0.40	0.50	0.08
chrXV	615090	615136	.	0.29	0.16	-0.65	0.20	-0.14	0.46	0.05	0.23	0.00	-0.08	-0.03	0.24	0.20	0.56	0.27	0.43
chrIII	238325	238369	.	0.23	-0.68	0.00	-0.32	-0.04	-0.81	-0.44	-0.48	0.00	0.14	-0.09	-0.31	-0.31	-0.12	0.12	0.21
chrIII	83503	83558	.	0.03	-0.77	0.00	-0.21	-0.10	-1.05	-0.01	-0.18	0.00	0.23	0.13	-0.42	-0.21	-0.67	-0.03	-0.65
chrI	43952	44000	.	0.57	-0.29	0.91	-0.35	-0.27	-0.31	-0.21	0.23	0.66	0.17	-0.02	-0.31	0.03	-0.66	0.19	0.15
chrXI	534154	534208	.	-0.40	-0.22	0.12	-0.34	-0.32	-0.29	-0.20	-0.21	0.00	-0.07	-0.23	-0.32	0.03	-0.47	-0.27	-0.51
chrXV	661385	661444	.	-0.22	-0.23	-0.14	-0.38	0.00	-0.04	0.05	0.18	0.00	0.46	0.17	-0.10	-0.12	0.39	0.04	-0.03
chrX	368579	368638	.	0.23	0.27	0.00	0.05	0.07	-0.20	-0.12	-0.16	0.00	-0.08	0.14	0.47	-0.23	0.49	-0.59	-0.11
chrXV	594392	594444	.	0.53	0.35	-0.16	0.08	-0.33	0.83	-0.02	-0.07	0.00	-0.35	-0.13	-0.10	-0.29	0.48	1.09	-0.03
chrXII	241678	241737	.	0.57	0.39	0.00	0.38	0.50	-0.16	0.02	-0.34	-1.27	-0.14	0.10	0.04	0.05	0.66	0.07	0.07
chrXIV	106235	106286	.	0.35	-0.38	0.00	-0.10	0.18	0.45	0.04	0.09	0.00	0.06	-0.12	-0.17	0.05	-0.97	0.76	0.34
chrXV	656085	656144	.	-0.05	0.18	0.00	-0.10	0.04	-0.23	0.09	0.06	0.00	0.05	0.30	0.35	0.19	-0.97	-0.14	-0.34
chrXII	385259	385313	.	0.08	0.09	-0.02	-0.18	0.22	-0.86	0.13	-0.19	0.00	-0.20	-0.26	-0.02	0.21	-0.62	-0.15	-0.46
chrXIV	213062	213117	.	-0.42	0.03	0.26	0.49	-0.48	0.74	0.22	0.20	-0.09	-0.24	-0.49	0.41	0.01	0.13	0.45	-0.37
chrXV	679785	679842	.	-0.66	-0.75	0.00	-0.10	-0.14	-0.21	-0.39	-0.27	0.00	-0.29	0.05	-0.78	-0.48	-0.13	-0.39	-0.49
chrIV	457919	457972	.	-0.28	0.28	-0.09	0.53	0.82	0.06	0.23	0.02	0.00	-0.18	0.11	0.32	0.04	0.64	-0.84	0.27
chrXII	239578	239624	.	-0.52	-0.29	0.47	0.04	0.20	-0.46	-0.29	-0.44	0.00	-0.06	-0.16	0.33	-0.20	-0.19	-0.93	-0.64
chrVII	31001	31060	.	-0.08	-0.20	0.00	-0.27	-0.39	-0.41	-0.06	0.31	0.00	0.23	0.03	-0.01	0.06	-0.03	0.08	0.75
chrVII	18401	18460	.	-0.41	0.28	0.00	-0.19	-0.02	-0.50	-0.06	-0.04	0.00	-0.31	0.25	-0.04	-0.15	0.04	-0.55	-0.29
chrXIV	85342	85387	.	-0.51	-0.18	-0.81	-0.07	-0.16	-0.50	-0.17	-0.19	0.00	-0.37	-0.20	-0.02	-0.25	-0.44	-1.16	0.50
chrXVI	569037	569087	.	-0.21	-0.52	0.00	-0.01	0.35	-0.36	-0.11	-0.45	0.00	-0.33	-0.25	-0.30	-0.13	-1.64	-0.83	-0.44
chrV	303730	303789	.	0.30	0.26	0.46	0.31	0.19	0.04	0.25	0.20	0.56	0.29	0.36	0.01	0.12	0.69	0.75	0.56
chrII	223807	223862	.	0.32	-0.17	0.00	-0.00	-0.00	0.00	0.07	-0.11	0.00	0.07	0.22	-0.04	-0.08	-0.13	0.12	0.18
chrIII	208319	208366	.	0.46	0.10	0.00	-0.09	0.06	-0.15	0.03	0.32	0.67	0.43	0.16	0.36	0.02	0.02	0.65	0.87
chrVI	233695	233754	.	0.34	0.49	0.00	0.45	-0.14	1.23	0.09	0.42	0.00	0.07	0.02	0.10	0.21	0.69	0.94	0.28
chrXII	149515	149574	.	0.47	0.62	0.00	0.07	0.23	-0.21	0.20	0.06	0.00	0.24	0.22	0.35	0.06	-0.18	0.02	0.20
chrV	554474	554523	.	-0.16	-0.40	0.00	-0.64	-0.19	-0.80	-0.10	-0.02	0.00	0.35	-0.04	-0.24	-0.15	-0.32	-0.23	-0.40
chrXV	665285	665342	.	0.68	0.39	0.00	-0.14	-0.40	0.12	0.30	0.40	0.00	0.22	0.55	0.56	-0.05	0.20	0.54	-0.39
chrXV	651185	651244	.	0.17	0.33	0.00	0.02	0.02	0.06	-0.19	0.13	0.00	0.07	0.19	0.24	-0.19	-0.34	0.17	0.19
chrXV	624099	624144	.	0.20	-0.18	0.00	0.03	-0.08	0.49	-0.33	0.04	0.00	0.01	0.34	-0.13	-0.15	0.12	0.26	-0.14
chrIII	55203	55249	.	0.60	-0.04	-0.15	-0.44	-0.01	-0.55	-0.05	-0.09	0.00	0.13	-0.05	-0.03	-0.23	0.05	0.44	-0.10
chrVI	248803	248853	.	0.47	0.03	-0.19	0.33	-0.17	0.55	0.13	0.07	-1.53	0.55	0.20	-0.10	0.32	0.12	0.64	-0.16
chrIV	1252881	1252931	.	-0.18	-0.15	0.00	-0.07	-0.22	0.54	-0.20	0.03	0.00	-0.19	-0.17	-0.02	-0.02	0.02	0.58	0.31
chrI	35459	35503	.	0.34	-0.42	0.00	0.04	-0.06	-0.03	0.05	-0.10	0.00	0.07	0.02	-0.19	-0.04	0.49	-0.07	-0.13
chrII	226201	226260	.	0.50	0.06	0.00	0.09	0.00	0.14	0.48	0.61	0.00	0.24	0.18	0.32	0.24	0.25	0.44	-0.03
chrXVI	712539	712592	.	0.21	-0.09	0.24	-0.27	-0.56	0.49	-0.39	-0.17	0.00	-0.27	-0.40	-0.12	-0.04	-0.26	0.16	-0.19
chrXII	358055	358114	.	0.24	0.57	0.70	0.01	0.17	-0.51	0.27	0.19	0.00	-0.08	-0.24	0.47	0.09	1.00	-0.01	0.14
chrXVI	421444	421496	.	-0.90	0.01	0.00	0.46	0.56	-0.09	0.10	0.19	0.00	-0.32	0.31	0.12	0.17	-0.60	-0.64	-0.39
chrXIV	562172	562231	.	0.29	0.87	0.00	0.55	0.42	0.70	0.78	0.57	0.00	0.65	0.68	0.15	0.43	0.41	1.21	-0.36
chrXVI	567637	567688	.	-0.07	-0.56	0.18	0.44	0.56	0.11	0.13	0.07	0.00	-0.05	0.35	-0.48	0.13	-0.05	-0.26	-0.12
chrIX	356229	356288	.	-0.79	0.53	0.00	0.43	0.26	0.06	0.32	-0.04	0.00	0.12	0.35	0.55	0.28	0.51	-0.52	0.22
chrIV	324065	324119	.	0.36	1.00	0.00	0.35	0.63	0.26	0.28	0.01	0.00	0.00	0.22	0.89	-0.05	1.09	0.06	0.43
chrI	48853	48904	.	-0.36	-0.30	-0.08	-0.55	-0.41	-0.14	0.04	0.12	-0.09	0.01	-0.16	0.03	-0.04	-0.10	0.29	-0.69
chrXII	240778	240822	.	0.14	0.21	0.00	0.11	0.14	-0.45	0.11	-0.04	0.00	0.02	0.06	0.42	0.00	0.73	-0.31	-0.14
chrIX	372029	372088	.	0.16	-0.48	0.00	-0.45	-0.39	-0.79	0.04	0.10	-0.30	0.40	0.07	-0.40	-0.16	-0.11	0.17	-0.37
chrVI	65092	65152	.	0.07	0.34	0.00	0.10	-0.11	0.16	-0.33	-0.29	0.00	-0.05	-0.08	0.04	-0.33	0.21	0.12	0.17
chrXVI	556546	556596	.	0.32	0.40	0.00	0.40	0.55	0.01	0.09	0.11	-0.44	0.28	0.39	0.27	0.18	0.15	-0.17	0.64
chrVI	197695	197754	.	-1.95	-0.07	0.00	0.08	0.39	-0.25	-0.05	-0.17	0.00	-0.42	-0.14	-0.32	0.06	-0.03	-1.70	-1.04
chrIII	298117	298171	.	0.28	-0.21	0.21	-0.16	-0.76	0.77	-0.04	0.33	0.00	0.26	-0.18	-0.22	0.26	-0.39	0.37	-0.44
chrVI	74493	74545	.	0.17	0.12	0.20	0.12	0.04	0.22	0.25	0.30	-0.47	0.30	0.17	0.06	0.23	0.24	0.74	0.31
chrXVI	555937	555996	.	-0.67	-0.19	0.00	-0.23	-0.36	-0.44	-0.47	-0.26	0.00	-0.57	-0.56	-0.75	-0.85	0.77	-0.49	0.05
chrIII	211719	211767	.	0.54	0.33	0.00	0.21	0.44	-0.34	0.04	-0.18	0.00	0.38	0.30	0.56	0.04	0.74	0.36	0.52
chrVII	5801	5860	.	0.00	0.00	0.00	0.41	0.00	0.00	-0.49	0.02	0.00	0.00	0.00	0.00	-0.21	0.25	0.00	0.00
chrVI	187502	187554	.	0.44	0.11	0.00	0.12	0.20	-0.55	0.09	-0.30	0.00	0.04	0.17	0.24	-0.13	-0.11	-0.00	0.55
chrV	287729	287788	.	-1.60	0.75	0.00	-0.10	-0.13	-0.55	0.32	-0.03	0.00	-0.50	-0.15	0.18	0.05	1.01	-1.23	0.11
chrXII	235578	235637	.	-1.08	-0.22	0.00	0.17	0.52	-0.16	-0.19	-0.22	-1.01	-0.27	-0.19	-0.28	-0.28	-0.69	-1.16	-0.80
chrV	286232	286286	.	-1.03	-0.16	0.00	0.13	0.39	-0.09	-0.17	-0.06	0.17	-0.18	-0.15	0.21	-0.16	0.71	-0.96	0.50
chrIV	353165	353209	.	0.52	0.15	0.00	-0.35	-0.23	0.74	-0.02	0.32	0.00	0.34	0.14	0.21	0.06	-0.67	0.81	0.22
chrXII	357255	357314	.	-0.43	0.18	0.00	-0.40	0.00	-0.95	-0.07	-0.25	-0.06	-0.23	-0.39	0.33	-0.22	-0.29	-0.39	0.01
chrIV	317471	317519	.	-0.33	-0.10	-0.36	-0.34	0.10	-1.12	-0.01	-0.54	-1.84	-0.19	-0.04	0.08	-0.05	0.24	-0.78	-0.54
chrVII	72002	72061	.	-0.09	0.07	0.00	-0.07	0.14	-0.37	0.25	0.20	0.00	0.59	0.29	0.01	-0.10	-0.94	-0.00	0.06
chrI	22244	22303	.	0.52	0.25	0.00	-0.04	-0.20	0.44	0.58	0.51	0.28	0.48	0.40	0.46	0.22	0.36	1.02	0.08
chrXVI	484139	484189	.	-0.14	-0.09	0.37	-0.01	-0.56	0.78	-0.38	0.02	0.00	0.10	0.06	-0.51	0.04	-0.50	0.01	-0.63
chrVI	59792	59843	.	-0.02	0.19	0.00	-0.36	-0.44	0.01	-0.18	-0.09	0.36	-0.32	-0.21	-0.31	0.02	0.27	0.04	-0.43
chrIII	135284	135343	.	-0.38	-0.12	0.00	0.10	0.26	-0.29	0.01	-0.27	0.95	-0.29	0.26	-0.14	-0.09	-0.22	-0.86	0.03
chrXII	154715	154772	.	-0.59	0.71	0.33	0.41	0.51	0.17	0.18	-0.06	0.00	-0.31	0.06	0.36	0.27	0.16	-0.18	0.27
chrXV	660390	660444	.	0.28	0.02	-0.92	-0.17	-0.21	-0.01	-0.10	0.02	0.26	-0.04	0.35	-0.01	0.15	-0.36	0.26	0.19
chrIV	455628	455672	.	0.34	0.04	-1.09	0.04	0.40	-0.10	0.13	-0.15	0.00	-0.15	0.24	0.24	0.03	-0.52	-0.30	-1.00
chrIII	292714	292773	.	-0.23	0.15	0.00	0.13	-1.23	0.83	-0.41	-0.07	0.00	-0.62	-0.43	-0.52	-0.20	-0.16	0.19	0.60
chrIII	278814	278873	.	-0.46	-0.27	0.00	-0.28	-0.76	-0.25	-0.24	-0.13	-0.91	-0.44	-0.39	-0.09	-0.26	-0.36	-0.12	-0.59
chrX	386779	386838	.	-0.09	-0.63	0.21	-0.29	-0.27	-0.58	-0.38	-0.44	0.00	-0.05	-0.12	-0.04	-0.39	-0.26	-0.05	-0.69
chrIII	235616	235670	.	0.07	-0.12	0.00	-0.18	0.30	-0.42	0.01	-0.17	0.00	-0.19	0.14	-0.07	0.05	-0.66	-0.18	0.25
chrIII	18801	18860	.	-0.21	0.28	0.00	-0.56	-0.39	-0.13	-0.03	-0.01	0.00	-0.44	-0.34	0.37	-0.14	0.45	-0.07	-0.61
chrIII	229815	229859	.	-0.41	0.65	-0.05	0.35	0.78	0.06	0.24	-0.51	0.00	-0.80	-0.61	0.34	-0.24	0.42	-0.81	0.92
chrVI	68993	69052	.	-0.02	0.08	0.00	-0.44	-0.24	-0.55	0.16	0.30	0.60	0.08	0.44	0.14	0.01	0.58	-0.40	1.69
chrVI	73499	73552	.	0.37	-0.34	0.00	-0.50	-0.39	-0.22	-0.26	-0.19	0.03	-0.14	-0.24	-0.11	0.01	-0.16	0.01	-0.97
chrXIV	198874	198918	.	0.08	-0.63	0.00	-0.09	0.05	-0.04	-0.75	-0.39	0.00	-0.09	-0.45	-0.59	-0.27	-0.32	-0.65	-0.32
chrX	361882	361938	.	0.21	-0.44	0.54	-0.36	-0.15	-1.09	-0.20	-0.06	-0.04	0.25	-0.15	-0.15	-0.09	-0.31	-0.42	-0.30
chrXVI	704636	704695	.	0.45	-0.39	0.32	-0.39	-0.19	0.22	0.02	0.29	0.00	0.28	0.14	-0.15	-0.09	0.14	0.78	-0.20
chrXVI	413737	413796	.	-1.06	-0.80	0.00	0.28	0.16	-0.48	-0.05	-0.20	0.00	-0.25	0.05	-0.63	-0.25	-0.67	-1.58	0.16
chrV	547172	547219	.	0.10	-0.69	0.21	-0.20	-0.03	-0.23	0.01	0.01	0.14	0.36	0.08	-0.23	0.01	0.16	-0.26	0.66
chrIV	455213	455272	.	0.47	0.48	0.00	0.14	0.52	-0.16	0.04	-0.07	0.00	-0.10	0.27	-0.09	0.03	0.06	-0.45	0.05
chrIII	3101	3160	.	0.12	-1.28	0.00	1.17	-0.03	1.40	0.66	0.58	0.00	0.30	-0.23	-1.27	0.76	-1.33	0.43	-0.88
chrXVI	513442	513495	.	-1.13	-0.20	0.00	0.04	0.22	-0.31	0.03	-0.17	0.00	-0.27	0.07	0.09	0.01	-0.58	-1.09	-0.67
chrIII	90702	90761	.	-0.16	0.34	0.40	-0.09	-0.14	-0.13	-0.02	0.13	-0.99	-0.20	-0.11	0.21	-0.06	0.02	0.10	-0.72
chrXVI	690637	690696	.	-0.13	-0.05	0.00	0.04	0.04	-0.42	0.04	-0.17	0.00	0.17	-0.37	0.05	-0.17	-0.30	-0.05	0.60
chrIX	363534	363588	.	0.36	0.20	0.00	0.02	0.30	-0.04	0.17	0.05	0.00	-0.21	0.18	0.24	0.20	-0.05	-0.25	-0.23
chrXVI	567438	567492	.	-0.39	-0.44	-0.81	0.34	0.38	0.05	0.18	0.05	0.00	0.12	0.20	-0.48	0.09	0.14	-0.68	0.16
chrIV	345074	345120	.	0.31	0.07	-0.40	-0.34	-0.13	-0.37	-0.09	-0.08	0.00	0.26	0.06	0.08	-0.06	-0.04	0.65	-0.18
chrIII	76104	76161	.	-1.45	0.13	0.00	0.20	0.18	0.17	-0.53	-0.29	0.00	-0.52	-0.25	0.07	-0.58	0.17	-1.08	-0.25
chrXV	583087	583134	.	0.41	-0.30	0.00	-0.32	-0.50	0.64	-0.24	0.38	0.00	0.23	0.02	-0.33	0.25	-0.34	0.60	-0.59
chrII	490606	490650	.	-0.33	-0.37	-1.30	-0.00	0.32	-0.49	-0.30	-0.22	0.00	0.07	0.36	-0.18	-0.01	-0.15	-0.91	0.02
chrIV	474713	474768	.	-0.01	0.50	0.00	0.06	0.12	-0.38	0.45	0.08	0.00	0.25	0.27	0.50	0.32	0.92	-0.29	0.67
chrVI	52691	52750	.	-0.06	-0.10	0.00	-0.14	-0.56	0.10	0.12	0.34	0.00	0.11	0.07	-0.18	0.15	-0.19	0.12	-0.13
chrXVI	418737	418796	.	-1.67	0.36	0.00	0.81	0.71	0.17	0.50	0.56	0.00	0.10	0.26	0.44	0.17	0.52	-0.81	0.60
chrVI	230102	230150	.	0.23	0.01	0.00	0.01	-0.42	0.54	-0.18	0.09	0.00	0.09	-0.22	0.40	0.10	-0.28	0.42	0.48
chrIV	513469	513525	.	-0.02	0.69	1.53	0.13	0.10	0.23	0.30	0.16	0.00	-0.19	-0.18	0.27	0.29	0.66	0.25	-0.03
chrXVI	513136	513195	.	-1.06	-0.04	0.00	0.10	0.12	-0.51	-0.06	0.09	0.00	-0.07	0.08	-0.02	-0.14	-0.68	-0.96	-0.36
chrXVI	539137	539196	.	0.32	0.29	0.00	0.18	-0.24	0.70	0.52	0.88	0.00	0.63	0.46	0.42	0.10	0.09	0.79	0.40
chrV	265029	265073	.	0.40	0.36	0.00	-0.03	-0.14	0.69	-0.32	-0.03	1.21	-0.32	-0.17	0.13	-0.32	1.05	0.86	0.96
chrXVI	422237	422296	.	-0.64	-0.12	-0.52	0.03	0.34	-0.29	-0.14	-0.24	0.00	-0.52	0.27	-0.16	0.11	-0.49	-1.06	-0.46
chrXV	679398	679443	.	0.41	0.08	0.00	0.22	0.18	0.41	0.19	0.49	0.00	0.23	0.17	-0.03	0.08	0.30	0.79	0.33
chrIII	271219	271266	.	0.87	-1.64	-0.43	0.33	0.37	0.74	1.15	1.29	0.00	1.07	0.89	-1.31	1.15	-1.93	0.97	-1.66
chrXI	535551	535601	.	0.06	-0.30	-0.09	-0.46	-0.41	-0.04	-0.13	-0.10	0.00	0.05	-0.16	-0.00	-0.50	-0.60	0.21	-0.06
chrXIII	189534	189593	.	0.29	0.12	0.00	0.30	0.27	0.46	0.55	0.34	0.00	0.31	0.40	0.04	0.18	0.34	0.86	-0.01
chrXVI	549937	549996	.	0.04	0.31	0.00	-0.31	-0.18	-0.09	-0.09	0.04	0.45	-0.17	0.05	-0.07	0.11	-0.10	-0.35	-0.19
chrIII	290314	290373	.	0.15	-0.08	-0.32	0.30	-0.33	0.80	0.10	0.62	0.38	0.36	0.03	-0.08	0.23	-0.29	0.24	-0.33
chrIV	388773	388827	.	0.10	-0.54	0.00	-0.43	-0.12	-0.10	-0.38	-0.08	0.00	-0.38	-0.13	-0.14	-0.13	-0.60	-0.17	-0.05
chrIV	408968	409025	.	-1.81	-0.62	0.00	0.01	0.17	-0.54	-0.04	-0.41	0.00	-0.56	-0.34	-0.32	-0.12	-1.21	-1.61	-0.17
chrXVI	679337	679394	.	0.67	0.22	0.00	0.47	0.56	0.50	0.21	0.23	0.00	0.64	0.58	0.08	0.16	0.39	0.84	0.39
chrIV	469713	469772	.	0.17	0.41	0.00	0.17	0.13	-0.23	-0.44	-0.38	0.00	-0.34	-0.27	0.45	-0.20	0.39	-0.77	0.70
chrXII	375055	375114	.	-0.67	-0.65	0.00	0.63	0.61	0.35	0.48	0.25	1.41	0.08	0.25	-0.45	0.42	-0.31	-0.47	-1.04
chrX	357579	357636	.	0.09	-0.11	0.00	-0.45	-0.18	-0.19	-0.26	-0.00	0.00	0.25	0.02	-0.10	0.06	-0.33	0.35	0.82
chrVI	198504	198550	.	-2.26	0.32	-1.13	0.56	0.62	-0.10	0.48	0.07	0.00	-0.39	-0.08	0.20	0.04	-0.47	-1.36	0.21
chrVII	35901	35956	.	0.36	-0.66	0.00	-0.13	-0.09	0.83	0.10	0.38	0.00	0.06	-0.12	-0.76	0.37	-1.14	0.74	0.30
chrXVI	563137	563196	.	-1.74	-0.65	0.00	0.26	0.15	-0.38	0.10	-0.17	0.00	-0.11	0.15	-0.43	-0.09	-0.72	-1.12	-0.12
chrXV	605898	605943	.	0.29	0.41	0.00	0.06	0.11	0.51	0.06	0.14	0.00	0.02	0.20	0.47	-0.09	0.74	0.90	0.81
chrIII	257517	257571	.	0.64	0.18	0.00	0.04	-0.48	0.82	0.08	0.53	0.00	0.18	0.06	0.66	0.07	0.28	0.72	-0.30
chrVII	26101	26154	.	0.40	0.16	0.00	-0.00	0.11	0.12	0.06	0.07	0.00	0.19	0.02	0.32	-0.13	0.11	0.52	0.84
chrIV	334165	334224	.	-0.40	0.66	0.34	0.23	0.37	-0.18	0.28	0.01	0.49	-0.13	-0.23	0.07	0.20	0.91	-0.51	0.78
chrIX	373129	373188	.	0.01	-0.26	0.00	-0.06	-0.31	-0.40	0.13	-0.12	0.43	-0.18	-0.26	-0.16	0.03	-0.30	0.17	-0.32
chrXVI	413243	413291	.	-0.01	-0.36	-0.02	0.32	0.48	0.10	0.18	0.23	0.00	0.02	0.21	0.20	0.13	-0.00	-0.36	-0.15
chrXIV	93830	93889	.	-0.47	0.01	0.50	0.37	0.19	-0.15	0.03	0.08	-0.91	-0.08	0.27	0.07	0.00	0.23	-0.85	1.03
chrXIV	185759	185818	.	0.16	0.07	0.00	-0.06	-0.25	0.58	-0.26	-0.03	0.00	0.29	-0.01	0.33	-0.15	-0.56	0.66	-0.30
chrIX	361532	361585	.	-0.27	0.31	0.26	0.08	0.24	-0.08	0.63	0.32	0.00	-0.08	-0.08	0.25	0.29	0.07	-0.64	0.30
chrXVI	523937	523996	.	-0.15	0.05	0.00	-0.30	-0.15	-0.85	0.06	-0.22	-0.92	-0.09	-0.23	-0.11	-0.26	-0.21	-0.42	-0.89
chrXVI	515036	515095	.	-0.96	-0.46	0.00	0.02	-0.13	-1.15	0.04	-0.39	0.00	-0.30	-0.50	-0.39	-0.16	0.01	-1.38	-0.72
chrVII	74803	74862	.	0.25	-0.27	0.00	0.06	0.21	0.02	0.10	0.04	0.00	-0.03	-0.21	-0.21	0.18	-0.24	0.18	0.48
chrXV	581785	581844	.	-0.10	-0.32	0.00	-0.35	-0.54	0.31	-0.16	0.26	0.00	-0.25	-0.02	-0.50	0.10	-0.72	0.20	-0.27
chrXVI	568537	568589	.	-0.28	-0.52	0.00	-0.07	0.26	-0.43	-0.20	-0.34	1.62	-0.16	0.01	-0.46	-0.05	-0.92	-0.76	-0.01
chrXVI	490637	490691	.	0.04	0.18	1.13	-0.09	-0.27	0.56	-0.06	0.00	0.00	0.08	-0.00	0.14	0.03	-0.04	0.32	-0.28
chrVI	267500	267549	.	-0.40	-0.33	0.00	0.08	-0.45	0.45	-0.16	0.09	0.91	-0.14	-0.47	-0.19	0.07	-0.35	0.05	-0.51
chrVII	5702	5755	.	0.27	-0.19	-0.43	0.01	0.30	-0.25	-0.95	-0.31	0.00	-0.23	-0.30	0.40	0.10	-0.42	-0.07	-3.45
chrIX	337034	337084	.	0.06	0.45	-0.06	0.48	0.54	0.23	0.44	0.46	0.00	0.28	0.63	0.33	0.57	0.47	-0.56	-0.15
chrIII	79502	79546	.	-0.73	-0.09	0.00	0.33	0.63	-0.27	-0.12	-0.46	0.42	-0.55	-0.48	0.12	0.15	-0.81	-0.88	0.12
chrXI	535251	535310	.	0.53	0.46	0.00	-0.15	0.07	-0.06	-0.07	-0.05	0.68	0.26	0.07	0.36	0.10	-0.03	0.46	0.14
chrIII	18601	18660	.	0.26	0.68	0.00	-0.11	-0.19	0.16	0.14	0.10	0.00	0.01	-0.15	0.53	-0.04	0.61	0.83	0.73
chrVII	65004	65058	.	-0.34	0.13	0.00	-0.07	0.03	-0.46	0.04	-0.20	0.00	0.04	-0.23	0.30	-0.02	0.12	-0.68	-0.60
chrXVI	704036	704095	.	0.06	-0.50	0.00	-0.30	-0.22	-0.12	-0.13	-0.17	0.19	-0.10	-0.13	-0.42	-0.26	-0.75	0.15	0.08
chrXVI	534443	534496	.	-0.09	-0.17	0.00	-0.36	-0.61	0.32	-0.28	0.19	0.00	-0.14	-0.17	-0.09	-0.24	0.03	0.12	-0.29
chrVI	204007	204054	.	-1.39	-0.65	0.00	0.18	0.17	-0.98	-0.29	-0.62	0.00	-0.45	-0.32	-0.41	-0.25	-0.95	-1.99	-0.10
chrXVI	565237	565295	.	-0.65	0.13	0.00	0.48	0.63	0.19	0.60	0.43	0.00	0.40	0.65	-0.08	0.23	1.40	-0.25	0.08
chrXIV	72230	72289	.	0.48	-0.32	0.00	-0.42	-0.15	-0.50	0.00	-0.07	0.00	0.34	0.09	0.02	0.02	0.02	0.23	0.42
chrXVI	684640	684696	.	-0.48	0.27	0.00	0.12	0.16	-0.34	0.06	-0.12	0.00	-0.24	0.05	0.08	0.27	0.28	-0.87	-0.44
chrVI	253699	253750	.	0.53	-0.27	-0.18	-0.28	-0.59	0.12	-0.05	-0.07	0.05	-0.46	0.01	-0.44	0.07	-0.73	0.39	-1.01
chrIX	368529	368573	.	0.10	-0.28	-0.35	-0.16	-0.18	-0.54	-0.09	-0.02	-0.03	0.11	-0.09	-0.10	-0.11	-0.24	0.05	-0.15
chrXII	223378	223427	.	-0.01	-0.02	0.65	0.07	0.32	-0.37	-0.13	-0.21	0.00	-0.29	0.05	-0.10	0.33	0.03	-1.09	-0.68
chrXV	602985	603044	.	-0.29	-0.10	0.80	-0.26	-0.10	-0.23	0.17	-0.03	0.00	0.08	-0.09	0.04	-0.01	-0.28	-0.06	-0.19
chrIV	402673	402718	.	-0.05	0.18	0.00	0.29	0.36	-0.66	0.06	-0.21	0.00	-0.07	0.12	0.22	-0.18	-0.51	-0.77	-0.28
chrIII	25103	25155	.	0.14	-0.26	0.00	-0.37	-0.38	-0.56	-0.31	-0.35	0.00	-0.03	-0.25	-0.15	-0.41	-0.49	-0.06	-0.34
chrIV	337180	337224	.	0.39	0.11	0.00	0.16	0.38	-0.19	0.06	-0.09	0.00	0.17	0.23	0.28	-0.05	0.79	-0.48	-0.33
chrIX	344931	344984	.	-1.67	-0.31	-0.19	-0.06	0.34	-0.45	-0.34	-0.23	0.00	-0.51	-0.33	-0.28	-0.13	-0.42	-1.57	-0.51
chrXI	530051	530110	.	-0.51	-0.48	0.00	-0.67	-0.43	-0.82	-0.40	-0.15	-1.31	0.12	-0.20	-0.11	-0.41	0.04	-0.38	-0.25
chrXIV	92730	92789	.	-0.67	-0.14	0.00	0.07	0.04	-0.35	-0.07	-0.26	0.04	-0.52	-0.11	-0.12	0.12	-0.03	-0.98	0.26
chrIV	1242783	1242838	.	0.53	0.21	0.00	0.24	0.28	0.42	0.22	0.01	-0.81	0.09	-0.03	0.33	-0.04	0.95	0.97	0.29
chrXIV	80932	80987	.	0.62	-0.10	0.46	-0.43	-0.08	-0.71	0.26	0.51	0.00	0.27	0.06	-0.02	0.03	0.22	0.11	0.23
chrXIV	192059	192118	.	0.54	-0.10	-0.18	-0.34	-0.58	-0.05	0.08	0.15	0.00	0.12	-0.34	0.05	0.12	-0.94	0.01	0.20
chrXV	628988	629035	.	0.03	-0.58	-0.29	-0.16	-0.50	0.55	-0.08	0.37	0.00	-0.29	-0.17	-0.73	0.02	-1.01	0.29	-0.38
chrVI	50291	50350	.	0.11	-0.46	0.00	0.16	-0.50	0.51	-0.37	0.03	0.00	0.17	-0.15	-0.38	-0.02	-0.40	-0.02	-0.24
chrIII	73001	73060	.	-1.89	-1.40	0.00	0.62	0.95	0.32	0.64	0.45	0.00	0.29	0.36	-1.05	0.38	-0.80	-0.79	-0.85
chrXVI	511936	511995	.	-0.67	0.91	0.00	0.09	0.28	0.00	0.42	0.56	0.00	0.15	0.21	0.79	0.43	0.64	-0.38	0.27
chrVII	25501	25560	.	-0.18	0.34	0.00	0.19	-0.05	-0.10	-0.28	-0.51	-0.38	-0.69	-0.61	0.02	-0.36	0.42	-0.24	0.16
chrXV	683186	683233	.	-0.34	-0.49	0.00	-0.04	0.15	0.03	-0.12	-0.28	0.00	0.13	-0.07	-0.35	-0.14	-0.55	-0.14	-0.20
chrXVI	461437	461496	.	-0.05	-0.37	0.34	-0.22	-0.13	-0.26	-0.23	-0.28	0.84	-0.35	-0.33	-0.05	-0.23	-1.06	0.12	0.04
chrIII	61415	61460	.	0.34	-0.00	0.00	0.02	0.19	-0.28	0.05	0.25	0.00	0.45	0.22	-0.08	0.18	0.08	0.03	0.27
chrXVI	676044	676093	.	0.46	0.13	0.00	-0.07	0.07	-0.02	-0.10	0.10	0.00	-0.18	0.15	0.09	0.03	0.35	0.09	-0.26
chrIV	318765	318824	.	0.30	0.13	-0.34	-0.12	0.22	-0.50	-0.05	-0.23	0.00	0.22	-0.10	0.21	-0.02	-0.32	-0.50	-0.25
chrV	289329	289388	.	-0.53	0.00	0.00	0.38	0.47	-0.11	0.16	-0.16	0.00	-0.03	-0.04	-0.08	0.21	0.22	-0.84	0.37
chrV	269431	269479	.	-0.07	0.74	0.00	0.22	0.12	0.53	-0.28	-0.13	0.00	-0.51	-0.56	0.62	-0.04	0.94	0.36	0.47
chrXVI	528837	528896	.	-0.12	-0.59	0.00	-0.42	-0.09	-0.10	-0.12	-0.14	0.00	-0.24	-0.56	-0.47	-0.19	-0.34	0.30	-0.48
chrXII	384555	384614	.	0.32	-0.07	0.00	0.03	0.52	-0.37	0.22	0.14	0.72	0.30	0.27	-0.00	0.04	-0.05	-0.02	-0.26
chrV	552669	552718	.	0.44	0.38	-0.32	-0.12	-0.38	-0.32	0.33	0.23	0.00	0.36	0.34	0.11	0.20	0.44	0.29	-0.46
chrVI	188210	188254	.	0.17	-0.06	-1.25	-0.20	0.01	-0.69	0.09	-0.30	0.00	-0.13	0.12	0.04	-0.27	-0.13	-0.76	-0.34
chrX	373879	373938	.	-0.66	0.84	0.00	0.61	0.63	0.43	0.42	0.03	0.00	-0.31	-0.05	0.32	0.30	0.55	0.04	0.18
chrIII	122284	122343	.	-0.02	-0.55	0.00	0.31	0.45	0.11	-0.14	0.01	0.00	0.14	0.09	-0.59	-0.20	-0.04	0.19	-0.04
chrXV	633488	633542	.	0.70	0.21	0.00	0.46	-0.11	0.96	0.24	0.22	0.00	0.11	0.20	0.43	0.21	0.05	0.67	0.12
chrXV	632885	632942	.	0.42	-0.21	0.48	-0.02	-0.32	0.42	-0.05	-0.12	0.00	-0.33	-0.24	-0.19	-0.06	-0.17	0.14	-0.79
chrIII	147185	147241	.	0.16	-0.24	0.00	-0.10	0.04	-0.04	0.19	0.19	0.00	-0.01	-0.08	-0.04	0.05	-0.05	0.46	0.67
chrVII	51202	51260	.	0.25	-0.16	-0.16	-0.28	-0.45	-0.20	-0.19	-0.16	0.00	-0.15	0.08	0.27	-0.38	-0.07	-0.03	-0.42
chrIV	481914	481973	.	-0.72	0.11	0.00	0.07	0.35	-0.26	-0.10	-0.37	0.11	-0.30	0.12	-0.05	-0.12	-0.30	-1.04	0.42
chrXI	535858	535902	.	0.25	0.10	-0.00	-0.31	0.03	0.20	0.26	0.01	0.00	-0.05	-0.04	0.34	0.24	-0.40	0.40	0.79
chrXIV	105232	105285	.	0.42	-0.10	-0.69	0.00	0.13	0.35	-0.13	-0.03	0.00	-0.15	-0.21	-0.34	-0.09	0.15	0.81	0.39
chrXIV	76430	76489	.	0.60	0.32	0.00	-0.20	-0.02	-0.25	-0.01	-0.02	0.00	0.80	0.08	0.03	-0.11	-0.01	0.76	-0.02
chrIII	47406	47459	.	0.12	-0.10	0.00	0.16	0.52	-0.29	-0.02	-0.32	0.00	-0.03	0.07	0.25	-0.10	0.27	-0.73	0.35
chrI	50846	50905	.	0.61	0.08	0.00	-0.40	-0.34	0.10	0.00	0.16	1.13	-0.05	-0.08	-0.02	-0.03	-0.35	0.32	-0.64
chrIII	31401	31460	.	0.20	0.26	0.68	0.33	0.53	-0.30	0.48	0.01	0.00	-0.15	0.01	0.62	0.14	0.63	-0.66	0.31
chrXIV	191159	191218	.	0.30	0.16	0.16	-0.16	-0.39	-0.09	-0.04	0.49	0.00	0.20	0.24	-0.21	-0.32	0.88	0.39	0.19
chrIV	340670	340721	.	0.57	0.98	0.00	0.27	0.25	0.49	0.11	-0.02	0.00	-0.16	0.11	0.89	-0.13	1.10	1.02	0.70
chrXV	646085	646144	.	-0.06	-0.33	0.00	-0.48	-0.54	-0.24	-0.27	-0.32	0.00	-0.25	-0.10	-0.12	-0.07	-0.19	0.05	0.42
chrXII	381564	381614	.	0.23	0.23	0.72	0.05	0.08	-0.26	0.13	-0.17	0.00	-0.46	-0.15	0.25	0.21	0.26	-0.78	-0.16
chrXV	603586	603639	.	-0.02	-0.03	0.08	-0.51	-0.18	-0.14	-0.04	-0.02	0.00	-0.08	-0.62	0.06	0.10	-0.25	0.01	-0.74
chrXII	387558	387607	.	0.34	-0.50	-0.10	-0.03	0.21	-0.24	0.12	-0.05	0.00	0.07	0.12	-0.55	-0.06	-0.69	0.58	-0.19
chrXII	152819	152873	.	-0.47	0.24	0.00	0.27	0.25	-0.15	0.39	-0.04	1.16	0.06	0.11	0.23	0.15	-0.18	-0.79	0.23
chrIII	278314	278373	.	-0.12	-0.07	0.00	-0.14	-0.31	0.11	0.08	0.28	0.00	0.09	0.03	0.10	-0.15	0.28	0.26	-0.26
chrXIV	77630	77689	.	0.47	-0.12	0.00	-0.32	0.07	-0.41	0.10	-0.09	0.00	0.40	0.60	0.28	-0.15	-0.47	0.17	-0.15
chrIV	446520	446564	.	-0.79	0.58	0.00	-0.25	-0.04	-0.68	0.01	-0.60	-0.56	-0.87	-0.72	0.31	-0.30	-0.18	-0.78	-0.25
chrXIV	111635	111687	.	0.49	-1.43	-0.11	-0.19	-0.16	0.55	-0.00	0.48	0.00	0.41	0.07	-1.24	0.46	-0.93	0.55	-1.26
chrIII	228517	228571	.	-0.93	0.66	0.00	0.60	0.54	0.24	-0.10	-0.39	0.00	-0.35	-0.09	0.24	-0.21	1.19	-0.62	0.74
chrIII	296014	296073	.	0.17	0.03	0.00	0.16	-0.59	0.70	0.20	0.20	0.00	-0.11	-0.18	-0.03	0.02	0.25	0.46	0.65
chrV	298629	298688	.	0.06	0.64	0.62	0.22	0.37	0.01	0.52	-0.00	0.93	-0.21	-0.75	0.22	0.23	0.35	0.61	0.40
chrXII	170615	170674	.	0.17	0.13	0.00	-0.28	-0.12	0.36	0.27	0.23	0.00	0.21	-0.00	0.10	0.27	0.05	-0.05	-0.37
chrXII	166815	166874	.	0.36	0.25	0.00	0.20	0.36	0.05	-0.02	-0.07	0.00	0.10	-0.04	0.33	0.03	0.46	0.42	0.04
chrXII	243478	243537	.	-0.07	1.17	0.00	0.17	0.41	-0.14	-0.06	-0.12	0.00	-0.27	-0.19	0.69	-0.21	1.03	-0.16	0.03
chrI	20443	20501	.	0.43	0.07	0.00	0.12	-0.11	0.75	0.29	0.59	0.00	0.28	0.25	0.03	0.33	0.38	0.78	-0.02
chrXII	379255	379314	.	-0.31	0.45	0.87	0.23	0.77	-0.12	0.44	-0.19	1.15	-0.23	0.38	0.34	0.20	-0.23	-0.82	0.07
chrIV	407472	407522	.	-1.23	0.22	0.00	0.46	0.56	0.20	0.32	0.25	-0.25	-0.06	0.18	0.14	0.13	-0.32	-0.49	-0.05
chrXVI	407737	407796	.	0.29	0.38	0.00	0.36	0.14	-0.28	-0.07	-0.07	-1.85	-0.21	-0.07	0.22	-0.26	1.05	-0.01	0.32
chrXVI	490136	490193	.	0.14	-0.20	-0.38	-0.14	-0.24	0.14	-0.23	0.05	0.00	-0.27	-0.56	-0.06	-0.23	-0.25	0.26	0.73
chrXV	618794	618844	.	0.18	-0.24	0.00	0.38	0.28	0.61	-0.02	-0.09	0.00	0.26	0.16	-0.22	0.07	0.26	0.66	-0.04
chrIX	339941	339988	.	-1.46	-0.12	-0.18	-0.03	0.32	-0.16	0.00	-0.35	0.00	-0.48	-0.20	-0.33	0.11	-0.26	-1.05	-0.01
chrII	478515	478564	.	-0.26	0.13	0.00	0.06	0.10	0.06	-1.28	-1.07	0.00	-0.99	-0.99	-0.21	-0.93	0.40	-0.10	0.34
chrXIV	105839	105885	.	-0.05	-0.45	0.62	-0.58	-0.27	-0.01	-0.02	0.17	0.19	-0.02	-0.27	-0.31	0.16	0.58	0.42	0.02
chrIII	261629	261673	.	0.17	-0.09	0.43	-0.18	-0.49	0.33	-0.49	-0.04	0.43	-0.21	-0.31	0.01	-0.12	-0.44	0.12	0.91
chrXVI	484936	484995	.	0.07	-0.18	0.37	0.04	-0.62	0.73	-0.34	0.03	0.00	0.13	-0.06	-0.34	0.20	-0.27	0.13	-0.64
chrXVI	709841	709887	.	0.70	0.54	0.07	-0.06	-0.37	0.65	0.18	0.47	0.00	0.30	0.19	0.36	-0.05	0.78	0.89	0.03
chrXVI	411837	411896	.	0.41	-0.09	0.00	0.64	0.73	0.39	0.09	0.19	0.39	0.31	0.55	0.04	-0.05	0.63	0.09	0.15
chrIII	147884	147943	.	0.39	-0.26	0.08	0.04	-0.01	0.13	0.14	0.00	0.00	0.10	-0.06	-0.49	-0.17	0.15	0.60	-0.65
chrIII	236315	236374	.	0.20	0.00	0.00	0.19	0.30	-0.50	0.01	-0.14	0.03	0.14	0.04	-0.22	0.07	0.44	-0.25	0.12
chrXII	240988	241037	.	0.21	0.41	0.00	0.20	0.40	-0.37	0.24	0.14	0.00	0.12	-0.10	0.20	0.44	0.56	-0.74	0.37
chrIII	39201	39260	.	-2.36	0.32	0.00	0.21	0.46	-0.10	0.17	-0.07	0.00	-0.55	-0.26	0.23	0.07	0.15	-1.39	0.41
chrVI	195404	195454	.	-1.20	-0.17	0.22	0.27	0.41	-0.20	0.09	0.04	-0.04	-0.12	0.03	-0.34	0.18	-0.23	-1.34	0.42
chrXIV	188064	188108	.	0.41	0.21	0.00	-0.12	0.12	0.46	-0.02	0.11	0.46	0.31	0.05	0.01	0.20	0.15	0.32	-0.09
chrVI	161917	161973	.	-0.08	0.53	0.00	0.37	0.42	0.45	0.48	0.08	0.00	0.03	0.16	0.42	0.49	0.07	0.46	-0.10
chrI	12292	12341	.	0.28	-0.59	0.02	-0.42	-0.61	0.05	-0.04	0.32	-0.00	0.42	0.14	-0.16	0.10	-0.27	0.34	0.46
chrV	544871	544923	.	0.70	-0.43	0.00	0.21	0.41	0.47	-0.06	0.07	0.00	0.17	0.18	-0.41	0.06	-0.04	0.48	0.21
chrXI	495950	496009	.	0.04	-0.41	0.62	-0.38	-0.73	0.19	0.14	0.12	0.00	0.15	-0.28	0.07	-0.09	-0.87	0.03	-0.12
chrXV	659486	659544	.	0.42	-0.04	-0.23	-0.36	-0.10	-0.12	0.16	0.24	0.00	0.22	0.45	0.20	0.14	-0.40	0.48	0.31
chrXV	122073	122132	.	0.32	0.14	0.03	0.11	0.03	0.21	0.32	0.40	0.00	0.06	0.01	0.00	0.37	0.11	0.20	-0.23
chrVI	249799	249843	.	0.59	0.02	0.39	0.22	0.23	0.69	0.25	0.41	0.00	0.11	0.29	0.08	0.21	-0.50	0.82	0.88
chrIII	78617	78661	.	-0.07	0.44	-0.18	0.57	0.25	0.58	-0.04	-0.26	-0.13	-0.41	-0.26	0.14	-0.11	0.04	-0.11	0.21
chrXVI	447942	447996	.	0.81	-0.94	0.00	-0.24	0.17	0.14	0.04	0.38	0.00	0.32	0.45	-0.92	0.29	-1.01	0.80	-1.27
chrV	566065	566124	.	-0.20	-1.01	0.00	0.05	0.44	-0.65	0.15	-0.03	-1.77	0.24	0.02	-0.78	0.21	-0.36	-0.75	-0.21
chrII	513809	513864	.	0.60	0.07	0.00	-0.25	-0.34	0.22	0.02	0.28	0.00	0.15	0.11	-0.18	0.26	0.00	0.51	-0.15
chrXII	372955	373014	.	-1.90	-0.01	0.00	0.63	0.51	0.01	0.22	-0.07	0.00	0.11	0.08	-0.14	0.18	0.41	-0.99	0.62
chrIII	93502	93555	.	0.05	-0.29	0.00	-0.26	0.01	-0.27	-0.05	-0.27	0.00	0.07	0.17	0.12	-0.34	-0.77	0.27	-0.04
chrX	372979	373038	.	-0.72	0.63	0.00	0.15	0.49	0.02	0.29	-0.01	0.00	-0.36	0.29	0.55	0.04	0.11	-0.50	0.93
chrI	15245	15304	.	0.22	0.04	0.00	-0.04	-0.21	0.45	0.30	0.45	0.00	0.24	-0.00	0.10	0.27	0.53	0.48	-0.62
chrIII	302019	302072	.	0.39	-0.54	0.00	-0.44	-0.32	0.35	-0.20	0.38	0.00	0.39	0.02	-0.62	0.11	-0.91	0.56	0.43
chrXVI	512036	512095	.	-1.30	0.34	0.00	0.18	0.21	-0.40	0.54	0.06	0.00	-0.08	-0.06	0.23	0.43	0.67	-1.27	0.49
chrXVI	531837	531893	.	0.16	0.60	0.53	-0.12	-0.04	0.50	0.10	0.23	0.00	-0.12	-0.23	0.64	-0.15	0.27	0.37	0.19
chrXII	393059	393114	.	0.17	-0.20	0.00	-0.68	-0.19	-0.95	-0.08	0.04	0.20	0.23	-0.02	0.02	-0.02	-0.01	0.31	-0.64
chrIII	2911	2959	.	0.23	-0.91	0.00	1.31	0.19	1.63	0.74	0.80	0.00	0.45	0.09	-1.17	0.84	-1.01	0.84	-0.60
chrXVI	510636	510695	.	-1.47	0.16	0.00	0.23	0.26	-0.56	0.34	-0.06	1.17	-0.41	-0.11	-0.03	0.12	-0.07	-1.41	0.09
chrVII	84503	84562	.	0.74	0.35	0.67	0.25	0.00	0.92	0.26	0.51	-0.29	0.31	0.26	-0.04	0.22	0.23	1.12	0.27
chrIV	356566	356619	.	-0.07	0.45	0.00	0.13	-0.16	0.93	-0.10	-0.25	0.00	-0.73	-0.64	0.34	-0.38	0.54	0.38	0.53
chrIX	369832	369876	.	-0.30	0.07	0.07	-0.59	-0.45	-0.64	-0.62	-0.59	0.00	-0.57	-0.73	0.36	-0.47	-0.48	-0.21	0.18
chrIV	1228189	1228236	.	-0.05	-0.24	-0.78	0.08	-0.19	0.74	0.02	0.22	0.00	0.53	0.07	-0.14	0.13	-0.18	0.61	-0.29
chrXII	367261	367309	.	-0.46	-0.26	0.38	0.28	0.56	-0.53	-0.08	-0.19	0.00	-0.25	-0.08	-0.18	0.18	-0.50	-1.41	0.00
chrXVI	504136	504195	.	-0.01	-0.78	0.00	0.10	0.24	-0.21	0.07	-0.32	0.00	-0.01	-0.03	-0.58	-0.12	-0.18	-0.44	-0.00
chrXII	147717	147761	.	0.25	0.07	0.00	0.33	0.49	-0.21	0.21	-0.00	-0.51	0.08	0.01	0.20	0.13	0.36	-0.12	-0.14
chrXV	670785	670844	.	0.57	0.30	0.00	0.27	0.05	0.59	-0.07	0.44	2.06	0.38	0.42	0.14	0.40	0.66	0.72	0.07
chrIX	363434	363478	.	0.66	0.45	0.00	0.44	0.55	0.26	0.67	0.42	0.00	0.10	0.49	0.73	0.28	0.75	0.02	0.08
chrX	381479	381538	.	0.50	0.17	0.16	0.28	0.47	0.15	-0.13	-0.07	0.00	-0.03	0.08	-0.17	0.08	0.14	-0.02	-0.15
chrVII	13301	13360	.	0.16	-0.48	0.00	-0.26	-0.31	-0.23	-0.11	-0.26	0.00	-0.27	0.15	-0.21	-0.20	-0.17	-0.19	0.07
chrVI	70093	70152	.	0.34	-0.10	0.00	-0.09	0.01	-0.22	0.01	0.17	0.00	0.46	0.24	0.04	0.08	-0.11	-0.14	0.28
chrXI	533755	533803	.	0.03	-0.06	0.00	-0.31	-0.18	-0.06	-0.07	0.10	0.00	0.06	-0.04	-0.18	-0.01	0.08	0.46	-0.23
chrVI	237895	237954	.	-0.15	-0.02	0.51	0.26	-0.48	0.68	0.34	0.39	-0.13	-0.02	0.04	-0.07	0.28	-0.11	0.17	0.06
chrXII	228980	229037	.	-1.36	0.05	0.23	0.62	0.67	0.35	0.56	0.15	0.00	0.13	0.27	0.21	0.26	0.39	-0.62	0.17
chrIII	19301	19360	.	-0.10	-0.19	0.00	-0.60	-0.31	-0.18	-0.05	0.06	0.00	-0.26	-0.47	-0.10	-0.21	0.31	-0.11	0.62
chrXVI	486440	486495	.	0.37	0.44	-0.21	0.20	-0.47	1.20	0.46	0.69	0.00	0.40	0.26	0.78	0.30	0.23	1.12	0.08
chrXV	643585	643644	.	0.05	-0.29	0.00	-0.17	-0.67	0.28	-0.20	-0.07	0.00	0.05	0.09	-0.28	-0.17	-0.88	-0.05	0.38
chrIV	432517	432571	.	-1.22	0.15	0.00	0.36	0.70	-0.02	0.43	0.00	0.00	-0.31	-0.28	-0.07	-0.08	-0.03	-0.88	0.29
chrVI	52895	52950	.	0.36	0.29	0.00	0.20	-0.23	0.57	0.18	0.33	0.00	-0.02	-0.12	-0.09	0.20	-0.03	0.58	0.07
chrXVI	694752	694796	.	-0.20	-0.09	0.00	0.29	0.55	-0.11	-0.11	-0.11	0.00	-0.01	0.15	0.01	-0.12	1.03	-0.09	0.74
chrXVI	439037	439096	.	-0.01	0.27	0.00	-0.24	0.01	0.09	0.17	0.12	0.00	0.27	0.32	0.23	0.20	-0.03	0.15	0.09
chrXVI	442337	442396	.	0.35	0.15	0.00	0.04	0.04	0.31	0.39	0.45	0.00	0.28	0.24	0.10	0.15	0.38	0.53	0.06
chrXIV	114530	114589	.	-0.29	-0.45	-0.50	-0.23	-0.38	0.42	-0.00	0.03	0.00	-0.09	-0.26	-0.27	-0.30	0.12	0.29	-0.41
chrX	382679	382738	.	-0.38	-0.27	0.00	0.08	0.40	-0.29	-0.47	-0.15	0.00	-0.29	-0.15	-0.22	-0.27	-0.81	-0.79	0.71
chrXIV	86631	86682	.	-0.56	0.33	0.00	0.23	0.26	-0.15	0.29	-0.10	0.00	-0.35	-0.09	0.37	0.02	-0.27	-0.74	1.19
chrXVI	561737	561796	.	-0.58	0.10	0.00	0.03	0.20	-0.26	0.10	-0.26	0.00	-0.19	0.20	-0.19	0.07	-1.29	-0.68	-0.15
chrVI	250407	250451	.	-0.02	-0.31	0.00	0.34	0.25	0.70	-0.19	0.13	-0.05	0.07	0.28	-0.01	0.14	-0.19	0.58	0.34
chrI	40245	40304	.	-0.06	-0.51	0.00	-0.56	-0.34	-0.69	-0.33	-0.17	0.00	-0.35	0.04	-0.73	-0.43	-0.07	-0.40	-0.35
chrV	298429	298480	.	0.52	0.87	0.00	0.24	0.48	0.08	0.29	0.04	0.00	-0.15	-0.26	0.63	-0.04	0.53	0.64	0.33
chrXVI	499336	499395	.	-0.05	0.15	0.00	-0.19	-0.02	-0.29	-0.49	-0.26	-0.18	-0.22	-0.09	-0.20	0.10	-0.05	-0.38	0.28
chrXI	504151	504210	.	0.15	-0.36	-0.93	-0.69	-0.38	-0.69	-0.37	-0.18	0.00	-0.32	-0.46	-0.42	-0.36	-0.68	-0.06	-0.71
chrIII	94002	94050	.	-0.07	-0.26	-0.05	-0.23	-0.03	-0.40	-0.06	-0.06	0.00	0.49	0.05	0.03	0.07	-0.67	0.17	-0.05
chrXII	1062737	1062790	.	0.32	0.19	0.00	-0.27	-0.12	-0.48	-0.07	-0.26	0.00	0.01	0.03	0.18	-0.11	-0.06	-0.14	0.31
chrVII	59002	59061	.	0.01	0.02	0.00	-0.12	0.04	-0.35	-0.40	-0.28	0.00	-0.46	-0.30	-0.07	-0.50	0.75	-0.50	-0.65
chrV	538365	538424	.	-0.03	-1.29	0.00	-0.62	-0.92	-1.40	0.00	0.00	0.00	0.00	-0.50	0.00	0.00	0.00	0.00	0.00
chrII	479514	479564	.	0.55	0.22	-0.59	0.11	0.17	0.08	0.08	0.14	0.00	0.01	0.03	0.30	0.06	0.67	0.09	-0.26
chrI	35945	36004	.	-0.17	-0.45	0.00	-0.10	-0.07	-0.24	-0.28	-0.24	0.00	-0.13	-0.10	-0.26	-0.27	-0.34	-0.19	-0.22
chrXVI	707643	707695	.	-0.04	-0.19	0.43	-0.31	-0.39	0.21	-0.10	0.15	0.00	0.27	0.18	0.06	-0.17	-0.22	0.73	-0.07
chrXVI	412038	412086	.	0.32	-0.24	-0.47	0.50	0.57	-0.08	0.27	-0.05	-0.07	0.01	0.36	-0.23	0.01	0.21	-0.47	-0.10
chrXVI	469237	469296	.	0.09	-0.09	0.00	-0.15	-0.30	0.24	0.04	0.38	0.00	0.04	-0.13	0.04	0.18	-0.90	0.43	-0.50
chrVII	85917	85962	.	-0.04	0.09	0.07	-0.22	-0.58	0.55	-0.48	-0.12	0.00	-0.42	-0.41	0.08	0.03	-0.29	0.34	-1.11
chrII	477310	477365	.	0.46	0.18	0.00	0.33	0.50	-0.12	-0.03	-0.04	0.03	-0.17	-0.17	-0.30	-0.16	1.10	0.58	1.06
chrXII	133015	133074	.	-0.18	0.39	0.00	0.07	0.09	-0.32	-0.30	-0.45	0.02	-0.49	-0.41	0.14	-0.32	-0.44	-0.74	0.25
chrXI	525754	525798	.	0.32	0.09	-0.04	-0.15	0.16	-0.80	-0.36	-0.19	-0.09	-0.25	-0.13	-0.11	-0.05	0.01	-0.31	0.94
chrIX	352529	352588	.	-0.21	-0.17	0.00	-0.01	0.44	-0.49	0.17	-0.01	0.00	-0.06	0.35	0.29	-0.05	-0.44	-1.17	-0.25
chrXIV	187059	187118	.	0.32	0.52	0.00	0.12	-0.12	0.66	-0.15	-0.27	0.00	-0.46	-0.15	0.23	-0.03	0.60	0.60	0.40
chrIII	241023	241073	.	0.18	0.32	-1.06	0.04	-0.16	-0.20	-0.18	-0.23	0.00	-0.04	-0.22	0.29	-0.34	0.10	0.36	0.03
chrIII	244814	244873	.	0.15	-0.46	0.46	-0.58	-0.51	-0.76	-0.12	0.10	0.00	-0.29	-0.01	-0.09	-0.31	-0.16	-0.26	-0.35
chrXV	593885	593932	.	0.61	0.22	-0.16	0.08	-0.20	0.58	0.25	0.35	0.00	0.19	0.02	0.03	0.30	0.97	0.87	0.82
chrXVI	508540	508592	.	-0.54	-0.68	0.66	0.24	0.35	-0.46	0.57	0.10	0.00	-0.15	-0.04	-0.34	0.58	0.16	-0.79	-0.19
chrIV	387168	387227	.	0.12	0.12	0.00	-0.11	-0.07	0.54	0.05	0.17	0.00	-0.17	-0.08	0.16	0.33	-0.03	0.44	0.84
chrIV	431913	431967	.	-0.82	0.45	-0.82	0.58	0.69	0.15	0.30	0.08	0.31	-0.15	-0.34	0.22	0.36	0.35	-0.64	0.58
chrIII	303414	303473	.	0.63	0.20	0.00	-0.06	-0.20	0.77	0.18	0.51	0.93	0.25	0.17	-0.25	0.34	-0.16	0.95	-0.24
chrIV	310566	310611	.	0.31	0.58	0.60	-0.10	0.02	-0.24	-0.01	-0.01	0.05	-0.09	-0.24	0.26	-0.12	1.03	0.46	0.13
chrI	46849	46903	.	0.19	-0.23	-0.77	0.06	0.24	0.32	0.15	0.42	0.00	0.46	0.44	-0.41	0.02	-0.27	0.61	1.01
chrV	307138	307185	.	0.45	1.13	0.00	0.21	0.29	0.24	0.11	0.10	0.00	-0.24	-0.04	1.10	-0.01	1.15	0.95	1.00
chrIII	250714	250771	.	0.62	0.20	0.00	-0.16	-0.24	0.94	0.10	0.55	0.00	0.20	0.31	0.46	0.23	0.50	0.68	0.26
chrII	506306	506362	.	0.02	-0.05	0.00	-0.48	-0.26	0.02	-0.15	-0.01	0.00	-0.01	-0.07	0.01	-0.03	-0.79	0.34	-0.90
chrXV	623288	623343	.	0.47	-0.26	0.00	0.31	0.08	0.58	-0.10	0.21	0.00	0.14	0.09	-0.01	0.38	0.44	0.51	0.20
chrIX	349736	349787	.	0.16	0.26	0.00	0.08	0.18	-0.51	-0.25	-0.23	0.00	-0.41	0.25	0.10	0.06	0.11	-0.77	-0.72
chrV	542366	542423	.	0.31	0.06	0.00	-0.07	-0.17	0.17	0.09	0.07	0.00	0.17	0.13	0.33	0.24	0.53	0.52	0.10
chrXII	132915	132974	.	-0.08	0.43	0.25	0.05	0.19	-0.11	-0.19	-0.13	0.00	-0.13	-0.33	0.42	-0.07	-0.32	-0.12	0.52
chrIII	224321	224373	.	-1.63	0.53	0.79	0.55	0.74	0.37	0.25	0.15	0.00	-0.08	0.34	0.33	0.57	1.19	-0.69	0.20
chrIII	123488	123539	.	-0.02	-0.27	2.42	0.31	0.47	-0.10	-0.35	-0.25	0.00	-0.28	-0.17	-0.28	-0.52	-0.03	0.14	0.08
chrX	357683	357734	.	0.31	0.23	0.00	-0.31	0.02	-0.23	-0.04	0.04	0.00	0.12	0.17	-0.07	0.06	-0.04	0.17	0.46
chrII	470306	470365	.	-0.28	0.22	0.00	-0.27	-0.14	-0.08	-0.79	-0.31	0.00	-0.38	-0.25	0.00	-0.47	-0.26	0.15	0.54
chrV	566465	566509	.	0.17	-0.75	-0.55	0.32	0.62	0.04	0.39	0.17	0.80	0.29	0.12	-0.68	0.43	-0.82	-0.17	-0.41
chrIII	121084	121143	.	-0.12	-0.42	0.00	0.45	0.70	0.33	-0.03	0.06	0.00	-0.10	0.14	-0.39	-0.16	0.22	0.51	-0.11
chrVI	255511	255555	.	0.42	-0.17	-0.59	0.28	-0.04	0.60	0.27	0.38	0.00	0.13	-0.30	-0.41	0.37	0.18	0.92	-0.22
chrXV	612485	612544	.	0.06	0.55	0.00	0.07	-0.04	0.23	0.02	0.04	0.00	0.09	0.04	0.28	-0.19	-0.04	0.36	0.30
chrIV	446115	446172	.	-0.37	0.64	0.00	0.28	0.45	-0.12	0.17	-0.14	0.00	-0.28	-0.41	0.59	0.01	0.30	0.13	0.35
chrIII	237619	237674	.	0.32	0.13	0.00	-0.03	0.38	-0.49	0.05	-0.10	0.00	0.41	0.34	-0.06	0.09	-0.08	0.39	0.52
chrXVI	456937	456996	.	-0.55	0.11	-0.79	-0.48	-0.46	-0.93	0.17	-0.16	-0.26	-0.21	0.08	-0.15	-0.01	0.68	-0.94	-0.34
chrIII	273514	273573	.	0.24	0.59	0.00	-0.35	-0.37	-0.21	0.11	0.18	0.00	0.16	0.22	0.20	0.22	0.00	-0.03	-0.78
chrIV	466915	466961	.	-0.39	0.19	0.35	0.30	0.14	-0.16	-0.06	-0.08	-1.67	-0.17	0.04	0.22	-0.23	0.48	-0.86	0.19
chrXII	144820	144871	.	-0.06	0.19	0.02	-0.12	0.17	-0.22	-0.02	0.12	0.25	0.01	0.40	0.15	-0.17	-0.70	-0.42	-0.79
chrIV	402268	402327	.	-0.02	0.08	0.28	0.04	0.04	-0.61	-0.14	-0.34	0.00	-0.26	0.01	0.20	-0.42	-0.26	-0.83	-0.55
chrVII	42602	42656	.	0.17	-0.16	-0.54	-0.04	-0.45	0.88	-0.06	0.39	0.00	0.38	0.09	0.02	0.35	0.14	0.39	-0.22
chrIII	138691	138743	.	0.54	-0.62	-0.77	0.56	0.26	0.40	-0.25	0.33	0.22	0.67	0.75	-0.80	0.32	-1.24	-0.03	-1.03
chrXVI	532337	532394	.	0.12	0.28	0.30	-0.46	-0.26	0.34	-0.08	-0.28	2.29	-0.40	-0.48	0.21	-0.23	-0.72	0.33	0.41
chrXVI	518636	518695	.	-0.02	-0.10	0.51	-0.02	0.27	-0.31	-0.11	-0.01	0.00	-0.05	-0.04	-0.32	-0.22	-0.30	-0.48	0.24
chrII	470408	470452	.	0.27	0.59	-0.21	-0.32	-0.35	0.20	-0.41	-0.16	0.00	-0.29	-0.09	0.44	-0.36	0.24	0.93	0.01
chrXIV	196668	196714	.	0.05	-0.34	-0.71	-0.07	-0.30	-0.32	-0.19	-0.07	0.31	0.04	-0.09	-0.39	-0.16	0.07	-0.32	0.03
chrVII	18501	18560	.	-0.40	0.13	0.00	0.14	0.06	-0.62	0.28	0.17	-0.20	0.04	0.42	0.13	-0.09	0.07	-0.76	-0.17
chrXVI	406446	406490	.	0.48	0.89	0.00	0.37	0.67	0.20	-0.03	0.01	0.00	-0.13	-0.02	0.38	-0.15	1.76	1.01	1.41
chrII	522006	522065	.	0.06	0.14	0.00	-0.23	-0.48	0.10	0.19	0.27	0.00	0.25	-0.06	-0.03	0.13	-0.02	0.37	0.96
chrXIV	208759	208818	.	0.03	-0.57	0.00	0.18	-0.65	0.34	0.06	0.41	0.07	-0.23	-0.37	-0.09	0.19	-0.51	0.02	0.14
chrXII	248179	248229	.	0.38	-0.21	0.00	0.29	0.39	0.01	0.24	0.14	0.00	0.29	0.20	-0.51	0.18	-0.27	0.62	0.00
chrXII	234278	234337	.	-0.83	-0.24	0.00	0.63	0.49	0.20	0.05	-0.41	0.00	-0.23	-0.07	-0.50	-0.21	0.36	-0.40	0.10
chrIX	367029	367088	.	-0.02	-0.08	0.00	-0.33	-0.11	-0.74	-0.15	-0.09	0.00	0.19	-0.12	-0.13	-0.28	0.01	-0.61	-0.23
chrIII	252520	252564	.	0.39	0.02	-0.32	-0.45	-0.67	0.98	-0.19	0.24	0.00	0.09	-0.26	0.03	0.10	-0.49	0.69	-0.19
chrXVI	416637	416686	.	-1.75	0.41	0.24	0.10	-0.14	-0.50	0.10	-0.26	0.05	-0.54	-0.16	0.25	-0.23	-0.07	-1.28	-0.15
chrXII	166015	166072	.	0.57	0.30	-0.46	-0.08	0.40	-0.04	0.03	0.11	0.00	-0.00	0.02	0.23	0.19	0.38	0.56	0.36
chrIII	244614	244673	.	0.06	-0.13	0.00	-0.53	-0.17	-0.33	-0.01	0.26	0.08	0.08	-0.13	-0.03	-0.06	-0.65	0.05	-0.38
chrIII	27601	27660	.	0.45	-0.45	0.00	0.19	0.40	-0.02	0.39	0.04	-2.87	0.50	0.49	-0.35	0.32	0.13	0.42	0.03
chrIII	5403	5455	.	0.17	-0.29	-0.38	1.05	-0.23	1.28	0.47	0.77	0.00	0.44	0.45	-0.31	0.42	-0.35	0.58	0.15
chrIV	320874	320924	.	0.19	0.42	0.00	0.41	0.71	-0.19	0.24	0.08	0.00	0.16	0.35	0.18	0.13	-0.15	-0.25	0.04
chrXIV	80138	80188	.	-0.16	-0.44	0.00	-0.04	0.04	-0.57	0.17	-0.06	-0.40	0.24	0.17	-0.34	-0.15	0.21	-0.29	0.23
chrX	392380	392431	.	0.11	0.07	-0.75	-0.29	-0.11	0.39	-0.01	0.33	0.00	0.15	-0.06	0.12	-0.17	-0.26	0.72	-0.24
chrIV	476815	476865	.	0.24	0.92	0.20	-0.08	0.11	-0.72	0.43	0.07	0.17	0.20	0.21	0.64	0.47	0.93	-0.21	0.64
chrIII	296414	296467	.	-0.08	0.11	-0.04	0.12	-0.44	0.86	0.28	0.24	0.00	-0.06	-0.02	0.21	0.53	-0.06	0.38	-0.45
chrXVI	539237	539296	.	0.43	0.24	0.00	0.01	-0.07	0.49	0.21	0.56	0.00	0.37	0.15	0.24	0.33	-0.49	0.69	-0.24
chrXII	234878	234937	.	-0.15	0.22	0.00	0.94	0.85	0.68	0.16	-0.04	0.00	0.06	0.20	0.01	-0.03	0.56	-0.26	0.48
chrXIV	192862	192913	.	0.46	-0.29	0.00	-0.25	-0.14	-0.17	0.02	0.42	0.00	0.36	0.38	-0.04	-0.03	-0.14	0.21	-0.08
chrIV	405574	405627	.	-0.59	0.03	0.00	0.20	0.38	-0.13	0.07	-0.08	0.00	-0.11	-0.01	0.21	-0.03	-0.48	-0.66	-0.20
chrI	49746	49805	.	0.42	-0.13	0.00	-0.42	-0.33	-0.17	-0.10	0.24	0.13	0.09	0.15	0.15	0.08	-0.01	0.40	0.14
chrXIV	113730	113787	.	0.27	-0.27	0.00	-0.09	-0.19	0.52	0.04	0.39	0.00	0.33	0.00	-0.20	0.08	-1.38	0.61	-0.07
chrIV	379769	379825	.	0.34	-0.19	0.00	0.00	-0.43	0.66	-0.17	0.12	0.00	0.33	0.01	0.18	0.18	0.20	0.38	0.37
chrXVI	416148	416192	.	-0.98	0.01	-0.08	0.46	0.70	0.10	0.35	0.26	0.00	0.04	0.28	0.38	0.20	0.33	-0.80	0.69
chrIII	315514	315573	.	-0.24	-0.24	0.00	-0.01	-0.12	-0.18	-0.06	-0.17	0.00	-0.13	-0.13	-0.19	-0.02	0.35	-0.35	0.30
chrXII	366360	366413	.	0.29	0.07	0.00	0.23	0.33	-0.14	-0.01	0.07	0.00	0.20	0.47	0.27	-0.26	0.39	-0.41	0.48
chrIV	476119	476172	.	0.11	0.50	0.00	-0.20	-0.12	-0.84	0.27	-0.05	0.00	-0.24	-0.01	0.44	0.17	0.54	-0.78	-0.28
chrIII	22101	22160	.	0.22	-0.03	0.00	-0.12	-0.03	0.02	0.40	-0.01	1.29	0.20	-0.17	0.32	0.09	0.73	0.47	0.44
chrXVI	465540	465590	.	0.68	0.07	0.07	-0.07	0.00	-0.12	0.13	0.12	0.20	0.22	0.14	-0.32	0.19	0.13	0.19	-0.35
chrXVI	692939	692984	.	0.27	-0.03	0.00	0.12	0.22	-0.01	-0.27	-0.04	0.00	-0.01	0.12	0.11	-0.16	0.64	0.05	0.27
chrIV	1230381	1230434	.	0.06	-0.03	-1.26	-0.16	-0.19	0.49	0.21	0.43	0.00	0.59	0.28	-0.02	0.04	-0.03	0.33	0.40
chrVII	56713	56757	.	0.02	-0.31	-0.74	-0.19	-0.05	-0.21	-0.59	-0.44	0.00	-0.48	-0.33	0.13	-0.38	-0.10	0.09	0.68
chrIII	22205	22255	.	0.18	0.12	0.00	0.15	0.20	0.00	0.23	0.18	0.00	0.40	0.14	0.45	0.13	0.73	0.48	0.59
chrVII	562115	562174	.	0.59	0.80	0.00	0.45	0.30	0.49	0.71	0.68	0.00	0.22	0.21	0.35	0.39	0.66	1.12	0.03
chrIII	217615	217673	.	-0.76	0.37	0.00	0.14	0.09	-0.33	-0.54	-0.45	0.00	-0.60	-0.30	-0.04	-0.43	-0.07	-1.52	-0.28
chrX	374182	374236	.	-0.92	0.27	0.00	0.66	0.67	0.18	0.05	-0.15	-0.10	-0.24	-0.27	-0.01	-0.03	0.40	-0.25	0.12
chrIX	373730	373780	.	0.02	-0.19	0.00	-0.37	-0.40	-0.04	0.04	-0.07	0.00	0.08	-0.30	0.02	-0.15	-0.59	0.45	-0.01
chrXII	357655	357707	.	0.03	0.41	0.23	-0.23	-0.06	-0.82	0.15	-0.04	0.00	-0.01	-0.36	0.52	-0.21	0.86	0.23	0.16
chrXIV	183159	183218	.	-0.08	-0.09	0.00	-0.10	-0.45	0.38	-0.15	0.10	0.00	0.19	-0.15	0.19	-0.17	0.21	0.36	-0.11
chrV	292329	292388	.	-0.15	-0.32	0.00	-0.13	0.07	-0.36	-0.11	-0.26	1.13	-0.24	0.12	-0.18	-0.37	-0.81	-0.54	-0.72
chrXII	168115	168174	.	0.36	0.09	0.00	0.49	0.45	0.38	0.47	0.50	0.00	0.13	0.42	-0.29	0.41	0.94	0.70	-0.18
chrVI	264902	264950	.	0.00	-0.22	-0.43	0.37	0.24	0.91	0.18	0.26	0.00	-0.07	-0.04	-0.01	0.02	-0.51	0.43	-0.32
chrVI	215795	215854	.	-0.01	-0.08	0.00	0.01	0.24	-0.07	0.17	0.32	0.00	0.22	0.22	-0.15	0.03	-0.08	0.21	-0.42
chrII	501313	501361	.	0.18	-0.19	-1.08	-0.41	-0.07	-0.30	-0.21	0.17	0.00	0.28	0.10	-0.41	-0.15	0.01	0.28	-0.07
chrII	523206	523265	.	-0.04	-0.27	0.30	0.02	-0.21	0.56	0.14	0.37	0.00	0.17	0.17	0.14	0.06	0.36	0.13	-0.41
chrXII	370755	370799	.	-0.96	0.29	-0.79	0.90	1.04	0.66	-0.45	-0.56	-0.03	-0.51	-0.03	-0.12	0.02	0.77	-0.19	1.24
chrIII	50301	50360	.	0.16	-0.20	0.00	0.17	0.41	-0.76	-0.15	-0.49	0.00	0.10	0.31	-0.60	-0.31	0.77	-0.40	0.29
chrXVI	492243	492293	.	-0.21	-0.19	0.00	-0.02	-0.22	0.51	-0.41	-0.17	0.00	0.08	-0.16	-0.05	0.03	-0.17	0.23	-0.37
chrIII	35301	35353	.	-0.67	0.47	0.00	0.63	0.82	-0.01	0.49	0.25	-0.49	-0.12	0.39	0.30	0.12	0.63	-1.02	0.03
chrIII	295414	295473	.	-0.01	-0.02	0.00	0.07	-0.78	0.94	-0.34	-0.46	0.00	-0.83	-0.62	-0.52	-0.31	0.06	0.65	-0.10
chrXV	631189	631234	.	0.30	-0.59	0.00	0.20	-0.18	0.81	-0.27	-0.18	0.00	-0.11	-0.05	-0.33	0.10	-0.41	0.47	-0.46
chrVI	250596	250649	.	-0.08	-0.17	0.00	0.07	-0.12	0.62	-0.35	-0.07	-0.17	0.02	-0.26	-0.12	0.05	-0.49	0.46	0.30
chrXV	680185	680241	.	-0.35	-0.68	-0.71	-0.32	-0.33	-0.37	-0.31	-0.45	0.00	-0.57	-0.40	-0.63	-0.47	-0.34	-0.45	-0.07
chrXVI	689837	689893	.	0.38	0.59	0.00	-0.14	-0.07	-0.20	-0.30	-0.17	-0.26	0.07	-0.05	0.09	-0.30	0.72	0.06	0.17
chrX	355579	355638	.	-0.21	-0.12	0.00	-0.51	-0.61	-0.28	-0.64	-0.35	0.00	-0.62	-0.67	-0.49	-0.35	-0.10	0.05	-0.55
chrXIV	177159	177218	.	-0.06	0.01	0.82	-0.57	-0.60	-0.57	0.14	0.07	0.00	0.59	-0.06	0.20	-0.03	-0.12	0.14	-0.30
chrXVI	464751	464795	.	0.27	-0.91	0.00	-0.15	-0.03	-0.57	-0.46	-0.40	0.00	-0.06	-0.10	-0.85	-0.54	-0.80	-0.52	-0.19
chrXV	663785	663842	.	-0.16	0.55	0.00	-0.13	-0.27	-0.07	-0.09	-0.09	-0.59	-0.70	-0.46	-0.23	-0.30	0.69	0.28	0.15
chrII	510209	510262	.	0.29	-0.19	0.00	-0.59	-0.65	0.05	-0.40	-0.06	0.00	-0.11	0.19	-0.09	-0.23	-0.53	0.28	0.07
chrXII	221784	221834	.	0.31	0.07	-0.61	0.31	0.41	-0.06	0.41	0.22	0.00	0.27	0.20	0.09	0.14	0.18	-0.17	0.02
chrXIV	215661	215705	.	-0.12	0.06	-0.07	0.55	-0.18	0.77	0.07	-0.22	0.00	-0.34	-0.71	0.10	0.11	-0.03	0.33	-0.21
chrVI	187195	187253	.	0.16	0.14	0.00	-0.00	-0.13	-0.73	-0.05	-0.14	0.00	-0.04	0.16	-0.18	-0.14	-0.47	-0.31	0.02
chrXV	678085	678144	.	-0.26	0.74	0.00	0.07	0.08	-0.10	-0.37	-0.45	0.00	-0.63	-0.29	0.27	-0.60	1.11	0.23	1.27
chrVII	76103	76162	.	0.35	0.05	0.00	-0.21	-0.05	0.18	0.10	0.20	0.42	0.28	-0.07	0.20	0.12	0.17	0.68	-0.05
chrVI	82393	82452	.	0.58	-1.04	0.00	0.64	0.08	1.00	0.67	0.51	0.00	0.44	0.13	-1.36	0.70	-0.67	0.64	-0.45
chrXII	142315	142374	.	-1.42	0.06	0.00	0.06	0.19	-0.72	0.16	-0.57	0.39	-0.62	-0.23	0.14	-0.02	-0.25	-1.67	0.05
chrII	501721	501765	.	0.51	-0.06	-0.58	0.06	0.04	-0.14	0.09	0.20	0.00	0.05	0.09	-0.08	0.33	0.01	0.53	0.13
chrVI	50601	50650	.	-0.23	-0.07	0.15	0.23	-0.65	0.70	-0.06	0.33	0.00	-0.16	0.22	-0.06	0.02	-0.85	0.27	0.20
chrII	517306	517365	.	0.07	0.30	0.00	-0.66	-0.98	-0.73	0.16	0.15	-2.11	0.05	-0.20	0.15	0.24	0.57	0.11	-0.31
chrVII	49705	49755	.	0.13	-0.40	0.00	-0.27	-0.47	-0.23	-0.26	-0.03	0.00	-0.08	-0.27	-0.14	-0.11	-0.70	-0.08	0.33
chrIV	431614	431672	.	-0.97	-0.17	0.00	0.48	0.54	0.09	-0.07	-0.20	-0.16	-0.27	-0.01	-0.01	-0.16	0.16	-0.87	-0.06
chrXI	531053	531104	.	0.22	-0.18	0.00	-0.39	-0.34	-0.66	-0.18	-0.41	0.00	-0.17	-0.11	-0.06	-0.11	-0.44	-0.23	0.37
chrII	507606	507665	.	0.27	-0.37	0.00	-0.75	-0.52	-0.21	0.04	0.23	-0.18	0.44	0.03	-0.10	-0.37	-0.76	0.03	-0.79
chrVI	215496	215551	.	-0.19	-0.77	0.00	-0.32	0.10	-0.39	-0.09	-0.24	0.00	-0.30	-0.20	-0.55	0.05	-0.80	-0.57	-0.75
chrIII	58001	58051	.	0.40	0.40	0.00	-0.31	-0.16	-0.57	-0.43	-0.33	0.00	-0.31	-0.27	0.45	-0.70	-0.03	0.33	0.62
chrXII	374755	374814	.	-0.98	-0.56	-0.34	0.53	0.49	0.49	0.27	0.10	1.51	-0.02	0.10	-0.56	0.10	-0.36	-0.27	-1.54
chrV	135435	135478	.	-0.01	0.34	0.00	-0.12	-0.33	-0.20	-0.44	-0.69	0.00	-1.14	-0.83	-0.45	-0.56	0.21	0.46	0.17
chrIV	453816	453872	.	0.69	0.57	0.00	0.64	0.52	0.34	0.45	0.28	0.00	0.36	0.40	0.37	0.14	0.79	0.61	-0.34
chrXII	229085	229133	.	-1.22	0.10	-0.21	0.64	0.65	0.45	0.43	0.02	0.00	-0.01	0.07	-0.03	0.41	-0.13	-0.49	0.02
chrIV	359765	359824	.	-0.45	-0.34	0.00	0.36	-0.28	0.49	-0.67	-0.54	0.00	-0.49	-0.37	-0.71	-0.23	-0.33	-0.19	-1.02
chrIII	283414	283467	.	-0.14	0.06	0.00	-0.12	-0.21	0.32	-0.35	-0.12	1.75	-0.42	-0.59	-0.25	-0.26	-0.33	0.33	-0.20
chrI	31946	31997	.	-0.23	-0.37	-0.45	-0.24	-0.16	-0.26	-0.10	-0.09	0.00	0.18	0.45	0.17	-0.11	-0.12	-0.29	0.01
chrIII	207429	207473	.	-0.04	0.19	-0.33	-0.06	0.41	-0.18	0.04	0.00	0.00	0.08	0.06	0.11	-0.14	0.17	0.58	0.30
chrVII	24502	24560	.	-0.13	0.18	0.00	0.17	0.20	0.32	-0.41	-0.04	0.00	-0.32	-0.53	0.05	-0.29	0.14	0.13	0.55
chrIV	410269	410327	.	-0.77	-0.11	0.00	0.45	0.39	0.03	-0.25	-0.25	0.00	-0.31	-0.05	-0.20	-0.36	0.77	-0.82	0.33
chrXII	139120	139174	.	-0.77	0.52	0.00	0.42	0.65	0.03	0.24	0.26	0.00	0.01	0.50	0.48	0.16	0.91	-0.62	-0.05
chrXV	660500	660544	.	0.21	-0.24	0.00	-0.41	-0.49	-0.22	-0.37	-0.04	0.00	-0.00	0.16	-0.11	-0.08	0.01	0.06	-0.16
chrIV	1257985	1258032	.	0.47	0.02	0.00	0.23	-0.24	1.11	0.22	0.45	0.00	0.49	0.10	-0.21	0.53	-0.24	0.94	0.71
chrIII	83202	83252	.	0.32	-0.26	0.00	-0.13	0.25	-0.39	-0.06	-0.06	0.00	0.34	0.19	-0.33	-0.01	-0.73	0.21	0.00
chrI	14951	15001	.	0.67	0.55	-0.11	0.24	-0.03	1.00	0.66	0.90	0.00	0.33	0.20	0.48	0.59	0.71	1.04	0.05
chrXI	494050	494109	.	0.04	-0.25	0.00	-0.05	-0.44	0.60	0.02	0.52	-0.36	0.12	0.01	-0.08	0.18	-0.04	0.35	-0.40
chrIII	65701	65760	.	0.21	0.57	0.00	0.39	0.50	-0.11	-0.07	-0.16	0.00	-0.18	0.04	0.10	-0.38	0.70	-0.43	-0.18
chrXVI	399537	399596	.	0.04	0.20	0.00	-0.36	-0.04	-0.23	0.05	-0.10	0.00	0.16	0.05	0.35	-0.14	-0.68	0.31	0.06
chrVI	265099	265154	.	-0.03	-0.73	0.30	0.02	-0.38	0.45	-0.24	-0.09	0.00	-0.18	-0.48	-0.51	-0.23	-0.45	0.14	0.15
chrI	40660	40704	.	0.24	0.03	0.00	-0.25	0.10	-0.21	-0.13	-0.07	0.59	0.08	-0.04	0.10	0.05	-0.40	0.18	0.75
chrX	364179	364238	.	0.10	-0.09	0.00	-0.29	-0.31	-0.65	-0.17	-0.26	0.00	-0.22	-0.18	-0.10	-0.10	-0.62	-0.36	-0.47
chrII	485506	485565	.	-1.13	0.03	0.00	0.03	0.12	-0.41	-0.27	-0.54	0.00	-0.39	-0.17	0.20	-0.21	-0.49	-0.96	0.08
chrVI	256797	256842	.	-0.24	0.06	0.00	-0.33	-0.78	-0.03	0.04	0.02	1.84	0.10	-0.09	-0.05	0.08	0.02	0.13	0.29
chrV	304230	304289	.	0.01	-0.14	0.00	-0.07	0.06	0.01	-0.26	-0.20	0.96	-0.20	0.02	-0.01	-0.28	0.01	0.58	-0.02
chrXVI	473843	473894	.	0.25	-0.39	0.20	-0.23	-0.62	0.23	-0.38	-0.07	0.00	-0.22	-0.33	-0.42	0.14	-1.42	0.17	-0.61
chrI	165336	165392	.	-0.06	-0.22	-0.05	0.16	0.19	0.10	-0.04	-0.16	0.47	0.03	-0.22	-0.09	0.14	-0.18	0.26	0.22
chrIV	434013	434072	.	-1.17	0.37	0.92	0.72	0.59	0.25	0.20	0.01	-0.19	-0.13	0.08	0.10	0.10	0.62	-0.40	0.31
chrIII	218615	218674	.	-0.14	0.56	0.00	0.43	0.31	-0.03	0.11	0.09	0.00	-0.01	0.47	0.44	-0.07	1.32	-0.71	0.19
chrXIV	176059	176118	.	0.45	-0.01	0.00	-0.29	-0.01	0.13	0.03	0.56	0.00	0.50	0.59	0.45	0.10	-0.14	0.49	0.00
chrIV	325665	325724	.	-0.63	0.20	0.00	0.17	0.55	-0.19	-0.24	-0.57	0.78	-0.46	-0.16	0.13	-0.30	-0.63	-0.82	0.38
chrVI	79795	79851	.	0.22	-0.26	1.16	-0.27	-0.64	0.46	-0.17	0.09	0.00	-0.01	0.26	-0.30	-0.10	-0.25	0.47	0.55
chrV	292929	292988	.	0.04	0.01	0.21	0.20	0.28	-0.09	0.17	0.14	0.00	-0.02	0.48	0.13	0.10	0.04	-0.40	0.19
chrII	474809	474863	.	-0.14	-0.05	0.00	-0.06	0.19	-0.30	-0.39	-0.15	0.00	-0.01	0.04	-0.12	-0.33	-0.08	-0.01	-0.32
chrXI	517151	517210	.	-1.38	0.19	0.28	-0.28	-0.05	-0.62	0.17	-0.24	0.00	-0.46	-0.23	-0.39	0.04	0.57	-1.15	-0.51
chrVI	236796	236853	.	0.47	0.27	0.00	0.27	-0.21	1.06	0.11	0.01	0.00	-0.21	-0.24	0.02	0.20	0.34	0.76	-0.17
chrIII	113584	113643	.	-0.48	-0.04	0.35	0.11	0.20	-0.54	0.07	-0.30	-0.94	-0.42	-0.07	0.12	-0.09	-0.18	-1.03	0.22
chrXVI	564840	564896	.	-0.83	0.05	0.00	0.28	0.46	-0.04	0.24	0.00	0.00	-0.07	0.10	0.03	0.15	0.42	-0.90	0.28
chrV	305233	305286	.	0.19	0.45	0.00	0.18	0.28	0.10	-0.21	-0.03	0.00	-0.11	-0.24	0.32	-0.10	-0.17	0.17	-0.45
chrIII	246119	246166	.	0.23	-0.25	0.00	-0.40	-0.25	0.04	0.07	0.14	0.07	0.22	-0.07	-0.00	-0.04	-0.07	0.50	0.77
chrVI	264698	264751	.	0.04	-0.53	0.00	0.22	0.09	0.61	-0.22	-0.19	-0.50	-0.09	-0.32	-0.34	-0.06	-0.88	0.40	-0.28
chrIX	338429	338488	.	-0.71	-0.04	0.00	0.47	0.48	-0.14	0.10	0.00	0.38	0.08	0.41	-0.20	0.40	-0.02	-0.93	-0.03
chrVII	84604	84652	.	0.55	0.62	0.00	0.39	0.19	1.12	0.26	0.39	0.00	0.35	0.42	0.46	0.41	0.27	0.99	0.05
chrII	489217	489261	.	-1.16	-0.47	-0.26	-0.11	-0.08	-0.55	-0.11	-0.34	0.00	-0.20	-0.03	-0.50	0.06	0.39	-1.23	-0.28
chrXVI	461937	461996	.	0.18	0.45	0.00	0.14	0.15	-0.07	0.06	0.05	0.00	0.15	0.23	0.22	0.10	0.33	0.10	-0.09
chrII	479206	479265	.	0.43	0.39	0.00	0.30	0.25	0.37	-0.26	0.27	0.30	-0.21	0.08	0.21	-0.31	0.92	0.38	-0.10
chrIV	1222581	1222640	.	0.62	0.17	0.00	0.39	-0.09	1.12	0.55	0.78	0.00	0.32	0.16	0.08	0.40	0.14	0.89	-0.27
chrXV	644085	644134	.	0.20	0.18	-1.35	0.10	-0.15	0.75	0.28	0.38	0.00	0.10	0.32	0.48	0.33	0.21	0.69	-0.26
chrIII	239415	239459	.	0.14	0.38	-0.58	0.00	0.15	-0.56	0.07	0.10	0.44	0.28	0.29	0.09	-0.00	-0.49	0.49	-0.72
chrXVI	418537	418596	.	-2.04	0.09	0.00	0.16	0.22	-0.11	0.16	0.12	-0.73	-0.30	-0.17	0.34	0.01	0.59	-1.08	-0.20
chrIII	27101	27160	.	0.34	-0.78	-0.76	-0.00	-0.08	-0.45	-0.11	0.01	-1.07	0.10	0.24	-0.85	-0.05	-0.03	-0.02	-0.88
chrXV	604385	604444	.	0.14	0.24	0.00	-0.41	-0.65	-0.20	-0.18	0.09	0.00	0.08	-0.49	0.05	-0.14	-1.03	0.15	-0.61
chrVI	185497	185549	.	0.26	-0.01	-0.04	-0.25	0.23	-0.78	-0.06	-0.05	-0.58	0.35	0.25	0.08	-0.28	0.55	0.29	0.19
chrXVI	566237	566296	.	-0.71	-0.77	0.00	0.03	0.29	-0.21	0.17	-0.24	-0.33	-0.05	0.03	-0.51	0.11	-1.01	-0.86	0.03
chrXIV	177559	177618	.	0.20	0.16	0.00	-0.44	-0.34	-0.47	0.04	-0.17	0.00	0.31	-0.23	0.20	-0.06	0.23	0.12	-0.50
chrXVI	574037	574096	.	0.06	-0.30	0.00	-0.29	-0.02	-0.35	-0.17	-0.10	0.00	0.06	-0.19	-0.39	-0.29	-0.52	0.17	0.07
chrXVI	675737	675796	.	0.73	0.40	0.00	0.23	0.04	0.12	0.03	0.18	0.00	0.10	0.36	0.59	0.01	0.10	0.31	0.33
chrXV	584085	584144	.	0.41	-0.08	0.00	0.31	0.03	0.99	0.31	0.67	-0.52	0.51	0.52	-0.22	0.31	0.27	0.93	-0.32
chrIV	434313	434372	.	-0.65	0.49	0.14	0.31	0.40	0.33	0.02	0.14	0.00	-0.22	0.04	-0.23	-0.39	0.40	0.27	0.26
chrIV	404068	404127	.	-0.39	-0.41	0.47	0.06	0.32	-0.48	0.20	-0.22	0.00	-0.04	0.14	-0.11	0.06	-0.08	-1.13	-0.80
chrXIV	196963	197018	.	0.15	-0.08	-0.31	0.16	-0.08	0.30	0.18	0.15	-2.22	0.63	0.36	-0.21	0.04	-0.04	0.34	0.50
chrVI	213995	214054	.	0.15	-0.31	0.00	-0.15	0.05	-0.25	-0.29	-0.30	-0.35	0.11	0.43	-0.51	-0.17	-0.93	-0.18	-0.48
chrXV	633085	633144	.	-0.12	-0.34	0.00	0.06	-0.45	0.31	-0.20	-0.24	0.00	-0.28	-0.11	-0.61	0.02	-0.35	0.07	-0.73
chrXIV	88430	88482	.	-1.00	1.09	0.00	0.40	0.55	0.15	0.28	-0.52	0.00	-1.05	-1.00	1.08	-0.19	0.54	-0.58	1.27
chrIV	331270	331315	.	-1.51	-0.20	-0.20	0.11	0.28	-0.09	-0.57	-0.70	-0.12	-0.58	-0.23	-0.07	-0.41	-1.02	-0.98	-0.13
chrXIV	184662	184718	.	0.26	0.17	0.00	-0.28	-0.34	0.54	-0.13	0.12	0.00	0.05	0.08	0.33	-0.12	0.14	0.66	0.00
chrIV	396968	397027	.	0.19	0.38	0.00	0.17	0.31	-0.22	0.11	0.08	0.00	0.04	0.11	0.33	0.07	1.02	0.58	0.40
chrXIV	109436	109489	.	0.22	-0.76	-0.06	-0.30	-0.44	0.47	-0.24	-0.00	0.00	-0.11	-0.10	-0.35	-0.27	-0.33	0.41	-0.44
chrIX	352429	352488	.	-0.02	-0.29	0.00	-0.07	0.12	-0.93	-0.11	-0.18	0.00	-0.35	0.14	-0.04	-0.16	-0.33	-1.53	-0.43
chrXII	381655	381714	.	-0.16	-0.06	0.56	0.11	0.23	-0.89	-0.05	-0.20	0.00	-0.29	-0.06	-0.02	0.14	-0.09	-1.13	0.64
chrIII	294614	294673	.	0.23	0.20	0.00	0.09	-0.71	0.58	-0.17	0.16	0.00	0.06	-0.05	-0.07	0.24	0.34	0.40	-0.55
chrVII	42401	42460	.	-0.49	-0.57	0.00	-0.10	-0.34	0.68	-0.26	-0.07	0.61	-0.10	-0.04	-0.43	0.25	-0.11	-0.01	-0.43
chrIII	256514	256573	.	0.16	-0.23	0.07	0.12	-0.68	0.47	-0.26	0.36	0.00	-0.00	-0.35	-0.10	0.04	-0.35	-0.07	-0.20
chrIV	385968	386026	.	-0.05	0.17	0.00	0.07	0.10	0.56	0.41	0.44	-0.37	0.08	0.21	0.04	0.34	0.20	0.43	0.48
chrXVI	500337	500386	.	0.34	-0.05	-0.88	-0.10	0.02	-0.13	0.17	-0.09	0.00	-0.09	-0.06	-0.04	-0.01	0.13	0.53	0.60
chrIII	55004	55060	.	0.53	-0.04	-0.38	-0.47	-0.14	-0.50	-0.32	-0.08	0.00	0.29	0.26	-0.02	-0.30	0.04	0.24	-0.13
chrVI	181995	182054	.	0.23	-0.55	0.03	-0.25	-0.06	-0.58	0.03	-0.23	0.00	0.04	-0.17	-0.66	-0.18	-0.12	0.13	0.25
chrIX	349629	349688	.	0.14	0.09	0.00	0.11	0.36	-0.39	-0.10	-0.19	0.00	-0.05	0.55	0.15	-0.17	-0.04	-0.72	-0.38
chrVI	226197	226244	.	0.27	0.18	-0.18	-0.13	-0.15	0.53	-0.20	0.04	0.00	-0.14	-0.50	-0.21	-0.02	0.86	0.96	-0.28
chrVI	204595	204645	.	-0.40	0.25	-0.52	0.01	0.24	-0.29	-0.02	-0.26	0.00	-0.23	0.06	0.08	-0.06	0.12	-1.11	0.03
chrXIV	206070	206118	.	0.02	-0.22	0.14	-0.04	-0.35	0.46	-0.10	0.11	0.00	0.20	-0.14	-0.23	0.03	-0.67	0.21	-0.88
chrVII	74103	74148	.	0.23	-0.11	0.00	0.00	-0.07	0.07	-0.02	-0.35	0.00	-0.33	-0.34	-0.09	-0.14	0.13	0.37	0.57
chrXVI	483149	483193	.	0.28	0.46	-0.91	0.29	-0.68	1.11	0.10	0.24	-0.91	0.27	0.10	0.04	0.13	0.12	0.34	0.10
chrXVI	459037	459096	.	0.18	-0.10	0.00	0.07	0.12	-0.28	0.02	-0.01	-0.05	-0.01	-0.02	-0.52	-0.00	-0.45	-0.44	0.22
chrIV	405472	405524	.	-0.40	0.31	0.00	0.24	0.35	-0.02	0.16	-0.02	0.00	0.02	0.18	0.32	-0.07	-0.22	-0.54	-0.27
chrXVI	432437	432496	.	0.00	-0.21	0.00	0.09	0.52	-0.25	0.05	-0.08	0.00	0.28	0.05	-0.54	0.12	-0.13	0.33	-0.08
chrVI	243496	243543	.	0.50	0.11	0.00	0.45	-0.21	1.18	0.29	0.35	0.00	0.25	0.21	0.25	0.67	0.34	0.63	-0.20
chrXVI	408937	408981	.	0.32	0.32	-0.11	0.06	0.39	-0.36	0.31	-0.06	0.00	0.05	-0.03	0.07	0.17	0.79	-0.10	-0.09
chrXVI	470143	470191	.	0.14	0.57	0.19	-0.09	-0.33	0.22	-0.10	-0.14	0.38	-0.27	-0.39	0.33	-0.07	0.26	0.75	0.84
chrVI	79093	79152	.	-0.19	-0.15	0.00	-0.19	-0.48	-0.04	-0.14	0.10	0.00	0.10	-0.15	-0.06	0.09	-0.12	0.37	0.56
chrIV	1225782	1225839	.	-0.16	-0.53	1.00	-0.18	-0.49	0.37	-0.24	0.03	0.00	0.03	-0.11	-0.37	0.08	-0.95	0.32	-0.29
chrIV	384378	384427	.	0.45	0.12	0.00	-0.10	-0.33	1.04	0.13	0.60	0.00	0.52	0.24	0.37	-0.01	-0.71	0.94	0.21
chrIII	25505	25553	.	-0.18	-0.33	-0.46	-0.34	-0.29	-0.95	0.04	-0.05	0.00	-0.20	-0.16	-0.08	0.08	0.12	0.20	0.22
chrXVI	524937	524996	.	-0.16	-0.40	0.00	-0.31	-0.39	-0.97	0.01	-0.40	0.00	-0.19	-0.36	-0.58	-0.41	-0.10	-0.29	-0.57
chrI	39045	39104	.	-0.18	-0.44	0.00	-0.09	-0.11	-0.61	-0.05	-0.31	-0.45	0.24	0.17	-0.12	-0.06	-0.58	-0.39	0.11
chrXVI	408343	408395	.	0.09	-0.44	0.00	0.04	0.22	-0.75	-0.17	-0.33	0.00	-0.27	-0.24	-0.39	-0.16	0.13	-0.77	-0.57
chrVI	66994	67051	.	-0.12	-0.34	0.00	-0.32	-0.34	-0.18	-0.25	-0.07	0.00	0.15	-0.14	-0.26	-0.27	-0.18	-0.34	-0.33
chrIII	242115	242174	.	-0.01	0.11	-0.19	-0.35	-0.14	-0.33	-0.22	-0.24	0.00	-0.10	-0.27	0.21	-0.14	-0.14	0.51	0.44
chrVI	80593	80652	.	0.21	-0.34	-0.05	0.01	-0.26	0.11	0.22	0.37	-0.77	0.23	-0.19	-0.41	0.12	0.36	0.44	-0.17
chrXVI	549838	549896	.	0.52	0.46	0.00	-0.04	0.19	-0.05	0.13	0.34	0.00	0.10	0.19	0.11	0.31	0.20	0.03	-0.40
chrVI	68294	68352	.	0.27	0.29	0.00	-0.32	-0.34	-0.04	0.01	0.23	1.34	0.43	0.71	0.53	-0.01	-0.26	0.33	-0.25
chrIII	113484	113542	.	-0.07	0.45	0.36	0.45	0.33	0.15	0.09	0.01	0.00	-0.35	0.18	0.39	0.19	-0.22	-0.68	0.41
chrV	281730	281787	.	0.23	-0.02	0.00	0.17	0.26	-0.07	-0.28	-0.31	0.00	0.09	-0.01	0.07	-0.33	-0.14	-0.35	0.11
chrIII	136284	136343	.	-0.65	-0.79	0.00	0.03	0.30	-0.92	0.13	-0.09	0.00	-0.09	-0.16	-0.39	-0.16	0.36	-1.02	0.05
chrVI	190895	190954	.	-0.24	-0.12	0.00	0.34	0.53	-0.30	0.30	0.13	0.00	0.07	0.20	0.21	-0.12	0.07	-0.93	-0.10
chrXVI	703239	703295	.	0.12	-0.05	0.00	-0.36	-0.28	-0.21	-0.26	0.15	0.00	0.37	-0.03	0.08	-0.32	0.12	0.10	-0.06
chrXII	141715	141774	.	-0.72	0.43	0.00	0.24	0.33	-0.46	0.18	-0.32	0.00	-0.29	0.02	0.23	0.17	-0.18	-0.96	-0.64
chrIII	255014	255073	.	0.71	0.18	0.51	0.24	-0.68	1.03	0.08	0.63	-0.67	0.39	0.34	0.47	0.43	0.11	0.75	0.02
chrVI	51091	51150	.	0.62	0.58	-2.23	0.17	-0.30	0.70	0.30	0.18	0.00	0.32	-0.03	0.04	0.35	-0.21	0.55	-0.47
chrXVI	708042	708092	.	0.58	-0.02	0.06	-0.38	-0.39	0.28	-0.19	0.28	0.00	-0.03	0.35	0.33	-0.27	0.17	0.68	0.53
chrVII	38002	38054	.	0.05	-0.34	0.00	-0.32	-0.54	-0.01	-0.01	0.14	0.00	0.01	-0.04	-0.01	-0.05	-0.40	0.19	-0.69
chrVII	28701	28760	.	-0.13	-0.28	0.07	-0.28	-0.36	-0.46	-0.09	-0.21	0.00	0.03	-0.13	0.06	-0.05	-0.10	-0.14	-0.84
chrXV	682890	682941	.	0.25	-0.51	0.00	0.18	0.12	0.09	-0.17	-0.16	0.00	0.57	0.33	-0.26	0.14	-0.40	0.26	0.26
chrVI	70195	70245	.	0.18	-0.57	-0.15	-0.28	-0.39	-0.74	-0.10	-0.07	-0.95	-0.03	-0.08	-0.25	0.04	0.02	-0.48	0.28
chrXI	526356	526400	.	0.12	-0.34	0.10	-0.34	-0.12	-0.65	-0.36	-0.35	0.00	-0.12	-0.41	-0.13	-0.54	-0.18	-0.31	0.15
chrIX	372329	372388	.	0.23	-0.34	0.00	-0.47	-0.23	-0.52	-0.37	-0.40	0.00	0.27	-0.35	-0.35	-0.37	-1.04	0.05	0.01
chrXVI	432845	432893	.	-0.22	-0.84	0.00	-0.36	0.01	-0.46	-0.31	-0.28	0.00	0.07	-0.24	-0.50	-0.08	-0.00	-0.15	-0.06
chrXIV	92530	92589	.	-0.81	-0.36	0.00	0.02	0.14	-0.25	-0.17	-0.52	0.33	-0.53	-0.23	-0.33	-0.25	-0.11	-0.88	-0.56
chrXVI	456737	456796	.	-1.28	-0.01	0.00	-0.67	-0.73	-1.71	0.02	-0.22	-0.62	-0.31	0.14	-0.17	0.06	0.23	-2.07	-0.12
chrXII	358159	358205	.	0.07	0.65	-0.44	-0.09	0.15	-0.48	-0.10	-0.12	0.00	-0.23	-0.34	0.49	-0.05	0.56	-0.14	-0.49
chrIV	355565	355624	.	-0.14	0.68	0.00	0.33	0.18	0.67	-0.22	-0.24	0.00	-0.62	-0.49	0.63	-0.32	1.05	0.24	0.44
chrXI	511151	511210	.	0.03	-0.53	0.00	0.21	0.09	-0.88	-0.01	-0.27	-0.13	-0.31	-0.05	-0.03	0.05	0.14	-0.84	0.02
chrVI	78301	78350	.	0.18	-0.44	-0.52	-0.51	-0.65	0.17	-0.18	0.17	0.00	0.14	0.05	-0.41	-0.25	-0.67	0.23	0.10
chrXIV	99530	99589	.	0.02	-0.40	-0.55	-0.08	-0.03	-0.07	-0.08	0.04	0.00	0.10	0.11	-0.13	-0.20	-0.33	-0.13	-0.00
chrX	390879	390938	.	0.39	0.14	0.00	-0.20	-0.26	0.05	-0.06	-0.16	0.00	-0.19	-0.12	0.07	0.01	0.49	1.03	0.52
chrIV	469513	469572	.	0.23	0.15	0.15	0.07	0.24	-0.31	-0.33	-0.17	0.00	-0.19	0.11	0.43	-0.49	0.16	-0.52	0.47
chrIII	147085	147133	.	0.52	0.10	0.00	-0.07	-0.06	0.13	0.05	0.16	-0.18	0.18	0.03	0.08	0.20	0.06	0.42	0.23
chrVI	231796	231844	.	-0.18	-0.08	0.00	-0.32	-0.67	0.67	-0.08	-0.13	0.00	-0.41	-0.37	0.13	-0.24	-0.76	0.29	0.18
chrV	548065	548124	.	-0.00	-0.23	0.00	-0.02	-0.15	-0.45	-0.26	-0.02	0.00	-0.02	-0.17	-0.30	-0.23	-0.17	-0.28	0.62
chrIII	20301	20360	.	-0.36	-0.06	0.15	-0.58	-0.25	-0.51	-0.17	-0.09	-0.49	-0.06	-0.30	0.17	-0.39	-0.07	-0.02	-0.20
chrII	523806	523865	.	0.10	-0.56	0.93	-0.41	-0.72	0.23	-0.22	-0.04	0.00	-0.05	-0.64	-0.23	0.10	-0.56	-0.08	-0.65
chrXVI	415146	415196	.	-0.49	0.30	0.00	0.28	0.07	-0.46	0.41	-0.01	-0.14	-0.36	-0.10	-0.18	0.42	0.05	-0.93	-0.71
chrIV	450213	450272	.	0.50	-0.13	0.00	0.03	0.24	-0.83	0.13	-0.04	0.87	0.17	0.37	-0.19	0.26	0.36	-0.24	-0.38
chrXVI	558744	558790	.	0.03	0.25	0.16	0.23	0.38	-0.18	-0.11	-0.09	0.00	-0.11	0.44	0.21	0.10	0.12	-0.26	0.28
chrVII	31501	31560	.	0.07	0.17	0.85	-0.34	-0.27	0.22	0.20	0.13	0.19	-0.09	0.06	0.03	0.25	0.14	0.62	0.30
chrXVI	676837	676896	.	0.28	0.37	0.00	0.07	0.15	0.31	0.22	0.26	0.00	0.26	0.23	0.23	0.04	0.52	0.60	0.35
chrV	296829	296888	.	0.05	0.12	0.00	0.04	0.19	-0.10	-0.28	-0.27	0.00	-0.45	-0.73	0.31	-0.49	-0.16	0.28	-0.22
chrXV	637690	637742	.	0.07	-0.48	0.48	-0.03	-0.37	0.75	-0.08	0.04	0.00	0.31	0.14	0.08	-0.00	0.26	0.39	-0.30
chrXII	145615	145674	.	-0.11	0.47	-0.12	0.14	0.17	-0.70	0.26	-0.33	-0.00	-0.33	-0.19	0.21	0.19	-0.29	-1.02	0.39
chrIV	344470	344520	.	0.22	0.00	0.11	-0.05	0.10	-0.22	0.12	0.06	0.00	0.32	0.18	0.17	0.06	-0.13	0.48	-0.07
chrIV	354265	354323	.	0.13	0.15	-0.20	-0.46	-0.47	0.53	-0.26	0.30	0.00	0.05	0.16	0.05	-0.13	0.14	0.26	-0.23
chrIII	254814	254871	.	0.25	0.19	0.02	-0.06	-0.91	1.10	0.10	0.47	0.01	0.41	0.17	0.24	0.32	0.55	0.47	1.24
chrII	514406	514465	.	0.04	-0.47	-0.24	-0.32	-0.62	0.04	0.04	0.10	-1.21	0.40	0.11	-0.27	-0.20	-0.08	0.22	-0.29
chrVI	86593	86652	.	-0.24	-0.64	0.00	-0.02	-0.60	0.60	-0.22	-0.04	0.47	-0.43	-0.54	-0.56	0.08	-0.65	-0.04	-0.42
chrXV	625985	626044	.	0.03	-0.13	-0.07	-0.12	-0.34	0.20	-0.18	-0.05	0.00	-0.20	-0.15	-0.10	-0.12	-0.45	0.21	-0.95
chrXV	672987	673035	.	0.56	0.16	0.00	0.05	-0.24	0.28	0.41	0.53	0.00	0.21	0.21	0.13	0.26	-0.23	0.91	-0.26
chrIII	146084	146134	.	0.45	0.06	0.00	-0.21	-0.05	-0.14	-0.12	0.09	0.00	0.32	0.38	0.28	0.01	-0.42	0.80	0.02
chrXI	501651	501710	.	-0.15	-0.57	0.00	-0.40	-0.45	-0.45	-0.23	-0.11	0.00	0.06	-0.23	-0.37	-0.38	-0.97	0.01	-0.09
chrVI	261201	261254	.	0.38	0.23	0.00	0.22	0.09	0.56	0.42	0.57	0.00	0.33	0.33	-0.15	0.51	0.41	0.43	0.57
chrVI	230496	230554	.	-0.25	-0.37	-0.16	-0.36	-0.71	0.09	-0.33	-0.17	0.00	-0.54	-0.74	-0.07	-0.08	-0.27	-0.11	-0.81
chrXVI	461737	461796	.	-0.12	0.08	-0.17	-0.26	0.24	-0.44	-0.07	-0.17	0.00	-0.27	-0.00	0.07	-0.08	-0.72	-0.37	0.44
chrVI	220795	220845	.	-0.19	0.20	0.06	0.09	-0.07	0.01	-0.84	-0.78	0.00	-0.71	-0.57	0.30	-0.66	0.49	0.28	1.34
chrIII	53516	53560	.	0.30	-0.36	-0.68	-0.41	-0.22	-1.23	-0.18	-0.27	-0.98	0.26	0.15	-0.29	-0.12	-0.42	0.13	-0.42
chrXVI	702145	702194	.	0.38	0.34	0.00	-0.03	-0.09	0.39	-0.53	-0.26	0.00	-0.71	-0.33	0.13	-0.36	0.98	0.60	0.40
chrXVI	680937	680996	.	0.18	0.47	0.00	0.02	0.17	-0.04	0.25	-0.12	0.00	0.32	0.35	0.13	0.23	0.26	0.11	-0.26
chrXVI	488940	488991	.	0.06	-0.38	0.00	-0.37	-0.48	0.27	-0.28	0.01	0.24	-0.13	-0.25	0.36	-0.17	0.27	0.15	0.17
chrXV	657285	657341	.	0.17	-0.42	0.00	-0.52	-0.32	-0.48	0.14	-0.07	0.00	0.01	0.00	-0.27	0.24	-2.09	0.04	0.11
chrIII	264914	264973	.	-0.17	0.01	0.00	0.07	0.12	0.48	-0.01	0.14	0.31	0.33	0.15	-0.14	0.22	0.22	0.31	0.42
chrIV	318165	318224	.	-0.29	-0.18	0.00	-0.18	-0.15	-0.83	-0.07	-0.22	0.00	-0.08	-0.04	0.04	-0.28	0.25	-0.95	-0.58
chrXIV	89830	89889	.	-1.18	0.36	0.00	0.12	0.23	-0.19	-0.18	-0.21	0.00	-0.24	0.07	0.17	-0.37	0.70	-0.56	0.32
chrXI	496750	496809	.	0.30	0.15	0.00	-0.17	-0.07	0.55	0.03	0.36	-0.52	0.33	0.22	0.09	0.16	0.11	0.63	-0.61
chrXI	528251	528304	.	-0.21	-0.49	0.00	-0.35	0.09	-0.74	-0.28	-0.48	0.00	-0.06	-0.09	-0.41	-0.04	-1.43	-0.32	-0.01
chrVI	188295	188354	.	-0.24	-0.38	0.00	-0.37	-0.12	-1.05	-0.21	-0.53	0.00	-0.43	-0.58	-0.33	-0.20	-0.82	-0.90	-0.86
chrII	470506	470562	.	-0.01	0.38	-1.32	-0.34	-0.34	0.13	-0.66	-0.23	0.00	-0.53	-0.51	0.20	-0.42	-0.06	0.50	-0.14
chrXII	212179	212235	.	0.81	0.01	0.00	-0.10	0.19	0.14	-0.14	0.35	0.00	0.57	0.43	-0.04	0.11	0.18	1.03	0.58
chrVI	66593	66652	.	-0.04	-0.03	0.00	-0.22	-0.12	-0.39	0.02	0.01	0.00	-0.04	0.13	-0.16	-0.25	0.73	-0.23	0.76
chrXV	612192	612243	.	-0.10	0.10	0.00	-0.15	-0.28	-0.03	-0.29	0.01	0.00	-0.13	-0.20	-0.11	-0.23	-0.71	-0.10	-0.65
chrIII	267014	267060	.	0.55	-1.08	0.00	0.40	0.31	0.75	0.60	0.86	0.00	0.33	0.26	-0.96	0.55	-0.35	0.82	-0.55
chrIV	401468	401527	.	-0.21	0.01	0.00	-0.20	-0.01	-0.48	-0.40	-0.33	0.00	-0.43	-0.17	-0.03	-0.25	-0.30	-1.06	0.60
chrIX	370936	370984	.	0.06	-0.26	0.00	-0.34	-0.33	-0.44	0.03	0.23	-0.08	0.07	-0.25	-0.25	-0.04	0.71	0.19	0.85
chrVI	205595	205654	.	0.15	0.22	0.00	0.38	0.71	-0.07	0.43	0.10	0.00	0.10	0.12	0.04	0.43	0.26	-1.01	0.17
chrIII	242415	242473	.	-0.58	0.53	0.00	-0.01	0.24	-0.10	0.06	-0.08	0.00	0.23	0.24	0.66	0.26	0.16	0.51	0.38
chrV	278838	278886	.	-0.26	-0.63	-0.55	-0.40	-0.07	-0.58	-0.30	-0.50	0.00	-0.13	-0.05	-0.31	-0.20	-0.65	-0.33	0.12
chrXIV	82934	82985	.	0.61	0.51	-0.34	0.10	0.27	-0.20	0.59	0.22	0.00	0.07	0.17	0.69	0.14	0.35	0.16	0.07
chrXV	594685	594744	.	0.27	0.28	0.00	0.57	0.35	0.73	0.36	0.39	-0.17	0.34	0.37	-0.21	0.44	0.39	0.78	0.11
chrIV	376168	376227	.	0.14	-0.24	-0.56	0.26	-0.66	0.68	-0.11	0.11	0.00	-0.08	-0.31	-0.05	-0.13	-0.69	0.25	-0.30
chrIX	353829	353888	.	-0.86	-0.25	0.00	0.07	0.17	-0.67	-0.07	-0.19	-0.47	-0.10	0.08	-0.23	0.20	-0.18	-1.35	-0.46
chrIX	374030	374079	.	0.06	-0.13	0.51	-0.33	-0.27	-0.25	0.01	0.23	0.00	0.17	-0.20	0.06	0.14	-0.24	0.33	1.13
chrVII	9101	9160	.	0.17	-0.62	0.00	-0.20	-0.01	-0.49	-0.07	0.28	0.43	0.38	0.19	-0.35	-0.14	-0.33	-0.16	-0.26
chrXVI	476939	476993	.	0.17	-0.37	0.00	-0.08	-0.59	0.68	0.06	0.23	0.00	0.23	-0.03	0.06	0.23	-0.29	0.30	0.70
chrX	6694	6738	.	-0.44	0.66	0.00	0.30	0.58	-0.28	-0.58	-0.91	0.00	-0.69	-0.46	0.20	-0.45	0.29	-0.67	0.62
chrXV	654291	654343	.	0.34	0.66	0.98	-0.02	0.14	0.08	0.41	0.24	0.00	0.35	-0.02	0.19	0.27	0.48	0.08	-0.15
chrII	488306	488362	.	-0.74	0.17	0.00	0.18	0.39	-0.09	-0.06	-0.02	0.00	-0.12	0.24	0.17	0.18	0.25	-0.47	0.10
chrXI	524853	524897	.	0.54	-0.30	-0.31	-0.07	0.10	-0.21	-0.34	-0.15	0.00	-0.08	-0.02	-0.31	-0.31	0.45	0.08	0.46
chrVII	12701	12760	.	-0.13	0.04	0.00	-0.26	-0.29	-0.52	-0.45	-0.49	0.00	-0.28	-0.32	-0.30	-0.36	-0.72	-0.51	-0.40
chrXVI	694052	694096	.	-0.01	-0.15	-0.72	-0.35	0.02	-0.36	-0.78	-0.47	0.41	-0.42	-0.27	-0.43	-0.39	-0.63	-0.32	-0.22
chrII	502506	502558	.	0.31	-0.07	0.00	-0.39	0.04	-0.26	-0.23	-0.27	0.00	0.08	0.28	0.01	-0.12	-1.25	0.40	0.10
chrII	508606	508665	.	0.25	-0.40	0.00	-0.40	-0.75	-0.09	0.01	0.46	0.00	0.05	0.34	0.08	-0.07	-0.12	0.07	-0.57
chrIII	27001	27060	.	0.34	-0.59	0.00	0.13	0.24	-0.34	-0.07	0.01	0.00	0.19	0.20	-0.51	0.07	-0.14	0.32	-0.80
chrXVI	466737	466796	.	-0.18	-0.28	0.00	-0.40	-0.36	-0.41	-0.21	-0.46	0.00	-0.25	-0.26	-0.40	-0.11	-0.76	-0.07	-0.66
chrVI	225695	225739	.	0.03	-0.31	-0.60	0.00	-0.25	0.28	-0.44	-0.35	0.00	-0.21	-0.67	-0.02	-0.00	0.43	0.53	0.09
chrIV	1233581	1233638	.	0.17	-0.34	0.00	-0.09	-0.02	-0.10	0.17	0.11	0.00	0.18	-0.08	-0.11	-0.01	-0.69	0.18	-0.21
chrX	378779	378838	.	-0.46	-0.28	0.00	0.27	0.60	0.04	0.02	-0.24	0.21	-0.16	0.23	0.02	-0.01	0.31	-0.42	0.06
chrIII	284214	284273	.	-0.09	-0.09	0.00	0.00	-0.29	0.28	0.02	-0.03	-2.43	0.06	-0.54	-0.17	-0.11	-0.26	-0.05	-0.12
chrIV	447813	447871	.	0.15	0.39	0.00	0.48	0.49	-0.29	0.32	0.10	0.00	0.43	0.35	0.36	0.32	-0.77	0.11	0.23
chrXV	577249	577300	.	-0.15	0.15	0.00	0.10	0.12	0.31	-0.25	-0.07	0.00	-0.17	-0.40	0.33	-0.15	0.42	0.45	1.18
chrIV	464613	464664	.	-1.56	0.05	0.00	0.39	0.36	0.03	-0.09	-0.25	0.00	-0.23	-0.02	-0.06	-0.17	-0.20	-0.93	0.21
chrIV	436413	436472	.	-1.79	0.27	0.00	0.21	0.14	-0.19	0.23	-0.49	0.00	-0.58	-0.33	0.14	0.03	-0.22	-1.34	-0.57
chrI	26359	26403	.	0.22	-0.14	0.00	-0.19	0.09	-0.12	-0.12	0.11	0.00	0.45	0.21	-0.46	0.08	-0.25	0.05	0.34
chrXII	235085	235131	.	-0.59	-0.21	-0.43	0.46	0.40	0.25	-0.12	-0.27	0.00	-0.23	-0.10	-0.14	-0.03	0.09	-0.74	0.12
chrXIV	112839	112887	.	0.63	-1.08	0.00	0.14	0.31	1.00	0.49	0.59	0.00	0.47	0.41	-0.77	0.39	-0.40	0.89	-0.92
chrII	470913	470964	.	0.18	0.30	0.00	-0.18	-0.19	0.22	-0.81	-0.50	0.00	-0.64	-0.53	0.13	-0.34	-0.28	0.36	-0.36
chrIV	1245681	1245729	.	0.33	0.65	0.64	0.08	-0.15	0.74	-0.18	0.03	0.00	-0.41	-0.26	0.35	-0.14	0.73	0.94	0.41
chrVII	68208	68253	.	0.20	-0.08	0.00	-0.22	0.13	-0.36	0.01	-0.26	-1.02	-0.21	-0.10	-0.26	0.02	-0.07	-0.32	0.04
chrIII	241526	241574	.	0.21	0.30	-1.96	-0.40	0.00	-0.53	-0.54	-0.51	0.59	-0.21	-0.42	0.33	-0.71	-0.09	0.15	0.54
chrIII	246614	246673	.	0.70	0.12	0.00	-0.23	0.10	0.64	0.11	0.35	0.00	0.05	0.11	0.01	0.16	0.78	0.97	0.66
chrV	548565	548624	.	-0.29	-0.33	0.00	-0.05	0.15	-0.56	0.22	-0.22	0.00	0.44	0.24	-0.11	0.05	-0.41	-0.48	-0.23
chrVI	78701	78751	.	0.67	0.21	0.00	-0.26	-0.52	0.53	-0.07	0.22	0.00	0.19	-0.14	-0.02	0.13	-0.48	0.33	0.41
chrIV	1252989	1253034	.	-0.28	-0.30	0.02	-0.20	-0.49	0.50	-0.08	0.04	0.00	-0.28	-0.45	0.02	0.12	0.09	0.49	0.39
chrV	282234	282288	.	0.04	0.35	0.00	0.31	0.25	0.02	-0.10	-0.22	0.00	-0.21	0.18	0.12	0.01	0.73	-0.18	0.32
chrIII	223426	223473	.	-1.46	0.19	0.00	0.37	0.72	0.07	-0.55	-0.56	0.00	-0.80	-0.62	0.08	0.11	0.34	-0.81	0.34
chrXVI	712042	712091	.	0.16	-0.61	0.31	-0.36	-0.56	0.29	-0.25	-0.24	0.00	-0.31	-0.41	-0.10	-0.30	-0.34	-0.13	0.07
chrXVI	480737	480796	.	0.05	0.29	0.00	0.22	-0.41	0.94	-0.18	0.31	-0.18	0.25	0.08	0.13	-0.04	0.00	0.73	0.17
chrX	358979	359038	.	-0.15	-0.66	0.00	-0.41	-0.19	-0.65	-0.31	-0.04	0.00	0.14	0.14	-0.51	-0.18	-0.16	-0.10	-0.53
chrIV	325965	326017	.	-0.80	-0.15	-0.46	0.14	0.29	-0.50	-0.05	-0.34	-0.86	-0.57	-0.36	-0.04	-0.26	-0.37	-1.41	0.34
chrXVI	698037	698096	.	0.14	-0.17	0.00	-0.00	0.23	0.01	0.42	0.11	0.00	0.24	0.08	-0.09	0.21	0.38	0.01	-0.67
chrIII	221617	221671	.	-0.94	0.62	0.12	0.16	0.43	-0.03	-0.19	-0.40	0.00	-0.73	-0.44	0.33	-0.03	0.42	-1.11	-0.01
chrIII	44001	44060	.	-0.78	-0.10	-0.84	0.28	0.54	-0.14	0.24	0.28	0.00	-0.29	0.16	0.19	0.01	-0.37	-1.12	-0.02
chrVII	21201	21260	.	-0.07	-0.35	0.00	0.34	0.45	0.09	0.19	0.17	0.00	0.41	0.42	-0.50	0.18	-0.65	-0.43	-0.65
chrXIV	193859	193918	.	-0.35	-0.28	0.21	-0.28	-0.43	-0.58	0.10	0.16	0.00	0.03	0.35	0.32	0.09	-0.08	-0.09	-0.79
chrIV	374268	374327	.	-0.46	-0.75	0.00	0.32	-0.79	0.45	-0.10	0.32	0.00	-0.26	-0.54	-0.36	0.23	-0.92	-0.33	-0.67
chrXII	232890	232934	.	-1.27	-0.40	0.00	0.83	0.88	0.65	-0.05	0.34	0.00	0.26	0.24	-0.63	0.45	-0.14	-0.48	-0.45
chrXV	608690	608743	.	0.42	-0.43	-0.34	0.07	-0.25	0.25	0.10	0.04	0.00	0.39	0.40	-0.46	0.12	0.38	0.51	-0.52
chrXI	518666	518710	.	-0.60	-0.23	0.00	0.45	0.69	-0.00	-0.05	-0.43	0.00	-0.38	-0.56	-0.19	0.32	-0.06	-0.46	0.98
chrIV	373868	373927	.	0.17	0.08	0.00	0.53	-0.46	1.00	0.35	0.46	0.00	0.04	-0.19	0.03	0.55	-0.51	0.47	-0.27
chrIV	397668	397727	.	0.60	0.77	0.00	0.44	0.31	-0.02	0.65	0.10	0.00	0.65	0.38	0.69	0.37	1.23	0.48	0.10
chrIV	369769	369818	.	0.28	-0.26	-0.52	1.07	-0.17	0.99	0.28	0.10	0.00	0.13	-0.07	-0.15	0.14	-0.09	0.56	0.06
chrIII	296314	296373	.	0.08	0.23	0.00	0.07	-0.55	0.95	0.17	0.09	0.00	0.08	-0.08	0.11	0.48	0.04	0.43	-0.51
chrIX	366530	366574	.	0.66	0.60	0.12	-0.23	-0.09	-0.35	0.22	0.28	0.00	0.31	0.29	0.30	0.10	0.10	0.20	-0.40
chrII	510613	510661	.	0.51	0.03	-0.66	-0.33	-0.39	0.55	0.21	0.27	0.00	0.16	0.38	0.64	0.19	-0.62	0.34	-0.51
chrIV	1251385	1251429	.	-0.06	-0.61	-0.79	-0.77	-0.92	-0.48	-0.88	-0.50	0.00	-0.31	-0.98	-0.60	-0.46	-0.54	-0.04	-0.03
chrXII	245278	245326	.	-0.36	0.25	-0.26	-0.01	0.48	-0.52	0.16	-0.08	-0.10	-0.11	0.04	-0.04	0.18	0.36	-0.49	0.25
chrXVI	551137	551196	.	-0.36	-0.68	0.53	-0.18	0.15	-0.28	-0.03	0.08	0.00	0.03	0.15	-0.53	-0.20	-0.49	-0.67	-0.64
chrXV	610785	610844	.	-0.15	-0.14	0.00	-0.44	-0.52	-0.28	-0.09	0.01	0.00	0.02	-0.15	-0.16	-0.19	0.13	-0.13	-0.61
chrVII	33901	33960	.	-0.15	-0.15	0.00	0.08	-0.16	0.08	0.03	0.51	0.00	0.36	0.24	-0.31	0.14	-0.81	0.51	0.17
chrVI	184109	184153	.	0.39	-0.11	-0.45	-0.21	0.04	-0.83	-0.26	-0.25	0.00	0.02	-0.16	-0.29	-0.06	-0.85	0.38	0.33
chrXV	646785	646844	.	0.54	0.49	0.67	0.01	-0.46	0.22	0.18	0.21	0.17	0.09	0.18	0.29	-0.03	0.80	0.24	0.12
chrXIV	194963	195012	.	0.01	0.05	0.00	-0.60	-0.54	-0.43	-0.24	-0.22	0.00	0.10	-0.06	0.06	-0.16	-0.71	-0.03	-0.66
chrX	363579	363633	.	0.02	-0.39	0.00	-0.18	0.04	-0.72	-0.21	-0.23	0.14	-0.33	-0.05	-0.29	-0.12	-0.38	-0.65	-0.83
chrXV	661985	662044	.	0.27	0.04	0.00	0.01	-0.02	0.19	-0.04	0.06	0.00	0.23	-0.06	0.01	0.18	-0.20	0.37	-0.30
chrXI	524252	524297	.	0.61	0.03	0.35	0.07	0.13	-0.49	-0.09	-0.18	-0.07	-0.08	-0.10	-0.30	-0.14	0.58	0.18	0.39
chrIV	314265	314324	.	0.74	0.38	-0.08	-0.09	-0.00	-0.30	0.20	0.05	0.00	0.08	0.14	0.40	0.03	0.63	-0.23	-0.70
chrXVI	530839	530896	.	0.11	0.49	0.00	-0.57	-0.36	0.16	-0.47	0.12	0.00	-0.49	-0.32	-0.07	-0.50	-0.26	0.05	-0.24
chrIII	21607	21656	.	-0.02	0.33	0.00	-0.22	0.30	0.00	-0.05	0.31	0.00	0.14	-0.17	0.54	0.10	0.23	0.58	0.58
chrXI	500851	500910	.	0.48	0.21	0.00	-0.31	-0.35	-0.15	0.00	0.15	0.00	0.13	0.00	0.08	-0.22	0.16	0.49	0.04
chrIV	1239184	1239236	.	0.36	1.04	0.00	0.42	0.51	0.30	0.28	0.19	0.00	0.17	0.07	0.31	0.21	0.69	0.57	0.83
chrIII	65510	65558	.	0.41	0.55	0.00	0.33	0.48	0.01	-0.09	-0.06	1.73	0.18	0.22	0.39	-0.17	0.47	0.11	-0.14
chrXIV	113531	113580	.	0.46	-0.50	0.07	-0.21	-0.37	0.62	0.27	0.52	-1.19	-0.02	0.00	-0.31	0.33	-0.54	0.66	-0.10
chrIII	245218	245269	.	0.33	-0.06	0.43	-0.67	-0.26	-0.15	-0.44	0.07	0.00	-0.07	0.06	-0.07	-0.23	-0.69	-0.08	-0.64
chrXVI	708936	708995	.	0.00	0.07	0.00	-0.23	-0.46	0.32	-0.22	0.12	0.00	-0.04	-0.04	-0.23	-0.05	-0.07	0.15	0.21
chrXV	575852	575897	.	-0.21	0.22	0.00	-0.06	-0.18	0.20	-0.62	-0.45	0.00	-0.57	-0.72	0.12	-0.55	-0.04	0.26	0.89
chrXIV	90530	90574	.	-1.06	0.31	0.48	0.43	0.32	0.09	0.27	0.10	-0.00	0.09	0.50	0.27	0.20	0.46	-0.81	0.62
chrIII	258614	258673	.	0.30	0.34	0.00	0.14	-0.42	0.77	-0.21	0.21	0.00	0.06	-0.09	-0.03	0.16	-0.25	0.46	0.21
chrIX	373232	373288	.	-0.06	-0.08	0.33	-0.15	-0.33	0.00	-0.06	-0.00	0.00	-0.09	-0.27	0.03	-0.21	-0.34	0.38	-0.17
chrXII	359455	359514	.	-0.14	0.13	0.43	-0.05	0.01	-1.17	-0.02	-0.17	0.00	0.04	0.00	0.66	-0.05	0.57	-0.22	0.10
chrXII	353655	353714	.	-0.10	0.46	-0.01	-0.38	0.11	-0.27	-0.07	-0.04	0.00	-0.27	-0.19	0.66	-0.13	0.17	0.41	0.40
chrXII	138615	138674	.	-1.75	-0.04	0.00	-0.14	0.47	-0.71	0.09	-0.41	0.00	-0.47	-0.22	-0.04	-0.16	-0.46	-1.57	-0.28
chrXVI	488436	488495	.	0.09	0.21	-0.30	-0.20	-0.42	0.17	-0.03	0.02	-0.24	-0.28	-0.12	-0.04	-0.11	-0.19	0.21	-0.23
chrIX	339031	339088	.	-1.13	-0.10	0.00	0.41	0.58	0.06	0.09	-0.11	0.00	-0.48	-0.04	-0.02	0.06	0.37	-0.81	-0.19
chrIII	287014	287073	.	0.26	0.31	0.00	0.18	-0.17	0.76	-0.03	0.45	0.00	0.33	0.17	0.12	0.04	0.13	0.28	-0.48
chrXII	141517	141574	.	-0.61	0.52	0.00	0.21	0.40	-0.25	0.20	-0.11	0.00	-0.15	0.02	0.40	0.26	0.23	-0.46	0.03
chrXII	360659	360711	.	-0.05	0.61	0.00	0.03	0.27	-0.35	0.01	-0.29	0.00	0.22	0.10	0.49	-0.04	-0.72	0.22	0.59
chrXVI	496838	496895	.	0.01	0.01	0.52	-0.57	-0.43	-0.63	0.02	0.06	-0.29	-0.04	0.14	0.04	-0.02	-0.03	0.19	-0.73
chrII	522611	522659	.	0.01	0.06	0.00	-0.27	-0.64	0.22	0.21	0.22	0.00	-0.03	-0.24	-0.03	0.13	-0.14	0.37	0.03
chrIV	981870	981917	.	-0.10	-0.21	0.00	0.06	-0.06	-0.02	-0.10	0.19	0.00	0.23	0.17	-0.30	-0.01	-0.29	-0.25	0.37
chrIV	385272	385324	.	0.33	-0.48	0.00	-0.46	-0.35	0.52	-0.33	0.10	0.00	0.38	-0.32	-0.05	-0.03	-0.17	0.50	-0.61
chrIII	275315	275370	.	0.29	-0.19	0.00	-0.35	-0.28	0.04	0.21	0.19	0.00	0.31	-0.08	-0.20	0.22	-0.11	-0.19	-0.20
chrXV	641885	641933	.	-0.05	0.08	0.00	0.19	-0.45	0.68	-0.00	0.14	-0.02	0.16	-0.11	0.07	0.19	-0.01	0.49	-0.06
chrIII	1001	1060	.	-0.35	0.11	-0.01	0.09	-0.47	-0.27	0.08	0.06	0.00	0.09	0.25	-0.15	-0.25	0.62	-0.34	-0.47
chrV	559666	559719	.	0.59	0.39	0.03	0.01	0.28	-0.12	0.02	0.13	0.00	0.49	0.15	0.50	-0.17	-0.17	0.60	-0.20
chrXV	607985	608039	.	0.52	-0.20	0.00	0.01	-0.05	0.34	0.28	0.28	0.00	0.45	0.37	-0.44	0.13	-0.08	0.84	0.37
chrXV	659085	659144	.	-0.08	-0.30	0.00	-0.28	-0.21	-0.47	-0.06	-0.09	0.20	0.10	0.01	0.03	0.25	-0.09	-0.41	0.50
chrXVI	464449	464493	.	0.47	-0.14	0.00	0.29	0.53	0.41	0.29	0.30	0.00	0.34	0.70	-0.21	0.22	0.41	0.28	0.23
chrXVI	692337	692387	.	0.14	-0.07	0.00	-0.12	-0.06	-0.58	-0.29	-0.12	0.00	0.04	0.10	-0.03	-0.01	0.37	-0.36	0.38
chrVI	265696	265755	.	0.22	0.11	0.13	0.20	-0.18	0.68	0.19	-0.01	0.00	-0.13	-0.18	-0.37	0.13	0.06	0.46	-0.60
chrXV	654985	655044	.	0.10	0.06	0.00	-0.03	-0.09	-0.34	0.30	0.13	0.00	0.04	-0.02	-0.05	-0.11	0.05	-0.26	-0.36
chrVII	7604	7660	.	0.04	0.14	0.00	-0.32	-0.13	0.01	0.13	0.50	0.00	0.29	0.07	0.08	0.07	-0.30	0.53	-0.16
chrXVI	423344	423388	.	-0.10	0.19	-0.24	0.26	0.21	-0.52	0.24	0.13	0.08	0.08	0.13	0.19	0.16	0.51	-1.09	0.89
chrXVI	687643	687693	.	0.55	1.01	0.00	0.33	0.43	0.06	0.43	0.23	0.00	0.46	0.46	0.38	0.58	0.47	0.26	0.63
chrVII	16401	16460	.	0.01	0.24	0.00	0.17	0.09	-0.20	0.11	-0.04	0.00	0.07	0.23	0.19	0.04	0.29	-0.23	0.15
chrXIV	181959	182018	.	-0.28	0.11	0.00	-0.12	-0.27	0.07	-0.14	0.19	0.00	-0.38	-0.32	-0.00	-0.15	-0.21	-0.10	-0.35
chrXVI	431746	431795	.	0.38	0.03	0.00	0.37	0.32	0.07	0.12	0.24	-0.22	0.00	-0.10	-0.26	0.33	0.41	0.62	0.30
chrV	541973	542020	.	0.21	-0.12	0.41	-0.41	-0.23	0.26	-0.04	0.15	0.00	0.09	0.34	0.22	-0.13	0.46	0.66	0.23
chrIV	447613	447672	.	-0.07	0.07	0.00	0.04	0.11	-0.46	0.08	-0.14	0.00	0.04	0.16	0.04	0.12	-0.12	-0.14	-0.20
chrXVI	435737	435796	.	0.06	-0.07	0.19	-0.48	-0.37	-0.70	-0.26	-0.05	0.00	-0.20	-0.18	-0.22	-0.28	0.92	0.59	-0.26
chrXVI	524237	524296	.	-0.04	-0.10	0.00	-0.20	-0.19	-0.71	-0.14	-0.14	0.00	-0.33	-0.33	-0.32	-0.25	0.03	-0.51	-0.81
chrVII	23206	23260	.	0.05	-0.13	0.00	0.10	0.19	0.24	-0.06	0.15	0.00	0.21	0.21	0.12	-0.19	0.15	0.38	0.37
chrIII	214815	214874	.	-0.28	-0.42	0.00	0.00	0.27	-0.74	-0.33	-0.46	0.00	-0.08	-0.07	-0.37	-0.42	-0.33	-1.00	0.74
chrII	221189	221248	.	0.60	1.04	0.00	0.49	0.43	0.41	0.67	0.64	0.00	0.21	0.26	0.76	0.53	0.64	0.98	0.40
chrIV	466413	466463	.	-0.67	0.16	0.00	0.32	0.38	0.15	-0.19	-0.22	0.00	-0.21	0.42	0.37	-0.32	0.34	-0.75	0.55
chrII	505916	505964	.	0.16	-0.44	0.00	-0.50	-0.25	-0.13	-0.22	0.20	0.78	0.07	0.15	-0.10	-0.28	-0.12	0.30	0.62
chrIII	277617	277672	.	0.27	-0.03	0.00	-0.25	-0.37	-0.15	-0.11	-0.20	0.00	-0.25	-0.13	0.10	0.05	-1.00	0.11	0.23
chrXVI	514944	514988	.	-0.34	-0.01	0.00	0.29	0.28	-0.23	0.22	-0.06	0.00	-0.16	0.24	-0.05	-0.04	0.09	-0.80	-0.17
chrIV	361766	361810	.	0.22	-0.04	-0.25	0.53	-0.24	0.79	-0.02	-0.11	0.00	0.08	0.04	-0.15	0.28	0.85	0.48	-0.11
chrXV	653185	653244	.	-0.56	-0.76	-0.33	-0.46	-0.50	-0.69	-0.42	-0.26	0.00	0.08	-0.05	-0.35	-0.53	0.07	-0.61	-0.11
chrV	563365	563424	.	0.50	0.75	0.00	0.09	0.45	-0.42	0.43	0.15	0.00	0.20	0.30	0.40	0.32	0.07	0.05	-0.55
chrIII	69816	69860	.	-0.93	0.33	-1.11	0.36	0.52	0.04	0.03	-0.01	0.00	-0.09	0.25	0.29	0.35	0.18	-1.14	0.58
chrIV	1242081	1242140	.	-0.23	-0.02	0.00	-0.20	-0.01	-0.55	-0.32	-0.41	0.00	-0.14	-0.20	-0.27	-0.33	0.15	-0.55	-0.22
chrVII	28301	28359	.	-0.09	-0.55	0.23	-0.28	-0.62	-0.55	-0.36	-0.20	0.00	0.16	-0.04	-0.16	-0.27	-0.18	-0.01	-0.25
chrXVI	533938	533992	.	0.49	0.24	-0.12	-0.27	-0.29	0.46	0.11	0.35	0.48	-0.06	-0.06	0.18	-0.25	-0.38	0.47	0.57
chrXVI	402442	402489	.	0.15	0.33	-0.41	-0.31	0.05	-0.45	-0.07	0.02	0.00	-0.05	0.06	0.35	-0.05	0.13	0.51	0.34
chrVI	220395	220454	.	-0.38	0.61	0.00	0.00	0.15	-0.20	-0.55	-0.60	0.00	-0.38	-0.37	0.06	-0.33	0.41	-0.18	0.38
chrV	303129	303188	.	-0.05	-0.28	0.00	-0.09	0.09	-0.01	-0.38	-0.37	0.00	-0.09	-0.31	-0.17	-0.28	-0.73	0.28	0.14
chrVI	269696	269755	.	-0.35	-0.15	0.00	0.10	-0.50	0.51	0.02	-0.41	0.00	-0.67	-0.54	-0.36	-0.07	0.09	-0.07	-0.88
chrVII	15901	15953	.	-0.41	-0.04	0.83	-0.06	-0.10	-0.20	0.13	-0.03	0.00	0.03	0.20	0.26	-0.19	0.24	-0.36	0.09
chrX	380984	381035	.	0.09	0.07	0.00	0.29	0.28	-0.06	-0.12	0.11	0.00	-0.03	0.06	0.14	0.14	0.30	-0.41	0.62
chrXVI	573137	573195	.	0.62	0.11	0.00	0.05	0.48	0.10	0.04	0.29	0.00	0.53	0.43	0.12	0.10	0.22	0.33	0.23
chrXII	215324	215383	.	0.07	0.53	0.00	0.28	0.19	0.40	0.31	0.28	0.00	0.23	0.35	0.43	-0.02	0.69	0.56	-0.12
chrVI	260796	260855	.	0.25	-0.26	0.00	0.05	-0.21	-0.08	0.38	-0.06	0.33	0.10	-0.19	-0.12	0.36	-0.63	-0.03	-0.82
chrIII	65903	65959	.	-0.14	-0.21	0.00	0.20	0.21	-0.29	-0.43	-0.45	0.00	-0.34	-0.14	-0.19	-0.69	0.23	-0.89	-0.65
chrVII	67002	67061	.	-0.36	-0.27	-0.12	0.30	0.42	-0.41	-0.03	-0.15	0.00	0.08	0.33	-0.19	0.04	0.72	-0.57	-0.11
chrIII	55607	55660	.	0.22	0.21	0.00	-0.14	0.01	-0.52	-0.03	-0.37	-0.36	0.19	-0.18	0.00	-0.08	-0.21	0.44	0.01
chrIII	145799	145843	.	0.29	0.12	-1.09	-0.21	-0.27	-0.31	-0.06	0.09	0.00	0.27	0.22	0.21	0.04	0.21	0.88	-0.16
chrVII	301	360	.	-0.37	-0.10	-0.13	-0.28	-0.31	-0.67	-0.66	-0.45	0.10	-0.46	-0.43	-0.03	-0.51	0.00	-0.82	0.15
chrIII	82202	82261	.	0.07	0.46	0.00	0.14	0.31	-0.20	0.32	-0.11	0.00	-0.24	0.13	0.16	0.28	0.28	-0.72	-0.40
chrXVI	494937	494995	.	-0.17	-0.21	0.00	-0.40	-0.24	-0.05	-0.46	-0.23	0.00	-0.08	-0.19	-0.09	-0.25	-0.55	0.08	0.45
chrXVI	470338	470396	.	-0.20	-0.02	0.04	-0.38	-0.14	-0.15	-0.15	-0.13	0.00	-0.20	-0.11	-0.05	-0.32	0.03	0.03	0.62
chrXVI	467738	467796	.	-0.22	-0.08	0.00	-0.23	-0.17	-0.05	-0.17	0.19	0.00	0.26	0.25	0.11	-0.00	0.05	0.26	0.30
chrIV	391372	391427	.	0.27	0.02	0.00	-0.25	-0.01	0.06	0.00	-0.11	0.00	0.09	0.10	0.08	-0.04	0.11	0.66	-0.47
chrIV	329665	329724	.	-1.94	0.02	-0.58	0.04	0.01	-0.58	0.01	0.03	0.00	-0.29	0.09	-0.09	0.14	0.41	-1.69	0.02
chrIII	287119	287173	.	0.42	0.83	0.00	0.30	-0.03	0.92	0.43	0.64	-0.83	0.64	0.39	0.30	0.67	0.72	0.43	-0.95
chrXIV	70630	70689	.	-0.40	-0.37	0.33	-0.76	-0.47	-0.94	-0.30	-0.25	-0.60	-0.03	-0.20	-0.16	-0.25	0.12	-0.38	-0.53
chrIV	456120	456169	.	-0.53	0.17	0.51	0.13	0.73	-0.29	0.10	-0.31	0.00	-0.25	-0.19	0.14	-0.13	-0.11	-1.00	0.91
chrXII	356355	356414	.	0.32	0.48	-0.29	-0.17	0.17	-0.28	-0.00	-0.08	0.00	0.07	-0.15	0.66	-0.02	-0.21	0.44	0.58
chrXII	165021	165072	.	0.01	0.01	0.45	-0.12	0.16	-0.27	-0.24	-0.29	0.00	-0.20	-0.16	-0.10	-0.26	0.00	0.10	-0.03
chrVII	7101	7160	.	0.73	0.51	0.00	0.04	0.12	0.29	0.58	0.53	1.85	0.45	0.48	0.39	0.38	0.29	0.85	0.16
chrXVI	517740	517794	.	0.15	-0.19	0.30	0.01	0.27	-0.22	0.25	0.05	0.00	-0.20	-0.20	0.30	0.17	-0.39	-0.37	0.27
chrIV	436713	436772	.	-1.37	0.13	0.00	0.46	0.50	0.03	0.28	-0.04	0.00	-0.14	-0.07	0.42	0.01	0.57	-0.75	0.47
chrIII	40402	40456	.	-2.42	-0.31	0.00	0.12	0.30	-0.01	-0.06	-0.16	0.00	-0.23	-0.30	0.01	-0.10	-0.33	-1.19	-0.04
chrIII	118698	118743	.	-0.28	0.01	-0.87	-0.01	-0.04	-0.37	-0.12	-0.22	0.00	-0.27	-0.09	-0.17	-0.20	0.08	-0.54	0.07
chrXVI	502836	502880	.	0.59	0.07	0.00	0.56	0.75	0.45	-0.18	-0.18	0.00	-0.20	-0.09	-0.28	0.16	0.36	0.49	0.49
chrXVI	500436	500495	.	0.09	-0.51	0.00	-0.02	-0.12	-0.22	-0.18	-0.35	0.00	0.04	-0.12	-0.47	-0.25	-0.05	0.12	0.72
chrXVI	459437	459496	.	0.04	-0.28	0.00	0.28	0.19	-0.01	0.05	0.14	0.00	0.52	0.26	-0.22	0.17	0.11	-0.12	0.35
chrXVI	699845	699889	.	0.26	0.23	-0.52	0.25	0.62	-0.08	0.29	-0.07	-0.48	-0.06	-0.23	0.32	-0.12	-0.53	0.72	0.25
chrIV	1236782	1236826	.	0.47	0.41	0.27	0.27	0.35	0.56	-0.13	0.23	-0.21	-0.10	-0.07	0.23	-0.08	0.37	0.87	0.59
chrVI	67893	67952	.	0.10	0.09	0.00	-0.41	-0.05	-0.46	-0.18	-0.02	0.00	0.10	-0.06	-0.14	0.08	0.58	-0.10	-0.14
chrX	390185	390231	.	0.34	0.12	0.00	-0.26	-0.31	0.05	0.12	0.01	0.00	0.10	0.16	0.33	-0.17	-0.74	0.66	-0.18
chrXIV	206159	206218	.	-0.12	-0.22	-0.16	-0.10	-0.34	0.20	-0.23	-0.07	0.00	-0.00	-0.28	-0.25	0.47	-0.45	-0.03	-1.06
chrIII	19701	19760	.	-0.46	-0.12	0.00	-0.55	-0.30	-0.63	-0.08	0.06	0.00	-0.02	-0.34	0.18	-0.19	-0.17	-0.23	-0.31
chrXVI	422137	422196	.	-0.76	-0.51	0.00	0.18	0.43	-0.11	0.16	0.07	0.00	0.00	0.54	-0.20	-0.06	-0.31	-1.39	0.03
chrXIV	183262	183315	.	0.08	0.12	0.00	-0.09	-0.47	0.31	-0.08	-0.10	0.00	0.12	-0.19	0.38	-0.14	-0.08	0.15	0.06
chrXV	582491	582543	.	-0.22	-0.34	0.00	-0.07	-0.48	0.55	0.01	0.41	0.14	0.22	0.07	-0.36	0.16	-0.33	0.19	-0.13
chrXVI	458037	458096	.	-0.05	0.32	0.00	0.18	0.20	-0.24	-0.12	-0.13	0.58	0.07	-0.12	-0.18	-0.13	-1.09	-0.11	-0.56
chrXI	523351	523410	.	0.02	0.32	-1.25	-0.21	-0.07	-0.39	-0.47	-0.45	0.00	-0.22	0.02	0.29	-0.39	-0.52	-0.31	-0.15
chrIII	138293	138340	.	0.78	-0.76	0.00	0.58	0.46	0.33	-0.07	0.31	0.00	0.46	0.62	-0.89	0.54	-1.06	0.03	-0.81
chrXVI	707736	707785	.	-0.29	-0.43	0.67	-0.29	-0.58	0.06	-0.23	0.20	0.44	0.28	0.19	0.01	-0.26	-0.23	0.47	-0.37
chrIV	456321	456371	.	0.24	0.44	0.00	0.33	0.46	0.11	0.37	0.05	0.00	0.03	0.39	0.62	0.39	0.29	-0.23	0.60
chrX	474503	474562	.	0.04	-0.20	0.00	0.02	0.15	0.09	-0.17	-0.02	0.00	0.29	0.28	0.00	-0.15	-0.21	-0.24	0.00
chrIII	68901	68958	.	-0.06	-0.08	0.80	0.37	0.53	0.12	0.11	-0.01	0.00	-0.12	0.12	0.06	-0.20	0.18	-0.73	0.55
chrXII	250578	250637	.	-0.14	-0.06	-0.18	-0.41	0.08	-0.39	-0.15	-0.02	0.52	0.01	0.07	-0.10	-0.05	-1.13	0.04	0.00
chrIV	357473	357517	.	-0.23	0.02	0.00	0.36	-0.26	0.98	-0.12	-0.10	0.00	-0.11	-0.55	-0.13	-0.10	0.50	0.25	0.37
chrXII	155118	155164	.	-0.86	0.40	-0.32	0.19	0.13	-0.43	0.13	-0.11	0.34	-0.38	-0.30	0.40	0.01	0.07	-0.89	-0.17
chrIV	322965	323024	.	-0.07	1.11	0.01	0.30	0.33	0.05	-0.24	-0.50	-1.50	-0.51	-0.15	0.56	-0.40	1.12	-0.58	0.75
chrII	469318	469364	.	0.30	0.61	-0.09	-0.16	-0.11	0.25	0.08	0.29	0.00	0.02	0.16	0.89	0.10	-0.09	0.89	-0.72
chrIII	223015	223069	.	-1.88	0.02	0.48	0.36	0.23	-0.11	-0.23	-0.40	0.00	-0.47	-0.31	0.26	-0.20	0.19	-1.33	0.09
chrI	17543	17602	.	0.24	0.21	0.00	-0.32	-0.32	0.16	0.24	0.37	-0.18	0.17	0.11	0.06	0.09	0.08	0.31	-0.26
chrX	357890	357938	.	0.17	0.53	-0.37	-0.01	-0.01	0.11	0.24	0.26	0.00	0.30	0.48	0.24	0.07	0.55	0.73	-0.71
chrXV	589885	589944	.	0.03	-0.22	0.00	-0.18	-0.58	0.15	-0.19	0.02	0.00	0.04	-0.13	-0.21	-0.15	-0.09	0.02	-0.74
chrX	361179	361234	.	0.28	-0.13	-0.98	-0.21	-0.10	-0.28	-0.11	-0.05	0.00	0.45	0.15	0.24	-0.03	0.16	0.53	-0.21
chrVI	66697	66742	.	0.14	0.02	-0.48	-0.39	-0.38	-0.46	0.05	0.03	-0.03	-0.20	-0.06	-0.06	-0.00	0.97	0.00	0.13
chrXVI	487136	487193	.	0.48	0.58	0.00	0.20	-0.56	0.95	0.41	1.03	-0.57	0.35	0.63	0.37	0.37	0.83	0.54	0.40
chrIII	289816	289870	.	0.27	0.02	0.00	0.28	-0.32	1.28	0.14	0.59	-0.31	0.21	-0.01	-0.02	0.39	0.34	0.92	-0.52
chrIII	240415	240474	.	0.38	0.38	0.00	0.00	0.02	-0.33	-0.13	-0.20	0.00	-0.18	-0.12	0.07	-0.04	0.25	0.57	0.60
chrXV	609385	609444	.	0.57	0.19	-0.40	-0.02	0.05	0.49	0.15	0.31	0.00	0.29	0.22	0.15	0.02	-0.07	0.92	0.42
chrIV	468021	468070	.	-0.04	0.75	0.00	0.30	0.48	-0.11	-0.07	-0.06	0.00	-0.18	0.09	0.51	-0.31	0.78	-0.86	0.30
chrXII	388956	389000	.	-0.17	-0.54	-0.66	-0.05	0.36	-0.14	-0.17	-0.16	0.79	-0.29	-0.61	-0.59	-0.07	-0.82	0.26	-0.60
chrXII	376155	376213	.	-1.02	-0.26	0.00	-0.12	0.12	-0.16	-0.22	-0.30	0.00	-0.48	-0.05	-0.08	-0.30	-0.07	-0.89	-0.27
chrIX	346629	346688	.	-1.04	-0.23	0.00	0.23	0.27	-0.23	0.30	-0.09	0.00	-0.20	-0.11	-0.01	0.18	-0.17	-1.01	0.11
chrIII	50002	50047	.	-0.27	-0.15	-0.10	0.10	-0.04	-0.65	-0.21	-0.39	0.00	-0.15	-0.08	-0.30	-0.47	0.37	-0.53	-0.10
chrXVI	413537	413586	.	-0.48	-0.40	-0.06	0.26	0.37	-0.22	-0.32	-0.23	0.00	-0.61	-0.19	-0.07	-0.01	-0.65	-1.16	-0.42
chrXVI	478943	478995	.	0.03	0.07	0.00	0.26	-0.55	1.25	0.15	0.21	0.00	0.14	0.28	0.13	0.49	-1.17	0.78	0.19
chrIII	24401	24452	.	0.04	-0.14	0.94	-0.15	0.02	-0.77	-0.08	-0.01	-0.21	0.07	-0.15	-0.18	0.10	-0.10	0.37	0.17
chrVI	233996	234050	.	0.81	0.76	0.41	0.61	0.04	1.47	0.39	0.61	0.00	0.29	0.15	0.39	0.53	1.01	0.97	0.63
chrIII	278014	278073	.	-0.14	-0.03	0.00	-0.27	-0.39	-0.09	-0.16	-0.13	0.00	0.01	-0.12	0.07	-0.22	-0.98	-0.33	-0.35
chrV	544270	544324	.	0.38	-0.39	0.00	0.02	0.14	0.31	-0.10	0.30	0.00	0.33	0.17	-0.01	-0.07	0.10	0.54	-0.08
chrIII	3009	3059	.	0.37	-1.13	0.00	1.36	0.20	1.54	0.75	0.80	0.00	0.61	-0.04	-1.02	0.82	-0.91	0.84	-0.60
chrIV	462613	462672	.	-2.91	0.06	0.00	-0.07	-0.02	-0.62	0.02	-0.27	0.00	-0.65	-0.43	-0.34	-0.24	0.37	-1.88	-0.56
chrIV	1238881	1238940	.	0.45	0.62	-0.98	0.07	0.22	0.11	0.36	0.24	0.00	0.10	0.24	0.26	-0.02	0.85	0.30	-0.47
chrXIII	4299	4344	.	-0.54	0.62	0.00	0.33	0.42	-0.22	0.45	0.16	0.00	0.07	0.20	0.55	0.24	0.35	-0.61	0.32
chrIV	1258188	1258234	.	0.02	-0.40	-0.09	0.13	-0.31	0.55	0.09	0.17	0.00	0.25	-0.17	-0.13	0.32	-0.22	0.08	0.24
chrV	307034	307089	.	0.27	1.02	0.00	0.13	0.26	0.31	0.05	0.13	0.00	-0.26	-0.14	0.92	-0.07	1.19	0.89	1.00
chrXI	519854	519898	.	-0.30	-0.95	-0.05	0.36	0.57	0.18	0.00	0.09	0.00	0.28	-0.01	-0.59	0.08	-0.69	-0.51	-0.35
chrVI	206206	206254	.	-0.29	-0.28	0.00	0.07	0.46	-0.45	-0.05	-0.40	0.00	-0.26	-0.25	0.10	-0.19	-0.51	-0.70	0.00
chrIX	336030	336074	.	0.12	0.13	0.48	0.43	0.43	-0.15	0.17	0.14	0.00	-0.17	0.30	0.18	0.13	0.85	-0.13	0.87
chrIII	215919	215974	.	-0.10	0.08	0.00	0.26	0.47	-0.33	-0.11	0.03	0.00	0.12	0.13	0.22	-0.15	0.63	-0.51	0.44
chrIV	406168	406227	.	-0.77	0.44	0.19	0.49	0.58	-0.03	0.37	0.07	0.00	-0.17	-0.14	0.10	0.25	0.09	-0.97	-0.08
chrVII	13705	13757	.	0.40	-0.15	0.00	-0.11	-0.09	-0.00	-0.04	0.18	0.00	0.07	0.36	0.12	-0.01	0.29	-0.06	0.08
chrIV	1233381	1233440	.	0.21	-0.32	0.00	-0.12	-0.42	-0.41	-0.02	0.18	0.00	0.42	-0.04	-0.47	-0.22	0.06	0.06	0.42
chrXVI	425745	425793	.	0.04	0.00	-0.47	0.46	0.34	0.11	-0.01	-0.07	-1.27	0.19	0.07	0.00	-0.20	0.47	-0.10	0.25
chrXII	142815	142874	.	-0.81	0.34	0.20	-0.15	-0.03	-0.73	0.03	-0.33	0.01	-0.43	0.09	0.20	-0.12	0.60	-1.08	-0.21
chrIV	360866	360923	.	0.14	-0.07	0.10	0.59	-0.33	1.20	0.10	0.13	0.00	0.30	0.01	0.01	0.27	0.40	0.81	0.61
chrVI	251306	251352	.	0.07	-0.31	-0.26	0.17	-0.02	0.19	-0.18	0.02	0.01	0.04	-0.35	-0.20	-0.19	0.01	0.00	-0.04
chrXVI	482737	482795	.	-0.09	-0.32	0.85	0.35	-0.27	0.54	-0.07	0.12	0.06	0.46	0.12	-0.13	0.06	-0.50	0.01	0.27
chrV	568665	568711	.	-0.87	-0.39	0.00	0.11	0.56	-0.33	-0.05	-0.18	1.54	-0.11	-0.16	-0.31	0.17	0.17	-0.80	-0.09
chrIV	353665	353724	.	-0.29	-0.53	-0.77	-0.58	-0.71	0.34	-0.33	0.02	0.00	-0.34	-0.35	-0.32	-0.40	-0.39	0.44	-0.35
chrV	290629	290688	.	-0.15	0.23	0.00	0.06	0.30	-0.34	-0.13	-0.20	1.57	-0.09	0.11	0.07	-0.03	0.23	-0.61	-0.32
chrXIV	106130	106177	.	0.07	-0.42	-0.33	-0.25	0.01	0.33	0.04	0.13	-1.39	0.03	-0.15	0.00	-0.02	-0.61	0.72	0.03
chrXIV	203960	204018	.	0.36	0.05	0.00	-0.07	-0.40	0.44	-0.06	-0.06	0.00	-0.03	0.14	-0.17	-0.02	-1.20	0.58	-0.14
chrX	388784	388838	.	0.36	0.14	-0.27	-0.17	0.00	-0.23	0.10	0.20	0.00	0.08	0.33	0.33	0.01	0.11	0.54	0.14
chrII	516012	516060	.	-0.37	-0.80	0.43	-0.43	-0.53	-0.17	-0.29	-0.34	0.00	0.10	-0.09	-0.48	-0.10	-1.76	-0.03	-0.70
chrIX	342329	342388	.	-1.55	0.70	0.00	0.32	0.50	0.06	0.13	0.12	0.00	0.03	0.22	0.30	0.04	0.64	-0.69	-0.46
chrV	279829	279888	.	0.51	0.26	0.00	0.24	0.51	-0.10	0.16	0.21	0.00	0.29	0.29	0.07	0.12	0.64	-0.17	0.59
chrIII	140584	140643	.	0.34	-0.17	-0.27	-0.17	0.04	-0.49	0.10	-0.01	0.00	-0.18	0.09	0.01	-0.07	-0.80	-0.73	0.39
chrVII	8401	8460	.	0.03	-0.16	0.00	-0.43	-0.25	-0.32	0.14	0.24	0.00	0.34	0.13	-0.21	-0.01	-0.23	0.19	0.29
chrX	381681	381736	.	0.55	0.29	0.00	0.44	0.64	0.38	-0.04	0.04	0.00	-0.12	0.22	-0.02	0.03	0.04	0.22	0.54
chrIII	63603	63656	.	0.37	-0.42	-0.81	-0.04	0.12	-0.63	-0.01	-0.15	-2.42	0.30	-0.06	-0.06	-0.01	-0.27	-0.70	0.38
chrVII	35401	35460	.	0.51	-0.48	0.00	-0.10	-0.27	0.60	0.05	0.24	0.00	0.16	0.07	-0.67	0.12	-0.57	0.49	-0.56
chrXVI	434437	434496	.	-0.17	0.22	-0.00	-0.24	-0.03	-0.38	-0.04	-0.02	0.00	-0.01	-0.23	-0.28	0.23	-0.07	0.31	-0.53
chrIII	75001	75046	.	-1.95	0.44	0.00	0.63	0.80	0.25	0.22	-0.04	0.00	0.01	-0.13	0.60	0.29	-0.17	-0.63	0.14
chrII	482806	482863	.	-0.53	-0.02	0.00	-0.05	0.12	-0.43	-0.31	-0.51	0.00	-0.57	-0.36	-0.12	-0.48	-0.00	-1.19	-0.47
chrXVI	547637	547696	.	0.17	-0.17	-0.03	-0.10	-0.52	-0.31	-0.04	0.16	0.00	0.36	0.15	0.05	-0.01	0.57	-0.36	-0.54
chrIX	344436	344481	.	-2.00	-0.83	0.00	0.01	0.33	-0.69	-0.58	-0.76	0.56	-0.42	-0.54	-0.59	-0.25	-0.71	-1.74	0.19
chrIV	327165	327224	.	-0.74	0.26	-0.50	0.45	0.22	0.09	0.14	0.19	0.00	-0.06	0.31	0.49	-0.08	0.32	-0.46	-0.20
chrIII	286414	286473	.	0.50	0.81	0.32	0.01	-0.35	0.83	0.29	0.13	0.00	0.05	0.09	0.33	0.05	0.80	0.66	-0.28
chrIV	403368	403426	.	0.08	0.33	-1.14	0.39	0.50	-0.01	0.07	-0.12	1.14	0.11	0.26	0.48	-0.10	0.52	-0.29	-0.63
chrI	49346	49405	.	0.19	0.07	0.00	-0.13	-0.21	0.18	0.27	0.39	0.00	0.17	0.18	0.19	0.12	-0.07	0.52	0.30
chrXVI	443837	443896	.	0.20	-0.35	0.00	-0.26	-0.35	-0.26	0.21	0.15	0.00	0.41	0.07	-0.46	0.02	-0.10	0.35	-0.02
chrIX	370629	370688	.	-0.12	-0.09	0.00	-0.06	-0.20	-0.40	-0.38	-0.43	1.33	-0.28	-0.11	-0.23	-0.55	-0.42	0.07	0.01
chrXI	526851	526895	.	0.23	-0.29	-0.46	-0.23	0.31	-0.28	-0.31	-0.03	0.00	0.21	0.05	-0.19	0.08	-0.88	0.16	-0.10
chrVII	46701	46760	.	-0.03	-0.21	0.00	-0.27	-0.54	0.15	0.07	0.59	0.00	-0.05	0.12	0.10	-0.01	0.51	0.57	-0.23
chrXV	621385	621444	.	-0.01	-0.25	0.19	0.43	0.04	0.19	-0.13	0.12	0.00	0.08	0.07	-0.28	0.01	0.34	0.00	0.35
chrXV	681186	681232	.	0.77	1.24	0.00	0.03	0.11	-0.07	0.62	0.51	0.00	0.50	0.30	0.28	0.64	1.47	0.42	-0.12
chrIII	13101	13160	.	0.40	0.06	0.00	0.00	-0.61	0.45	-0.21	0.13	0.00	-0.12	-0.10	0.27	0.20	0.31	0.44	-0.21
chrV	282129	282188	.	0.07	0.16	0.00	0.30	0.19	-0.47	0.01	-0.18	0.00	-0.03	0.27	0.00	-0.05	0.98	-0.56	0.32
chrIV	406269	406326	.	-1.08	-0.11	0.00	0.09	0.39	-0.38	0.04	-0.45	0.00	-0.48	-0.21	-0.22	-0.12	-0.60	-0.80	-0.15
chrIII	40512	40560	.	-2.48	-0.42	0.09	0.14	0.39	-0.18	-0.05	-0.06	0.00	-0.39	-0.10	-0.04	0.11	-0.12	-1.50	-0.01
chrIV	314477	314524	.	0.59	0.35	-1.48	-0.12	0.21	-0.21	0.20	-0.02	0.00	0.24	0.19	0.10	0.23	1.05	0.18	-0.19
chrXV	636785	636844	.	-0.31	-0.07	0.00	0.52	0.17	0.87	-0.16	0.10	-0.54	0.25	0.29	-0.66	0.40	-0.32	0.52	0.19
chrXVI	468437	468496	.	0.15	0.12	0.12	-0.39	-0.30	-0.26	-0.02	0.04	-1.16	0.08	0.17	0.12	0.04	-0.10	0.20	-0.56
chrXIII	4715	4770	.	-0.48	0.64	0.00	0.39	0.44	-0.03	0.45	0.24	0.00	0.11	0.31	0.52	0.18	0.32	-0.31	0.44
chrVII	25201	25251	.	-0.13	0.54	0.00	0.33	0.35	0.50	-0.20	-0.17	0.00	-0.56	-0.58	0.23	-0.25	0.89	0.36	1.23
chrIII	253620	253667	.	0.04	-0.24	0.09	-0.54	-0.82	0.71	-0.37	-0.10	0.00	0.09	-0.22	-0.26	0.13	-0.24	0.28	-0.24
chrXV	640085	640144	.	-0.68	-0.77	0.00	-0.05	-0.50	0.47	-0.10	-0.01	0.00	0.06	-0.11	-0.67	0.13	0.16	-0.14	0.60
chrV	564565	564624	.	0.08	0.30	0.00	-0.18	0.28	-0.81	0.00	-0.42	0.42	0.00	0.10	0.19	-0.07	-0.43	-0.65	-0.61
chrXIV	92031	92087	.	-0.70	-0.42	0.00	0.02	-0.01	-0.47	-0.43	-0.53	0.00	-0.60	-0.54	-0.47	-0.31	-0.71	-0.99	0.18
chrXII	392955	393014	.	0.31	-0.28	0.00	-0.68	-0.14	-0.69	-0.29	-0.40	0.97	0.02	-0.17	0.01	-0.22	-0.32	0.33	-0.63
chrIV	387070	387114	.	0.33	0.44	0.00	0.07	0.14	0.76	0.18	0.30	0.00	0.04	-0.05	0.34	0.41	0.29	1.02	0.64
chrXIV	183359	183418	.	-0.27	-0.20	0.00	-0.38	-0.71	0.21	-0.31	-0.20	0.00	-0.17	-0.41	0.02	-0.24	-0.12	-0.14	0.09
chrXIV	180759	180817	.	0.43	0.10	0.04	-0.31	-0.32	0.20	0.17	0.33	0.00	0.25	0.36	0.34	-0.17	0.14	0.47	-0.02
chrV	285629	285677	.	-0.77	0.44	0.19	0.13	0.44	-0.09	0.02	-0.12	0.00	-0.01	-0.13	0.26	-0.02	0.54	-0.61	0.28
chrXVI	561444	561493	.	-0.92	0.29	0.00	0.32	0.33	-0.37	0.25	-0.35	-0.98	-0.37	-0.05	0.14	0.16	-0.17	-1.08	0.24
chrIII	258517	258570	.	0.56	0.04	-0.75	0.02	-0.69	0.67	-0.18	0.04	-0.55	0.10	-0.06	-0.00	-0.00	-0.26	0.61	0.31
chrXII	238578	238629	.	-0.25	0.12	0.00	0.21	0.58	-0.53	-0.07	-0.21	0.00	-0.27	0.12	-0.09	0.24	-0.63	-1.17	-0.07
chrXVI	493136	493188	.	0.24	0.24	0.50	0.05	0.30	0.57	0.45	0.41	0.17	0.31	-0.01	0.18	0.12	-0.39	0.77	0.56
chrVIII	86055	86114	.	0.04	-0.03	0.00	0.04	0.14	-0.06	0.30	0.33	-0.54	0.27	0.32	-0.11	0.07	-0.10	-0.17	-0.20
chrVI	234195	234254	.	0.13	0.31	0.50	0.27	-0.32	0.78	0.16	0.34	0.00	0.02	-0.17	0.26	0.46	0.10	0.67	0.21
chrII	502309	502365	.	0.36	-0.22	0.00	-0.33	-0.29	-0.07	-0.29	-0.29	0.00	-0.01	0.13	-0.17	-0.07	-0.63	0.45	0.47
chrXII	159818	159871	.	-0.07	0.07	0.00	0.44	0.61	0.07	0.18	0.13	0.00	0.10	-0.00	-0.02	0.24	0.17	-0.28	0.06
chrIV	449713	449772	.	0.04	0.10	0.00	-0.28	0.15	-0.72	-0.37	-0.65	-0.04	-0.67	-0.40	-0.58	-0.56	0.32	-0.05	-0.65
chrXVI	515346	515395	.	-0.75	-0.62	0.37	0.04	-0.13	-0.66	-0.19	-0.42	0.00	-0.45	-0.48	-0.34	-0.47	-0.47	-1.30	-0.36
chrX	358479	358538	.	0.45	0.37	-0.10	-0.20	-0.06	-0.15	-0.05	0.18	-0.09	0.56	0.13	0.15	-0.27	-0.03	0.52	-0.55
chrIV	341177	341224	.	0.18	0.74	-0.15	0.01	0.39	-0.35	-0.21	-0.23	-1.16	-0.42	-0.47	0.15	-0.18	0.80	0.34	0.18
chrIV	338165	338224	.	0.22	0.19	0.00	0.01	0.33	-0.45	-0.17	-0.28	0.00	-0.17	-0.02	0.40	-0.35	0.36	-0.73	0.13
chrXIV	72830	72880	.	0.32	0.16	0.00	-0.60	-0.20	-0.49	0.02	0.01	-0.49	0.13	0.13	0.28	-0.20	0.33	0.36	0.04
chrVI	244510	244554	.	0.03	-0.24	0.00	0.32	-0.44	0.62	-0.09	0.14	0.00	-0.12	-0.28	-0.32	0.35	-0.21	0.36	-0.08
chrIII	213115	213159	.	0.29	0.10	-0.40	-0.37	0.05	-0.83	-0.23	-0.22	0.00	0.23	0.14	0.39	-0.08	-0.39	-0.50	-0.03
chrXVI	455337	455396	.	0.09	0.21	0.00	0.39	0.46	0.10	0.46	0.47	0.00	0.57	0.67	-0.31	0.27	0.73	0.12	0.12
chrXII	163319	163371	.	0.41	0.17	0.00	0.60	0.72	0.29	0.41	0.25	0.00	0.50	0.60	-0.06	0.32	0.82	0.36	1.57
chrVII	47610	47654	.	-0.17	-0.30	1.87	-0.53	-0.75	0.32	-0.02	0.23	0.00	-0.22	-0.12	0.20	-0.10	-0.59	0.36	0.09
chrIV	381170	381215	.	-0.18	-0.72	0.00	-0.30	-0.64	0.28	-0.15	0.03	0.63	0.04	-0.41	-0.47	0.02	-0.56	-0.08	-0.03
chrIII	225425	225471	.	-1.29	-0.19	-0.45	0.47	0.60	0.21	0.21	-0.07	0.00	-0.17	-0.20	-0.17	0.24	-0.50	-0.22	-0.64
chrXII	362955	363014	.	-0.20	0.15	0.00	0.11	0.20	-0.55	-0.20	-0.24	0.00	-0.34	-0.08	0.29	-0.23	-0.27	-1.13	-0.06
chrVII	11205	11251	.	0.71	0.51	0.00	-0.19	-0.09	-0.15	0.24	0.13	0.00	0.52	0.25	0.40	0.27	0.14	0.41	0.27
chrIX	359129	359188	.	-1.79	0.05	0.00	-0.01	-0.03	-0.92	0.10	-0.56	0.17	-0.66	-0.11	-0.18	0.03	-0.60	-1.93	-0.26
chrVI	252796	252855	.	0.19	-0.33	0.00	0.16	0.06	0.38	0.08	0.04	-0.86	0.20	0.01	-0.21	-0.02	0.20	-0.04	-0.11
chrXII	368255	368314	.	-0.30	-0.13	0.00	0.47	0.56	0.15	-0.04	-0.04	0.66	0.09	0.30	-0.20	0.06	-0.01	-0.29	0.09
chrVII	27201	27260	.	0.03	-0.26	-0.27	-0.21	-0.18	-0.14	-0.15	-0.28	0.00	-0.11	-0.21	-0.14	-0.32	0.27	0.20	0.28
chrIII	292414	292473	.	0.59	0.32	0.00	0.05	-1.29	0.97	0.11	0.59	0.00	-0.11	0.04	-0.06	0.34	0.34	0.69	-0.47
chrIV	375468	375527	.	0.20	0.09	0.00	0.59	-0.27	1.01	0.20	0.53	0.00	0.00	-0.05	0.14	0.38	0.02	0.56	0.12
chrVI	260596	260655	.	0.35	-0.10	0.00	-0.01	-0.28	0.34	0.23	0.59	0.00	0.17	0.25	0.06	0.39	-0.49	0.32	-0.10
chrXVI	423843	423892	.	-0.14	0.10	0.00	-0.68	-0.36	-0.99	-0.18	-0.46	0.00	-0.34	0.30	0.25	-0.26	-0.25	-0.92	0.07
chrXVI	678340	678393	.	-0.13	0.05	-0.13	-0.07	0.10	-0.02	-0.21	-0.39	0.00	0.02	-0.22	-0.23	-0.06	-0.47	0.22	-0.14
chrXII	374455	374514	.	-1.03	-0.39	0.00	0.71	0.74	0.37	0.05	-0.04	1.04	-0.44	-0.04	-0.69	-0.07	0.22	-0.48	-0.67
chrIII	14501	14560	.	0.37	0.24	0.00	-0.47	-0.87	0.41	-0.03	0.17	0.00	-0.14	-0.11	0.11	-0.13	0.29	0.41	-0.60
chrX	360490	360534	.	0.02	-0.43	-1.69	-0.39	-0.20	-0.64	-0.60	-0.39	-1.43	0.06	-0.44	-0.35	-0.17	-0.64	-0.56	0.02
chrVII	6701	6760	.	0.36	0.32	0.00	0.10	0.21	0.06	0.49	0.43	0.00	0.60	0.45	0.15	0.32	0.09	0.36	0.21
chrXIV	82330	82389	.	0.12	0.34	0.00	0.01	0.47	-0.09	0.21	0.25	0.00	0.42	0.17	0.25	0.26	0.37	-0.14	-0.05
chrVII	73003	73062	.	-0.01	-0.14	0.00	0.00	-0.01	-0.27	0.04	0.14	-0.45	0.16	-0.15	-0.09	-0.15	0.36	-0.07	0.46
chrIII	87608	87661	.	-0.17	-0.27	-0.75	-0.19	-0.24	-0.09	0.10	0.02	0.28	-0.19	0.06	-0.07	0.15	-0.73	-0.21	-0.25
chrXI	505751	505810	.	-0.42	-0.36	0.00	-0.46	-0.14	-0.56	-0.51	-0.38	0.59	-0.18	-0.01	-0.43	-0.18	-0.15	-0.00	-0.16
chrIV	357667	357723	.	-0.13	0.11	0.00	0.38	-0.12	0.89	-0.14	-0.14	0.18	-0.28	-0.47	-0.09	0.07	0.04	0.29	0.58
chrIV	372277	372325	.	0.33	0.22	-0.11	0.90	-0.35	1.01	0.36	0.20	0.00	0.23	0.05	-0.40	0.26	0.24	0.73	-0.40
chrXVI	482152	482196	.	0.83	0.45	-0.10	0.32	-0.43	1.49	0.21	0.38	0.00	0.25	0.26	0.16	0.19	0.98	1.39	-0.19
chrIV	478029	478073	.	-0.02	0.33	-0.01	-0.07	0.10	-0.49	-0.04	-0.19	0.00	-0.16	-0.10	0.45	-0.07	0.16	-0.34	0.08
chrII	476218	476262	.	0.11	-0.06	0.33	-0.25	0.17	-0.41	-0.07	0.09	0.00	0.19	0.15	0.06	0.09	-0.17	-0.13	-0.20
chrIV	374568	374627	.	-0.12	-0.52	0.00	0.38	-0.41	0.38	0.05	0.18	-0.70	-0.04	-0.24	-0.33	-0.10	-1.24	0.21	0.07
chrXV	669889	669936	.	0.08	-0.46	0.44	-0.62	-0.61	0.15	-0.17	-0.23	0.00	-0.20	-0.27	-0.21	0.06	-0.01	0.17	-0.32
chrIII	114384	114443	.	-0.84	0.03	0.00	-0.19	0.12	-0.74	-0.30	-0.36	0.00	-0.61	-0.36	-0.40	-0.55	0.24	-1.66	-0.52
chrVI	229406	229450	.	-0.06	-0.31	-0.60	-0.39	-0.57	0.08	-0.27	-0.30	0.00	-0.02	-0.40	0.02	-0.16	-0.42	-0.01	-0.31
chrXVI	494136	494183	.	0.23	0.08	-0.96	-0.18	-0.38	0.15	-0.16	0.42	0.00	0.23	-0.01	0.13	-0.07	-0.00	0.26	0.15
chrIII	137095	137141	.	0.21	0.38	0.39	0.61	0.47	0.01	0.51	0.29	0.00	0.06	0.16	-0.03	0.27	0.36	-0.37	0.19
chrIV	1225987	1226039	.	0.20	0.19	0.00	-0.03	-0.29	0.82	0.05	0.07	0.00	0.18	0.24	-0.30	0.46	-0.62	0.88	0.32
chrIII	44405	44456	.	-0.76	-0.15	0.00	0.15	0.37	-0.14	0.06	-0.30	0.00	-0.38	-0.11	0.20	-0.13	0.34	-1.08	-0.41
chrVII	33401	33460	.	0.10	-0.55	-0.03	-0.42	-0.73	-0.33	-0.07	-0.20	0.00	0.00	-0.34	-0.22	-0.11	0.27	0.09	-0.27
chrXII	233285	233329	.	-1.07	-0.05	0.00	0.89	0.75	0.55	0.26	0.47	0.00	0.55	0.57	-0.19	0.51	-0.23	-0.29	0.13
chrIII	1906	1960	.	0.37	-0.95	0.00	1.15	0.27	0.99	0.57	0.90	0.00	0.54	0.34	-1.13	0.51	-0.63	0.42	-0.42
chrVII	54802	54854	.	-0.64	-0.97	-0.26	-0.63	-0.44	-1.13	-0.75	-0.69	0.00	-0.25	-0.41	-0.42	-0.47	-0.60	-0.91	0.31
chrV	276729	276778	.	0.20	-0.33	0.00	-0.28	-0.14	-0.35	-0.15	-0.28	0.00	0.09	-0.04	-0.09	-0.22	0.03	0.14	0.12
chrIV	342668	342712	.	0.41	0.10	-0.41	0.13	0.04	-0.09	-0.12	-0.11	0.00	0.00	-0.06	0.48	0.08	0.60	0.39	0.27
chrXVI	511536	511595	.	-1.10	0.16	0.00	-0.14	0.11	-0.22	0.27	-0.02	-0.07	-0.01	-0.17	0.25	0.10	0.43	-0.83	0.22
chrIV	330465	330524	.	-1.23	0.15	0.00	0.64	0.97	0.32	0.19	0.25	0.00	0.06	0.30	0.23	0.20	0.44	-0.33	0.34
chrXVI	497236	497295	.	-0.08	-0.25	0.00	-0.41	-0.19	-0.33	-0.50	-0.38	0.00	-0.21	-0.16	-0.22	-0.29	-0.91	0.13	-0.05
chrXVI	411637	411681	.	0.31	-0.12	0.00	0.44	0.78	0.20	0.35	0.03	0.00	-0.11	0.34	-0.41	0.24	0.33	-0.25	0.32
chrXII	131215	131270	.	0.62	0.09	-0.24	0.18	0.50	0.06	-0.06	-0.10	0.00	0.30	0.15	-0.05	0.11	0.23	0.46	-0.02
chrIII	45501	45556	.	-0.42	0.36	-0.00	0.30	0.60	-0.02	0.15	-0.01	0.00	0.06	0.33	0.23	-0.07	-0.29	-0.74	0.63
chrIV	470018	470072	.	0.48	0.37	0.83	0.01	0.27	-0.10	-0.47	-0.25	0.00	-0.18	-0.10	0.51	-0.09	-0.08	-0.32	0.83
chrX	367680	367731	.	-0.05	0.55	0.04	0.07	0.13	-0.27	0.11	-0.31	0.00	-0.12	-0.31	-0.09	-0.14	0.11	-0.63	0.68
chrIV	365865	365924	.	-0.03	-0.19	0.00	0.89	-0.05	0.76	0.05	0.02	1.06	0.15	-0.07	-0.39	0.47	-0.48	0.09	0.35
chrIII	1604	1658	.	-0.21	-0.86	0.00	1.54	0.69	1.27	0.72	0.61	0.00	0.22	0.06	-0.77	0.53	-0.17	0.60	-0.25
chrXI	510251	510310	.	0.14	-0.10	0.00	0.13	0.27	-0.18	0.20	-0.04	1.24	0.16	0.35	0.12	0.09	-0.17	-0.46	0.07
chrI	38146	38196	.	-0.52	-0.22	0.29	-0.33	-0.34	-0.74	-0.24	-0.14	-0.89	0.10	-0.06	0.09	-0.12	0.06	-0.24	-0.09
chrIII	224815	224874	.	-3.01	0.17	-0.17	0.03	0.02	-0.79	-0.03	-0.30	-0.23	-0.45	-0.33	-0.24	0.15	0.63	-2.16	-0.55
chrIII	112584	112643	.	-0.06	0.64	0.00	0.44	0.56	0.15	0.40	0.02	0.64	0.12	0.74	0.64	0.26	0.44	-0.62	0.46
chrXV	679285	679344	.	0.24	0.11	0.00	0.34	0.38	0.34	0.30	0.29	0.00	0.19	0.19	-0.10	0.06	0.84	0.56	-0.18
chrII	515808	515865	.	0.24	-0.41	0.23	-0.33	-0.41	0.23	0.00	0.08	0.00	0.47	0.22	-0.16	-0.08	-0.52	0.47	0.41
chrV	560267	560324	.	0.64	0.80	0.00	-0.25	0.26	-0.29	0.08	0.18	0.00	0.50	0.48	0.55	0.02	0.20	0.43	0.27
chrXVI	694437	694481	.	-0.35	-0.61	0.00	-0.12	-0.21	-0.50	-0.52	-0.29	0.00	-0.26	-0.24	-0.47	-0.67	0.26	-0.58	0.73
chrVI	3161	3214	.	-0.48	0.45	0.00	0.02	0.18	-0.51	0.06	-0.12	0.00	-0.39	-0.07	0.59	0.07	-0.09	-0.97	0.50
chrIII	50201	50259	.	-0.26	-0.07	-0.05	0.34	0.15	-0.38	-0.20	-0.43	-1.58	0.29	0.20	-0.31	-0.35	0.56	-0.31	0.14
chrXVI	470437	470481	.	-0.23	0.07	0.00	-0.19	-0.25	0.31	-0.29	-0.23	0.00	-0.47	-0.27	0.15	-0.39	0.16	0.39	0.55
chrXVI	566137	566196	.	-0.62	-0.53	0.00	-0.06	0.16	-0.33	0.02	-0.29	0.00	-0.28	-0.16	-0.74	0.19	-1.15	-1.25	-0.52
chrXV	669486	669544	.	0.45	-0.01	0.00	-0.24	-0.24	0.64	0.47	0.23	-1.49	0.35	0.09	0.13	0.34	0.54	0.90	0.30
chrX	362582	362629	.	0.38	-0.39	-0.05	-0.43	-0.45	-0.99	-0.09	-0.16	0.00	0.16	0.39	-0.00	-0.16	-0.55	-0.17	0.33
chrVII	45401	45460	.	0.31	0.07	0.00	-0.23	-0.44	0.63	0.12	0.47	0.00	0.34	0.15	0.24	0.28	-0.28	0.46	0.05
chrXIV	193459	193518	.	0.49	0.18	0.00	-0.40	-0.25	-0.07	0.27	0.19	0.00	-0.16	0.06	0.12	-0.10	-0.40	0.23	-0.46
chrIII	3801	3860	.	0.16	-1.48	0.00	1.31	-0.16	1.34	0.42	0.79	-1.14	0.09	-0.33	-1.25	0.38	-1.28	0.41	-1.03
chrXVI	413437	413494	.	-0.17	-0.26	0.00	0.19	0.44	0.14	-0.11	-0.01	-0.71	-0.15	0.16	0.08	-0.13	-0.45	-0.45	0.08
chrXI	503758	503808	.	0.15	-0.39	0.00	-0.41	-0.37	-0.77	-0.17	-0.32	0.00	-0.15	-0.03	-0.24	-0.38	0.23	0.27	0.12
chrIII	144086	144142	.	-0.02	0.12	0.00	-0.08	0.07	-0.23	-0.05	-0.28	0.00	-0.09	-0.08	0.42	0.01	0.09	0.00	0.01
chrIII	130586	130641	.	-0.50	0.12	0.00	0.54	0.51	0.08	0.39	0.07	0.00	-0.02	0.53	-0.34	0.43	0.19	-0.49	-0.27
chrXII	138515	138574	.	-1.28	-0.01	0.00	-0.31	0.24	-0.70	0.17	-0.52	1.43	-0.37	-0.10	-0.02	-0.12	-0.33	-0.96	-0.68
chrIII	142884	142943	.	0.10	0.48	0.00	0.11	0.10	0.09	0.17	0.23	0.00	0.28	0.35	-0.20	0.06	0.82	0.29	-0.07
chrIII	265821	265873	.	-0.23	-0.79	0.21	-0.14	-0.28	0.10	-0.07	0.04	0.00	0.08	0.02	-0.38	0.12	-0.47	-0.04	-0.85
chrXII	369068	369112	.	-0.45	-0.39	0.29	0.65	0.58	0.36	-0.01	-0.07	-0.79	0.05	0.37	-0.39	-0.06	-0.52	-0.44	-0.18
chrVIII	525756	525815	.	0.17	0.05	0.00	-0.16	-0.19	0.07	0.32	0.39	0.00	0.49	0.21	0.23	0.14	-0.10	0.45	0.48
chrIV	328067	328124	.	-1.48	0.07	0.86	0.17	0.51	-0.28	0.02	-0.26	0.00	-0.54	-0.25	0.26	-0.10	0.02	-1.00	-0.19
chrIII	152084	152143	.	0.56	0.37	0.16	-0.09	-0.02	-0.03	0.40	0.25	0.74	0.37	0.13	0.17	0.13	0.55	0.66	-0.64
chrVI	229001	229053	.	0.02	0.38	0.00	-0.17	-0.60	0.48	-0.28	-0.05	0.00	-0.21	-0.26	-0.06	-0.02	0.27	0.25	0.12
chrXI	513951	514010	.	-0.12	-0.37	0.00	0.29	0.53	0.14	0.10	-0.24	-1.35	-0.11	0.09	-0.19	-0.05	0.20	-0.26	-0.28
chrXVI	470938	470995	.	-0.57	-0.06	0.00	-0.35	-0.35	-0.11	-0.39	-0.46	0.00	-0.34	-0.62	-0.05	-0.52	0.69	-0.21	1.11
chrIII	227018	227062	.	-1.78	0.05	-0.25	0.06	0.28	-0.04	-0.15	-0.19	0.00	-0.32	-0.14	0.05	-0.13	-0.32	-1.30	-0.01
chrIV	433123	433172	.	-0.59	0.78	0.71	0.74	0.81	0.62	0.46	0.44	0.00	-0.07	0.35	0.64	0.61	1.03	0.01	0.14
chrIX	363129	363188	.	-0.05	0.06	0.00	-0.02	-0.01	-0.29	-0.10	-0.35	0.00	-0.55	-0.04	-0.25	0.20	-0.40	-0.87	-0.63
chrXVI	522538	522589	.	-0.13	0.13	-0.01	-0.05	0.05	-0.54	-0.13	-0.39	0.00	-0.25	0.00	-0.03	-0.07	-0.89	-0.34	0.01
chrXII	142715	142774	.	-0.63	0.46	0.00	-0.00	0.03	-0.35	0.02	-0.45	0.32	-0.43	-0.01	0.35	-0.17	-0.05	-0.69	-0.61
chrIII	251419	251466	.	-0.09	-0.92	0.27	-0.74	-0.90	0.35	-0.55	-0.34	0.00	-0.41	-0.37	-0.31	-0.22	0.17	-0.20	0.21
chrX	203262	203321	.	-0.03	0.48	0.00	0.15	0.28	0.31	0.59	0.26	0.00	0.34	0.32	0.38	0.34	0.27	0.26	-0.38
chrII	517608	517661	.	0.65	0.13	0.00	-0.22	-0.21	0.09	0.19	0.38	0.00	0.11	0.06	0.03	0.12	-0.41	0.20	-0.53
chrXVI	702436	702494	.	0.06	0.01	0.00	-0.16	-0.07	0.20	-0.28	-0.26	0.00	-0.20	-0.37	0.15	-0.25	0.38	0.52	0.20
chrIV	324165	324224	.	-0.02	0.42	0.00	0.16	0.18	-0.27	-0.04	-0.15	0.00	-0.28	0.12	0.06	-0.15	0.86	-1.05	0.81
chrXVI	552537	552596	.	-0.94	-0.50	0.00	-0.03	0.13	-0.33	0.09	-0.04	-1.36	0.16	0.23	-0.16	-0.15	-0.47	-0.79	0.62
chrVI	214296	214346	.	0.13	-0.58	0.00	-0.39	0.10	-0.42	-0.18	-0.29	0.90	-0.18	-0.16	-0.68	-0.43	-0.75	-0.01	0.08
chrXI	504051	504110	.	-0.12	-0.39	0.00	-0.51	-0.39	-0.98	-0.35	-0.48	0.00	-0.10	-0.37	-0.43	-0.29	0.06	-0.24	-0.46
chrIII	22604	22652	.	0.10	0.24	-0.55	-0.25	0.02	-0.71	-0.02	-0.06	0.00	-0.28	-0.02	0.39	-0.17	0.21	0.04	-0.47
chrIII	254714	254772	.	0.43	0.06	0.76	-0.04	-0.96	0.94	-0.01	0.51	0.00	0.23	-0.01	0.25	0.37	0.47	0.39	0.99
chrXVI	404443	404496	.	0.03	0.10	0.00	0.18	0.14	0.03	-0.24	-0.09	-0.07	-0.08	-0.07	-0.01	-0.22	0.79	0.64	0.46
chrXVI	404337	404385	.	0.28	0.21	0.36	0.17	0.36	0.13	-0.17	0.11	0.00	0.16	-0.03	0.21	-0.15	0.59	0.96	0.60
chrI	11916	11968	.	0.56	0.09	-0.31	-0.30	-0.24	0.10	0.10	0.52	0.00	0.34	0.28	0.46	0.35	0.26	0.75	0.35
chrXVI	451743	451793	.	0.63	0.10	0.00	0.61	0.60	0.63	0.47	0.27	0.00	0.30	0.31	-0.06	0.19	-0.09	0.91	-0.10
chrVI	203395	203453	.	-0.73	-0.05	2.28	0.21	0.28	-0.11	-0.02	-0.25	0.00	-0.31	-0.24	-0.10	0.05	-0.09	-1.26	-0.01
chrIV	472823	472867	.	0.09	1.02	0.12	0.46	0.01	0.30	-0.07	-0.35	0.00	-0.74	-0.73	0.51	-0.27	1.60	0.63	0.65
chrXVI	465637	465696	.	0.24	0.20	0.19	0.06	0.08	0.31	-0.09	-0.02	0.00	0.14	-0.10	-0.40	-0.04	-0.24	0.30	-0.24
chrVI	248996	249055	.	-0.32	-0.36	0.00	0.12	-0.51	0.11	-0.28	-0.10	0.00	0.13	-0.02	-0.59	-0.02	-0.26	-0.10	-0.34
chrVI	225407	225451	.	0.22	0.08	-0.09	0.25	0.19	0.61	-0.33	-0.12	0.00	0.12	-0.35	-0.12	-0.06	0.79	0.93	0.64
chrIII	249623	249670	.	0.33	-0.14	0.00	-0.70	-0.53	0.74	-0.43	0.07	0.00	0.15	0.03	-0.12	-0.13	-0.11	0.39	-0.25
chrV	568365	568414	.	-0.72	-0.05	0.00	0.12	0.31	-0.24	0.02	0.01	0.00	0.23	0.34	-0.10	0.01	-0.05	-0.70	-0.14
chrVII	9903	9960	.	0.08	0.16	-0.05	-0.05	-0.12	-0.20	0.15	0.11	0.00	0.20	0.30	0.00	-0.21	0.27	-0.10	0.17
chrXI	508959	509006	.	0.36	0.01	-0.47	-0.12	0.00	-0.34	-0.16	-0.19	0.00	0.16	0.32	0.27	-0.20	-0.45	-0.22	-0.06
chrIV	377770	377827	.	-0.16	-0.45	0.00	0.01	-0.40	0.62	-0.38	-0.07	-0.07	0.13	-0.43	-0.18	0.06	-0.66	-0.06	-0.48
chrXV	613085	613144	.	-0.15	-0.04	0.00	-0.33	-0.56	0.21	-0.29	-0.32	0.00	-0.45	-0.34	-0.29	-0.30	0.08	0.03	-0.11
chrII	507008	507064	.	0.24	0.05	0.00	-0.32	-0.20	0.30	0.21	0.61	0.00	0.41	0.27	0.29	0.15	0.04	0.34	-0.34
chrIV	328667	328719	.	-1.62	0.68	0.00	0.10	0.19	-0.12	0.17	-0.04	0.00	-0.45	-0.11	0.39	-0.09	0.67	-0.82	-0.10
chrXIV	84030	84089	.	0.32	0.70	-0.48	-0.04	-0.08	-0.60	0.07	-0.20	-1.01	0.07	-0.12	0.40	0.02	-0.31	-0.45	0.36
chrIV	439215	439261	.	-0.58	0.28	-0.01	0.35	0.52	0.25	0.07	-0.23	0.00	-0.14	0.29	0.09	0.19	-0.21	-0.34	-0.02
chrX	389279	389338	.	-0.48	-0.75	0.00	-0.43	-0.03	-0.45	-0.34	-0.15	0.00	0.25	-0.02	-0.27	-0.33	-0.35	0.01	0.17
chrIII	91703	91761	.	0.34	-0.05	0.15	-0.05	-0.16	0.33	-0.45	0.10	0.00	0.43	-0.11	0.07	0.32	-1.79	0.81	-0.34
chrXV	582585	582644	.	-0.13	-0.39	0.00	-0.20	-0.61	0.36	-0.01	0.22	0.00	0.07	-0.39	-0.56	0.09	-0.13	0.26	-0.83
chrIV	1238581	1238640	.	0.05	0.06	-0.31	-0.01	-0.17	-0.12	-0.11	-0.14	0.00	-0.26	-0.37	-0.06	-0.27	0.41	-0.00	0.03
chrXII	232587	232634	.	-1.21	-0.49	0.00	0.84	0.91	0.85	0.11	0.43	-0.19	0.34	0.35	-0.62	0.01	0.02	-0.37	-0.35
chrIII	22801	22852	.	0.04	0.15	-0.33	-0.13	0.02	-0.28	0.01	0.18	0.00	-0.15	-0.06	0.29	-0.26	0.14	0.38	0.41
chrIII	144484	144543	.	-0.04	-0.25	0.00	-0.22	-0.01	-0.51	-0.45	-0.27	0.00	-0.23	-0.34	0.05	-0.40	-0.73	0.09	0.11
chrVI	246502	246549	.	0.23	-0.41	0.00	0.11	-0.30	0.81	0.02	0.13	0.00	0.25	-0.00	-0.12	0.17	-0.64	0.67	0.31
chrXVI	703936	703995	.	0.17	-0.45	0.42	-0.42	-0.43	-0.26	-0.22	-0.05	0.00	0.13	-0.22	-0.42	-0.24	-0.70	0.00	0.20
chrVI	247196	247255	.	0.29	0.59	0.00	0.16	-0.20	0.95	0.25	0.27	0.00	-0.02	0.49	0.05	0.38	0.50	1.00	0.07
chrXI	507254	507308	.	0.33	-0.36	0.29	-0.34	-0.00	-0.47	-0.29	-0.31	0.00	0.17	0.10	-0.29	-0.06	-0.61	-0.13	-0.75
chrVI	230598	230655	.	-0.40	-0.36	0.00	-0.31	-0.62	0.10	-0.23	-0.20	0.00	-0.41	-0.74	-0.20	-0.06	-0.74	0.14	-0.92
chrIV	1241486	1241538	.	0.04	0.20	0.80	-0.06	0.03	-0.16	-0.09	-0.23	0.00	-0.33	-0.17	0.36	0.05	-1.07	0.01	0.01
chrV	534865	534924	.	0.36	-0.05	0.00	-0.20	-0.81	0.63	-0.31	-0.12	0.00	0.07	0.01	-0.33	0.15	-0.38	0.13	-0.43
chrV	549565	549624	.	-0.46	0.36	0.00	-0.80	-0.71	-1.14	-0.06	-0.14	0.00	0.08	0.13	0.08	0.14	0.66	-1.02	-0.31
chrIII	307814	307858	.	-0.26	0.34	0.20	-0.30	-0.07	-0.46	-0.10	-0.20	0.00	-0.14	-0.28	0.32	0.05	-0.03	-0.41	0.19
chrXVI	475042	475089	.	0.47	0.02	0.00	0.09	-0.32	0.86	0.14	0.25	-0.03	0.20	-0.10	-0.21	0.41	-0.25	0.67	-0.05
chrIII	4101	4160	.	0.59	-0.22	0.00	1.13	0.28	1.33	0.92	0.85	0.00	0.61	0.47	-0.42	0.57	0.27	1.19	-0.06
chrXI	526257	526310	.	0.25	-0.35	-0.05	-0.38	0.12	-0.59	-0.43	-0.41	0.00	-0.10	-0.23	-0.22	-0.55	-0.17	-0.43	0.18
chrIV	460017	460067	.	-0.85	-0.02	0.00	0.20	0.16	-0.18	-0.12	-0.37	0.00	-0.64	-0.33	0.01	0.08	-0.49	-1.06	-0.48
chrVII	75203	75262	.	-0.09	-0.20	0.00	-0.14	0.05	0.06	-0.02	-0.12	0.00	0.14	-0.35	-0.07	0.10	-0.36	0.65	-0.08
chrIII	44501	44560	.	-0.97	-0.21	0.00	0.14	0.01	-0.33	-0.05	-0.29	0.00	-0.43	-0.02	-0.08	0.10	0.20	-1.06	-0.13
chrXV	587987	588043	.	0.27	-0.72	0.14	0.06	-0.10	0.66	-0.17	-0.12	0.00	0.07	-0.03	-0.74	0.27	-0.39	0.49	0.13
chrXIV	92837	92885	.	-0.32	-0.06	0.00	0.16	0.23	-0.16	-0.09	-0.34	0.00	-0.42	-0.13	0.02	0.11	-0.09	-0.50	0.07
chrXIV	110730	110789	.	0.78	-0.40	0.00	-0.18	-0.17	0.87	0.22	0.47	0.00	0.40	0.04	-0.92	0.20	-0.60	1.08	-0.18
chrIII	131184	131236	.	-1.51	-0.90	0.00	0.27	0.39	-0.11	0.03	-0.01	-0.96	-0.28	-0.12	-0.72	-0.10	-0.32	-0.98	-0.43
chrIII	302414	302473	.	0.46	-0.80	0.00	-0.30	-0.42	0.39	0.04	0.47	0.00	0.54	0.40	-0.48	0.20	-0.52	0.40	-0.08
chrV	536467	536511	.	0.39	0.47	0.00	0.02	-0.19	0.77	0.11	0.33	0.00	0.42	0.38	0.41	0.08	-0.52	0.79	0.27
chrVI	71393	71452	.	0.12	-0.09	0.21	-0.32	-0.30	-0.06	0.08	-0.07	0.00	0.12	-0.27	-0.19	0.08	-0.67	0.22	-0.44
chrX	366895	366939	.	0.23	0.08	0.20	0.04	0.00	-0.58	-0.03	-0.21	0.01	-0.27	-0.30	0.30	-0.23	0.58	-0.84	0.35
chrXIV	183859	183918	.	0.38	0.20	1.41	-0.11	-0.14	0.50	-0.06	0.19	0.92	-0.19	-0.39	0.30	0.12	0.37	0.32	-0.07
chrXIV	110031	110089	.	0.02	-0.54	0.00	-0.50	-0.43	0.45	-0.35	0.12	0.00	-0.01	-0.05	-0.74	0.08	-0.26	0.30	0.07
chrIV	366778	366823	.	0.49	0.06	0.23	0.95	0.01	1.07	0.27	0.35	0.00	0.31	0.09	-0.19	0.46	0.00	0.67	0.03
chrIII	268216	268267	.	1.20	-1.47	0.08	0.79	0.57	1.11	1.11	1.20	0.00	1.20	0.79	-1.28	0.84	-0.69	1.36	-1.44
chrVI	199495	199554	.	-2.89	-0.04	0.00	-0.12	-0.09	-0.60	0.25	0.03	0.00	-0.66	-0.58	-0.17	-0.08	-0.14	-2.03	-1.20
chrXV	664385	664444	.	0.33	0.26	0.00	-0.21	-0.20	0.32	0.30	0.12	0.00	0.16	0.07	0.03	-0.09	-0.22	0.67	-0.33
chrXII	388167	388212	.	0.34	-0.73	0.37	0.30	0.61	0.11	0.33	0.10	0.00	0.07	-0.06	-0.42	0.08	-0.75	0.60	-0.12
chrIX	376834	376885	.	0.63	0.57	0.00	-0.19	-0.24	0.83	-0.14	0.30	0.47	0.22	0.58	0.47	0.14	-0.12	0.87	0.32
chrVI	211510	211554	.	0.75	0.29	-0.07	-0.06	0.28	-0.72	0.10	-0.07	0.00	0.60	0.29	0.15	0.09	0.21	0.28	0.00
chrXIV	113033	113084	.	0.99	-0.83	0.00	0.21	0.20	1.05	0.70	0.78	0.00	0.29	0.13	-0.91	0.78	-0.29	0.75	-0.81
chrV	272429	272488	.	0.48	0.37	0.00	-0.11	0.10	0.25	0.27	0.34	0.00	0.37	0.21	0.14	0.26	0.64	0.65	0.03
chrIV	394168	394227	.	0.18	0.15	-0.75	-0.01	0.18	-0.23	0.18	0.19	0.00	0.22	0.16	0.13	0.11	-0.20	0.42	0.16
chrXIV	520833	520883	.	-0.07	-0.11	-0.56	-0.22	-0.22	-0.26	-0.07	-0.11	0.00	-0.25	-0.30	-0.23	0.14	-0.56	-0.34	-0.15
chrXVI	682440	682496	.	0.34	0.42	0.01	0.17	0.19	-0.01	0.23	0.40	0.00	0.26	0.58	0.52	0.14	-0.02	0.28	0.09
chrVI	224795	224854	.	-0.37	-0.57	-0.14	-0.20	-0.55	-0.04	-0.84	-0.39	0.97	-0.31	-0.43	-0.52	-0.38	-0.47	0.41	-0.81
chrIII	301914	301973	.	0.22	-0.82	0.00	-0.19	-0.45	0.47	-0.15	0.10	0.00	0.30	-0.01	-0.48	0.09	-0.51	0.53	0.01
chrXVI	538538	538595	.	0.26	0.04	0.00	-0.09	-0.31	0.50	0.07	0.20	0.00	0.17	0.18	0.22	0.12	-0.48	0.38	-0.10
chrXII	147115	147174	.	-0.40	0.13	0.77	-0.06	-0.06	-0.75	-0.03	-0.35	0.00	-0.52	-0.35	-0.03	-0.13	-0.37	-0.93	0.87
chrXV	624585	624644	.	0.28	0.30	0.24	0.17	-0.15	0.18	-0.05	0.27	0.00	0.21	0.01	0.21	0.34	0.02	0.35	-0.96
chrVI	80993	81052	.	0.74	-0.33	0.00	0.16	-0.28	0.77	0.07	0.47	0.00	0.46	0.11	-0.28	0.35	-0.46	0.67	0.45
chrXIV	85730	85787	.	-0.08	0.39	0.00	0.43	0.63	-0.02	0.36	0.08	0.00	0.04	0.10	0.52	0.18	0.92	-0.26	-0.47
chrII	513106	513165	.	0.23	-0.41	0.00	-0.19	-0.19	0.32	0.00	0.50	0.00	0.47	0.08	-0.32	0.06	0.19	0.55	-0.00
chrIV	334965	335024	.	-0.20	-0.25	0.00	0.43	0.44	-0.22	0.00	-0.11	0.14	0.00	0.07	0.04	-0.09	-0.07	-0.91	0.40
chrIV	464828	464872	.	-1.17	0.17	0.00	0.50	0.49	-0.36	-0.05	-0.24	0.00	-0.40	-0.05	-0.25	-0.03	0.28	-0.91	0.15
chrVII	58705	58761	.	0.28	0.38	0.00	0.42	0.16	-0.11	-0.05	-0.07	0.14	-0.40	-0.40	0.06	-0.18	0.04	0.08	0.61
chrIII	85202	85259	.	0.10	-0.01	0.00	0.51	0.33	0.46	0.24	0.21	0.00	0.54	0.46	-0.00	0.20	-0.03	0.11	0.17
chrXVI	557537	557589	.	0.22	0.12	0.00	0.17	0.62	0.01	0.09	0.12	0.00	0.18	0.43	0.47	0.27	0.34	-0.22	0.71
chrIV	311268	311320	.	-0.48	-0.15	-0.96	-0.04	0.13	-0.23	-0.06	0.03	0.00	0.15	-0.15	0.04	-0.24	-0.18	0.04	0.48
chrIII	304314	304373	.	0.19	-0.19	0.00	-0.35	-0.18	-0.15	0.04	-0.01	0.03	0.17	0.23	-0.23	0.16	-0.46	0.05	-0.18
chrXVI	537837	537890	.	0.16	0.30	0.83	-0.21	-0.53	0.26	-0.09	0.00	0.21	0.27	0.04	0.17	-0.07	0.03	0.41	-0.25
chrXVI	398842	398894	.	-0.18	-0.16	-0.35	-0.51	-0.30	-0.33	-0.19	-0.21	0.00	-0.08	-0.23	0.16	-0.32	-0.48	0.09	0.20
chrIII	24108	24157	.	0.34	0.18	-0.42	-0.20	-0.04	-0.14	-0.34	-0.04	0.00	-0.20	-0.12	0.04	0.10	-0.09	0.45	-0.20
chrXI	509951	510010	.	0.33	-0.27	0.00	-0.08	0.27	-0.74	-0.05	-0.24	0.00	-0.06	-0.18	-0.09	-0.22	-0.56	-0.81	-0.40
chrIII	73104	73160	.	-1.73	-1.25	0.85	0.66	0.71	0.39	0.53	0.35	0.00	-0.13	-0.16	-1.09	0.61	-0.82	-0.90	-0.97
chrIII	140789	140843	.	0.64	-0.24	0.00	0.14	0.26	-0.20	0.20	0.35	0.00	0.23	0.61	0.29	0.19	-0.36	-0.03	0.27
chrXII	363355	363414	.	-0.34	0.05	0.66	-0.11	0.14	-1.09	0.12	-0.27	-0.02	-0.37	-0.36	-0.06	-0.20	-0.04	-0.66	0.59
chrIII	63701	63759	.	0.18	-0.48	-0.02	-0.02	0.07	-0.73	-0.02	-0.02	0.01	0.14	-0.24	-0.01	-0.03	-0.47	-0.38	-0.04
chrXI	498751	498810	.	0.49	0.15	0.00	-0.07	-0.14	0.26	0.08	0.47	0.04	0.48	0.34	0.12	0.18	-0.20	0.66	0.09
chrIII	281014	281073	.	-0.31	-0.11	-0.38	-0.22	-0.47	0.01	-0.46	-0.42	0.84	-0.69	-0.41	-0.35	-0.13	-1.18	0.15	-0.66
chrIV	340265	340324	.	0.45	0.82	-0.48	0.28	-0.01	-0.07	0.09	0.24	0.00	0.06	0.24	0.47	-0.29	1.23	0.58	-0.14
chrI	31045	31104	.	-0.20	0.92	0.00	-0.35	-0.25	-0.56	0.56	0.13	-0.20	0.08	0.36	0.69	0.32	-0.73	-0.36	0.16
chrVI	194395	194452	.	-0.67	0.27	0.72	0.28	0.37	0.01	0.26	0.15	0.00	-0.21	0.28	-0.07	-0.12	-0.17	-0.90	-0.50
chrIV	1255481	1255540	.	0.00	0.14	-0.94	-0.22	-0.78	0.33	-0.27	-0.15	0.00	-0.15	0.01	-0.10	-0.40	-0.34	0.35	0.13
chrIV	440425	440471	.	-0.62	0.17	-0.40	0.34	0.18	-0.27	-0.09	-0.04	0.00	-0.46	-0.18	0.11	0.05	0.51	-0.87	-0.75
chrVII	80103	80162	.	0.11	-0.21	0.00	-0.08	-0.11	0.36	0.17	0.41	0.00	0.62	0.14	-0.31	0.12	0.08	0.69	-0.05
chrII	468212	468265	.	0.05	-0.39	0.03	-0.50	-0.40	0.27	-0.20	-0.01	0.00	0.32	-0.05	-0.13	-0.32	-0.54	0.47	-0.34
chrXVI	552037	552081	.	-0.36	0.00	-1.57	-0.00	0.07	-0.16	0.12	0.12	0.00	-0.09	0.22	0.03	0.09	0.40	0.07	-0.70
chrI	21644	21691	.	0.56	0.63	-0.42	0.00	-0.28	0.47	0.52	0.76	-1.09	0.53	0.32	0.39	0.46	0.39	1.00	0.06
chrV	291731	291778	.	0.00	0.23	-0.01	0.36	0.23	-0.17	0.33	0.06	0.83	0.08	0.20	0.10	0.22	0.25	-0.31	0.56
chrVI	207295	207354	.	0.27	0.42	0.00	-0.04	0.54	-0.51	0.21	-0.05	0.00	-0.33	-0.35	0.31	-0.07	0.48	-0.53	0.67
chrVI	264196	264253	.	0.53	-0.02	0.00	0.49	0.11	0.95	0.24	0.29	0.00	0.04	-0.01	-0.03	0.16	0.13	0.71	0.29
chrXIV	75242	75289	.	0.26	-0.12	0.00	-0.81	-0.42	-0.53	-0.10	-0.25	0.00	-0.08	-0.19	-0.11	-0.19	-0.06	0.21	-0.66
chrXII	211478	211537	.	0.46	-0.35	0.00	-0.30	-0.25	-0.05	-0.19	-0.25	0.00	-0.04	-0.02	-0.40	-0.26	-0.46	0.69	-0.32
chrXV	651385	651444	.	0.37	0.31	0.00	-0.06	-0.02	0.10	-0.11	-0.08	0.00	-0.18	0.18	0.53	-0.10	-0.18	0.28	-0.18
chrV	561166	561223	.	0.79	0.66	0.00	-0.04	0.28	-0.09	0.50	0.56	0.00	0.37	0.54	0.39	0.37	0.97	0.71	0.39
chrXV	648685	648744	.	-0.08	0.40	0.00	0.40	0.03	0.45	-0.23	-0.33	0.00	-0.30	-0.32	0.31	-0.15	0.81	0.31	0.65
chrXVI	563537	563589	.	-1.53	0.15	0.24	0.01	0.03	-0.31	0.23	0.14	0.00	0.07	0.04	0.11	0.18	0.04	-0.85	-0.09
chrIII	31501	31560	.	0.20	0.35	0.00	0.35	0.61	-0.10	0.42	-0.10	1.04	-0.36	-0.26	0.53	0.17	0.09	-0.16	0.48
chrVI	226097	226153	.	-0.68	-0.58	0.00	-0.11	-0.04	-0.18	-0.56	-0.49	0.00	-0.23	-0.46	-0.64	-0.36	0.17	-0.28	0.15
chrXVI	678047	678095	.	0.34	0.22	0.00	0.00	0.12	0.16	-0.05	-0.01	0.00	0.04	0.16	0.31	-0.04	0.56	0.12	0.25
chrIV	1257481	1257540	.	0.00	-0.17	0.00	-0.17	-0.45	0.55	-0.00	0.13	-0.41	-0.18	-0.14	-0.30	0.26	-0.09	0.18	0.10
chrIII	303215	303270	.	0.66	0.16	0.00	-0.10	-0.21	0.76	0.20	0.51	0.00	0.48	0.07	-0.25	0.30	-0.01	0.88	-0.43
chrXII	228778	228837	.	-1.73	0.04	0.00	0.44	0.68	-0.07	0.13	-0.35	0.00	-0.33	0.23	-0.38	0.17	-0.29	-1.40	-0.35
chrVI	263308	263354	.	-0.06	-0.31	-0.68	0.38	0.22	0.29	0.15	0.11	0.00	-0.12	-0.30	-0.20	0.25	-0.25	0.15	-1.21
chrXIV	212759	212818	.	-0.34	-0.11	0.00	0.46	-0.41	0.46	0.09	-0.01	0.00	-0.16	-0.44	0.05	0.16	-0.48	0.21	0.12
chrI	162536	162588	.	-0.10	-0.39	0.26	-0.22	-0.12	-0.24	0.01	-0.10	0.00	-0.14	-0.09	-0.24	0.12	-0.50	-0.34	-0.47
chrIV	443013	443071	.	0.45	0.53	-0.35	0.50	0.87	0.13	0.65	0.46	0.00	0.27	0.31	0.33	0.54	0.08	-0.31	0.79
chrIX	364729	364788	.	0.47	0.68	0.00	0.24	0.28	-0.06	0.34	0.25	0.00	0.30	0.56	0.47	0.26	-0.05	-0.04	0.12
chrIV	359665	359724	.	0.06	0.08	0.00	0.48	-0.13	0.98	-0.43	-0.28	0.00	-0.50	-0.21	-0.53	-0.28	0.13	0.45	-0.53
chrIV	338669	338724	.	-0.43	0.05	0.00	-0.17	0.07	-0.63	-0.27	-0.39	0.00	-0.57	-0.39	0.03	-0.32	-0.26	-1.12	0.51
chrXII	393163	393211	.	0.20	-0.12	-0.42	-0.78	-0.21	-0.43	-0.27	-0.09	0.00	0.24	0.07	0.20	-0.29	-0.43	0.33	-0.99
chrIV	1526537	1526586	.	-0.79	0.40	0.00	0.07	0.22	-0.33	0.13	-0.27	0.00	-0.48	-0.08	0.57	0.12	0.04	-0.98	0.16
chrV	264629	264680	.	-0.06	0.23	0.00	-0.08	-0.11	0.40	-0.34	-0.29	0.00	-0.35	-0.22	-0.14	-0.31	-0.46	0.34	-0.04
chrXVI	575839	575896	.	0.41	0.41	0.00	0.28	0.20	-0.05	-0.03	0.22	0.00	0.03	0.13	-0.19	0.20	0.35	0.23	-0.06
chrXVI	572637	572696	.	0.14	0.22	0.00	0.11	0.30	0.02	0.08	-0.26	0.00	-0.18	-0.23	-0.15	-0.02	-0.12	0.29	0.01
chrIV	368565	368624	.	0.39	-0.11	-0.92	1.22	-0.24	1.62	0.52	0.58	0.00	0.22	-0.10	-0.38	0.59	0.36	0.91	0.30
chrX	359981	360038	.	0.23	0.41	0.10	-0.33	-0.31	-0.30	0.24	0.14	1.32	0.35	0.38	0.33	0.28	0.49	0.53	-0.32
chrVII	28006	28057	.	-0.03	-0.31	0.28	-0.33	-0.39	-0.21	-0.02	-0.29	0.00	-0.35	-0.18	-0.03	-0.40	-0.64	0.25	-0.56
chrIII	247914	247973	.	-0.62	-0.97	-1.45	-0.65	-0.51	-0.44	-1.06	-0.27	0.05	0.03	-0.25	-0.97	-0.35	-1.69	-0.47	-3.46
chrVII	56102	56161	.	0.11	0.23	0.00	0.08	0.02	0.05	-0.23	-0.11	0.00	0.11	-0.25	-0.17	-0.43	0.90	0.53	0.00
chrIII	252624	252673	.	0.52	0.05	0.00	-0.27	-0.29	1.29	-0.10	0.40	0.00	0.52	0.23	0.13	0.30	-0.15	0.87	0.12
chrXVI	452044	452095	.	0.38	-0.54	0.00	0.24	0.30	0.02	0.01	-0.17	0.00	-0.12	0.04	-0.66	-0.25	-0.72	0.02	-0.52
chrXII	234478	234537	.	-0.40	0.47	0.00	1.00	0.89	0.56	0.22	-0.01	0.00	-0.08	0.11	-0.42	0.20	0.38	-0.44	0.49
chrIV	436615	436659	.	-1.49	0.21	0.00	0.32	0.47	-0.38	0.30	0.01	-0.41	-0.24	-0.26	0.38	0.24	0.43	-1.28	-0.11
chrVI	242197	242249	.	0.28	0.12	-0.64	0.08	-0.55	0.93	0.17	0.11	0.00	0.04	0.28	-0.13	0.28	0.08	0.71	-0.04
chrXVI	704836	704895	.	0.16	-0.43	-0.39	-0.29	-0.21	0.09	0.13	0.26	0.00	0.28	0.10	-0.18	-0.03	-0.28	0.60	-0.33
chrXVI	481837	481896	.	-0.03	-0.26	0.00	0.34	-0.34	0.73	-0.44	0.07	0.93	-0.09	-0.20	-0.21	-0.03	0.77	0.22	0.86
chrXI	515463	515510	.	-0.53	0.04	-0.55	0.16	0.25	-0.13	-0.19	-0.11	0.00	-0.13	0.05	-0.01	-0.12	-0.01	-0.39	0.11
chrXVI	58625	58680	.	0.17	-0.30	0.00	-0.21	-0.10	-0.03	-0.27	-0.00	0.00	0.28	0.30	-0.17	-0.14	-0.14	-0.16	0.06
chrIII	237523	237569	.	0.06	-0.22	0.05	-0.32	-0.34	-0.75	-0.35	-0.41	0.00	0.03	-0.04	-0.11	-0.42	-0.31	-0.21	-0.26
chrIII	92702	92761	.	-0.22	-0.28	0.00	0.16	0.06	0.06	-0.50	-0.27	0.00	-0.02	-0.30	-0.59	0.24	-0.98	0.12	-0.41
chrXI	513063	513108	.	-0.38	0.25	0.00	0.38	0.37	0.10	-0.18	-0.38	0.24	-0.17	-0.12	-0.13	0.13	-0.02	-0.18	0.29
chrIII	67403	67447	.	-0.27	-0.02	0.01	0.24	0.52	0.25	-0.41	-0.40	0.00	-0.47	-0.31	-0.01	-0.49	-0.17	-0.31	0.06
chrVI	226896	226955	.	0.26	-0.17	0.00	-0.03	-0.35	0.53	-0.23	0.00	0.00	-0.04	-0.04	-0.15	-0.36	0.07	1.06	0.64
chrII	514206	514265	.	0.41	-0.51	0.00	-0.47	-0.51	0.05	-0.08	0.16	0.00	0.09	-0.10	-0.38	0.02	-0.62	0.25	0.19
chrV	296929	296986	.	-0.48	-0.02	-0.75	-0.23	-0.09	-0.63	-0.66	-0.58	0.00	-0.95	-0.91	-0.18	-0.49	-0.31	-0.54	-0.30
chrXII	156515	156574	.	-1.49	0.69	0.00	-0.19	-0.01	-0.57	0.39	0.03	0.00	-0.48	-0.29	0.25	0.08	0.38	-0.99	-0.43
chrXVI	469345	469395	.	0.15	-0.23	0.00	-0.17	-0.37	-0.02	-0.01	0.16	0.07	-0.07	-0.27	0.02	0.05	0.03	0.30	-0.48
chrVI	57692	57751	.	-0.02	0.12	-0.08	-0.04	-0.15	0.07	-0.18	-0.36	0.00	-0.62	-0.56	-0.03	0.02	0.37	0.08	-0.58
chrXII	238078	238137	.	-0.04	0.24	0.00	0.08	0.24	-0.32	-0.10	-0.20	0.00	-0.39	0.06	0.10	-0.04	-0.36	-0.75	0.01
chrIX	375634	375683	.	-0.61	-0.53	0.00	-0.64	-0.69	-0.16	-0.64	-0.36	0.00	-0.28	-0.39	-0.35	-0.51	-1.21	-0.12	-0.43
chrVI	267596	267655	.	-0.44	-0.42	0.24	0.03	-0.23	0.41	0.06	0.26	0.00	-0.15	-0.33	-0.25	0.06	-0.11	-0.06	-0.12
chrIX	352029	352084	.	0.38	0.20	-0.04	-0.17	0.15	-0.42	-0.06	-0.14	0.00	-0.25	0.10	0.45	0.15	-0.40	-0.38	-0.80
chrXII	224678	224737	.	0.09	0.18	0.00	-0.02	0.15	-0.31	0.01	-0.14	0.00	-0.05	0.23	-0.01	-0.11	0.45	-0.82	-0.91
chrXIV	214959	215017	.	0.23	0.43	0.00	0.59	0.00	1.15	0.08	0.14	0.00	0.00	-0.11	0.41	0.31	0.39	0.73	0.04
chrI	12755	12804	.	0.15	-0.02	0.00	-0.46	-0.81	0.26	-0.00	0.50	0.00	0.20	-0.16	-0.48	0.08	-0.44	0.41	0.13
chrIII	248115	248167	.	0.32	0.02	-0.01	-0.22	-0.10	0.65	-0.16	0.45	0.00	0.43	0.45	0.10	0.16	0.36	0.39	-0.10
chrVI	50491	50535	.	0.09	-0.01	-0.47	-0.12	-0.62	0.56	-0.25	0.15	0.00	-0.46	-0.14	-0.12	0.13	-1.09	0.43	0.02
chrIV	450113	450172	.	0.34	0.16	0.00	-0.17	0.14	-0.47	0.19	-0.25	0.00	0.03	0.20	-0.31	-0.15	0.60	0.10	-0.67
chrXV	675585	675644	.	0.69	0.28	0.00	0.07	0.14	0.36	0.31	0.12	0.00	0.16	0.56	-0.11	0.19	0.53	0.60	0.28
chrIII	308914	308973	.	0.29	0.27	0.00	-0.14	-0.14	0.12	0.01	0.28	0.00	0.17	0.41	0.02	0.15	0.31	0.52	-0.38
chrIII	234429	234474	.	0.01	-0.19	0.00	-0.25	0.13	-0.71	-0.18	-0.35	-0.15	-0.01	-0.07	-0.07	-0.28	-0.30	-0.89	-0.15
chrXVI	529037	529096	.	-0.07	-0.43	-0.18	-0.42	-0.28	0.03	-0.24	-0.22	0.00	-0.30	-0.43	-0.48	-0.06	-0.46	0.43	-0.82
chrIII	220015	220074	.	-0.80	0.30	0.00	0.18	0.40	-1.03	0.07	-0.28	0.00	-0.30	-0.24	0.16	-0.07	-0.04	-1.58	-0.23
chrIII	268689	268739	.	1.21	-1.36	0.00	0.65	0.54	1.19	1.23	1.33	0.00	1.24	1.06	-1.23	1.19	-1.23	1.36	-2.03
chrIII	210515	210572	.	0.29	0.52	0.00	-0.10	0.24	-0.43	-0.29	-0.29	0.74	0.16	0.00	0.39	-0.30	-0.03	0.44	0.64
chrXVI	566437	566496	.	-0.56	-0.41	0.00	0.19	0.28	-0.11	0.26	0.08	0.00	-0.09	0.12	-0.54	-0.08	-0.44	-0.51	-0.01
chrXI	515051	515110	.	-0.47	-0.42	0.00	0.47	0.55	0.13	-0.14	-0.25	0.00	0.13	0.16	-0.24	-0.09	0.14	-0.20	-0.16
chrIII	211521	211574	.	-0.29	-0.01	-0.37	-0.31	-0.21	-0.84	-0.59	-0.57	0.00	0.07	-0.28	-0.12	-0.54	0.09	-0.21	-0.30
chrXV	639191	639235	.	0.40	0.15	-1.80	0.39	-0.22	1.02	0.14	0.47	0.00	0.49	-0.09	0.21	0.41	0.44	0.74	0.43
chrII	519407	519465	.	-0.46	-0.33	0.00	-0.37	-0.71	0.12	0.02	0.09	0.00	0.29	0.01	-0.17	-0.15	0.20	0.02	-0.42
chrVII	62208	62261	.	-0.31	-0.10	0.00	-0.04	-0.04	-0.53	-0.10	-0.11	0.00	-0.03	-0.21	0.06	-0.09	0.38	-0.74	-0.24
chrXI	532051	532103	.	0.52	0.25	-0.07	-0.24	-0.12	-0.18	0.14	0.02	0.00	0.02	0.02	0.24	0.08	0.18	0.58	0.31
chrIII	66507	66552	.	0.37	0.06	0.28	0.18	0.27	0.03	-0.41	-0.24	0.00	-0.31	-0.19	-0.02	-0.54	0.04	-0.32	0.10
chrIII	272416	272473	.	0.89	-1.06	0.00	0.33	0.19	0.47	0.66	0.77	0.00	0.68	0.60	-0.69	0.47	-0.60	0.63	-0.97
chrV	539466	539523	.	0.29	-0.14	0.00	-0.09	0.02	0.28	-0.22	-0.01	0.00	0.30	0.14	-0.03	-0.31	-0.02	-0.17	-0.09
chrIV	432613	432671	.	-1.22	0.14	-0.21	0.69	0.72	0.20	0.37	-0.14	-1.84	-0.24	-0.32	0.06	-0.14	0.01	-0.62	0.41
chrXIV	111731	111787	.	0.55	-1.21	0.00	-0.36	-0.17	0.57	0.10	0.55	-0.32	0.77	0.40	-1.05	0.45	-1.10	0.66	-1.28
chrIII	118984	119043	.	0.08	0.44	0.04	0.10	0.38	-0.51	0.43	0.07	-0.36	0.44	0.05	0.24	0.02	0.63	-0.18	0.03
chrXII	226182	226236	.	-0.70	-0.17	-1.22	-0.10	0.12	-0.35	-0.12	-0.26	0.00	-0.45	-0.33	0.06	-0.05	-0.40	-0.90	-0.83
chrXIV	70540	70585	.	-0.07	-0.13	0.00	-0.66	-0.26	-0.57	-0.11	-0.12	0.00	0.27	-0.04	-0.10	-0.06	0.42	-0.03	0.02
chrXII	166315	166374	.	0.14	0.03	-0.28	-0.10	-0.03	-0.28	-0.31	-0.24	0.00	-0.08	-0.12	-0.09	-0.34	-0.07	0.05	-0.34
chrV	547278	547323	.	0.46	-0.28	-0.39	0.07	0.41	0.10	0.29	0.35	0.00	0.53	0.23	0.11	0.08	0.27	0.16	0.36
chrXVI	568040	568091	.	-0.74	-0.73	-0.04	0.08	0.12	-0.30	-0.23	-0.19	0.00	-0.04	0.11	-0.65	0.03	-0.14	-0.99	-1.14
chrIII	240715	240774	.	-0.56	0.44	0.00	0.04	-0.17	-0.58	-0.38	-0.53	0.00	-0.21	-0.31	0.08	-0.32	0.57	-0.31	-0.29
chrIV	331564	331623	.	-1.21	-0.35	0.00	0.24	0.43	0.12	-0.51	-0.57	0.00	-0.52	-0.23	-0.16	-0.30	-0.19	-0.58	0.54
chrVI	252896	252955	.	0.27	-0.32	0.00	-0.04	-0.01	0.45	-0.06	0.09	0.00	-0.05	-0.05	-0.28	-0.28	0.24	0.19	-0.42
chrX	371979	372035	.	-0.85	-0.11	0.00	-0.03	0.20	-0.35	-0.27	-0.26	-0.21	-0.31	0.07	0.33	-0.20	-0.51	-0.87	-0.01
chrIV	447720	447767	.	-0.16	0.14	0.00	0.28	0.30	-0.62	0.30	0.09	0.48	0.25	0.17	0.38	0.30	-0.11	-0.38	0.07
chrXVI	407837	407896	.	0.48	0.64	0.00	0.43	0.29	0.10	0.10	-0.12	0.55	-0.08	0.11	0.39	-0.05	0.71	0.72	0.53
chrVII	24608	24660	.	0.06	0.15	0.28	0.09	0.00	0.27	-0.06	0.20	-0.31	-0.25	-0.67	0.05	-0.04	0.16	0.37	1.20
chrIII	136489	136535	.	-0.16	0.02	-1.92	-0.06	0.29	-0.15	0.02	0.21	0.00	-0.14	0.08	-0.19	-0.03	0.90	-0.66	0.04
chrV	295230	295288	.	0.44	0.23	0.00	0.31	0.57	0.17	0.16	0.10	0.22	-0.01	0.08	-0.06	0.21	0.20	0.42	0.59
chrXVI	519736	519782	.	0.14	-0.43	0.16	0.28	0.31	-0.34	0.23	-0.09	0.00	0.03	0.01	-0.28	-0.14	0.01	-0.15	0.02
chrIV	336665	336724	.	0.23	0.20	-0.41	-0.00	0.31	-0.91	-0.04	-0.12	0.40	-0.38	-0.17	0.02	-0.09	0.20	-1.18	-0.38
chrIV	1258885	1258939	.	-0.15	-0.43	0.55	-0.14	-0.67	0.57	-0.09	0.29	0.00	0.37	0.10	0.02	-0.15	0.76	0.19	-0.23
chrIII	208930	208974	.	0.06	-0.36	0.01	-0.70	-0.16	-0.85	-0.55	-0.68	0.00	-0.03	-0.41	-0.00	-0.33	-0.17	0.24	0.03
chrXI	533152	533196	.	0.45	0.40	0.00	0.14	0.34	0.20	0.16	0.22	0.00	0.52	0.29	0.05	0.27	0.38	0.68	0.01
chrXVI	411538	411582	.	0.58	-0.11	-0.03	0.39	0.60	0.13	0.12	-0.03	-0.24	0.13	0.32	-0.41	0.17	0.17	-0.35	0.44
chrIII	143289	143343	.	0.33	0.31	0.89	0.01	0.09	-0.09	0.22	-0.02	0.00	0.00	-0.04	0.31	0.27	0.67	0.21	0.01
chrXII	157315	157374	.	-1.33	0.17	0.00	0.07	0.16	-0.30	0.03	-0.13	0.00	-0.16	-0.23	0.25	-0.04	-0.34	-1.04	-0.21
chrXVI	571937	571996	.	0.33	0.48	0.00	0.30	0.39	0.35	0.43	0.30	0.00	0.23	0.32	0.61	0.33	0.67	0.54	0.33
chrIII	243821	243873	.	0.10	-0.20	0.30	-0.53	-0.42	-0.25	-0.16	-0.06	0.00	-0.03	-0.21	0.10	-0.43	-0.06	0.41	-0.36
chrVII	64602	64659	.	-0.99	0.22	0.00	-0.31	-0.10	-0.66	0.04	-0.34	-0.30	-0.28	0.24	0.27	-0.19	0.32	-0.92	-0.01
chrXIV	95730	95785	.	0.59	0.49	-0.09	0.37	0.70	0.10	0.42	0.43	0.00	0.62	0.84	0.56	0.12	1.06	0.41	0.84
chrVII	59702	59761	.	0.27	0.61	0.00	0.30	0.52	-0.48	0.44	-0.11	0.00	0.23	0.35	0.62	0.20	0.22	-0.35	-0.16
chrIII	57604	57650	.	0.28	0.25	0.69	-0.24	0.03	-0.23	-0.36	-0.46	0.00	-0.44	-0.38	0.59	-0.48	0.36	0.44	-0.25
chrXV	602285	602344	.	-0.14	-0.16	-0.62	-0.41	-0.10	-0.37	0.04	-0.28	0.00	-0.20	-0.12	0.08	-0.16	-0.02	-0.14	0.18
chrXV	621185	621244	.	0.27	-0.07	0.76	0.36	0.04	0.13	-0.32	0.18	0.00	0.15	0.10	-0.22	-0.08	0.28	0.39	0.06
chrXVI	430637	430696	.	0.20	-0.33	-0.25	-0.23	0.07	-0.84	-0.08	-0.17	0.00	-0.10	-0.04	-0.00	-0.10	-0.15	-0.57	0.38
chrIV	337665	337719	.	0.27	0.46	0.00	0.23	0.34	-0.19	-0.02	-0.10	0.00	-0.04	0.22	0.37	-0.14	0.67	-0.20	0.26
chrVI	200295	200354	.	-1.64	0.33	0.66	0.72	0.59	0.28	0.50	0.26	0.00	-0.23	-0.06	0.60	0.17	0.13	-0.77	0.13
chrIII	43712	43760	.	-0.93	-0.02	-0.48	0.08	0.22	-0.29	0.01	-0.03	-0.63	-0.45	0.10	-0.03	0.11	-0.44	-1.18	-0.41
chrIX	336729	336788	.	0.01	0.29	0.55	0.18	0.33	0.03	0.15	0.03	1.14	-0.07	-0.03	0.02	0.17	-0.07	-0.41	-0.45
chrVII	60302	60361	.	0.27	0.10	0.00	0.03	0.20	-0.65	0.26	0.04	0.00	-0.15	0.39	0.20	-0.10	-0.06	-0.72	0.39
chrXII	134916	134967	.	0.04	0.39	0.00	0.03	0.40	-0.23	0.03	0.11	0.00	0.18	0.18	0.28	0.07	0.07	-0.40	0.64
chrIV	368872	368918	.	0.46	-0.32	0.00	1.41	0.36	1.56	0.35	0.39	0.00	0.15	-0.20	-0.61	0.70	-0.06	1.15	0.37
chrIV	339065	339124	.	-0.18	0.21	0.00	0.05	0.20	-0.45	-0.34	-0.17	0.00	-0.18	-0.20	0.16	-0.63	-0.13	-0.58	0.27
chrVI	225495	225554	.	-0.05	-0.19	0.20	0.18	-0.08	0.41	-0.28	-0.30	0.19	0.04	-0.33	-0.30	-0.14	0.58	0.64	-0.18
chrIX	351136	351186	.	0.39	0.26	0.16	-0.06	-0.01	-0.87	0.01	-0.12	0.00	-0.29	0.00	0.23	-0.21	-0.17	-0.90	-0.00
chrXV	628485	628544	.	0.48	-0.26	0.00	0.69	0.17	0.94	0.34	0.77	0.00	0.51	0.39	-0.20	0.42	0.22	0.80	-0.38
chrIII	2701	2749	.	-0.01	-1.16	0.00	1.21	0.44	1.14	0.32	0.47	0.94	0.13	-0.35	-1.21	0.66	-0.89	0.41	-1.17
chrXVI	428637	428696	.	-0.27	-0.49	0.00	-0.22	-0.14	-1.02	-0.29	-0.45	0.00	-0.29	0.01	-0.49	-0.63	-0.28	-0.59	-0.70
chrIV	452713	452772	.	0.83	0.28	0.00	0.39	0.49	0.20	0.43	0.15	-0.20	0.41	0.39	-0.34	0.35	-0.03	0.49	-0.13
chrII	507306	507365	.	0.34	-0.21	0.00	-0.63	-0.56	-0.06	-0.05	0.33	0.00	0.44	-0.19	0.14	0.03	-0.55	0.18	-0.03
chrXVI	401542	401596	.	-0.03	-0.09	0.00	-0.46	-0.23	-0.74	-0.17	-0.23	0.00	-0.17	-0.39	0.01	-0.13	-0.21	-0.04	-0.12
chrVII	70203	70247	.	0.39	0.21	0.63	-0.31	-0.28	-0.31	-0.23	-0.32	0.69	-0.16	-0.05	0.17	-0.14	-0.19	0.08	-0.01
chrIII	219815	219863	.	-0.40	0.35	-0.44	0.49	0.68	-0.36	0.33	-0.13	0.00	-0.31	-0.01	0.36	0.13	0.40	-1.29	0.20
chrXV	662891	662939	.	-0.10	-0.29	0.24	-0.26	-0.12	-0.08	0.17	-0.03	0.00	0.15	-0.13	0.39	0.08	-0.42	0.22	-0.35
chrXVI	483036	483095	.	0.16	0.10	0.00	-0.00	-0.64	0.79	-0.31	0.13	0.00	0.13	-0.15	-0.25	0.21	-0.20	0.00	0.33
chrVI	268396	268455	.	-0.21	0.58	0.00	0.09	-0.58	0.55	0.16	0.14	0.00	-0.26	-0.26	-0.07	0.39	0.64	0.08	-0.34
chrV	271629	271688	.	0.04	0.11	0.00	-0.34	-0.04	-0.02	0.01	-0.12	0.00	0.07	0.12	0.15	-0.09	-0.32	0.44	-0.34
chrVI	232707	232751	.	-0.01	-0.03	0.00	-0.19	-0.68	0.36	-0.41	-0.12	0.00	-0.22	0.12	-0.04	0.08	-0.23	0.21	-0.36
chrIV	384173	384218	.	0.11	-0.09	0.00	-0.28	-0.40	0.69	-0.19	0.28	0.00	-0.08	-0.11	-0.24	-0.07	-1.54	0.68	0.02
chrXV	637387	637439	.	-0.01	-0.51	0.51	0.03	-0.57	0.61	0.08	0.23	0.00	0.11	0.04	0.02	0.06	-0.21	0.61	-0.60
chrIV	437313	437372	.	-0.33	0.61	0.00	-0.13	0.00	-0.10	0.18	-0.02	0.00	-0.29	-0.18	0.03	0.10	0.33	-0.00	0.31
chrXII	247978	248037	.	0.34	-0.36	-0.90	0.23	0.19	-0.36	0.27	0.14	0.00	0.37	0.44	-0.84	0.28	-0.03	0.34	0.11
chrVII	2701	2760	.	0.00	0.00	-0.38	0.05	0.04	-0.05	-0.26	-0.06	0.00	-0.50	-0.14	0.47	-0.36	-0.74	-0.26	-0.07
chrXV	608385	608443	.	0.37	-0.49	-0.49	-0.13	-0.26	-0.06	0.15	0.14	0.43	0.06	0.04	-0.34	0.09	-0.04	0.41	-0.47
chrIII	313518	313568	.	0.68	0.36	0.00	-0.09	0.14	-0.37	0.10	0.06	0.00	0.15	0.43	-0.11	-0.10	0.64	0.16	0.82
chrIX	342429	342481	.	-1.05	0.71	0.00	0.49	0.62	0.41	0.57	0.32	-0.49	0.05	0.40	0.80	0.15	0.60	-0.23	0.04
chrIX	370833	370886	.	0.39	-0.02	0.00	-0.11	-0.26	-0.14	-0.01	0.10	0.00	0.06	-0.14	0.18	-0.18	0.12	0.54	0.28
chrIV	407168	407227	.	-1.03	0.14	0.00	0.50	0.76	0.17	0.23	0.11	0.00	0.02	0.38	0.22	0.16	0.06	-0.35	0.24
chrXVI	411937	411996	.	0.52	-0.16	0.00	0.62	0.64	0.32	0.19	0.05	0.00	0.15	0.29	-0.20	0.04	0.06	0.12	0.42
chrXVI	449739	449796	.	0.50	-0.97	0.00	0.04	0.02	-0.40	0.13	0.21	0.23	0.29	-0.06	-0.91	0.26	-0.97	0.45	-0.95
chrII	470211	470263	.	0.30	0.36	0.93	-0.22	-0.09	0.35	-0.64	0.00	0.00	-0.03	-0.00	0.43	-0.22	-0.62	0.85	0.21
chrIV	376068	376127	.	0.05	-0.11	0.00	0.57	-0.48	0.75	0.30	0.46	0.00	0.15	-0.16	-0.01	0.13	-0.49	0.47	0.20
chrVII	50501	50560	.	-0.16	-0.37	0.00	-0.58	-0.57	0.01	-0.66	-0.46	0.28	-0.48	-0.15	-0.32	-0.51	-0.08	0.03	-0.64
chrII	491813	491863	.	-0.10	0.33	0.03	0.24	0.08	-0.34	-0.06	0.04	0.00	0.16	0.01	-0.06	0.01	0.39	-0.69	0.90
chrXVI	705445	705493	.	0.67	0.00	0.00	-0.03	-0.11	0.28	0.16	0.34	0.03	0.46	0.35	0.23	-0.01	-0.30	0.71	0.11
chrIII	206216	206274	.	0.66	0.47	0.10	-0.34	-0.14	-0.41	0.10	0.10	0.00	0.18	0.08	0.33	0.22	0.59	0.34	-0.29
chrX	371679	371738	.	-0.78	-0.02	0.00	0.06	0.06	-0.76	-0.13	-0.14	0.00	-0.51	0.04	0.11	-0.22	0.13	-1.65	0.57
chrIII	601	660	.	-0.37	0.03	0.00	-0.17	-0.22	-0.45	-0.61	-0.71	0.00	-0.44	-0.52	-0.03	-0.51	-0.06	-1.02	0.10
chrXIV	202466	202516	.	0.58	-0.11	0.00	-0.16	-0.31	0.47	-0.14	-0.08	0.00	0.17	0.07	0.33	-0.21	0.08	0.63	0.40
chrXV	610885	610944	.	0.18	-0.68	0.00	-0.46	-0.60	-0.40	-0.51	-0.17	0.00	0.05	-0.29	-0.48	-0.31	0.22	-0.15	-0.37
chrXVI	571037	571096	.	0.14	0.25	-0.19	0.02	0.08	-0.53	0.30	0.12	0.06	0.17	0.29	0.23	-0.10	0.32	-0.35	-0.56
chrVI	141009	141063	.	-0.06	-0.25	0.00	-0.08	-0.13	0.02	0.27	0.22	0.00	0.37	0.37	-0.06	0.13	-0.35	-0.03	-0.02
chrIV	353265	353319	.	-0.06	-0.01	0.44	-0.34	-0.50	0.56	-0.22	0.34	0.00	0.29	0.13	-0.18	-0.12	-0.27	0.48	0.31
chrXI	505451	505510	.	0.06	-0.47	0.27	-0.46	-0.04	-0.52	-0.17	-0.08	0.00	-0.05	-0.12	-0.18	-0.30	-0.03	0.07	0.54
chrIII	237119	237172	.	0.39	0.06	0.45	0.11	0.29	-0.35	0.17	0.21	0.00	0.34	0.38	0.10	0.20	0.72	0.01	0.26
chrXVI	464147	464196	.	0.55	0.31	0.17	0.41	0.60	0.63	0.18	0.10	0.00	0.42	0.58	0.02	0.44	0.53	0.90	0.24
chrVII	821685	821744	.	-0.11	-0.31	0.39	-0.05	0.23	0.09	-0.07	-0.14	0.00	0.19	0.08	0.07	-0.14	-0.31	-0.30	0.04
chrXIV	188366	188410	.	0.25	0.07	0.26	-0.23	-0.51	0.50	-0.15	0.06	0.00	0.42	-0.02	-0.15	-0.12	-0.10	0.61	0.15
chrV	272638	272688	.	0.27	0.14	0.07	-0.32	-0.07	-0.07	0.06	0.21	0.00	0.18	0.08	-0.16	-0.09	0.18	0.57	-0.24
chrI	41946	42005	.	-0.60	-0.08	0.00	-0.76	-0.74	-1.07	-0.22	-0.32	0.00	-0.43	-0.40	-0.39	-0.22	-0.21	-0.99	-0.40
chrVI	264797	264852	.	-0.21	-0.56	0.00	0.04	-0.01	0.57	-0.20	0.01	0.00	-0.24	-0.18	-0.54	-0.06	-0.77	0.11	-0.04
chrI	18543	18602	.	0.15	-0.30	0.00	-0.30	-0.59	-0.07	-0.03	0.16	0.00	-0.06	-0.20	-0.38	-0.07	-0.40	-0.08	0.05
chrXI	504551	504610	.	0.41	-0.09	0.00	-0.20	0.10	-0.30	0.07	0.18	0.00	0.48	0.34	-0.07	-0.17	-0.30	0.22	-0.11
chrIII	48709	48753	.	0.30	0.46	-0.29	0.24	0.39	-0.35	-0.23	-0.22	0.00	-0.18	0.06	-0.08	-0.21	0.27	-0.43	0.71
chrIX	352129	352188	.	0.02	0.28	0.00	-0.07	0.03	-0.35	0.01	0.16	0.00	-0.19	0.11	0.23	0.22	-0.18	-0.62	-0.42
chrXVI	517838	517895	.	-0.06	-0.10	-0.22	0.27	0.43	-0.12	0.42	0.17	-0.26	-0.19	-0.35	0.18	0.28	-0.04	-0.30	0.29
chrIV	461527	461572	.	-1.38	0.45	0.17	0.37	0.49	0.01	0.40	0.04	0.00	-0.20	-0.06	-0.03	0.32	0.80	-0.60	-0.33
chrVI	59292	59351	.	0.06	-0.51	0.00	-0.12	-0.41	-0.06	-0.10	-0.36	0.00	-0.08	-0.28	-0.24	-0.14	0.10	-0.07	-0.80
chrXV	587585	587644	.	0.07	-0.60	0.00	0.14	-0.18	0.96	0.05	-0.02	0.00	0.20	0.01	-0.74	0.13	-0.45	0.45	0.11
chrVI	203197	203241	.	-1.05	0.00	0.00	0.22	0.27	-0.36	-0.07	-0.20	0.00	-0.20	-0.19	-0.04	0.16	-0.52	-1.32	-0.07
chrXVI	455937	455996	.	-0.35	-0.20	0.43	-0.18	-0.19	-0.30	-0.06	-0.17	0.00	-0.11	0.09	-0.53	-0.05	-0.33	-1.06	-0.29
chrII	223806	223859	.	0.42	0.02	0.00	0.06	0.10	0.01	0.20	0.28	0.00	0.17	0.17	-0.05	0.26	-0.10	0.27	0.29
chrXVI	423937	423996	.	0.01	0.57	0.00	-0.47	-0.25	-1.35	0.24	-0.01	-1.39	-0.13	0.34	0.37	0.09	-0.00	-1.45	0.60
chrXV	591986	592035	.	-0.27	-0.30	-0.42	-0.22	-0.48	-0.09	-0.20	0.10	-0.21	-0.18	-0.05	-0.12	-0.01	-0.29	0.19	0.21
chrVI	86894	86946	.	0.61	0.01	0.00	0.08	-0.34	0.91	0.32	0.39	0.00	0.18	0.18	-0.01	0.39	-0.28	0.87	0.20
chrXV	588690	588735	.	0.34	-0.92	0.00	-0.30	-0.44	0.76	-0.23	-0.25	1.61	-0.09	-0.26	-0.32	0.06	-0.29	0.44	-0.16
chrVI	181595	181654	.	0.74	0.10	0.00	0.09	0.41	0.05	0.51	0.30	0.00	0.47	0.15	-0.37	0.31	0.46	1.00	0.51
chrXIV	109834	109888	.	0.10	-0.58	-0.88	-0.44	-0.38	0.52	-0.23	-0.04	0.00	0.09	0.02	-0.42	-0.24	-0.60	0.34	-0.36
chrII	475921	475965	.	-0.42	-0.53	0.00	-0.58	-0.15	-0.54	-0.47	-0.42	0.00	0.07	-0.10	-0.29	-0.29	0.03	-0.14	-0.39
chrIII	150184	150243	.	0.00	0.00	0.00	0.00	0.00	0.00	0.00	0.00	0.00	-0.36	0.00	0.00	0.00	0.10	0.00	0.00
chrXII	231078	231137	.	-1.82	0.15	0.00	0.63	0.62	0.26	0.41	0.36	0.00	0.11	0.17	0.11	0.33	0.84	-0.38	0.22
chrXII	354656	354712	.	0.20	0.10	0.00	-0.38	-0.11	-0.53	-0.07	-0.18	0.00	-0.25	-0.48	0.33	-0.37	-0.07	0.20	0.02
chrI	33446	33503	.	-0.05	-0.30	0.00	-0.05	0.11	-0.06	0.12	0.15	0.00	0.07	0.24	0.01	0.07	0.10	0.17	-0.45
chrI	44861	44905	.	0.38	-0.16	0.01	-0.03	0.20	0.27	0.31	0.28	0.00	0.45	0.54	-0.08	-0.01	0.13	0.46	0.02
chrXIV	70040	70088	.	-0.83	-0.37	0.14	-0.84	-0.65	-0.63	-0.65	-0.90	0.00	-0.88	-1.03	-0.09	-0.62	-0.96	-0.66	-0.55
chrXI	515366	515410	.	-0.60	-0.09	-0.15	-0.00	0.12	-0.27	-0.34	-0.12	0.00	-0.40	-0.07	0.02	-0.38	-0.44	-0.59	0.01
chrXVI	478737	478796	.	0.04	-0.25	0.00	0.29	-0.23	0.86	0.06	0.14	0.00	0.27	0.30	-0.17	0.52	-0.57	0.29	0.60
chrXII	226678	226737	.	-1.08	0.01	-0.48	0.20	0.10	-0.29	0.06	-0.03	0.00	-0.20	0.28	0.12	-0.21	-0.19	-1.46	-0.27
chrIII	57201	57260	.	-0.85	0.40	-0.37	-0.47	-0.62	-1.34	-0.75	-1.02	0.00	-0.84	-0.61	0.32	-0.80	0.01	-0.72	0.11
chrVII	46201	46260	.	-0.12	-0.24	0.00	-0.24	-0.62	0.51	0.16	0.30	0.71	0.12	0.00	-0.03	-0.26	-0.72	0.20	-0.44
chrXVI	485941	485994	.	-0.17	-0.36	0.17	-1.08	-1.22	-0.70	-0.63	-0.46	0.00	-0.80	-0.52	-0.15	-0.84	-1.91	-0.40	-3.82
chrIII	296914	296973	.	0.14	-0.00	0.00	-0.06	-0.67	0.70	0.13	0.22	0.00	0.21	0.07	0.30	0.53	0.28	0.51	-0.37
chrIX	365430	365486	.	-0.09	0.11	-0.70	-0.09	-0.06	-0.41	-0.24	-0.26	0.00	-0.00	0.00	-0.07	-0.28	-0.31	-0.69	-0.56
chrXVI	505736	505795	.	0.14	-0.64	-1.41	0.06	0.27	-0.10	0.05	-0.28	0.00	-0.11	-0.02	-0.52	0.04	-0.47	-0.26	-0.38
chrXVI	556237	556296	.	0.44	0.30	0.00	0.24	0.22	-0.26	0.15	0.01	-0.48	-0.04	0.10	0.12	0.13	0.75	-0.40	-0.19
chrXV	653488	653541	.	-0.29	-0.21	0.00	-0.63	-0.22	-0.33	-0.28	0.03	0.00	0.11	-0.20	-0.13	-0.31	0.36	-0.23	-0.33
chrVI	269396	269455	.	-0.23	-0.37	0.00	0.12	-0.33	0.49	0.00	-0.05	0.00	-0.46	-0.34	-0.02	0.29	-0.50	0.16	-0.77
chrXIV	106830	106889	.	-0.17	-0.28	-0.28	-0.14	-0.25	0.30	0.06	-0.12	0.00	-0.30	-0.20	-0.48	-0.25	-0.26	0.21	-0.09
chrXV	630685	630744	.	0.42	0.51	0.00	-0.04	-0.31	0.70	0.36	0.34	0.00	0.05	0.36	0.09	0.30	0.42	0.67	0.01
chrI	32647	32691	.	-0.07	-0.24	0.00	-0.01	0.16	-0.04	-0.09	-0.19	0.65	0.25	0.29	0.02	0.10	-1.01	-0.09	1.07
chrXII	1061216	1061265	.	0.62	0.14	-0.78	0.25	0.20	0.16	0.63	0.82	-1.17	0.78	0.57	0.38	0.68	0.33	0.70	-0.48
chrXIV	209759	209810	.	0.00	-0.21	0.00	0.06	-0.64	0.57	-0.14	0.05	0.00	-0.21	-0.30	-0.12	-0.05	-0.19	0.43	0.01
chrXVI	432947	432993	.	0.21	-0.55	0.00	-0.41	0.05	-0.46	-0.15	-0.11	0.00	0.31	-0.17	-0.38	-0.06	-0.16	0.29	-0.23
chrIV	1253281	1253340	.	-0.32	-0.53	0.00	-0.50	-0.70	0.22	-0.34	-0.25	0.00	-0.17	-0.50	-0.27	-0.38	-0.23	0.38	0.09
chrIII	73204	73256	.	-1.84	-1.20	0.14	0.81	0.62	0.26	0.49	0.34	0.04	0.13	0.07	-0.98	0.34	-0.45	-1.09	-1.25
chrIV	470813	470872	.	0.32	0.62	0.00	0.09	0.23	-0.09	-0.13	-0.20	0.99	-0.40	0.03	0.04	-0.05	0.65	-0.27	0.22
chrXIV	78230	78287	.	0.31	-0.18	0.03	-0.33	-0.28	-1.17	0.10	0.03	0.00	0.14	0.08	0.01	-0.27	0.28	-0.08	0.69
chrVI	267811	267855	.	-0.31	-0.47	0.00	-0.11	-0.39	0.61	-0.18	0.05	-0.98	-0.36	-0.52	-0.40	-0.09	-0.35	-0.18	0.39
chrIV	320280	320324	.	0.26	0.23	-0.79	0.06	0.18	-0.22	0.24	-0.09	0.00	0.22	0.27	0.22	0.30	0.25	-0.07	-0.57
chrIII	80806	80861	.	-0.26	0.27	0.13	0.31	0.59	0.01	0.60	0.19	0.00	-0.01	-0.15	0.73	0.06	0.70	-0.69	-0.48
chrXVI	695241	695296	.	-0.76	0.12	0.00	-0.45	-0.15	-0.92	0.25	0.12	0.00	-0.04	0.04	-0.44	0.06	1.02	-0.76	-0.04
chrV	540165	540220	.	0.20	0.14	-1.38	-0.22	-0.20	0.34	-0.22	-0.07	0.00	0.24	-0.08	-0.09	-0.21	-0.01	0.65	0.48
chrXVI	464650	464695	.	0.26	-0.64	0.13	0.05	0.10	-0.01	-0.01	-0.09	0.00	0.05	0.15	-0.17	-0.29	-0.32	0.10	0.38
chrIV	465324	465368	.	-0.75	-0.05	-0.93	0.62	0.58	-0.06	-0.67	-0.63	-0.02	-0.60	-0.18	-0.74	-0.43	0.44	-0.98	0.77
chrIV	403668	403727	.	-0.03	0.46	0.00	0.26	0.40	-0.22	0.46	-0.07	0.00	-0.13	0.32	-0.03	0.39	0.44	-0.84	0.15
chrIV	377668	377727	.	-0.75	-0.74	0.00	-0.14	-0.76	0.50	-0.67	-0.44	0.00	-0.19	-0.60	-0.65	0.03	-1.00	-0.46	-0.24
chrXVI	680746	680792	.	0.31	0.17	0.28	0.13	0.12	0.09	0.17	-0.05	0.00	0.31	0.07	0.21	-0.06	-0.10	0.13	0.20
chrIII	54702	54760	.	0.34	-0.14	0.00	-0.12	0.12	-0.57	-0.18	-0.12	0.00	0.16	0.02	-0.16	-0.27	-0.07	0.27	-0.38
chrII	30137	30181	.	0.35	0.10	-0.69	0.08	0.13	0.03	0.03	0.23	0.00	-0.20	-0.10	-0.13	0.28	0.12	0.07	0.36
chrVI	72193	72252	.	0.07	0.06	0.23	-0.23	-0.30	0.06	-0.19	0.07	0.00	0.12	-0.22	-0.03	0.09	0.10	-0.02	0.15
chrXIV	205564	205617	.	0.23	-0.40	-0.07	-0.12	-0.56	0.50	-0.12	0.16	0.00	0.49	0.01	0.00	-0.11	-0.15	0.58	-0.29
chrI	37646	37696	.	0.23	0.32	-0.14	-0.38	-0.22	-0.44	0.21	-0.03	0.00	0.05	0.16	0.38	0.03	0.38	0.04	0.29
chrXII	363455	363514	.	-0.14	0.23	0.88	0.06	0.21	-0.88	0.14	-0.07	-0.48	-0.22	0.11	0.24	-0.01	0.35	-0.69	0.24
chrII	508506	508565	.	0.23	-0.35	0.00	-0.60	-0.60	-0.21	-0.03	0.41	0.00	-0.07	0.10	0.08	0.08	-0.77	0.28	-0.51
chrXI	525357	525403	.	-0.23	-0.18	-0.48	-0.29	-0.14	-0.78	-0.59	-0.67	0.00	-0.54	-0.64	-0.54	-0.22	0.07	-0.82	-0.20
chrXIV	194660	194715	.	0.19	-0.00	2.92	-0.39	-0.21	-0.23	-0.02	0.16	0.00	0.41	0.34	0.07	-0.14	-0.82	-0.03	-0.15
chrIX	375832	375888	.	-0.22	-0.10	-0.61	-0.56	-0.90	0.02	-0.35	-0.21	0.00	0.01	-0.13	-0.04	-0.46	-1.20	0.45	-0.37
chrVII	571249	571305	.	-0.20	-0.28	0.00	-0.12	-0.32	-0.19	-0.00	0.12	0.00	0.30	0.23	-0.21	-0.06	-0.39	-0.37	-0.36
chrIV	361169	361224	.	0.79	0.20	-0.02	0.97	-0.41	1.26	0.33	0.65	0.83	0.47	0.36	0.23	0.21	0.36	1.21	0.70
chrXIV	115035	115086	.	0.09	-0.32	0.00	-0.26	-0.16	0.34	-0.08	0.05	0.00	-0.09	-0.09	0.13	0.08	-0.44	0.29	-0.23
chrXII	151315	151374	.	-0.31	-0.26	0.00	-0.09	-0.02	-0.71	-0.05	-0.49	0.00	-0.26	-0.06	-0.44	-0.45	0.25	-1.02	-0.22
chrVII	40702	40756	.	-0.19	-0.31	0.00	-0.31	-0.56	0.27	-0.34	0.06	0.42	-0.23	-0.47	-0.26	-0.16	0.44	0.07	-0.14
chrXIV	81130	81189	.	-0.08	-0.20	0.00	-0.20	0.00	-0.47	-0.16	-0.09	0.00	0.06	-0.09	-0.18	-0.00	-0.71	-0.31	-0.47
chrV	543565	543624	.	-0.22	-0.56	0.00	-0.44	-0.34	-0.66	-0.43	-0.45	-0.21	0.05	-0.28	-0.50	-0.23	-0.91	-0.31	-0.04
chrVI	52399	52450	.	0.16	-0.00	0.00	-0.26	-0.59	0.48	-0.31	0.01	0.00	0.00	-0.32	0.04	-0.17	-0.31	0.50	-0.33
chrIV	1235981	1236040	.	-0.06	0.05	0.00	-0.09	-0.08	-0.10	-0.03	0.03	0.00	0.10	-0.10	0.05	0.00	0.12	0.08	0.03
chrXIV	201262	201316	.	0.46	-0.34	0.50	-0.01	-0.37	-0.19	0.00	0.00	1.00	-0.03	-0.30	-0.34	0.01	0.40	0.43	0.03
chrVI	266996	267055	.	-0.71	-0.86	0.00	-0.01	-0.40	0.05	-0.45	-0.41	0.00	-0.31	-0.55	-0.56	-0.46	-0.84	-0.50	-0.56
chrXV	599485	599544	.	0.65	0.09	0.91	0.26	0.28	0.60	0.86	0.78	0.00	0.56	0.77	-0.26	0.47	0.01	1.06	-0.07
chrIX	352734	352782	.	-0.12	-0.24	0.00	-0.24	0.15	-0.76	-0.14	-0.46	0.00	-0.47	0.03	-0.10	-0.19	-1.02	-0.83	-0.61
chrXVI	515739	515794	.	-0.28	-0.12	-1.14	0.11	0.23	-0.32	-0.00	-0.37	0.00	-0.45	-0.20	-0.01	0.01	-0.10	-0.60	-0.14
chrVII	1001	1060	.	-0.18	-0.63	0.00	0.86	0.94	0.26	0.64	0.30	-0.08	0.46	0.38	-0.99	0.66	-0.26	-0.11	-0.04
chrIX	350929	350988	.	0.23	0.34	-0.13	0.04	-0.07	-0.66	0.02	-0.14	0.00	-0.05	0.21	0.29	0.11	0.03	-0.73	0.29
chrIII	36206	36256	.	-1.15	0.08	0.00	0.18	0.57	-0.28	0.10	-0.40	0.00	-0.51	-0.12	0.09	0.01	0.05	-1.15	-0.01
chrXVI	852763	852814	.	0.33	-0.30	0.00	0.02	-0.03	0.09	-0.11	-0.01	0.00	0.21	0.24	-0.09	-0.07	0.00	0.33	0.07
chrXVI	711636	711680	.	0.53	0.08	0.00	0.06	-0.35	0.80	-0.12	0.27	-1.90	0.08	0.19	-0.01	-0.05	0.01	0.84	0.49
chrXV	619886	619935	.	0.03	-0.20	-0.67	0.19	-0.14	-0.18	-0.27	-0.05	1.08	0.35	-0.02	-0.43	0.09	-0.32	-0.13	-0.26
chrIII	56012	56060	.	-0.02	0.05	-0.05	-0.64	-0.35	-0.82	-0.12	-0.18	0.00	-0.27	-0.36	-0.15	-0.20	-0.01	0.38	-0.50
chrVI	191295	191354	.	0.52	0.35	0.00	0.56	0.38	0.29	0.07	0.20	0.00	0.06	0.34	0.19	0.16	0.31	0.14	0.10
chrII	523506	523565	.	-0.06	-0.54	0.00	-0.41	-0.65	0.34	-0.05	-0.10	0.00	-0.21	-0.02	-0.25	-0.02	-0.68	0.06	-0.59
chrVI	79393	79452	.	-0.10	-0.31	0.00	-0.10	-0.19	0.12	-0.06	0.05	0.12	0.18	-0.21	-0.23	0.01	-0.18	0.36	0.32
chrXV	677099	677143	.	-0.46	-1.18	-0.44	-1.27	-0.95	-0.88	-0.68	-0.75	0.05	-0.28	-0.74	-0.62	-0.62	-0.94	-0.46	-0.30
chrIV	328165	328224	.	-1.39	0.27	0.00	0.45	0.55	-0.50	0.24	-0.09	0.00	-0.28	-0.09	0.43	0.02	-0.00	-1.45	-0.12
chrXVI	485439	485490	.	0.74	0.35	0.15	0.42	0.12	0.91	-0.16	0.83	0.00	0.70	0.67	0.01	-0.07	0.04	0.61	-0.65
chrXII	156315	156374	.	-1.50	0.74	0.00	0.14	0.24	-0.27	0.28	0.08	0.00	-0.17	-0.03	0.19	0.05	0.59	-0.81	-0.40
chrXI	534751	534809	.	-0.27	-0.31	0.00	-0.41	-0.31	-0.18	-0.06	-0.23	0.00	0.33	-0.03	-0.05	-0.23	0.29	0.20	-0.46
chrIII	49607	49660	.	-0.01	-0.15	0.00	-0.02	0.05	-0.49	-0.49	-0.34	0.00	-0.35	-0.06	-0.26	-0.27	-0.36	-0.53	0.18
chrXVI	408139	408189	.	0.42	0.15	-0.53	0.15	0.21	-0.21	-0.10	-0.09	0.00	0.10	0.04	0.03	-0.29	0.37	-0.04	0.36
chrXV	609987	610041	.	0.35	-0.33	-0.08	-0.12	-0.09	0.18	0.03	0.26	0.00	0.30	-0.09	0.07	-0.11	-0.20	0.29	-0.06
chrX	375582	375636	.	-1.07	0.08	-0.90	0.02	0.29	-0.07	0.28	-0.12	0.00	-0.60	-0.04	-0.03	0.01	0.25	-0.44	-0.37
chrIII	285120	285173	.	-0.16	-0.24	0.00	0.16	-0.10	0.54	-0.12	0.26	0.00	-0.28	-0.38	-0.11	-0.14	-0.50	0.39	-0.01
chrXIV	104333	104385	.	0.36	-0.19	0.00	-0.15	0.20	0.10	-0.08	0.31	0.00	0.15	0.14	-0.20	-0.15	0.37	0.68	-0.17
chrVI	185895	185953	.	0.20	-0.67	0.14	-0.53	-0.45	-1.20	-0.16	-0.24	0.00	-0.19	0.05	-0.11	-0.40	0.07	-0.08	-0.07
chrIV	383770	383824	.	-1.13	-1.48	0.91	-0.21	-0.54	-0.06	-0.45	-0.48	0.00	-0.17	-0.49	-0.53	-0.67	-1.55	-0.81	0.47
chrXII	148115	148174	.	-0.16	-0.12	0.00	0.29	0.22	-0.50	-0.09	-0.10	0.00	0.04	0.15	-0.20	-0.09	0.18	-0.86	1.11
chrXV	680685	680744	.	0.40	0.15	0.00	-0.08	-0.02	-0.04	-0.06	-0.08	0.00	-0.45	-0.23	-0.14	-0.12	0.90	0.23	0.18
chrIII	231215	231274	.	-0.23	0.66	0.00	0.72	0.75	-0.17	0.27	-0.22	0.00	-0.33	-0.18	0.54	-0.29	0.66	-1.12	0.37
chrIV	382670	382721	.	0.28	-0.48	0.00	-0.40	-0.63	0.74	-0.14	0.50	0.00	0.50	0.02	-0.14	0.36	-0.34	0.48	0.40
chrIV	326465	326524	.	-0.34	0.27	0.00	0.48	0.58	0.14	0.27	0.10	0.00	0.23	0.23	0.31	0.14	0.35	-0.43	0.88
chrXVI	769375	769434	.	0.35	0.61	0.61	0.34	0.31	0.43	0.42	0.43	-0.80	-0.10	0.23	0.06	0.48	0.42	0.54	-0.47
chrVI	71593	71652	.	-0.07	-0.23	0.00	-0.28	-0.16	-0.43	0.01	-0.04	0.00	0.34	-0.13	0.03	-0.21	-0.36	-0.19	-0.54
chrIV	399168	399227	.	0.53	0.23	0.00	0.09	0.38	-0.41	0.10	-0.04	0.38	0.11	0.28	-0.17	-0.01	-0.46	-0.44	-0.14
chrVII	16006	16050	.	-0.48	-0.11	0.00	-0.36	-0.04	-0.41	-0.37	-0.62	-0.60	-0.43	-0.33	-0.33	-0.34	-0.21	-0.69	0.09
chrIV	467413	467466	.	0.01	0.72	0.00	0.16	0.67	0.15	-0.09	-0.23	0.00	0.08	0.43	0.73	-0.08	0.46	-0.31	0.65
chrIV	451515	451572	.	0.22	-0.50	0.00	0.03	0.30	-0.41	0.01	0.04	-0.53	0.39	0.17	-0.48	-0.08	-0.07	0.14	-0.35
chrXI	520851	520910	.	0.15	-0.24	0.00	0.38	0.50	0.19	-0.17	-0.20	0.00	-0.27	-0.01	-0.59	0.12	0.14	-0.03	-0.97
chrIII	296814	296873	.	-0.00	0.09	0.00	-0.01	-0.76	0.85	-0.09	0.36	-0.28	0.38	0.14	0.06	0.43	0.79	0.87	-0.43
chrXVI	544342	544394	.	0.36	0.05	-0.12	-0.07	-0.25	0.49	0.07	0.26	0.91	0.11	-0.44	-0.06	0.28	-0.54	0.23	-0.13
chrVII	58203	58251	.	-0.35	-0.12	-0.15	-0.32	-0.14	-0.57	-0.79	-0.68	0.00	-0.66	-0.76	-0.16	-0.41	0.69	-0.25	-0.42
chrIII	294814	294873	.	0.24	0.25	0.00	0.57	-0.87	1.48	0.08	0.07	-0.01	0.25	0.24	-0.07	0.04	0.31	0.73	0.86
chrVII	37201	37260	.	0.66	0.08	-0.70	0.41	0.15	1.14	0.42	0.57	0.00	0.80	0.41	0.37	0.58	0.20	0.97	0.40
chrXVI	523837	523896	.	-0.22	0.03	0.00	-0.21	-0.27	-0.65	-0.04	-0.14	0.00	-0.21	-0.25	-0.25	-0.19	-0.26	-0.61	-0.89
chrVI	198196	198251	.	-1.65	0.27	-0.17	0.35	0.56	0.17	0.36	0.05	0.00	0.17	-0.00	0.25	0.17	-0.19	-0.84	-0.31
chrXVI	542937	542996	.	-0.50	-0.51	0.40	-0.55	-0.63	-0.77	-0.15	0.05	0.53	-0.37	-0.55	-0.04	-0.31	-0.49	-0.77	-0.56
chrXVI	714336	714395	.	0.27	-0.38	0.00	-0.02	-0.51	0.68	-0.11	0.40	0.00	0.00	0.12	0.11	-0.01	-0.41	0.40	0.07
chrVII	15001	15057	.	-0.05	-0.13	0.17	-0.06	0.10	-0.00	0.02	-0.17	0.00	0.07	0.17	-0.01	0.05	0.05	-0.17	-0.17
chrVII	77711	77762	.	0.01	0.23	0.00	-0.07	-0.08	0.27	-0.10	-0.27	1.31	-0.49	-0.58	0.13	-0.08	0.49	0.45	0.32
chrVII	44201	44254	.	0.32	0.08	0.00	-0.36	-0.55	0.80	0.07	0.53	0.00	0.07	0.01	0.07	0.38	-0.24	0.77	-0.22
chrIV	408168	408227	.	-2.17	0.39	0.00	-0.24	0.12	-0.60	0.27	-0.15	0.00	-0.56	-0.17	0.09	0.08	0.34	-1.34	-0.13
chrIII	230520	230569	.	-0.88	0.06	-0.87	-0.17	0.31	-0.34	-0.19	-0.62	0.00	-1.15	-0.99	0.15	-0.38	0.32	-1.14	-0.41
chrIV	436013	436072	.	-1.79	0.71	0.40	0.24	0.45	-0.22	0.34	-0.02	0.00	-0.25	-0.23	0.16	0.20	0.19	-0.73	0.04
chrXVI	568343	568387	.	-0.57	-0.63	0.00	-0.12	0.13	-0.40	-0.10	-0.40	0.00	-0.36	0.09	-0.66	0.13	-0.58	-1.15	-0.13
chrIII	315327	315371	.	0.50	0.33	-0.43	0.13	0.05	0.14	0.13	0.02	0.68	-0.13	-0.06	0.03	0.28	0.43	0.49	-0.29
chrVI	223495	223539	.	0.26	0.95	-0.63	0.14	0.15	0.66	0.06	0.05	-0.91	-0.28	-0.15	0.64	0.03	0.91	0.90	0.16
chrIII	145384	145440	.	-0.20	-0.14	0.00	-0.39	-0.16	-0.58	-0.36	-0.09	0.00	0.03	-0.27	-0.26	-0.31	0.00	-0.25	-0.24
chrXI	514551	514610	.	-0.45	-1.24	0.00	0.41	0.14	-0.51	-0.17	-0.40	0.00	-0.17	-0.08	-0.97	-0.58	-0.91	-1.35	0.25
chrII	489906	489965	.	-0.62	-0.70	0.00	0.04	0.03	-0.32	-0.32	-0.11	0.36	-0.03	0.26	-0.45	-0.15	0.20	-0.83	-0.45
chrII	476606	476655	.	0.11	0.31	0.00	-0.15	0.42	-0.07	-0.05	-0.10	0.00	-0.04	-0.11	-0.04	0.01	-0.24	0.45	-0.48
chrIII	39501	39560	.	-3.05	-0.19	0.00	0.03	0.03	-0.67	0.17	-0.29	-0.60	-0.57	-0.18	0.07	-0.02	0.01	-1.95	-0.29
chrIV	353965	354017	.	0.38	-0.00	0.00	-0.53	-0.51	0.64	-0.33	-0.16	0.00	-0.06	0.13	0.14	-0.20	0.22	0.32	0.84
chrVI	250096	250155	.	0.39	0.61	0.00	0.47	0.15	0.53	0.31	0.23	-1.41	0.24	0.40	0.27	0.18	0.07	0.44	0.09
chrIII	52501	52560	.	0.70	-0.13	0.00	0.18	0.40	-0.17	0.17	0.25	0.13	0.45	0.41	-0.33	0.18	-0.70	0.24	-0.06
chrXIII	361928	361984	.	0.65	0.01	0.00	0.24	0.21	0.14	0.46	0.71	0.00	0.40	0.02	0.04	0.34	0.23	1.16	0.34
chrIII	300914	300973	.	0.08	-0.37	0.00	-0.30	-0.76	0.45	-0.03	0.41	0.00	0.41	0.43	-0.32	-0.04	-0.28	0.44	-0.50
chrXII	238678	238724	.	0.03	0.40	0.00	0.27	0.64	-0.13	0.08	-0.02	0.00	-0.07	0.35	0.22	0.09	-0.03	-0.47	-0.14
chrXVI	700436	700495	.	0.08	0.02	0.00	0.18	0.05	0.10	-0.46	-0.48	0.00	-0.52	-0.38	-0.22	-0.24	-0.02	0.28	-0.10
chrXVI	407037	407096	.	-0.37	0.61	0.00	-0.03	0.22	-0.38	-0.38	-0.23	0.00	-0.53	-0.36	0.26	-0.23	0.51	-0.22	0.65
chrIV	1236081	1236136	.	-0.47	-0.30	0.40	-0.30	-0.21	-0.18	-0.13	-0.36	0.00	-0.30	-0.25	-0.25	-0.20	-0.41	-0.09	-0.59
chrXII	234780	234831	.	-0.22	0.44	-0.27	0.92	0.83	0.65	0.39	0.04	0.00	0.02	0.32	-0.03	0.10	0.51	0.23	0.54
chrVI	265896	265949	.	0.18	-0.11	-0.61	0.52	-0.27	0.66	0.14	0.19	0.00	0.07	-0.07	-0.18	0.03	0.23	0.44	0.00
chrI	23245	23304	.	0.61	0.42	0.00	-0.14	-0.41	0.28	0.30	0.33	0.00	0.32	0.22	0.45	0.10	0.21	0.82	0.19
chrIII	51216	51260	.	0.31	-0.26	-0.55	0.15	0.51	-0.39	-0.03	0.07	0.00	0.53	0.16	-0.52	-0.24	-0.40	0.10	0.09
chrI	19243	19302	.	0.07	-0.30	0.00	-0.33	-0.38	0.28	0.08	0.40	0.00	0.41	0.19	0.04	0.14	-0.37	0.55	-0.07
chrIV	1248982	1249040	.	0.47	-0.29	0.00	-0.19	-0.09	0.01	0.15	0.52	-0.64	0.41	0.56	0.12	0.32	0.31	0.66	0.45
chrIII	84102	84161	.	0.27	0.65	1.04	0.03	0.17	0.40	0.48	0.43	-0.57	0.16	-0.15	0.14	0.30	0.56	0.78	-0.31
chrVI	201295	201354	.	-1.20	0.42	0.00	0.21	0.19	0.01	0.47	0.33	0.00	-0.10	0.17	0.50	0.20	0.26	-0.85	0.34
chrXV	634486	634542	.	-0.01	-0.89	0.00	0.14	-0.60	0.47	-0.09	0.03	0.00	-0.01	-0.25	-0.42	-0.12	-0.33	-0.11	-0.59
chrI	33245	33304	.	-0.02	-0.07	0.00	-0.16	0.06	-0.24	-0.01	-0.06	0.00	0.10	0.15	-0.27	-0.09	-0.05	-0.02	0.04
chrXII	153216	153260	.	-0.37	0.08	0.00	0.08	0.28	-0.37	0.05	-0.15	1.12	-0.26	0.07	0.42	0.03	-0.30	-0.60	-0.53
chrXII	386155	386214	.	0.41	-0.69	-0.02	0.27	0.44	-0.07	0.42	0.03	0.00	-0.14	0.17	-0.47	0.18	-0.52	0.51	-0.95
chrV	293429	293488	.	-0.15	0.09	0.00	0.08	0.34	-0.46	-0.15	-0.35	0.00	-0.01	0.10	0.15	-0.41	0.15	-0.47	0.11
chrXVI	406137	406196	.	0.02	0.39	0.00	0.14	0.28	0.16	-0.56	-0.44	0.00	-0.66	-0.54	0.23	-0.51	0.88	0.49	1.03
chrIV	345465	345524	.	0.23	0.09	0.00	-0.01	0.34	-0.26	0.15	0.15	0.00	0.14	0.33	0.05	0.39	0.39	0.28	0.20
chrVII	47801	47860	.	-0.08	-0.31	0.00	-0.31	-0.47	0.05	-0.06	0.05	0.00	0.08	-0.23	-0.16	0.00	0.37	-0.12	0.11
chrXIV	190362	190418	.	-0.22	-0.28	0.27	-0.27	-0.65	0.10	-0.37	-0.02	0.00	0.00	0.01	-0.37	-0.28	-0.25	0.10	0.53
chrXVI	566637	566696	.	-0.26	-0.25	0.00	0.42	0.47	0.10	0.47	0.35	0.00	0.35	0.39	-0.34	0.09	0.00	-0.46	0.12
chrXVI	450537	450596	.	0.57	-0.19	0.00	0.31	0.41	0.05	-0.11	0.15	0.00	0.55	0.38	-0.61	0.22	0.16	0.33	-0.32
chrXVI	490736	490795	.	0.20	-0.26	0.00	-0.07	-0.16	0.40	-0.24	-0.20	0.00	0.04	-0.01	-0.01	-0.29	-0.67	0.02	0.13
chrII	523415	523464	.	-0.12	-0.23	0.02	-0.19	-0.53	0.33	0.07	-0.06	0.00	-0.12	-0.10	-0.07	0.05	-0.26	0.19	0.26
chrIV	353068	353114	.	0.39	0.18	0.00	-0.25	-0.13	0.64	0.01	0.35	0.00	0.36	0.09	0.28	-0.03	-0.59	0.87	0.12
chrXVI	401037	401096	.	-0.41	-0.10	0.00	-0.60	-0.17	-0.70	-0.07	-0.27	0.00	-0.14	-0.12	-0.13	-0.15	0.25	0.08	-0.10
chrXV	636986	637036	.	0.59	0.18	-0.06	0.24	-0.07	1.04	0.12	0.36	0.49	0.24	0.15	-0.08	0.35	0.42	0.75	0.30
chrIII	237830	237874	.	-0.04	-0.24	0.02	0.16	0.98	-0.51	0.21	-0.03	0.00	0.82	0.66	0.09	0.31	-0.59	0.25	1.04
chrIII	291114	291173	.	0.36	-0.40	0.00	0.32	-0.38	0.57	0.05	0.07	0.00	0.14	0.01	-0.38	0.14	-0.48	0.45	-0.18
chrVI	235995	236054	.	-0.02	-0.28	0.00	0.22	-0.39	0.78	-0.09	-0.07	0.00	-0.06	-0.24	-0.27	0.11	-0.54	0.58	-0.80
chrIV	344873	344922	.	0.06	-0.17	0.00	-0.20	0.16	-0.40	-0.15	-0.12	0.59	0.19	-0.10	0.09	0.08	-0.46	0.36	0.06
chrVI	247396	247455	.	0.13	-0.08	0.00	0.20	-0.36	0.37	-0.17	0.03	1.63	-0.12	-0.06	0.05	0.13	-0.51	0.25	-0.24
chrXV	667585	667644	.	0.44	0.16	-0.62	-0.26	-0.32	0.36	0.28	0.57	0.00	0.04	0.34	-0.05	0.43	1.03	-0.07	-0.61
chrIII	270714	270773	.	1.23	-1.54	0.38	0.53	0.32	0.84	0.86	0.91	0.00	1.04	0.76	-1.28	0.80	-1.49	1.15	-1.75
chrXV	668791	668842	.	0.39	-0.20	-0.20	-0.24	-0.11	0.43	0.15	0.03	-0.61	0.15	0.27	-0.03	0.04	0.04	0.53	-0.48
chrVIII	538894	538949	.	0.16	-0.37	0.16	-0.28	-0.51	0.48	0.03	0.36	0.00	0.38	0.08	0.09	-0.04	-0.09	0.70	-0.09
chrXII	157715	157774	.	-0.82	0.47	-0.73	0.30	0.15	-0.04	0.24	0.09	0.00	-0.14	0.09	0.28	0.06	0.71	-0.77	0.13
chrIV	482514	482573	.	-0.26	0.75	0.00	0.44	0.87	-0.21	0.61	0.27	-0.36	0.03	0.44	0.42	0.73	0.44	-0.53	-0.23
chrVIII	532922	532972	.	0.33	-0.16	0.00	-0.39	-0.47	0.51	0.16	0.31	0.00	0.22	0.19	-0.01	0.21	-0.18	0.94	-0.14
chrIV	430520	430568	.	-0.92	-0.21	0.13	0.24	0.37	-0.09	-0.10	-0.32	0.00	0.05	0.01	-0.12	-0.12	0.03	-1.00	0.31
chrIV	358568	358623	.	-0.01	0.06	0.00	0.37	-0.34	0.97	0.10	0.15	0.00	-0.07	-0.16	-0.08	0.32	-0.14	0.96	-0.03
chrXI	536152	536208	.	0.02	-0.44	0.00	-0.46	-0.35	-0.11	-0.25	0.04	0.00	0.25	0.08	-0.23	-0.15	-0.14	0.26	0.37
chrVI	212605	212651	.	0.64	0.25	-0.70	-0.16	0.23	-0.41	-0.01	0.20	0.00	0.47	0.14	0.31	0.17	0.62	0.40	0.26
chrIII	281714	281773	.	0.33	0.25	-1.06	0.07	-0.08	0.50	-0.19	0.05	0.00	-0.11	-0.28	-0.01	0.00	0.30	0.30	-0.23
chrXII	358369	358413	.	-0.29	0.04	-0.71	-0.20	0.23	-0.84	-0.28	-0.53	0.01	-0.03	-0.41	0.19	-0.28	0.32	-0.31	-0.20
chrII	498714	498762	.	0.28	0.25	0.00	-0.06	0.18	-0.55	0.12	0.02	-0.15	0.34	0.18	0.22	0.03	-0.23	-0.08	0.52
chrXVI	478137	478195	.	-0.05	-0.10	0.00	0.08	-0.57	0.64	-0.07	0.18	0.00	0.26	-0.07	0.07	-0.13	-0.02	0.58	-0.10
chrVI	73595	73649	.	-0.07	-0.20	0.00	-0.53	-0.39	-0.16	-0.35	-0.23	0.12	-0.22	-0.51	-0.20	-0.05	-0.51	0.17	-0.94
chrIX	345935	345987	.	-0.67	0.11	-0.55	0.26	0.61	0.11	0.05	-0.08	0.00	0.20	0.37	0.28	0.04	0.20	-0.68	-0.15
chrXV	615192	615243	.	0.14	0.35	0.00	0.33	-0.01	0.34	0.09	0.39	0.00	-0.07	0.11	0.22	0.15	0.88	0.17	0.22
chrXIV	76630	76689	.	-0.22	-0.21	0.00	-0.54	-0.42	-0.65	-0.23	-0.27	0.00	0.17	-0.13	-0.24	-0.19	-0.71	0.40	-0.36
chrX	372679	372738	.	-1.08	0.17	0.00	0.27	0.34	-0.64	0.23	0.04	-0.10	-0.32	0.35	0.21	0.08	0.30	-1.43	1.12
chrIII	314615	314662	.	0.45	0.10	0.53	-0.05	-0.40	0.20	0.19	0.65	0.00	0.31	0.25	0.13	0.03	-0.27	0.62	0.40
chrX	373379	373438	.	-1.01	0.12	0.00	0.23	0.43	-0.09	0.24	0.14	0.00	-0.35	-0.11	0.23	-0.16	0.27	-0.95	0.48
chrXI	531751	531806	.	0.09	0.01	-0.93	-0.36	-0.13	-0.54	0.04	-0.06	0.00	-0.12	-0.06	0.22	-0.04	0.48	-0.16	-0.09
chrII	481407	481457	.	-0.38	0.29	0.00	0.18	0.28	-0.60	0.03	-0.19	0.07	-0.53	-0.43	0.33	-0.12	0.09	-0.88	0.67
chrIII	286828	286873	.	0.66	0.43	0.00	0.29	-0.11	0.95	0.22	0.61	0.00	0.10	0.16	0.23	0.14	0.89	0.70	-0.14
chrIV	379573	379623	.	0.23	0.14	0.00	-0.21	-0.46	0.74	0.00	0.31	0.72	0.06	-0.01	0.22	-0.00	-0.52	0.24	0.55
chrVII	49611	49660	.	0.37	-0.09	0.00	-0.35	-0.31	0.06	-0.29	-0.17	0.44	-0.04	-0.07	0.38	-0.17	-1.09	0.43	0.01
chrIV	395468	395526	.	0.08	0.32	0.00	-0.20	0.18	-0.53	-0.17	-0.51	0.00	-0.27	-0.04	0.62	-0.12	-0.97	0.22	-0.14
chrIII	70404	70453	.	-1.26	-0.26	0.00	0.22	0.52	-0.02	0.03	-0.10	0.00	-0.14	-0.08	0.14	0.29	-0.14	-1.27	0.44
chrIII	306315	306371	.	0.39	0.47	0.00	-0.01	-0.07	-0.26	0.44	0.49	0.00	0.62	0.34	0.21	0.28	0.33	0.12	0.18
chrXII	356559	356614	.	0.02	0.51	0.45	-0.26	0.03	-0.79	-0.09	-0.26	-1.02	-0.05	-0.07	0.54	-0.25	-0.00	0.43	0.76
chrXVI	465444	465491	.	0.36	0.32	-0.25	-0.04	0.15	0.36	-0.01	-0.01	0.00	0.21	0.21	0.01	0.05	-0.06	0.85	-0.03
chrXI	496250	496309	.	-0.20	-0.13	0.00	-0.47	-0.73	0.10	-0.20	-0.14	0.00	-0.13	-0.29	-0.17	-0.26	-0.13	0.11	-0.51
chrIV	454213	454272	.	0.25	0.21	0.00	0.63	0.79	0.02	0.36	0.16	0.00	0.36	0.54	-0.05	0.29	0.76	-0.16	0.13
chrXVI	678737	678796	.	0.42	-0.21	0.00	0.30	0.55	0.48	-0.12	0.05	0.00	0.34	0.07	-0.09	-0.10	0.49	0.33	0.72
chrV	290929	290988	.	-0.42	-0.14	0.00	-0.05	0.14	-0.57	-0.07	-0.47	0.00	-0.24	0.16	-0.11	-0.11	-0.35	-0.82	-0.65
chrIII	293014	293069	.	0.38	0.66	0.00	-0.13	-0.68	0.76	0.06	0.39	0.00	0.10	0.11	-0.18	0.31	0.16	0.54	-0.14
chrXII	167115	167174	.	0.13	0.35	0.00	0.36	0.32	0.08	0.07	0.10	0.00	0.23	0.06	0.17	-0.07	0.29	0.32	-0.02
chrXV	657386	657438	.	-0.13	-0.62	0.00	-0.38	-0.08	-0.46	0.09	-0.11	0.00	0.07	-0.03	-0.24	0.01	-0.62	-0.43	0.21
chrI	28644	28703	.	-0.00	0.34	0.00	0.13	0.06	-0.27	0.30	0.23	0.00	0.27	-0.04	-0.11	0.21	0.65	0.05	0.85
chrIII	78002	78061	.	-0.63	0.14	0.00	0.47	0.60	0.28	0.02	-0.13	-0.29	-0.11	0.19	0.18	0.00	-0.09	-0.40	0.24
chrVII	55515	55560	.	0.14	-0.22	-0.21	-0.27	-0.15	-0.47	-0.39	-0.16	0.00	0.13	0.02	0.43	-0.26	0.32	0.35	0.62
chrIV	314665	314724	.	0.27	0.14	0.00	-0.13	0.33	-0.43	-0.04	-0.16	0.76	0.34	0.19	0.12	0.05	-0.02	0.06	0.30
chrXVI	693838	693893	.	-0.48	-0.23	0.08	0.11	0.16	-0.46	-0.46	-0.26	0.00	-0.20	-0.11	-0.17	-0.41	-0.49	-0.61	-0.16
chrXII	378255	378309	.	-0.83	0.07	-0.57	0.41	0.44	-0.17	0.06	-0.03	0.00	0.14	0.26	0.02	-0.11	0.12	-1.25	0.01
chrIV	330070	330123	.	-0.99	-0.11	0.00	0.43	0.41	0.20	-0.11	0.04	0.00	-0.16	-0.07	0.01	-0.12	0.64	-0.53	0.06
chrVI	263896	263955	.	0.26	-0.22	0.00	0.49	0.07	0.59	0.16	0.06	0.00	-0.11	-0.12	-0.39	-0.02	0.13	0.12	0.24
chrI	36745	36804	.	0.37	0.84	-0.53	0.00	-0.04	-0.01	0.17	-0.05	0.00	0.07	0.06	0.43	0.20	0.14	0.53	0.40
chrX	373479	373538	.	-0.75	-0.08	0.00	0.19	0.25	0.09	0.02	-0.11	0.00	-0.62	-0.19	0.16	-0.10	-0.00	-0.32	0.36
chrXIV	83830	83887	.	0.13	0.64	0.36	0.01	0.26	-0.15	0.41	0.45	0.00	0.12	0.17	0.61	0.07	0.37	-0.10	0.59
chrX	389379	389438	.	-0.33	-0.49	0.00	-0.34	0.01	-0.34	-0.39	-0.21	0.00	0.16	-0.21	-0.32	-0.15	-0.31	0.10	0.15
chrXVI	434839	434895	.	-0.67	-0.39	-0.07	-0.37	-0.09	-0.33	-0.15	-0.03	0.00	0.20	0.24	-0.18	-0.09	-0.53	0.32	0.47
chrVII	5302	5358	.	0.37	0.00	0.00	-0.74	0.03	0.96	0.00	-0.13	0.00	-0.38	-0.63	0.48	0.67	-0.09	-2.64	-5.11
chrV	281137	281181	.	0.46	0.23	0.00	0.39	0.62	0.14	0.34	0.26	0.00	0.48	0.62	0.14	0.41	0.74	0.27	0.30
chrIV	1235081	1235140	.	0.18	-0.06	0.00	-0.30	-0.05	-0.15	0.05	0.13	0.00	0.13	0.06	-0.12	-0.14	-0.41	0.06	1.10
chrIII	232216	232262	.	-0.08	0.19	0.39	0.14	0.48	-0.39	0.04	-0.20	0.00	-0.29	0.05	0.15	-0.02	0.33	-1.05	1.06
chrIX	345831	345881	.	-1.11	-0.30	-1.44	-0.13	0.12	-0.58	-0.16	-0.38	-1.60	-0.58	-0.26	-0.22	-0.20	0.19	-1.47	-0.59
chrI	17643	17688	.	0.42	0.22	0.37	-0.34	-0.58	-0.02	0.24	0.26	0.16	0.03	-0.09	0.17	0.06	0.16	0.55	-0.32
chrXVI	682737	682796	.	-0.07	0.14	0.36	-0.14	0.04	-0.12	-0.09	-0.23	1.63	-0.15	0.14	-0.09	-0.02	-0.83	-0.10	-0.19
chrXIV	205160	205218	.	0.47	0.17	0.00	0.34	-0.09	0.81	0.13	0.34	0.77	0.55	0.16	0.42	0.28	0.45	0.91	0.26
chrI	35349	35393	.	0.53	-0.20	0.00	-0.06	0.09	0.02	-0.05	0.27	0.00	0.16	0.31	-0.07	-0.01	0.64	0.51	0.22
chrXVI	443237	443296	.	0.43	-0.12	0.00	-0.12	-0.11	0.26	0.20	0.42	0.00	0.57	0.24	-0.24	-0.07	-0.15	0.72	-0.23
chrIII	29501	29560	.	0.07	0.35	0.00	0.19	0.21	-0.42	-0.10	-0.45	0.04	-0.33	-0.15	0.27	-0.18	0.16	-0.30	-0.02
chrIX	348229	348283	.	0.26	0.42	0.00	0.39	0.66	-0.07	0.23	0.27	0.00	0.16	0.34	0.35	-0.06	0.86	-0.43	0.78
chrXI	496150	496209	.	0.10	-0.16	0.00	-0.25	-0.28	0.33	-0.05	0.10	0.00	0.25	0.14	-0.03	-0.24	0.11	0.29	0.41
chrV	283243	283287	.	-0.23	-0.09	0.00	0.11	0.08	-0.19	-0.05	-0.38	0.00	-0.20	0.02	0.19	-0.38	-0.57	-0.47	1.00
chrIV	1259781	1259840	.	0.37	-0.05	0.00	-0.10	-0.53	0.74	0.08	0.42	0.00	0.43	0.09	0.04	0.10	0.07	0.76	0.14
chrIII	69302	69356	.	-0.41	-0.05	-0.55	0.36	0.58	0.07	0.01	0.08	0.00	0.04	0.25	0.16	-0.32	0.54	-0.86	0.10
chrIII	137184	137234	.	0.30	0.20	-0.96	0.42	0.38	-0.13	0.23	0.18	0.00	-0.07	0.10	-0.25	0.22	0.15	-0.44	0.14
chrXV	666485	666544	.	0.88	0.11	0.00	-0.24	-0.33	0.18	0.24	0.40	0.00	0.56	0.42	-0.11	0.21	0.07	0.44	-0.12
chrIII	299218	299271	.	0.68	-0.10	0.18	0.16	-0.34	1.25	0.16	0.51	0.00	0.34	0.25	-0.23	0.26	0.17	0.87	0.06
chrXI	508651	508710	.	-0.38	-0.21	0.00	-0.03	0.33	-0.75	-0.03	-0.29	0.46	0.03	0.11	-0.23	-0.05	-0.03	-0.83	-0.42
chrIV	439113	439172	.	-1.00	-0.10	0.00	0.46	0.50	-0.20	0.17	-0.21	0.00	-0.07	0.09	-0.04	0.19	-0.42	-1.17	-0.15
chrVI	80893	80950	.	0.48	-0.22	0.00	0.02	-0.34	0.72	0.05	0.19	-0.20	0.35	0.08	-0.15	0.38	-1.13	0.57	0.41
chrIII	135684	135743	.	-0.59	-0.45	0.00	0.18	0.30	-0.17	-0.01	-0.31	0.00	0.02	0.15	-0.04	0.07	-0.13	-0.94	0.09
chrXVI	431237	431295	.	0.12	0.17	0.00	0.18	0.07	-0.20	-0.22	-0.18	0.85	-0.23	-0.15	-0.08	-0.02	-0.10	0.26	0.08
chrXVI	687344	687396	.	0.15	0.22	-0.33	-0.40	-0.10	-0.30	0.14	0.21	0.00	-0.29	0.29	0.10	0.29	0.21	-0.29	-0.23
chrIV	1254990	1255035	.	-0.06	0.13	0.00	-0.27	-0.54	0.19	-0.15	-0.20	0.45	-0.26	-0.38	-0.11	-0.02	0.26	-0.10	-0.38
chrVII	47005	47050	.	-0.16	-0.08	-1.01	-0.32	-0.54	0.36	-0.10	0.36	0.00	0.09	-0.18	-0.31	0.09	-0.02	0.40	0.16
chrII	472110	472165	.	0.32	-0.04	-0.48	-0.20	-0.11	0.01	-0.56	-0.28	1.28	-0.35	-0.15	0.17	-0.35	-0.26	0.64	-0.09
chrIII	14301	14360	.	0.40	0.61	0.00	-0.06	-0.54	0.66	0.10	0.62	0.00	0.00	0.18	0.16	0.02	0.17	0.65	-0.42
chrII	514806	514865	.	-0.01	-0.35	0.25	-0.43	-0.60	-0.07	-0.10	0.13	-0.78	0.29	0.03	-0.03	0.10	-0.13	0.14	-0.69
chrVI	197395	197454	.	-1.75	-0.02	0.00	0.30	0.37	-0.10	-0.04	-0.30	1.27	-0.47	-0.00	-0.32	0.26	-0.37	-1.24	-0.19
chrXVI	433538	433592	.	-0.01	-0.56	-0.09	-0.01	0.29	-0.25	0.07	-0.07	0.00	0.12	-0.26	-0.21	-0.10	-0.11	0.16	0.44
chrIV	439413	439472	.	-0.82	0.18	0.00	0.29	0.27	-0.48	0.17	-0.23	0.30	-0.24	-0.08	-0.14	0.17	-0.10	-1.27	-0.15
chrIV	455413	455472	.	-0.36	-0.28	0.00	0.02	0.17	-0.75	-0.21	-0.35	0.00	-0.11	0.16	-0.26	-0.21	-0.34	-1.45	-0.50
chrIII	262414	262465	.	-0.35	-0.20	0.00	0.04	-0.34	0.29	-0.48	-0.42	0.00	-0.34	-0.36	-0.16	-0.21	-0.20	-0.00	-0.07
chrIII	134084	134142	.	-0.96	-0.33	0.00	0.34	0.41	-0.04	0.20	0.04	-1.15	0.20	0.14	-0.17	-0.13	-0.44	-0.55	-0.24
chrXV	624785	624844	.	0.04	0.33	0.24	-0.01	-0.24	-0.04	-0.04	0.17	0.00	0.20	-0.18	0.05	0.13	0.60	0.24	0.15
chrVI	257609	257655	.	-0.35	-0.14	-0.52	-0.10	-0.27	0.29	0.09	-0.13	-1.46	0.26	0.02	-0.09	0.08	0.43	-0.06	0.76
chrVI	186404	186452	.	0.50	0.09	0.00	-0.11	-0.04	-0.88	-0.04	-0.13	0.00	0.12	0.10	-0.07	-0.12	0.37	-0.50	-0.18
chrVI	194798	194854	.	-0.51	0.04	0.00	0.31	0.47	-0.07	-0.02	0.24	0.00	-0.06	0.35	0.06	0.23	-0.39	-0.67	0.19
chrII	484310	484362	.	-0.65	-0.16	-0.33	0.12	0.39	-0.28	-0.02	-0.13	1.63	-0.39	-0.09	0.04	-0.19	-0.48	-0.87	-0.50
chrXV	663286	663343	.	0.42	-0.17	0.00	-0.11	-0.36	0.12	-0.08	0.00	1.63	0.20	0.07	0.10	0.06	0.22	0.47	-0.32
chrXIV	176759	176818	.	0.18	0.19	0.00	-0.45	-0.47	-0.34	-0.11	-0.04	0.00	0.19	-0.15	0.05	-0.22	-0.41	-0.03	-0.13
chrIV	346476	346520	.	0.34	-0.41	0.00	-0.11	0.13	-0.18	-0.02	-0.12	0.00	0.06	-0.18	0.07	-0.30	-0.24	0.22	0.10
chrXV	626585	626644	.	-0.12	-0.32	0.00	0.31	-0.10	0.15	0.20	-0.05	0.00	-0.24	-0.11	-0.59	0.10	-0.53	0.17	0.41
chrIII	120984	121031	.	0.09	-0.03	0.00	0.64	0.81	0.49	0.07	0.07	0.00	-0.08	0.08	-0.23	-0.06	0.18	0.62	-0.08
chrVII	10101	10160	.	0.53	0.37	-0.65	0.01	-0.01	0.13	0.25	0.16	-0.63	0.39	0.28	0.08	0.20	0.05	0.30	0.48
chrXIV	215059	215111	.	-0.30	-0.06	0.34	0.43	-0.12	0.85	0.03	-0.02	0.00	-0.34	-0.40	0.01	0.11	0.40	0.27	0.01
chrV	297429	297488	.	-0.53	0.06	0.00	-0.12	0.14	-0.12	-0.31	-0.36	0.00	-0.54	-0.57	0.03	-0.55	-0.13	-0.07	-0.19
chrIV	364366	364424	.	-0.47	-0.06	-0.60	0.80	-0.48	0.77	-0.10	0.11	0.00	-0.19	-0.26	-0.16	-0.21	-0.04	0.01	0.34
chrVII	49202	49254	.	-0.10	0.30	0.00	-0.32	-0.23	0.29	-0.20	0.19	0.00	0.02	0.01	-0.02	-0.02	0.63	0.59	0.20
chrIV	349165	349224	.	0.18	-0.24	0.00	-0.62	-0.31	-0.17	-0.24	0.40	-0.30	0.26	-0.06	0.19	-0.19	0.31	0.45	0.04
chrVI	223195	223254	.	-0.56	0.22	0.00	0.03	0.19	-0.02	-0.49	-0.89	0.25	-1.01	-0.60	-0.15	-0.35	0.52	-0.41	0.35
chrX	359683	359738	.	0.24	0.06	0.01	-0.44	-0.30	-0.61	-0.00	-0.19	0.27	0.09	-0.37	-0.18	-0.07	0.42	0.54	-0.24
chrXVI	500944	500995	.	0.33	0.03	0.13	-0.15	0.04	0.14	-0.04	0.11	0.00	0.17	0.19	0.12	-0.05	-0.27	0.61	0.03
chrII	522306	522365	.	0.42	0.03	0.00	-0.30	-0.70	0.23	-0.18	0.49	0.00	-0.02	0.02	-0.02	0.04	-0.28	0.17	-0.43
chrXVI	434537	434590	.	-0.25	0.23	0.00	-0.45	-0.18	-0.34	0.12	0.32	0.00	0.22	-0.08	-0.21	0.04	-0.32	0.42	-0.19
chrI	43552	43596	.	-0.08	-0.43	-1.86	-0.42	-0.26	-0.63	-0.30	-0.44	0.27	-0.20	-0.43	-0.46	0.01	-0.24	-0.46	-0.20
chrII	493006	493063	.	0.20	-0.23	-0.64	-0.05	0.14	-0.29	-0.33	-0.31	0.00	-0.05	0.30	-0.24	-0.35	-0.11	-0.33	-0.39
chrXVI	538245	538295	.	-0.04	-0.01	0.00	-0.37	-0.60	0.18	-0.32	0.07	0.14	-0.19	-0.16	0.03	-0.06	-0.47	0.24	-0.34
chrI	44553	44603	.	0.42	0.02	0.63	-0.12	-0.05	0.04	0.09	0.08	0.00	0.36	0.08	-0.08	0.09	0.04	0.35	-0.43
chrV	305931	305990	.	0.28	0.50	0.00	0.23	0.25	0.00	-0.16	-0.14	0.34	-0.30	-0.21	0.00	-0.36	0.49	0.51	0.28
chrVII	26201	26252	.	0.19	0.05	0.00	-0.01	-0.19	-0.10	-0.03	-0.11	0.00	-0.17	-0.38	-0.02	-0.02	0.06	0.14	0.56
chrVI	192694	192753	.	-0.27	-0.28	0.00	0.33	0.33	-1.05	0.23	-0.45	0.00	-0.25	-0.18	0.01	-0.01	-0.31	-1.63	-0.18
chrXVI	686137	686196	.	0.05	0.30	0.00	0.10	0.05	0.01	0.01	0.20	0.00	0.25	0.42	0.29	-0.15	0.69	0.09	0.56
chrIV	402778	402826	.	0.10	0.42	0.00	0.47	0.42	-0.05	0.12	-0.17	0.00	0.13	0.47	0.48	-0.20	-0.82	-0.33	-0.14
chrIV	477813	477865	.	-0.05	0.14	0.00	-0.05	0.15	-0.52	0.14	-0.15	0.00	0.08	0.13	0.18	0.02	-0.68	-0.45	-0.18
chrXV	609185	609242	.	0.41	-0.38	-0.77	-0.25	-0.42	0.24	-0.10	0.06	0.00	0.11	0.01	-0.49	-0.14	-0.07	0.60	-0.30
chrXVI	446744	446794	.	1.19	-0.68	0.01	0.14	0.16	0.37	0.66	0.88	0.00	0.99	0.83	-0.54	0.19	-0.48	1.31	-0.59
chrXV	615687	615739	.	0.13	-0.02	-0.33	-0.07	-0.08	-0.04	-0.13	-0.02	-0.64	-0.27	-0.05	-0.11	-0.01	-0.31	0.06	-0.00
chrXIII	360397	360451	.	-0.06	-0.59	0.00	-0.04	-0.10	-0.15	-0.20	-0.16	0.00	0.07	0.02	-0.38	-0.23	-0.44	-0.17	-0.27
chrIII	114484	114543	.	-0.81	0.56	0.00	0.06	0.16	-0.77	-0.23	-0.32	-0.56	-0.51	-0.15	-0.04	-0.65	0.27	-1.34	-0.49
chrXVI	408537	408592	.	0.37	-0.21	-0.54	-0.14	0.12	-0.42	-0.27	-0.23	0.00	-0.02	0.22	-0.48	-0.39	0.04	-0.29	-0.51
chrVII	40001	40055	.	-0.14	-0.48	0.00	-0.13	-0.49	0.53	-0.36	-0.26	0.00	-0.20	-0.23	-0.18	-0.33	-0.47	0.17	0.44
chrIII	256114	256172	.	0.07	-0.40	0.00	-0.30	-0.80	0.78	-0.18	0.47	0.00	0.02	-0.34	-0.06	-0.03	0.17	0.50	-0.69
chrIV	451219	451263	.	0.48	-0.63	0.00	-0.08	0.19	-0.33	-0.01	0.10	0.00	0.24	0.11	-0.56	0.26	-0.55	-0.10	-0.13
chrXIV	215863	215918	.	-0.23	0.33	0.00	0.51	0.13	0.90	0.14	0.16	0.53	-0.11	0.04	0.08	0.20	0.44	0.17	0.10
chrIV	1227581	1227640	.	-0.10	-0.62	0.00	-0.23	-0.53	0.44	0.00	0.29	0.10	0.04	-0.00	0.04	0.15	-0.67	0.28	-0.25
chrV	545278	545322	.	0.25	-0.11	0.43	0.31	0.44	0.01	-0.36	-0.29	0.00	0.05	-0.09	-0.50	-0.09	-0.02	0.10	0.10
chrVI	51894	51943	.	0.19	0.15	-0.78	0.07	-0.39	0.69	0.15	-0.02	0.00	0.34	0.16	-0.10	0.03	-0.29	0.30	-0.08
chrIV	347870	347924	.	0.07	0.25	0.00	-0.48	-0.37	-0.20	-0.07	-0.06	0.00	0.31	-0.05	-0.12	0.07	-0.96	0.32	-0.03
chrXV	603985	604044	.	-0.25	-0.15	0.00	-0.38	-0.35	-0.49	-0.26	-0.48	0.00	-0.51	-0.61	0.17	-0.36	-1.53	-0.21	-0.51
chrI	11045	11104	.	0.08	0.04	0.00	0.03	-0.83	0.57	0.22	0.40	0.00	0.13	0.24	0.13	0.02	0.46	0.20	-0.53
chrVI	242296	242355	.	-0.03	-0.22	0.00	0.28	-0.43	0.81	0.15	0.09	0.00	-0.12	0.11	-0.25	0.13	0.38	0.31	0.32
chrII	502206	502262	.	0.47	-0.46	0.73	-0.31	-0.23	-0.07	-0.33	0.02	0.00	0.17	0.06	-0.07	-0.23	-0.39	0.15	0.03
chrXIV	104930	104989	.	0.21	0.19	0.00	-0.03	0.07	0.34	-0.30	-0.17	0.00	-0.63	-0.20	-0.18	-0.23	0.27	0.59	-0.02
chrXI	523857	523910	.	0.75	0.37	-0.25	-0.07	0.32	-0.08	-0.15	-0.16	0.00	-0.06	0.16	0.14	-0.02	0.49	0.13	0.24
chrXVI	503236	503280	.	0.18	0.07	-0.05	0.41	0.36	-0.09	0.03	-0.41	0.00	-0.09	-0.31	-0.35	0.21	0.43	-0.05	0.03
chrI	49946	50005	.	-0.21	-0.27	0.53	-0.49	-0.36	-0.10	-0.08	0.11	0.55	0.27	0.17	-0.12	-0.01	-0.79	-0.05	0.14
chrVII	87908	87956	.	-0.50	-0.21	-0.27	-0.04	-0.66	0.42	-0.32	-0.42	-0.97	-0.17	-0.19	-0.08	-0.14	0.05	-0.37	-0.31
chrIII	226818	226866	.	-1.56	-0.24	0.62	0.17	0.21	-0.24	-0.35	-0.47	-0.20	-0.39	-0.37	-0.06	-0.11	-0.88	-1.16	-0.33
chrXV	616285	616344	.	0.04	-0.01	-0.58	-0.26	-0.44	0.35	-0.16	-0.00	0.00	-0.00	-0.13	0.07	-0.45	0.01	0.09	0.58
chrXIV	183568	183617	.	-0.21	0.14	0.02	-0.23	-0.30	0.32	-0.10	0.03	0.00	0.19	0.06	0.12	-0.05	0.01	0.20	0.15
chrXV	654687	654737	.	0.52	0.59	0.16	-0.02	-0.22	-0.10	0.43	0.29	0.00	0.08	0.04	0.32	0.22	1.12	0.27	-0.01
chrIII	265424	265470	.	-0.13	-0.50	0.26	-0.09	-0.17	0.28	-0.30	-0.01	0.00	0.50	0.14	-0.32	0.12	-0.99	-0.30	-0.50
chrXIV	202769	202816	.	0.54	-0.04	0.00	0.09	0.04	0.55	-0.05	0.07	0.00	0.43	0.32	-0.02	0.02	0.22	0.53	0.40
chrXI	530551	530610	.	-0.16	0.19	0.00	-0.78	-0.69	-1.23	0.03	-0.41	1.64	0.00	0.20	0.34	0.02	0.06	-0.87	-0.17
chrV	270034	270088	.	-0.13	0.28	0.00	0.04	0.06	0.41	-0.32	-0.22	0.00	-0.42	-0.45	0.10	-0.43	0.02	0.59	0.29
chrXI	504451	504510	.	0.24	-0.10	0.00	-0.15	0.07	-0.32	-0.07	-0.15	0.00	0.20	0.19	-0.17	-0.15	-0.49	0.14	-0.04
chrIII	205418	205474	.	0.25	-0.07	-0.24	-0.47	-0.45	-0.32	-0.11	0.11	0.00	-0.07	-0.06	0.05	-0.08	0.36	0.45	0.02
chrIII	264416	264468	.	0.07	0.11	0.00	-0.17	-0.34	0.44	-0.17	-0.06	0.55	-0.10	-0.17	0.21	0.04	0.22	0.53	-0.39
chrXIV	109139	109184	.	0.14	-0.23	0.20	-0.23	-0.26	0.60	-0.30	-0.04	0.00	-0.23	-0.18	-0.47	-0.20	-0.08	0.32	-0.59
chrIII	119591	119641	.	-0.29	0.22	-0.41	0.10	0.30	-0.43	0.02	0.03	0.00	0.26	0.36	-0.30	0.14	0.42	-0.37	0.26
chrIV	474813	474872	.	-0.03	0.31	0.00	-0.09	-0.06	-1.11	0.48	-0.33	0.00	-0.07	-0.36	0.34	0.20	0.60	-0.37	0.55
chrIII	5601	5660	.	0.14	-0.70	0.00	0.73	-0.26	1.18	0.37	0.50	0.00	0.04	-0.10	-0.41	0.38	-0.52	0.82	-0.12
chrXII	161819	161868	.	0.43	0.33	0.11	0.34	0.31	0.07	0.12	0.09	0.00	0.01	0.62	0.24	-0.05	0.29	-0.08	-0.06
chrVII	66402	66446	.	-0.07	0.27	0.00	-0.10	0.02	-0.49	-0.12	-0.45	0.00	-0.37	0.41	0.20	-0.02	-1.01	-0.62	0.16
chrV	553169	553216	.	0.44	0.39	0.00	-0.15	-0.11	-0.66	0.22	0.12	0.00	0.19	-0.05	0.12	0.24	0.48	0.10	0.34
chrX	356893	356938	.	0.11	-0.18	-1.19	-0.35	0.08	-0.08	-0.23	-0.04	0.00	0.10	-0.09	-0.17	0.09	0.12	0.19	-1.11
chrXVI	439937	439992	.	-0.22	-0.30	0.00	-0.30	-0.20	-0.00	0.06	0.23	0.00	0.05	0.22	0.22	-0.11	0.33	-0.17	-0.26
chrXII	227480	227535	.	-0.93	-0.13	0.00	-0.05	0.37	-0.40	0.09	-0.40	0.00	-0.54	-0.14	-0.12	-0.13	-0.81	-1.04	-0.66
chrIII	120384	120443	.	-0.27	0.12	-0.34	0.17	0.35	-0.09	0.12	0.03	0.78	0.20	0.19	-0.11	0.05	-0.25	-0.12	-0.10
chrIX	363735	363786	.	-0.36	0.04	0.06	-0.40	-0.16	-0.91	-0.12	-0.22	-0.07	-0.51	-0.18	-0.08	-0.23	-0.48	-0.96	-0.70
chrIII	46601	46660	.	0.24	0.42	0.00	0.48	0.86	0.19	0.44	0.43	0.00	0.31	0.71	0.50	0.43	0.69	-0.77	0.47
chrII	485707	485765	.	-1.41	0.41	-0.68	0.13	0.19	-0.56	-0.12	-0.43	-1.43	-0.37	-0.06	0.24	-0.11	0.16	-1.49	0.32
chrXII	212790	212835	.	0.34	-0.10	-1.54	-0.69	-0.40	-0.51	-0.35	-0.38	0.00	0.04	0.05	-0.21	-0.15	-0.62	0.25	-0.54
chrVII	52701	52760	.	-0.14	-0.30	0.00	-0.35	-0.39	-0.29	-0.28	-0.20	0.00	-0.01	0.11	-0.20	-0.24	-0.27	-0.00	0.58
chrXI	499352	499402	.	0.62	0.33	0.00	-0.20	-0.17	0.72	0.25	0.53	0.00	0.32	0.44	0.57	0.28	0.03	1.06	0.20
chrXVI	708736	708795	.	-0.01	-0.20	0.36	-0.35	-0.53	0.10	-0.28	-0.07	0.00	-0.19	-0.21	-0.17	-0.20	-0.92	0.00	-0.23
chrXVI	487236	487295	.	-0.07	-0.04	0.00	-0.06	-0.77	0.38	-0.32	0.39	0.00	-0.22	0.26	-0.14	-0.20	0.09	0.26	0.55
chrXII	149418	149474	.	0.46	0.66	0.00	0.16	0.35	-0.14	0.30	0.09	0.00	0.11	0.34	0.36	0.10	0.52	-0.15	0.13
chrV	534765	534811	.	0.36	-0.45	-0.27	-0.36	-0.73	0.41	-0.10	-0.18	0.60	-0.17	-0.37	-0.18	0.16	-0.39	0.12	-0.27
chrVI	83394	83452	.	1.15	-1.35	0.00	0.88	0.31	1.42	0.89	1.14	0.46	0.86	0.56	-1.04	0.79	-1.11	1.34	-0.78
chrV	558266	558323	.	0.05	0.05	0.45	-0.16	0.06	-0.47	-0.06	-0.02	0.00	0.22	0.14	0.08	-0.16	-0.19	0.20	0.31
chrXIV	177959	178018	.	0.25	0.48	0.00	0.17	-0.45	0.02	0.47	0.41	0.00	0.54	0.33	0.53	0.40	-0.48	0.82	1.93
chrIII	23101	23160	.	0.40	0.29	0.00	-0.03	0.33	0.03	0.23	0.30	0.00	0.14	0.27	0.49	0.09	-0.03	0.60	0.41
chrIV	432713	432772	.	-1.16	0.10	-0.86	0.45	0.47	0.18	0.27	-0.25	0.00	-0.43	-0.45	0.03	0.11	-0.18	-0.52	0.02
chrXVI	446437	446496	.	0.43	-1.09	0.00	-0.05	0.09	0.22	0.19	0.52	0.14	0.46	0.85	-1.06	0.28	-0.35	0.99	-0.88
chrVI	55292	55351	.	0.10	0.21	0.20	0.02	-0.21	0.63	-0.23	-0.36	0.00	-0.35	-0.44	-0.57	-0.09	0.15	0.65	-0.64
chrX	388279	388338	.	-0.63	-0.20	0.00	-0.11	-0.12	-0.94	-0.12	-0.21	0.99	0.30	0.29	-0.09	-0.10	0.45	-0.09	-0.10
chrXII	246879	246935	.	0.16	-0.16	0.21	0.14	0.13	-0.30	0.13	0.01	0.00	-0.04	-0.29	-0.06	-0.39	0.05	-0.06	-0.28
chrIII	232915	232974	.	0.08	0.62	-0.55	0.20	0.29	-0.51	-0.08	-0.26	0.00	-0.24	0.20	0.25	-0.03	0.45	-0.92	0.81
chrII	507206	507265	.	0.11	-0.68	-0.53	-0.72	-0.64	-0.52	-0.09	0.31	0.00	-0.09	-0.47	-0.19	-0.11	-0.68	-0.06	-0.42
chrXVI	706036	706089	.	0.67	0.01	0.00	-0.23	0.04	0.34	-0.01	0.30	0.18	0.61	0.23	-0.09	0.09	-0.54	0.41	-0.16
chrVI	206295	206354	.	-0.52	-0.41	0.00	-0.19	0.29	-0.51	-0.20	-0.36	-0.20	-0.23	-0.26	-0.23	-0.15	-0.66	-1.02	-0.16
chrIV	348468	348523	.	0.73	0.25	0.00	-0.38	0.05	-0.14	0.52	0.15	0.00	0.18	0.35	0.38	0.12	-0.81	0.68	-0.50
chrII	471710	471765	.	0.15	0.12	0.00	-0.27	0.08	0.18	-0.51	-0.18	0.00	-0.11	-0.18	0.24	-0.39	-0.26	0.58	-0.06
chrXV	642985	643029	.	0.45	0.37	0.00	0.05	-0.16	0.82	0.10	0.27	0.00	0.15	0.40	0.19	0.30	0.23	0.72	0.29
chrI	13456	13503	.	-0.11	-0.48	0.00	-0.10	-0.31	0.46	0.11	0.50	0.00	0.22	0.30	-0.18	0.19	0.04	0.51	0.28
chrXVI	569937	569996	.	-0.14	-0.28	0.00	-0.10	0.01	-0.71	-0.01	-0.22	0.00	-0.24	-0.21	-0.14	-0.32	-0.77	-1.01	-0.25
chrV	531565	531624	.	-0.12	-0.13	-0.10	-0.37	-0.88	0.53	-0.20	0.14	0.00	0.05	-0.36	0.07	0.02	-0.25	0.36	0.07
chrIV	1234586	1234635	.	-0.39	-0.37	-0.39	-0.44	-0.30	-0.13	-0.08	-0.26	0.00	-0.18	-0.15	-0.07	-0.35	-0.33	0.16	0.70
chrVI	233795	233854	.	-0.14	0.29	0.00	0.55	-0.08	0.76	0.02	-0.03	0.27	-0.49	-0.23	-0.24	0.03	0.48	0.50	0.28
chrXIV	180963	181014	.	0.25	0.36	0.05	-0.24	-0.40	-0.15	0.15	0.14	0.00	-0.14	0.26	0.04	-0.04	0.04	0.42	-0.22
chrXII	228883	228934	.	-1.44	-0.07	0.00	0.47	0.50	0.02	0.46	-0.19	-0.23	-0.26	0.12	-0.24	0.40	0.49	-0.85	-0.07
chrVII	1401	1460	.	-0.71	-1.86	-0.23	-0.11	-1.07	-0.07	-1.14	-0.04	0.00	-0.63	-0.25	-0.06	-0.73	-3.09	-0.46	-4.11
chrXI	507066	507110	.	0.60	-0.11	0.00	-0.32	0.07	-0.35	-0.27	-0.26	0.00	-0.24	0.16	-0.12	0.04	-0.09	0.22	-0.47
chrXI	511565	511610	.	0.22	0.20	0.00	0.02	0.19	-0.28	-0.25	-0.36	0.00	-0.40	-0.02	0.02	0.13	-0.01	-0.43	-0.12
chrIV	384272	384327	.	-0.37	-0.49	0.00	-0.28	-0.45	0.22	-0.27	-0.02	0.00	-0.14	-0.27	-0.62	-0.20	-0.97	-0.27	0.46
chrVI	184501	184546	.	0.77	0.06	-0.86	-0.07	0.46	-0.62	0.17	0.06	0.00	0.45	0.46	0.12	0.02	0.08	0.81	0.44
chrV	288129	288188	.	-0.78	0.71	0.00	0.28	0.35	0.07	0.22	-0.30	0.00	-0.15	0.06	0.28	-0.03	0.86	-0.15	0.73
chrIII	55802	55860	.	0.27	0.34	0.00	-0.76	-0.31	-0.74	-0.21	-0.27	-0.20	0.01	-0.14	-0.04	-0.20	-0.14	0.52	-0.11
chrIV	350165	350224	.	0.76	0.02	0.35	-0.43	-0.21	0.16	0.20	0.38	0.00	0.39	0.04	0.09	-0.10	-0.26	0.43	-0.21
chrXV	649285	649344	.	-0.01	0.70	0.00	0.41	0.07	0.35	0.20	0.28	-1.65	0.27	0.16	0.46	0.14	0.48	0.62	0.28
chrX	374390	374437	.	-1.48	0.11	0.13	0.30	0.29	-0.13	-0.40	-0.47	-0.02	-0.73	-0.40	-0.19	-0.55	0.46	-0.74	0.45
chrXIV	113631	113678	.	0.22	-0.47	0.00	-0.08	-0.01	0.56	0.21	0.55	0.00	0.20	-0.11	-0.24	0.32	-0.52	0.53	0.22
chrXIV	70445	70489	.	0.33	-0.34	0.00	-0.90	-0.17	-0.64	-0.24	-0.19	0.00	0.27	0.06	-0.04	0.00	0.36	0.44	0.06
chrIII	264316	264363	.	0.10	0.06	0.00	-0.16	-0.04	0.43	-0.07	-0.05	0.00	0.01	-0.12	0.56	-0.06	0.26	0.46	-0.10
chrXVI	558337	558396	.	-0.14	0.41	0.00	0.28	0.32	-0.05	0.26	-0.09	0.00	0.18	0.09	0.02	0.06	0.64	-0.27	0.23
chrXVI	541037	541096	.	-0.05	-0.08	0.00	-0.04	-0.39	0.06	0.14	0.13	0.00	0.15	0.17	0.06	0.23	0.04	0.12	-0.07
chrVIII	546645	546689	.	-0.05	-0.36	-0.41	-0.34	-0.12	-0.35	0.01	0.05	-0.01	-0.13	-0.25	-0.26	0.14	-0.07	-0.26	-0.01
chrIII	264714	264773	.	0.50	0.27	0.44	0.21	-0.10	0.56	-0.01	0.12	0.00	-0.06	-0.22	0.07	0.25	-0.12	0.79	0.29
chrXVI	677037	677096	.	0.48	-0.20	0.00	0.02	0.18	-0.32	-0.06	-0.05	-0.03	0.23	-0.10	0.16	0.07	0.21	0.03	0.29
chrXVI	472937	472996	.	-0.70	-0.36	0.00	-0.30	-0.71	0.05	-0.45	-0.29	0.00	-0.11	-0.32	-0.57	0.01	-0.25	-0.05	-0.99
chrIV	373769	373821	.	0.07	0.04	-0.38	0.66	-0.46	0.90	0.27	0.33	-0.20	0.04	-0.09	-0.02	0.27	-0.57	0.57	-0.15
chrIII	123787	123843	.	0.14	0.10	-0.40	0.41	0.67	-0.07	-0.07	-0.08	-2.16	0.04	-0.07	-0.30	-0.20	-0.03	0.49	0.71
chrI	21143	21202	.	0.95	0.56	0.00	0.28	-0.03	0.82	0.53	0.85	0.00	0.64	0.42	0.51	0.45	0.73	1.50	0.68
chrVI	263196	263255	.	0.37	-0.14	0.00	0.44	0.27	0.93	0.20	0.01	0.00	-0.04	0.05	-0.38	0.17	-0.22	0.91	0.13
chrXIV	84930	84989	.	-0.31	0.23	0.22	-0.19	-0.03	-0.33	-0.10	-0.31	0.74	-0.41	-0.10	0.14	-0.16	0.10	-0.96	-0.12
chrXIV	781831	781890	.	0.55	0.30	1.36	0.06	0.32	-0.44	0.37	0.19	-0.60	0.48	0.61	0.31	0.33	0.07	0.12	-0.12
chrVII	72502	72561	.	-0.02	0.14	0.00	-0.22	-0.14	-0.39	-0.10	-0.05	0.00	-0.16	-0.12	-0.00	-0.17	-0.12	0.12	-0.26
chrVI	72493	72552	.	0.08	-0.47	0.17	-0.44	-0.64	-0.61	-0.05	-0.17	0.00	-0.04	-0.35	-0.28	-0.25	-0.50	-0.24	-0.62
chrXII	375363	375411	.	-0.87	-0.47	-0.05	-0.62	-0.37	-0.40	-0.12	0.07	0.00	-0.20	-0.38	-0.20	-0.43	-1.24	-0.94	-2.70
chrIII	245714	245772	.	0.67	-0.12	0.00	-0.38	0.06	0.23	-0.02	0.47	0.00	0.55	0.12	0.29	0.10	-0.09	0.52	0.08
chrIII	274617	274662	.	0.26	-0.17	-0.86	-0.16	0.01	0.29	0.21	0.26	0.00	0.38	0.40	0.23	0.13	0.56	0.35	0.51
chrII	481106	481157	.	0.16	0.47	0.00	0.09	0.29	-0.07	-0.10	-0.17	0.00	-0.17	-0.13	0.23	0.06	-0.60	-0.27	0.19
chrVII	5105	5158	.	-0.27	-1.50	0.00	-0.26	-0.25	-0.36	-0.38	-0.35	1.04	0.07	-0.27	0.43	-0.15	-0.73	-0.07	-2.52
chrIX	343729	343788	.	-1.49	-0.04	0.00	0.06	0.36	-0.58	0.07	-0.16	0.00	-0.28	-0.04	-0.19	0.15	-0.09	-1.32	-0.35
chrXII	155816	155871	.	-0.97	0.28	-0.30	0.17	0.16	-0.41	0.14	-0.05	0.48	-0.47	-0.28	0.22	-0.03	0.04	-0.91	0.52
chrIII	308824	308870	.	0.79	0.24	0.00	0.09	0.45	0.50	0.41	0.62	0.00	0.47	0.48	0.38	0.47	0.74	1.03	0.86
chrII	481907	481963	.	-0.45	0.07	0.19	-0.21	0.01	-0.50	-0.17	-0.27	-0.26	-0.49	-0.51	0.17	-0.67	0.15	-0.72	-0.29
chrIII	311816	311870	.	-0.17	0.03	0.00	-0.20	-0.22	-0.93	0.04	-0.06	0.00	0.24	0.25	0.14	-0.30	-0.39	-0.33	-0.03
chrIII	311914	311973	.	-0.10	-0.30	0.00	-0.41	-0.46	-0.55	-0.17	-0.27	0.00	-0.09	-0.09	0.17	-0.34	-0.31	-0.01	-0.29
chrXVI	687738	687794	.	0.54	0.87	0.00	0.36	0.34	0.17	0.51	0.23	0.00	0.25	0.54	0.36	0.62	0.70	0.34	0.18
chrXII	235980	236037	.	-0.92	-0.10	0.00	0.30	0.48	-0.26	-0.03	-0.22	0.00	-0.34	-0.34	0.19	-0.28	-0.18	-1.20	-0.39
chrIV	317165	317224	.	-0.23	0.22	0.00	-0.17	0.01	-0.94	0.12	-0.06	0.00	-0.08	0.12	0.15	0.05	0.29	-0.93	-0.13
chrIV	320776	320821	.	0.18	0.58	-0.49	0.28	0.26	-0.45	0.17	0.03	-1.04	0.01	0.00	0.29	0.17	0.12	-0.24	0.13
chrXVI	418837	418886	.	-1.10	0.41	0.00	0.49	0.57	0.19	0.13	0.30	0.00	-0.02	0.22	0.47	0.37	0.59	-0.49	0.77
chrIV	364267	364311	.	-0.42	-0.27	-0.67	0.69	-0.47	0.59	-0.20	-0.12	0.00	-0.60	-0.58	-0.16	-0.18	0.24	0.02	0.04
chrIX	351929	351988	.	-0.02	-0.19	0.00	-0.27	0.18	-0.81	-0.19	-0.26	0.00	-0.26	-0.13	0.12	-0.19	-0.46	-1.16	-0.12
chrIV	317368	317424	.	-0.51	-0.29	0.00	-0.27	-0.07	-0.82	-0.24	-0.51	0.00	-0.16	-0.02	0.03	-0.21	0.05	-1.29	-0.83
chrVII	55708	55752	.	0.40	-0.01	-0.11	-0.19	0.07	-0.11	-0.18	-0.10	0.00	0.05	0.07	0.32	-0.28	0.44	0.52	0.05
chrIII	251720	251772	.	-0.10	-0.43	0.00	-0.44	-0.46	0.48	-0.49	-0.03	-0.99	-0.02	-0.56	-0.26	-0.35	0.47	-0.22	-0.65
chrIV	451113	451170	.	0.43	-0.43	0.00	0.06	0.25	-0.18	0.17	0.32	0.00	0.51	0.67	-0.35	0.15	-0.11	0.00	0.00
chrVI	229796	229855	.	-0.09	0.07	0.00	-0.19	-0.45	0.71	-0.17	0.19	0.00	-0.03	-0.35	-0.11	0.32	0.02	0.44	-0.23
chrV	569269	569322	.	-1.48	-0.09	-0.27	-0.27	-0.15	-0.71	0.00	-0.26	0.00	-0.45	-0.26	-0.08	-0.14	-0.00	-1.30	-0.40
chrI	42649	42702	.	0.28	0.85	0.25	-0.05	0.19	0.19	0.33	0.43	0.00	0.42	0.42	0.42	0.20	0.13	0.48	-0.04
chrIV	330366	330413	.	-1.58	0.04	0.16	0.62	0.81	0.34	0.56	0.46	0.00	0.02	0.43	0.11	0.12	0.74	-0.54	0.33
chrV	555565	555624	.	0.24	-0.02	-0.22	-0.40	-0.10	-0.52	0.01	-0.17	0.00	0.07	-0.16	0.24	0.08	0.41	-0.01	0.17
chrIV	1231381	1231434	.	0.20	-0.68	0.00	-0.33	-0.61	-0.11	-0.28	-0.07	0.00	-0.01	-0.16	-0.05	-0.20	-0.73	0.21	-0.17
chrIX	368439	368487	.	0.13	-0.01	-0.70	-0.32	-0.35	-0.64	-0.14	-0.06	0.00	-0.17	-0.20	-0.17	0.05	-0.22	0.16	0.48
chrIV	354365	354423	.	0.24	0.04	-0.34	-0.46	-0.64	0.54	-0.24	0.36	0.00	0.14	0.23	0.18	-0.16	0.14	0.54	0.11
chrIV	389572	389619	.	0.17	-0.20	-0.33	-0.34	-0.15	-0.12	0.01	0.22	0.27	-0.13	-0.37	-0.05	-0.07	0.09	0.28	-0.06
chrIII	213830	213874	.	0.13	0.01	0.33	-0.21	-0.34	-0.88	-0.30	-0.53	0.00	-0.44	0.17	-0.31	-0.28	-0.60	-0.94	0.33
chrXII	145718	145763	.	0.19	0.52	0.00	0.22	0.18	-0.21	0.28	0.00	0.28	-0.05	0.00	0.43	0.18	0.02	-0.39	0.33
chrIII	236815	236874	.	-0.04	-0.15	0.00	0.18	0.34	-0.26	0.03	-0.07	0.00	0.09	0.05	-0.27	-0.17	0.30	-0.08	0.10
chrVI	188895	188954	.	0.15	-0.27	0.00	-0.11	0.06	-0.49	0.08	-0.22	0.00	-0.07	0.01	-0.12	-0.27	-0.45	-0.42	0.48
chrVII	36601	36657	.	0.21	-0.87	0.00	0.15	-0.24	0.57	0.33	0.32	0.00	0.33	0.10	-0.48	0.32	-0.21	0.71	-0.08
chrVII	39801	39860	.	0.20	0.08	0.00	-0.07	-0.43	0.88	-0.19	0.22	0.00	0.09	0.25	0.04	-0.32	-0.32	0.57	0.11
chrIV	348565	348624	.	0.50	0.17	0.00	-0.45	-0.14	-0.39	0.15	0.21	0.23	0.03	0.30	0.22	0.10	-0.60	0.48	-0.67
chrI	34856	34900	.	0.45	-0.23	0.11	-0.02	0.10	-0.23	0.04	0.02	0.12	-0.10	-0.18	-0.35	0.09	-0.14	0.28	0.35
chrIII	219519	219570	.	-0.54	0.39	0.23	0.32	0.29	-0.50	0.33	-0.19	-0.22	-0.15	-0.06	0.36	0.18	0.30	-1.20	0.29
chrXIV	78634	78689	.	0.21	-0.30	0.00	-0.38	-0.05	-0.40	-0.27	-0.01	-0.87	0.20	0.07	-0.31	-0.19	-0.29	0.14	-0.11
chrXI	662209	662263	.	0.46	-0.29	-0.25	0.70	-0.42	1.30	0.33	0.72	0.00	0.41	0.36	-0.16	0.45	0.03	0.80	0.00
chrXII	246378	246437	.	-0.27	0.17	0.00	-0.28	-0.01	-0.57	-0.35	-0.35	0.00	-0.43	-0.33	-0.06	-0.34	0.08	-0.16	-0.73
chrXV	675985	676043	.	0.56	0.41	-0.48	-0.06	-0.30	0.42	0.10	0.13	-0.14	0.23	0.42	0.20	0.31	0.24	1.07	0.03
chrVI	190395	190454	.	0.14	0.22	-1.00	0.13	0.11	-0.50	-0.02	-0.28	-0.56	-0.11	-0.07	-0.00	0.01	0.11	-0.86	-0.61
chrXII	359858	359903	.	0.01	0.31	-2.19	-0.29	0.05	-0.66	-0.34	-0.33	0.00	-0.62	-0.26	0.29	-0.33	-0.42	-0.23	-0.54
chrIII	10612	10660	.	0.18	-0.08	0.00	0.19	-0.88	0.96	0.09	0.34	0.55	0.09	-0.20	0.11	0.15	-0.19	0.58	-0.31
chrXVI	681737	681796	.	0.36	-0.28	0.00	-0.06	0.06	-0.55	0.02	0.08	-1.03	0.12	0.14	-0.28	0.10	-0.20	-0.26	-0.67
chrVI	204709	204753	.	-0.04	0.67	0.00	0.40	0.60	0.03	0.39	0.07	0.00	0.10	0.33	0.52	0.25	0.60	-0.89	0.46
chrVII	75404	75455	.	-0.33	-0.21	0.51	-0.37	-0.28	-0.01	-0.01	-0.06	0.00	0.14	-0.09	-0.05	-0.06	-0.84	0.58	-0.23
chrXII	222180	222229	.	0.56	0.86	0.10	0.37	0.89	-0.20	0.85	0.35	0.00	0.42	0.40	0.29	0.43	0.80	-0.37	0.03
chrXVI	468337	468396	.	0.02	0.09	0.00	-0.51	-0.16	-0.08	-0.13	-0.06	0.00	0.01	-0.08	-0.15	-0.01	-0.58	0.12	-0.47
chrVII	32708	32760	.	-0.16	-0.56	-0.11	-0.40	-0.47	-0.16	-0.16	-0.04	0.00	0.17	-0.13	-0.32	-0.08	-0.47	0.20	-0.64
chrIII	304715	304772	.	0.28	-0.09	0.00	-0.26	-0.19	-0.17	0.04	0.13	-0.34	0.44	0.43	0.20	0.00	-0.12	0.01	0.31
chrIII	8301	8360	.	0.18	0.11	-0.22	0.50	-0.49	1.02	0.22	0.56	0.00	0.35	0.01	-0.01	0.55	0.38	0.60	-0.55
chrII	494506	494565	.	0.33	0.34	0.00	0.14	0.30	-0.39	0.04	0.04	0.00	0.12	0.48	0.05	0.12	0.27	-0.55	-0.07
chrIV	358671	358715	.	0.21	0.15	0.00	0.61	0.03	1.19	0.19	0.19	0.76	-0.12	0.03	0.05	0.61	0.32	0.59	0.49
chrIV	440013	440072	.	-0.52	0.21	0.00	0.43	0.33	-0.01	0.01	-0.10	0.00	-0.22	-0.07	0.00	0.00	0.18	-0.99	-0.20
chrXV	624285	624344	.	0.59	0.32	0.10	0.31	-0.06	0.54	0.24	0.69	-0.09	0.46	0.39	0.24	0.02	0.92	0.73	-0.01
chrIII	47904	47950	.	0.33	0.26	0.22	-0.00	0.17	-0.50	-0.10	-0.24	0.00	-0.19	-0.08	-0.00	0.07	-1.33	-0.83	0.13
chrXIV	190860	190913	.	0.33	0.39	0.39	-0.52	-0.35	-0.23	-0.11	-0.03	0.89	0.10	-0.30	-0.26	-0.06	0.63	0.30	0.24
chrIII	276514	276573	.	0.03	-0.05	-0.40	-0.43	-0.56	-0.60	-0.05	0.12	0.17	-0.30	-0.45	-0.13	-0.08	0.89	-0.33	-0.64
chrI	46248	46301	.	-0.01	-0.50	-0.59	-0.24	-0.23	0.09	-0.11	0.13	-1.02	0.51	0.26	-0.49	-0.12	-0.16	0.50	-0.24
chrIII	315014	315073	.	0.30	0.17	0.00	0.09	-0.14	0.34	0.14	0.65	0.00	0.17	0.41	0.03	0.17	0.44	0.43	-0.28
chrIII	282614	282673	.	0.33	0.24	0.00	0.08	-0.41	0.58	-0.13	-0.07	0.00	-0.54	-0.72	-0.02	0.09	0.19	0.42	-0.08
chrXVI	505136	505195	.	-0.08	-0.51	0.00	0.14	0.20	-0.20	-0.07	-0.31	0.00	-0.18	0.16	-0.60	0.04	-0.03	-0.18	0.23
chrXIV	98031	98087	.	0.43	0.20	0.29	0.11	0.03	0.20	0.25	0.12	0.00	0.00	0.11	0.36	0.19	0.13	0.42	0.01
chrVI	65293	65352	.	0.41	0.41	0.00	0.12	0.03	0.32	0.08	0.32	0.45	0.51	0.11	0.34	0.04	1.13	0.62	0.23
chrIV	335668	335718	.	-0.11	0.08	0.31	0.21	0.42	-0.34	-0.10	-0.17	0.00	-0.37	-0.04	-0.02	-0.15	0.30	-0.83	-0.07
chrIV	1254581	1254640	.	-0.27	-0.03	0.20	-0.31	-0.76	0.01	-0.17	0.18	0.41	-0.07	-0.32	-0.01	-0.16	0.28	0.19	-0.43
chrIV	1257881	1257940	.	0.08	-0.06	0.00	0.16	-0.24	0.92	0.22	0.39	0.00	0.43	-0.08	-0.22	0.39	0.04	0.46	0.86
chrXVI	567737	567796	.	-0.34	-0.76	0.00	0.05	0.32	-0.13	0.19	0.06	-0.64	-0.03	0.29	-0.55	0.02	-0.23	-0.66	-0.24
chrIII	118287	118337	.	-0.11	0.18	0.00	0.03	0.30	-0.31	0.11	-0.17	0.00	-0.07	0.13	0.01	0.10	0.09	-0.25	-0.53
chrVI	201595	201654	.	-1.06	0.20	0.00	0.20	0.33	-0.28	0.15	-0.31	0.00	-0.48	0.05	0.11	-0.02	0.26	-1.05	-0.21
chrXV	676793	676840	.	0.57	-0.42	-0.27	-0.66	-0.58	-0.35	-0.33	0.04	0.00	0.04	-0.00	-0.15	-0.09	0.17	0.15	0.67
chrVII	69602	69661	.	0.60	0.53	0.00	0.22	0.47	0.07	0.40	0.14	0.00	0.16	0.21	0.35	0.29	0.16	0.40	0.62
chrVI	186995	187054	.	0.39	-0.50	0.00	-0.06	0.02	-0.76	0.02	0.01	-0.27	0.37	0.46	0.15	-0.21	0.04	-0.05	-0.55
chrXVI	485736	485795	.	0.26	0.33	0.34	0.07	-0.44	0.79	0.05	0.40	-0.34	0.15	0.14	0.26	0.06	0.01	0.26	-0.54
chrX	358079	358138	.	0.20	0.03	0.00	-0.45	-0.38	-0.55	-0.13	-0.17	0.00	-0.30	0.05	-0.14	-0.13	0.00	0.13	-0.28
chrIV	1251590	1251636	.	0.64	-0.13	-0.44	0.11	-0.08	0.66	-0.04	0.17	0.00	0.41	0.12	-0.14	0.02	0.95	0.83	0.79
chrIX	349136	349186	.	0.31	0.47	0.00	0.45	0.70	0.00	0.10	0.11	0.00	0.43	0.49	0.40	0.16	-0.15	-0.23	0.35
chrIII	31616	31660	.	0.16	0.30	0.00	0.22	0.45	-0.20	0.04	0.06	0.00	-0.12	-0.06	0.37	-0.23	0.21	-0.26	0.15
chrVI	239704	239754	.	0.07	-0.26	0.17	0.21	-0.36	0.75	0.15	0.05	0.71	-0.08	-0.09	0.01	0.39	-0.07	0.23	-0.09
chrIII	112288	112343	.	-0.47	0.85	0.01	0.32	0.51	0.09	0.41	0.20	0.00	-0.17	0.25	0.47	0.12	1.07	-0.60	0.73
chrXVI	496636	496695	.	0.42	0.27	0.00	-0.28	-0.33	-0.03	0.18	0.21	0.00	0.22	0.24	0.19	0.07	0.12	0.43	1.11
chrX	381179	381238	.	-0.07	-0.14	0.00	0.28	0.37	-0.10	-0.37	-0.22	0.00	-0.03	-0.16	-0.46	-0.05	0.11	-0.63	-0.10
chrXVI	420637	420696	.	-1.21	-0.04	0.47	0.28	0.16	-0.28	0.17	0.07	-0.65	-0.17	-0.14	0.03	0.22	-0.31	-1.32	-0.03
chrXII	361961	362013	.	0.01	0.18	0.19	0.09	0.23	-0.66	0.01	-0.28	0.00	-0.15	-0.14	0.46	0.00	-0.53	-0.49	0.35
chrVI	77693	77748	.	0.39	-0.24	0.00	-0.19	-0.04	0.42	-0.34	0.23	0.00	0.55	0.28	-0.02	0.02	0.16	0.72	0.70
chrVI	140304	140363	.	0.11	-0.26	0.00	-0.09	-0.08	0.02	-0.01	0.21	0.00	0.28	0.41	0.06	-0.01	-0.06	0.12	0.10
chrXVI	490236	490295	.	0.12	-0.12	0.00	-0.01	-0.24	0.43	-0.40	-0.06	0.00	-0.18	-0.14	-0.10	-0.13	-0.26	0.33	0.95
chrIV	435513	435572	.	-1.46	0.31	0.00	0.39	0.43	0.03	0.21	-0.00	0.00	-0.23	-0.17	0.45	0.14	0.28	-0.81	-0.79
chrXVI	483847	483895	.	0.13	-0.16	0.80	-0.26	-0.47	0.57	-0.28	-0.12	0.03	-0.08	-0.46	-0.18	0.31	-0.35	-0.04	-0.15
chrVII	56504	56548	.	-0.04	-0.21	0.00	-0.17	0.14	0.07	-0.41	-0.13	0.00	-0.23	-0.04	0.10	-0.32	0.10	0.31	0.89
chrIV	475013	475072	.	0.34	0.01	0.00	0.01	0.11	-0.90	0.43	0.07	0.00	0.16	0.15	0.41	-0.04	0.05	-0.68	-0.17
chrXIV	191259	191318	.	0.36	-0.23	0.18	-0.09	-0.39	-0.11	-0.10	0.54	0.00	0.33	0.22	-0.03	-0.32	0.83	0.06	-0.29
chrXVI	473942	473991	.	0.24	-0.41	-0.32	-0.33	-0.51	0.21	-0.18	-0.09	0.00	-0.28	-0.29	-0.14	-0.06	-1.19	0.01	-0.60
chrVIII	529806	529857	.	0.86	0.53	0.00	0.00	-0.20	0.66	0.40	0.52	0.00	0.61	0.43	0.76	0.40	0.02	1.29	0.30
chrXI	516751	516810	.	-0.63	0.00	0.00	0.53	0.46	0.39	0.21	0.19	0.00	-0.01	0.13	-0.40	0.21	0.15	-0.21	-0.48
chrVI	85393	85452	.	-0.22	-0.60	0.00	-0.13	-0.55	0.20	-0.13	-0.24	0.00	-0.03	-0.12	-0.40	-0.12	-0.07	0.02	-0.56
chrXII	241078	241137	.	0.16	0.43	0.00	0.09	0.28	-0.23	0.19	0.10	0.00	0.24	0.16	0.42	0.26	0.43	-0.40	-0.12
chrVI	179391	179441	.	0.26	0.44	0.67	-0.24	0.15	-0.52	-0.10	-0.07	0.00	0.29	0.09	0.26	-0.01	-0.25	-0.11	-1.02
chrXIV	205870	205916	.	0.62	-0.22	0.00	-0.09	-0.61	0.66	-0.29	-0.01	0.00	0.13	0.13	-0.07	0.30	-0.32	0.72	-0.14
chrXVI	680037	680096	.	0.41	-0.09	-0.02	-0.19	-0.20	-0.31	-0.10	-0.15	0.00	0.44	0.18	-0.11	-0.06	-0.42	0.14	0.34
chrIV	375568	375627	.	-0.06	-0.42	0.00	0.50	-0.40	0.54	-0.15	0.12	0.00	0.03	-0.08	0.04	0.12	-0.74	0.09	-0.40
chrV	279233	279284	.	0.23	-0.10	-0.86	0.03	0.26	-0.27	-0.04	-0.11	0.00	0.03	0.07	-0.18	0.09	-0.19	-0.59	0.64
chrVII	7901	7960	.	0.35	-0.07	0.00	-0.66	-0.37	-0.02	0.09	0.33	0.00	0.45	0.11	0.29	-0.22	0.14	0.56	-0.12
chrXII	364457	364514	.	0.12	-0.31	0.00	0.43	0.59	-0.21	0.32	0.24	-0.10	0.28	0.38	-0.23	0.04	-0.09	-0.21	-0.43
chrXV	653985	654044	.	0.21	0.32	0.40	-0.30	-0.14	-0.20	0.15	0.20	-0.56	0.24	-0.05	0.11	-0.02	0.31	0.07	0.46
chrII	512506	512565	.	0.10	-0.04	0.00	-0.38	-0.48	0.53	0.06	0.18	0.00	-0.06	0.03	-0.14	0.19	-0.47	0.35	-0.25
chrVII	14401	14460	.	0.04	0.04	0.00	0.11	0.14	-0.28	0.13	-0.02	0.50	-0.03	-0.25	-0.11	0.18	0.34	-0.24	1.05
chrV	549165	549215	.	0.08	0.46	0.00	-0.14	0.12	-0.15	0.48	0.39	-0.42	0.40	0.35	0.42	0.45	0.13	-0.04	0.32
chrXVI	514638	514691	.	-0.20	0.34	0.00	0.17	0.31	0.05	0.42	0.04	0.55	-0.14	0.14	0.18	0.18	-0.17	-0.33	-0.84
chrIX	353232	353288	.	-0.16	-0.28	0.00	-0.09	0.39	-0.47	-0.20	-0.11	0.00	0.12	-0.10	0.07	0.10	0.48	-0.62	-0.10
chrVII	61002	61061	.	-0.51	-0.13	0.00	-0.27	-0.27	-0.79	-0.24	-0.27	0.00	-0.30	-0.21	-0.02	-0.42	-0.81	-1.15	-0.31
chrXII	212078	212137	.	0.50	0.01	-0.43	-0.20	-0.10	-0.27	-0.18	0.01	0.00	0.33	0.02	-0.20	-0.31	-0.14	0.70	0.22
chrIV	469913	469972	.	0.58	0.49	-0.06	0.09	0.14	-0.10	-0.26	-0.00	0.00	-0.07	0.19	0.58	-0.08	0.44	-0.39	0.91
chrXV	635686	635739	.	0.27	-0.33	-0.36	0.23	-0.46	0.77	-0.03	-0.18	-0.07	0.07	-0.11	-0.09	-0.08	-0.49	0.31	-0.02
chrVI	256896	256955	.	-0.15	0.04	-0.15	-0.44	-0.91	0.01	-0.04	0.04	0.00	-0.09	-0.48	-0.13	0.06	-0.21	-0.14	-0.14
chrIV	474114	474170	.	0.25	0.85	0.41	0.23	0.21	-0.43	0.28	0.02	0.00	0.17	0.06	0.34	0.03	0.07	0.03	-0.13
chrV	570176	570221	.	0.03	0.44	-0.03	-0.43	-0.39	-0.43	-0.80	-0.66	0.00	-0.81	-0.79	0.29	-0.53	-0.08	-0.53	0.26
chrVI	238795	238854	.	0.12	0.24	-0.49	0.49	-0.26	1.12	0.19	0.23	-0.55	-0.03	0.07	-0.04	0.15	-0.37	0.30	0.27
chrIII	264120	264164	.	0.11	-0.04	0.00	0.15	-0.12	0.58	-0.26	-0.03	0.00	0.04	0.06	0.26	-0.18	0.33	0.23	0.22
chrIII	300014	300073	.	0.06	-0.64	0.00	-0.11	-0.42	0.75	-0.10	0.15	0.00	-0.01	0.03	-0.36	0.23	-1.12	0.25	-0.31
chrXVI	496336	496394	.	0.33	0.14	0.00	-0.19	-0.16	-0.23	0.09	-0.03	0.00	0.21	0.05	0.29	0.01	0.18	0.63	0.38
chrI	23845	23904	.	0.49	0.14	0.00	-0.09	-0.08	0.22	0.25	0.10	0.01	0.01	0.24	0.13	0.12	0.09	0.43	-0.29
chrV	551079	551123	.	0.20	0.37	0.00	-0.27	-0.13	-0.17	-0.22	-0.35	0.00	-0.14	-0.17	0.12	-0.12	-0.44	-0.14	0.13
chrX	386879	386935	.	0.48	-0.11	0.08	-0.17	-0.33	-0.82	-0.06	-0.14	0.00	0.04	-0.15	-0.03	-0.12	0.07	0.29	-0.26
chrIII	236228	236274	.	0.38	-0.04	-0.74	-0.15	-0.15	-0.47	-0.21	-0.12	0.00	0.08	-0.04	0.26	-0.20	-0.87	0.17	-2.53
chrIII	239923	239972	.	0.67	0.66	0.00	0.07	0.38	-0.19	0.24	0.09	0.99	0.57	0.52	0.39	0.27	0.35	0.78	0.32
chrIII	137285	137332	.	0.41	-0.06	0.99	0.36	0.48	0.03	0.06	0.23	0.00	0.08	0.28	-0.39	0.09	-0.02	-0.31	0.72
chrXII	141415	141474	.	-0.95	0.48	0.62	0.19	0.23	-0.29	0.31	-0.13	0.23	0.05	-0.02	0.33	0.20	0.19	-0.85	0.10
chrXII	167815	167874	.	0.52	-0.18	0.00	-0.14	-0.19	-0.26	-0.29	-0.18	0.00	-0.12	0.08	-0.23	-0.35	-0.01	0.51	0.01
chrVII	33815	33859	.	0.24	0.47	0.00	-0.13	-0.10	0.04	-0.09	0.32	0.00	0.08	-0.22	0.07	0.37	-0.86	0.31	0.02
chrXV	637592	637640	.	0.01	-0.36	-0.97	-0.08	-0.70	0.65	-0.33	0.01	0.00	-0.08	-0.09	-0.23	0.07	-0.16	0.09	-0.71
chrIII	45610	45660	.	-0.34	0.27	-0.41	0.14	0.25	-0.16	0.00	-0.34	0.00	0.03	0.05	0.03	-0.12	-0.34	-1.04	-0.03
chrIV	481014	481073	.	-1.08	-0.58	0.00	-0.16	0.24	-0.81	-0.13	-0.30	0.00	-0.03	-0.10	-0.18	-0.36	-0.14	-1.15	0.46
chrXII	213178	213237	.	0.14	-0.31	0.09	-0.47	-0.46	-0.97	-0.25	-0.11	-0.28	0.10	-0.02	-0.14	-0.28	-0.44	-0.09	0.63
chrIII	287717	287770	.	-0.14	-0.20	-0.50	-0.14	-0.91	-0.07	-0.37	-0.17	-1.31	-0.06	-0.21	-0.15	-0.25	0.04	-0.21	0.11
chrIV	473613	473664	.	0.26	0.33	0.00	0.19	0.29	-0.31	0.15	-0.25	0.00	-0.40	-0.30	0.12	-0.05	0.37	0.10	0.60
chrIII	260014	260073	.	0.16	0.26	0.00	0.46	-0.46	1.04	0.22	0.38	0.00	-0.26	-0.43	-0.84	-0.09	0.88	2.04	0.92
chrVII	1201	1260	.	0.00	0.00	0.00	0.00	0.00	0.00	0.00	0.00	0.00	0.00	0.00	0.00	0.00	0.00	0.00	-2.40
chrIV	399268	399327	.	0.57	0.27	0.00	0.04	0.27	-0.25	0.01	0.20	0.00	0.04	0.14	-0.07	-0.05	-0.44	0.06	0.16
chrIII	146984	147043	.	0.08	-0.55	0.00	-0.32	-0.32	-0.27	-0.05	-0.18	0.00	0.06	-0.03	-0.04	0.01	-0.83	0.28	-0.50
chrIII	55405	55454	.	0.60	0.41	-0.90	-0.12	0.21	-0.24	0.27	0.09	0.00	0.63	0.41	0.39	0.24	-0.28	0.70	0.16
chrXV	652487	652544	.	-0.13	-0.04	0.14	-0.50	-0.60	-0.25	-0.21	-0.32	0.00	-0.11	-0.20	0.18	-0.29	0.01	0.01	-0.30
chrXVI	692137	692196	.	0.12	-0.00	0.53	-0.13	-0.09	-0.60	-0.02	-0.04	0.00	0.03	0.23	0.14	0.03	0.48	-0.46	0.19
chrX	376279	376338	.	-0.63	0.29	0.00	0.55	0.59	0.09	0.41	-0.03	0.00	-0.24	0.06	0.25	0.24	0.22	-0.55	0.18
chrV	298529	298588	.	0.17	0.58	0.00	0.07	0.25	-0.39	0.32	-0.15	0.65	-0.24	-0.52	0.01	0.10	0.42	0.28	0.22
chrIX	375029	375088	.	-0.20	-0.04	0.00	-0.35	-0.51	0.12	-0.23	-0.18	0.00	-0.11	-0.18	-0.04	-0.11	0.21	0.30	0.05
chrIII	231615	231674	.	-0.48	-0.42	-0.60	0.06	0.01	-0.65	-0.19	-0.41	-0.17	-0.56	-0.44	-0.12	-0.40	0.05	-1.13	-0.08
chrV	300229	300285	.	-0.85	0.60	-0.45	0.08	0.37	-0.03	0.27	-0.26	0.00	-1.03	-1.27	0.76	-0.09	0.24	-0.29	0.62
chrIV	469013	469072	.	0.17	0.37	0.00	0.27	0.27	-0.18	-0.17	-0.24	0.17	-0.31	0.26	0.64	-0.34	0.06	-0.40	0.77
chrV	278129	278188	.	-0.06	0.18	0.00	-0.24	-0.04	-0.63	-0.12	-0.66	0.00	-0.38	-0.20	-0.27	-0.02	0.19	-0.62	-0.07
chrXII	157015	157074	.	-1.03	0.71	0.00	0.23	0.45	-0.17	0.44	0.03	0.00	-0.37	-0.18	0.50	0.35	-0.31	-0.63	-0.28
chrIII	65801	65860	.	0.35	0.55	0.00	0.30	0.28	-0.02	-0.24	-0.18	0.00	-0.30	0.16	-0.14	-0.50	0.76	-0.29	-0.46
chrIII	268020	268071	.	1.23	-1.58	0.00	0.74	0.92	1.00	0.97	1.08	0.00	1.14	0.87	-1.11	1.08	-0.61	0.98	-1.34
chrIV	367965	368011	.	0.22	0.05	-0.17	1.30	0.12	1.53	0.47	0.82	0.00	0.70	0.40	-0.18	0.74	0.50	1.05	-0.38
chrXVI	680638	680685	.	0.28	-0.04	-0.41	-0.19	-0.12	-0.10	-0.06	-0.09	0.00	0.08	0.02	-0.25	-0.04	-0.39	-0.00	0.46
chrVII	26408	26454	.	0.29	0.12	-0.29	-0.23	-0.04	-0.46	0.16	-0.02	0.00	-0.11	-0.42	-0.00	0.05	0.34	0.19	0.03
chrXVI	486536	486595	.	0.04	0.37	0.00	0.14	-0.42	1.02	0.38	0.63	0.00	0.39	0.30	0.30	0.47	0.05	0.69	0.34
chrXII	232692	232737	.	-1.11	-0.40	0.00	0.49	0.56	0.20	0.18	0.25	1.40	0.13	0.20	-0.44	0.15	-0.27	-0.41	-0.26
chrVII	12001	12060	.	0.22	0.12	0.00	-0.46	0.22	-0.34	-0.06	-0.42	0.00	-0.38	-0.12	0.09	0.04	0.37	-0.21	-0.47
chrXII	235891	235936	.	-0.43	0.16	-0.92	0.29	0.47	0.05	0.12	-0.14	0.42	-0.47	-0.14	0.33	0.04	-0.17	-0.46	-0.22
chrVII	66710	66758	.	0.13	0.09	-0.03	-0.00	0.40	-0.20	0.12	-0.20	0.00	0.11	-0.04	0.17	-0.10	-0.35	-0.42	0.45
chrVI	81993	82052	.	0.41	-0.81	0.00	0.29	-0.17	0.73	0.09	0.29	0.00	0.18	0.02	-0.94	0.50	-1.35	0.63	-0.17
chrVI	181895	181954	.	0.39	-0.19	0.00	0.14	0.43	-0.21	0.33	0.18	0.00	0.56	0.53	-0.30	0.19	0.41	0.55	0.38
chrV	549368	549412	.	0.35	0.53	0.00	-0.63	-0.38	-0.44	0.28	0.21	0.00	0.18	0.34	0.41	0.37	0.20	-0.10	0.21
chrVI	223405	223454	.	0.31	0.88	0.22	0.24	0.07	0.50	0.04	-0.02	0.00	-0.14	-0.04	0.33	-0.17	1.17	0.77	0.47
chrI	31450	31504	.	-0.35	-0.16	-0.17	-0.96	-0.98	-1.03	-1.22	-0.67	0.00	-1.05	-0.77	-1.01	-1.19	-1.35	-0.84	-2.85
chrVI	198797	198854	.	-1.81	0.29	-1.11	0.43	0.45	-0.08	0.10	-0.21	0.00	-0.08	0.04	0.07	0.15	-0.79	-0.84	-0.72
chrXVI	464838	464887	.	0.42	-0.49	0.00	-0.17	-0.01	0.05	-0.20	-0.15	0.00	0.10	0.01	-0.27	-0.13	-0.51	0.19	0.23
chrI	43149	43193	.	0.14	-0.08	0.05	-0.03	-0.02	-0.54	-0.10	0.11	-1.19	0.05	0.07	-0.13	0.19	0.36	0.01	0.50
chrXVI	449837	449896	.	0.70	-0.88	0.22	-0.06	-0.03	-0.12	0.23	0.34	0.00	0.42	0.34	-0.76	0.13	-1.09	0.55	-0.99
chrIII	219717	219769	.	-0.30	0.46	0.00	0.52	0.73	-0.05	0.34	-0.10	0.29	-0.16	-0.02	0.38	0.34	0.13	-0.62	-0.17
chrVI	65593	65652	.	-0.09	-0.51	0.00	-0.12	0.03	0.05	0.01	0.09	0.00	0.08	-0.41	-0.27	0.23	0.49	-0.30	-0.08
chrI	35558	35604	.	0.27	-0.70	0.02	-0.38	-0.28	-0.47	-0.17	-0.21	0.00	0.14	0.01	-0.34	-0.42	0.02	0.14	-0.37
chrXII	157515	157574	.	-1.18	-0.12	-0.14	-0.11	-0.07	-0.88	-0.19	-0.26	0.00	-0.31	-0.52	-0.11	-0.25	-0.19	-1.28	0.01
chrXIV	209373	209418	.	0.89	-0.14	0.19	0.12	-0.32	0.53	0.24	0.48	0.90	0.19	0.04	0.20	0.33	0.32	0.66	0.07
chrI	22644	22697	.	0.61	0.48	0.00	-0.04	-0.24	0.54	0.22	0.38	0.00	0.50	0.30	0.57	0.32	0.39	1.17	0.04
chrIII	150084	150143	.	0.00	0.00	0.00	0.00	0.00	0.00	0.00	0.00	0.00	0.00	0.00	0.00	0.00	0.00	0.64	0.00
chrIII	51901	51945	.	0.57	-0.43	0.00	0.15	0.71	-0.34	0.08	0.01	0.00	0.68	0.44	-0.52	0.10	0.08	0.51	0.05
chrXVI	414539	414590	.	-0.74	0.20	-0.16	0.12	0.44	-0.09	-0.04	-0.22	0.00	-0.11	0.49	0.11	-0.09	-0.41	-0.67	0.02
chrX	357079	357123	.	-0.12	-0.81	0.00	-0.71	-0.19	-0.30	-0.59	-0.36	0.00	0.16	0.02	-0.46	-0.25	-0.34	0.22	0.09
chrVII	5001	5045	.	-0.55	-1.12	-0.23	-0.18	-0.04	-0.40	-0.53	-0.79	0.00	-0.21	-0.58	0.52	-0.13	-0.95	-0.70	-1.27
chrVII	74209	74261	.	0.21	0.04	0.00	0.01	0.02	0.09	-0.04	-0.08	0.25	-0.02	-0.13	0.14	-0.05	0.18	0.61	0.54
chrIV	325065	325124	.	-0.76	0.29	0.52	0.01	0.10	-0.69	-0.10	-0.50	0.00	-0.62	-0.24	-0.06	-0.16	0.22	-1.27	-0.25
chrIV	381668	381727	.	-0.03	-0.17	0.00	-0.40	-0.61	0.31	-0.32	-0.10	0.00	-0.04	-0.20	-0.20	0.21	-0.55	0.17	-0.69
chrIV	361065	361124	.	0.18	-0.22	0.16	0.63	-0.65	0.91	0.21	0.28	0.44	0.10	-0.23	0.02	0.07	0.08	0.55	0.46
chrV	556965	557019	.	0.31	-0.14	0.00	-0.33	-0.04	-0.56	-0.07	-0.19	0.00	0.07	0.13	-0.07	-0.29	-0.02	-0.10	0.23
chrXIV	566541	566598	.	0.10	-0.34	-0.22	-0.22	-0.44	-0.33	0.13	0.35	-0.22	0.06	-0.04	-0.24	0.18	0.19	-0.26	-0.23
chrIII	251120	251173	.	0.51	-0.43	0.00	-0.37	-0.41	0.97	-0.40	0.17	0.00	-0.04	-0.11	-0.24	0.05	0.22	0.41	0.46
chrXVI	481237	481296	.	-0.01	0.42	0.00	0.08	-0.49	0.76	-0.30	-0.36	0.00	-0.73	-0.27	-0.25	-0.00	0.21	0.24	-0.12
chrVI	190795	190854	.	-0.07	-0.12	0.00	0.10	0.26	-0.49	0.00	-0.21	0.00	-0.07	-0.10	-0.16	-0.32	-0.52	-1.01	-0.51
chrXVI	560437	560496	.	-0.11	0.43	0.00	0.40	0.31	-0.44	0.12	0.05	0.00	0.01	0.14	0.05	0.01	0.74	-0.69	-0.49
chrIV	1228682	1228736	.	0.30	0.31	0.00	-0.01	-0.16	0.53	0.36	0.54	0.00	0.31	0.12	0.15	0.18	0.64	0.39	0.10
chrIX	345730	345774	.	-0.72	-0.22	0.00	0.07	0.53	-0.17	-0.12	-0.29	0.00	-0.10	0.08	0.25	-0.08	0.27	-0.58	-0.34
chrIII	12421	12480	.	0.72	0.62	0.00	0.06	-0.24	1.21	0.46	0.66	0.00	0.45	0.50	0.40	0.52	0.54	1.07	-0.26
chrVI	264596	264655	.	0.10	-0.72	0.00	0.32	-0.05	0.54	-0.15	0.02	0.00	-0.13	-0.36	-0.48	0.09	-0.76	0.47	-0.33
chrX	475008	475059	.	-0.13	-0.37	0.71	0.01	0.05	-0.07	0.03	0.04	0.00	0.13	0.07	-0.15	0.00	-0.39	-0.26	-0.18
chrXVI	519238	519291	.	-0.07	-0.50	0.41	-0.09	0.29	-0.71	-0.04	-0.12	0.00	0.06	-0.29	-0.45	-0.03	-0.05	-0.76	-0.66
chrII	512006	512065	.	-0.11	-0.51	0.00	-0.63	-0.74	-0.00	-0.17	0.23	-2.21	-0.10	-0.37	-0.17	-0.22	0.22	-0.19	-0.09
chrXI	528366	528410	.	-0.04	-0.36	-0.28	-0.42	0.02	-0.80	-0.36	-0.30	0.00	-0.06	-0.00	-0.07	0.02	-1.43	-0.24	-0.32
chrII	477407	477464	.	0.63	0.42	-0.45	0.35	0.56	0.20	0.03	-0.31	0.18	-0.34	-0.39	-0.03	-0.12	0.89	0.96	0.62
chrXVI	490837	490885	.	0.33	0.03	0.25	-0.17	-0.14	0.53	-0.27	-0.20	0.00	-0.19	-0.10	-0.10	-0.29	-0.47	0.18	0.12
chrIV	1238281	1238340	.	0.15	0.45	0.00	0.23	0.11	0.42	0.09	0.03	0.00	-0.23	-0.08	-0.01	-0.16	0.70	0.32	0.14
chrX	362785	362834	.	-0.14	-0.61	0.28	-0.57	-0.42	-0.75	-0.45	-0.48	0.00	-0.12	-0.21	-0.23	-0.21	-1.16	-0.24	-0.11
chrXVI	713436	713493	.	0.33	-0.10	0.00	-0.01	-0.42	0.77	-0.33	0.24	0.00	0.04	0.08	0.05	0.16	0.30	0.61	-0.06
chrXII	390955	391014	.	0.58	0.13	0.12	0.11	0.37	0.20	0.23	0.35	0.00	0.50	0.44	-0.14	0.10	-0.07	0.21	0.10
chrIV	388076	388125	.	0.16	0.04	0.00	-0.16	-0.10	0.09	-0.24	0.14	-0.59	-0.10	0.02	0.17	-0.01	-0.05	0.38	0.41
chrIII	128384	128443	.	-0.77	-0.11	0.00	0.13	0.29	-0.27	0.07	-0.36	0.00	-0.31	0.01	0.02	-0.11	0.02	-1.38	0.06
chrX	369486	369538	.	-0.10	0.19	-0.43	0.11	0.14	-0.61	-0.07	-0.18	0.00	-0.07	0.09	0.04	-0.21	0.77	-1.10	-0.70
chrX	360686	360731	.	0.52	0.19	-0.09	-0.14	0.24	-0.27	-0.11	-0.05	0.00	0.10	-0.29	0.10	-0.08	-0.36	0.45	0.24
chrXV	607187	607244	.	0.37	-0.41	0.00	0.03	-0.12	0.24	0.07	0.30	0.00	0.15	0.35	-0.51	0.04	-0.17	0.24	0.11
chrXII	143218	143272	.	-0.49	0.50	0.00	0.15	0.52	-0.09	0.19	-0.02	0.00	-0.24	-0.06	0.37	0.03	0.34	-0.65	-0.25
chrXVI	713245	713295	.	0.54	0.32	0.06	0.28	-0.38	1.29	0.05	0.42	0.01	0.13	-0.18	0.20	0.42	-0.66	0.66	0.58
chrIV	446213	446272	.	-0.63	0.54	-0.23	0.31	0.70	-0.41	0.07	-0.17	0.00	-0.31	-0.58	0.40	0.00	-0.24	-0.12	0.28
chrIX	374741	374786	.	-0.21	0.04	-0.19	-0.32	-0.70	-0.10	-0.19	-0.19	0.00	-0.13	-0.49	0.04	-0.19	-0.17	0.34	0.05
chrV	569969	570017	.	-0.33	0.25	-0.34	-0.38	-0.28	-0.67	-0.82	-0.80	0.00	-0.60	-0.56	0.22	-0.72	0.13	-1.04	0.28
chrXII	165515	165574	.	-0.60	-0.36	0.00	-0.14	0.17	-0.60	-0.33	-0.55	0.00	-0.32	-0.28	-0.43	-0.20	-0.45	-0.59	-0.09
chrVII	38104	38159	.	0.34	0.07	-1.32	-0.42	-0.57	0.50	-0.03	0.06	0.00	0.12	0.03	0.01	-0.14	-0.15	0.65	-0.61
chrIII	57704	57752	.	0.01	0.34	0.07	-0.46	-0.04	-0.52	-0.37	-0.48	-1.33	-0.47	-0.60	0.39	-0.78	0.73	0.23	0.51
chrXVI	683637	683696	.	-1.05	-0.21	0.00	-0.70	-0.45	-1.06	-0.21	-0.36	-0.27	-0.38	-0.36	-0.43	-0.37	-0.09	-1.34	-0.68
chrII	498506	498565	.	0.28	0.04	0.48	-0.23	0.10	-0.66	-0.15	-0.04	0.00	0.37	0.08	-0.15	-0.32	-0.25	-0.03	-0.47
chrXII	163216	163271	.	0.17	-0.28	-0.41	0.19	0.20	-0.04	-0.01	-0.21	0.00	-0.05	0.17	-0.18	-0.10	0.38	0.02	0.52
chrXV	641491	641543	.	0.15	-0.07	0.00	0.02	-0.39	0.61	0.23	0.40	-1.23	-0.02	0.11	0.15	0.06	-0.37	0.39	-0.51
chrVI	74694	74752	.	0.39	0.26	0.00	0.20	0.01	0.41	-0.18	-0.03	0.00	0.12	0.19	-0.09	-0.19	-0.31	0.74	0.04
chrXII	141215	141270	.	-0.79	0.70	0.00	0.39	0.69	-0.01	0.36	0.18	0.00	0.14	0.43	0.32	0.32	0.17	-0.71	-0.00
chrI	29445	29504	.	-0.20	-0.13	0.00	-0.02	-0.04	-0.61	-0.03	-0.33	0.09	-0.10	-0.05	-0.18	-0.19	-0.35	-0.75	0.92
chrVI	256502	256550	.	0.19	0.13	0.10	-0.74	-1.35	-0.38	0.01	0.07	0.00	-0.07	-0.15	0.01	-0.04	0.65	0.09	0.14
chrIII	295214	295273	.	0.29	0.66	0.00	0.44	0.34	0.37	0.49	0.37	0.00	0.19	0.25	0.36	0.13	0.45	0.72	0.17
chrIII	294115	294168	.	0.64	0.35	0.00	0.17	-0.41	0.99	0.20	0.66	0.01	0.44	0.29	0.22	0.25	0.48	1.00	-0.02
chrXIV	94630	94689	.	-0.03	0.28	0.23	0.21	0.19	-0.31	0.02	-0.01	-0.64	-0.19	0.19	0.13	-0.11	0.63	-0.64	0.07
chrIII	125684	125743	.	-0.27	-0.33	0.00	0.11	0.16	-0.24	-0.07	-0.19	0.00	-0.36	-0.19	-0.33	-0.25	-0.61	-0.37	-0.14
chrIV	379671	379722	.	0.47	0.18	-0.33	0.03	-0.37	1.06	0.24	0.46	0.00	0.27	0.12	0.30	0.46	0.74	0.33	0.95
chrV	532165	532224	.	-0.11	-0.19	0.92	-0.29	-0.65	0.43	-0.10	0.16	0.00	0.12	0.07	-0.02	0.11	0.03	0.34	-0.52
chrII	522706	522765	.	0.12	0.25	-0.38	-0.26	-0.79	-0.08	0.19	0.05	0.32	-0.01	-0.30	0.14	0.30	0.13	0.16	0.45
chrIV	316167	316224	.	-0.18	-0.10	-0.20	-0.21	0.22	-0.68	-0.08	-0.23	0.00	0.07	0.30	0.08	-0.09	-0.49	-0.52	-0.04
chrXV	632785	632844	.	0.35	-0.27	0.00	0.05	-0.20	0.61	-0.12	0.04	0.00	-0.15	-0.31	-0.15	0.15	-0.19	0.26	-0.43
chrI	19143	19202	.	0.23	0.02	0.00	-0.34	-0.47	0.22	-0.01	0.19	0.00	0.20	0.18	0.01	0.04	-0.46	0.65	-0.44
chrXVI	484336	484384	.	0.41	0.19	0.00	0.36	-0.47	0.22	0.28	0.47	0.00	0.61	0.36	0.35	0.45	-0.04	0.68	0.10
chrIV	479214	479273	.	-0.02	0.30	-0.15	-0.06	0.08	-0.32	-0.23	-0.28	0.00	-0.24	-0.10	-0.07	-0.05	0.14	-0.74	-0.36
chrXVI	567338	567396	.	-0.30	-0.19	0.00	0.53	0.66	0.20	0.36	0.28	-0.59	0.35	0.38	-0.35	0.21	0.20	-0.07	0.68
chrIII	294314	294373	.	0.51	0.38	0.00	0.16	-0.35	1.00	0.21	0.42	0.00	0.48	0.37	0.21	0.19	0.67	0.78	0.13
chrIII	148184	148243	.	0.54	-0.22	0.12	-0.10	0.11	0.36	0.28	-0.01	0.00	0.01	-0.21	-0.51	0.08	0.10	0.81	-0.71
chrVIII	87656	87715	.	-0.15	-0.14	0.00	-0.42	-0.37	-0.22	0.17	0.03	0.00	0.14	0.15	0.08	-0.01	-0.33	-0.40	-0.12
chrIII	36401	36460	.	-1.27	0.06	0.00	0.39	0.42	-0.21	-0.12	-0.46	-0.48	-0.55	-0.30	0.07	-0.24	-1.00	-1.06	-0.16
chrV	277240	277288	.	0.28	0.39	0.00	-0.34	-0.06	-0.21	-0.24	-0.18	0.00	-0.14	-0.14	0.15	-0.17	-0.18	0.27	0.12
chrXVI	707243	707295	.	0.04	-0.10	0.20	-0.30	-0.47	0.04	-0.21	-0.01	0.00	0.14	-0.05	0.07	0.03	0.05	0.12	0.61
chrXVI	496736	496795	.	0.22	0.30	-0.03	-0.10	-0.15	0.03	0.27	0.39	0.00	0.36	0.58	0.35	-0.11	-0.12	0.61	0.10
chrXV	666390	666444	.	0.50	0.08	0.00	-0.54	-0.60	-0.49	0.05	0.29	-2.42	0.36	-0.06	-0.33	0.10	-0.04	0.10	-0.08
chrVII	69715	69760	.	0.39	0.23	0.00	0.13	0.31	-0.10	0.18	0.11	0.00	0.47	0.19	0.28	0.17	-0.31	0.26	0.86
chrXIV	108330	108389	.	0.25	-0.20	0.00	-0.07	-0.11	0.34	-0.37	-0.23	0.00	0.07	-0.08	-0.32	-0.44	-0.44	0.25	-0.21
chrIX	361341	361385	.	-0.41	0.01	-0.63	0.09	0.16	-0.33	0.34	0.03	-2.13	-0.06	-0.01	0.09	-0.01	-0.41	-0.98	-1.27
chrVII	87403	87462	.	-0.32	-0.12	0.00	-0.21	-0.75	0.14	-0.59	-0.45	0.00	-0.61	-0.59	-0.09	-0.49	-0.35	-0.03	-0.38
chrXV	679487	679533	.	-0.08	-0.10	0.00	0.03	0.05	0.21	-0.06	0.12	1.08	-0.04	0.07	-0.20	-0.06	-0.01	0.10	-0.28
chrXI	497252	497310	.	0.58	0.17	0.92	-0.13	-0.33	0.64	0.26	0.59	0.00	0.33	0.31	0.34	0.03	0.82	0.90	0.39
chrII	475307	475351	.	0.47	0.23	0.00	-0.42	-0.01	-0.46	-0.25	-0.28	0.08	0.10	0.04	0.09	-0.06	-0.15	0.40	-0.40
chrXIV	211459	211518	.	-0.59	-0.23	0.00	0.18	-0.55	0.38	0.03	-0.15	0.00	0.12	-0.58	0.05	0.21	-0.13	-0.01	-0.83
chrXII	366855	366912	.	0.05	-0.05	0.00	0.41	0.60	-0.15	0.14	-0.14	-0.30	-0.04	0.12	-0.06	0.21	0.07	-0.69	0.02
chrV	547572	547623	.	0.03	-0.12	0.00	-0.06	0.04	-0.17	-0.17	-0.20	-1.15	0.08	0.19	0.07	-0.16	-0.02	-0.04	-0.05
chrXVI	682338	682390	.	0.26	0.27	0.00	-0.01	0.19	0.01	0.00	-0.03	0.00	0.16	0.33	0.12	0.02	-0.27	0.02	-0.09
chrVI	259996	260055	.	-0.40	-0.44	0.00	-0.36	-0.53	-0.42	-0.17	0.09	0.01	0.17	-0.04	-0.37	-0.17	-0.82	-0.36	0.20
chrVI	267696	267755	.	-0.14	-0.39	0.44	0.01	-0.51	0.51	-0.11	0.12	0.00	-0.20	-0.46	-0.17	-0.04	-0.13	0.13	0.01
chrIII	72706	72759	.	-1.56	-1.11	0.00	0.95	1.28	0.33	0.67	0.59	0.00	0.34	0.35	-0.96	0.58	-0.49	-0.53	-0.91
chrX	356193	356238	.	0.19	0.14	0.00	-0.09	0.20	0.11	0.13	0.21	0.00	0.44	0.21	0.49	0.13	0.21	0.64	0.22
chrXV	620794	620844	.	0.47	-0.46	0.39	-0.04	-0.01	0.35	-0.47	0.15	0.50	-0.02	0.07	-0.29	-0.18	-0.17	0.14	0.29
chrX	368179	368238	.	-0.06	0.00	0.00	-0.19	0.07	-0.56	-0.17	-0.39	0.00	-0.54	-0.42	-0.23	-0.18	0.08	-0.87	0.62
chrIII	120784	120843	.	-0.66	-0.04	0.00	0.27	0.46	-0.06	-0.13	-0.17	-0.01	-0.33	0.05	-0.58	-0.07	0.38	-0.18	-0.08
chrIV	1227381	1227440	.	-0.76	-0.66	0.00	-0.26	-0.53	0.41	-0.20	0.06	0.00	-0.10	0.31	-0.38	-0.12	-0.58	0.06	0.22
chrIII	269616	269672	.	0.86	-1.25	0.25	0.65	0.62	1.03	0.90	1.01	0.49	1.03	0.64	-1.16	1.01	-1.52	0.97	-1.61
chrX	382583	382635	.	-0.08	-0.05	0.35	-0.04	0.25	-0.23	-0.23	-0.06	0.63	-0.29	-0.03	-0.02	-0.09	-0.41	-0.28	0.29
chrVII	16801	16860	.	-0.39	0.60	0.68	-0.12	0.03	-0.36	0.35	0.09	0.00	0.12	0.02	0.17	0.05	0.52	-0.41	0.69
chrIII	221415	221474	.	-1.13	0.30	0.14	0.15	0.19	-0.06	-0.32	-0.17	0.00	-0.45	-0.30	0.46	-0.30	0.61	-0.86	-0.39
chrXVI	573741	573793	.	0.02	-0.24	0.00	-0.29	-0.08	-0.71	0.02	0.07	0.33	0.19	-0.02	-0.17	-0.06	-0.33	-0.02	0.03
chrVII	65202	65261	.	-0.72	-0.03	0.00	-0.14	0.02	-0.84	-0.05	-0.19	0.00	-0.05	-0.01	0.10	-0.03	0.59	-0.94	-0.51
chrIII	33603	33659	.	-0.32	0.57	-0.63	0.10	0.33	-0.16	-0.18	-0.39	0.00	-0.48	-0.08	0.63	-0.16	0.38	-0.65	-0.03
chrVI	248496	248555	.	0.36	0.48	0.20	0.40	-0.13	1.03	0.23	0.41	0.00	0.54	0.24	0.04	0.33	-0.12	0.86	0.07
chrIII	220621	220665	.	-0.88	0.28	0.27	0.15	0.32	-0.04	-0.16	-0.15	0.00	-0.56	-0.31	0.42	-0.18	0.64	-0.93	-0.04
chrIII	287517	287570	.	-0.15	0.03	0.00	0.22	-0.20	0.44	-0.03	0.06	0.00	0.03	0.02	0.14	0.08	-0.30	0.19	0.08
chrXIV	75530	75589	.	-0.22	-0.10	0.48	-0.55	-0.20	-0.79	-0.09	-0.06	0.00	0.05	-0.01	-0.01	-0.25	-0.12	0.12	0.16
chrIII	302317	302365	.	0.45	-0.87	-1.10	-0.68	-0.60	-0.21	-0.35	-0.05	0.08	-0.04	-0.18	-0.59	-0.06	-0.47	-0.04	-0.52
chrIV	362071	362115	.	-0.53	-0.15	0.26	-0.63	-0.53	-0.50	-0.71	-0.92	0.00	-0.75	-0.81	0.32	-0.37	-0.73	-0.59	-0.13
chrI	10945	11004	.	0.17	0.10	-0.42	0.04	-0.54	0.54	0.26	0.37	0.00	0.08	0.01	0.11	0.06	0.59	0.26	-0.38
chrXI	500051	500110	.	0.04	0.17	0.00	-0.20	-0.25	-0.07	0.01	0.01	0.00	0.55	0.07	-0.01	0.15	-0.00	0.47	-0.26
chrIV	403970	404027	.	0.14	0.02	0.00	0.32	0.56	0.03	0.43	0.07	0.00	0.18	0.41	-0.00	0.31	-0.09	-0.38	-0.31
chrII	512906	512965	.	0.13	-0.46	0.00	-0.16	-0.36	0.45	-0.11	0.19	1.41	0.06	0.14	-0.45	-0.13	-0.53	0.34	-0.01
chrIX	367829	367885	.	0.58	-0.14	0.00	-0.39	-0.07	-0.65	-0.23	-0.49	0.00	-0.15	-0.17	0.04	-0.06	-0.35	-0.17	-0.25
chrIX	340235	340279	.	-1.20	0.22	0.00	0.28	0.42	-0.13	0.05	0.04	-0.24	-0.14	0.15	0.11	0.03	0.17	-0.75	0.09
chrV	533371	533423	.	0.43	-0.23	0.00	-0.10	-0.59	0.87	-0.30	0.12	0.00	0.08	0.09	0.03	-0.09	0.00	0.58	-0.35
chrIII	315114	315173	.	0.27	0.23	-0.59	0.07	-0.29	0.39	0.29	0.48	0.00	0.10	0.23	0.10	0.30	0.26	0.72	-0.15
chrVI	213198	213248	.	0.52	-0.09	-0.55	0.05	0.07	-0.35	0.06	-0.02	0.00	0.23	0.21	-0.39	-0.04	-0.42	0.24	0.75
chrIII	116891	116940	.	0.50	0.77	0.00	0.41	0.62	0.11	0.28	0.26	0.00	0.26	0.60	0.65	0.44	1.01	-0.00	-0.40
chrII	520806	520865	.	-0.22	0.20	1.74	-0.21	-0.45	0.10	0.19	0.40	0.00	0.26	0.18	-0.16	0.34	-0.10	-0.01	0.33
chrII	499606	499665	.	-0.02	0.08	0.00	-0.28	0.02	-0.58	0.12	-0.10	0.00	0.26	0.34	0.15	0.00	0.48	-0.09	0.63
chrIV	311665	311713	.	-0.63	-0.52	0.00	-0.51	-0.10	-0.70	-0.56	-0.63	-0.90	-0.18	-0.32	-0.68	-0.22	-1.04	-0.38	-0.35
chrIII	232615	232674	.	-0.38	0.00	0.00	0.07	0.33	-0.78	-0.16	-0.35	0.00	-0.06	-0.14	0.34	-0.26	0.38	-0.91	-0.00
chrV	557067	557124	.	0.49	0.09	0.14	-0.44	-0.03	-0.89	0.04	-0.27	0.00	0.01	0.11	-0.17	-0.12	-0.15	0.08	0.49
chrII	524306	524365	.	-0.04	-0.05	0.00	-0.06	-0.49	0.20	0.07	0.31	0.00	0.15	0.19	0.06	0.03	-0.53	0.31	-0.80
chrXII	392264	392314	.	-0.36	-0.63	-0.28	-0.89	-0.45	-0.99	-0.19	-0.07	0.05	-0.09	-0.52	-0.17	-0.33	-0.65	0.07	-1.65
chrIII	241415	241461	.	0.05	0.07	0.00	-0.48	-0.06	-0.38	-0.48	-0.51	0.00	-0.22	-0.57	0.38	-0.49	-0.02	0.25	0.13
chrXII	164718	164774	.	0.04	-0.36	0.00	0.13	0.32	-0.16	-0.15	-0.27	0.00	-0.04	-0.14	-0.16	-0.29	0.03	0.02	-0.11
chrXV	612285	612339	.	0.11	0.11	0.00	-0.15	-0.56	0.05	-0.20	-0.22	0.00	-0.06	0.13	-0.08	-0.11	-0.85	0.21	-0.48
chrIV	429913	429969	.	-1.21	-0.59	0.55	-0.02	0.27	-0.22	-0.24	-0.40	0.00	0.17	-0.07	-0.04	-0.23	0.04	-0.99	0.43
chrVI	249506	249550	.	0.28	-0.21	0.00	0.29	0.26	0.77	0.08	0.25	0.00	0.34	0.32	0.13	0.11	0.09	0.81	-0.02
chrXVI	710147	710193	.	0.60	0.55	-0.17	-0.19	-0.33	0.97	0.32	0.77	0.00	0.23	0.22	0.31	0.50	-0.26	1.04	0.66
chrVI	53701	53750	.	-0.31	-1.04	0.39	0.33	-0.21	0.61	-0.30	-0.26	0.00	-0.42	-0.45	-0.67	-0.35	-0.26	0.14	-0.64
chrIX	349540	349584	.	-0.22	-0.02	0.00	0.12	0.09	-0.46	-0.25	-0.30	0.00	-0.18	0.09	0.25	-0.15	0.06	-1.17	-0.27
chrVII	69302	69356	.	0.25	0.21	0.00	0.02	0.19	-0.20	-0.09	0.15	0.00	0.25	0.39	0.12	-0.21	0.23	0.08	0.37
chrXVI	532237	532296	.	-0.06	0.25	0.00	-0.39	-0.23	0.30	-0.15	-0.24	0.00	-0.26	-0.33	0.42	-0.47	-0.50	0.13	-0.03
chrXI	509157	509210	.	0.50	-0.14	0.00	-0.07	0.22	-0.35	-0.18	-0.24	0.00	0.10	-0.05	0.25	0.23	-0.41	-0.45	1.64
chrXV	633290	633341	.	0.35	0.00	0.62	-0.00	-0.34	0.67	-0.22	-0.14	0.00	-0.46	-0.36	-0.24	0.02	-0.27	0.20	-0.39
chrIV	394568	394627	.	-0.30	0.10	0.00	-0.23	0.01	-0.50	-0.21	-0.04	0.00	-0.08	-0.30	-0.11	-0.13	-0.49	-0.21	0.15
chrIV	397968	398018	.	0.54	0.42	0.00	-0.19	0.15	-0.49	-0.11	-0.15	0.00	-0.06	0.14	0.12	-0.28	0.02	-0.13	-0.07
chrV	306333	306387	.	-0.03	0.47	0.57	0.19	0.01	-0.10	0.01	-0.09	0.00	-0.27	-0.39	0.23	-0.23	1.06	0.57	0.44
chrXVI	469937	469996	.	0.25	0.56	0.00	-0.02	-0.07	0.38	-0.15	-0.09	0.00	-0.17	0.06	0.34	-0.04	-0.20	0.43	0.25
chrXVI	428838	428888	.	-0.51	-0.09	0.05	-0.42	-0.22	-0.65	-0.35	-0.13	0.00	-0.30	-0.28	-0.23	-0.57	-0.56	-0.51	-0.20
chrIII	10501	10557	.	0.24	0.07	0.00	0.23	-0.82	1.05	0.05	0.30	1.22	0.20	-0.05	0.37	0.19	-0.29	0.74	-0.06
chrXII	141124	141169	.	-0.98	0.39	0.00	0.21	0.46	-0.16	0.08	0.04	-0.12	-0.16	0.31	0.20	0.27	0.37	-0.52	-0.37
chrXVI	434739	434792	.	-0.32	-0.28	0.05	-0.36	-0.19	-0.28	0.06	0.17	0.35	0.32	0.16	-0.09	0.01	-0.16	0.17	0.30
chrXII	221278	221337	.	-0.07	-0.24	0.00	0.02	0.13	-0.67	0.10	-0.09	0.00	-0.02	-0.00	-0.43	-0.01	0.15	-0.75	-0.04
chrIV	383881	383925	.	-1.99	-1.30	0.00	-0.09	0.08	-0.51	-0.39	-0.49	0.00	-0.09	-0.02	0.47	-0.22	-0.88	-0.78	-0.06
chrXII	166618	166664	.	0.75	0.59	0.00	0.16	0.53	0.24	0.23	0.10	0.00	0.10	-0.00	0.66	0.17	0.57	0.75	0.39
chrVI	217195	217254	.	-0.24	0.32	0.00	-0.14	-0.08	-0.45	-0.27	-0.27	0.00	-0.21	-0.06	0.15	-0.35	-0.90	-0.51	-0.08
chrXVI	679537	679596	.	0.09	-0.10	-0.05	0.08	-0.02	-0.40	-0.04	-0.24	0.00	0.15	0.28	-0.36	-0.34	0.02	-0.13	-0.36
chrII	503109	503153	.	-0.10	-0.30	-0.59	-0.53	-0.57	-0.55	-0.15	-0.21	0.08	-0.42	-0.28	-0.11	-0.28	-0.07	-0.10	-0.32
chrXI	505152	505207	.	0.38	0.19	0.91	-0.01	0.05	-0.03	0.25	0.25	0.47	0.41	0.24	-0.02	-0.08	-0.50	0.47	0.17
chrIII	242514	242573	.	-0.05	-0.07	0.00	-0.45	-0.10	-0.66	-0.58	-0.64	0.00	-0.26	-0.18	-0.16	-0.15	-1.21	0.21	-1.37
chrVI	210197	210254	.	0.58	0.08	0.00	0.04	0.27	-0.28	-0.08	-0.06	0.00	0.19	0.22	0.29	-0.17	0.58	0.41	0.75
chrIV	332764	332823	.	-0.07	0.58	0.34	0.47	0.52	0.30	0.05	-0.27	0.00	-0.39	0.19	0.40	-0.14	1.02	0.04	0.24
chrIII	48307	48358	.	0.41	0.02	0.23	0.04	0.28	-0.24	-0.13	-0.20	0.00	0.05	0.11	0.07	-0.12	-0.12	-0.33	0.12
chrVII	20203	20260	.	0.48	0.09	0.44	0.35	0.53	0.19	0.09	0.37	-0.76	0.06	0.39	-0.22	0.35	-0.07	0.49	0.02
chrVII	88312	88357	.	0.04	0.09	0.39	-0.09	-0.59	0.60	-0.11	-0.11	0.00	-0.28	-0.33	-0.05	-0.34	0.53	0.45	-0.41
chrVI	210795	210854	.	0.01	-0.41	0.00	-0.21	0.07	-0.67	-0.44	-0.45	0.00	-0.40	-0.28	-0.21	-0.59	-0.22	-0.02	0.03
chrXV	680095	680142	.	-0.07	-0.56	0.00	-0.05	0.07	0.12	-0.07	-0.23	-1.07	-0.12	0.13	-0.50	-0.42	-0.30	0.10	-0.02
chrXIV	82430	82489	.	0.55	0.68	-0.11	0.02	0.34	-0.44	0.36	0.35	0.17	0.29	0.06	0.30	0.36	0.61	0.15	0.35
chrXIV	103535	103586	.	0.08	-0.52	0.00	-0.12	0.02	-0.19	-0.13	-0.02	-0.15	0.15	-0.01	-0.83	-0.17	-0.26	0.12	0.22
chrXVI	534849	534893	.	0.37	0.04	0.69	-0.00	-0.02	0.82	0.29	0.72	0.00	0.30	0.20	0.47	0.13	0.30	1.02	0.34
chrXII	382460	382514	.	0.32	0.33	-0.06	-0.03	0.29	-0.21	-0.21	-0.25	0.00	0.06	0.21	0.21	-0.08	-0.02	-0.52	-0.20
chrIX	361436	361486	.	-0.36	0.06	-0.78	0.22	0.07	-0.18	0.09	0.08	0.00	-0.15	-0.04	0.20	-0.14	0.01	-0.61	0.22
chrVII	54705	54758	.	-0.72	-0.46	0.00	-0.52	-0.28	-0.46	-0.53	-0.52	-0.20	-0.11	-0.26	-0.21	-0.41	-0.63	-0.10	-0.00
chrIV	1253181	1253240	.	-0.44	-0.44	0.00	-0.37	-0.67	0.21	-0.42	-0.25	0.75	-0.28	-0.63	-0.48	-0.35	-0.14	0.25	0.26
chrIV	403568	403627	.	-0.13	0.10	0.00	0.24	0.17	-0.67	0.03	-0.26	0.00	-0.12	0.20	-0.37	-0.21	-0.01	-1.37	0.14
chrIII	271622	271672	.	1.38	-1.52	-0.14	0.82	0.81	1.02	1.19	1.59	-0.20	1.54	1.44	-0.94	1.24	-1.42	1.37	-1.61
chrXI	497150	497208	.	0.47	-0.01	0.00	-0.39	-0.27	0.45	0.04	0.17	0.00	0.01	0.06	-0.05	-0.06	-0.81	0.66	-0.31
chrIII	243314	243373	.	-0.18	-0.18	-0.26	-0.48	-0.32	-0.41	-0.43	-0.16	0.87	-0.13	-0.04	-0.18	-0.29	-0.21	0.09	-0.52
chrIX	375229	375288	.	0.08	0.36	0.70	0.03	-0.07	0.39	0.26	0.04	0.00	0.03	0.07	0.05	0.33	0.34	0.48	-0.36
chrIX	352330	352386	.	-0.08	-0.21	0.00	-0.17	-0.05	-0.59	-0.08	-0.23	0.31	-0.33	-0.02	0.08	-0.08	-0.04	-1.08	-0.18
chrVII	80804	80861	.	0.47	-0.14	0.00	0.13	-0.18	0.73	-0.16	0.39	0.94	0.51	0.21	-0.17	0.05	0.54	0.63	0.05
chrV	542770	542824	.	-0.02	-0.03	0.00	-0.35	-0.26	-0.21	-0.04	0.21	0.00	-0.20	0.11	-0.37	-0.24	0.29	0.14	-0.52
chrXI	503251	503310	.	0.01	-0.03	0.00	-0.16	-0.05	-0.32	0.18	-0.03	0.00	0.08	0.56	0.04	0.03	-0.35	0.43	-0.34
chrIX	366429	366488	.	-0.01	-0.24	0.00	-0.22	0.03	-0.58	-0.44	-0.34	0.00	-0.07	-0.17	-0.20	-0.21	-0.53	-0.48	-0.39
chrVI	83193	83252	.	0.97	-1.32	-0.56	0.66	0.28	1.44	0.63	1.01	0.00	0.93	0.50	-1.23	0.87	-1.43	1.58	-0.99
chrIX	341237	341288	.	-1.61	0.33	0.00	0.59	0.71	0.09	0.22	0.12	0.00	-0.08	0.36	0.28	0.17	0.08	-0.94	0.44
chrXV	674687	674734	.	0.07	-0.45	0.00	-0.06	-0.18	-0.06	0.06	0.19	0.00	0.22	0.24	-0.09	-0.09	-0.33	-0.05	-0.41
chrXVI	420737	420796	.	-0.98	-0.20	0.00	0.35	0.39	-0.07	0.24	-0.03	0.00	-0.10	0.00	0.19	0.23	-0.18	-0.98	0.69
chrXI	499951	500010	.	0.13	0.40	1.81	-0.19	-0.15	0.10	0.19	0.17	0.00	0.23	-0.05	0.08	0.32	0.26	0.10	-0.41
chrVI	209996	210041	.	0.43	0.23	-0.26	0.09	0.27	-0.39	-0.27	-0.40	2.14	-0.33	-0.35	0.20	-0.00	-0.39	-0.27	0.28
chrI	165336	165392	.	0.21	0.14	0.22	0.32	0.39	0.33	0.22	0.31	0.00	0.07	0.03	0.02	0.31	0.30	0.43	0.47
chrVII	39902	39951	.	0.37	0.30	0.00	-0.17	-0.49	0.92	-0.22	0.15	0.00	-0.11	-0.11	-0.09	-0.23	-0.16	0.24	0.14
chrIII	147484	147543	.	0.35	-0.34	0.00	0.03	0.16	0.14	0.25	0.51	0.51	0.42	0.09	-0.08	0.03	0.23	0.72	0.29
chrXV	634085	634144	.	0.29	-0.04	0.10	0.20	-0.45	0.61	0.44	0.20	0.00	-0.02	-0.19	0.17	0.24	-0.00	0.41	-0.60
chrX	379979	380029	.	0.21	0.52	-0.10	0.34	0.48	0.08	0.43	0.27	0.00	0.20	0.26	0.68	0.17	0.14	-0.27	0.18
chrIII	208217	208273	.	0.20	0.17	0.33	-0.24	-0.01	-0.59	0.21	0.15	0.01	0.24	-0.23	0.32	0.03	-0.05	0.32	0.50
chrXVI	562337	562396	.	-1.04	-0.07	0.00	0.25	0.37	-0.28	0.24	-0.01	0.00	-0.29	-0.03	-0.09	0.22	-0.73	-0.89	-0.38
chrIV	378768	378827	.	0.09	0.43	0.00	0.43	-0.61	0.94	0.06	0.25	0.00	0.01	0.17	0.26	0.23	0.35	0.60	-0.13
chrII	498107	498159	.	0.81	0.41	0.00	0.26	0.12	-0.06	0.47	0.51	0.00	1.00	0.58	0.47	0.25	-0.09	0.76	0.20
chrIII	285614	285673	.	-0.36	-0.34	-0.46	-0.32	-0.53	0.32	-0.30	-0.09	0.00	-0.27	-0.47	-0.34	-0.59	-0.27	0.03	-0.54
chrXIV	81540	81588	.	0.15	-0.02	0.00	-0.08	0.37	-0.35	0.09	-0.04	0.00	-0.14	0.17	0.04	0.14	-0.25	-0.10	0.14
chrXIV	89030	89089	.	-0.87	0.98	0.00	0.26	0.43	0.18	-0.27	-0.39	0.00	-0.49	-0.33	0.26	-0.61	1.25	-0.52	0.60
chrVII	80403	80462	.	0.63	0.01	0.43	0.04	-0.15	0.51	0.29	0.29	-1.90	0.36	0.24	-0.08	-0.02	0.13	0.98	0.31
chrXV	631293	631339	.	0.37	-0.46	0.00	0.20	-0.36	0.98	-0.22	-0.02	-0.90	-0.37	-0.37	-0.46	0.23	-0.60	0.69	-0.33
chrVI	186595	186654	.	0.62	0.08	0.00	0.09	0.41	-0.54	0.18	-0.03	0.00	0.30	0.45	0.17	-0.13	-0.39	0.07	-0.28
chrI	19643	19702	.	0.41	0.08	0.00	-0.34	-0.50	0.53	0.17	0.46	0.00	0.49	0.38	0.30	0.19	-0.51	1.14	-0.08
chrIV	475615	475668	.	0.27	0.38	-0.66	-0.14	0.18	-0.50	0.25	0.00	1.14	-0.03	0.01	0.47	0.31	0.33	-0.48	0.07
chrII	469606	469665	.	0.03	0.04	0.00	-0.57	-0.41	-0.12	-0.55	-0.48	-0.36	-0.32	-0.40	-0.15	-0.29	0.17	0.29	0.53
chrXV	646296	646344	.	0.03	-0.03	0.01	-0.21	-0.60	0.41	-0.07	0.22	0.00	0.39	0.02	0.34	-0.03	0.66	0.33	-0.35
chrV	551865	551924	.	0.23	0.32	0.00	-0.27	-0.08	-0.12	0.18	0.20	0.85	0.03	0.27	0.31	-0.07	0.06	0.12	-0.15
chrVI	196599	196649	.	-0.62	-0.10	0.00	0.62	0.65	0.29	0.37	0.08	0.00	0.06	0.35	-0.21	0.16	-0.17	-0.40	-0.06
chrIV	365373	365422	.	0.07	-0.07	-0.45	0.95	-0.29	0.81	-0.07	0.07	0.19	0.05	-0.12	0.14	0.51	0.34	0.67	0.05
chrXIV	187874	187918	.	0.53	0.66	0.00	-0.05	-0.15	0.63	0.27	0.20	0.00	0.26	0.38	0.14	0.46	0.37	0.75	0.44
chrXVI	462337	462396	.	0.20	-0.17	0.00	-0.03	0.12	0.03	-0.12	-0.20	0.58	0.05	0.07	-0.50	-0.15	0.44	0.08	-0.25
chrXVI	421837	421896	.	-0.68	-0.02	0.00	0.07	0.19	-0.34	-0.07	-0.10	0.00	-0.24	-0.02	-0.03	-0.13	-0.08	-1.17	-0.56
chrXV	633685	633744	.	0.19	-0.05	0.00	0.30	-0.23	0.66	0.18	0.33	0.00	0.32	0.18	0.12	0.17	-0.13	0.20	-0.43
chrIV	1234881	1234940	.	-0.06	-0.61	0.00	-0.58	-0.42	-0.46	-0.43	-0.23	0.00	-0.16	-0.35	-0.47	-0.09	-0.97	-0.30	-0.21
chrIII	143784	143843	.	0.01	0.10	0.16	-0.30	-0.04	-0.46	0.08	-0.04	0.00	-0.03	-0.00	0.24	0.04	0.55	0.33	0.33
chrXII	138724	138768	.	-0.99	0.22	0.00	0.01	0.49	-0.34	0.17	-0.12	0.00	-0.22	0.21	0.25	-0.12	-0.17	-0.68	-0.21
chrV	276429	276488	.	0.15	-0.05	0.00	-0.20	0.04	-0.45	-0.04	-0.18	0.41	0.13	0.17	0.05	-0.09	-0.31	-0.02	0.29
chrIV	397268	397327	.	0.19	0.58	0.06	0.36	0.45	0.02	0.41	0.26	0.00	0.28	0.28	0.57	0.27	0.41	0.37	0.68
chrII	482217	482265	.	-0.16	0.24	-0.33	-0.11	0.18	-0.66	-0.18	-0.35	-0.68	-0.53	-0.48	0.09	-0.30	0.31	-0.76	1.29
chrXI	659347	659392	.	-0.31	-0.17	0.00	0.19	-0.92	0.79	-0.17	0.14	0.00	-0.13	-0.31	-0.29	0.00	-0.27	0.06	-0.48
chrIII	125884	125943	.	-0.28	-0.34	0.00	0.20	0.39	-0.47	-0.02	-0.43	0.00	-0.21	-0.17	-0.55	-0.17	-0.21	-1.05	-0.39
chrIV	366165	366220	.	0.36	0.13	0.00	1.20	-0.12	1.33	0.39	0.24	0.00	0.20	0.05	-0.23	0.76	0.07	1.06	0.07
chrXV	661585	661644	.	-0.28	-0.15	0.00	-0.33	-0.31	0.01	-0.19	0.32	0.00	0.13	0.17	-0.28	-0.06	0.32	0.36	0.52
chrIII	225515	225574	.	-1.98	-0.61	-0.50	0.23	0.36	-0.01	-0.29	-0.19	0.00	-0.35	-0.47	-0.53	0.01	0.38	-1.28	-0.53
chrXIV	184259	184318	.	0.19	-0.08	0.00	-0.06	-0.22	0.39	-0.07	0.33	0.00	0.10	0.16	0.25	-0.12	-0.19	0.31	0.21
chrXII	370658	370704	.	-1.12	-0.38	-0.93	0.68	0.65	0.00	-0.72	-0.81	0.00	-0.82	-0.51	-0.63	-0.24	0.38	-1.04	0.62
chrXI	526154	526198	.	0.12	-0.47	-0.53	-0.67	-0.13	-1.20	-0.66	-0.61	-0.45	-0.35	-0.42	-0.51	-0.41	-0.42	-0.89	0.87
chrXVI	569538	569583	.	-0.17	-0.20	0.00	-0.20	0.14	-0.95	-0.07	-0.31	0.00	-0.36	-0.21	-0.23	0.04	-0.33	-1.36	0.50
chrVI	219395	219454	.	0.18	0.25	0.00	-0.12	0.17	-0.32	-0.12	-0.23	-0.30	0.08	-0.00	0.10	-0.14	-1.03	-0.13	-0.15
chrX	364379	364438	.	0.17	-0.12	0.00	-0.09	0.30	-0.31	0.07	0.10	-0.33	0.29	0.33	0.20	0.10	-0.30	0.03	0.28
chrIII	279615	279668	.	0.31	0.32	0.00	-0.06	-0.14	0.41	0.13	0.21	0.00	0.14	0.17	0.32	0.04	-0.34	0.42	0.24
chrXII	389969	390013	.	0.10	-0.20	-0.33	0.09	0.56	0.31	0.38	0.35	0.00	0.20	-0.06	-0.09	0.21	-0.05	0.95	0.33
chrIV	351365	351424	.	0.62	0.18	0.00	-0.30	-0.38	0.27	0.13	0.60	-1.22	0.53	0.21	0.04	-0.01	0.50	0.55	-0.14
chrIV	311566	311618	.	-0.72	-0.81	0.00	-0.52	-0.11	-0.70	-0.60	-0.51	0.00	-0.26	-0.33	-0.57	-0.45	-0.80	-0.55	-0.44
chrXV	605585	605644	.	-0.05	-0.19	0.00	0.09	-0.07	0.29	-0.22	-0.15	0.00	-0.21	-0.08	0.40	-0.31	0.52	0.35	0.78
chrXIV	106930	106989	.	0.10	0.05	0.00	-0.04	0.05	0.52	-0.04	-0.04	0.00	0.06	-0.04	-0.20	0.00	-0.09	0.70	0.26
chrIII	11001	11060	.	-0.13	0.23	0.83	0.23	-0.86	0.83	-0.04	0.29	0.00	-0.15	-0.25	-0.02	0.28	-0.18	0.37	-0.11
chrXV	613785	613844	.	0.08	-0.23	0.00	0.09	-0.08	0.38	0.03	0.12	0.49	0.00	0.12	-0.04	-0.14	-0.17	0.20	0.92
chrXVI	398237	398296	.	0.17	0.33	0.00	-0.34	-0.05	-0.18	0.09	0.19	0.00	0.27	0.02	0.64	0.01	-0.12	0.13	-0.16
chrIV	1220881	1220940	.	0.12	-0.01	0.00	0.35	-0.15	0.49	0.11	0.13	-1.94	0.21	-0.68	-0.05	0.33	-0.01	0.05	-0.73
chrX	361393	361437	.	-0.35	-0.32	-0.15	-0.43	-0.36	-0.85	-0.30	-0.46	0.00	0.06	-0.32	0.05	-0.23	-0.18	0.26	-0.35
chrXIV	207659	207718	.	0.05	-0.37	0.00	-0.13	-0.46	0.44	-0.01	0.13	0.43	0.07	-0.13	-0.27	0.14	-0.14	-0.02	0.71
chrXII	152315	152374	.	-0.46	-0.53	0.00	-0.02	0.13	-0.63	-0.11	-0.17	0.00	-0.36	-0.17	-0.09	-0.33	-0.70	-1.02	-0.61
chrXIV	191659	191718	.	0.21	-0.15	0.00	-0.20	-0.48	0.03	0.34	0.61	0.00	0.67	0.19	0.07	-0.17	-0.06	0.04	0.34
chrIII	64601	64660	.	-0.18	-0.21	0.00	-0.01	0.24	-0.58	0.07	-0.20	0.00	-0.01	-0.24	-0.79	-0.17	-0.26	-0.60	-0.33
chrII	489421	489465	.	-1.22	-0.68	0.00	-0.08	-0.05	-0.43	-0.24	-0.23	0.00	-0.56	-0.30	-0.77	-0.20	-0.09	-1.38	-0.27
chrXVI	572137	572196	.	-0.18	-0.08	0.00	0.03	0.08	0.11	-0.45	-0.07	0.00	-0.33	-0.12	-0.47	-0.27	-0.10	-0.47	0.39
chrXVI	429938	429992	.	0.15	0.13	0.00	-0.28	-0.27	-0.60	-0.16	-0.21	0.14	-0.19	-0.35	0.04	-0.36	-0.04	-0.58	0.16
chrIV	1252081	1252140	.	0.77	0.12	-0.29	0.17	0.15	1.04	0.30	0.21	0.00	0.05	-0.28	-0.29	0.44	0.11	1.29	-0.09
chrXVI	410746	410792	.	0.30	-0.18	0.00	0.16	0.43	-0.38	0.36	-0.11	-0.02	0.10	0.23	-0.08	0.18	0.05	-0.54	0.36
chrVII	52401	52460	.	0.49	0.08	0.00	-0.29	-0.14	-0.22	-0.16	-0.06	0.00	0.18	0.28	0.36	-0.22	0.26	0.49	0.27
chrIII	210930	210974	.	-0.57	-0.63	0.00	-0.59	-0.14	-1.19	-0.90	-0.78	0.00	-0.20	-0.42	-0.46	-0.58	-0.17	-0.99	-0.16
chrXV	620285	620344	.	-0.05	-0.39	0.00	-0.05	-0.38	-0.10	-0.52	-0.39	0.00	-0.11	-0.16	-0.49	-0.24	-0.52	0.08	-0.16
chrXV	663985	664044	.	0.20	0.17	0.00	-0.43	-0.42	0.11	-0.18	-0.03	0.00	-0.21	-0.15	-0.12	-0.21	-0.33	0.56	-0.34
chrIII	210426	210470	.	0.13	0.41	0.00	-0.09	0.37	-0.23	-0.21	-0.21	0.00	0.09	0.04	0.14	-0.20	0.07	0.42	0.45
chrVI	76793	76852	.	0.43	-0.63	0.22	-0.37	-0.40	0.27	-0.45	-0.26	0.00	-0.14	0.02	-0.55	-0.33	-0.07	0.41	-0.08
chrXVI	506436	506495	.	-0.17	-0.47	0.00	0.09	0.28	-0.24	-0.06	-0.22	0.00	-0.15	0.16	-0.57	-0.01	-0.69	-0.33	-0.01
chrXII	371555	371614	.	-0.88	0.52	0.51	0.58	0.91	0.59	0.41	0.25	0.00	0.12	0.43	0.26	0.17	0.69	-0.13	0.55
chrV	546768	546823	.	0.66	-0.17	0.00	-0.14	0.04	0.13	0.16	0.31	0.00	0.43	0.58	0.10	0.00	0.12	0.39	-0.16
chrXV	621287	621335	.	0.17	-0.16	0.00	0.53	0.24	0.60	-0.10	0.36	0.00	0.12	0.27	-0.08	0.15	0.36	0.19	0.67
chrIV	330764	330816	.	-1.22	0.36	0.17	0.84	0.81	0.38	0.10	-0.05	0.00	-0.37	0.14	0.01	0.19	0.90	-0.42	0.56
chrIV	441814	441865	.	0.03	0.42	0.00	0.19	0.36	-0.04	-0.00	-0.06	0.00	0.20	0.35	0.63	-0.12	0.15	-0.40	-0.23
chrXII	367855	367914	.	-0.52	-0.25	0.00	0.21	0.47	-0.33	-0.04	-0.24	0.00	-0.31	0.41	-0.44	0.01	-0.48	-1.03	0.32
chrX	373979	374038	.	-0.59	0.86	0.00	0.79	0.71	0.68	0.44	0.20	-1.49	0.31	0.43	0.55	0.43	0.72	0.11	0.25
chrXV	661293	661342	.	0.21	-0.05	0.00	-0.26	-0.11	0.09	-0.07	0.10	0.40	0.63	0.36	0.07	-0.10	-0.14	0.39	-0.35
chrIV	460513	460572	.	-1.71	-0.21	0.00	0.14	0.01	-0.41	-0.28	-0.46	0.07	-0.67	-0.43	-0.18	-0.12	-0.06	-1.78	-0.39
chrXII	213478	213537	.	-0.10	0.28	0.00	-0.55	-0.35	-0.60	0.07	-0.20	0.52	-0.09	-0.24	-0.23	-0.37	0.12	-0.08	0.41
chrXVI	522137	522193	.	0.04	0.15	0.53	-0.34	-0.03	-0.45	-0.34	-0.34	0.00	-0.41	-0.39	-0.17	-0.27	0.00	0.01	-0.49
chrXVI	399337	399396	.	0.53	0.24	0.00	-0.33	-0.02	-0.06	0.12	0.02	1.47	0.18	-0.03	0.40	-0.07	-0.65	0.67	0.38
chrXI	498651	498707	.	0.52	0.11	0.40	-0.46	-0.34	0.16	0.26	0.44	-0.20	0.13	-0.10	0.20	0.13	0.42	0.44	0.01
chrIV	324465	324524	.	-0.17	0.75	0.00	0.14	0.39	-0.17	0.13	-0.39	1.51	-0.12	0.21	0.45	-0.21	0.41	-0.64	0.00
chrIII	241121	241172	.	-0.07	0.17	0.00	0.01	0.14	-0.21	-0.34	-0.17	0.00	0.11	-0.23	-0.01	-0.29	-0.11	-0.01	0.53
chrI	21944	22003	.	0.26	0.12	0.23	-0.31	-0.42	0.27	0.24	0.49	0.00	0.21	0.12	0.24	0.16	-0.14	0.91	0.42
chrIX	371329	371387	.	0.02	-0.17	0.00	-0.48	-0.35	-0.30	-0.21	-0.11	0.00	0.14	0.02	-0.34	-0.04	0.02	0.28	-0.08
chrV	266328	266387	.	-0.03	0.33	0.00	0.11	0.04	0.49	-0.21	-0.15	0.00	-0.14	-0.03	0.05	-0.23	0.48	0.44	0.41
chrXV	575651	575695	.	0.07	0.26	0.00	-0.13	-0.09	0.16	-0.43	-0.18	-0.22	-0.38	-0.55	0.23	-0.47	0.66	0.36	0.57
chrI	51046	51101	.	0.39	0.14	-0.21	-0.51	-0.59	0.25	-0.02	0.53	0.00	0.09	0.04	0.21	-0.13	0.65	0.46	-0.34
chrIV	450414	450472	.	0.32	-0.28	1.38	0.03	0.15	-0.36	-0.01	0.06	0.00	-0.01	-0.13	-0.38	0.26	0.01	-0.12	-0.14
chrVI	54992	55051	.	0.67	0.28	0.00	0.66	0.31	1.05	0.21	0.01	0.00	-0.22	-0.01	-0.31	0.07	1.02	1.05	0.03
chrXVI	466247	466294	.	0.41	0.17	0.00	-0.17	0.04	0.09	0.19	0.05	0.00	0.19	0.04	-0.02	0.09	-0.06	0.55	-0.06
chrXII	137916	137966	.	-0.92	0.22	-0.03	0.14	-0.15	-0.64	0.14	-0.25	0.00	-0.19	0.27	0.29	0.14	-0.12	-1.28	0.21
chrIII	7404	7454	.	0.29	-0.55	-0.37	0.49	-0.57	0.99	0.24	0.30	0.00	0.39	0.16	-0.35	0.28	-0.28	0.31	-0.16
chrXV	630385	630444	.	0.05	0.23	0.00	0.47	-0.19	0.64	0.48	0.43	0.00	0.36	-0.04	0.23	0.30	-0.04	0.38	0.06
chrXVI	405848	405896	.	-0.03	0.83	-0.38	0.07	0.01	0.01	-0.49	-0.40	0.00	-0.75	-0.56	0.51	-0.40	1.13	0.68	0.92
chrVII	14101	14160	.	-0.28	-0.06	0.00	-0.41	-0.09	-0.30	-0.26	-0.53	0.74	-0.20	-0.10	-0.39	-0.25	-0.29	-0.39	-0.06
chrIX	341130	341183	.	-1.56	0.19	0.00	0.28	0.47	-0.15	0.13	0.04	-0.48	-0.36	-0.05	-0.11	0.09	-0.07	-1.27	-0.78
chrII	480110	480164	.	-0.13	-0.15	0.00	-0.02	0.28	-0.17	-0.17	-0.11	0.00	-0.14	-0.12	-0.18	-0.20	0.33	-0.73	-0.12
chrXIV	200659	200718	.	0.07	-0.08	-0.57	-0.12	-0.33	0.35	-0.05	0.27	0.00	0.01	0.32	0.05	0.08	-0.10	0.47	-0.08
chrX	362382	362435	.	0.48	-0.12	0.00	-0.33	0.03	-0.50	-0.32	-0.45	0.00	0.32	0.16	0.02	-0.15	-0.70	0.03	0.18
chrI	44946	45005	.	0.21	-0.32	0.00	-0.19	0.06	0.15	-0.10	-0.01	0.00	0.20	0.08	-0.48	0.01	-0.58	0.12	-0.59
chrXVI	552146	552196	.	-0.79	-0.38	0.00	0.12	0.04	-0.40	-0.01	-0.07	-0.18	-0.17	-0.13	-0.29	0.09	0.09	-0.57	0.12
chrXV	651885	651944	.	0.20	0.19	0.00	-0.41	-0.53	-0.62	0.01	0.07	0.08	-0.31	-0.27	0.42	-0.12	0.21	-0.29	0.99
chrXIV	112330	112389	.	0.84	-0.82	0.00	0.04	0.19	0.89	0.46	0.66	0.00	0.53	0.50	-0.92	0.73	-1.00	1.24	-0.84
chrIV	400373	400420	.	0.36	-0.17	0.00	0.13	0.35	-0.34	-0.05	-0.18	0.00	0.05	0.10	-0.15	0.11	-0.12	-0.19	-0.31
chrI	28045	28103	.	0.23	0.28	0.00	0.04	0.10	-0.14	0.16	0.02	0.00	0.30	0.34	0.33	0.35	-0.15	0.02	0.37
chrXVI	714436	714493	.	0.21	-0.25	0.00	0.03	-0.55	0.76	0.05	0.44	0.00	0.01	-0.01	0.06	0.13	-0.20	0.46	-0.43
chrVIII	87556	87615	.	-0.23	-0.13	0.00	-0.49	-0.33	-0.18	0.17	0.10	0.00	0.04	0.20	0.09	-0.09	-0.09	-0.15	0.12
chrI	43348	43404	.	0.17	-0.32	0.00	-0.30	-0.28	-0.30	-0.41	-0.01	0.20	0.15	-0.06	-0.23	-0.23	-0.38	0.14	0.17
chrXI	510151	510210	.	0.40	-0.02	0.00	-0.03	0.23	-0.20	0.03	-0.03	0.00	0.12	0.25	0.14	0.03	-0.83	-0.16	0.32
chrVI	215597	215648	.	-0.04	-0.32	-0.40	-0.03	0.23	-0.16	0.31	-0.01	0.00	0.04	-0.07	-0.06	0.12	-0.08	-0.20	-0.56
chrIV	367872	367923	.	-0.19	-0.30	0.00	1.00	0.11	1.41	0.23	0.29	-0.21	0.65	0.39	-0.03	0.52	-0.07	0.87	0.56
chrXVI	491637	491691	.	0.50	0.54	0.59	0.49	0.33	0.95	0.23	0.24	0.00	0.23	0.21	0.42	0.09	0.42	1.08	0.35
chrI	37445	37504	.	0.46	0.55	0.00	-0.03	-0.04	-0.09	0.23	0.05	0.00	0.03	0.09	0.50	0.18	-0.38	0.13	0.20
chrXV	671685	671729	.	0.24	0.02	-0.49	0.02	-0.02	0.52	-0.17	0.20	-0.39	-0.05	-0.07	-0.05	0.12	0.11	0.63	-0.09
chrVII	26005	26058	.	0.37	0.29	-0.40	0.02	0.02	0.12	0.18	0.02	0.00	-0.14	-0.11	0.09	-0.06	0.68	0.56	0.50
chrIII	40801	40860	.	-2.26	-0.56	0.00	0.61	0.41	0.03	0.21	-0.21	-2.03	-0.26	-0.29	-0.40	-0.07	-0.23	-1.32	0.09
chrXVI	474137	474196	.	-0.13	-0.85	-0.18	-0.39	-0.66	0.30	-0.45	0.10	0.00	0.12	-0.60	-0.56	-0.25	-1.16	-0.05	-0.41
chrXVI	535037	535096	.	-0.23	-0.25	0.00	-0.39	-0.36	0.41	-0.43	0.10	0.00	-0.31	-0.39	-0.13	-0.28	-0.35	0.24	0.40
chrXVI	547843	547896	.	0.48	0.24	0.00	-0.04	-0.08	0.03	0.04	0.29	0.00	0.27	0.19	0.08	0.29	0.20	0.21	0.09
chrIII	264820	264867	.	0.43	0.72	0.00	0.45	0.25	1.00	0.29	0.47	0.63	0.65	0.44	0.46	0.29	0.52	1.03	0.68
chrX	384783	384838	.	0.04	0.30	0.00	-0.18	0.02	-0.29	-0.35	-0.17	0.00	-0.25	-0.26	0.27	-0.14	-0.07	-0.11	0.09
chrIII	77510	77554	.	-0.99	0.18	0.00	0.31	0.33	0.02	-0.31	-0.17	0.00	-0.13	0.18	0.28	-0.29	0.81	-0.82	0.68
chrIII	80413	80460	.	-0.86	-0.02	0.00	0.09	0.48	-0.52	-0.07	-0.55	0.00	-0.31	-0.16	0.02	-0.06	0.91	-1.27	-0.26
chrIII	302614	302673	.	0.30	-0.73	0.00	-0.45	-0.78	0.31	-0.20	0.05	0.00	0.01	0.00	-0.43	0.08	-1.14	0.37	0.00
chrXII	371455	371514	.	-0.79	0.73	0.00	1.08	1.03	0.80	0.61	0.39	0.00	0.35	0.46	0.43	0.37	0.68	0.11	0.50
chrXI	531951	532010	.	0.27	0.27	0.10	-0.28	-0.21	-0.50	0.31	0.22	0.00	0.17	0.26	0.21	0.03	1.07	0.25	0.19
chrXII	154922	154974	.	-0.39	0.72	0.00	0.42	0.56	0.14	0.11	0.11	-0.22	0.01	0.20	0.68	0.20	-0.18	-0.24	-0.57
chrIV	479314	479373	.	-0.09	0.15	0.50	-0.12	0.10	-0.47	-0.21	-0.36	0.50	-0.53	-0.28	-0.01	-0.19	0.15	-0.51	-0.26
chrIII	33801	33849	.	-1.01	0.32	0.00	0.35	0.54	-0.21	-0.04	-0.25	0.00	-0.35	-0.07	0.04	-0.03	0.80	-1.14	0.51
chrIV	399069	399127	.	0.33	0.27	0.00	0.07	0.26	-0.04	0.18	0.12	0.00	0.26	0.32	0.07	0.06	-0.32	0.17	-0.43
chrIV	325165	325222	.	-0.44	-0.06	0.00	0.05	0.05	-0.48	-0.31	-0.41	0.00	-0.59	-0.27	0.19	-0.34	-0.17	-0.85	-0.62
chrIII	311318	311363	.	0.08	-0.08	0.00	0.02	-0.35	0.17	-0.11	0.13	0.00	-0.10	-0.09	-0.02	-0.03	-0.26	0.44	0.42
chrXIV	185360	185416	.	0.29	0.24	0.62	-0.18	0.00	0.33	0.19	0.07	-0.27	-0.10	-0.25	0.28	0.07	0.03	0.53	0.28
chrVI	207795	207843	.	0.16	0.18	-0.02	0.03	0.19	-0.54	0.34	0.32	-0.86	0.16	-0.30	0.40	-0.16	0.27	-0.56	0.16
chrIII	26010	26055	.	0.15	-0.42	0.00	-0.20	0.21	-0.66	-0.28	-0.43	0.00	0.17	0.30	-0.29	-0.29	-0.47	-0.00	0.28
chrVI	200695	200754	.	-1.76	0.41	0.00	0.46	0.74	0.03	0.38	0.03	-0.17	-0.11	-0.18	0.38	0.40	0.35	-0.73	1.35
chrXV	592585	592644	.	0.22	0.03	0.00	0.01	-0.29	0.60	0.10	0.49	0.00	0.23	0.10	-0.01	-0.04	0.39	0.68	0.01
chrV	267230	267278	.	-0.07	0.10	-0.25	-0.23	-0.18	0.14	-0.33	-0.23	0.00	-0.30	-0.50	0.08	-0.56	0.68	0.22	0.12
chrV	550066	550115	.	0.12	0.44	0.04	-0.21	0.10	-0.55	0.32	-0.01	0.00	0.05	-0.18	0.21	0.11	0.36	-0.17	0.65
chrI	26854	26902	.	-0.38	-0.34	-0.34	-0.37	-0.11	-0.45	-0.35	-0.35	0.00	0.02	-0.16	-0.49	-0.22	-0.38	-0.71	-0.33
chrIV	450913	450972	.	-0.23	-0.44	0.00	0.07	0.48	-0.26	0.04	-0.01	0.00	0.39	0.22	-0.58	0.07	-0.51	0.01	-0.08
chrXV	636285	636344	.	0.21	-0.32	0.00	-0.04	-0.53	0.72	-0.18	0.03	0.00	-0.52	-0.25	-0.47	-0.21	-0.54	0.52	0.10
chrXVI	469743	469791	.	-0.09	0.29	0.20	-0.05	-0.30	0.11	0.20	-0.02	0.00	-0.16	-0.28	0.14	0.22	0.12	0.35	-0.16
chrIII	73611	73655	.	-2.15	-0.98	-0.18	0.83	0.77	0.12	0.54	0.11	0.00	0.01	0.08	-0.73	0.61	-0.35	-1.08	-0.40
chrIII	305214	305268	.	-0.23	-0.40	-0.24	-0.64	-0.46	-0.48	-0.48	-0.34	0.00	0.15	0.09	-0.06	-0.33	-0.38	-0.04	-0.63
chrVII	34901	34960	.	0.43	-0.43	0.00	-0.03	-0.39	0.23	0.35	0.46	0.05	0.09	-0.03	-0.60	0.29	0.14	0.64	-0.31
chrIV	309972	310024	.	-0.05	0.64	0.00	0.13	0.21	0.23	-0.43	-0.35	0.21	-0.42	-0.23	0.39	-0.51	1.18	0.27	0.71
chrIII	254214	254273	.	-0.11	0.05	0.00	-0.22	-0.84	0.62	-0.24	0.00	0.00	0.44	-0.03	-0.06	0.14	0.03	0.05	-0.29
chrXIV	116036	116080	.	0.03	-0.34	-0.20	-0.50	-0.55	-0.06	-0.21	0.07	0.00	0.04	-0.33	-0.32	-0.26	0.12	0.55	0.30
chrV	290135	290180	.	-0.66	0.46	0.00	0.22	0.55	-0.03	0.52	0.22	0.00	0.02	0.31	0.34	0.29	-0.10	-0.69	0.66
chrXVI	491339	491386	.	-0.04	0.14	0.00	-0.01	0.02	0.84	0.02	0.05	0.00	-0.24	-0.15	0.00	-0.11	0.23	0.81	0.04
chrXI	527054	527098	.	0.37	-0.51	0.00	-0.18	0.13	-0.31	-0.22	0.04	1.50	0.20	0.09	-0.15	-0.02	-0.71	0.23	0.62
chrIII	234715	234774	.	0.14	-0.11	0.00	0.31	0.31	-0.44	-0.15	-0.20	0.90	0.20	0.10	0.14	-0.12	-0.57	-0.56	0.82
chrXIV	71930	71989	.	0.02	-0.30	0.00	-0.45	-0.31	-1.07	-0.01	-0.10	0.00	-0.05	0.08	0.18	-0.19	-0.34	0.01	-0.32
chrX	362884	362928	.	-0.15	-0.21	0.00	-0.44	-0.15	-0.68	-0.45	-0.35	0.00	-0.01	-0.12	-0.15	-0.18	-0.88	-0.34	-0.17
chrV	534365	534424	.	0.46	-0.57	1.18	-0.30	-0.62	0.43	-0.03	0.28	0.00	0.33	0.04	-0.33	0.17	-0.67	0.48	-0.40
chrVI	219695	219744	.	-0.01	0.22	0.00	-0.11	-0.09	-0.27	-0.19	-0.19	-0.56	-0.03	0.04	0.25	-0.16	0.16	0.05	0.12
chrXVI	706136	706193	.	0.39	0.13	0.00	-0.31	-0.21	0.43	0.12	0.40	0.00	0.58	0.22	0.12	0.05	0.17	0.74	0.48
chrIII	275425	275472	.	0.53	0.12	0.54	-0.00	-0.06	0.22	0.62	0.50	0.00	0.83	0.17	0.20	0.43	0.69	0.28	0.48
chrIV	1223781	1223840	.	0.30	-0.09	0.00	-0.20	-0.46	0.77	0.43	0.40	0.00	0.06	0.09	0.11	0.50	-0.44	0.34	-0.23
chrVII	48001	48055	.	0.29	0.12	0.00	-0.20	-0.47	0.48	0.07	0.64	0.00	0.47	0.32	0.18	0.19	0.54	0.45	0.39
chrXIV	102630	102689	.	0.17	-0.16	0.00	0.32	0.39	0.37	0.18	0.31	0.00	0.09	0.21	-0.61	-0.10	0.48	0.38	0.07
chrII	481206	481265	.	-0.26	0.43	0.00	0.09	0.13	0.01	-0.03	-0.10	0.00	-0.26	-0.06	0.25	-0.09	-0.19	-0.47	0.44
chrVII	67504	67561	.	0.06	0.23	0.00	0.31	0.49	0.11	-0.00	0.34	0.00	0.29	0.26	-0.04	-0.06	0.46	0.21	0.31
chrIII	257814	257873	.	0.49	-0.07	0.00	0.34	-0.36	0.67	0.24	0.64	0.00	0.35	0.36	0.25	0.34	-0.10	0.50	0.16
chrII	483608	483661	.	-0.19	-0.09	0.00	0.29	0.38	0.06	-0.07	-0.21	0.61	-0.03	-0.00	0.37	-0.14	-0.10	-0.34	0.53
chrIII	246314	246373	.	0.26	-0.36	0.00	-0.41	-0.18	0.13	-0.13	0.16	0.00	0.11	0.10	-0.32	-0.13	0.09	0.44	0.57
chrXII	392755	392814	.	0.30	-0.19	0.24	-0.48	-0.21	-0.45	0.05	-0.12	0.00	0.24	0.00	0.23	0.04	-0.58	0.33	-0.80
chrXII	391055	391114	.	0.40	-0.16	0.33	-0.04	0.10	-0.41	0.09	-0.02	-1.09	0.25	0.24	-0.43	0.10	-0.25	0.31	0.05
chrV	448805	448849	.	-0.01	-0.04	0.00	0.27	0.40	0.33	-0.05	-0.05	0.00	-0.12	-0.18	0.04	0.14	0.22	0.03	0.58
chrIV	482214	482273	.	-0.03	0.60	0.00	0.18	0.65	0.10	0.22	0.01	0.00	0.15	0.32	0.17	0.02	0.27	-0.26	-0.23
chrV	278030	278074	.	0.48	0.39	-0.81	-0.38	-0.06	-0.56	0.25	0.06	0.00	-0.03	0.22	0.45	0.15	0.03	0.26	0.61
chrXV	640285	640344	.	-0.54	-0.72	0.00	-0.01	-0.36	0.23	-0.26	0.06	0.00	0.10	-0.13	-0.52	-0.03	-0.07	0.14	-0.49
chrXVI	679437	679496	.	0.14	0.27	0.05	0.28	0.34	0.14	0.05	-0.19	-0.62	0.62	0.38	0.04	-0.06	-0.10	0.32	-0.21
chrV	267333	267381	.	0.18	0.24	-1.43	-0.52	-0.37	-0.09	-0.56	-0.33	1.29	-0.34	-0.45	-0.20	-0.41	0.32	0.37	-0.09
chrII	471206	471265	.	-0.28	0.05	0.00	-0.33	-0.07	-0.07	-0.66	-0.42	0.16	-0.42	-0.39	0.03	-0.62	-0.15	0.17	0.00
chrXI	529262	529309	.	-0.29	-0.46	0.00	-0.63	-0.27	-1.00	-0.71	-0.56	1.71	-0.34	0.01	-0.47	-0.37	-0.77	-0.68	0.11
chrXVI	488345	488395	.	0.19	0.32	0.00	-0.11	-0.28	0.57	-0.13	0.21	0.18	-0.15	-0.06	0.15	-0.03	-0.02	0.50	0.19
chrIII	12501	12560	.	0.61	0.27	0.00	-0.06	-0.43	1.11	0.26	0.50	0.06	0.28	0.16	0.17	0.14	0.36	0.96	-0.32
chrIII	212720	212764	.	-0.29	-0.46	0.00	-0.44	0.10	-0.93	-0.53	-0.61	0.00	0.32	-0.10	0.02	-0.20	0.63	-0.26	0.75
chrV	544969	545017	.	0.54	-0.28	0.00	0.14	0.10	0.28	0.04	0.29	0.00	0.21	0.21	-0.60	-0.10	0.20	0.43	-0.10
chrIV	1234081	1234140	.	-0.29	-0.28	0.00	0.01	-0.30	-0.15	-0.17	-0.16	0.00	-0.15	-0.23	-0.48	-0.34	0.03	-0.01	1.16
chrV	563269	563319	.	0.79	0.71	0.00	0.13	0.35	-0.08	0.45	0.20	1.47	0.29	0.56	0.49	0.35	0.65	0.26	-0.04
chrIX	369231	369275	.	0.50	-0.06	0.00	-0.14	0.17	-0.32	0.09	-0.18	0.00	0.45	-0.18	0.28	0.04	-0.50	0.47	0.51
chrXVI	497436	497495	.	0.42	-0.11	0.00	-0.30	-0.17	-0.26	-0.15	-0.04	0.00	0.07	-0.03	-0.29	-0.28	-0.43	0.42	1.41
chrXII	168915	168974	.	-0.14	-0.64	0.00	-0.02	-0.19	0.23	0.04	0.45	0.00	0.24	0.09	-0.43	-0.04	-0.41	-0.20	0.04
chrVI	234604	234652	.	0.02	0.05	0.00	0.23	-0.65	0.78	-0.09	0.07	0.00	0.08	-0.13	-0.00	0.17	0.22	0.78	-0.07
chrXII	228678	228737	.	-1.15	0.36	0.00	0.46	0.81	0.07	0.46	-0.07	-0.69	-0.37	0.54	-0.19	0.28	0.13	-0.98	-0.45
chrV	266129	266174	.	0.10	0.57	0.27	-0.03	0.10	0.53	-0.04	-0.02	0.00	-0.34	-0.17	0.11	0.18	0.75	0.47	-0.58
chrXIV	88034	88084	.	-1.18	0.53	0.00	-0.04	0.36	-0.20	-0.13	-0.71	0.00	-1.05	-1.28	0.70	-0.52	0.55	-0.86	0.93
chrVI	208997	209044	.	-0.23	0.14	0.00	0.25	0.19	-0.46	-0.16	-0.39	0.00	-0.00	0.10	0.22	-0.08	0.34	-0.57	-0.45
chrIV	1225883	1225934	.	-0.12	-0.41	0.00	-0.06	-0.43	0.58	-0.24	-0.10	-0.91	-0.13	-0.14	-0.48	0.09	-0.63	0.37	0.04
chrIV	314165	314224	.	0.66	0.45	0.00	0.15	0.23	-0.49	0.16	0.16	0.70	0.29	0.10	0.25	0.23	0.99	-0.06	0.09
chrVI	268496	268555	.	-0.14	0.67	-0.24	0.26	-0.40	0.67	0.35	0.36	0.70	0.19	0.13	0.01	0.38	0.77	0.31	-0.60
chrXIV	194559	194618	.	-0.10	-0.03	0.00	-0.46	0.01	-0.28	0.19	0.13	0.00	0.62	0.62	-0.05	0.04	-0.79	-0.34	0.69
chrXII	361766	361813	.	0.23	0.28	0.00	-0.00	0.41	-0.46	0.02	-0.13	0.00	0.02	0.11	0.51	0.04	-0.24	-0.36	0.04
chrIII	53009	53057	.	-0.35	-1.06	-0.05	-0.44	-0.35	-0.90	-0.48	-0.67	-0.30	0.00	-0.24	-0.66	-0.34	-1.08	-0.42	-0.51
chrXII	232489	232535	.	-0.97	-0.18	0.00	0.79	0.91	0.84	0.04	0.41	0.00	0.17	0.30	-0.51	0.22	-0.25	-0.12	-0.35
chrXII	223979	224027	.	0.08	0.03	0.46	0.30	0.17	-0.43	0.15	-0.08	-1.70	0.05	0.19	-0.13	0.23	-0.30	-0.99	0.26
chrIII	285214	285269	.	-0.37	-0.10	0.00	0.04	-0.14	0.39	-0.09	0.04	0.86	-0.43	-0.58	-0.15	-0.41	-0.50	0.20	0.07
chrXII	243978	244037	.	-0.13	0.40	0.00	-0.12	0.10	-0.56	0.06	-0.26	0.00	-0.23	-0.15	0.17	-0.12	0.30	-0.21	-0.53
chrVII	3101	3155	.	-0.59	0.00	0.00	0.25	-0.08	-0.28	-0.58	-0.20	0.00	0.13	-0.08	0.17	0.06	-0.41	-0.39	-0.10
chrVI	201397	201454	.	-1.05	0.42	0.71	0.42	0.40	0.01	0.51	0.35	-0.76	-0.12	0.33	0.38	0.06	0.52	-0.95	0.02
chrIV	362265	362324	.	-0.08	0.18	0.00	0.93	-0.35	0.75	0.07	0.07	0.00	-0.01	0.27	-0.26	0.36	0.42	0.44	-0.46
chrIII	134284	134343	.	-1.27	-0.15	-0.44	0.22	0.41	-0.43	0.26	-0.07	0.00	-0.50	0.15	-0.18	-0.02	-0.49	-1.24	1.23
chrIII	310714	310773	.	0.24	-0.06	0.00	-0.14	0.16	-0.14	0.05	0.30	0.00	0.26	0.38	0.43	-0.07	0.36	0.49	-0.39
chrVII	11901	11960	.	0.17	0.15	0.00	-0.14	0.12	-0.45	0.15	-0.22	-0.31	0.27	0.12	0.14	0.08	-0.05	-0.28	-0.46
chrXVI	543837	543896	.	0.41	-0.14	0.00	-0.39	-0.25	0.06	-0.01	0.06	0.88	0.04	-0.19	0.01	0.15	-0.56	-0.09	0.19
chrV	307631	307690	.	0.60	0.93	0.00	0.30	0.26	0.26	0.09	0.22	0.00	0.28	0.29	0.52	0.07	-0.33	0.68	0.37
chrXVI	56797	56843	.	-0.10	-0.06	1.20	0.24	0.23	0.13	0.03	-0.09	0.00	-0.23	-0.29	-0.32	0.25	0.10	0.10	0.08
chrXII	147415	147474	.	-0.34	0.21	0.00	0.11	0.39	-0.28	0.12	0.07	0.00	0.08	0.28	0.16	0.05	0.01	-0.47	0.71
chrIII	266714	266773	.	0.25	-0.61	0.00	0.32	0.18	0.70	0.18	0.70	0.00	0.44	0.41	-0.69	0.35	-0.16	0.80	-0.28
chrXIV	177459	177518	.	-0.00	0.01	0.00	-0.44	-0.35	-0.68	-0.22	-0.11	0.00	0.09	-0.12	0.11	-0.15	-0.11	0.00	-0.25
chrVI	222595	222640	.	-0.38	-0.17	0.27	-0.47	-0.38	-0.23	-0.33	-0.35	0.00	-0.11	-0.33	-0.09	-0.38	-0.12	-0.10	0.56
chrIV	389168	389227	.	-0.15	-0.24	0.00	-0.67	-0.49	-0.39	-0.45	-0.23	0.00	-0.28	-0.45	-0.35	-0.47	-0.20	-0.01	-1.14
chrIV	481614	481673	.	-0.16	0.23	0.00	0.16	0.24	-0.09	-0.11	-0.28	0.00	-0.18	0.10	0.30	-0.06	-0.76	-0.34	0.45
chrXIV	197165	197217	.	0.01	-0.09	-0.52	0.16	-0.11	0.19	-0.29	-0.33	-0.06	0.19	0.12	-0.12	-0.16	-0.89	0.16	-0.32
chrVI	266000	266054	.	0.39	0.06	0.00	0.47	0.01	0.89	0.30	0.36	-0.05	0.39	0.07	0.11	0.28	0.15	0.80	0.24
chrXVI	479443	479495	.	-0.09	-0.20	0.00	0.03	-0.38	0.71	0.07	0.37	0.00	0.10	-0.03	-0.09	0.33	-0.18	0.28	-0.19
chrV	531665	531724	.	-0.01	-0.27	-0.17	-0.31	-0.71	0.40	-0.29	-0.09	0.12	0.12	-0.07	0.02	0.04	-0.77	-0.01	-0.26
chrXII	359156	359205	.	-0.26	0.20	0.00	-0.22	0.03	-0.52	-0.28	-0.49	0.19	-0.40	-0.39	0.36	-0.15	0.11	-0.08	-0.18
chrVI	201497	201554	.	-1.19	0.50	0.30	0.55	0.58	0.14	0.57	0.30	-0.91	0.00	0.62	0.63	0.19	0.59	-0.74	0.21
chrIII	284514	284573	.	0.39	-0.07	0.00	-0.07	-0.44	0.48	-0.09	0.26	0.00	0.05	-0.39	0.03	0.17	0.04	0.48	-0.21
chrXVI	503636	503695	.	0.35	0.01	-0.18	0.18	0.38	0.08	-0.04	-0.09	0.00	-0.14	0.07	-0.28	0.02	-0.87	0.14	-0.14
chrVII	34801	34860	.	0.65	-0.20	0.00	0.12	-0.11	0.56	0.23	0.67	0.00	0.50	0.31	-0.24	0.33	0.33	0.82	-0.00
chrXIV	198670	198714	.	0.76	-0.31	0.41	0.12	0.12	0.31	-0.27	0.05	0.00	0.09	0.01	-0.13	-0.26	0.07	0.33	0.28
chrIII	219015	219074	.	-0.17	0.99	0.00	0.52	0.56	0.03	0.24	0.31	0.00	0.07	0.36	0.51	0.17	-0.12	-0.75	-0.01
chrXVI	701337	701385	.	-0.53	0.04	0.00	0.06	0.04	-0.13	-1.24	-1.11	0.00	-1.27	-1.25	-0.39	-0.95	0.07	-0.32	0.27
chrIII	138187	138236	.	0.73	-0.56	0.00	0.74	0.73	0.42	0.27	0.44	0.00	0.58	0.71	-0.60	0.56	-0.45	-0.07	-0.59
chrV	290829	290888	.	-0.46	0.01	0.24	-0.14	0.05	-1.04	0.07	-0.28	-0.07	-0.24	0.06	-0.02	-0.01	0.11	-1.11	-0.86
chrIV	396668	396727	.	0.63	0.60	0.00	0.10	0.27	-0.13	-0.07	-0.11	0.00	-0.14	-0.10	0.49	-0.05	0.44	0.60	0.59
chrXV	629090	629144	.	0.25	-0.28	0.00	-0.01	-0.36	0.66	-0.10	0.38	0.00	0.40	0.05	-0.02	-0.02	-0.34	0.45	-0.30
chrIV	468413	468465	.	0.08	0.82	1.04	0.31	0.60	0.11	0.15	0.01	1.07	-0.10	0.15	0.52	-0.01	0.52	-0.31	0.20
chrVI	209295	209354	.	-0.20	0.13	0.28	-0.10	0.08	-1.06	-0.25	-0.35	0.27	-0.20	-0.08	0.10	-0.14	-0.07	-0.58	-0.12
chrXVI	526347	526396	.	-0.20	-0.73	0.10	-0.28	-0.29	-0.56	-0.04	-0.05	0.00	-0.15	-0.41	-0.37	-0.10	-0.56	-0.03	-1.39
chrXVI	509736	509795	.	-0.43	-0.21	0.00	0.32	0.37	-0.00	0.26	-0.09	0.19	-0.01	0.24	-0.18	0.00	-0.31	-0.34	0.01
chrVI	58399	58448	.	0.51	0.27	0.12	0.07	-0.18	0.48	0.18	0.36	-0.13	0.18	-0.01	0.26	0.26	0.29	0.57	-0.42
chrXVI	709936	709995	.	0.33	0.44	0.00	-0.17	-0.37	0.45	-0.03	0.57	0.00	0.41	0.28	0.17	0.16	-0.20	0.28	0.15
chrIII	232515	232574	.	-0.07	0.19	0.42	0.28	0.34	-0.29	0.25	0.20	0.00	0.19	0.52	0.24	0.05	0.44	-0.59	0.76
chrXII	243378	243437	.	-0.35	1.26	0.00	0.45	0.54	-0.37	-0.05	-0.19	0.00	-0.48	-0.41	0.67	-0.27	1.38	-0.06	0.48
chrXV	662391	662444	.	-0.12	-0.42	0.00	-0.36	-0.34	0.22	0.04	0.32	0.00	0.11	0.06	-0.12	-0.03	-0.51	0.47	0.33
chrIII	282716	282773	.	0.18	0.16	0.17	-0.10	-0.55	0.48	-0.28	0.09	0.00	-0.22	-0.28	0.29	-0.19	0.57	0.24	0.29
chrXVI	445137	445196	.	0.51	-0.28	0.00	-0.04	-0.16	-0.32	0.05	0.24	0.00	0.54	0.04	-0.37	0.30	-0.62	0.33	-0.85
chrXV	634985	635044	.	-0.42	-0.55	0.00	0.03	-0.47	0.38	-0.17	-0.10	0.00	-0.03	-0.14	-0.35	-0.09	-0.39	-0.19	-0.60
chrXV	622885	622944	.	0.55	-0.11	0.00	0.22	-0.05	0.68	-0.05	0.31	0.00	0.19	0.20	-0.12	0.14	-0.15	0.58	-0.21
chrXII	375555	375614	.	-1.59	-0.47	-0.44	0.09	0.49	-0.36	0.14	-0.17	0.00	-0.40	0.14	-0.33	-0.20	-0.22	-1.22	0.00
chrI	22344	22403	.	0.48	0.37	0.24	-0.09	-0.27	0.38	0.53	0.63	-1.28	0.62	0.47	0.46	0.29	0.49	1.18	-0.05
chrXIV	194862	194908	.	-0.11	-0.03	0.00	-0.52	-0.46	-0.33	-0.22	-0.10	0.00	0.11	0.11	0.07	-0.14	-0.31	-0.14	-0.57
chrXVI	565537	565596	.	-0.36	0.32	0.00	0.51	0.49	0.28	0.31	0.05	0.00	0.23	0.79	-0.19	0.25	0.40	-0.32	-0.37
chrXVI	481137	481196	.	-0.46	0.05	0.00	-0.03	-0.66	0.48	-0.46	-0.33	0.00	-0.68	-0.47	-0.36	-0.26	-0.12	-0.28	-0.51
chrVI	206595	206654	.	0.04	-0.12	0.00	-0.03	0.25	-0.53	-0.18	-0.17	0.00	-0.18	-0.03	0.07	-0.08	-0.41	-0.77	0.09
chrXVI	555137	555196	.	-0.46	0.37	0.00	-0.21	0.09	-0.28	-0.10	-0.28	0.00	-0.33	-0.35	0.13	-0.20	-0.62	-0.77	-0.21
chrI	44646	44690	.	0.72	0.09	0.00	0.02	0.01	0.17	0.10	0.16	0.00	0.53	0.50	0.08	-0.03	0.28	0.63	0.06
chrIV	1232081	1232140	.	0.11	-0.01	0.00	-0.28	-0.19	0.09	0.07	0.17	0.00	0.26	0.21	-0.14	0.24	-0.30	0.49	0.03
chrX	359381	359437	.	0.52	-0.04	0.00	-0.27	-0.24	-0.28	-0.08	-0.22	0.22	0.16	-0.02	-0.20	0.07	-0.17	0.38	0.33
chrXII	381763	381814	.	0.06	0.09	0.00	0.21	0.68	-0.51	-0.23	-0.33	0.00	-0.18	0.03	-0.04	0.07	-0.48	-0.68	0.05
chrIV	377273	377327	.	-0.20	-0.17	-0.39	0.15	-0.48	0.79	-0.17	-0.11	0.00	-0.23	-0.08	0.18	0.15	-0.68	0.30	0.20
chrIV	1237281	1237337	.	0.09	0.19	0.16	0.16	0.10	0.49	-0.11	-0.19	0.00	-0.23	-0.27	0.07	-0.32	0.70	0.54	-0.04
chrIX	362040	362084	.	-0.30	0.11	-0.39	0.27	0.21	-0.30	0.21	-0.02	0.00	-0.14	-0.11	-0.04	0.09	-0.53	-0.93	-1.05
chrXII	168015	168074	.	0.16	-0.70	-0.72	-0.30	-0.25	-0.70	-0.29	-0.31	0.00	-0.49	-0.16	-0.78	-0.59	0.33	0.09	-0.03
chrIV	348765	348824	.	-0.16	-0.17	0.00	-0.55	-0.34	-0.31	0.10	-0.03	0.00	-0.13	-0.26	0.14	-0.08	0.07	0.29	-0.80
chrI	28450	28498	.	0.29	0.04	0.24	0.17	0.00	0.08	0.17	0.16	0.00	0.06	0.00	0.29	-0.04	0.52	0.19	0.25
chrV	448805	448849	.	-0.03	-0.04	-0.96	0.18	0.37	0.24	-0.19	-0.21	-0.46	-0.17	-0.28	0.02	0.19	0.17	0.06	0.47
chrXVI	432537	432596	.	-0.07	-0.40	-1.21	-0.15	0.23	-0.12	-0.15	-0.17	0.00	0.14	0.03	-0.52	-0.01	0.01	0.20	0.18
chrXVI	440237	440296	.	-0.47	-0.09	0.00	-0.10	-0.12	-0.14	0.21	0.33	0.00	0.15	0.01	0.10	-0.08	-0.25	-0.56	-0.12
chrIII	267826	267873	.	1.41	-1.65	-0.11	0.52	0.62	1.09	1.01	0.96	0.11	0.86	0.76	-1.45	0.86	-0.90	1.33	-1.36
chrVI	241803	241851	.	0.38	-0.07	0.00	0.63	-0.11	0.97	0.58	0.63	0.00	0.51	0.16	-0.03	0.55	-0.05	0.76	-0.16
chrXII	250878	250937	.	0.27	0.59	0.00	-0.13	0.29	-0.41	0.16	-0.01	0.35	0.46	0.59	-0.03	0.26	0.04	0.16	0.55
chrIII	60801	60860	.	0.17	-0.20	0.00	0.08	0.32	-0.39	-0.18	-0.37	0.00	-0.07	0.12	-0.26	-0.13	0.56	0.24	0.11
chrVI	55194	55238	.	0.68	0.32	0.00	0.48	0.23	1.16	-0.04	-0.03	0.00	-0.26	-0.16	-0.24	0.07	0.61	1.29	-0.06
chrXVI	475637	475684	.	0.12	-0.39	0.00	-0.10	-0.47	0.82	-0.03	0.03	0.00	-0.14	-0.12	-0.23	0.20	-0.12	0.71	-0.17
chrII	472306	472362	.	0.46	0.02	-0.02	-0.04	-0.13	0.14	-0.49	-0.09	0.00	-0.19	0.00	0.25	-0.62	-0.05	0.82	0.86
chrXII	392855	392914	.	0.38	-0.46	-0.04	-0.64	-0.32	-1.16	-0.17	-0.21	0.00	0.10	-0.24	-0.05	-0.12	-0.25	0.03	-0.75
chrI	48246	48305	.	-0.31	-0.37	0.00	-0.34	-0.42	-0.29	-0.25	-0.35	0.00	-0.15	-0.36	-0.92	-0.03	0.36	-0.08	-0.83
chrIV	470313	470372	.	0.56	0.63	0.00	0.30	0.50	0.06	-0.09	0.04	-0.23	0.07	0.24	0.67	-0.04	0.61	-0.05	0.03
chrIV	436513	436572	.	-1.35	0.20	0.00	0.26	0.34	-0.05	0.14	-0.32	0.00	-0.46	-0.22	0.24	-0.13	-0.32	-0.98	-0.24
chrXV	662585	662644	.	-0.06	-0.41	0.00	-0.36	-0.42	-0.12	-0.16	0.01	0.00	-0.29	-0.46	-0.40	-0.11	-0.84	0.05	-0.08
chrXI	495350	495408	.	0.35	-0.14	0.00	-0.17	-0.42	0.80	-0.17	0.07	0.00	0.01	-0.01	0.25	0.02	-0.41	0.69	0.16
chrV	557165	557224	.	0.04	-0.14	0.03	-0.40	-0.05	-0.89	-0.01	-0.31	0.00	0.08	0.24	-0.17	-0.15	-0.00	-0.10	0.32
chrVI	56593	56637	.	-0.23	-0.30	0.04	-0.12	-0.49	0.18	-0.35	-0.35	0.36	-0.23	-0.73	-0.08	-0.20	-0.48	0.08	0.43
chrII	520606	520665	.	0.15	0.15	0.39	-0.25	-0.48	-0.05	0.17	0.37	-0.49	0.03	0.19	-0.03	0.16	-0.83	0.18	0.24
chrIV	342565	342624	.	-0.36	-0.34	0.00	0.15	0.15	-0.30	-0.18	-0.45	0.00	-0.04	-0.22	0.19	-0.19	0.52	-0.15	-0.17
chrIII	204815	204874	.	-0.05	-0.49	0.00	-0.61	-0.42	-0.37	-0.21	0.04	0.00	0.22	0.16	-0.27	-0.48	-0.37	0.09	-1.05
chrXII	366655	366714	.	-0.26	-0.21	0.00	0.31	0.46	-0.81	0.18	-0.18	-0.11	-0.09	0.19	-0.23	-0.02	0.30	-1.33	0.41
chrXVI	555037	555092	.	-0.32	0.25	0.00	-0.13	0.14	-0.22	0.17	0.03	0.00	-0.03	-0.29	0.24	-0.06	-0.29	-0.35	0.11
chrXVI	490537	490595	.	-0.14	0.07	-0.69	-0.30	-0.39	0.19	-0.19	-0.14	-0.38	-0.19	-0.36	0.07	-0.22	-0.23	0.30	0.06
chrXIV	202559	202612	.	0.37	-0.20	0.00	0.00	-0.27	0.46	-0.13	0.05	0.00	-0.02	0.02	-0.04	0.15	0.08	0.30	0.39
chrII	516806	516865	.	0.01	-0.51	0.00	-0.54	-0.57	-0.22	-0.43	0.15	0.50	0.14	0.33	-0.26	-0.10	-0.98	0.12	-0.31
chrIII	41901	41960	.	-1.25	0.32	0.00	0.22	0.12	-0.23	0.24	-0.11	0.00	-0.65	-0.10	0.04	0.35	0.09	-1.19	-1.15
chrIII	128984	129043	.	-1.29	-0.20	0.00	-0.01	-0.02	-0.90	-0.02	-0.45	0.02	-0.59	-0.28	-0.08	-0.27	0.05	-1.64	-0.58
chrIII	145684	145743	.	-0.12	-0.32	-0.10	-0.30	-0.23	-0.76	-0.07	-0.09	0.00	0.02	-0.06	0.01	-0.14	-0.21	0.09	0.30
chrVII	53401	53445	.	0.69	0.33	-0.29	-0.00	0.32	0.23	-0.04	0.17	1.01	0.35	-0.12	0.24	0.33	-0.22	0.68	-0.17
chrIII	266221	266270	.	-0.10	-0.79	-0.70	-0.25	-0.42	0.05	-0.14	-0.04	0.00	-0.40	-0.08	-0.86	0.01	-0.72	0.09	-0.52
chrXV	592488	592544	.	0.31	0.02	0.30	-0.38	-0.39	0.40	0.16	0.45	0.00	0.22	0.07	0.15	0.03	0.11	0.77	-0.12
chrXII	359255	359310	.	-0.05	0.40	-0.36	-0.23	-0.05	-0.56	0.04	-0.27	0.00	-0.20	-0.26	0.43	-0.17	0.26	-0.13	0.14
chrXVI	548837	548896	.	-0.33	-0.10	0.00	-0.11	0.01	-0.03	0.12	0.15	0.00	0.15	0.50	-0.10	0.25	-0.47	-0.28	-0.23
chrXI	522451	522507	.	-0.57	-0.10	-0.29	-0.05	0.02	-0.49	-0.31	-0.44	0.00	-0.54	-0.39	-0.15	-0.40	0.27	-0.91	1.24
chrXII	233187	233233	.	-1.47	-0.29	0.26	0.79	0.69	0.39	0.08	0.33	0.00	0.27	0.37	-0.35	0.46	-0.44	-0.74	-0.21
chrIV	459613	459672	.	-0.77	-0.27	0.00	0.29	0.62	-0.21	-0.06	-0.35	0.00	-0.35	-0.20	-0.05	0.01	-0.32	-0.77	0.17
chrIV	374071	374117	.	0.04	-0.44	-0.53	0.04	-0.55	0.41	-0.15	-0.19	0.80	-0.45	-0.45	0.07	0.18	-1.41	0.07	-0.72
chrIII	117484	117543	.	0.01	0.14	0.00	0.19	0.37	-0.41	0.40	0.01	-0.48	0.14	0.28	0.09	0.32	0.21	-0.61	-0.66
chrXVI	558840	558894	.	-0.07	0.11	-0.10	0.05	0.07	-0.34	-0.11	-0.31	0.00	-0.18	-0.10	-0.04	0.04	-0.24	-0.98	0.10
chrIII	60301	60351	.	0.10	-0.04	0.00	-0.31	0.20	-0.72	-0.57	-0.41	0.00	-0.20	-0.29	-0.08	-0.19	-0.01	0.01	0.26
chrXVI	430237	430296	.	-0.29	-0.27	0.00	-0.08	0.22	-0.50	0.20	-0.18	0.00	0.07	-0.01	0.03	0.07	0.13	-0.65	-0.11
chrXVI	502637	502688	.	0.65	-0.11	0.00	0.71	0.88	0.71	0.13	0.26	-0.82	0.17	0.29	-0.13	0.12	0.41	0.99	0.25
chrVI	71093	71152	.	-0.14	-0.30	0.00	-0.40	-0.20	-0.26	0.06	-0.21	0.00	0.07	0.03	-0.11	-0.22	-0.47	-0.40	0.35
chrXV	664785	664844	.	0.29	0.83	0.00	0.50	0.28	0.78	0.53	0.75	0.00	0.57	0.67	0.12	0.36	0.64	0.77	0.47
chrXVI	710840	710895	.	0.23	0.01	-0.01	-0.20	-0.22	0.47	-0.14	0.11	0.00	0.17	-0.15	0.00	-0.08	-0.30	0.08	-0.16
chrVI	182895	182954	.	0.58	-0.11	0.00	-0.31	0.20	-0.38	-0.13	-0.20	0.00	0.40	0.13	-0.53	0.15	-0.48	0.77	0.17
chrIII	13402	13457	.	0.14	-0.25	-1.05	-0.19	-0.89	0.88	-0.04	0.13	0.00	-0.05	0.01	-0.02	0.62	-0.07	0.26	-0.12
chrVI	61292	61351	.	-0.13	-0.55	0.83	-0.29	-0.33	-0.26	-0.43	-0.17	0.00	-0.24	-0.25	-0.12	-0.04	-0.69	-0.01	-0.19
chrVIII	85308	85352	.	-0.25	0.33	-0.89	-0.35	-0.41	-0.31	-0.45	-0.63	0.25	-1.04	-0.74	-0.37	-0.53	0.16	-0.17	-0.11
chrXII	244678	244737	.	0.17	-0.10	0.00	0.26	0.41	-0.26	0.29	0.27	0.00	0.30	0.19	-0.04	0.09	0.18	-0.17	0.42
chrXI	514654	514698	.	0.48	-0.08	0.00	0.64	0.65	0.32	0.30	0.21	0.00	0.17	0.33	0.03	0.07	0.82	-0.08	0.50
chrXVI	701133	701177	.	-0.22	0.25	0.16	0.43	0.40	0.36	-0.86	-0.65	0.00	-0.88	-0.78	-0.03	-0.68	0.15	0.32	0.64
chrV	540665	540724	.	0.28	0.33	0.00	0.23	-0.12	0.40	0.14	0.35	0.00	0.34	0.24	0.17	-0.04	-0.11	0.54	0.14
chrXVI	510736	510795	.	-1.28	0.59	0.00	-0.02	0.29	-0.38	0.13	0.05	0.64	-0.32	-0.09	-0.06	0.14	0.41	-0.94	-0.16
chrXIV	632414	632473	.	-0.39	0.33	0.00	-0.14	-0.10	-0.14	0.04	-0.16	0.00	-0.34	-0.21	0.17	-0.12	0.26	-0.33	-0.04
chrIV	352868	352924	.	0.21	-0.15	0.00	-0.33	-0.25	0.64	0.07	0.39	0.00	0.30	-0.08	-0.13	-0.23	-0.14	0.58	0.17
chrVII	75103	75162	.	0.31	0.20	0.00	-0.04	0.03	0.21	0.07	0.29	0.00	0.49	-0.05	0.20	0.05	-0.49	0.66	-0.17
chrXVI	686837	686896	.	-0.26	-0.28	0.00	-0.34	-0.10	-0.91	-0.20	-0.23	0.00	0.01	0.07	-0.20	-0.36	-0.32	-0.99	-0.10
chrXVI	526843	526889	.	0.04	-0.81	0.00	-0.16	-0.22	-0.48	0.06	0.22	0.00	0.23	-0.53	-0.67	0.04	0.02	0.57	-0.10
chrVI	60092	60151	.	-0.12	-0.20	0.00	-0.39	-0.62	-0.07	-0.13	-0.07	0.00	-0.11	-0.10	-0.15	-0.11	-0.68	-0.06	0.47
chrXVI	494546	494595	.	0.14	0.19	0.00	-0.26	-0.13	-0.01	-0.35	-0.17	0.00	-0.15	0.10	0.24	-0.17	-1.13	0.62	-0.24
chrIII	139984	140038	.	0.26	0.07	0.00	-0.09	-0.13	-0.52	-0.00	-0.06	0.00	-0.14	-0.05	-0.05	-0.30	-0.42	-0.77	0.12
chrVII	41103	41160	.	0.42	0.06	0.00	0.11	-0.07	0.72	-0.38	0.22	0.00	-0.17	0.34	-0.15	0.03	-0.22	0.54	0.69
chrXII	133915	133974	.	0.24	1.07	0.00	0.28	0.35	-0.05	0.27	-0.03	0.00	-0.18	0.22	0.85	-0.03	0.83	-0.28	0.35
chrXII	229481	229537	.	-1.18	-0.42	0.00	0.63	0.60	0.24	0.42	-0.01	0.00	-0.22	0.05	-0.39	0.44	0.42	-0.76	-0.34
chrVII	35001	35060	.	-0.01	-0.96	-0.30	-0.24	-0.56	0.09	0.02	0.23	0.00	0.20	-0.06	-0.59	-0.07	0.02	0.15	-0.71
chrV	535765	535824	.	0.25	-0.34	0.00	-0.25	-0.51	0.38	-0.16	0.18	0.00	0.11	-0.16	-0.01	0.10	-0.09	0.47	-0.30
chrIV	1221686	1221740	.	0.34	-0.05	0.00	0.46	-0.05	0.84	0.24	0.38	0.00	0.53	0.24	0.10	0.15	-0.01	0.62	0.01
chrIII	143884	143943	.	-0.07	0.07	0.00	-0.07	0.16	-0.46	0.05	-0.14	0.72	0.11	0.15	0.13	0.09	0.02	0.31	0.14
chrXII	227378	227437	.	-0.77	0.23	0.00	0.43	0.43	-0.17	0.32	-0.05	0.28	-0.24	0.17	0.32	0.07	-0.12	-1.23	0.12
chrXIV	107530	107589	.	0.49	-0.02	0.17	0.06	0.14	0.81	0.07	0.17	0.52	0.14	-0.06	-0.11	0.23	0.21	0.87	0.18
chrVII	71702	71761	.	-0.14	-0.31	0.00	-0.39	0.19	-0.37	0.01	0.01	0.00	0.05	-0.30	-0.35	0.06	-0.79	-0.22	-0.43
chrIV	372769	372820	.	0.20	-0.28	-0.59	0.51	-0.44	0.80	0.16	0.25	0.00	0.07	0.15	-0.39	0.28	0.17	0.07	-0.74
chrXIV	204859	204918	.	0.29	-0.14	0.00	0.17	-0.52	0.39	-0.13	0.13	0.00	0.12	0.01	-0.26	-0.03	0.17	0.41	0.09
chrIV	351165	351224	.	0.49	0.20	0.00	-0.39	-0.25	0.07	0.23	0.11	0.00	0.24	0.16	0.21	-0.07	0.60	0.42	-0.34
chrII	485906	485965	.	-1.28	0.32	0.00	0.20	0.18	-0.17	0.09	-0.20	0.00	-0.24	0.06	0.36	0.05	-0.07	-1.04	-0.38
chrXVI	546138	546190	.	0.22	0.03	-0.35	-0.39	-0.47	-0.29	0.00	-0.01	0.00	-0.03	0.11	-0.07	-0.16	-0.51	-0.28	-0.36
chrVI	64295	64351	.	0.16	0.47	0.00	0.16	0.01	0.29	-0.62	-0.42	0.95	-0.61	-0.47	0.12	-0.32	0.34	0.04	0.82
chrV	537165	537224	.	-0.09	0.15	0.64	0.09	-0.31	0.17	0.17	0.32	0.08	0.21	0.18	0.23	0.11	-0.08	0.46	0.05
chrXIV	86437	86484	.	-0.69	-0.01	0.39	0.07	0.41	-0.25	0.10	-0.10	0.00	-0.33	-0.13	0.30	-0.14	0.42	-0.80	0.79
chrIV	1241289	1241338	.	-0.44	0.03	0.00	-0.12	-0.01	-0.31	-0.27	-0.12	0.00	-0.42	-0.23	0.06	-0.02	-0.15	-0.61	-0.10
chrV	547765	547814	.	-0.09	-0.33	0.45	0.14	-0.04	-0.43	-0.09	-0.16	0.00	-0.07	-0.06	-0.28	-0.08	-0.20	-0.44	-0.07
chrXVI	536643	536696	.	-0.09	-0.12	0.00	-0.28	-0.47	0.32	-0.19	0.42	0.00	0.17	-0.09	0.27	0.07	-0.13	0.25	-0.60
chrIII	45304	45352	.	-0.47	0.14	-0.22	0.06	0.49	-0.49	0.12	-0.15	0.00	-0.27	-0.13	0.20	0.10	-0.22	-1.50	1.34
chrVII	73506	73556	.	0.33	0.16	-0.13	0.14	0.06	-0.42	0.33	0.26	0.00	0.13	0.18	0.18	0.20	0.68	0.61	0.97
chrVI	81293	81352	.	0.42	-0.55	0.00	0.03	-0.37	0.54	0.13	0.33	0.00	0.53	0.07	-0.72	0.51	-0.82	0.55	-0.85
chrXI	499251	499310	.	0.14	0.02	0.00	-0.12	-0.24	0.42	-0.03	0.52	-0.21	0.31	0.15	0.08	0.22	-0.16	0.42	0.76
chrII	497009	497065	.	0.69	0.97	0.00	0.37	0.67	0.27	0.53	0.53	0.00	0.93	0.97	0.83	0.17	0.19	0.84	-0.01
chrXII	132220	132270	.	-0.60	0.14	0.41	-0.14	-0.03	-0.32	-0.12	-0.18	0.00	-0.41	-0.21	-0.18	-0.27	0.01	-0.15	-0.36
chrIV	1239682	1239726	.	-0.37	0.61	0.28	-0.02	0.10	-0.17	-0.19	-0.32	0.00	-0.57	-0.30	0.36	-0.22	0.46	-0.27	0.44
chrIII	1405	1457	.	0.25	-0.70	0.00	1.19	0.44	1.25	0.70	0.41	0.00	0.13	-0.11	-0.81	0.54	-0.73	0.78	-0.23
chrXIV	184061	184105	.	0.28	0.42	0.00	-0.10	-0.34	0.54	0.07	0.17	0.00	-0.11	-0.25	0.41	-0.08	-0.11	0.70	0.11
chrI	34449	34503	.	0.23	-0.26	0.46	-0.24	0.34	-0.22	0.19	0.32	0.00	0.25	0.29	-0.09	0.21	0.55	0.28	0.44
chrIII	60405	60453	.	0.25	0.04	-0.48	-0.35	0.21	-0.71	-0.57	-0.11	0.00	-0.12	-0.24	0.02	-0.12	0.30	0.00	0.38
chrXVI	404637	404696	.	0.57	0.49	0.04	0.23	0.18	0.24	-0.12	-0.07	0.00	-0.23	-0.04	0.19	-0.06	0.96	0.90	0.03
chrIV	435213	435272	.	-1.81	0.39	0.00	0.29	0.26	-0.40	0.51	-0.19	0.00	-0.52	-0.33	0.23	0.02	0.06	-1.06	-0.36
chrIV	1258282	1258339	.	0.30	-0.29	0.00	0.28	-0.14	0.99	0.23	0.43	-0.38	0.19	-0.05	0.11	0.48	-0.10	0.69	0.40
chrXVI	516244	516288	.	-0.28	-0.33	0.00	0.23	0.38	-0.42	0.31	-0.08	0.00	-0.11	0.06	0.15	0.16	0.12	-0.84	0.89
chrIII	223621	223665	.	-2.39	-0.07	0.33	0.01	0.16	-0.74	-0.50	-0.57	0.21	-0.75	-0.63	0.07	-0.27	0.45	-1.79	-0.17
chrXV	681492	681539	.	0.39	0.49	-0.41	-1.06	-0.75	-0.73	0.26	-0.03	0.00	-0.13	0.06	0.16	0.04	0.60	0.09	-0.69
chrIV	328265	328324	.	-0.77	0.54	0.00	0.22	0.47	-0.10	0.17	0.02	0.00	-0.26	0.10	0.57	0.00	0.21	-0.69	-0.33
chrII	468618	468665	.	0.21	-0.15	0.00	-0.20	-0.24	0.19	-0.13	0.22	0.00	0.11	0.06	-0.04	-0.07	-0.17	0.37	-0.34
chrXVI	526937	526995	.	0.40	-0.40	0.39	0.24	0.30	0.44	0.30	0.61	0.00	0.69	0.11	-0.24	0.19	0.48	1.20	0.36
chrXVI	680537	680596	.	-0.00	-0.25	-0.98	-0.05	-0.07	-0.41	-0.10	-0.11	1.22	0.12	0.03	-0.35	-0.32	-0.35	-0.05	0.87
chrXVI	543437	543496	.	0.43	0.13	0.00	-0.06	0.17	0.33	0.30	0.55	0.00	0.23	0.42	0.51	0.18	-0.28	0.18	-0.43
chrVII	10503	10557	.	0.16	0.15	0.65	-0.05	0.25	0.19	0.28	0.01	0.00	0.23	0.23	0.06	0.13	-0.12	0.56	-0.02
chrIII	310614	310670	.	0.61	0.26	0.00	0.13	0.23	0.16	0.13	0.40	0.00	0.42	0.58	0.71	0.09	0.01	0.82	0.17
chrXV	120771	120827	.	-0.04	-0.38	0.98	-0.07	-0.12	-0.23	0.06	0.13	0.00	0.03	-0.04	-0.18	0.07	-0.33	-0.33	-0.06
chrXV	659590	659644	.	0.30	0.04	0.00	-0.05	0.05	-0.06	0.14	0.28	0.00	0.29	0.60	0.17	0.48	-0.53	0.31	0.08
chrXII	158415	158473	.	-1.03	0.32	0.00	0.36	0.36	0.00	0.01	-0.04	0.00	0.01	0.20	0.40	0.16	-1.04	-0.42	0.28
chrXV	632485	632538	.	-0.09	0.08	-0.16	0.58	-0.07	0.81	0.28	0.19	0.00	0.20	0.15	0.09	0.21	0.05	0.49	0.38
chrIII	3310	3356	.	-0.10	-1.68	-0.22	1.04	-0.06	0.84	0.29	0.45	0.00	0.21	-0.11	-1.33	0.85	-1.27	0.25	-1.21
chrIII	150584	150643	.	0.00	0.00	0.73	0.00	0.00	0.00	0.00	0.00	0.00	0.00	0.00	0.00	0.00	0.00	0.00	0.89
chrXII	135915	135974	.	-0.45	-0.03	0.00	-0.10	0.10	-0.54	-0.07	-0.18	0.00	-0.29	0.17	-0.02	0.00	0.33	-1.24	-0.73
chrV	536065	536124	.	0.48	0.40	0.00	0.10	-0.34	0.57	0.30	0.66	0.00	0.78	0.27	0.10	0.36	0.23	0.98	0.81
chrVI	194294	194353	.	-1.09	-0.06	0.00	0.41	0.45	-0.41	0.23	-0.26	-0.64	-0.44	0.16	-0.40	-0.25	-0.55	-1.72	0.38
chrVI	74793	74851	.	0.52	0.40	0.00	0.47	0.29	0.76	0.18	0.31	0.00	0.18	0.19	-0.29	-0.12	0.49	1.02	-0.09
chrXIV	107032	107087	.	-0.00	-0.18	0.00	-0.04	-0.04	0.40	-0.12	-0.16	-0.02	-0.04	-0.18	-0.30	-0.07	-0.25	0.76	0.34
chrXV	633185	633244	.	0.16	-0.06	0.00	0.08	-0.26	0.46	0.02	0.16	0.00	-0.00	0.18	-0.06	0.13	0.21	0.41	0.02
chrIV	367373	367424	.	-0.10	-0.60	0.57	0.91	-0.32	0.79	0.11	0.06	0.00	0.17	-0.05	-0.22	0.15	-0.54	0.11	-0.39
chrXI	527455	527500	.	0.66	-0.30	-1.10	-0.17	-0.06	-0.50	0.18	0.10	0.00	0.41	0.13	-0.29	0.07	0.38	0.34	0.08
chrIII	238815	238874	.	0.28	0.02	0.34	-0.01	0.44	-0.78	-0.04	-0.06	0.00	0.27	-0.01	-0.25	-0.12	0.28	0.12	0.19
chrIV	343868	343923	.	0.60	0.56	0.00	-0.33	-0.12	-0.38	-0.24	-0.41	0.00	-0.18	-0.15	-0.13	-0.19	1.38	0.21	0.00
chrXI	513365	513410	.	-0.63	0.22	-0.06	-0.17	-0.20	-0.08	-0.49	-0.52	0.00	-0.83	-0.81	-0.41	-0.34	0.48	-0.41	-0.00
chrVI	254196	254255	.	-0.22	-0.73	0.00	0.10	-0.07	-0.32	-0.12	-0.09	0.21	-0.22	-0.66	-0.52	0.02	-0.15	-0.22	0.06
chrXI	512651	512710	.	-0.29	-0.30	0.00	-0.17	0.23	-0.27	-0.65	-0.41	0.00	-0.24	-0.10	-0.51	-0.41	-0.19	-0.56	0.39
chrXI	515153	515200	.	-0.28	-0.13	-0.71	0.49	0.51	0.25	-0.17	-0.13	0.00	-0.06	0.06	-0.12	0.02	-0.33	-0.52	0.12
chrXV	640385	640444	.	-0.10	-0.49	0.22	-0.07	-0.76	0.26	-0.32	-0.03	0.00	-0.01	-0.28	-0.46	-0.19	-0.47	-0.07	-0.05
chrXV	648792	648843	.	0.55	0.81	-0.87	0.20	0.06	0.65	-0.06	-0.05	0.00	-0.18	-0.03	0.70	-0.13	1.00	0.96	0.32
chrIV	357377	357421	.	0.13	0.35	0.00	0.60	0.10	1.29	0.17	-0.10	0.00	-0.27	-0.62	0.24	0.22	0.43	0.91	0.80
chrXVI	402039	402096	.	-0.24	-0.11	-0.05	-0.61	-0.32	-0.99	-0.20	-0.42	-2.00	0.11	-0.20	-0.18	-0.33	-0.45	0.11	0.30
chrXII	220379	220426	.	0.32	-0.08	0.00	0.28	0.44	0.32	0.07	0.00	0.00	0.13	0.03	-0.32	0.03	0.40	0.33	0.66
chrVII	73103	73162	.	0.31	0.25	0.24	0.02	0.14	-0.45	0.35	0.25	0.00	0.32	-0.21	0.20	0.17	0.88	0.40	0.70
chrXV	669285	669344	.	0.21	-0.49	0.00	-0.08	-0.51	0.10	-0.15	0.09	0.00	0.23	0.20	0.03	-0.12	-0.29	0.18	-0.07
chrV	550968	551024	.	-0.00	-0.03	0.19	-0.31	-0.10	-0.81	-0.16	-0.16	0.00	-0.08	-0.30	-0.06	-0.12	0.01	-0.20	-0.04
chrI	35251	35295	.	0.45	-0.19	0.00	-0.17	0.04	0.03	-0.09	0.09	0.45	0.15	0.05	0.10	-0.10	0.35	0.38	-0.14
chrXIV	92230	92280	.	-0.81	0.02	0.00	-0.03	0.19	-0.67	-0.08	-0.23	0.56	-0.32	-0.15	-0.24	-0.22	0.00	-1.08	-0.57
chrIII	4407	4451	.	0.64	-0.50	-0.55	1.17	0.06	1.39	0.73	0.69	0.00	0.44	0.26	-0.57	0.60	0.35	0.95	-0.32
chrIII	74701	74760	.	-2.29	0.16	0.00	0.02	0.14	-0.14	0.18	0.01	0.00	-0.45	-0.20	-0.01	0.38	0.51	-1.24	0.01
chrVI	229197	229255	.	0.03	-0.10	-0.69	-0.07	-0.51	0.30	-0.19	0.08	0.00	-0.00	-0.49	-0.31	-0.05	0.14	0.23	-0.40
chrII	489709	489756	.	-0.50	-0.86	0.00	0.03	0.01	-0.30	-0.39	-0.39	0.00	-0.08	0.01	-0.47	-0.23	-0.51	-0.77	-0.36
chrVI	234695	234754	.	-0.05	-0.03	0.00	0.28	-0.35	0.80	-0.19	0.19	0.00	0.43	0.24	0.29	0.03	0.02	0.62	0.13
chrIV	443514	443572	.	-0.46	0.55	0.53	0.05	0.25	-0.34	0.20	-0.37	0.00	-0.43	-0.35	-0.03	-0.10	0.24	-0.88	0.07
chrXVI	447637	447681	.	0.53	-1.20	-0.17	-0.05	0.06	-0.06	0.28	0.41	-0.05	0.50	0.30	-0.93	0.16	-0.70	0.82	-1.21
chrXIV	186764	186811	.	-0.04	0.04	0.00	-0.15	-0.52	0.49	-0.23	-0.23	0.00	-0.19	-0.27	0.00	-0.37	0.09	0.31	0.74
chrIV	377071	377126	.	-0.15	-0.13	0.00	0.25	-0.49	0.83	0.11	0.20	0.10	0.15	0.02	-0.01	0.13	-0.04	0.06	-0.10
chrIV	395368	395427	.	0.10	0.45	0.00	-0.15	0.30	-0.40	-0.09	-0.34	0.00	-0.02	-0.03	0.54	0.06	-0.60	0.24	0.23
chrIV	480218	480270	.	-0.27	0.13	-0.26	-0.11	0.21	-0.65	-0.09	-0.28	0.00	-0.22	-0.25	0.20	-0.24	0.88	-0.74	-0.24
chrIV	459218	459269	.	-0.84	-0.22	0.55	0.45	0.36	-0.17	0.16	-0.07	-0.77	-0.27	-0.07	0.04	-0.04	0.41	-1.14	0.20
chrIII	79102	79161	.	-0.60	0.25	0.84	0.51	0.61	0.15	0.21	0.03	0.00	-0.49	-0.10	0.22	0.23	0.07	-1.04	0.52
chrIII	68716	68760	.	0.12	0.21	0.35	0.70	0.74	0.14	0.15	0.09	0.00	-0.18	0.44	0.20	-0.06	0.24	-0.48	1.04
chrXVI	410441	410485	.	0.15	0.08	0.10	0.29	0.37	-0.33	0.49	0.12	0.00	0.26	0.07	0.68	0.23	0.03	-0.69	-0.55
chrXVI	704336	704395	.	0.25	-0.34	-0.27	-0.27	-0.16	-0.02	-0.06	0.09	0.00	0.01	0.05	-0.20	0.12	0.05	0.21	0.38
chrVI	225296	225340	.	0.12	-0.08	-0.36	0.04	0.07	0.40	-0.75	-0.67	0.00	-0.41	-0.69	-0.19	-0.28	0.84	0.72	0.97
chrVI	180393	180437	.	0.11	-0.33	0.00	0.04	0.24	-0.29	0.18	-0.28	-0.78	0.28	0.23	0.26	-0.08	0.10	0.04	0.04
chrI	25151	25204	.	0.49	-0.05	0.23	-0.10	-0.15	0.38	0.45	0.77	0.00	0.70	0.44	0.23	0.17	-0.08	0.82	0.24
chrIV	398371	398420	.	0.33	0.11	0.00	-0.04	0.32	-0.40	0.17	-0.11	0.00	0.06	0.12	0.36	0.04	0.25	-0.11	0.21
chrV	548165	548224	.	-0.24	0.06	0.00	0.17	0.11	-0.43	-0.20	0.06	0.51	0.22	0.12	-0.32	-0.05	0.30	-0.38	0.62
chrVII	82304	82362	.	0.32	0.24	0.01	-0.10	-0.23	0.77	0.03	0.35	0.00	0.38	0.17	-0.16	0.45	-0.51	0.81	0.40
chrXVI	535137	535195	.	-0.10	-0.30	0.23	-0.11	-0.31	0.17	-0.01	0.30	0.00	-0.00	-0.50	0.07	0.03	0.19	0.40	0.39
chrXII	137715	137774	.	-1.22	-0.22	0.19	-0.34	-0.19	-0.74	-0.51	-0.34	0.08	-0.70	-0.30	-0.10	-0.19	-1.07	-1.45	0.40
chrIV	1253781	1253840	.	-0.56	-0.36	-0.85	-0.40	-0.45	0.02	-0.37	-0.35	0.00	-0.23	-0.36	-0.47	-0.36	0.23	0.28	0.35
chrXVI	409037	409095	.	-0.03	-0.35	0.00	-0.16	0.06	-0.54	-0.24	-0.41	0.00	0.03	-0.12	-0.32	-0.21	0.33	-0.68	0.24
chrVI	205395	205449	.	0.20	0.18	-0.15	0.27	0.26	-0.01	0.25	-0.01	-1.13	-0.05	0.10	-0.14	0.06	0.63	-0.44	-0.32
chrIII	230716	230768	.	-0.88	0.20	0.00	0.25	0.35	-0.32	-0.07	-0.45	0.00	-1.00	-0.72	0.32	-0.19	0.61	-1.37	-0.24
chrIV	411070	411119	.	-0.36	0.25	0.00	0.54	0.63	0.25	0.11	-0.13	0.00	-0.20	-0.04	0.12	0.14	0.17	-0.39	0.09
chrXII	381155	381214	.	-0.38	0.17	0.00	0.01	0.19	-0.47	0.05	-0.18	0.00	-0.27	0.01	0.17	-0.14	0.35	-1.04	0.06
chrXVI	451639	451689	.	0.50	-0.20	0.52	0.35	0.18	0.28	0.25	0.07	0.00	-0.13	0.08	-0.48	-0.12	0.40	0.65	0.39
chrIII	137885	137930	.	0.80	-0.71	0.28	0.58	0.67	0.37	0.22	0.59	-0.42	0.58	0.80	-0.47	0.14	-0.02	-0.12	0.22
chrXIV	107937	107986	.	0.10	-0.20	0.00	-0.48	-0.32	0.45	-0.37	-0.19	-0.47	0.01	-0.04	0.12	-0.33	-0.13	0.68	0.21
chrXVI	706237	706290	.	0.23	0.17	-0.78	-0.56	-0.52	0.09	0.13	0.44	0.00	0.45	0.35	-0.03	-0.02	0.08	0.83	0.03
chrXIV	79736	79782	.	0.17	0.12	-0.46	-0.07	0.22	-0.24	0.09	0.14	0.00	-0.04	0.12	0.12	0.14	0.06	0.02	-0.70
chrXII	139329	139374	.	-1.29	0.58	0.28	0.59	0.77	-0.04	0.40	0.09	0.00	0.18	0.48	0.58	0.47	0.37	-0.69	0.67
chrIII	58801	58860	.	0.17	0.28	-0.14	-0.14	-0.02	-0.39	-0.39	-0.30	0.00	0.05	-0.24	-0.07	-0.24	-0.01	0.27	0.29
chrII	519606	519665	.	-0.07	-0.38	0.00	-0.33	-0.52	0.12	-0.13	0.04	0.00	-0.16	-0.12	-0.07	0.09	-0.13	0.15	-0.05
chrIII	24602	24654	.	0.40	-0.01	0.00	0.10	0.25	-0.21	-0.04	-0.17	0.00	0.34	0.07	-0.03	0.33	-0.09	0.57	0.32
chrVI	59992	60051	.	-0.34	-0.21	0.00	-0.44	-0.67	-0.02	0.02	-0.04	-1.64	0.00	-0.13	-0.12	-0.19	0.16	0.13	-0.20
chrXIV	92930	92989	.	-0.35	-0.20	-0.18	-0.02	0.25	-0.45	0.06	-0.20	0.00	-0.25	-0.07	-0.05	0.18	0.28	-1.11	-0.07
chrVI	266600	266652	.	-0.35	-0.58	0.00	-0.01	-0.24	0.25	-0.17	-0.09	0.00	-0.33	-0.26	-0.36	-0.26	-0.12	0.08	-0.57
chrII	261642	261693	.	0.34	-0.26	0.00	0.07	0.12	0.12	-0.08	0.15	-0.52	0.28	0.39	-0.13	-0.08	0.34	0.02	0.15
chrI	25856	25900	.	0.56	0.52	0.00	-0.10	0.06	-0.03	0.34	0.63	0.00	0.49	0.19	0.29	0.45	0.27	0.54	0.54
chrII	482606	482665	.	-0.29	0.03	-1.62	0.14	0.55	-0.21	-0.15	-0.46	0.00	-0.35	-0.20	0.25	-0.12	0.05	-0.59	-1.05
chrVII	59302	59358	.	0.29	0.56	0.00	-0.09	0.16	-0.38	0.05	-0.04	0.00	0.19	0.07	0.33	-0.17	0.95	-0.21	0.00
chrV	555665	555724	.	0.40	0.45	0.04	-0.34	-0.17	-0.42	0.14	-0.10	0.00	0.06	0.29	0.21	-0.27	0.38	0.16	-0.23
chrIII	74804	74860	.	-2.66	0.26	0.00	0.14	0.41	-0.53	0.16	-0.10	-0.37	-0.49	-0.63	0.17	0.30	0.44	-1.28	0.24
chrXII	246478	246537	.	-0.18	0.06	0.00	-0.16	0.24	-0.78	-0.24	-0.14	-0.12	-0.41	-0.31	-0.16	-0.22	0.24	-0.53	-0.22
chrVII	56805	56856	.	-0.21	-0.53	-0.17	-0.06	0.17	-0.11	-0.46	-0.38	0.00	-0.44	-0.29	0.10	-0.45	-0.02	0.09	1.11
chrXVI	497941	497995	.	0.48	0.34	-0.13	0.15	0.07	-0.07	0.01	0.18	-0.15	0.31	0.09	0.06	0.06	0.63	0.70	0.55
chrVII	5510	5554	.	-0.11	-1.92	-0.21	-0.51	-0.41	-0.56	-0.50	-0.54	0.00	-0.27	-0.10	0.30	-0.54	-0.83	-0.01	-1.39
chrVII	79509	79560	.	0.31	-0.16	0.00	-0.27	-0.34	0.53	-0.13	0.01	0.00	0.02	-0.21	-0.29	-0.01	-0.56	0.64	0.71
chrXVI	520037	520081	.	0.05	-0.45	0.00	0.21	0.42	-0.15	-0.18	-0.35	0.00	0.02	-0.19	-0.65	-0.07	0.04	-0.26	0.31
chrIX	366829	366886	.	0.06	0.05	0.00	-0.17	0.16	-0.54	-0.23	-0.25	0.00	0.21	0.05	-0.04	-0.19	0.09	-0.25	-0.46
chrIII	258918	258973	.	0.67	0.32	-0.27	0.07	-0.72	0.73	0.41	0.78	0.00	0.28	0.10	0.30	0.70	0.68	0.79	0.46
chrIII	145587	145643	.	0.42	0.11	0.00	-0.25	-0.12	-0.26	-0.14	0.09	0.00	-0.01	-0.18	-0.10	0.12	0.03	0.17	0.02
chrXII	251078	251137	.	0.18	0.24	0.00	-0.12	0.15	-0.22	0.10	0.01	0.30	0.11	0.37	-0.02	0.07	0.32	0.34	0.23
chrXV	582089	582138	.	0.53	-0.47	0.00	-0.25	-0.67	0.65	0.06	0.41	0.00	0.53	0.34	-0.31	-0.00	-0.79	0.57	0.23
chrIII	126685	126741	.	0.07	-0.08	0.00	0.24	0.55	-0.29	0.30	0.08	0.00	0.26	0.39	-0.16	0.08	0.57	-0.65	-0.00
chrI	45246	45305	.	0.37	-0.12	0.00	0.29	0.32	0.14	-0.01	0.09	0.00	0.28	0.22	-0.40	0.19	-0.38	0.69	0.28
chrIII	22301	22360	.	0.28	0.62	0.00	0.12	0.09	0.21	0.30	0.31	0.00	0.07	-0.09	0.46	0.30	0.55	0.87	0.72
chrX	377379	377438	.	-1.34	0.12	0.00	0.24	0.32	-0.80	0.36	-0.17	0.28	-0.29	0.02	0.04	0.41	0.50	-1.56	-0.29
chrXV	594485	594544	.	0.52	0.12	0.00	-0.02	-0.12	0.62	-0.08	0.14	0.78	-0.21	-0.10	-0.35	0.04	-0.02	0.81	-0.11
chrX	392080	392132	.	0.30	-0.14	0.00	-0.17	-0.16	0.10	-0.10	0.06	0.58	0.13	0.03	-0.12	-0.19	-0.02	0.64	0.27
chrXV	652585	652644	.	-0.29	-0.30	0.62	-0.42	-0.52	-0.25	-0.26	-0.33	0.00	-0.04	-0.19	-0.23	-0.40	0.32	-0.39	-0.61
chrXV	670191	670239	.	0.28	0.10	0.00	-0.14	-0.35	0.43	0.34	0.33	0.35	0.26	-0.12	-0.25	0.22	0.44	0.27	0.13
chrIII	287214	287273	.	0.31	0.55	0.00	0.10	-0.70	0.36	-0.29	-0.06	0.71	-0.01	0.05	0.03	0.32	0.34	-0.07	-1.33
chrVII	19301	19360	.	-0.42	-0.46	0.00	0.20	0.04	-0.45	-0.15	-0.14	0.00	0.14	0.13	-0.19	-0.14	0.03	-0.83	0.91
chrIII	8601	8652	.	0.01	-0.26	0.00	0.11	-0.58	0.65	-0.02	0.26	0.00	-0.40	-0.09	-0.54	0.11	0.36	0.17	-0.57
chrIII	115484	115543	.	0.11	0.65	0.00	0.17	0.31	-0.47	0.31	-0.13	0.00	-0.01	0.04	0.32	0.07	0.28	-0.47	0.19
chrV	279435	279488	.	0.33	-0.05	0.08	0.15	0.09	-0.62	0.19	0.12	-0.14	0.07	0.20	-0.09	0.01	0.02	-0.16	0.61
chrVI	197205	197249	.	-1.61	0.01	0.00	0.72	0.40	0.18	0.24	-0.02	0.29	-0.26	0.03	-0.02	0.13	-0.45	-0.83	-0.26
chrXIV	196763	196808	.	-0.12	-0.59	0.00	-0.44	-0.28	-0.17	-0.30	-0.28	0.00	-0.04	-0.12	-0.37	-0.29	-0.19	-0.28	-0.34
chrXII	133415	133459	.	0.41	0.78	0.00	0.35	0.41	0.16	0.53	0.32	0.00	0.06	0.11	1.05	0.31	0.79	0.12	0.65
chrXII	380055	380114	.	-1.04	-0.54	0.00	-0.17	-0.05	-0.70	-0.36	-0.56	0.00	-0.54	0.03	-0.18	-0.26	-0.43	-1.33	-0.33
chrXVI	496236	496287	.	0.36	0.40	0.32	-0.19	-0.17	-0.15	0.16	0.15	0.00	0.34	0.23	0.48	-0.09	-0.12	0.65	-0.06
chrXIV	105430	105474	.	-0.24	-0.47	0.00	-0.08	0.20	0.11	-0.41	-0.51	-0.20	-0.21	-0.51	-0.39	-0.16	-0.52	0.06	0.33
chrVI	212095	212153	.	-0.07	-0.10	0.27	-0.48	-0.32	-0.73	-0.33	-0.28	0.00	-0.06	-0.18	-0.09	0.28	-0.23	-0.25	0.24
chrXIV	523211	523270	.	0.33	0.07	-0.14	-0.03	0.03	0.21	0.18	0.16	0.00	0.12	0.17	-0.07	0.22	0.12	0.46	-0.14
chrIII	213216	213260	.	0.35	0.17	0.00	-0.22	0.04	-0.95	-0.14	-0.33	0.00	0.10	0.00	0.25	-0.21	-0.18	-0.71	0.43
chrIII	298614	298673	.	-0.28	-1.06	-0.38	-0.18	-0.51	0.66	0.03	0.07	0.05	-0.10	-0.14	-0.46	0.12	-0.69	-0.14	0.16
chrV	288629	288688	.	-0.71	0.11	0.00	0.26	0.36	-0.14	-0.06	-0.04	0.28	-0.24	-0.05	-0.17	-0.17	0.08	-0.69	0.52
chrIV	1238681	1238740	.	0.53	0.28	0.10	0.19	0.08	0.35	0.12	0.40	0.07	0.24	0.08	0.37	-0.05	0.57	0.62	-0.26
chrXVI	450142	450196	.	0.98	-0.56	0.00	0.18	0.28	0.36	0.42	0.53	0.70	0.70	0.37	-0.52	0.46	-0.05	0.69	-0.56
chrXV	587285	587344	.	0.19	-0.49	1.11	-0.07	-0.70	0.53	-0.27	0.04	0.00	0.05	0.07	-0.51	0.20	-0.54	0.30	-0.34
chrXII	150915	150974	.	-0.02	0.14	0.00	-0.44	-0.15	-0.63	-0.30	-0.16	-1.01	-0.78	-0.43	-0.94	-0.23	0.82	-0.81	-0.15
chrXVI	447437	447496	.	0.40	-0.64	0.43	-0.07	-0.01	-0.21	0.34	0.43	0.31	0.63	0.18	-0.90	0.53	-0.77	0.61	-0.82
chrXII	362555	362614	.	-0.39	0.08	-1.14	-0.10	0.21	-0.89	-0.18	-0.40	0.00	-0.30	0.13	0.19	-0.20	-0.05	-0.96	0.97
chrIV	1224081	1224140	.	0.52	0.14	0.00	-0.02	-0.45	0.72	0.61	0.81	0.00	0.29	-0.11	0.29	0.53	0.30	0.37	-0.26
chrXIV	94330	94389	.	-0.03	0.17	0.00	0.36	0.30	-0.07	0.06	-0.06	0.00	-0.05	0.36	0.09	0.06	0.36	-0.37	0.60
chrIII	13806	13853	.	0.49	0.60	0.34	-0.15	-0.46	0.52	-0.22	-0.03	0.00	-0.04	-0.16	0.71	-0.05	0.63	1.16	0.04
chrII	522506	522565	.	0.06	-0.12	0.00	-0.15	-0.48	0.25	0.29	0.15	0.00	0.00	-0.33	-0.16	0.08	-1.30	0.16	-0.43
chrVI	74197	74241	.	-0.06	0.10	0.00	-0.17	-0.07	0.30	-0.05	0.37	0.00	0.41	0.34	0.03	0.17	0.02	0.66	0.50
chrXI	525859	525905	.	0.20	0.21	0.00	-0.14	0.21	-0.44	-0.35	-0.18	0.00	-0.05	0.13	-0.04	-0.14	-0.11	-0.09	0.45
chrXV	604185	604237	.	-0.11	-0.16	-0.07	-0.52	-0.32	-0.42	0.02	-0.04	0.00	-0.09	-0.30	-0.05	-0.33	-0.47	-0.54	-0.49
chrXII	247578	247637	.	0.15	-0.67	0.00	0.13	0.45	-0.09	0.38	0.17	0.00	0.27	0.34	-0.54	-0.18	-0.12	0.13	-0.26
chrIII	6401	6460	.	0.15	-0.37	0.38	0.85	-0.14	1.20	0.36	0.46	-2.06	0.32	0.19	-0.10	0.38	-0.04	0.67	0.08
chrIV	383472	383526	.	-0.38	-0.55	0.00	-0.32	-0.36	0.24	-0.13	0.00	0.00	0.10	-0.45	-0.50	0.06	-0.74	-0.18	0.08
chrX	361086	361138	.	0.02	-0.29	0.00	0.07	0.15	-0.44	0.02	-0.02	-0.05	0.48	-0.01	0.05	0.11	0.20	0.10	0.99
chrX	389979	390029	.	0.42	0.10	0.04	-0.33	-0.47	-0.56	0.01	0.11	0.00	0.10	-0.29	0.03	-0.18	-0.24	0.58	-0.36
chrIII	59302	59358	.	-0.49	-0.01	0.00	-0.50	-0.18	-1.03	-0.47	-0.41	0.00	-0.36	-0.29	-0.04	-0.39	0.47	-0.33	0.66
chrXVI	679738	679791	.	0.53	-0.23	0.06	-0.08	-0.14	-0.14	0.02	-0.09	0.00	0.33	0.47	-0.05	-0.29	-0.19	0.15	0.42
chrXVI	552940	552988	.	-0.58	0.47	0.00	0.12	0.40	0.12	0.37	0.13	0.00	0.40	0.22	0.43	0.04	-1.27	-0.07	0.38
chrXIV	109534	109586	.	0.43	-0.37	0.53	-0.36	-0.30	0.64	-0.12	0.17	0.00	-0.17	-0.13	-0.36	-0.12	-0.34	0.73	-0.28
chrXV	649485	649543	.	0.26	0.65	-0.43	-0.07	-0.20	0.44	-0.05	-0.14	0.00	-0.26	-0.23	0.35	-0.06	-0.37	0.51	0.30
chrXVI	692437	692496	.	0.40	0.25	0.00	0.09	-0.07	-0.24	-0.02	0.12	0.00	0.30	0.26	0.18	-0.09	0.45	-0.22	0.01
chrXII	387266	387312	.	0.39	-0.73	-0.35	0.22	0.32	-0.17	0.23	0.19	0.00	0.20	-0.17	-0.72	0.10	-0.45	0.47	-0.89
chrV	272529	272588	.	0.01	0.03	-0.22	-0.27	0.06	-0.09	-0.05	-0.09	0.00	0.16	0.03	-0.15	-0.12	-0.23	0.47	-0.24
chrIV	1248781	1248826	.	0.70	-0.20	-0.22	-0.31	-0.05	-0.23	0.11	0.44	0.00	0.42	0.25	0.14	0.14	-0.03	0.48	-0.51
chrXIV	195659	195718	.	-0.23	-0.36	-0.12	-0.80	-0.66	-0.46	-0.19	-0.35	0.00	-0.06	-0.29	-0.44	0.09	-0.49	-0.09	-0.17
chrIII	120093	120139	.	0.03	-0.10	-0.52	0.27	0.29	-0.26	0.10	0.19	0.00	0.23	0.32	0.22	0.04	-0.10	-0.00	0.60
chrXI	507751	507810	.	0.36	0.38	0.00	-0.05	0.09	-0.34	0.46	-0.01	0.00	0.17	0.06	0.04	0.30	0.01	0.08	-0.19
chrV	301532	301588	.	-0.67	0.70	0.00	0.25	0.70	0.26	0.55	0.03	0.00	-0.73	-1.02	0.76	0.38	1.33	-0.04	0.86
chrXV	590385	590444	.	0.10	-0.32	0.00	-0.25	-0.61	0.31	-0.24	-0.01	0.00	0.09	-0.21	-0.15	-0.19	-0.43	0.43	-0.41
chrVI	202995	203054	.	-1.42	-0.10	0.00	0.10	0.34	-0.32	-0.17	-0.14	0.00	-0.38	0.00	-0.20	0.07	-0.45	-1.27	0.34
chrIII	86602	86657	.	-0.08	-0.39	-0.10	-0.36	-0.42	-0.32	-0.06	0.02	0.00	-0.11	-0.07	-0.02	-0.01	-0.28	-0.37	-0.20
chrX	373079	373138	.	-1.46	0.66	0.27	0.15	0.22	-0.48	0.15	-0.38	0.00	-0.44	-0.07	0.45	0.05	-0.34	-1.07	-0.30
chrXV	635485	635544	.	0.16	-0.59	0.00	-0.10	-0.30	0.67	-0.02	-0.16	0.00	-0.21	-0.12	-0.56	0.06	-0.58	0.34	-0.20
chrVI	203595	203654	.	-0.66	-0.01	0.00	0.28	0.57	-0.11	-0.06	-0.26	0.00	-0.10	0.17	-0.20	-0.20	0.26	-0.73	-0.29
chrV	547380	547424	.	0.03	-0.45	0.00	-0.18	0.12	-0.05	-0.08	-0.19	0.00	0.10	-0.01	-0.48	-0.04	-0.19	0.09	0.23
chrIV	447115	447172	.	-0.19	0.31	0.00	0.09	0.19	-0.36	0.10	-0.21	0.00	-0.14	-0.03	0.13	-0.15	0.24	-0.09	-0.65
chrXVI	690437	690496	.	-0.29	0.10	0.00	0.03	0.19	-0.55	0.17	-0.26	0.00	0.04	-0.10	0.10	-0.23	-0.68	-0.30	0.54
chrIX	360732	360776	.	-0.54	-0.06	0.00	0.06	0.42	-0.03	0.12	-0.02	1.12	-0.28	-0.14	-0.17	0.08	0.20	-0.95	-0.09
chrXVI	430546	430590	.	0.59	-0.22	0.00	-0.24	0.11	-0.43	-0.14	-0.12	0.00	0.22	0.06	0.12	-0.13	-0.44	0.29	0.17
chrXIV	203573	203617	.	0.25	-0.24	0.00	-0.12	-0.20	0.31	-0.39	-0.38	0.00	-0.37	-0.19	-0.29	-0.06	-1.00	0.17	-0.32
chrVI	217095	217154	.	-0.41	0.11	0.00	-0.30	-0.23	-0.45	0.01	-0.12	0.00	-0.42	-0.17	0.06	-0.07	-0.99	-0.36	-0.52
chrIV	362170	362221	.	0.29	-0.09	0.79	0.54	-0.32	1.02	0.01	0.11	0.00	0.12	0.14	-0.07	0.35	0.71	0.46	-0.24
chrVII	33201	33260	.	0.13	-0.15	0.00	-0.21	-0.30	0.10	0.07	0.07	0.00	0.20	0.06	0.11	-0.05	-0.75	0.30	-0.65
chrVI	203295	203354	.	-1.38	-0.50	0.00	0.12	0.29	-0.57	-0.13	-0.42	0.00	-0.37	-0.35	-0.32	-0.12	-0.64	-1.88	0.72
chrXII	163715	163770	.	0.28	-0.16	0.00	0.35	0.54	0.17	0.19	0.07	0.00	0.18	0.34	-0.08	0.19	0.34	0.59	0.61
chrIV	382369	382423	.	0.28	-0.42	0.00	-0.21	-0.18	0.63	0.10	0.24	0.00	0.66	0.27	-0.16	0.18	-0.56	0.40	0.52
chrXVI	501838	501890	.	0.18	-0.25	0.08	0.03	-0.27	-0.43	-0.20	-0.13	-0.60	-0.16	-0.31	-0.21	-0.22	0.61	0.02	0.22
chrVII	58010	58058	.	-0.65	-0.23	0.21	-0.35	-0.54	-0.89	-0.79	-0.75	0.87	-1.03	-1.13	-0.30	-0.71	0.15	-0.60	0.62
chrII	523306	523365	.	0.29	-0.01	0.00	0.20	0.00	0.69	0.42	0.44	0.17	0.54	0.36	0.11	0.20	0.39	0.48	0.47
chrXIV	74230	74289	.	0.42	0.07	0.00	-0.52	-0.26	-0.42	-0.20	0.14	0.36	0.28	0.23	-0.01	-0.22	0.35	0.33	0.04
chrIV	1227984	1228037	.	-0.35	-0.58	0.00	-0.11	-0.32	0.67	-0.07	0.17	0.00	0.14	-0.03	-0.31	0.15	-0.38	0.10	-0.42
chrXII	355655	355714	.	-0.22	0.21	0.00	-0.42	-0.00	-0.62	-0.12	-0.32	0.00	-0.30	-0.14	0.39	-0.32	0.55	-0.04	-0.28
chrVI	247899	247955	.	0.37	-0.24	0.00	0.23	-0.36	0.52	-0.10	0.23	0.77	0.23	-0.04	0.03	-0.09	0.35	0.43	0.23
chrIII	138899	138943	.	0.75	-0.55	-0.14	0.24	0.26	0.30	-0.08	0.30	0.00	0.30	0.56	-0.65	0.36	-0.52	0.12	-1.62
chrIII	70302	70347	.	-0.86	0.06	0.20	0.37	0.68	0.07	0.28	0.19	0.00	0.12	0.28	0.39	0.35	0.28	-0.89	0.80
chrXII	221478	221537	.	0.14	0.03	0.00	0.32	0.35	-0.38	0.33	0.13	0.00	0.10	-0.07	-0.46	0.04	-0.33	-0.63	-0.17
chrXVI	514836	514895	.	-0.56	0.28	-1.34	0.31	0.27	-0.41	0.44	0.04	0.00	-0.19	0.39	-0.04	0.04	0.33	-0.92	0.29
chrIX	339835	339888	.	-1.15	-0.03	-0.65	0.06	0.71	0.03	0.09	-0.24	0.00	-0.38	0.04	-0.07	0.40	-0.23	-0.98	0.61
chrXIV	86030	86089	.	-0.35	0.17	0.00	0.09	0.25	-0.64	0.32	-0.03	0.00	-0.05	-0.15	0.19	0.22	0.71	-0.92	-0.16
chrXIV	194059	194118	.	-0.61	-0.64	0.00	-0.56	-0.48	-0.60	-0.22	0.11	0.00	0.25	0.32	-0.24	-0.27	-0.77	-0.52	-0.45
chrXVI	710642	710694	.	0.57	0.23	-0.09	0.09	-0.38	0.74	0.05	0.34	0.00	0.15	-0.01	0.16	0.28	-0.26	0.54	0.15
chrV	298929	298988	.	-0.90	0.29	0.00	0.03	0.40	-0.08	0.24	-0.16	0.00	-0.81	-0.94	0.43	0.03	-0.34	-0.43	0.08
chrI	47448	47505	.	0.49	-0.06	0.00	-0.05	0.29	0.48	-0.01	0.15	0.00	0.18	0.22	-0.23	0.14	-0.57	0.69	-0.46
chrI	50946	51005	.	0.19	-0.10	0.00	-0.46	-0.42	-0.06	-0.10	0.25	0.00	0.05	-0.12	-0.05	-0.09	0.06	0.43	-0.31
chrXV	584487	584538	.	-0.31	-0.85	0.00	-0.12	-0.46	0.52	-0.55	-0.23	0.00	-0.14	-0.21	-0.77	-0.14	-0.30	0.24	-0.22
chrIII	234615	234674	.	0.07	-0.04	0.00	0.41	0.56	-0.41	0.05	-0.15	0.00	0.34	0.23	0.16	0.01	-0.24	-0.54	0.59
chrIII	307014	307073	.	0.01	0.05	-0.89	-0.09	-0.00	-0.10	0.13	0.01	0.00	0.33	0.37	-0.05	-0.04	0.64	-0.02	0.01
chrIV	332264	332323	.	-0.90	0.29	0.00	0.49	0.42	0.11	-0.21	-0.30	0.25	-0.35	-0.02	0.05	-0.32	0.73	-0.58	-0.06
chrXVI	571837	571896	.	0.38	0.44	0.00	0.23	0.44	0.04	0.42	0.21	0.00	0.23	0.23	0.27	0.13	0.39	0.21	0.29
chrIII	249523	249567	.	0.44	-0.22	-0.28	-0.65	-0.73	0.51	-0.12	0.07	-0.05	0.00	-0.21	0.22	0.16	0.18	0.24	-0.22
chrXVI	475537	475596	.	0.11	-0.49	0.00	-0.15	-0.41	0.76	-0.33	-0.12	0.00	0.25	-0.11	-0.14	-0.08	-0.29	0.51	0.23
chrXIV	178359	178418	.	0.18	0.07	0.00	-0.29	-0.46	-0.18	0.04	-0.05	0.00	0.12	0.05	0.38	0.02	-0.31	0.22	-0.16
chrIV	356470	356524	.	0.06	0.73	0.00	0.13	-0.06	1.07	0.01	-0.28	0.00	-0.68	-0.67	0.81	-0.19	0.49	0.72	0.33
chrXII	144415	144474	.	-0.22	0.49	0.00	-0.01	0.32	-0.60	-0.03	-0.12	0.00	-0.21	0.18	0.41	-0.07	-0.24	-0.69	-0.15
chrVI	222110	222154	.	0.36	0.03	-0.45	-0.11	-0.17	0.07	-0.20	-0.21	0.00	0.07	-0.28	0.25	-0.34	0.49	0.55	-0.05
chrIII	60101	60158	.	-0.09	-0.34	0.00	-0.09	0.30	-0.64	-0.35	-0.47	0.00	-0.20	-0.18	-0.06	-0.38	-0.05	-0.01	0.23
chrXII	375458	375509	.	-1.20	-0.09	-0.40	0.27	0.56	0.24	0.14	0.08	0.00	-0.25	0.23	-0.03	0.07	-0.99	-0.80	-0.34
chrIII	31901	31960	.	-0.55	0.10	0.00	-0.02	0.20	-0.67	-0.30	-0.47	0.00	-0.53	-0.35	0.25	-0.28	0.16	-1.45	0.83
chrIII	233115	233164	.	0.08	0.47	0.00	0.10	0.44	-0.38	0.09	-0.29	-0.07	-0.30	0.29	0.34	0.24	0.26	-0.95	-0.47
chrVII	72602	72661	.	-0.22	0.23	0.00	-0.22	-0.18	-0.37	-0.18	-0.30	0.00	-0.14	-0.16	0.01	-0.15	-0.38	0.00	-0.36
chrVI	218705	218751	.	-0.22	-0.18	0.00	-0.19	-0.18	-0.54	-0.12	-0.24	0.00	-0.20	-0.14	0.10	-0.25	0.20	-0.59	0.58
chrIX	355829	355888	.	-0.91	0.65	0.00	0.13	0.22	-0.19	0.04	-0.20	0.00	-0.12	-0.07	0.29	-0.14	0.32	-1.07	0.17
chrVII	27912	27959	.	0.19	-0.03	0.00	-0.20	-0.21	-0.03	0.15	-0.21	0.00	-0.14	-0.02	-0.05	-0.14	0.26	0.63	-0.49
chrXI	521256	521300	.	-0.35	-0.23	-0.41	0.36	0.34	-0.19	-0.25	-0.35	0.00	-0.03	0.05	-0.28	0.09	0.18	-0.36	0.41
chrXVI	453037	453096	.	0.45	0.26	0.00	0.47	0.49	0.51	0.23	-0.03	0.00	-0.12	0.21	0.03	0.01	0.06	0.86	0.36
chrVI	222509	222553	.	-0.11	0.09	-0.91	-0.36	-0.38	-0.21	-0.24	-0.29	-0.36	-0.05	-0.30	0.18	-0.24	0.11	0.24	0.48
chrV	281540	281586	.	0.58	0.29	-0.69	0.43	0.47	0.18	0.18	0.25	0.00	0.31	0.32	0.38	0.17	0.76	0.25	-0.15
chrXII	389370	389414	.	-0.01	-0.43	0.00	0.09	0.56	-0.04	-0.16	-0.06	0.00	-0.09	-0.27	-0.49	-0.02	-0.42	0.52	0.35
chrXV	591697	591742	.	0.20	-0.48	0.00	-0.26	-0.65	0.10	-0.16	0.01	0.00	-0.05	-0.36	-0.22	-0.06	-0.36	0.08	-0.19
chrXVI	568237	568281	.	-0.36	-0.72	-0.97	-0.06	0.11	-0.49	-0.07	-0.46	-0.44	-0.19	0.22	-0.54	-0.10	-0.42	-0.86	-0.61
chrIV	363765	363814	.	0.40	0.18	0.50	0.89	-0.14	1.27	0.25	0.47	0.00	0.19	0.04	0.25	0.26	0.69	0.84	0.36
chrII	469809	469863	.	0.38	0.21	0.01	-0.36	-0.43	0.17	-0.62	-0.31	1.16	-0.41	-0.24	0.12	-0.34	0.02	0.54	0.48
chrX	374680	374735	.	-1.49	0.09	0.36	0.17	0.26	-0.13	-0.24	-0.33	0.00	-0.66	-0.33	-0.18	-0.13	0.57	-0.76	0.16
chrIX	369731	369775	.	0.28	-0.12	0.00	-0.20	0.00	-0.33	0.06	0.19	0.00	0.43	0.16	0.18	0.14	0.12	0.82	0.85
chrVII	571149	571208	.	-0.51	-0.37	0.00	-0.20	-0.33	-0.34	-0.01	-0.11	0.00	-0.13	-0.13	-0.20	-0.03	-0.44	-0.52	-0.41
chrIX	347829	347888	.	0.12	0.17	0.00	0.28	0.35	-0.06	0.10	-0.14	0.00	-0.20	-0.07	0.12	0.21	0.01	-0.41	-0.16
chrIII	251214	251267	.	0.30	-0.76	1.18	-0.52	-0.69	0.32	-0.81	-0.43	0.32	-0.46	-0.52	-0.33	-0.24	-0.37	-0.14	1.05
chrIII	67104	67160	.	0.35	0.46	0.00	0.48	0.45	0.26	-0.37	-0.20	0.00	-0.16	-0.13	0.14	-0.38	-0.55	-0.09	0.48
chrVI	50791	50844	.	0.28	0.25	-0.42	0.46	-0.14	0.93	0.24	0.26	0.00	0.02	0.09	0.28	0.26	-1.00	0.77	0.13
chrXV	660088	660139	.	0.24	0.08	-0.06	-0.67	-0.43	-0.32	-0.28	-0.10	0.15	-0.05	-0.14	-0.12	-0.06	-0.65	-0.07	-0.62
chrXVI	417839	417893	.	-1.87	0.71	0.54	0.45	0.49	0.19	0.30	0.17	0.00	0.03	0.12	0.50	-0.00	-0.06	-0.80	0.87
chrXVI	403637	403688	.	0.01	-0.14	0.00	-0.22	-0.06	-0.34	-0.11	-0.17	0.00	-0.01	-0.10	0.05	-0.17	-0.04	0.32	-0.10
chrIV	388574	388627	.	0.26	-0.18	0.00	-0.50	-0.02	0.04	-0.15	0.05	0.00	0.00	-0.13	-0.10	0.17	-0.27	0.31	-0.04
chrVII	20601	20652	.	0.46	-0.00	-0.83	0.53	0.54	0.47	0.17	0.37	0.00	0.44	0.36	-0.54	0.32	0.27	0.44	0.21
chrVI	73701	73752	.	-0.37	-0.25	0.10	-0.49	-0.36	-0.55	-0.25	-0.17	0.00	-0.27	-0.45	-0.29	-0.12	-0.26	0.17	-0.74
chrXIV	115435	115485	.	-0.07	-0.50	0.00	-0.24	-0.27	0.10	-0.13	0.04	0.00	0.08	-0.18	0.05	0.01	-0.50	0.24	0.64
chrIII	296714	296773	.	0.09	0.30	0.00	0.07	-0.86	0.68	0.05	0.54	0.00	0.25	0.10	0.32	0.20	0.10	0.72	-0.54
chrIII	205315	205374	.	0.44	0.04	0.00	-0.45	-0.34	-0.33	-0.02	-0.10	0.43	0.17	0.25	0.14	-0.24	0.08	0.43	0.02
chrIV	1247581	1247640	.	0.91	0.57	-0.38	0.03	0.04	0.19	0.28	0.63	0.00	0.55	0.25	0.49	0.05	-0.30	0.35	-0.10
chrXVI	565150	565196	.	-0.80	0.01	0.00	0.34	0.45	0.04	0.57	0.16	0.00	0.18	0.39	0.11	0.10	0.88	-0.43	-0.16
chrXIV	101032	101080	.	0.15	-0.38	0.00	0.09	0.22	-0.05	0.38	0.37	0.00	0.64	0.49	-0.28	0.10	-0.01	0.52	-0.19
chrII	504106	504165	.	0.39	-0.18	0.00	-0.06	-0.03	0.18	-0.07	0.14	0.16	0.30	0.18	-0.27	-0.10	-0.16	0.44	0.00
chrVI	88393	88452	.	-0.07	-0.55	0.00	-0.03	-0.62	0.32	-0.43	-0.40	-1.33	-0.47	-0.20	-0.62	-0.25	-0.64	0.07	-0.81
chrVII	61702	61748	.	0.17	0.19	0.00	0.33	0.36	-0.01	0.37	0.10	0.00	-0.11	0.19	0.53	0.09	0.39	-0.02	-0.07
chrVI	196099	196151	.	-0.82	-0.42	0.00	0.72	0.85	0.20	0.18	0.13	0.00	0.20	0.27	-0.23	0.24	0.17	-0.80	0.17
chrIV	1228782	1228835	.	0.39	0.25	0.00	-0.03	-0.01	0.62	0.21	0.42	0.00	0.40	0.10	0.08	0.13	0.57	0.63	-0.17
chrIV	331372	331416	.	-1.15	-0.12	0.00	0.44	0.54	0.16	-0.51	-0.66	0.57	-0.34	0.00	-0.12	-0.37	-0.16	-0.63	0.71
chrII	519706	519765	.	0.09	-0.20	0.09	-0.35	-0.52	-0.01	-0.13	-0.03	0.00	-0.20	-0.27	0.05	0.12	0.47	0.00	-0.34
chrIV	343069	343116	.	0.10	-0.01	-0.14	0.05	0.35	-0.14	0.13	-0.10	0.00	-0.12	-0.17	0.62	0.15	0.76	0.54	0.75
chrXI	515864	515908	.	-0.87	-0.26	0.00	0.35	0.48	-0.04	-0.14	-0.21	0.00	-0.14	-0.09	-0.17	-0.12	-0.35	-0.52	0.47
chrIV	479728	479773	.	-0.24	0.03	0.00	-0.19	0.23	-0.52	-0.11	-0.54	0.00	-0.51	-0.12	-0.04	-0.30	-0.24	-0.64	-0.10
chrV	556671	556719	.	0.33	0.26	-0.03	-0.36	-0.12	-0.43	-0.15	-0.20	0.31	0.01	0.00	0.23	-0.16	0.26	0.34	1.16
chrX	202262	202318	.	-0.79	-0.52	0.00	-0.61	-0.27	-0.61	-0.41	-0.12	0.00	-0.22	-0.01	-0.33	-0.28	-0.92	-0.89	-0.67
chrV	536866	536923	.	0.12	-0.47	-0.13	-0.49	-0.53	-0.00	-0.39	-0.11	0.00	-0.28	-0.02	-0.20	-0.30	0.15	0.07	-0.08
chrIV	1259381	1259440	.	-0.05	-0.34	-0.06	-0.11	-0.45	0.62	-0.06	0.28	1.45	0.11	-0.01	0.07	0.36	-0.35	0.48	-0.52
chrXVI	515536	515595	.	-0.27	-0.02	-1.17	0.05	0.06	-0.48	-0.22	-0.36	0.00	-0.61	-0.32	-0.41	-0.14	-0.58	-0.96	-0.10
chrXII	368957	369005	.	-0.53	-0.55	-1.44	0.56	0.79	0.48	0.21	0.22	0.00	0.23	0.42	-0.45	0.18	-0.59	-0.42	-0.20
chrXII	224578	224637	.	0.56	0.79	0.42	0.28	0.37	0.16	0.20	0.22	0.58	0.18	0.34	0.51	0.40	0.75	-0.20	-0.20
chrVI	228398	228452	.	0.38	0.17	0.00	-0.10	-0.47	0.48	-0.25	-0.03	0.00	0.26	0.19	0.19	0.01	0.26	0.55	0.17
chrXII	224478	224537	.	0.37	0.64	0.00	0.25	0.31	-0.25	0.33	0.37	0.00	-0.26	0.15	0.06	0.30	0.29	-0.84	0.02
chrI	46461	46505	.	-0.20	-0.48	-0.08	-0.22	-0.19	-0.09	-0.12	0.20	-1.25	0.19	-0.01	-0.42	-0.08	-0.57	0.67	0.11
chrII	517206	517265	.	0.13	0.11	0.00	-1.34	-1.49	-0.90	-0.29	0.21	0.00	-0.09	-0.18	-0.26	0.17	0.30	-0.43	-0.61
chrIX	345229	345288	.	-1.31	-0.15	0.00	0.16	0.24	-0.43	-0.14	-0.37	0.00	-0.65	-0.23	-0.11	-0.15	-0.79	-1.68	-0.01
chrVI	49292	49346	.	-0.05	0.06	0.00	0.27	-0.41	0.94	-0.05	0.46	0.00	0.27	0.06	0.06	0.59	0.13	0.27	0.14
chrIII	216327	216371	.	0.41	0.07	0.00	0.19	0.26	-0.13	0.16	-0.19	0.00	-0.30	0.08	0.19	-0.07	0.35	-0.56	0.00
chrVII	4602	4659	.	-0.29	0.00	0.00	0.00	-0.72	0.00	0.00	0.05	-0.73	0.34	0.22	0.42	0.00	-1.34	0.00	0.00
chrIV	316280	316324	.	0.33	0.34	0.00	0.04	0.33	-0.22	0.16	-0.07	0.00	0.17	0.49	0.48	0.23	-0.32	0.07	0.37
chrVII	79103	79162	.	0.07	-0.87	0.00	-0.23	-0.14	0.11	-0.26	-0.01	0.00	0.04	0.06	-0.41	-0.29	0.60	0.13	0.41
chrIII	220315	220374	.	-0.52	0.29	0.00	0.08	0.29	-0.12	-0.13	-0.27	0.00	-0.48	-0.44	0.36	-0.26	0.05	-0.63	-0.17
chrV	546969	547020	.	0.26	-0.28	0.00	-0.10	0.02	0.05	0.19	0.07	0.00	0.43	0.26	0.08	0.08	0.27	0.25	0.83
chrIII	267914	267966	.	1.37	-1.08	0.00	0.81	1.05	1.34	1.03	1.19	0.74	1.14	0.99	-0.99	1.03	-0.99	1.44	-1.05
chrXIV	202059	202118	.	0.34	0.11	0.00	0.27	-0.10	0.29	0.14	0.12	0.00	0.45	0.21	0.12	0.18	0.19	0.42	-0.32
chrXV	618192	618240	.	0.10	-0.11	0.00	0.49	0.23	0.38	0.46	0.09	0.00	0.16	0.11	0.15	0.17	0.50	0.24	0.88
chrIV	319274	319322	.	-0.17	-0.22	-0.26	-0.29	-0.17	-0.60	-0.21	-0.29	0.00	-0.17	0.04	0.24	-0.12	-0.20	-0.49	-0.35
chrXVI	502037	502084	.	0.19	0.15	-0.58	0.20	0.29	-0.02	0.01	-0.05	0.00	-0.16	0.01	0.06	-0.05	0.51	0.18	-0.55
chrIV	1255084	1255134	.	-0.01	0.06	-0.01	-0.49	-0.71	0.27	-0.34	-0.20	0.00	-0.45	-0.29	-0.03	-0.16	0.40	-0.16	-0.60
chrX	377979	378038	.	-0.79	0.05	0.00	0.30	0.35	-0.14	0.14	0.07	0.00	-0.16	0.03	0.11	0.22	0.64	-0.87	0.35
chrVII	817983	818042	.	0.38	-0.16	0.39	-0.01	-0.15	0.04	0.40	0.48	0.00	0.21	0.00	-0.04	0.12	0.11	0.64	-0.55
chrIV	355265	355324	.	0.07	0.88	0.00	-0.06	-0.28	0.78	0.15	-0.14	0.00	-0.98	-0.93	0.43	-0.16	1.46	0.34	0.34
chrXV	601685	601744	.	-0.32	-0.49	0.00	-0.56	-0.63	-0.45	-0.28	-0.06	0.00	0.07	0.09	-0.17	-0.55	-0.40	-0.35	-0.13
chrXVI	456138	456190	.	-0.22	-0.04	0.00	0.25	0.26	0.04	0.26	0.18	0.00	0.35	0.18	-0.03	0.31	0.19	-0.25	0.50
chrXVI	403339	403390	.	-0.01	0.07	-0.18	-0.39	-0.18	-0.26	-0.03	-0.08	0.00	0.03	-0.24	0.31	-0.23	-0.38	0.34	-0.17
chrXVI	549437	549496	.	-0.18	-0.19	0.00	-0.12	-0.14	-0.34	-0.04	0.22	0.00	-0.01	0.04	-0.06	-0.18	-0.71	-0.58	-0.60
chrXVI	404244	404291	.	0.24	0.15	-1.05	0.06	0.26	-0.00	-0.13	-0.31	0.00	0.04	-0.30	-0.10	-0.27	-0.03	0.64	0.68
chrIII	303114	303171	.	0.86	0.07	0.15	-0.03	-0.41	1.04	0.33	0.39	0.89	0.54	0.24	0.22	0.18	-0.00	1.10	-0.30
chrIV	377468	377527	.	-0.08	-0.16	0.00	0.14	-0.54	0.74	-0.30	-0.04	0.00	-0.25	-0.36	-0.23	0.12	-0.73	-0.25	-0.39
chrVI	57492	57547	.	-0.21	0.01	0.00	-0.20	-0.47	0.14	-0.21	-0.56	0.00	-0.65	-0.75	-0.11	-0.39	-0.15	-0.04	-0.34
chrXVI	478540	478593	.	0.43	-0.16	0.00	0.24	-0.35	0.70	0.00	0.21	0.00	0.49	0.06	-0.15	0.40	-0.30	0.40	0.21
chrVI	247103	247155	.	0.26	0.29	0.00	0.19	-0.06	0.74	0.20	0.12	0.00	0.17	0.45	0.01	0.24	0.44	0.74	0.01
chrVII	10601	10660	.	-0.10	-0.05	0.00	-0.23	-0.12	-0.09	0.17	0.08	0.00	0.19	0.09	-0.15	-0.02	-0.28	-0.03	0.15
chrIV	342973	343024	.	0.37	0.38	0.86	0.19	0.44	-0.02	0.29	0.18	0.00	0.23	0.06	0.66	0.18	1.15	0.79	1.39
chrIV	1249181	1249240	.	0.73	-0.00	0.00	0.13	0.04	0.43	0.21	0.40	0.00	0.62	0.63	0.54	0.27	0.25	0.95	0.53
chrXV	673785	673844	.	-0.09	0.00	0.00	-0.03	-0.18	0.34	-0.10	0.05	0.00	-0.04	-0.30	-0.34	0.10	0.05	0.32	-0.96
chrIII	229115	229174	.	-0.68	0.22	0.00	0.51	0.50	-0.01	-0.08	-0.62	0.81	-0.65	-0.25	0.20	-0.07	0.52	-0.53	-0.24
chrV	567065	567124	.	-0.28	-0.50	0.00	0.42	0.31	-0.34	0.42	0.07	0.00	0.24	0.42	-0.76	0.31	-0.12	-0.90	-0.02
chrIV	355780	355824	.	-0.16	1.06	0.04	0.14	0.05	0.95	-0.09	-0.18	0.00	-0.95	-0.79	0.61	-0.49	1.35	0.53	0.81
chrII	498307	498353	.	0.11	-0.06	-1.08	-0.27	0.10	-0.51	-0.28	-0.30	0.00	0.14	0.07	-0.04	-0.17	-0.68	0.12	-0.04
chrII	487318	487364	.	-0.99	0.35	-0.33	-0.07	0.17	-0.07	-0.09	-0.10	0.00	-0.31	-0.13	0.19	-0.03	0.12	-0.62	-0.64
chrVI	201795	201854	.	-1.34	-0.06	-0.50	-0.15	0.12	-0.48	-0.09	-0.50	0.00	-0.58	-0.08	0.03	-0.01	-0.31	-1.56	-0.62
chrXVI	523738	523796	.	0.11	0.53	-0.31	-0.13	0.22	-0.28	0.38	0.20	0.00	-0.03	0.04	0.14	-0.12	0.36	0.04	-0.56
chrI	29845	29904	.	0.36	0.67	0.35	0.51	0.57	0.45	0.54	0.61	0.00	0.33	0.12	0.48	0.45	0.70	0.38	0.08
chrXV	634585	634644	.	-0.05	-0.73	0.00	0.19	-0.38	0.65	-0.13	0.06	0.00	0.25	-0.22	-0.65	-0.16	-0.80	-0.22	0.07
chrIV	444113	444172	.	0.19	0.88	0.00	0.49	0.57	0.14	0.34	0.04	0.00	-0.36	-0.37	0.52	0.22	0.71	0.15	0.16
chrXII	159515	159574	.	-0.79	-0.15	-0.57	-0.16	0.08	-0.82	-0.03	-0.04	0.24	-0.17	-0.17	-0.13	-0.01	-0.14	-1.30	-0.36
chrXVI	495336	495395	.	0.13	0.13	0.00	-0.30	-0.16	-0.20	-0.09	-0.08	-0.16	-0.01	-0.15	0.12	-0.02	-0.35	0.24	-0.02
chrXV	655685	655744	.	-0.50	-0.22	0.43	-0.19	0.08	-0.20	-0.15	-0.17	0.00	-0.14	0.07	-0.17	-0.05	-0.24	-0.43	0.66
chrXVI	524737	524796	.	0.04	-0.06	0.00	-0.34	-0.23	-0.67	-0.18	-0.39	0.00	-0.29	-0.64	-0.30	-0.09	-0.70	-0.12	-1.15
chrVI	77195	77249	.	-0.30	-0.86	0.00	-0.28	-0.54	-0.23	-0.68	-0.43	0.03	0.16	-0.15	-0.67	-0.10	-0.35	-0.57	-0.60
chrIV	453416	453471	.	0.26	-0.16	0.47	0.32	0.46	0.04	0.21	-0.03	0.00	-0.08	-0.13	-0.18	0.11	-0.41	0.07	-0.36
chrXVI	529241	529289	.	-0.04	-0.17	0.30	-0.25	-0.18	-0.06	0.00	0.19	-0.49	0.15	-0.26	-0.13	-0.26	0.36	0.64	-0.55
chrVI	53598	53647	.	0.04	-0.73	0.00	0.46	0.16	0.90	-0.12	0.06	0.00	-0.09	-0.05	-0.55	-0.38	-0.24	0.56	-0.03
chrXVI	427037	427096	.	0.05	-0.04	-0.88	-0.08	0.10	-0.40	-0.13	-0.31	0.00	-0.05	0.12	-0.23	-0.11	-0.89	-0.34	-0.02
chrIII	134884	134933	.	-0.72	0.10	0.00	0.30	0.41	0.04	0.18	0.07	0.00	0.15	0.33	0.20	0.08	-0.24	-0.73	0.34
chrVI	51992	52044	.	0.14	-0.30	-0.68	-0.05	-0.56	0.46	-0.14	0.02	0.00	-0.01	0.05	-0.26	-0.09	-1.04	0.19	-0.28
chrVIII	533312	533371	.	0.65	0.01	0.00	-0.35	-0.55	0.54	0.51	0.82	0.00	0.60	0.49	0.37	0.27	0.02	1.39	0.08
chrXIV	195766	195810	.	-0.47	-0.41	0.00	-0.85	-0.63	-0.37	-0.24	-0.30	0.00	0.04	-0.06	-0.17	0.35	-0.62	-0.27	-0.60
chrXV	666085	666144	.	0.32	-0.01	0.47	-0.26	-0.34	-0.08	0.17	0.21	0.00	0.18	0.46	0.03	-0.02	0.02	0.63	0.46
chrXI	518751	518810	.	-0.87	-0.53	0.40	0.47	0.49	0.04	-0.17	-0.35	-0.39	-0.33	-0.61	-0.49	-0.04	-0.25	-0.61	0.23
chrIV	371468	371516	.	0.59	0.09	-0.44	0.67	-0.09	1.15	0.04	0.29	1.36	0.12	0.17	-0.04	0.12	-0.38	0.89	-0.16
chrIII	146587	146641	.	0.49	0.20	-0.60	-0.37	0.02	-0.18	0.03	-0.13	0.00	0.31	0.06	0.21	-0.11	-0.65	0.56	0.55
chrIII	11501	11560	.	0.49	0.06	0.00	-0.35	-0.94	0.83	-0.11	0.20	0.00	0.18	0.09	0.13	0.08	-0.32	0.78	-0.87
chrIII	43201	43260	.	-0.74	0.14	0.00	0.51	0.53	-0.32	0.23	-0.03	0.00	-0.31	0.04	0.00	0.08	0.68	-1.82	0.78
chrIII	79803	79853	.	-0.44	-0.03	0.00	0.33	0.36	-0.18	-0.03	-0.19	0.00	-0.44	-0.42	0.09	0.32	0.26	-1.10	0.08
chrXVI	688237	688296	.	0.35	0.43	0.00	0.03	0.48	-0.21	0.26	0.23	0.00	0.19	0.36	-0.02	0.25	0.79	-0.42	0.35
chrXIV	72438	72485	.	0.31	-0.21	0.14	-0.53	-0.22	-0.64	-0.01	-0.13	0.00	-0.05	-0.04	0.31	-0.23	-0.67	0.15	-0.20
chrXI	520051	520105	.	-0.14	-0.96	1.47	0.33	0.49	0.23	-0.15	0.05	0.00	0.21	0.19	-0.78	0.05	-0.79	-0.44	-0.64
chrIV	336768	336820	.	0.26	0.36	0.00	0.18	0.47	-0.25	-0.00	-0.09	0.00	-0.20	-0.03	0.35	0.04	0.25	-0.36	-0.01
chrIV	1247981	1248040	.	0.34	0.82	0.00	0.00	-0.11	0.02	0.20	0.09	0.00	0.44	0.54	0.31	0.14	0.33	0.26	-0.07
chrI	36945	36998	.	0.01	0.93	-0.43	-0.13	-0.20	-0.11	-0.08	-0.07	0.00	-0.09	-0.28	0.37	0.08	-0.00	-0.16	-0.42
chrXVI	530744	530795	.	-0.07	0.26	-0.17	-0.47	-0.39	-0.01	-0.36	0.04	-0.22	-0.35	-0.30	0.20	-0.43	-0.53	-0.12	-0.12
chrXIV	199468	199515	.	-0.50	-0.39	0.68	-0.22	-0.24	-0.23	-0.50	-0.50	0.00	-0.14	-0.17	-0.18	-0.23	-0.24	-0.27	-0.49
chrVI	213297	213347	.	0.19	-0.50	0.85	-0.26	0.08	-0.55	-0.30	-0.31	0.00	-0.17	0.07	-0.50	-0.22	-0.88	0.05	-0.08
chrVII	35808	35859	.	0.40	-0.50	0.67	0.16	0.00	0.82	0.13	0.74	0.00	0.47	0.23	-0.47	0.42	-0.30	0.73	0.14
chrIV	442513	442572	.	-0.05	0.59	0.00	0.48	0.27	-0.10	0.36	-0.39	0.00	-0.26	0.05	0.30	0.26	-0.24	-0.59	-0.41
chrXVI	481337	481396	.	-0.41	-0.28	0.00	0.17	-0.38	0.29	-0.69	-0.54	0.00	-0.56	-0.37	-0.40	-0.14	-0.57	-0.56	-0.52
chrV	306846	306890	.	0.34	0.61	0.00	0.16	0.42	0.37	-0.03	0.04	0.00	-0.18	-0.08	0.62	-0.09	0.71	0.69	0.95
chrIV	327965	328024	.	-1.56	-0.20	0.00	0.08	0.29	-0.40	0.07	-0.27	0.00	-0.51	-0.23	0.13	-0.21	-0.10	-1.44	-0.27
chrXII	161119	161168	.	0.28	0.01	0.00	0.27	0.19	-0.11	-0.02	0.09	0.00	-0.09	0.35	0.07	0.04	0.46	-0.30	0.03
chrX	360184	360228	.	0.19	-0.05	0.00	-0.51	-0.14	-0.54	-0.34	-0.20	0.00	-0.01	-0.16	-0.15	0.10	-0.40	-0.32	-0.16
chrIII	242614	242665	.	0.46	0.14	0.00	-0.23	0.27	-0.11	-0.29	-0.00	0.00	0.00	0.20	0.07	-0.07	0.13	0.59	-0.13
chrXVI	481640	481684	.	0.53	0.06	-0.56	0.35	-0.41	0.95	0.03	0.11	-0.30	-0.17	-0.16	-0.04	0.06	0.62	0.62	0.51
chrVII	55602	55646	.	0.13	-0.35	0.00	-0.46	-0.06	-0.50	-0.46	-0.16	0.00	0.01	-0.10	0.14	-0.13	-0.02	0.30	0.28
chrI	43650	43696	.	-0.09	-0.56	0.00	-0.38	-0.29	-0.39	-0.47	-0.41	0.65	-0.24	-0.48	-0.50	-0.08	-0.48	-0.23	-0.26
chrXVI	569637	569696	.	-0.35	-0.44	-0.40	-0.31	-0.06	-1.15	-0.15	-0.35	0.79	-0.33	-0.34	-0.23	0.10	-0.38	-1.26	-0.49
chrV	545666	545714	.	0.94	-0.13	0.00	0.12	0.10	0.52	0.19	0.24	0.43	0.28	0.32	-0.08	0.12	-0.15	0.92	0.12
chrII	495906	495965	.	-0.22	-0.24	0.00	-0.40	-0.31	-0.65	-0.44	-0.69	0.00	-0.45	-0.18	-0.21	-0.45	-0.09	-0.61	-0.57
chrXVI	682637	682696	.	0.11	0.43	-0.91	0.05	0.47	0.02	0.31	0.25	0.00	0.35	0.91	0.17	0.07	-0.54	0.05	0.08
chrIV	387969	388017	.	0.06	0.13	-0.51	-0.36	-0.34	0.01	-0.20	0.12	0.27	0.12	-0.08	-0.01	-0.09	-0.00	0.14	0.09
chrIV	310666	310717	.	0.16	0.59	-0.04	0.13	0.13	0.04	-0.06	-0.07	0.00	0.10	0.02	0.28	-0.12	0.58	0.51	0.26
chrVI	259196	259254	.	-0.06	-0.20	0.62	-0.08	-0.02	0.26	0.34	0.37	-0.15	0.20	-0.01	0.05	0.00	-0.45	0.04	0.15
chrX	201762	201821	.	-0.52	-0.13	0.05	-0.35	-0.19	-0.52	0.23	-0.07	0.00	-0.12	0.01	0.14	0.17	-0.04	-0.48	0.35
chrIV	1249482	1249537	.	0.37	-0.31	0.00	-0.21	-0.27	0.11	-0.09	0.35	0.00	0.35	0.34	0.01	0.05	-0.34	0.41	0.33
chrIX	341729	341786	.	-1.76	0.81	0.00	0.53	0.38	0.28	0.55	0.29	0.00	-0.32	-0.01	0.52	0.41	1.33	-0.78	0.28
chrIV	410875	410924	.	-0.57	0.08	0.00	0.72	0.72	0.24	0.00	-0.14	1.71	0.14	0.30	0.15	0.10	0.11	-0.44	0.42
chrI	20943	20987	.	1.23	0.69	0.00	0.49	0.20	1.13	0.90	0.86	0.00	0.71	0.66	0.56	0.83	0.32	1.72	0.56
chrIV	338965	339024	.	-0.23	0.14	0.00	-0.02	0.15	-0.87	-0.33	-0.37	0.00	-0.31	-0.35	0.08	-0.52	0.18	-0.71	0.92
chrIX	374430	374479	.	-0.13	-0.16	-0.28	-0.32	-0.37	-0.14	-0.13	-0.29	0.00	-0.11	-0.53	-0.14	0.11	-0.87	0.12	-0.21
chrIII	222019	222065	.	-0.97	0.75	0.00	0.44	0.49	0.20	-0.14	-0.27	0.00	-0.33	0.05	0.68	-0.19	0.30	-0.74	-0.77
chrIV	325765	325824	.	-0.34	0.25	-0.78	0.29	0.69	0.02	-0.02	-0.38	0.00	-0.47	-0.14	0.20	-0.04	-0.29	-0.45	-0.02
chrIV	444813	444862	.	-0.60	0.21	-0.49	0.35	0.53	-0.35	0.23	-0.14	-0.38	-0.66	-0.62	0.49	0.10	-0.35	-1.00	-0.06
chrVII	42502	42558	.	-0.12	-0.12	0.00	-0.03	-0.45	1.12	-0.14	0.27	0.00	0.30	0.22	-0.15	0.40	0.30	0.49	-0.49
chrIII	237015	237074	.	0.36	-0.10	0.00	0.07	0.15	-0.43	0.16	0.09	0.00	0.37	0.35	-0.11	0.03	0.83	-0.07	-0.09
chrIII	246416	246470	.	0.24	-0.15	0.17	-0.43	-0.04	0.28	-0.22	0.14	-0.27	0.10	0.01	-0.08	-0.23	-0.01	0.61	0.13
chrXII	131115	131174	.	0.10	0.03	0.00	0.32	0.55	-0.06	-0.12	-0.08	0.00	0.30	0.19	-0.29	0.19	0.06	0.11	0.20
chrXII	213378	213437	.	-0.20	0.03	0.00	-0.70	-0.38	-1.12	0.05	-0.13	0.00	0.02	-0.09	-0.39	-0.47	-0.24	0.03	-0.38
chrIV	325867	325913	.	-0.32	0.46	0.35	0.57	0.86	0.14	0.35	-0.08	0.00	-0.37	0.00	0.56	0.21	0.15	-0.70	0.60
chrXV	615286	615340	.	0.17	0.18	0.00	0.12	0.07	0.43	0.06	0.19	0.00	-0.06	0.07	0.23	0.03	0.58	0.46	0.06
chrXIV	91430	91489	.	-0.84	0.00	0.00	0.40	0.33	0.07	0.10	0.16	0.00	-0.02	0.35	-0.29	-0.02	0.73	-0.51	-0.02
chrVI	247696	247755	.	0.01	-0.44	0.00	-0.05	-0.41	0.35	-0.13	-0.04	0.00	-0.15	-0.32	-0.30	-0.11	-0.20	-0.07	0.28
chrVI	252397	252454	.	-0.15	-0.77	0.00	0.12	-0.24	0.12	-0.10	-0.17	0.00	-0.39	-0.34	-0.48	-0.10	-0.44	-0.18	-0.66
chrXVI	559342	559389	.	-0.11	0.00	0.00	0.09	-0.03	-0.32	-0.02	-0.50	0.00	-0.54	-0.11	0.03	-0.14	-0.60	-0.72	0.27
chrXI	513861	513910	.	0.12	-0.19	0.04	0.29	0.40	0.19	0.04	-0.36	0.00	-0.27	0.03	-0.04	0.06	-0.12	0.17	-0.39
chrXVI	404837	404896	.	-0.13	0.32	0.00	0.09	0.22	-0.55	-0.23	-0.56	-0.07	-0.52	-0.60	0.05	-0.30	0.66	0.26	0.31
chrV	300130	300183	.	-0.48	0.76	0.00	0.19	0.75	0.13	0.42	-0.32	0.00	-1.04	-1.24	0.87	0.21	0.50	0.24	0.27
chrVI	239895	239954	.	0.15	-0.09	0.00	0.39	-0.35	0.72	0.11	0.26	0.00	0.12	0.17	0.06	0.25	-0.24	0.38	0.21
chrIV	442413	442472	.	0.39	0.76	-0.84	0.48	0.39	0.13	0.43	0.09	0.00	0.30	0.34	0.70	0.14	0.48	-0.39	0.01
chrV	265330	265386	.	-0.29	-0.09	0.31	-0.19	-0.18	0.34	-0.35	-0.20	0.00	-0.36	-0.48	-0.17	-0.34	0.59	0.23	1.27
chrII	477217	477261	.	0.76	0.71	0.42	0.39	0.74	0.55	-0.02	0.10	0.00	0.04	0.03	0.17	0.04	1.34	1.25	1.28
chrVI	207495	207554	.	-0.42	-0.22	0.00	-0.00	0.29	-0.76	-0.04	-0.21	-0.60	-0.42	-0.49	-0.13	-0.43	-0.08	-0.92	0.02
chrIII	299514	299573	.	0.19	-0.18	0.00	-0.03	-0.39	0.79	0.09	0.10	0.00	-0.09	-0.08	-0.56	0.37	0.08	0.47	-0.65
chrXVI	491238	491292	.	0.35	0.10	0.00	0.13	0.13	0.79	0.07	0.15	-0.16	-0.24	-0.06	0.15	-0.05	0.18	0.76	0.14
chrVI	204995	205053	.	0.14	0.44	0.00	0.22	0.37	-0.11	-0.34	-0.31	0.00	-0.32	0.01	0.06	-0.60	0.29	-0.43	0.14
chrXII	223478	223531	.	-0.17	-0.25	0.00	0.38	0.50	-0.74	0.09	0.13	0.00	0.35	0.41	-0.20	0.41	-0.57	-1.16	0.09
chrV	296429	296481	.	0.27	0.43	0.46	0.13	0.08	-0.00	-0.18	-0.10	0.00	-0.62	-0.46	0.17	-0.20	-0.03	0.07	0.26
chrII	511006	511065	.	-0.35	-0.44	0.00	-0.57	-0.36	-0.06	0.12	0.19	0.00	0.01	-0.06	-0.15	-0.05	-0.40	0.12	-0.35
chrXV	607785	607844	.	-0.07	-0.55	0.00	-0.02	-0.15	-0.05	-0.04	0.00	0.00	0.17	0.02	-0.70	-0.30	-0.57	0.39	0.31
chrIV	451413	451472	.	-0.20	-1.02	0.00	-0.07	0.33	-0.68	-0.17	-0.34	0.00	0.25	0.02	-0.77	-0.19	-0.58	-0.41	-0.88
chrIII	60905	60960	.	0.31	-0.08	-0.45	-0.07	0.10	-0.45	-0.20	-0.33	0.00	-0.15	0.12	-0.05	-0.20	0.48	0.31	0.61
chrXV	586785	586836	.	0.15	-0.11	-0.49	0.35	-0.35	0.98	0.10	0.34	0.00	0.47	0.50	-0.06	0.09	0.04	0.71	0.33
chrI	43455	43499	.	0.04	-0.21	0.00	-0.27	-0.12	-0.31	-0.23	-0.10	0.00	0.29	-0.16	-0.43	0.00	0.11	-0.33	-0.07
chrVII	60802	60861	.	-0.31	0.15	0.00	-0.42	-0.15	-1.42	-0.02	-0.18	0.79	-0.21	-0.29	0.03	-0.26	-0.40	-1.09	0.70
chrIII	262814	262873	.	0.11	0.56	0.00	0.31	0.02	0.54	-0.26	-0.39	-1.63	-0.50	-0.52	-0.37	-0.10	0.41	0.49	0.58
chrXV	620586	620637	.	0.33	-0.31	0.00	0.09	-0.06	0.35	-0.50	0.05	0.00	0.26	0.09	-0.24	-0.14	-0.28	-0.04	-0.01
chrIV	356765	356824	.	0.04	0.41	0.00	0.20	-0.01	0.73	-0.20	-0.26	0.00	-0.50	-0.45	0.41	-0.34	0.56	0.49	0.99
chrX	480015	480074	.	-0.07	-0.35	0.00	-0.14	-0.09	-0.13	-0.13	-0.08	-0.44	-0.13	0.02	-0.37	0.17	-0.68	-0.27	-0.34
chrV	286130	286180	.	-0.99	0.08	-0.27	0.22	0.42	0.00	-0.23	-0.23	0.00	-0.44	-0.34	0.25	-0.14	0.54	-0.86	0.12
chrXV	657485	657544	.	-0.26	-0.67	0.00	-0.52	-0.15	-0.46	-0.19	-0.34	0.00	-0.11	-0.15	-0.61	-0.08	-1.27	-0.38	-0.38
chrIII	243914	243973	.	0.25	-0.05	0.00	-0.37	-0.21	-0.17	-0.20	0.04	1.58	0.23	0.21	0.20	-0.23	-0.02	0.51	0.29
chrIII	151484	151543	.	-0.21	-0.67	0.00	0.20	0.74	0.20	0.46	0.40	0.00	0.30	0.29	0.07	0.02	-0.13	-0.28	1.57
chrXVI	714138	714189	.	-0.06	-0.42	-0.21	-0.20	-0.72	0.39	-0.20	0.01	0.00	-0.15	-0.13	-0.13	-0.12	-0.14	0.37	-0.37
chrXI	458178	458233	.	0.11	0.58	0.00	0.34	0.26	0.21	0.40	0.25	0.00	-0.14	-0.07	0.38	0.24	0.44	0.57	0.12
chrIII	9201	9260	.	0.81	1.68	0.00	0.50	-0.64	2.11	0.00	0.80	0.25	0.38	0.44	-0.42	0.03	0.00	0.75	0.63
chrXII	214478	214537	.	0.25	0.04	0.00	-0.12	0.32	-0.20	-0.03	-0.08	0.00	-0.04	-0.00	-0.17	0.05	-0.05	0.56	-0.21
chrII	508306	508359	.	0.07	0.07	0.32	-0.51	-0.32	0.02	0.11	0.29	0.00	0.17	0.06	0.10	-0.15	-0.37	0.48	-0.18
chrIV	451822	451872	.	0.41	-0.74	-0.16	0.05	-0.10	-0.52	0.06	-0.32	-0.97	0.06	-0.08	-0.77	-0.19	-0.89	-0.38	-0.77
chrXI	506652	506696	.	0.67	0.11	-0.46	-0.01	0.23	-0.09	0.15	-0.07	0.00	0.40	0.24	-0.10	-0.10	-0.08	0.55	0.24
chrIII	72406	72460	.	-1.79	-1.32	-0.19	0.56	0.84	0.33	0.57	0.58	0.00	0.20	0.21	-1.03	0.45	-0.61	-0.72	-0.85
chrVII	75503	75562	.	-0.08	0.54	0.00	0.02	0.15	0.41	0.31	0.06	0.85	0.52	0.41	0.40	0.22	-0.54	0.72	-0.03
chrIV	445213	445272	.	-0.97	0.19	0.00	0.22	0.45	-0.65	0.35	-0.11	0.00	-0.62	-0.61	0.48	0.32	0.43	-0.92	0.10
chrXV	632391	632437	.	-0.12	-0.12	-0.67	0.47	-0.06	0.86	0.14	0.33	0.00	0.38	0.18	-0.04	0.04	0.07	0.47	0.50
chrXVI	844480	844539	.	0.29	0.81	0.00	0.28	0.16	0.33	0.36	0.56	0.00	0.09	0.34	0.48	0.00	0.86	0.56	0.22
chrVII	56011	56061	.	0.11	0.17	0.00	0.05	0.18	0.01	-0.40	-0.33	0.00	-0.12	-0.33	0.30	-0.44	0.56	0.59	0.01
chrIV	391668	391727	.	-0.18	-0.42	0.00	-0.29	-0.04	-0.07	0.03	-0.00	0.00	0.29	0.07	-0.16	-0.09	0.52	0.22	0.05
chrIX	340634	340688	.	-1.40	-0.10	0.00	0.17	0.20	-0.09	-0.01	-0.26	0.00	0.06	-0.12	0.18	0.14	-0.32	-0.78	0.29
chrVI	51491	51550	.	-0.23	-0.62	0.41	-0.04	-0.59	0.33	0.04	0.11	0.00	0.22	-0.06	-0.17	0.20	-0.36	-0.05	-0.22
chrXI	507657	507707	.	0.61	0.68	-0.09	0.23	0.32	0.20	0.37	0.35	0.00	0.59	0.44	0.68	0.20	0.56	0.85	0.58
chrXIV	182159	182218	.	-0.11	-0.33	0.44	-0.29	-0.61	0.23	-0.35	0.06	-0.85	-0.29	-0.38	-0.08	-0.45	0.39	0.29	-0.33
chrVII	2801	2860	.	0.00	-0.60	0.00	0.00	0.00	-0.17	0.00	0.00	0.00	0.00	0.00	0.00	0.00	-2.87	0.00	0.00
chrXV	637185	637244	.	0.22	0.05	0.09	0.37	-0.25	1.21	0.27	0.43	0.00	0.51	-0.03	0.00	0.60	0.46	0.58	-0.02
chrXVI	430937	430991	.	-0.20	-0.34	0.12	-0.26	-0.13	-0.57	-0.28	-0.25	0.00	-0.05	0.04	0.00	-0.17	0.16	-0.27	-0.14
chrXV	646985	647044	.	-0.27	-0.13	0.00	-0.50	-0.72	-0.32	-0.21	-0.10	0.00	-0.15	-0.34	0.18	-0.31	-0.65	-0.25	-1.97
chrIII	65404	65460	.	0.21	0.55	0.00	0.33	0.62	-0.01	-0.11	-0.12	0.00	0.06	0.04	0.45	-0.29	-0.44	0.01	-0.07
chrIV	1240084	1240140	.	-0.17	0.60	0.00	-0.03	0.23	-0.05	-0.00	-0.15	0.00	-0.41	-0.23	0.30	-0.13	0.83	-0.18	0.82
chrXVI	484247	484292	.	0.49	0.41	0.00	0.73	0.07	1.25	-0.18	0.45	0.00	0.57	0.47	0.09	0.12	-0.57	0.71	-0.31
chrXII	156615	156674	.	-2.34	0.69	-0.20	-0.32	-0.30	-1.09	0.35	-0.08	-0.05	-0.53	-0.43	0.21	-0.23	0.70	-1.88	-0.32
chrIV	334266	334312	.	-0.18	0.25	-0.48	0.18	0.18	-0.15	-0.06	-0.00	0.00	-0.38	-0.01	-0.03	0.02	0.56	-0.87	0.16
chrIV	482416	482471	.	-0.34	0.65	0.50	0.48	0.65	-0.04	0.30	0.10	0.00	0.04	0.42	0.39	0.28	0.51	-0.61	0.12
chrXVI	505436	505495	.	-0.21	-0.33	0.00	0.29	0.43	-0.18	-0.06	-0.00	0.00	0.06	0.16	-0.79	0.09	0.02	-0.83	-0.24
chrIII	36801	36860	.	-2.02	-0.61	0.00	0.21	0.20	-0.85	-0.22	-0.34	-0.12	-0.62	-0.23	-0.29	-0.11	0.22	-2.07	0.55
chrVII	79603	79657	.	0.26	-0.21	0.00	-0.28	-0.20	0.44	-0.13	0.26	0.00	0.22	0.19	-0.18	-0.12	0.08	0.37	0.15
chrIII	117284	117343	.	-0.12	0.21	0.12	0.23	0.09	-0.40	0.18	-0.12	-1.83	0.08	0.25	0.13	-0.02	0.43	-0.44	-0.24
chrIII	11301	11360	.	0.29	-0.39	0.00	-0.05	-1.17	0.76	-0.41	-0.33	0.00	-0.25	-0.47	-0.07	0.01	-0.39	0.23	-0.97
chrVII	70402	70461	.	-0.83	-0.07	0.50	-0.36	-0.19	-0.91	-0.00	-0.28	0.00	-0.03	-0.32	-0.33	-0.23	-0.00	-0.91	0.16
chrIII	65612	65660	.	0.44	0.86	0.00	0.37	0.51	0.18	-0.10	0.01	0.00	0.23	0.32	0.47	-0.17	0.60	0.18	-0.27
chrIII	81902	81961	.	-0.53	0.07	-0.52	-0.00	0.34	-0.40	0.04	-0.15	0.00	-0.34	-0.06	0.05	0.01	-0.01	-1.16	0.47
chrII	468306	468365	.	-0.23	-0.47	0.00	-0.56	-0.45	-0.02	-0.25	-0.25	-0.45	0.18	-0.09	-0.32	-0.28	-0.21	0.13	-0.76
chrXII	139515	139574	.	-1.93	0.32	0.00	0.17	0.34	-0.63	0.32	0.09	0.00	-0.02	0.31	0.11	0.06	0.40	-1.59	0.74
chrII	490513	490561	.	-0.21	-0.36	-0.25	0.11	0.48	-0.15	-0.09	-0.01	0.00	0.12	0.34	-0.34	0.06	0.33	-0.64	0.48
chrI	11646	11703	.	0.72	-0.01	0.00	-0.02	-0.32	0.73	0.19	0.32	0.00	0.36	0.48	0.22	0.28	0.07	0.95	-0.01
chrXIV	108430	108489	.	0.33	-0.14	0.00	-0.13	-0.10	0.45	-0.35	-0.54	0.00	0.02	-0.07	-0.22	-0.55	-0.83	0.39	-0.21
chrXII	149915	149974	.	0.16	0.07	0.00	0.13	0.13	-0.93	0.17	-0.28	0.34	-0.23	-0.10	0.19	-0.07	0.10	-0.83	0.16
chrXVI	413637	413696	.	-1.21	-0.80	0.00	0.05	0.25	-0.48	-0.29	-0.26	0.00	-0.50	-0.13	-0.55	-0.10	-0.70	-1.45	-0.66
chrIII	84005	84061	.	0.69	0.17	-0.35	0.05	0.20	-0.09	0.42	0.44	0.00	0.58	0.46	0.12	0.27	0.30	0.66	-0.07
chrXVI	407244	407296	.	0.34	0.80	0.00	0.31	0.20	0.12	0.03	0.07	0.00	-0.40	-0.23	0.68	-0.20	1.08	0.28	0.89
chrV	445022	445074	.	0.21	0.05	0.00	0.00	-0.02	0.12	0.23	0.15	0.00	-0.01	0.06	-0.03	0.04	-0.10	0.04	-0.22
chrIV	363865	363924	.	0.08	-0.27	0.00	0.62	-0.13	0.89	-0.31	-0.02	0.00	-0.14	-0.18	-0.27	-0.07	0.35	0.26	-0.15
chrIII	62901	62953	.	1.01	0.07	0.00	-0.07	0.17	-0.31	0.02	0.02	0.00	0.67	0.40	0.13	0.28	-0.26	0.04	-0.01
chrXVI	404538	404590	.	0.33	0.46	0.00	0.28	0.34	0.13	-0.08	-0.07	0.28	-0.08	0.02	-0.01	-0.04	1.20	0.85	0.46
chrX	370990	371038	.	-0.60	0.14	0.20	-0.32	0.02	-0.33	-0.32	-0.42	0.51	-0.47	-0.12	0.19	-0.40	-0.46	-0.69	0.26
chrXVI	445437	445496	.	1.14	-0.19	0.00	0.12	-0.09	0.24	0.33	0.62	0.00	0.76	0.22	-0.39	0.17	-0.09	0.94	-0.82
chrV	564765	564824	.	0.39	0.59	0.00	0.14	0.48	-0.29	0.36	0.32	0.00	0.40	0.60	0.48	0.41	0.36	-0.36	-0.31
chrIV	465520	465565	.	-0.38	0.16	-0.69	0.49	0.62	0.51	-0.08	-0.21	0.00	-0.30	-0.01	-0.10	-0.14	-0.26	-0.03	-0.58
chrIII	31814	31860	.	-0.09	0.39	0.00	-0.02	0.41	-0.12	0.03	-0.20	0.00	-0.26	-0.15	0.58	-0.32	0.32	-0.61	-0.09
chrVII	1085215	1085270	.	-0.78	0.31	0.00	0.15	0.19	-0.29	0.17	-0.25	0.00	-0.24	-0.06	0.64	-0.20	0.11	-0.86	0.27
chrXVI	690541	690592	.	0.12	0.29	0.00	0.07	0.12	-0.21	0.11	-0.18	0.00	0.18	-0.09	0.26	-0.13	-0.47	0.21	0.47
chrVI	233095	233154	.	0.21	0.23	0.00	-0.13	-0.52	0.94	0.06	0.27	0.67	0.31	0.00	0.05	-0.09	0.60	0.39	0.12
chrVI	60696	60749	.	-0.28	-0.36	0.00	-0.31	-0.19	-0.05	-0.27	-0.16	-0.27	-0.05	-0.11	-0.34	-0.39	-0.30	-0.10	-0.71
chrXVI	409137	409196	.	-0.17	-0.35	0.00	-0.01	0.11	-0.65	-0.19	-0.40	0.00	0.01	-0.01	-0.41	-0.14	0.14	-0.68	0.13
chrIV	316080	316124	.	0.27	0.07	0.00	-0.17	0.34	-0.45	-0.19	-0.32	0.00	-0.14	0.20	-0.13	-0.12	-0.98	-0.11	-0.01
chrXV	613297	613343	.	0.20	0.11	-0.38	-0.42	-0.58	0.15	-0.13	0.05	-0.26	-0.06	-0.21	-0.06	-0.16	0.68	0.32	0.17
chrIII	312714	312773	.	0.29	0.31	0.00	-0.28	0.04	-0.48	0.04	-0.20	-1.00	0.22	0.15	0.29	0.03	-0.40	0.04	-0.10
chrXI	509857	509905	.	0.36	-0.12	0.63	-0.19	0.13	-0.42	-0.01	-0.20	0.00	-0.12	-0.08	0.14	-0.22	-0.46	-0.49	-0.66
chrVI	210102	210153	.	0.23	0.06	-1.05	-0.01	0.26	-0.38	-0.33	-0.42	0.00	0.04	-0.07	-0.00	-0.28	-0.29	0.04	0.72
chrXV	594785	594844	.	0.16	0.21	1.09	0.27	0.24	0.38	0.42	0.33	0.00	0.28	0.19	-0.16	0.47	0.43	0.38	0.20
chrXVI	531937	531993	.	0.25	0.50	-0.10	-0.27	-0.07	0.37	-0.07	0.07	0.00	-0.26	-0.05	0.49	-0.16	-0.19	0.18	-0.13
chrXVI	503736	503792	.	0.36	-0.17	0.00	0.38	0.33	0.03	0.25	0.09	0.00	0.19	0.26	-0.16	-0.00	-0.64	0.29	-0.05
chrXVI	435437	435496	.	0.70	0.50	0.00	-0.10	0.21	0.24	0.27	0.57	-1.16	0.58	0.40	0.44	0.24	0.25	1.06	0.26
chrIX	345029	345088	.	-1.25	-0.40	0.00	-0.14	0.11	-0.50	-0.18	-0.31	0.00	-0.58	-0.30	-0.31	0.12	-0.97	-1.21	-0.04
chrI	38945	39004	.	0.28	-0.19	0.00	-0.22	-0.10	-0.37	-0.23	-0.11	0.00	0.15	-0.05	-0.18	-0.15	0.25	0.07	0.27
chrVII	573450	573505	.	0.26	0.10	0.00	0.08	-0.01	-0.01	0.41	0.17	-1.12	0.24	0.16	0.08	0.25	0.10	0.22	0.21
chrVII	3701	3757	.	-0.47	0.10	0.00	0.39	0.41	-0.08	0.20	0.25	1.34	0.00	-0.37	-0.02	0.37	-1.06	-0.10	0.76
chrV	272829	272888	.	-0.01	0.23	0.00	-0.12	-0.04	-0.40	0.17	0.21	0.01	0.57	0.16	-0.04	-0.03	0.25	0.45	0.06
chrXV	670485	670544	.	0.79	0.26	0.00	0.17	-0.09	0.52	0.45	0.35	0.00	0.27	0.26	0.25	0.37	0.59	0.65	0.24
chrII	521306	521365	.	-0.04	-0.64	0.00	-0.34	-0.34	-0.11	-0.16	-0.25	0.00	-0.25	-0.10	-0.22	-0.12	-0.26	0.01	-0.59
chrXI	528051	528095	.	-0.00	-0.36	-0.25	-0.56	-0.46	-1.11	-0.03	-0.21	0.00	-0.08	-0.39	-0.24	-0.19	-0.34	-0.18	-0.31
chrV	555865	555924	.	-0.08	-0.03	0.00	-0.53	-0.10	-0.56	-0.19	-0.45	0.00	-0.10	0.09	-0.13	-0.35	0.28	-0.06	-0.21
chrV	268728	268787	.	0.32	0.33	0.00	0.29	0.15	0.50	0.19	0.11	0.00	0.09	-0.04	-0.03	0.29	0.64	0.62	0.57
chrXII	216182	216235	.	0.27	0.15	0.00	0.15	0.11	0.10	0.46	0.24	0.00	0.31	0.37	0.30	0.22	0.20	0.49	0.08
chrIII	62405	62451	.	0.21	-0.32	-0.40	-0.49	0.05	-1.16	-0.16	-0.49	0.00	-0.11	-0.24	-0.19	-0.24	0.41	-0.54	-0.30
chrII	483806	483865	.	-0.66	0.06	0.00	0.30	0.58	-0.09	0.08	-0.03	-0.14	0.04	0.16	0.14	-0.06	-0.09	-0.94	1.00
chrII	508706	508759	.	-0.20	-0.31	-0.31	-0.58	-0.68	-0.15	0.05	0.35	0.00	-0.21	-0.25	-0.12	-0.41	-0.11	0.10	-0.16
chrIII	32408	32454	.	0.03	0.82	0.00	0.43	0.58	-0.02	0.29	-0.19	0.00	-0.07	0.16	0.79	-0.10	0.35	-0.41	0.14
chrV	547067	547121	.	0.25	-0.46	-0.02	-0.14	0.09	-0.15	0.04	0.13	0.30	0.30	-0.01	0.03	0.15	0.28	-0.05	1.24
chrV	304341	304389	.	-0.22	-0.11	0.00	0.13	0.24	-0.04	-0.22	-0.12	0.00	-0.28	-0.02	0.03	-0.15	0.14	0.30	0.08
chrVI	196795	196854	.	-1.29	-0.54	-1.12	0.37	0.56	-0.02	-0.10	-0.26	0.00	-0.22	-0.14	-0.33	0.04	-1.01	-0.87	-0.43
chrXV	626485	626544	.	0.28	0.06	0.00	0.27	-0.32	0.27	0.01	0.20	0.00	-0.20	-0.13	-0.37	0.26	-0.71	0.55	-0.02
chrXVI	418041	418096	.	-2.10	0.68	0.00	0.43	0.56	0.05	0.47	0.28	-0.79	0.12	0.32	0.55	0.17	0.46	-0.95	0.74
chrXVI	443437	443496	.	0.05	-0.20	0.00	-0.07	0.17	-0.06	0.33	0.09	0.00	0.31	0.10	-0.37	0.09	-0.45	-0.10	0.21
chrIII	292214	292273	.	-0.03	-0.33	0.00	0.21	-0.97	0.66	-0.05	0.14	0.00	-0.12	-0.20	-0.10	-0.01	-0.29	0.28	-0.65
chrXI	535454	535509	.	-0.02	-0.22	0.00	-0.32	-0.28	-0.06	-0.07	-0.26	0.00	-0.11	-0.24	0.07	-0.15	-0.17	0.29	-0.15
chrXV	582786	582844	.	0.78	-0.33	-0.18	-0.11	-0.58	0.58	0.05	0.39	0.00	0.13	-0.11	-0.53	0.23	-0.34	0.20	-0.64
chrIII	293814	293873	.	0.64	0.55	0.00	0.35	-0.16	1.29	0.46	0.60	0.00	0.48	0.28	0.35	0.41	0.34	1.14	0.11
chrXII	225778	225837	.	-0.72	0.03	0.00	-0.02	0.03	-0.43	-0.04	-0.41	0.00	-0.45	0.08	-0.12	-0.19	-0.63	-1.50	-0.52
chrXV	673285	673344	.	0.70	0.24	0.00	-0.04	-0.44	0.26	0.40	0.75	0.00	0.67	0.52	0.14	0.09	0.06	0.58	-0.66
chrVI	228796	228852	.	0.21	0.10	0.00	-0.34	-0.82	0.37	-0.30	-0.06	0.00	-0.13	-0.07	-0.03	-0.01	-0.01	0.49	0.08
chrVI	234299	234351	.	0.16	0.13	0.00	0.34	-0.29	1.06	0.11	0.46	0.00	0.14	-0.04	-0.02	0.51	0.26	0.64	0.32
chrIV	437016	437072	.	-0.83	-0.03	0.00	0.32	0.34	-0.11	0.02	-0.30	0.00	-0.39	-0.11	-0.06	0.01	-0.23	-0.58	-0.30
chrXVI	456240	456296	.	-0.25	-0.26	0.00	-0.16	-0.03	-0.24	0.01	0.18	0.00	0.29	0.12	-0.35	0.14	0.12	-0.33	0.52
chrIII	230219	230273	.	-0.88	0.30	0.03	0.40	0.68	0.01	0.05	-0.62	0.00	-0.76	-0.70	0.33	-0.26	0.49	-0.68	1.07
chrVIII	91355	91414	.	-0.12	0.65	0.00	0.01	0.16	0.14	0.50	0.51	0.00	0.26	0.29	0.18	0.24	0.56	0.05	-0.20
chrXVI	551237	551296	.	-0.61	-0.65	0.00	-0.11	-0.09	-0.27	-0.13	0.07	0.49	0.06	0.14	-0.58	-0.28	-0.53	-0.51	-0.31
chrII	490810	490858	.	-0.01	-0.41	0.28	0.22	0.46	-0.01	-0.19	0.05	0.00	0.17	0.34	-0.12	-0.17	0.09	-0.43	0.22
chrXVI	698237	698296	.	0.04	-0.07	0.00	-0.07	0.14	-0.21	0.23	0.23	-0.54	0.26	0.07	-0.21	-0.04	0.45	-0.01	-0.54
chrVII	44001	44060	.	-0.28	-0.56	0.00	-0.39	-0.64	0.20	-0.06	0.35	0.00	0.04	-0.27	-0.13	-0.01	-0.72	0.14	-0.78
chrXII	369870	369914	.	-0.63	0.48	-0.61	0.27	0.35	0.41	-0.81	-0.70	0.13	-0.90	-0.48	-0.04	-0.62	0.71	-0.10	0.57
chrIV	346670	346724	.	0.34	-0.33	0.00	-0.60	-0.35	-0.25	-0.08	-0.20	0.00	-0.17	-0.23	0.03	-0.42	0.30	0.39	0.03
chrI	12145	12202	.	0.26	-0.60	-0.23	-0.75	-0.71	-0.20	-0.47	-0.11	0.00	-0.01	-0.01	-0.07	-0.11	-0.83	0.20	0.33
chrIX	359030	359086	.	-1.80	0.16	0.00	-0.04	-0.10	-0.49	0.07	-0.53	0.00	-0.60	-0.21	-0.16	-0.14	-0.34	-1.30	-0.41
chrXVI	575937	575996	.	0.31	0.44	0.00	0.39	0.34	-0.14	0.36	0.53	0.63	0.21	0.09	0.18	0.16	0.81	0.93	0.21
chrII	497507	497557	.	1.09	0.53	0.00	0.10	0.43	0.12	0.62	0.47	0.86	0.79	0.46	0.51	0.33	0.64	0.56	0.77
chrIII	53204	53253	.	-0.13	-0.74	0.00	-0.42	0.06	-0.89	-0.21	-0.47	0.22	0.18	-0.20	-0.59	-0.06	-1.17	-0.37	0.41
chrII	500511	500558	.	-0.06	-0.13	0.64	-0.58	-0.29	-0.54	-0.25	-0.28	0.00	-0.02	-0.02	-0.28	-0.33	-0.33	0.30	-0.30
chrII	519506	519558	.	-0.04	-0.33	0.00	-0.32	-0.42	0.11	0.00	-0.02	0.70	-0.03	-0.02	-0.10	-0.05	-0.21	0.22	-0.27
chrXVI	696747	696793	.	-0.10	-0.41	-0.03	-0.06	0.20	-0.23	0.23	-0.17	0.00	-0.23	-0.19	-0.17	-0.36	-0.16	-0.07	-0.26
chrII	512706	512763	.	0.23	-0.27	-0.58	-0.30	-0.53	0.62	-0.02	0.00	0.00	0.30	0.22	-0.12	-0.03	-0.54	0.37	0.28
chrXVI	473151	473196	.	-0.34	-0.29	0.00	-0.25	-0.36	0.12	-0.43	-0.35	0.00	-0.06	-0.09	-0.65	-0.05	-1.01	-0.15	-0.65
chrIII	143684	143743	.	0.43	0.41	0.41	-0.04	0.23	-0.04	0.38	0.32	-1.08	0.46	0.19	0.40	0.40	0.82	0.85	0.09
chrV	300630	300683	.	-0.90	0.64	0.00	0.05	0.27	-0.13	0.21	-0.07	0.00	-1.17	-1.41	0.76	-0.04	0.09	0.03	0.43
chrXVI	482637	482696	.	0.21	0.08	0.44	0.28	-0.28	0.77	0.14	0.36	0.00	0.35	0.08	0.03	0.34	-0.29	0.67	-0.02
chrXV	593985	594044	.	0.32	0.09	0.00	0.13	-0.19	0.61	-0.01	0.18	0.00	0.06	0.18	-0.20	0.18	0.53	0.82	-0.10
chrVII	82605	82655	.	0.47	-0.20	-0.46	-0.44	-0.33	0.69	-0.10	0.15	0.23	-0.06	-0.23	-0.01	0.01	-0.21	0.56	0.05
chrVII	43401	43460	.	0.29	0.31	0.00	-0.40	-0.64	0.45	-0.09	0.32	0.00	-0.29	-0.24	0.01	0.12	-0.11	0.15	-0.43
chrIII	116685	116741	.	0.30	1.07	0.00	0.34	0.64	0.03	0.45	0.04	0.00	0.12	0.28	0.59	0.18	0.88	0.19	0.62
chrV	267434	267487	.	-0.05	0.08	-0.17	-0.57	-0.55	-0.42	-0.56	-0.31	-0.77	-0.36	-0.42	0.01	-0.52	0.03	-0.02	-0.01
chrIV	1255881	1255940	.	0.41	0.07	0.00	-0.01	-0.02	0.49	0.05	0.28	0.00	0.26	0.39	0.20	0.21	-0.23	0.35	0.40
chrVI	62992	63051	.	-0.26	-0.06	0.00	-0.40	-0.63	-0.65	-0.27	-0.59	0.00	-0.57	-0.61	-0.05	-0.27	-0.63	-0.50	-0.82
chrVI	248000	248051	.	0.51	0.19	-1.08	0.45	-0.25	0.62	0.14	0.32	0.00	0.14	0.02	0.12	0.00	0.49	0.58	0.07
chrXII	358760	358814	.	-0.27	0.01	0.42	-0.16	0.19	-0.58	-0.29	-0.42	-0.12	-0.10	-0.06	0.38	-0.44	0.17	-0.01	-0.03
chrII	467506	467565	.	0.08	-0.43	0.00	-0.33	-0.41	0.41	-0.11	0.12	-0.80	0.53	-0.04	-0.32	-0.05	-0.45	0.39	-0.20
chrVII	53906	53956	.	0.77	0.58	0.19	-0.14	0.22	0.03	-0.01	0.30	0.00	0.17	-0.04	0.44	0.11	0.29	0.88	0.55
chrIII	138087	138139	.	0.84	-0.72	-0.04	0.74	0.59	0.25	0.20	0.33	0.00	0.51	0.36	-0.75	0.26	-0.51	-0.11	-0.39
chrII	476018	476062	.	-0.37	-0.23	0.56	-0.59	-0.19	-0.62	-0.36	-0.24	0.00	-0.04	-0.20	-0.21	-0.09	-0.14	-0.20	-0.12
chrVI	198410	198454	.	-1.62	0.14	-0.79	0.15	0.20	-0.13	0.16	-0.16	0.00	-0.20	-0.10	0.16	0.07	-0.52	-1.18	-0.23
chrXII	248678	248737	.	0.22	-0.66	0.00	-0.10	0.21	-0.46	0.14	-0.12	0.00	0.17	0.01	-0.82	-0.01	-0.62	0.08	-0.72
chrVI	80493	80552	.	0.39	-0.52	0.00	-0.00	-0.02	0.48	0.14	0.43	0.00	0.27	-0.01	-0.31	0.13	-0.19	0.43	0.07
chrVI	267197	267253	.	0.02	-0.14	0.20	0.45	-0.20	0.52	0.13	0.10	0.00	0.03	-0.22	-0.13	0.15	-0.93	0.13	-0.19
chrII	499006	499063	.	0.57	0.58	0.00	0.13	0.03	-0.34	0.31	0.01	-0.02	0.50	0.38	0.34	0.19	-0.46	0.03	-0.82
chrXVI	692737	692796	.	-0.08	-0.08	0.00	0.04	-0.02	-0.47	-0.23	-0.23	0.00	0.16	0.12	0.09	-0.40	0.12	-0.49	0.25
chrIV	367665	367718	.	-0.25	-0.70	-0.19	0.78	-0.31	0.82	0.07	0.28	0.00	0.42	-0.16	-0.29	0.19	0.07	0.17	0.30
chrVII	16301	16360	.	-0.04	0.11	0.46	0.12	0.05	-0.04	0.07	-0.32	0.00	-0.18	-0.13	0.34	0.05	0.20	0.02	0.27
chrV	545165	545209	.	-0.65	0.42	-0.49	0.52	0.43	0.22	-0.15	0.53	0.00	0.56	0.64	0.86	-0.06	0.35	0.52	-0.68
chrVI	77593	77647	.	0.27	-0.46	-0.25	-0.32	-0.42	0.15	-0.45	0.18	0.00	0.35	0.17	-0.07	-0.17	-0.73	0.40	-0.14
chrIV	470713	470770	.	0.62	0.75	0.00	0.18	0.17	0.13	-0.11	0.00	0.00	-0.24	0.19	0.43	-0.08	0.66	-0.03	0.09
chrIII	149284	149341	.	-0.22	0.00	0.00	0.52	0.00	-0.03	-0.34	0.51	0.00	-0.41	0.15	0.06	-0.18	-0.61	-0.80	-0.80
chrIV	348865	348924	.	0.26	0.24	0.00	-0.45	-0.23	0.02	0.10	0.10	-0.00	-0.02	0.09	0.59	-0.06	0.21	0.50	-0.72
chrXV	581185	581243	.	0.65	-0.03	0.00	0.18	-0.08	0.83	0.03	0.46	0.00	0.44	0.02	-0.16	0.17	0.29	0.70	-0.17
chrVI	254798	254846	.	0.06	-0.69	0.00	0.34	0.14	0.36	0.03	0.46	-0.15	0.52	0.45	-0.59	0.40	0.32	0.35	-0.09
chrXII	230278	230334	.	-1.26	0.23	0.00	1.03	1.14	0.91	0.85	0.62	0.00	0.20	0.13	0.14	0.44	0.76	-0.22	0.34
chrIII	29701	29760	.	0.13	0.62	0.00	0.21	0.21	-0.07	-0.10	-0.20	0.00	-0.23	0.02	0.64	-0.29	0.77	0.36	0.56
chrIII	23810	23854	.	0.78	0.69	0.00	0.06	0.28	0.04	-0.00	0.10	0.00	-0.11	0.26	0.10	0.13	0.37	1.38	0.11
chrIV	402068	402127	.	-0.07	0.17	0.00	-0.17	0.08	-0.66	-0.27	-0.55	0.00	-0.35	-0.04	0.02	-0.42	-0.23	-0.81	-0.59
chrXIV	82139	82189	.	0.08	0.02	0.00	-0.22	-0.12	-0.33	-0.10	-0.16	0.00	0.34	-0.03	0.04	-0.08	-0.25	-0.20	0.85
chrIII	24302	24357	.	0.26	0.10	0.00	-0.16	0.12	-0.12	-0.26	0.07	0.00	0.15	0.06	-0.08	0.01	-0.40	0.66	-0.00
chrXII	238878	238937	.	0.17	0.15	0.00	0.21	0.42	-0.22	0.07	-0.06	0.00	-0.03	0.34	0.18	-0.18	0.22	-0.70	-0.20
chrVI	242611	242655	.	0.36	-0.07	0.00	0.19	-0.18	0.89	0.03	0.39	0.34	0.08	-0.14	0.14	0.23	-0.06	0.74	-0.39
chrVI	59192	59251	.	0.28	-0.23	0.00	-0.30	-0.20	0.25	-0.12	0.10	0.00	0.11	0.04	-0.21	0.02	0.29	0.15	-0.67
chrXII	250678	250734	.	0.04	0.14	0.56	-0.46	-0.28	-0.60	-0.13	-0.09	0.70	-0.00	0.36	0.04	-0.22	-0.65	-0.09	-0.12
chrIII	127185	127242	.	-0.02	0.07	0.13	0.25	0.40	-0.07	0.16	-0.09	0.00	-0.13	-0.07	0.03	-0.13	-0.85	-0.34	-0.15
chrXVI	559939	559994	.	-0.18	0.50	0.00	0.49	0.60	0.04	0.25	0.03	0.00	-0.04	0.22	0.20	0.19	0.31	-0.61	-0.22
chrVII	47206	47260	.	-0.39	-0.32	0.00	-0.51	-0.67	0.30	-0.10	0.23	0.00	0.26	-0.17	-0.28	-0.27	-0.05	0.19	-0.18
chrVII	31607	31654	.	0.15	0.01	0.71	-0.21	-0.19	0.13	0.03	0.10	0.00	0.18	0.04	-0.02	0.17	0.05	0.43	0.16
chrXI	508164	508208	.	0.70	-0.00	0.00	-0.00	0.21	-0.39	0.36	0.15	0.00	0.21	0.03	0.18	0.03	0.07	0.43	0.78
chrIV	1239481	1239540	.	0.27	0.72	0.00	-0.22	0.07	-0.01	-0.54	-0.24	0.00	-0.52	-0.33	0.30	-0.48	0.61	0.26	0.83
chrIII	249021	249065	.	0.36	0.26	0.00	-0.34	0.02	0.84	0.13	0.52	0.00	0.34	0.11	0.27	0.22	-0.16	0.47	-0.01
chrXVI	575237	575292	.	0.87	0.30	-0.53	0.05	0.12	0.13	0.25	0.35	0.00	0.22	0.38	0.11	0.02	0.28	0.63	-0.13
chrIV	336965	337024	.	-0.02	0.10	0.00	0.19	0.20	-0.47	-0.08	-0.25	0.00	-0.18	0.01	0.12	-0.01	-0.49	-0.72	-0.29
chrXI	521451	521500	.	-0.04	-0.15	0.00	0.37	0.53	0.06	-0.20	-0.12	0.00	0.24	0.13	-0.19	0.01	0.31	-0.26	0.62
chrIII	37001	37060	.	-1.60	0.38	0.35	0.38	0.69	-0.02	0.13	0.29	0.00	0.04	0.33	0.46	0.04	-0.08	-1.18	0.69
chrXIV	95530	95585	.	-0.07	0.32	0.09	0.34	0.40	-0.02	0.33	0.24	0.09	0.31	0.39	0.25	-0.12	0.87	-0.26	0.18
chrXVI	481937	481989	.	-0.15	-0.34	0.00	0.42	-0.27	1.04	-0.28	0.09	0.00	-0.06	-0.15	-0.27	-0.10	0.35	0.22	1.18
chrV	301729	301788	.	-0.82	0.46	0.00	-0.02	0.10	-0.29	0.12	-0.49	0.00	-1.14	-1.21	0.16	-0.14	0.61	-0.54	0.05
chrXIV	202359	202418	.	0.22	-0.26	-0.34	-0.10	-0.30	0.35	-0.02	0.05	-0.12	0.11	-0.21	0.00	-0.10	0.03	0.15	0.45
chrXVI	689137	689196	.	0.53	0.43	0.00	-0.04	0.11	-0.38	0.30	0.17	0.00	0.29	0.21	0.28	-0.00	0.42	-0.04	0.42
chrIII	13001	13060	.	0.12	0.02	-0.35	-0.02	-0.61	0.39	-0.05	0.19	0.00	-0.12	-0.09	0.06	0.38	0.49	0.34	-0.54
chrIV	370167	370220	.	0.07	-0.06	0.00	0.84	-0.15	1.05	-0.08	-0.33	0.00	0.31	0.16	-0.09	0.11	-1.10	0.54	-0.22
chrIII	128784	128843	.	-1.25	-0.09	0.23	-0.14	-0.06	-0.55	-0.22	-0.39	-0.39	-0.39	-0.10	-0.09	-0.34	-0.22	-1.13	-0.40
chrII	507806	507865	.	0.27	0.00	0.00	-0.50	-0.33	0.05	0.38	0.47	0.00	0.16	0.31	0.39	0.06	-0.09	0.16	-0.13
chrIV	482116	482172	.	-0.33	0.28	0.00	-0.00	0.34	-0.49	-0.00	-0.18	0.11	-0.33	-0.07	0.07	0.08	0.34	-0.87	-0.17
chrV	282531	282588	.	-0.32	-0.11	0.00	0.09	0.21	-0.34	-0.43	-0.35	0.00	-0.43	-0.21	-0.19	-0.32	0.42	-0.99	-0.10
chrVI	82195	82252	.	1.07	-0.47	0.00	0.46	-0.01	1.41	0.65	0.99	-0.90	1.08	0.54	-0.61	0.52	-0.18	1.58	-0.39
chrXII	236978	237037	.	-1.18	-0.26	0.00	-0.18	0.14	-0.87	-0.32	-0.54	0.00	-0.60	-0.15	-0.03	-0.27	-0.41	-2.12	0.00
chrXIV	203061	203115	.	0.20	-0.62	1.11	-0.31	-0.20	0.38	-0.11	0.20	-0.67	0.47	0.15	-0.26	-0.21	-0.04	0.12	-0.25
chrIV	1230684	1230734	.	0.44	0.13	0.00	-0.38	-0.42	0.40	0.19	0.46	0.00	0.41	0.16	0.21	-0.02	-0.34	0.92	0.11
chrXII	138315	138370	.	-0.65	0.31	0.00	0.03	0.51	0.00	0.29	-0.31	-0.07	-0.12	0.14	0.54	0.59	-0.22	-0.38	-0.16
chrXIV	4873	4917	.	-0.88	0.29	0.22	-0.16	-0.04	-0.75	-0.12	-0.45	0.00	-0.73	-0.48	0.29	-0.10	-0.01	-1.27	0.28
chrXII	144915	144974	.	-0.17	0.30	0.00	-0.22	0.01	-0.51	-0.03	0.01	0.00	-0.15	0.18	0.34	-0.17	-0.58	-0.76	-0.26
chrIII	15301	15360	.	0.29	0.47	0.00	-0.67	-0.69	0.37	0.04	-0.01	0.00	-0.10	-0.02	0.14	-0.21	-0.59	0.50	-0.15
chrIV	1240381	1240439	.	0.08	0.09	0.00	-0.18	0.00	-0.85	0.06	0.00	0.00	-0.29	-0.36	0.21	0.00	0.68	-0.42	0.08
chrXII	363255	363314	.	0.04	0.41	0.73	0.02	0.32	-0.37	0.14	-0.24	1.73	-0.35	-0.16	0.54	-0.15	-0.26	-0.31	-0.09
chrX	364483	364534	.	0.27	-0.16	0.00	-0.30	0.31	-0.29	0.11	0.07	-1.17	0.20	0.43	0.32	-0.05	0.19	0.07	0.11
chrIV	379175	379225	.	-0.43	-0.43	0.00	-0.26	-0.82	0.52	-0.12	-0.32	0.00	-0.16	-0.45	-0.02	0.04	-0.32	0.11	-0.19
chrXIV	88131	88179	.	-1.19	0.56	-0.63	0.11	0.19	-0.46	0.08	-0.66	0.00	-1.05	-1.44	0.84	-0.38	0.40	-1.02	1.97
chrIII	62306	62350	.	0.28	-0.32	0.00	-0.02	0.34	-0.56	-0.47	-0.51	0.00	0.38	0.15	-0.13	-0.27	0.20	-0.15	0.09
chrXVI	534137	534196	.	-0.19	-0.16	0.00	-0.44	-0.48	-0.06	-0.17	0.20	0.00	-0.03	-0.29	-0.12	-0.12	-0.64	0.01	0.43
chrXV	654885	654944	.	0.39	0.25	0.23	0.06	0.27	-0.05	0.41	0.30	0.00	0.31	0.29	0.16	0.01	0.60	0.12	-0.41
chrIV	430319	430368	.	-0.72	-0.11	0.00	0.30	0.48	-0.13	-0.12	-0.42	-0.16	-0.08	-0.04	0.33	-0.28	-0.25	-0.76	0.40
chrXII	248278	248329	.	0.33	-0.82	0.00	0.24	0.28	-0.40	0.29	0.14	0.00	0.14	0.18	-0.97	0.00	-0.44	-0.01	-0.10
chrV	553965	554024	.	0.29	0.62	0.00	0.01	0.34	-0.22	0.54	0.37	0.00	0.66	0.02	0.39	0.05	-0.11	0.26	0.04
chrIII	77302	77346	.	-1.14	0.44	-0.23	0.13	-0.02	-0.21	-0.25	-0.13	0.33	-0.29	-0.24	0.36	-0.24	-0.29	-1.02	0.32
chrIX	341929	341988	.	-2.11	0.64	-0.01	0.22	0.36	-0.20	0.50	0.30	0.00	-0.06	0.04	0.39	0.21	1.14	-1.07	0.05
chrV	537965	538024	.	0.18	0.43	0.90	-0.27	-0.71	0.31	0.07	0.24	0.06	-0.06	-0.01	0.19	0.13	-0.38	0.46	-0.27
chrVI	88795	88852	.	0.39	-0.22	0.43	0.05	-0.39	0.56	0.15	0.07	0.00	-0.20	-0.06	-0.30	0.00	0.35	0.21	0.34
chrXII	226478	226537	.	-0.94	-0.10	-0.44	0.21	0.37	-0.38	0.07	-0.07	-2.49	-0.20	0.21	0.17	-0.26	-0.27	-1.42	-0.14
chrVI	75893	75951	.	0.21	0.17	-0.52	0.26	0.08	0.63	-0.35	-0.18	0.00	0.24	0.18	0.05	-0.05	-0.15	0.76	0.06
chrV	547873	547922	.	0.15	-0.27	0.00	0.03	0.04	-0.13	-0.03	-0.06	0.00	0.13	0.05	-0.13	-0.22	0.41	0.11	0.07
chrXVI	554147	554193	.	-0.59	-0.04	0.00	0.07	-0.08	-0.09	0.13	0.24	0.00	-0.10	0.02	0.12	-0.12	-0.16	-0.61	0.22
chrV	303429	303482	.	0.26	0.43	0.40	0.27	0.22	0.14	0.05	0.15	0.00	0.17	0.14	0.15	0.21	0.77	0.75	0.13
chrVI	76608	76652	.	0.74	-0.20	-2.00	-0.20	-0.22	0.61	-0.58	-0.27	0.00	-0.53	-0.43	-0.50	-0.26	0.08	0.71	-0.40
chrV	291837	291888	.	-0.02	-0.04	-0.16	0.12	0.03	-0.18	0.16	-0.16	-0.34	0.29	0.09	-0.21	0.07	0.14	-0.52	0.10
chrVI	200995	201054	.	-1.52	0.45	-0.15	0.56	0.50	0.11	0.56	0.36	0.00	0.12	0.55	0.67	0.20	-0.18	-0.78	0.09
chrXVI	444637	444696	.	-0.08	-0.69	1.03	-0.52	-0.46	-0.23	-0.15	-0.04	0.00	-0.00	-0.14	-0.44	-0.01	-0.78	0.28	-0.85
chrIII	235115	235174	.	-0.16	-0.23	0.00	-0.12	0.24	-0.43	0.09	-0.09	-0.08	0.11	0.07	-0.14	-0.07	-0.28	-0.68	1.90
chrIV	471613	471672	.	0.62	0.73	0.00	0.53	0.90	0.10	0.40	0.12	0.87	0.20	0.19	0.50	0.23	1.18	0.28	1.21
chrVII	83109	83161	.	-0.42	-0.42	0.00	-0.48	-0.61	0.39	-0.57	-0.12	0.20	-0.39	-0.32	-0.39	-0.42	-0.75	-0.17	-0.96
chrXV	674385	674430	.	0.82	-0.04	-0.21	-0.17	-0.43	-0.01	0.16	0.03	0.00	-0.12	0.09	-0.17	0.09	0.07	0.28	-0.41
chrI	40545	40604	.	0.15	0.02	-0.45	-0.12	-0.05	-0.20	-0.08	0.04	0.00	0.34	0.18	0.10	-0.18	0.09	-0.13	0.71
chrXIV	191561	191617	.	0.31	0.02	0.00	-0.34	-0.45	0.10	0.20	0.72	0.00	0.36	0.09	0.12	0.01	0.33	0.62	-0.09
chrIV	449313	449372	.	0.33	0.69	0.00	0.20	0.41	-0.34	0.24	0.07	0.00	0.16	0.27	0.32	0.00	0.76	0.22	0.17
chrVII	77503	77562	.	0.09	0.12	0.00	0.18	0.27	0.45	-0.10	-0.06	0.00	-0.29	-0.33	0.30	-0.07	0.64	0.53	0.10
chrIII	265129	265173	.	0.06	-0.34	-0.69	-0.04	-0.16	0.42	-0.02	0.28	0.00	0.31	-0.02	-0.23	0.01	-0.14	0.42	0.29
chrXVI	412237	412296	.	0.59	0.34	0.00	0.32	0.46	0.11	0.03	0.24	0.00	0.09	0.29	-0.18	0.00	0.14	-0.07	-0.19
chrV	273836	273880	.	0.41	0.18	0.00	-0.16	0.37	0.13	0.23	0.04	0.00	0.27	0.05	0.08	0.06	0.44	0.79	-0.10
chrXII	250280	250329	.	0.47	0.01	-0.69	-0.37	-0.01	-0.41	-0.15	-0.16	0.00	0.23	0.05	0.01	-0.07	-0.05	0.20	-0.24
chrIII	265716	265767	.	-0.09	-0.68	0.06	-0.31	-0.59	0.23	-0.24	-0.03	0.00	0.02	0.14	-0.54	-0.17	-0.74	0.10	-0.69
chrVI	217999	218054	.	-0.47	-0.18	0.00	-0.33	0.10	-0.58	-0.16	-0.23	0.00	-0.19	-0.02	-0.02	-0.37	-0.74	-0.75	-0.04
chrV	558065	558124	.	-0.08	-0.36	0.00	-0.20	-0.09	-0.85	-0.53	-0.19	0.00	0.21	0.04	-0.28	-0.17	-0.37	-0.35	0.53
chrV	268929	268987	.	0.41	0.91	0.00	0.17	0.26	0.60	-0.01	0.17	0.00	-0.07	-0.07	0.28	0.13	0.77	0.83	0.54
chrIV	375268	375326	.	0.01	0.05	0.00	0.51	-0.33	0.88	-0.12	0.36	0.00	0.07	0.16	0.03	0.22	0.07	0.63	-0.56
chrIII	313014	313073	.	0.09	-0.12	0.00	-0.45	-0.06	-0.44	-0.29	-0.39	0.00	-0.10	-0.00	-0.04	-0.16	-0.32	-0.24	-0.05
chrIII	73904	73952	.	-2.35	-0.92	-0.26	0.35	0.48	0.08	0.48	0.09	0.00	-0.40	-0.30	-0.51	0.52	-0.29	-1.19	-0.59
chrXV	652387	652441	.	-0.10	-0.05	0.00	-0.47	-0.51	-0.22	-0.38	-0.29	-0.17	0.14	-0.16	0.10	-0.27	0.13	-0.16	0.20
chrVII	31106	31160	.	0.35	0.17	-0.22	-0.15	-0.24	0.28	-0.01	0.40	0.00	0.22	0.52	0.35	0.03	-0.20	0.34	0.45
chrIX	345629	345688	.	-0.90	-0.20	0.00	0.35	0.46	-0.20	0.03	-0.44	0.00	-0.25	0.13	-0.10	-0.06	-0.64	-0.84	-0.14
chrIV	1234988	1235037	.	0.11	0.00	-0.03	-0.37	-0.26	-0.22	0.09	0.11	0.00	0.11	-0.24	-0.05	0.03	-0.18	-0.12	0.67
chrVI	63892	63951	.	0.38	0.40	0.00	0.00	0.04	0.32	-0.28	0.05	0.00	-0.34	-0.30	0.41	-0.21	0.63	0.48	0.96
chrVI	86501	86546	.	0.06	-0.45	-1.28	-0.14	-0.85	0.68	-0.19	-0.08	0.00	-0.25	-0.17	-0.31	-0.09	-0.56	0.49	-0.84
chrXI	511751	511808	.	0.16	0.52	-0.01	-0.04	0.06	-0.22	-0.07	0.01	0.00	-0.24	0.04	0.23	-0.12	0.55	-0.15	-0.10
chrIII	74102	74146	.	-1.58	0.00	-0.25	0.50	0.66	0.46	0.67	0.30	0.00	-0.07	-0.09	0.39	0.49	-0.16	-0.43	-0.29
chrXII	387055	387112	.	0.03	-1.21	0.00	-0.04	0.30	-0.81	0.15	-0.01	0.60	-0.10	-0.21	-1.00	-0.01	-0.64	0.18	-0.85
chrXIV	116142	116186	.	-0.01	-0.01	0.00	-0.65	-0.51	-0.16	-0.21	0.05	0.00	-0.00	-0.31	0.06	-0.20	-0.22	0.38	0.03
chrXII	150615	150674	.	0.96	0.75	0.00	0.12	0.18	-0.16	0.16	0.30	0.00	-0.28	-0.12	0.12	0.05	0.58	0.20	-0.05
chrXVI	406637	406696	.	-0.08	0.53	0.00	0.13	0.13	-0.29	-0.13	-0.01	0.00	-0.16	-0.16	0.16	-0.45	1.32	0.12	1.39
chrXV	581585	581644	.	0.15	-0.11	-0.40	-0.32	-0.66	0.33	0.07	0.25	0.17	0.04	-0.18	-0.30	0.10	-0.15	0.23	-0.78
chrV	555266	555324	.	0.91	0.40	0.19	-0.19	0.03	-0.32	0.04	0.25	0.00	0.13	0.32	0.30	0.00	0.53	0.45	0.50
chrIII	91510	91554	.	-0.12	-0.09	0.00	-0.06	-0.26	0.14	-0.26	-0.08	0.00	0.36	-0.05	-0.05	0.02	-1.10	0.30	-0.14
chrIV	396368	396425	.	0.17	0.83	-1.51	-0.01	0.17	-0.23	0.04	-0.13	0.00	0.11	-0.08	0.45	0.02	0.65	0.22	0.16
chrXVI	431837	431881	.	0.48	0.24	-0.14	0.35	0.48	0.08	0.05	0.16	0.00	0.10	0.01	0.06	0.18	0.64	1.14	1.08
chrIV	352665	352724	.	-0.01	-0.07	0.00	-0.21	-0.11	0.43	0.03	0.20	-1.93	0.38	-0.02	-0.38	-0.29	-0.53	0.18	0.08
chrXVI	508336	508392	.	-0.74	-0.42	0.00	0.20	0.35	-0.33	0.21	0.22	0.00	-0.24	0.11	-0.44	0.17	-0.37	-0.99	-0.11
chrXI	521951	522001	.	0.01	0.51	0.19	0.15	0.52	-0.04	0.23	0.03	0.00	-0.03	0.05	0.29	0.09	0.93	-0.21	0.40
chrX	387979	388038	.	0.15	0.16	0.00	0.12	0.22	0.06	0.14	0.47	0.00	0.60	0.55	0.01	0.00	0.47	0.79	0.32
chrXVI	556841	556894	.	0.02	0.25	0.00	0.15	0.26	-0.26	-0.04	0.02	0.00	0.15	0.69	0.23	-0.04	-0.93	-0.35	-0.52
chrXII	161018	161068	.	0.14	-0.13	0.00	0.43	0.40	-0.04	0.11	-0.08	1.36	-0.10	0.28	0.08	0.17	-0.41	-0.21	0.48
chrIII	283917	283973	.	-0.29	-0.29	0.00	-0.10	-0.45	0.06	-0.37	-0.44	0.00	-0.28	-0.36	-0.37	-0.37	-0.65	-0.12	-0.21
chrIV	462813	462872	.	-2.39	-0.15	-0.84	-0.13	-0.03	-0.53	0.06	-0.25	0.00	-0.67	-0.64	-0.28	0.09	-0.07	-1.44	-0.61
chrI	18644	18702	.	0.66	0.14	0.00	-0.41	-0.65	0.32	0.20	0.52	0.00	0.38	0.28	0.27	0.09	0.11	0.90	0.08
chrIII	214719	214768	.	-0.04	-0.06	-0.12	0.12	0.29	-0.42	-0.06	-0.39	1.44	-0.33	-0.29	0.13	-0.20	-0.17	-0.59	0.32
chrIV	315571	315624	.	-0.21	-0.41	0.12	-0.36	0.06	-0.64	-0.26	-0.35	0.00	-0.09	0.20	-0.22	-0.15	-0.16	-0.36	-0.61
chrXII	361855	361914	.	0.02	-0.01	0.00	-0.03	0.28	-0.59	-0.10	-0.41	0.00	-0.14	-0.04	0.29	-0.05	-0.49	-0.55	-0.06
chrXII	391555	391606	.	0.32	-0.11	0.00	-0.08	0.54	-0.02	0.18	0.12	0.00	0.37	0.60	-0.06	0.23	0.01	0.52	0.50
chrI	160328	160387	.	0.41	0.72	0.00	0.50	0.40	0.44	0.65	0.59	-0.62	0.20	0.33	0.40	0.22	0.68	0.92	0.31
chrXV	608785	608835	.	0.48	-0.50	0.00	-0.22	-0.35	0.09	-0.13	-0.00	0.00	0.11	0.17	-0.74	0.01	0.39	0.39	0.47
chrI	17243	17302	.	0.59	0.61	-0.25	-0.56	-0.75	0.12	0.35	0.49	-0.20	0.23	0.10	0.26	0.29	0.47	0.60	-0.31
chrXVI	435544	435591	.	0.69	0.50	0.00	-0.18	0.16	0.20	0.09	0.55	0.00	0.45	0.39	0.46	0.03	0.50	1.00	0.16
chrXII	375855	375914	.	-1.21	-0.24	0.00	0.25	0.46	-0.21	0.05	-0.31	0.00	-0.34	-0.33	-0.01	-0.18	-0.94	-1.02	-0.51
chrXVI	560037	560096	.	-0.14	0.45	0.00	0.36	0.24	-0.02	-0.07	-0.16	0.00	-0.13	0.30	0.05	-0.13	0.49	-0.57	-0.58
chrIX	345533	345588	.	-0.43	0.06	0.02	0.49	0.35	0.11	0.22	0.12	0.00	-0.23	0.17	0.32	0.26	-0.07	-0.77	0.05
chrVI	269997	270044	.	0.18	-0.09	0.00	0.24	-0.09	0.79	-0.57	-0.30	-0.65	-0.54	-0.44	-0.41	-0.55	0.31	0.60	0.04
chrIII	314216	314267	.	0.50	0.04	0.00	0.01	-0.08	0.12	0.20	0.27	0.00	0.33	0.38	0.37	0.12	-0.56	0.62	0.43
chrVI	228096	228150	.	0.04	-0.11	0.00	-0.40	-0.67	0.18	-0.65	-0.18	0.00	-0.09	-0.04	-0.07	-0.45	-0.61	0.12	0.26
chrVI	269105	269154	.	0.14	-0.16	-0.32	0.41	-0.51	0.51	0.17	0.14	0.00	0.16	-0.24	-0.04	-0.04	-0.06	-0.14	0.04
chrIV	481415	481470	.	-0.53	-0.20	0.61	-0.24	0.09	-0.40	-0.39	-0.62	0.00	-0.51	-0.39	-0.12	-0.19	-0.90	-0.87	-0.40
chrXI	500951	501010	.	0.63	0.33	0.00	-0.38	-0.31	-0.19	0.02	0.13	0.55	0.03	-0.09	0.42	-0.20	-0.40	0.24	0.53
chrIX	345329	345388	.	-0.84	0.25	0.09	0.07	0.41	-0.33	0.05	-0.01	-0.40	-0.20	-0.00	-0.08	0.03	-0.18	-0.93	-0.02
chrIII	260616	260672	.	-0.73	-0.19	0.00	-0.15	-0.51	0.20	-0.92	-0.75	0.00	-0.21	-0.29	-0.57	-0.68	-1.06	-0.47	0.57
chrXVI	536844	536896	.	0.35	0.18	0.00	-0.29	-0.41	0.49	-0.06	0.29	0.00	0.22	0.18	0.49	0.13	-0.16	0.58	0.14
chrVI	211995	212049	.	-0.11	-0.13	0.00	-0.40	-0.16	-0.68	-0.15	-0.28	0.00	0.02	-0.08	-0.16	0.18	-0.20	-0.13	0.06
chrXII	158015	158072	.	-0.81	0.32	0.00	0.10	0.18	-0.07	0.08	0.08	0.00	-0.45	0.16	-0.00	-0.06	0.46	-0.67	0.21
chrVII	2601	2660	.	0.00	-1.64	0.00	0.00	0.13	-0.14	0.00	0.00	0.00	0.00	0.00	0.00	0.00	0.00	0.79	-2.03
chrIII	273914	273973	.	-0.58	-0.19	0.00	-0.40	-0.32	-0.51	-0.22	-0.41	0.35	-0.45	-0.34	-0.26	-0.33	0.01	-0.54	-0.78
chrIII	14704	14759	.	0.37	0.20	0.00	-0.29	-0.55	0.52	0.06	0.10	0.00	-0.36	-0.00	-0.10	0.10	0.41	0.53	-0.26
chrVI	237695	237754	.	0.39	0.03	1.15	0.23	-0.52	1.07	-0.04	0.38	0.00	-0.02	-0.18	-0.10	-0.04	-0.09	0.32	0.28
chrIII	300614	300673	.	0.36	-0.71	0.00	-0.15	-0.29	0.49	-0.09	0.27	0.00	0.24	0.16	-0.57	0.18	0.07	0.30	-0.14
chrIII	314815	314871	.	0.56	-0.00	0.00	0.34	-0.22	0.49	0.00	0.37	0.00	0.13	-0.02	0.01	0.31	0.09	0.46	0.14
chrVI	202097	202142	.	-1.29	-0.00	0.00	0.22	0.43	-0.16	0.15	0.07	0.00	-0.26	0.10	0.20	0.25	0.59	-1.76	0.01
chrI	12246	12295	.	0.34	-0.23	-1.35	-0.29	-0.41	0.16	0.06	0.39	0.00	0.58	0.09	0.20	0.25	-0.29	0.61	0.60
chrIX	342829	342888	.	-1.95	0.19	0.00	0.31	0.45	-0.18	0.06	-0.32	0.00	-0.47	-0.16	0.10	0.05	-0.02	-1.20	-0.14
chrII	471810	471858	.	0.44	0.24	-0.14	-0.38	-0.04	0.22	-0.36	-0.12	-0.92	0.04	-0.07	0.39	-0.47	0.11	0.72	-0.10
chrIII	221215	221261	.	-1.05	-0.19	0.00	0.08	0.14	-0.25	-0.50	-0.43	0.00	-0.65	-0.59	0.22	-0.36	-0.19	-1.10	0.15
chrVII	38209	38258	.	-0.04	-0.24	-0.59	-0.47	-0.68	0.12	-0.14	0.05	0.00	0.04	-0.07	-0.05	-0.03	0.00	0.12	-0.08
chrIII	226230	226274	.	-1.92	-0.23	-0.69	0.34	0.58	0.03	0.11	-0.15	0.00	-0.09	0.05	-0.02	0.09	-0.16	-1.25	0.22
chrXII	234684	234737	.	-0.42	0.69	-0.72	0.97	0.92	0.60	0.49	0.19	0.00	0.04	0.32	-0.01	0.28	0.81	0.01	0.15
chrIV	1232482	1232540	.	-0.01	-0.33	0.12	-0.58	-0.47	-0.21	-0.11	-0.04	0.00	-0.13	-0.23	-0.26	-0.53	-0.34	0.16	-0.36
chrIII	258714	258773	.	0.39	0.36	0.15	0.17	-0.67	1.06	0.11	0.71	0.00	0.49	0.39	0.19	0.26	0.23	0.83	0.19
chrIX	341529	341588	.	-1.68	0.67	0.00	0.10	0.21	-0.25	0.17	-0.02	0.00	-0.44	-0.26	0.34	0.06	0.31	-0.99	-0.64
chrIX	231768	231812	.	0.34	1.04	0.00	0.17	0.32	0.33	0.09	0.12	0.00	-0.21	-0.10	1.00	-0.11	1.21	0.87	1.14
chrIV	336465	336524	.	-0.31	0.14	0.00	-0.25	0.14	-0.67	-0.40	-0.43	0.00	-0.61	-0.48	-0.46	-0.23	-0.27	-1.64	-0.71
chrXII	143515	143574	.	-0.07	0.51	0.23	0.36	0.27	-0.13	0.22	0.08	0.00	0.24	-0.05	0.49	0.19	0.02	-0.67	0.36
chrVII	60602	60661	.	0.27	0.35	0.00	0.02	0.14	-0.45	-0.03	0.27	0.00	0.07	0.35	0.43	0.00	0.18	-0.58	0.46
chrV	561974	562024	.	0.13	0.18	0.00	-0.24	-0.08	-0.56	-0.08	0.01	0.61	-0.18	-0.12	0.08	0.08	-0.56	-0.20	-0.33
chrI	28244	28303	.	-0.12	-0.04	0.00	0.02	-0.18	-0.18	-0.15	0.04	0.00	0.00	-0.07	0.17	0.13	0.01	-0.14	-0.22
chrX	380591	380638	.	0.00	-0.41	0.00	-0.02	0.24	-0.25	-0.33	-0.30	0.00	-0.28	0.06	0.20	-0.18	0.20	-0.51	-0.23
chrVI	236395	236454	.	-0.12	-0.40	0.00	-0.01	-0.27	0.65	-0.16	0.10	0.00	-0.02	0.03	-0.42	-0.01	0.15	0.22	0.19
chrII	486206	486265	.	-1.30	0.12	0.00	0.03	0.05	-0.46	-0.03	-0.52	0.00	-0.43	-0.04	0.07	0.09	-0.17	-1.10	0.06
chrXII	160025	160074	.	-0.03	0.25	0.00	0.18	0.43	0.04	0.19	0.28	-0.18	0.11	0.05	0.04	0.31	0.09	-0.40	0.40
chrIV	1258489	1258539	.	0.21	-0.38	0.00	0.09	-0.34	0.68	0.04	0.28	-0.73	0.15	0.16	-0.16	0.51	0.25	0.32	0.20
chrXII	148323	148374	.	0.69	0.47	0.00	0.32	0.50	-0.03	0.16	0.20	0.00	0.68	0.52	0.60	-0.01	0.06	0.17	0.39
chrIX	362529	362576	.	-0.24	-0.05	-0.05	-0.08	0.06	-0.79	-0.10	-0.27	0.00	-0.17	-0.08	-0.22	0.02	0.24	-0.99	-0.02
chrI	37746	37800	.	-0.16	0.03	-0.04	-0.43	-0.12	-0.40	-0.22	-0.23	0.00	-0.07	0.16	0.05	-0.11	-0.37	-0.30	0.02
chrXII	379955	380014	.	-0.76	-0.43	0.00	-0.07	0.01	-0.79	-0.08	-0.52	0.00	-0.33	-0.12	-0.31	-0.07	0.07	-1.43	-0.77
chrXVI	417737	417796	.	-1.75	0.20	0.00	0.16	0.42	-0.14	0.05	-0.05	0.58	-0.35	-0.21	0.16	0.09	-0.64	-0.93	0.89
chrVII	84010	84059	.	-0.00	-0.01	-0.10	-0.03	-0.49	0.77	-0.06	0.22	0.00	0.18	-0.23	-0.01	-0.03	0.01	0.45	-0.35
chrV	532265	532320	.	0.35	-0.24	0.91	-0.14	-0.67	0.85	0.02	0.22	0.00	0.11	0.01	0.16	0.24	-0.02	0.63	-0.29
chrIII	243119	243168	.	-0.35	-0.30	-0.68	-0.53	-0.29	-0.94	-0.40	-0.09	0.62	0.08	-0.29	-0.14	-0.19	0.14	0.01	0.08
chrII	494910	494962	.	0.03	0.01	0.22	0.03	-0.01	-0.33	0.15	0.10	0.00	0.06	0.36	0.24	0.20	0.14	-0.31	-0.20
chrIII	53813	53859	.	0.04	-0.40	-0.44	-0.29	0.07	-1.17	-0.32	-0.40	0.27	0.09	-0.17	0.02	-0.13	-0.08	-0.24	0.16
chrVI	230806	230854	.	0.16	-0.07	0.00	-0.20	-0.56	0.47	0.03	0.14	0.31	-0.01	-0.27	0.14	0.16	-0.19	0.36	0.17
chrVI	214595	214654	.	-0.16	-0.56	0.00	-0.21	0.21	-0.45	-0.37	-0.40	0.00	-0.05	0.02	-0.73	-0.03	-0.80	-0.42	-0.20
chrIII	282414	282471	.	0.24	-0.22	0.00	-0.09	-0.47	0.32	-0.34	-0.04	0.00	-0.18	-0.49	-0.20	-0.11	-0.16	0.29	0.25
chrIII	218315	218374	.	-0.27	0.50	0.00	0.11	0.39	-0.22	0.03	-0.26	0.00	-0.51	-0.20	0.03	-0.14	0.53	-1.14	0.00
chrIV	461613	461672	.	-1.13	0.72	0.25	0.61	0.74	0.47	0.57	0.18	0.00	-0.12	0.03	0.26	0.63	-0.22	-0.67	-0.90
chrII	479307	479365	.	0.52	0.35	-0.23	0.17	0.11	0.28	-0.29	0.01	0.00	-0.51	-0.29	0.00	-0.21	0.42	0.37	-0.49
chrXIV	72130	72189	.	0.17	-0.37	0.00	-0.47	-0.47	-0.51	0.28	0.02	0.00	0.09	-0.27	0.00	-0.02	-0.08	0.39	0.81
chrXII	943684	943742	.	-0.08	-0.43	0.00	-0.29	-0.41	-0.32	0.02	0.12	0.00	-0.22	-0.16	-0.18	-0.05	-0.45	-0.22	-0.15
chrIV	343271	343324	.	0.16	0.33	0.00	0.00	0.24	-0.14	-0.01	-0.18	0.00	0.09	0.00	0.66	-0.24	-0.15	0.56	0.53
chrXII	245778	245837	.	-0.05	0.20	0.00	0.22	0.55	-0.52	0.33	0.17	0.31	0.01	-0.31	0.01	0.26	0.06	-0.32	0.18
chrXVI	523237	523293	.	0.31	-0.21	-0.36	-0.28	-0.20	-0.41	-0.04	0.04	0.00	-0.15	-0.21	0.20	-0.27	-0.38	-0.15	-0.35
chrXII	160327	160372	.	-0.29	0.28	0.00	0.33	0.48	-0.35	0.39	0.11	0.00	0.19	0.19	-0.01	0.48	-0.01	-0.42	-0.67
chrIII	44701	44760	.	-0.53	0.35	0.00	0.24	0.33	-0.05	0.05	-0.14	0.00	-0.16	0.10	0.34	0.05	0.25	-0.83	0.27
chrVII	14903	14959	.	-0.08	0.24	0.30	0.08	0.16	-0.02	0.26	0.25	0.00	0.11	0.32	0.08	0.27	0.34	-0.27	0.53
chrXV	656292	656343	.	0.14	0.54	0.00	-0.17	-0.04	0.12	0.07	0.05	0.00	0.42	0.37	0.23	0.13	-0.54	0.34	0.43
chrIII	312314	312373	.	0.12	-0.13	0.00	-0.32	-0.38	-0.83	-0.12	0.01	0.00	-0.33	-0.00	-0.13	-0.29	-0.15	-0.46	-0.04
chrVI	193494	193553	.	-0.51	0.40	0.00	0.27	0.56	-0.35	0.37	-0.35	0.00	-0.20	0.41	0.11	0.37	-0.35	-1.13	0.09
chrIII	31001	31060	.	0.20	0.12	0.00	0.30	0.27	-0.42	0.16	-0.18	0.00	0.05	0.07	0.45	-0.20	0.97	-0.77	0.36
chrXIV	179759	179818	.	0.54	0.00	0.00	-0.23	-0.36	-0.04	-0.03	0.26	-0.68	0.02	0.10	-0.29	0.03	-0.26	0.86	0.15
chrXII	244978	245037	.	0.07	0.09	0.00	-0.00	0.17	-0.50	-0.06	-0.32	0.00	-0.52	-0.36	-0.14	0.03	0.06	-0.15	0.36
chrIII	290214	290273	.	0.03	-0.40	0.00	0.24	-0.48	0.75	-0.16	0.25	0.00	0.26	-0.23	-0.35	0.12	-0.40	0.30	-0.18
chrVII	68306	68352	.	-0.04	-0.23	-0.39	-0.49	-0.30	-0.62	-0.04	-0.34	0.00	-0.54	-0.41	-0.46	-0.45	0.08	-0.62	0.48
chrVI	69793	69850	.	0.08	-0.35	0.00	-0.35	-0.31	-0.55	-0.23	-0.12	0.00	-0.02	-0.19	-0.35	0.00	-0.13	-0.34	-0.16
chrXV	588586	588640	.	0.28	-1.25	0.00	-0.43	-0.82	0.52	-0.53	-0.23	0.00	-0.27	-0.30	-0.72	-0.35	-0.35	-0.02	-0.44
chrIII	72108	72154	.	-1.29	-1.15	-0.01	0.74	0.82	-0.03	0.57	0.20	0.95	-0.20	0.34	-0.88	0.68	-0.38	-1.08	-0.30
chrVI	261096	261155	.	0.55	0.37	0.00	0.46	0.16	0.57	0.65	0.57	0.00	0.42	0.34	0.13	0.57	0.23	0.63	0.43
chrXIV	81630	81686	.	-0.00	-0.21	-0.69	-0.30	0.18	-0.80	-0.01	0.15	0.00	-0.21	0.04	-0.14	0.14	0.18	-0.39	-0.14
chrI	30345	30404	.	-0.36	0.04	0.00	-0.11	-0.17	-0.34	-0.09	-0.15	0.00	-0.10	0.05	0.05	-0.17	-0.33	-0.27	-0.10
chrX	385984	386032	.	0.17	0.28	0.00	0.00	0.05	-0.24	0.06	0.06	0.00	0.01	0.10	0.33	-0.10	0.36	0.12	0.29
chrIV	1251888	1251934	.	0.84	0.12	-1.06	0.21	0.18	1.02	0.34	0.46	1.11	0.47	0.09	-0.06	0.62	0.31	1.49	-0.48
chrXI	516653	516708	.	-0.28	-0.00	0.00	0.61	0.62	0.57	0.13	0.25	-0.59	0.20	0.23	-0.15	0.27	0.08	0.02	-0.06
chrIII	76802	76858	.	-1.41	0.57	0.00	0.17	0.44	0.18	-0.50	-0.39	0.00	-0.64	-0.34	0.35	-0.28	0.46	-1.01	-0.27
chrIII	240115	240174	.	0.48	0.32	-0.26	-0.30	-0.04	-0.39	-0.30	-0.12	0.00	0.10	0.29	-0.02	0.13	0.14	0.30	-0.29
chrXV	607485	607541	.	-0.11	-0.58	-0.70	-0.19	-0.05	0.04	0.17	-0.11	0.00	0.03	-0.02	-0.41	0.17	-0.67	0.10	-0.42
chrII	502917	502965	.	-0.07	-0.01	0.40	-0.55	-0.37	-0.58	-0.40	-0.28	-0.34	-0.38	-0.20	-0.14	-0.23	-0.48	-0.10	-0.10
chrXVI	528637	528696	.	-0.19	-0.53	0.00	-0.27	-0.07	-0.09	-0.13	-0.10	1.99	-0.34	-0.54	-0.57	-0.34	-0.30	0.08	-0.12
chrXIV	92141	92185	.	-0.72	-0.09	-0.65	0.10	0.32	-0.10	-0.03	-0.20	0.00	-0.10	-0.08	0.13	-0.29	-0.05	-0.76	0.19
chrIII	129787	129842	.	-0.63	0.08	0.46	0.32	0.39	-0.00	0.12	-0.07	0.00	-0.10	0.15	0.44	-0.25	-0.15	-0.50	0.07
chrXIV	75430	75489	.	-0.31	-0.16	0.00	-0.54	-0.23	-0.79	0.05	0.02	0.00	0.18	-0.20	-0.09	-0.01	-0.94	-0.04	-0.41
chrX	357779	357831	.	0.89	0.64	0.00	-0.08	0.28	0.28	0.47	0.59	-0.27	0.40	0.63	0.24	0.49	0.46	0.95	0.29
chrIII	52915	52959	.	-0.11	-0.70	-1.15	-0.24	0.03	-0.92	-0.35	-0.33	0.00	0.21	0.16	-0.38	0.14	-0.83	-0.16	0.00
chrIX	377329	377388	.	0.89	0.49	-0.11	-0.40	-0.21	0.77	0.03	0.41	0.00	-0.05	-0.06	0.41	0.10	0.39	0.65	0.45
chrXIV	105743	105787	.	-0.17	-0.75	-0.59	-0.44	0.03	0.28	-0.32	-0.15	0.00	-0.28	-0.22	-0.44	-0.12	0.10	0.46	0.08
chrX	360588	360635	.	0.40	0.06	-0.10	-0.26	0.13	-0.28	-0.15	0.04	0.00	0.24	-0.30	-0.03	-0.01	-0.38	0.19	0.09
chrVII	62302	62361	.	-0.01	0.14	0.00	0.12	0.15	-0.30	0.03	0.14	0.00	0.14	0.24	0.27	0.27	0.26	-0.41	-0.55
chrXIV	69838	69886	.	-0.23	-0.48	-0.73	-0.67	-0.28	-0.78	-0.32	-0.21	-0.14	0.11	-0.14	-0.18	-0.10	-0.01	-0.17	0.39
chrIII	61006	61059	.	0.16	-0.05	-0.27	-0.23	0.14	-0.46	-0.15	-0.39	0.72	-0.31	-0.04	-0.37	-0.24	0.30	0.14	-0.02
chrIV	362465	362524	.	0.28	-0.07	0.00	0.63	-0.42	0.72	-0.18	0.03	0.00	-0.24	-0.22	-0.46	-0.03	0.16	0.03	0.11
chrXIV	212459	212511	.	-0.34	-0.32	0.00	-0.05	-0.38	0.61	-0.01	0.00	0.00	-0.60	-0.79	-0.16	0.24	-0.41	-0.25	-0.87
chrXVI	455637	455696	.	0.00	-0.03	0.00	0.08	0.38	-0.25	0.28	-0.17	0.24	-0.03	0.20	-0.43	0.44	0.28	-0.44	-0.22
chrIV	340166	340224	.	0.27	0.72	0.00	0.06	0.23	-0.14	-0.26	-0.41	0.00	-0.29	-0.07	0.61	-0.41	0.85	-0.03	0.34
chrXII	243279	243328	.	0.05	1.25	0.00	0.37	0.58	0.32	-0.11	-0.07	0.00	-0.35	-0.20	0.88	-0.13	1.64	0.53	1.06
chrXI	520951	521000	.	0.33	-0.39	-1.05	0.52	0.52	0.32	0.00	0.06	0.00	-0.05	0.15	-0.35	0.26	0.05	0.07	-0.82
chrXI	528154	528205	.	-0.17	-0.16	-0.16	-0.35	-0.13	-0.71	-0.05	-0.22	0.00	0.28	0.12	-0.05	-0.18	-0.68	-0.28	-0.40
chrVI	257396	257455	.	0.04	0.29	-0.29	-0.04	-0.27	0.09	0.42	0.20	-0.12	0.20	-0.09	0.21	0.38	0.16	0.41	0.55
chrXII	371155	371214	.	-0.65	0.71	0.00	1.09	1.11	0.88	0.51	0.19	0.00	0.30	0.34	0.67	0.10	0.87	0.26	0.42
chrIV	477613	477672	.	0.02	0.33	0.00	-0.12	0.07	-1.01	0.23	-0.35	0.00	-0.04	0.16	0.41	0.17	0.35	-1.00	-0.22
chrII	491106	491165	.	-0.48	-0.81	0.00	0.03	0.17	-0.54	-0.53	-0.42	0.00	-0.23	0.01	-0.79	-0.46	-0.23	-1.00	-0.62
chrX	364679	364727	.	-0.17	-0.54	0.18	-0.33	-0.03	-0.69	-0.17	-0.38	-0.25	-0.12	-0.15	-0.18	-0.43	-0.06	-0.78	0.28
chrI	20843	20902	.	0.92	0.50	0.45	0.28	0.08	0.86	0.96	0.98	0.00	0.62	0.40	0.27	0.76	0.93	1.86	0.54
chrXVI	702637	702694	.	-0.06	-0.04	0.00	-0.32	-0.10	-0.18	-0.35	-0.37	0.00	-0.10	-0.47	-0.08	-0.28	-0.26	0.14	-0.23
chrXV	675185	675244	.	0.18	0.05	0.00	0.02	0.18	0.34	0.20	0.44	0.00	0.49	0.30	-0.29	-0.14	0.34	0.48	-0.23
chrXV	627485	627544	.	-0.04	-0.67	0.00	-0.01	-0.20	0.43	-0.15	0.29	0.20	-0.01	-0.09	-0.35	0.03	-0.45	0.26	-0.26
chrX	355079	355138	.	0.64	0.98	0.00	0.39	0.36	0.50	0.59	0.59	0.00	0.14	0.10	0.65	0.42	0.69	0.90	0.07
chrXVI	492936	492995	.	0.11	-0.15	0.00	-0.10	0.03	0.38	-0.02	0.08	0.92	0.27	-0.07	-0.22	-0.03	-0.44	0.57	0.35
chrIV	348965	349024	.	0.19	-0.06	0.00	-0.47	-0.20	-0.28	0.11	0.12	-0.64	0.14	0.19	0.28	-0.32	0.28	0.30	-0.37
chrX	379290	379338	.	-0.14	0.16	-1.16	0.24	0.37	-0.14	0.17	-0.23	0.00	-0.11	0.17	0.15	0.08	-0.60	-0.50	0.26
chrIII	26701	26756	.	0.81	-0.17	0.22	-0.01	0.10	-0.53	0.13	0.00	0.00	0.08	0.08	-0.30	0.33	0.09	0.04	0.35
chrXVI	524537	524596	.	0.72	0.40	0.00	0.09	0.34	-0.11	0.05	0.20	0.00	0.36	0.13	0.36	0.09	0.48	0.58	0.41
chrIII	262714	262773	.	0.26	0.56	0.02	0.40	0.04	0.58	0.05	-0.00	0.14	0.06	0.05	-0.05	0.10	0.63	0.60	0.25
chrIII	60007	60054	.	-0.40	-0.30	-0.40	-0.12	0.10	-0.97	-0.35	-0.56	0.00	-0.12	-0.25	-0.06	-0.52	-0.02	-0.44	0.87
chrXI	535352	535406	.	0.55	0.22	-0.98	-0.16	0.01	-0.11	-0.12	-0.09	0.00	0.03	-0.03	0.11	0.14	0.07	0.32	-0.19
chrIII	140884	140943	.	0.45	-0.13	0.23	0.10	0.18	-0.25	0.21	0.13	0.48	0.22	0.34	0.28	0.06	0.09	-0.15	-0.02
chrXV	622087	622143	.	-0.27	-0.34	0.00	-0.19	-0.55	-0.10	-0.29	0.04	0.00	0.07	0.21	-0.46	-0.27	-0.36	-0.09	-0.11
chrXVI	570041	570096	.	0.01	-0.05	0.00	-0.11	0.10	-0.31	0.24	-0.10	0.00	0.13	-0.11	0.28	-0.12	0.16	-0.48	-0.42
chrXIV	210968	211018	.	-0.29	-0.23	0.00	-0.10	-0.55	0.69	-0.00	-0.06	0.00	0.15	-0.36	-0.22	-0.17	-0.61	-0.11	-0.02
chrXII	220576	220635	.	-0.13	-0.14	0.39	0.41	0.45	0.33	0.13	0.02	-0.52	0.01	-0.06	0.15	0.21	0.12	-0.09	0.10
chrXV	625387	625442	.	0.17	0.03	-0.10	0.26	-0.14	0.33	0.10	0.11	0.00	-0.28	-0.14	0.09	0.09	-0.21	0.39	0.34
chrV	540765	540824	.	0.39	0.41	0.00	0.10	0.03	0.24	0.01	0.10	0.00	0.19	0.09	0.23	0.02	-0.12	0.82	0.24
chrXI	495550	495609	.	0.23	-0.40	0.00	-0.57	-0.54	0.41	-0.30	0.10	0.00	-0.16	-0.11	-0.34	-0.13	-0.58	0.12	-0.43
chrIX	373933	373987	.	-0.02	-0.07	0.41	-0.48	-0.46	-0.33	0.18	0.25	0.44	0.03	-0.15	0.11	0.09	-0.12	0.39	1.54
chrIX	367129	367188	.	0.25	0.07	-1.14	-0.17	0.09	-0.43	0.06	-0.00	0.00	0.45	0.27	0.08	-0.09	0.12	-0.09	0.13
[truncated: 1,243,504 more chars]
