# Supplementary material for: The Eukaryotic Mismatch Recognition Complexes Track with the Replisome during DNA Synthesis
Source: PLoS Genet. 2015 Dec 18;11(12):e1005719. doi: 10.1371/journal.pgen.1005719 (PMC4684283; doi:10.1371/journal.pgen.1005719)
Supplement: S1 Data — The data corresponding to each figure are in this compressed file. (ZIP) [file pgen.1005719.s009.zip › Files for Haye and Gammie 2015/Fig_8.egr]

# Genome_version = S_cerevisiae_Sep_2009
# score0 = Feb2014_252073510036_2_3  || Pol2_HA t=120 Feb2014
# score1 = Feb2014_252073510036_2_2  || Pol2_HA t=110 Feb2014
# score2 = Feb2014_252073510036_2_1  || Pol2_HA t=0 Feb2014
# score3 = Feb2014_252073510036_1_3  || Msh6_MYC t=120 Feb2014
# score4 = Feb2014_252073510036_1_2  || Msh6_MYC t=110 Feb2014
# score5 = Feb2014_252073510036_1_1  || Msh6_MYC t=0 Feb2014
# score6 = Feb2014_252073510036_2_4  || Mcm4_HA t=0 Feb2014
# score7 = Feb2014_252073510036_1_4  || Mcm4_MYC t=0 Feb2014
chrIII	147594	147643	+	-0.35	-0.20	-0.41	-0.39	-0.25	-0.21	-0.15	-0.15
chrIII	227615	227674	+	0.54	0.40	0.10	0.26	0.12	0.24	0.57	0.24
chrII	492806	492865	+	0.05	-0.14	-0.10	-0.01	-0.06	0.04	-0.64	-0.43
chrXIV	212160	212216	+	0.01	0.17	-0.03	0.15	0.17	-0.08	0.05	-0.07
chrV	301430	301484	+	0.64	0.66	0.11	0.69	0.69	0.01	-0.50	-0.61
chrI	19843	19902	+	-0.48	-0.22	-0.20	-0.50	-0.40	-0.36	-0.20	-0.35
chrI	32354	32400	+	-0.38	0.03	0.12	0.00	0.00	0.18	-0.26	0.11
chrXIV	188261	188306	+	-0.51	-0.41	-0.19	-0.31	-0.19	-0.14	-0.48	-0.16
chrIII	263418	263472	+	-0.00	-0.08	-0.13	-0.02	-0.06	0.12	-0.07	-0.18
chrIV	349665	349724	+	0.17	0.27	0.29	0.32	0.19	0.32	0.28	0.18
chrXV	662798	662843	+	-0.27	-0.25	0.19	-0.05	-0.11	0.24	-0.22	-0.12
chrIX	365329	365388	+	0.96	0.77	0.62	0.73	0.52	0.51	0.81	0.44
chrI	15745	15804	+	0.26	0.23	0.11	-0.02	-0.02	0.14	0.39	0.14
chrXII	355557	355614	+	0.59	0.46	0.51	0.54	0.39	0.28	0.51	0.35
chrXVI	458248	458294	+	-0.19	-0.13	0.11	-0.16	-0.13	0.20	-0.28	-0.07
chrII	479106	479165	+	1.36	1.15	0.17	0.85	0.69	0.30	0.23	-0.01
chrI	51450	51494	+	-0.09	-0.02	0.06	0.11	0.08	0.08	-0.20	-0.00
chrIII	216615	216674	+	0.57	0.51	0.00	0.41	0.34	0.33	0.17	0.27
chrXV	620889	620943	+	0.07	0.16	-0.19	0.10	0.18	0.00	0.09	0.08
chrII	511406	511458	+	-0.43	-0.22	-0.19	-0.26	-0.20	-0.28	-0.49	-0.03
chrII	478517	478567	+	0.83	0.74	0.44	0.97	0.92	0.41	0.24	-0.01
chrX	376186	376231	+	0.38	0.22	0.12	0.28	0.21	0.06	0.06	0.18
chrXV	606385	606444	+	-0.49	-1.13	-0.86	-0.96	-1.13	-0.72	-1.16	-0.42
chrV	295531	295582	+	-0.34	-0.00	0.03	-0.03	-0.06	-0.12	-0.24	0.10
chrVII	59402	59461	+	0.05	-0.26	-0.26	-0.14	-0.10	-0.02	-0.18	-0.39
chrXVI	708536	708592	+	-0.04	0.03	0.11	-0.21	0.05	0.01	-0.01	-0.24
chrX	370279	370338	+	0.00	-0.02	-0.01	0.01	0.06	0.04	-0.01	-0.07
chrIII	277714	277773	+	0.06	-0.04	0.00	-0.00	0.08	-0.08	0.24	-0.07
chrXVI	708136	708195	+	-0.02	0.22	0.07	0.07	0.11	0.18	0.10	-0.14
chrI	16843	16902	+	0.56	0.48	0.00	0.31	0.32	1.04	0.60	0.68
chrXII	131824	131874	+	-0.04	-0.17	-0.04	0.06	0.10	-0.16	-0.28	-0.24
chrV	538777	538822	+	-0.27	-0.18	-0.12	-0.26	-0.21	-0.12	0.11	0.07
chrIV	447421	447472	+	0.16	0.19	-0.01	0.19	0.18	0.10	-0.14	-0.09
chrII	504206	504263	+	0.07	0.14	0.16	-0.07	0.03	0.02	0.35	0.36
chrIII	20101	20160	+	0.14	0.12	0.33	0.16	0.20	0.19	-0.11	-0.12
chrV	537265	537311	+	0.12	0.03	-0.02	0.04	0.20	0.03	0.14	0.16
chrVII	538406	538458	-	0.01	-0.04	0.05	-0.04	-0.13	0.11	0.22	0.17
chrXVI	525237	525296	+	0.04	0.01	0.15	0.23	0.20	0.30	0.45	0.14
chrV	567565	567622	+	-0.22	-0.19	-0.11	-0.26	-0.22	-0.31	0.38	0.61
chrXII	381355	381411	+	-0.02	-0.07	-0.03	-0.09	0.20	-0.03	-0.04	-0.05
chrIII	209616	209672	+	0.47	0.48	0.35	0.54	0.51	0.45	0.11	0.12
chrIV	335267	335315	+	-0.36	-0.27	-0.09	-0.17	-0.27	-0.35	-0.35	-0.20
chrXV	616592	616644	+	0.53	0.50	0.59	0.46	0.55	0.49	0.22	0.26
chrXII	160815	160868	+	0.10	-0.05	0.38	0.01	-0.01	-0.03	0.21	0.08
chrIII	115184	115243	+	0.40	0.15	0.00	0.11	0.02	0.04	0.51	0.19
chrII	514106	514165	+	-0.32	-0.25	0.04	-0.33	-0.18	-0.25	-0.27	-0.20
chrXV	650185	650240	+	-0.53	-0.23	-0.06	-0.20	-0.03	-0.27	-0.55	0.13
chrIII	80104	80158	+	0.22	0.18	-0.11	0.17	0.23	-0.05	-0.10	0.14
chrXII	247678	247737	+	-0.22	-0.27	-0.36	-0.08	-0.10	-0.05	0.08	0.24
chrV	534069	534124	+	-0.04	0.01	0.22	0.00	0.03	-0.06	0.41	0.31
chrXII	372456	372504	+	0.07	0.22	0.06	0.17	0.14	0.13	0.20	-0.01
chrIII	124584	124643	+	0.27	0.10	-0.23	0.19	0.13	-0.11	0.14	0.22
chrXII	227278	227337	+	0.28	0.23	0.00	0.01	0.07	0.04	0.05	-0.07
chrIV	439513	439572	+	-0.13	-0.30	-0.24	-0.13	-0.33	-0.32	-0.15	0.13
chrXV	600283	600342	-	0.49	0.39	0.20	0.17	0.09	-0.04	0.48	0.16
chrXIV	90130	90189	+	-0.12	-0.30	-0.20	-0.14	-0.29	-0.17	-0.40	-0.20
chrXV	611085	611143	+	-0.01	-0.17	-0.15	-0.16	-0.15	-0.41	-0.01	-0.08
chrXVI	535637	535696	+	0.85	0.71	0.00	0.46	0.61	0.34	0.88	0.35
chrXVI	695348	695392	+	-0.06	0.07	0.08	0.08	-0.07	0.17	-0.11	0.52
chrVI	50691	50749	+	-0.58	-0.26	-0.34	-0.23	-0.09	-1.19	-0.39	-0.73
chrI	14746	14803	+	-0.75	-0.60	-0.48	-0.52	-0.67	-0.72	-0.40	-0.43
chrXIV	95935	95988	+	0.34	0.28	0.06	0.20	0.19	0.10	0.06	0.04
chrXI	659945	659992	-	-0.03	0.11	0.09	0.06	0.17	0.05	-0.13	-0.07
chrI	28344	28403	+	-0.11	-0.09	0.26	0.21	0.03	0.29	-0.05	-0.02
chrXVI	562240	562293	+	0.31	0.08	0.61	0.11	0.19	0.10	0.61	0.32
chrIV	1523244	1523289	-	-0.09	-0.11	0.07	0.03	-0.00	0.02	-0.28	-0.27
chrIII	126189	126241	+	-0.07	-0.18	0.00	-0.13	-0.17	0.06	0.23	0.19
chrIX	317689	317734	-	0.37	0.38	-0.08	0.39	0.43	0.05	-0.17	-0.10
chrXII	140716	140773	+	0.60	0.54	0.57	0.54	0.44	0.37	0.72	0.42
chrXVI	710537	710593	+	-0.07	-0.03	-0.23	-0.05	-0.10	-0.11	-0.23	-0.07
chrXII	214578	214637	+	0.08	0.01	0.10	0.21	0.13	-0.07	-0.09	0.11
chrV	569066	569119	+	-0.10	0.04	-0.26	-0.18	-0.12	-0.34	0.10	0.34
chrXIII	184838	184882	-	-0.14	-0.05	-0.09	0.04	-0.26	0.20	-0.06	-0.01
chrIV	358365	358424	+	0.08	0.00	0.23	0.07	0.00	0.23	-0.04	-0.03
chrVI	219599	219653	+	0.15	0.19	0.05	0.21	0.10	-0.12	0.70	0.07
chrIII	286714	286773	+	0.03	0.14	-0.02	-0.11	-0.21	0.27	-0.56	-0.68
chrXVI	500536	500595	+	0.37	0.15	0.30	0.20	0.22	0.12	0.46	0.16
chrIII	20206	20255	+	0.35	0.44	0.04	0.37	0.31	0.42	0.04	0.15
chrXV	612386	612444	+	0.50	0.40	0.12	0.26	0.26	0.28	0.38	0.16
chrXV	591792	591843	+	0.06	0.04	0.00	0.14	0.20	0.21	-0.03	0.16
chrIII	79713	79757	+	-0.16	-0.01	-0.30	0.12	0.15	-0.18	-0.28	-0.23
chrXI	497751	497810	+	0.23	0.14	0.00	0.31	0.24	0.35	0.10	-0.17
chrIII	207115	207166	+	0.08	0.12	0.17	0.13	0.03	0.30	-0.12	-0.17
chrIII	50501	50553	+	0.10	-0.15	0.01	-0.16	-0.46	0.30	-0.64	0.07
chrXVI	491436	491495	+	0.47	0.26	0.40	0.54	0.32	0.68	0.37	0.14
chrXV	673686	673743	+	-0.16	0.01	-0.07	-0.05	0.02	-0.18	-0.15	-0.17
chrXV	590586	590643	+	-0.36	0.03	-0.20	-0.22	-0.05	-0.08	-0.22	0.02
chrXIV	99234	99289	+	0.01	-0.20	-0.27	-0.24	-0.16	-0.09	-0.14	0.04
chrXVI	545737	545796	+	0.09	0.08	-0.11	0.31	0.23	0.05	0.40	0.40
chrXII	383555	383614	+	0.06	-0.06	0.06	0.03	0.07	-0.06	0.19	-0.11
chrIV	391768	391827	+	-0.51	-0.16	-0.04	-0.23	-0.36	-0.15	0.02	0.02
chrIX	351030	351088	+	0.13	-0.07	0.00	0.02	0.00	-0.05	-0.09	-0.07
chrIII	245414	245473	+	0.12	0.09	0.02	0.12	0.19	-0.20	0.14	0.08
chrXII	380355	380414	+	0.11	0.01	-0.02	0.15	0.04	-0.09	-0.28	-0.27
chrX	368881	368937	+	-0.11	0.10	-0.09	0.00	0.03	-0.11	-0.33	-0.29
chrIII	91804	91850	+	0.22	0.10	0.24	0.09	-0.01	0.31	1.27	0.34
chrXVI	494440	494494	+	-0.02	0.24	-0.06	0.14	0.12	0.12	-0.08	-0.02
chrVIII	536991	537043	-	0.27	0.19	0.22	0.25	0.09	0.25	0.56	0.31
chrIII	254514	254568	+	-0.22	-0.08	-0.20	-0.14	-0.20	-0.20	-0.53	-0.28
chrIII	135084	135143	+	0.27	0.35	0.19	0.28	0.22	0.22	0.70	0.32
chrXII	241578	241637	+	0.48	0.25	0.14	0.43	0.27	0.31	-0.10	0.03
chrXVI	499936	499995	+	-0.04	-0.12	-0.11	-0.09	-0.34	-0.20	-0.12	-0.21
chrIV	438213	438272	+	-0.05	0.08	-0.07	0.01	-0.10	-0.15	-0.06	0.06
chrIII	222820	222874	+	0.22	0.10	1.84	0.14	0.18	0.41	0.17	-0.10
chrIII	301617	301666	+	-0.04	0.14	0.23	-0.11	-0.00	0.13	0.70	0.63
chrIII	119884	119943	+	-0.44	-0.47	-0.46	-0.33	-0.13	-0.70	-0.26	0.00
chrV	544566	544615	+	-0.25	-0.37	-0.13	-0.18	-0.28	-0.01	-0.46	-0.23
chrIV	440813	440872	+	0.13	0.11	0.45	0.20	0.09	0.22	0.96	0.22
chrII	522906	522965	+	0.44	0.34	0.10	0.29	0.41	0.23	0.37	0.25
chrXII	134215	134274	+	0.38	0.29	0.29	0.47	0.21	0.30	0.28	0.18
chrVI	53292	53348	+	0.20	0.23	0.28	0.18	0.24	0.39	0.43	0.32
chrXVI	402946	402996	+	0.42	0.45	-0.00	0.44	0.46	0.27	0.59	0.43
chrIX	349029	349088	+	-0.14	-0.19	0.00	-0.15	-0.17	-0.50	-0.67	-0.58
chrIII	304528	304572	+	0.12	0.36	0.02	0.31	0.33	0.07	-0.04	-0.01
chrX	392279	392338	+	0.14	0.09	0.01	0.22	0.09	0.20	-0.06	0.10
chrII	474606	474662	+	-0.20	-0.20	-0.61	-0.25	-0.20	-0.33	-0.44	-0.40
chrIV	386477	386524	+	0.20	0.30	0.72	0.50	0.44	0.36	0.75	0.60
chrXVI	529337	529396	+	-0.05	-0.08	0.01	-0.19	-0.28	0.04	-0.30	-0.31
chrII	491506	491565	+	0.07	-0.08	0.00	0.00	-0.01	0.04	-0.12	-0.01
chrIII	225815	225863	+	-0.37	-0.33	0.05	-0.19	-0.17	-0.06	0.12	0.02
chrI	30045	30104	+	-0.10	-0.22	-0.20	-0.13	-0.32	-0.46	-0.51	0.00
chrIV	477013	477072	+	-0.06	-0.26	-0.45	-0.15	-0.12	-0.18	-0.49	-0.49
chrXV	649587	649634	+	-0.09	-0.16	-0.28	-0.10	-0.04	-1.10	-0.29	-0.02
chrIII	272314	272373	+	-0.76	-1.00	-0.65	-0.97	-0.99	-0.68	0.66	1.12
chrIII	150484	150543	+	-0.58	-0.17	0.22	-0.26	-0.19	0.30	1.23	0.41
chrIV	475813	475872	+	0.53	0.44	0.25	0.51	0.44	0.19	0.82	0.31
chrXVI	489436	489495	+	0.17	0.26	0.16	0.11	0.17	0.08	0.18	-0.03
chrV	567765	567810	+	-0.11	-0.56	0.82	-0.34	-0.44	0.75	0.35	0.51
chrX	356579	356638	+	-0.58	-0.14	-0.19	-0.30	-0.19	-0.20	-0.38	-0.36
chrV	533665	533724	+	-0.10	0.05	-0.03	-0.04	0.07	-0.11	0.34	0.07
chrII	470008	470061	+	-0.04	-0.08	0.02	-0.01	-0.03	-0.06	-0.00	0.09
chrVI	50391	50441	+	-0.53	-0.33	-0.07	-0.39	-0.25	-0.20	-0.02	-0.29
chrIV	1224481	1224540	+	-0.81	-0.55	-0.32	-0.71	-0.42	-0.18	-0.58	-0.41
chrXVI	451837	451896	+	0.34	0.26	0.41	0.24	0.16	0.44	0.51	0.70
chrIV	473813	473872	+	0.28	-0.00	0.00	0.10	0.07	-0.22	0.10	0.11
chrXV	670585	670644	+	0.65	0.45	0.38	0.28	0.38	-0.08	0.45	0.34
chrXII	249679	249723	+	-0.51	-0.55	0.02	-0.20	-0.26	0.24	-0.09	0.73
chrIII	49911	49958	+	0.05	0.13	0.59	0.16	0.15	0.51	-0.16	-0.12
chrVII	22504	22559	+	-0.41	-0.21	-0.27	-0.33	-0.36	-0.21	-0.01	-0.02
chrII	497706	497765	+	-0.01	-0.03	0.17	0.07	-0.04	-0.06	0.07	0.24
chrXVI	546537	546596	+	-0.01	-0.04	0.00	0.10	-0.01	-0.17	0.52	0.06
chrV	443417	443476	+	0.57	0.36	0.24	0.38	0.21	0.22	0.23	0.24
chrXIV	101430	101489	+	-0.70	-0.44	-0.14	-0.43	-0.52	-0.62	-0.43	0.23
chrIII	258414	258464	+	-0.13	-0.14	0.15	-0.08	-0.04	0.19	-0.10	-0.18
chrXVI	456837	456896	+	-0.21	-0.21	-0.47	-0.50	-0.40	-0.13	-0.38	0.13
chrIV	330667	330714	+	0.03	-0.14	-0.32	-0.08	-0.24	-0.10	-0.38	-0.15
chrXII	143615	143674	+	0.11	-0.14	0.00	0.02	0.07	0.00	-0.48	-0.43
chrXI	535664	535710	+	-0.30	-0.32	-0.30	-0.26	-0.25	-0.19	-0.91	-0.61
chrVI	85993	86052	+	-0.38	-0.49	-0.72	-0.37	-0.38	-0.34	-0.12	-0.06
chrIII	246815	246860	+	-0.09	-0.17	-0.20	-0.09	-0.15	-0.11	-0.24	-0.05
chrXIV	210363	210418	+	-0.64	-0.39	-0.31	-0.47	-0.36	-0.33	-0.84	-0.50
chrV	285431	285478	+	-0.35	-0.22	-0.17	-0.27	-0.26	-0.22	-0.42	-0.53
chrXII	354855	354914	+	0.22	0.34	-0.09	0.31	0.29	0.22	0.08	0.10
chrIII	29602	29659	+	0.67	0.43	0.08	0.48	0.35	-0.04	0.04	0.02
chrIV	458616	458671	+	0.37	0.35	0.21	0.28	0.28	0.09	0.14	-0.04
chrXVI	465837	465896	+	0.32	0.27	0.00	0.20	0.24	0.21	0.09	0.10
chrXII	360057	360109	+	0.32	0.36	-0.25	0.34	0.43	-0.03	0.25	-0.03
chrXV	643092	643144	+	0.03	0.07	0.28	0.14	0.15	0.30	0.23	0.15
chrIII	210715	210759	+	0.44	0.41	0.42	0.47	0.43	0.29	0.26	0.19
chrIII	49403	49457	+	0.07	0.06	0.34	0.10	0.05	0.50	-0.26	0.10
chrVI	196207	196254	+	-0.14	-0.27	-0.18	-0.17	-0.15	0.00	-0.06	0.18
chrII	488109	488157	+	0.09	0.06	0.38	-0.12	-0.12	0.03	0.72	0.32
chrX	355426	355472	-	1.01	0.81	0.55	0.86	0.92	0.57	0.21	0.41
chrXVI	506941	506992	+	-0.48	-0.13	-0.02	-0.31	-0.32	-0.39	-0.58	-0.18
chrXVI	567237	567296	+	0.31	0.18	0.01	0.10	-0.07	0.29	0.41	0.18
chrXVI	691042	691094	+	-0.02	0.02	-0.03	0.06	0.06	0.12	-0.04	0.11
chrIX	377029	377087	+	0.26	0.29	-0.19	0.22	0.17	0.04	-0.05	-0.18
chrVI	261396	261455	+	0.42	0.27	0.23	0.10	0.00	0.03	0.35	0.03
chrIII	274519	274573	+	-0.32	-0.16	-0.24	-0.23	-0.20	-0.11	-0.21	-0.23
chrVII	19514	19559	+	0.44	0.36	0.31	0.27	0.27	0.33	0.55	0.44
chrXIV	115133	115189	+	-0.05	0.03	-0.18	0.04	0.08	-0.13	0.05	0.18
chrIII	261316	261361	+	0.23	0.24	0.29	0.36	0.41	0.32	-0.03	0.29
chrXV	593789	593844	+	0.12	-0.08	0.00	0.03	0.11	-0.25	-0.09	0.20
chrIV	441613	441658	+	0.07	0.28	0.02	0.21	0.15	0.10	0.21	-0.15
chrIII	5501	5560	+	-0.73	-0.55	-0.66	-0.61	-0.42	-0.42	-0.18	-0.00
chrXIV	214062	214114	+	-0.17	-0.08	0.04	-0.12	-0.04	-0.07	0.22	-0.15
chrIX	338931	338977	+	0.03	-0.29	0.09	-0.10	-0.30	-0.26	-0.33	-0.55
chrV	304933	304989	+	-0.07	0.03	-0.39	0.21	0.17	-0.27	0.16	0.26
chrIII	290914	290973	+	0.09	-0.15	-0.18	-0.12	-0.03	-0.01	0.18	-0.18
chrIII	210615	210674	+	0.13	0.09	1.35	0.38	0.24	1.86	0.98	3.93
chrVI	232095	232154	+	0.29	0.28	0.08	0.20	0.18	0.10	0.07	-0.37
chrVI	258796	258852	+	-0.22	-0.03	0.07	-0.21	-0.10	0.05	-0.14	0.07
chrVII	48102	48160	+	-0.38	-0.35	-0.12	-0.31	-0.22	-0.35	-0.52	-0.55
chrIII	61110	61158	+	0.45	0.25	0.00	0.25	0.32	0.49	-0.04	0.11
chrIII	34101	34160	+	0.77	0.65	0.15	0.46	0.46	0.26	0.48	0.20
chrI	16546	16601	+	0.02	-0.21	-0.27	-0.09	-0.05	-0.27	0.05	0.08
chrVI	263603	263652	+	-0.24	-0.21	0.02	-0.08	-0.13	0.01	-0.20	0.04
chrVII	68503	68561	+	-0.14	-0.38	-0.41	-0.42	-0.30	-0.39	-0.54	-0.12
chrIII	73401	73457	+	-0.46	-0.71	-0.32	-0.55	-0.62	-0.45	0.68	1.15
chrX	365779	365838	+	0.26	0.17	0.24	0.31	-0.00	0.31	-0.36	-0.45
chrXV	605285	605344	+	0.51	0.25	0.00	0.19	0.19	-0.05	0.32	0.32
chrVI	201195	201254	+	-0.47	-0.41	-0.17	-0.28	-0.32	-0.28	-0.95	-0.61
chrXII	142515	142570	+	0.32	0.26	0.00	0.11	0.09	0.30	0.42	0.10
chrXVI	510336	510395	+	0.26	0.14	0.22	0.08	0.09	0.12	0.01	0.00
chrVI	56292	56351	+	-0.50	-0.38	-0.28	-0.25	-0.31	-0.23	-0.71	-0.22
chrXVI	400350	400394	+	-0.02	-0.02	0.43	0.12	0.12	-0.01	0.61	0.27
chrIV	313569	313624	+	-0.08	-0.04	0.08	0.10	0.06	0.14	0.12	0.15
chrXVI	566537	566596	+	0.12	0.01	-0.21	-0.02	-0.05	-0.10	0.19	-0.04
chrI	39149	39200	+	-0.00	-0.09	-0.33	-0.04	-0.07	-0.20	-0.72	-0.20
chrXII	135716	135774	+	0.14	0.04	0.06	0.13	0.12	-0.42	0.08	-0.26
chrI	163237	163292	+	-0.15	-0.50	-0.51	-0.34	-0.29	-0.14	-0.31	-0.15
chrXVI	685737	685796	+	-0.49	-0.66	-0.15	-0.33	-0.49	-0.21	-0.47	-0.41
chrIII	13301	13360	+	0.05	-0.03	-0.10	-0.03	0.02	0.02	0.23	0.12
chrIV	317765	317824	+	-0.16	-0.14	-0.14	-0.08	0.00	-0.26	-0.01	-0.25
chrIII	129188	129241	+	0.22	0.20	-0.14	0.13	0.21	-0.10	0.16	0.21
chrXVI	420939	420994	+	0.01	-0.24	-0.14	-0.04	-0.05	-0.10	-0.27	-0.25
chrVII	41201	41260	+	0.39	0.37	0.44	0.22	0.28	0.34	0.30	0.14
chrI	23445	23501	+	0.11	-0.07	-0.64	-0.15	-0.09	-0.03	-0.06	-0.44
chrIII	305423	305468	+	0.21	0.21	-0.00	0.12	0.19	0.03	0.00	-0.07
chrIX	342129	342188	+	0.57	0.39	0.15	0.35	0.38	0.03	-0.25	0.74
chrVII	8801	8846	+	0.01	-0.18	0.68	-0.11	-0.04	0.15	0.05	-0.13
chrXVI	431937	431981	+	-0.49	-0.62	-0.64	-0.49	-0.81	-0.48	-0.67	-0.55
chrXV	632291	632344	+	-0.28	-0.29	-0.03	-0.21	-0.18	-0.07	-0.17	-0.21
chrIII	130884	130943	+	-0.10	-0.12	-0.06	-0.19	-0.28	-0.04	0.30	0.43
chrXII	164922	164974	+	-0.01	-0.01	-0.07	0.05	-0.00	-0.15	-0.24	0.09
chrIII	218215	218274	+	-0.03	-0.21	-0.62	-0.62	-0.21	-1.07	-1.42	-0.77
chrXVI	566937	566988	+	-0.16	-0.32	0.03	-0.22	-0.36	-0.00	0.37	0.21
chrVII	71008	71059	+	0.08	0.23	0.28	0.06	0.08	0.17	0.18	0.10
chrXI	498951	499010	+	-0.24	-0.32	-0.21	-0.17	-0.15	-0.13	-0.10	-0.10
chrVI	255611	255655	+	-0.19	-0.20	-0.19	-0.20	-0.38	0.01	-0.44	-0.01
chrI	29745	29804	+	-0.09	0.02	0.05	-0.14	-0.26	0.13	-0.22	-0.04
chrXV	651785	651844	+	0.72	0.03	-0.80	-0.79	-0.03	-0.49	-0.93	-0.99
chrIX	365939	365983	+	0.04	0.13	0.22	0.39	0.32	0.24	0.01	0.14
chrXVI	542646	542694	+	0.14	0.23	0.28	0.08	0.13	0.23	0.24	0.06
chrXII	163818	163870	+	-0.17	-0.01	-0.21	-0.12	-0.14	0.03	-0.16	-0.03
chrXII	387460	387511	+	0.02	-0.10	-0.01	-0.07	-0.07	0.29	0.56	0.82
chrX	361594	361638	+	-0.38	-0.24	0.11	-0.18	-0.11	0.03	-0.12	-0.12
chrVII	58804	58853	+	0.28	0.45	0.17	0.60	0.53	0.42	0.30	0.27
chrXIV	109330	109389	+	-0.10	-0.14	-0.11	-0.05	-0.07	-0.14	0.10	0.32
chrVII	13901	13960	+	-0.17	-0.20	-0.14	-0.16	-0.15	0.05	-0.18	0.01
chrII	512614	512665	+	-0.23	-0.18	-0.19	-0.17	-0.08	-0.10	-0.59	-0.39
chrXVI	533737	533796	+	0.24	0.27	0.34	0.21	0.30	-0.14	-0.30	-0.17
chrXII	138915	138974	+	0.51	0.41	0.12	0.48	0.39	0.24	0.63	0.34
chrX	368279	368337	+	0.52	0.38	0.02	0.31	0.36	0.16	-0.13	-0.15
chrX	200563	200622	-	-0.15	-0.15	-0.15	-0.04	-0.11	-0.15	-0.27	-0.06
chrX	384883	384928	+	-0.06	0.18	-0.32	0.18	0.29	-0.20	-0.14	0.00
chrIII	81813	81857	+	0.18	0.35	-0.03	0.43	0.45	0.09	0.07	0.50
chrXVI	460445	460495	+	-0.25	-0.04	0.00	-0.13	-0.09	-0.06	-0.32	0.06
chrXV	620085	620129	+	0.13	0.13	0.10	0.17	0.23	0.21	0.17	0.37
chrIV	444513	444572	+	0.09	0.18	-0.34	0.13	0.33	-0.01	-0.30	-0.14
chrXVI	571337	571396	+	0.67	0.45	-0.01	0.31	0.45	0.00	0.64	0.23
chrIV	441015	441064	+	0.25	0.18	-0.14	0.13	0.15	-0.13	0.21	-0.08
chrXII	380160	380211	+	0.06	-0.05	-0.10	0.07	0.04	-0.17	-0.04	-0.41
chrXVI	570642	570694	+	-0.47	-0.14	-0.57	-0.28	-0.28	-0.25	-0.50	-0.54
chrV	291929	291988	+	0.15	-0.14	0.35	-0.10	-0.16	0.20	-0.20	0.03
chrVI	75593	75637	+	0.10	0.16	1.10	0.14	0.17	1.01	0.33	0.18
chrXII	384964	385011	+	-0.18	-0.07	-0.12	-0.04	-0.10	0.00	-0.10	-0.10
chrXI	515751	515810	+	0.34	0.40	0.57	0.43	0.38	0.58	0.11	0.14
chrVII	8701	8760	+	-0.43	-0.16	-0.10	-0.30	-0.21	-0.21	-0.58	-0.42
chrVI	269796	269855	+	0.60	0.57	0.44	0.39	0.47	0.34	0.23	1.13
chrXV	677188	677232	+	-0.23	-0.18	-0.12	-0.12	0.07	-0.14	-0.11	0.29
chrVII	41802	41859	+	-0.28	-0.00	-0.38	-0.17	-0.13	-0.04	-0.15	-0.18
chrXII	150715	150774	+	-0.16	-0.35	-0.30	-0.16	-0.17	-0.20	-0.87	-0.61
chrX	379381	379438	+	-0.14	-0.32	-0.29	-0.21	-0.17	-0.28	-0.22	-0.21
chrXV	682685	682731	+	-0.24	-0.24	-0.11	-0.19	-0.25	-0.19	0.01	-0.10
chrV	299430	299475	+	0.72	0.74	0.08	0.78	0.75	-0.01	-0.70	-0.32
chrXVI	446040	446095	+	-0.58	-0.60	-0.30	-0.50	-0.51	-0.32	0.05	0.37
chrXVI	416837	416889	+	-0.18	-0.12	-0.15	-0.03	-0.08	-0.08	0.01	-0.05
chrXVI	715336	715395	+	0.02	0.03	-0.67	-0.18	-0.16	0.07	0.00	-0.06
chrIII	297018	297071	+	0.43	0.27	0.35	0.09	0.20	0.85	0.62	0.17
chrXVI	491750	491795	+	0.27	-0.01	0.16	0.12	-0.10	0.23	-0.17	0.11
chrIII	18006	18055	+	0.06	-0.04	0.00	-0.01	-0.05	-0.18	-0.16	-0.31
chrIV	338465	338524	+	0.27	0.03	-0.19	0.08	0.09	-0.10	-0.22	-0.22
chrIX	339229	339288	+	1.38	1.42	1.04	1.09	1.20	1.15	1.24	0.66
chrXVI	501644	501695	+	-0.10	0.06	-0.01	-0.05	-0.10	-0.08	0.03	0.00
chrX	373679	373738	+	0.02	-0.01	-0.06	0.08	0.01	-0.18	-0.01	-0.29
chrIX	360034	360080	+	-0.18	-0.03	-0.16	-0.28	-0.20	-0.01	0.25	-0.13
chrXVI	403442	403493	+	0.12	0.17	-0.03	0.17	0.27	0.20	0.09	0.40
chrIV	1241081	1241140	+	0.93	0.68	0.00	0.52	0.30	0.54	0.49	1.04
chrIII	245814	245860	+	-0.11	-0.04	0.31	-0.01	-0.03	0.03	-0.15	-0.07
chrXVI	454438	454483	+	-0.16	-0.02	0.32	0.03	0.03	0.31	0.24	0.18
chrXV	672890	672944	+	0.13	0.22	0.09	0.10	-0.05	0.06	0.27	0.33
chrXV	653388	653441	+	0.02	0.06	0.01	-0.13	-0.10	-0.13	0.03	-0.08
chrIV	1246081	1246140	+	0.19	-0.02	0.00	-0.03	-0.01	0.12	-0.47	-0.44
chrII	812545	812590	+	0.11	-0.12	0.06	0.15	-0.00	0.08	-0.13	0.64
chrIII	245015	245068	+	0.28	0.24	0.22	0.25	0.20	0.00	0.37	0.17
chrXIV	73830	73889	+	-0.07	-0.02	-1.27	-0.11	-0.23	-0.23	-0.01	-0.31
chrIV	411277	411324	+	-0.31	-0.76	-0.52	-0.40	-0.59	-0.33	-0.97	-0.70
chrVII	61302	61361	+	-0.37	-0.29	-0.24	-0.14	-0.20	-0.47	-0.42	-0.29
chrVI	60992	61051	+	0.08	-0.03	0.00	-0.02	0.12	0.15	0.06	-0.17
chrXII	167715	167774	+	-0.07	-0.09	-0.19	-0.08	-0.14	-0.13	-0.27	-0.19
chrIX	373329	373388	+	0.06	0.07	-0.03	0.08	0.02	-0.27	-0.08	0.04
chrXV	666589	666644	+	-0.28	-0.08	-0.38	-0.11	-0.06	-0.23	-0.16	-0.04
chrIII	59509	59558	+	-0.01	-0.06	-0.15	0.22	0.30	-0.04	-0.37	-0.43
chrIII	32201	32257	+	0.48	0.48	-0.28	0.38	0.42	0.22	0.10	0.29
chrIV	382769	382814	+	-0.66	-0.63	-0.57	-0.56	-0.44	-0.33	-0.86	-0.68
chrXIV	88830	88889	+	0.91	0.54	-0.39	0.38	0.43	-0.11	-0.09	-0.51
chrIII	34301	34360	+	0.25	0.30	0.04	0.31	0.31	-0.04	-0.40	0.05
chrXV	653586	653642	+	-0.25	-0.11	-0.05	-0.14	-0.10	-0.01	-0.49	-0.34
chrXVI	706636	706695	+	-0.12	-0.16	-0.13	-0.25	-0.24	-0.21	-0.46	-0.27
chrX	382289	382336	+	0.16	0.14	0.91	0.24	0.19	0.91	0.16	0.20
chrIV	434213	434272	+	0.69	0.59	0.34	0.49	0.71	0.29	0.02	0.24
chrXVI	420337	420396	+	0.69	0.52	-0.10	0.46	0.42	0.42	0.61	0.25
chrXV	652185	652244	+	-0.08	0.05	-0.16	-0.17	-0.03	-0.07	-0.15	-0.12
chrVII	87703	87762	+	0.22	0.41	0.39	0.32	0.32	0.35	0.14	0.34
chrXVI	562439	562483	+	0.08	-0.06	0.00	0.01	0.06	0.17	0.27	0.01
chrXVI	465939	465996	+	0.00	0.13	-0.09	-0.00	0.05	-0.14	-0.03	-0.32
chrXVI	677637	677696	+	0.92	0.78	1.64	0.88	0.63	1.25	2.29	1.67
chrXII	378558	378604	+	-0.09	-0.01	-0.38	-0.13	-0.12	-0.22	-0.21	-0.44
chrXII	250378	250437	+	-0.30	-0.11	-0.46	-0.44	-0.14	-0.20	-0.43	-0.54
chrIII	43401	43458	+	0.30	0.26	0.25	0.18	0.23	-0.08	0.07	-0.06
chrXII	355957	356006	+	0.54	0.48	0.27	0.48	0.53	0.03	0.11	0.05
chrII	490210	490254	+	-0.19	-0.25	0.20	-0.09	-0.11	0.31	-0.27	-0.04
chrXV	586685	586744	+	-0.12	-0.31	-0.07	-0.16	-0.24	-0.06	-0.36	-0.08
chrIX	349234	349288	+	0.22	0.18	0.00	0.17	0.21	0.22	0.01	-0.09
chrIV	353869	353923	+	-0.52	-0.43	-0.09	-0.37	-0.29	-0.25	-0.41	-0.19
chrXII	239178	239236	+	-0.25	-0.65	-0.82	-0.37	-0.66	-0.46	-0.67	-0.46
chrXVI	474038	474095	+	-0.10	0.14	0.06	-0.10	0.03	0.03	0.10	-0.06
chrIX	359833	359886	+	0.00	-0.06	-0.09	-0.06	-0.04	-0.14	0.45	0.08
chrXVI	401437	401496	+	-0.20	-0.13	-0.05	-0.01	-0.00	-0.01	0.03	-0.11
chrV	264935	264987	+	0.13	0.12	0.18	0.04	-0.01	0.12	0.43	0.54
chrIV	375069	375116	+	-0.19	-0.17	-0.17	-0.06	-0.03	-0.23	-0.37	0.73
chrIII	239821	239872	+	-0.03	0.06	0.04	0.17	0.12	0.19	0.04	-0.14
chrXV	583785	583844	+	0.17	-0.06	0.00	-0.10	-0.06	-0.13	0.22	-0.10
chrXIV	89130	89189	+	1.50	1.34	0.77	1.27	1.31	0.76	-0.07	-0.23
chrXVI	489837	489895	+	-0.14	-0.07	-0.18	0.01	0.14	-0.75	-0.21	0.00
chrXVI	544937	544988	+	-0.16	0.05	0.07	-0.00	-0.08	0.09	0.21	0.06
chrI	21348	21402	+	-0.07	-0.06	-0.23	0.08	0.02	-0.23	0.04	-0.21
chrX	374781	374832	+	0.78	0.52	0.36	0.54	0.49	0.51	0.12	0.93
chrXVI	450637	450696	+	-0.37	-0.22	-0.16	-0.38	-0.59	-0.19	0.18	0.32
chrXVI	572247	572296	+	1.22	0.96	0.69	1.12	0.96	0.75	0.62	0.62
chrI	24845	24890	+	-0.16	-0.20	-0.12	-0.14	-0.06	0.03	-0.41	-0.37
chrXII	353855	353914	+	-0.01	0.10	-0.16	0.08	0.12	-0.26	-0.44	-0.59
chrXVI	547237	547288	+	-0.11	-0.02	-0.12	-0.18	-0.17	0.01	0.08	-0.22
chrIII	296114	296173	+	-0.30	-0.35	-0.18	-0.18	-0.42	-0.16	0.01	-0.13
chrVI	183899	183943	+	-0.02	-0.21	-0.48	-0.07	-0.10	-0.39	-0.13	-0.03
chrIII	273414	273473	+	0.07	0.07	-0.20	-0.85	0.01	-0.10	0.52	0.03
chrVII	87013	87059	+	0.24	0.31	0.51	0.37	0.28	0.40	0.50	0.34
chrV	285537	285581	+	0.04	0.13	-0.00	-0.04	0.02	0.10	-0.13	-0.14
chrXI	526055	526099	+	0.07	0.13	0.05	0.16	0.15	-0.14	-0.13	-0.07
chrXVI	493436	493495	+	-0.47	-0.54	0.15	-0.46	-0.61	-0.16	-0.22	-0.32
chrX	372483	372538	+	0.10	0.14	0.06	0.22	0.29	-0.05	-0.01	-0.03
chrXII	136515	136574	+	-0.34	-0.45	-0.24	-0.27	-0.53	-0.17	-0.61	-0.48
chrVII	78103	78162	+	0.14	0.01	0.24	-0.01	0.03	0.07	0.05	-0.07
chrIII	259914	259973	+	-0.03	0.05	0.05	0.09	0.08	-0.07	0.04	0.13
chrXIV	87931	87987	+	0.71	0.60	0.37	0.63	0.58	0.17	0.08	-0.19
chrIV	457117	457169	+	0.35	0.29	0.07	0.26	0.28	0.02	0.03	0.22
chrXII	166116	166168	+	-0.31	0.04	-0.11	-0.02	-0.05	0.03	-0.57	-0.37
chrXVI	469438	469495	+	0.10	0.08	-0.07	0.03	0.06	-0.09	-0.03	-0.11
chrVII	38601	38658	+	0.10	0.19	0.06	-0.01	-0.04	0.14	0.22	-0.32
chrXIV	82230	82289	+	-0.03	0.05	-0.05	-0.05	-0.16	-0.20	0.12	0.05
chrI	23645	23704	+	-0.85	-0.73	-0.66	-0.83	-0.52	-0.79	-1.06	-0.84
chrXVI	554347	554394	+	-0.18	-0.01	-0.08	-0.17	-0.19	-0.05	-0.52	-0.30
chrVI	216395	216454	+	0.46	0.38	0.00	0.03	0.15	-0.83	0.07	-0.08
chrXIV	77432	77480	+	-0.01	0.00	0.05	-0.17	-0.06	-0.03	0.09	-0.04
chrVII	60102	60161	+	0.04	0.14	0.00	0.03	-0.01	0.05	0.04	-0.07
chrIII	203	247	+	1.64	2.54	1.80	2.07	1.81	1.97	0.72	1.15
chrXVI	558037	558096	+	0.55	0.42	0.46	0.15	0.37	0.61	0.02	-0.21
chrXIV	90033	90077	+	0.44	0.43	0.28	0.37	0.46	0.09	0.09	-0.01
chrVII	22914	22959	+	-0.14	-0.32	0.53	-0.22	-0.26	0.10	0.14	0.11
chrXVI	551838	551882	+	-0.12	-0.17	-0.11	-0.07	-0.13	-0.19	-0.08	-0.02
chrXI	526561	526605	+	-0.07	-0.06	0.41	0.07	0.16	0.71	0.76	0.42
chrXVI	427737	427796	+	0.60	0.42	0.10	0.19	0.21	-0.17	0.60	0.27
chrXVI	518851	518895	+	-0.52	-0.46	-0.09	-0.23	-0.14	-0.22	-0.05	0.19
chrIV	455813	455872	+	-0.03	-0.01	-0.30	-0.00	-0.02	-0.25	-0.23	-0.19
chrX	387881	387938	+	-0.09	-0.09	0.31	-0.07	-0.14	0.36	0.90	0.55
chrI	33954	33998	+	-0.24	-0.20	0.31	-0.05	-0.05	0.16	0.70	0.38
chrV	271329	271388	+	-0.27	-0.16	-0.27	-0.35	-0.27	-0.29	-0.33	-0.24
chrXVI	543137	543196	+	-0.05	0.01	-0.04	-0.02	-0.14	0.09	-0.02	-0.13
chrXII	163517	163562	+	-0.01	0.07	0.03	-0.15	-0.11	0.27	-0.03	0.10
chrX	386579	386638	+	-0.28	-0.30	-0.65	-0.34	-0.32	-0.19	-0.45	-0.43
chrII	475019	475064	+	-0.02	-0.01	0.05	-0.05	-0.07	-0.03	0.01	-0.31
chrIII	206515	206574	+	-0.37	-0.24	-0.07	-0.18	-0.16	-0.04	-0.79	-0.71
chrXVI	571737	571796	+	-0.07	-0.32	-0.47	-0.32	-0.36	-0.48	0.11	0.21
chrXV	619791	619844	+	0.45	0.19	0.00	0.17	0.17	0.07	0.34	0.15
chrXIV	214759	214818	+	-0.56	-0.55	-0.53	-0.22	-0.42	-0.10	-0.46	0.01
chrIII	145884	145943	+	-0.06	-0.02	-0.24	-0.03	0.04	-0.05	-0.02	0.05
chrXI	531257	531303	+	0.06	-0.03	0.20	0.15	0.09	0.18	0.47	0.08
chrXII	355256	355310	+	0.42	0.41	0.12	0.45	0.42	-0.18	0.02	0.16
chrXII	152215	152274	+	0.18	0.18	0.04	0.16	0.12	0.01	0.21	0.28
chrVI	209897	209948	+	0.00	0.04	0.11	0.19	0.22	0.11	-0.04	0.02
chrIII	275219	275267	+	-0.18	-0.04	-0.02	-0.08	0.12	0.02	0.07	0.32
chrXVI	534937	534995	+	0.09	0.04	0.23	0.12	-0.10	0.30	-0.24	-0.12
chrV	285032	285084	+	-0.62	-0.76	-0.54	-0.59	-0.67	-0.63	-0.71	-0.57
chrIII	49508	49557	+	-0.13	0.09	0.48	0.19	0.09	0.65	0.00	0.14
chrIII	255914	255973	+	-0.04	-0.18	-0.44	-0.18	-0.20	-0.21	0.03	-0.04
chrIII	81202	81258	+	0.41	0.50	0.43	0.38	0.37	0.16	0.57	0.41
chrIII	297214	297273	+	-0.53	-0.01	-0.09	-0.29	-0.12	0.08	-0.06	-0.06
chrV	274632	274684	+	-0.33	-0.04	-0.06	-0.23	-0.30	-0.14	-0.30	-0.17
chrXIV	189765	189813	+	-0.27	-0.09	-0.03	-0.08	0.10	-0.02	0.03	0.12
chrIV	1259085	1259138	+	-0.29	-0.06	0.00	-0.08	-0.08	0.05	-0.12	-0.06
chrVI	228696	228741	+	-0.09	-0.25	0.00	-0.15	-0.13	-0.20	-0.27	-0.10
chrXVI	562842	562893	+	0.16	-0.10	0.00	-0.02	0.03	-0.45	0.15	0.11
chrXVI	526437	526483	+	-0.22	-0.17	0.14	-0.39	-0.36	0.05	0.18	0.05
chrVI	180591	180650	+	-0.29	-0.07	-0.37	-0.28	-0.12	-0.46	-0.57	-0.39
chrIV	475213	475272	+	0.25	0.22	0.15	0.16	-0.02	0.08	0.15	-0.07
chrVII	78210	78258	+	0.06	0.14	0.07	0.04	-0.09	-0.02	0.19	-0.01
chrVII	84703	84762	+	0.57	0.22	0.00	0.28	0.19	0.00	0.31	0.13
chrXII	368655	368714	+	0.17	0.12	0.43	0.06	-0.07	0.40	0.07	0.22
chrIV	1233681	1233740	+	-0.49	-0.51	-0.17	-0.28	-0.38	-0.09	-0.40	-0.34
chrIV	384469	384521	+	-0.69	-0.64	-0.70	-0.47	-0.45	-0.45	-0.93	-0.53
chrXVI	470737	470796	+	-0.09	0.01	-0.02	0.20	0.24	-0.22	-0.21	-0.10
chrX	201262	201321	-	-0.21	-0.33	-0.15	-0.14	-0.17	-0.17	-0.53	-0.34
chrIII	217522	217570	+	0.15	0.37	-0.12	0.36	0.42	-0.21	-0.07	0.61
chrVI	68195	68252	+	0.18	0.34	0.23	0.33	0.43	0.50	0.33	0.52
chrIII	40010	40054	+	0.12	0.19	0.02	0.04	0.10	0.06	0.06	0.11
chrI	47346	47405	+	-0.18	-0.17	0.06	-0.34	-0.08	0.03	0.12	0.14
chrV	541165	541224	+	0.38	0.38	0.42	0.22	0.25	0.46	-0.09	0.12
chrXVI	433337	433393	+	0.53	0.45	0.65	0.38	0.34	0.42	-0.35	-0.47
chrIV	347165	347224	+	0.36	0.26	0.00	0.27	0.21	0.14	0.29	0.30
chrXV	593085	593144	+	-0.32	-0.13	-0.11	-0.34	-0.19	-0.04	-0.22	-0.07
chrIV	457413	457472	+	0.10	0.21	0.09	0.08	0.13	0.26	0.00	-0.04
chrII	495606	495664	+	-0.12	0.09	-0.03	-0.11	-0.05	0.17	-0.03	-0.08
chrIII	233224	233268	+	0.18	0.19	-0.03	0.23	0.36	0.05	-0.03	-0.01
chrII	497906	497965	+	-0.35	-0.00	-0.38	-0.09	-0.12	-0.29	-0.68	-0.23
chrVII	27001	27060	+	-0.21	-0.32	0.17	-0.19	-0.06	0.11	0.19	0.02
chrIII	289622	289673	+	0.25	0.11	0.28	0.18	0.21	0.44	0.49	0.32
chrIV	405868	405926	+	0.10	-0.13	0.00	-0.09	0.01	-0.11	-0.20	-0.02
chrIII	38611	38655	+	0.30	0.40	0.26	0.30	0.36	0.19	0.16	-0.11
chrXV	654587	654642	+	0.09	0.13	0.06	0.06	-0.06	0.25	0.10	0.03
chrXV	649985	650035	+	0.27	0.24	-0.12	0.23	0.40	0.04	-0.11	-0.12
chrX	475833	475879	+	0.07	-0.17	0.07	-0.04	-0.10	0.32	0.18	0.20
chrXVI	536237	536296	+	0.17	0.20	0.00	0.29	0.32	0.64	0.05	0.15
chrIV	343465	343524	+	-0.10	-0.17	-0.49	-0.08	-0.00	-0.23	-0.41	-0.46
chrIV	1252181	1252237	+	0.30	0.16	0.20	0.24	0.02	0.33	0.38	0.38
chrXVI	702036	702095	+	1.30	1.21	0.00	0.89	0.55	0.00	0.54	-0.26
chrV	563065	563124	+	0.39	0.29	0.23	0.24	0.23	0.30	-0.08	0.17
chrXIV	81338	81389	+	-0.04	0.26	0.23	0.07	0.11	0.10	0.15	-0.06
chrXV	676594	676641	+	-0.27	-0.08	0.42	-0.10	-0.04	0.14	0.59	0.10
chrXII	239779	239831	+	0.06	-0.03	0.60	0.06	-0.11	0.84	0.43	0.52
chrXIV	179459	179518	+	-0.19	-0.23	0.06	-0.26	-0.04	-0.10	-0.23	-0.59
chrXVI	511036	511095	+	0.58	0.49	0.47	0.51	0.44	0.57	0.74	0.28
chrV	533968	534024	+	-0.37	-0.28	-0.20	-0.27	-0.07	-0.19	0.14	0.12
chrXII	353556	353605	+	0.37	0.31	0.23	0.29	0.36	0.08	0.22	0.14
chrXV	647786	647842	+	-0.01	0.03	0.07	-0.14	-0.14	-0.12	-0.08	-0.10
chrXII	149215	149274	+	-0.17	-0.11	-0.54	-0.01	0.00	-0.10	-0.17	-0.15
chrIII	27203	27259	+	0.13	-0.11	0.48	0.03	-0.07	0.16	0.28	0.36
chrVII	19201	19260	+	-0.06	0.05	0.02	-0.23	-0.06	0.12	-0.11	0.14
chrIII	54101	54153	+	-0.43	-0.31	0.18	-0.09	-0.14	-0.08	0.41	0.24
chrXII	221978	222037	+	0.53	0.31	0.00	0.29	0.17	0.29	0.40	0.40
chrXII	164817	164872	+	-0.62	-0.65	-0.36	-0.42	-0.50	-0.50	-0.59	-0.34
chrXVI	503137	503181	+	-0.27	-0.52	-0.23	-0.19	-0.33	-0.31	-0.39	-0.37
chrIII	33201	33260	+	0.14	0.20	-0.20	0.28	0.20	-0.39	-0.21	-0.12
chrX	387779	387838	+	-0.28	-0.50	-0.39	-0.21	-0.31	-0.26	-0.62	-0.69
chrIII	64001	64046	+	-0.05	-0.08	-0.22	-0.09	-0.15	-0.11	-0.21	-0.02
chrXVI	501738	501795	+	-0.09	-0.17	-0.34	-0.10	-0.08	-0.23	-0.01	-0.24
chrII	473906	473965	+	0.01	-0.05	0.08	-0.15	-0.23	0.04	-0.15	-0.15
chrIV	1259882	1259939	+	-0.08	-0.16	0.10	-0.19	-0.20	-0.09	-0.16	-0.01
chrXVI	422338	422388	+	0.16	-0.05	0.00	0.01	0.02	0.07	0.22	0.02
chrVII	17001	17060	+	-0.40	-0.40	1.26	-0.07	-0.11	0.78	1.69	1.71
chrXII	357955	358014	+	-0.19	0.06	-0.28	-0.06	0.13	-0.16	-0.10	-0.41
chrV	561565	561624	+	0.60	0.26	0.00	0.38	0.36	-0.46	0.43	0.39
chrIV	405776	405827	+	-0.03	-0.03	-0.13	-0.09	0.05	-0.13	0.07	0.26
chrXIV	104430	104489	+	0.04	-0.07	0.06	0.02	-0.02	0.07	-0.20	-0.14
chrIII	123891	123943	+	-0.32	-0.52	-0.33	-0.49	-0.78	-0.54	-0.42	-0.35
chrXIV	209959	210009	+	-0.53	-0.25	-0.69	-0.46	-0.52	-0.26	-0.55	-0.28
chrIII	284125	284169	+	0.24	0.18	0.11	0.28	0.47	0.22	0.05	-0.03
chrIV	371269	371318	+	0.08	0.14	0.25	0.16	0.07	0.19	0.10	-0.25
chrV	570465	570524	+	0.19	-0.19	-0.41	0.29	0.01	0.10	-0.95	-0.90
chrIV	445318	445369	+	0.17	0.21	0.10	0.20	0.15	0.08	-0.34	-0.41
chrIV	476213	476272	+	0.34	0.04	-0.09	-0.11	0.10	-0.12	0.22	-0.22
chrIII	143184	143243	+	0.23	-0.10	0.00	-0.07	-0.22	-0.28	-0.12	-0.37
chrII	505306	505365	+	-0.33	0.07	-0.06	-0.13	-0.09	0.07	-0.47	-0.34
chrVII	30301	30360	+	0.32	0.26	0.27	0.29	0.17	0.12	0.25	0.23
chrXVI	681337	681396	+	-0.31	-0.09	-0.34	-0.28	-0.33	-0.15	-0.30	-0.25
chrVI	56192	56251	+	-0.20	-0.41	-0.11	-0.29	-0.39	-0.42	-0.57	-0.44
chrXVI	519836	519895	+	-0.12	-0.19	-0.16	-0.23	-0.41	-0.28	0.09	0.24
chrIII	221015	221063	+	0.04	0.14	-0.15	0.11	0.14	-0.20	-0.12	-0.46
chrVII	538000	538059	-	-0.01	-0.07	-0.35	-0.02	0.10	0.05	0.03	0.18
chrIV	378470	378527	+	0.36	0.29	0.04	0.31	0.25	0.24	0.01	0.09
chrIII	125984	126043	+	0.17	-0.05	0.00	-0.07	-0.07	-0.11	0.20	0.13
chrVII	1101	1160	+	-0.94	0.00	-0.06	0.00	-0.18	0.00	0.13	2.22
chrVI	69899	69952	+	-0.31	-0.22	-0.04	-0.19	-0.17	-0.12	-0.62	-0.05
chrV	296329	296388	+	0.17	0.19	0.04	0.18	0.25	0.37	0.71	1.02
chrIII	63013	63057	+	-0.14	-0.03	0.05	-0.06	-0.04	-0.03	0.13	-0.43
chrX	375282	375338	+	0.01	0.03	0.26	-0.02	0.03	0.58	0.25	0.65
chrXV	681892	681938	+	0.06	0.10	0.24	0.07	0.07	0.17	0.13	0.09
chrXV	644485	644544	+	-0.38	-0.42	-0.11	-0.24	-0.40	-0.09	-0.17	-0.46
chrXII	224778	224837	+	1.13	0.75	0.12	0.53	0.47	0.20	0.26	0.17
chrIII	57301	57360	+	1.03	0.72	0.45	0.74	0.84	0.52	0.30	-0.01
chrXVI	514042	514088	+	-0.25	-0.09	0.11	0.04	0.01	0.04	-0.01	0.02
chrXV	675085	675144	+	-0.37	-0.25	-0.29	-0.32	-0.23	-0.05	-0.24	-0.08
chrIII	271014	271073	+	-1.18	-0.99	-0.61	-1.47	-1.33	-0.75	0.36	1.06
chrIII	39001	39060	+	0.18	-0.08	-0.17	0.17	-0.04	0.02	-0.34	-0.09
chrIV	443713	443772	+	0.72	0.52	0.29	0.54	0.52	0.20	0.09	0.03
chrXVI	519944	519988	+	-0.32	-0.26	0.04	-0.23	-0.30	-0.06	-0.01	0.13
chrVI	238095	238154	+	-0.03	-0.13	0.00	-0.05	-0.02	0.00	-0.26	-0.14
chrXII	249578	249637	+	-0.25	-0.21	-0.22	-0.32	-0.34	-0.26	-0.29	-0.42
chrX	368479	368538	+	0.43	0.33	-0.15	0.29	0.28	-0.16	0.09	-0.00
chrVII	812738	812797	+	-0.14	-0.20	-0.11	-0.50	-0.53	0.12	-0.26	-0.43
chrXIV	80630	80680	+	-0.34	-0.63	-0.19	-0.44	-0.37	-0.35	-0.75	-0.59
chrIII	286914	286973	+	-0.08	0.01	-0.15	-0.16	-0.08	-0.15	-0.44	-0.35
chrXV	666785	666836	+	-0.28	-0.25	-0.24	-0.23	-0.14	-0.04	-0.25	0.08
chrIV	386568	386627	+	0.34	0.27	0.41	0.35	0.31	0.37	0.36	0.28
chrIII	142784	142843	+	1.02	0.71	0.59	0.58	0.78	0.24	-0.37	-0.50
chrXII	239681	239737	+	-0.35	-0.13	-0.20	-0.15	-0.13	-0.32	-0.19	-0.36
chrIII	283314	283373	+	0.07	0.22	0.12	0.12	0.21	0.15	0.02	-0.04
chrVII	566335	566394	-	-0.09	-0.48	-0.48	-0.04	-0.27	-0.37	-0.19	-0.14
chrVI	48891	48950	+	0.20	0.12	0.33	0.29	0.15	0.15	0.20	0.47
chrXVI	399737	399795	+	0.44	0.44	0.12	0.27	0.41	0.30	0.14	0.28
chrXI	530952	531010	+	0.06	0.15	0.71	0.00	-0.11	0.52	1.01	0.46
chrV	550468	550518	+	0.37	0.28	0.43	0.26	0.30	0.40	0.37	0.33
chrXIII	201471	201530	-	0.17	-0.17	0.01	-0.36	-0.30	-0.38	0.27	0.29
chrVI	262497	262555	+	0.24	0.20	0.11	0.04	0.04	0.07	0.76	0.45
chrXVI	400837	400896	+	0.16	0.29	0.03	0.29	0.31	0.14	0.03	0.19
chrIV	1243286	1243332	+	0.46	0.37	0.14	0.28	0.33	0.19	-0.35	-0.47
chrXIV	115639	115689	+	-0.07	-0.20	-0.18	-0.10	0.02	-0.12	-0.27	0.23
chrXVI	696540	696594	+	-0.30	-0.47	0.00	-0.36	-0.27	-0.27	-0.09	-0.06
chrVII	7802	7859	+	-0.41	-0.33	-0.41	-0.40	-0.33	-0.33	-0.20	-0.31
chrVII	66603	66647	+	-0.12	-0.37	0.00	-0.22	-0.31	0.03	-0.14	-0.37
chrI	32050	32095	+	-0.09	-0.12	-0.16	0.06	0.12	-0.21	-0.18	0.12
chrIV	446413	446472	+	0.76	0.73	0.26	0.41	0.59	0.31	0.45	-0.10
chrIII	300319	300369	+	-0.65	-0.38	-0.27	-0.35	-0.34	-0.23	-0.14	0.10
chrII	485306	485365	+	0.05	-0.27	-0.62	-0.05	-0.15	-0.43	-0.14	-0.36
chrXIV	203159	203211	+	-0.14	-0.17	0.23	-0.04	-0.06	-0.01	0.21	-0.10
chrVI	84493	84550	+	-0.35	-0.10	0.00	-0.39	-0.38	-0.22	0.67	0.86
chrV	530165	530224	+	0.01	-0.02	0.03	-0.32	-0.06	0.01	-0.30	-0.24
chrXVI	503537	503582	+	0.23	0.29	0.18	0.27	0.19	0.41	0.41	0.05
chrIV	461313	461372	+	-0.45	-0.26	-0.56	-0.22	-0.23	-0.38	-0.37	-0.40
chrI	45646	45705	+	-0.02	-0.27	0.00	-0.13	-0.22	0.00	-0.15	0.29
chrII	474914	474964	+	-0.36	-0.30	-0.09	-0.38	-0.35	-0.15	-0.08	0.08
chrIV	441413	441472	+	0.58	0.66	0.27	0.56	0.53	0.68	0.76	0.57
chrIV	340865	340921	+	1.16	1.06	0.69	1.11	0.90	0.74	0.51	0.29
chrVI	255899	255951	+	-0.02	0.02	-0.17	0.07	-0.02	0.22	0.01	0.15
chrXV	615090	615136	+	0.34	0.37	0.44	0.31	0.30	0.32	0.68	0.24
chrIII	238325	238369	+	-0.16	-0.18	0.43	-0.06	-0.12	0.03	-0.19	-0.30
chrIII	83503	83558	+	-0.14	0.01	-0.34	-0.24	-0.19	-0.11	0.10	0.02
chrI	43952	44000	+	-0.40	-0.41	0.38	-0.42	-0.26	-0.25	-0.14	-0.17
chrXI	534154	534208	+	-0.11	-0.02	0.04	-0.00	-0.15	0.06	-0.15	-0.22
chrXV	661385	661444	+	-0.17	-0.26	-0.10	-0.28	-0.38	-0.14	-0.21	-0.26
chrX	368579	368638	+	0.23	0.03	-0.08	0.11	0.06	-0.16	-0.13	-0.21
chrXV	594392	594444	+	1.19	0.91	0.71	0.95	1.01	0.83	0.82	0.89
chrXII	241678	241737	+	0.22	-0.06	0.18	0.17	-0.07	0.20	-0.12	-0.14
chrXIV	106235	106286	+	-0.36	-0.27	-0.12	-0.10	-0.06	-0.11	-0.08	0.02
chrXV	656085	656144	+	-0.41	-0.38	-0.52	-0.33	-0.24	-0.28	-0.28	-0.10
chrXII	385259	385313	+	0.07	0.01	0.15	-0.04	0.01	0.14	0.02	0.11
chrXIV	213062	213117	+	0.48	0.64	0.19	0.47	0.52	0.46	0.44	0.37
chrXV	679785	679842	+	-0.47	-0.37	-0.30	-0.36	-0.22	-0.28	0.01	0.18
chrIV	457919	457972	+	0.35	0.25	0.60	0.17	0.09	-0.10	0.17	0.08
chrXII	239578	239624	+	-0.43	-0.28	-0.42	-0.30	-0.23	-0.26	-0.49	-0.47
chrVII	31001	31060	+	-0.10	0.10	-0.28	-0.09	-0.06	-0.05	-0.15	-0.11
chrVII	18401	18460	+	-0.36	-0.40	-0.16	-0.34	-0.24	-0.32	-0.12	0.15
chrXIV	85342	85387	+	0.10	0.11	0.18	0.07	0.06	0.00	0.00	0.00
chrXVI	569037	569087	+	-0.20	-0.24	-0.05	-0.13	-0.26	-0.14	0.10	-0.15
chrV	303730	303789	+	-0.19	-0.23	-0.02	-0.44	-0.52	-0.26	0.22	0.27
chrII	223807	223862	+	-0.09	-0.23	-0.32	-0.10	-0.15	-0.07	0.33	-0.08
chrIII	208319	208366	+	-0.01	-0.11	0.22	-0.24	-0.11	0.02	-0.40	-0.59
chrVI	233695	233754	+	0.00	-0.29	-0.01	-0.24	-0.39	0.10	-0.27	-0.27
chrXII	149515	149574	+	-0.08	-0.14	0.03	0.04	0.02	-0.09	-0.11	-0.29
chrV	554474	554523	+	-0.38	-0.25	-0.16	-0.24	-0.23	0.01	-0.29	-0.44
chrXV	665285	665342	+	-0.05	-0.01	-0.08	-0.05	0.07	0.02	0.39	0.04
chrXV	651185	651244	+	0.33	0.23	0.46	0.24	0.37	-0.06	-0.04	-0.16
chrXV	624099	624144	+	0.02	-0.09	0.47	-0.01	-0.01	-0.08	0.04	-0.28
chrIII	55203	55249	+	0.08	0.07	0.04	-0.01	-0.03	0.14	0.39	0.21
chrVI	248803	248853	+	0.06	0.35	0.37	0.05	0.12	0.34	0.24	0.31
chrIV	1252881	1252931	+	0.21	0.22	0.32	0.24	0.25	0.29	0.51	0.38
chrI	35459	35503	+	-0.17	0.30	0.29	0.07	0.12	0.19	0.12	0.05
chrII	226201	226260	-	-0.23	-0.14	-0.09	-0.28	-0.16	-0.08	-0.07	0.03
chrXVI	712539	712592	+	-0.18	-0.12	0.23	0.08	-0.01	0.06	0.24	-0.10
chrXII	358055	358114	+	0.14	0.17	-0.09	0.16	0.17	-0.26	-0.00	-0.24
chrXVI	421444	421496	+	0.34	0.23	1.01	0.17	0.24	0.45	0.57	0.77
chrXIV	562172	562231	-	0.78	0.46	0.22	0.06	-0.00	-0.14	0.53	0.17
chrXVI	567637	567688	+	-0.13	-0.21	0.00	-0.11	-0.22	0.12	0.24	0.37
chrIX	356229	356288	+	0.68	0.70	0.51	0.67	0.59	0.44	0.59	0.58
chrIV	324065	324119	+	0.51	0.37	-0.04	0.44	0.37	0.08	0.08	-0.01
chrI	48853	48904	+	0.10	0.12	0.42	-0.04	-0.03	0.32	0.69	0.35
chrXII	240778	240822	+	-0.17	-0.25	-0.47	-0.26	-0.15	-0.24	-0.24	-0.25
chrIX	372029	372088	+	-0.02	-0.07	-0.06	-0.05	-0.10	0.01	-0.04	-0.10
chrVI	65092	65152	+	0.01	-0.55	-0.38	-0.14	-0.52	-0.08	-1.00	-0.57
chrXVI	556546	556596	+	-0.46	-0.34	-0.30	-0.25	-0.18	-0.33	-0.51	0.27
chrVI	197695	197754	+	0.08	0.01	-0.60	0.04	0.08	-0.17	0.12	-0.09
chrIII	298117	298171	+	-0.54	-0.17	0.06	-0.47	-0.20	0.01	-0.33	-0.16
chrVI	74493	74545	+	0.57	0.48	0.36	0.35	0.26	0.33	0.28	0.38
chrXVI	555937	555996	+	0.00	0.00	0.00	0.00	0.00	0.00	0.00	0.00
chrIII	211719	211767	+	0.40	0.22	0.16	0.32	0.20	0.28	0.21	0.25
chrVII	5801	5860	+	0.00	-0.01	0.00	0.00	0.00	0.00	0.73	0.00
chrVI	187502	187554	+	0.25	0.02	0.00	0.02	0.18	0.03	0.27	0.12
chrV	287729	287788	+	0.59	0.32	0.27	0.31	0.24	0.17	0.27	0.90
chrXII	235578	235637	+	0.05	-0.07	0.00	0.09	0.06	-0.07	0.00	0.12
chrV	286232	286286	+	-0.14	-0.22	0.00	-0.06	-0.07	0.04	-0.17	-0.29
chrIV	353165	353209	+	-0.18	-0.11	-0.01	0.03	0.03	0.04	-0.02	0.06
chrXII	357255	357314	+	0.20	0.16	-0.34	-0.06	-0.04	-0.17	0.12	-0.25
chrIV	317471	317519	+	-0.03	0.13	-0.06	0.04	-0.06	-0.14	-0.15	-0.36
chrVII	72002	72061	+	-0.02	-0.00	-0.19	0.07	-0.06	-0.12	0.08	-0.01
chrI	22244	22303	+	0.02	-0.14	0.00	-0.21	-0.12	-0.17	-0.04	-0.03
chrXVI	484139	484189	+	0.52	0.41	0.16	0.41	0.32	-0.04	0.14	0.44
chrVI	59792	59843	+	0.30	0.29	0.02	0.14	0.27	-0.06	0.29	0.29
chrIII	135284	135343	+	-0.48	-0.43	-0.67	-0.34	-0.31	-0.66	-0.21	-0.51
chrXII	154715	154772	+	0.20	0.20	0.21	0.22	0.23	0.12	0.27	0.04
chrXV	660390	660444	+	-0.07	-0.10	0.07	-0.08	-0.02	0.07	0.15	0.22
chrIV	455628	455672	+	0.15	0.26	0.41	0.24	0.16	0.23	0.60	0.35
chrIII	292714	292773	+	-0.12	-0.56	-0.21	-0.43	-0.47	-0.21	-1.15	-0.27
chrIII	278814	278873	+	-0.14	-0.01	-0.10	-0.09	0.01	-0.13	-0.23	-0.16
chrX	386779	386838	+	-0.03	-0.31	0.22	-0.18	-0.22	0.09	-0.37	-0.23
chrIII	235616	235670	+	-0.09	0.01	0.14	0.06	-0.07	-0.06	-0.06	0.08
chrIII	18801	18860	+	0.41	0.34	0.00	0.30	0.24	0.15	-0.16	-0.20
chrIII	229815	229859	+	0.67	0.61	0.20	0.64	0.56	0.18	0.43	0.18
chrVI	68993	69052	+	0.67	0.74	0.00	0.39	0.25	0.00	0.65	0.60
chrVI	73499	73552	+	-0.19	-0.26	-0.40	-0.21	-0.05	-0.01	-0.20	-0.11
chrXIV	198874	198918	+	-0.19	-0.11	0.10	-0.04	0.01	-0.08	0.04	0.22
chrX	361882	361938	+	-0.12	-0.02	-0.12	-0.10	-0.11	0.01	-0.18	-0.09
chrXVI	704636	704695	+	-0.28	-0.42	0.06	-0.41	-0.43	-0.17	-0.69	-0.40
chrXVI	413737	413796	+	-0.42	-0.23	0.04	-0.25	-0.26	-0.01	-0.03	-0.02
chrV	547172	547219	+	-0.14	0.17	0.13	0.00	-0.05	0.01	0.04	0.20
chrIV	455213	455272	+	-0.23	-0.45	-0.14	-0.21	-0.27	-0.34	-0.83	-0.55
chrIII	3101	3160	+	-1.48	-1.16	-0.18	-1.00	-1.11	-0.31	0.77	1.02
chrXVI	513442	513495	+	0.23	0.20	0.80	0.18	0.21	0.44	0.94	0.59
chrIII	90702	90761	+	0.10	0.07	-0.28	-0.10	-0.13	-0.20	-0.33	-0.32
chrXVI	690637	690696	+	0.00	-0.06	0.03	0.10	0.09	0.07	0.25	0.15
chrIX	363534	363588	+	-0.43	-0.33	-0.06	-0.14	-0.04	-0.26	-0.64	-0.24
chrXVI	567438	567492	+	-0.24	-0.03	0.10	-0.26	-0.27	0.13	0.20	-0.08
chrIV	345074	345120	+	-0.51	-0.57	-0.38	-0.35	-0.39	-0.27	-0.34	-0.39
chrIII	76104	76161	+	0.62	0.55	0.82	0.51	0.50	0.51	0.10	0.04
chrXV	583087	583134	+	-0.64	-0.51	-0.06	-0.42	-0.35	-0.14	0.39	-0.07
chrII	490606	490650	+	-0.36	-0.54	-0.09	-0.27	-0.35	-0.23	-0.47	-0.14
chrIV	474713	474768	+	0.73	0.67	0.34	0.65	0.59	0.42	0.67	0.38
chrVI	52691	52750	+	-0.16	-0.27	0.00	-0.14	-0.14	-0.48	-0.16	-0.10
chrXVI	418737	418796	+	-0.11	-0.04	-0.18	0.02	-0.03	-0.03	-0.33	-0.18
chrVI	230102	230150	+	-0.06	0.14	0.04	0.21	0.22	0.12	0.01	0.08
chrIV	513469	513525	-	0.54	0.26	-0.01	0.15	0.10	-0.30	0.23	-0.05
chrXVI	513136	513195	+	0.37	-0.03	0.00	0.00	0.07	0.02	0.38	0.09
chrXVI	539137	539196	+	-0.03	-0.11	-0.11	0.04	-0.04	0.12	-0.32	-0.04
chrV	265029	265073	+	0.12	0.04	0.67	0.05	0.03	0.03	0.28	0.51
chrXVI	422237	422296	+	-0.13	-0.20	0.19	-0.09	-0.18	0.02	0.05	-0.14
chrXV	679398	679443	+	0.07	-0.04	1.02	-0.17	-0.09	0.02	-0.05	-0.11
chrIII	271219	271266	+	-1.24	-1.14	0.03	-1.04	-1.12	-0.05	0.78	1.01
chrXI	535551	535601	+	-0.32	-0.01	-0.02	-0.28	-0.23	-0.17	-0.70	-0.39
chrXIII	189534	189593	+	0.17	-0.12	-0.37	-0.18	-0.22	-0.20	0.16	0.20
chrXVI	549937	549996	+	0.02	-0.04	-0.04	0.18	0.10	0.09	-0.05	-0.12
chrIII	290314	290373	+	-0.03	0.01	-0.16	-0.00	0.06	-0.07	0.07	0.18
chrIV	388773	388827	+	-0.67	-0.50	0.15	-0.30	-0.32	0.09	-0.80	-0.25
chrIV	408968	409025	+	0.03	-0.17	0.00	0.01	-0.18	0.00	-0.27	0.10
chrXVI	679337	679394	+	-0.04	-0.23	0.45	0.00	-0.17	0.04	0.31	0.15
chrIV	469713	469772	+	0.04	0.14	-0.09	0.19	0.12	0.04	-0.01	-0.04
chrXII	375055	375114	+	-0.22	-0.53	-0.59	-0.54	-0.57	-0.52	0.91	1.09
chrX	357579	357636	+	-0.45	-0.39	-0.37	-0.21	-0.22	-0.36	-0.48	-0.51
chrVI	198504	198550	+	0.06	0.12	-0.09	0.09	0.11	-0.04	0.19	0.24
chrVII	35901	35956	+	-0.64	-0.57	-0.10	-0.46	-0.43	-0.10	-0.06	0.10
chrXVI	563137	563196	+	-0.44	-0.19	-0.10	-0.31	-0.29	-0.22	0.06	0.02
chrXV	605898	605943	+	0.23	0.37	0.27	0.47	0.49	0.04	0.01	0.02
chrIII	257517	257571	+	-0.18	-0.34	-0.13	-0.20	-0.18	-0.18	-0.21	-0.38
chrVII	26101	26154	+	-0.11	-0.29	-0.64	-0.17	-0.15	-0.29	-0.59	-0.40
chrIV	334165	334224	+	1.08	0.95	0.88	0.82	0.60	0.79	1.09	0.80
chrIX	373129	373188	+	0.19	0.13	-0.09	-0.15	-0.16	-0.10	-0.48	-0.28
chrXVI	413243	413291	+	0.24	0.14	0.19	0.19	0.20	0.19	0.22	0.36
chrXIV	93830	93889	+	-0.02	0.03	-0.09	-0.14	-0.06	-0.12	-0.20	-0.30
chrXIV	185759	185818	+	-0.22	-0.23	0.07	-0.04	0.01	0.02	-0.43	-0.21
chrIX	361532	361585	+	0.04	0.04	-0.12	-0.00	-0.01	-0.21	0.17	-0.24
chrXVI	523937	523996	+	0.24	0.15	0.00	0.13	0.17	0.00	0.09	-0.00
chrXVI	515036	515095	+	0.04	0.14	-0.05	-0.04	-0.05	0.26	-0.15	-0.01
chrVII	74803	74862	+	-0.24	-0.38	0.00	-0.24	-0.33	-0.25	-0.83	-0.46
chrXV	581785	581844	+	-0.01	-0.21	0.00	-0.24	-0.19	-0.18	-0.34	-0.34
chrXVI	568537	568589	+	-0.87	-0.64	-0.32	-0.50	-0.57	-0.55	-0.36	-0.11
chrXVI	490637	490691	+	0.19	0.22	0.02	0.14	0.15	0.10	0.14	-0.03
chrVI	267500	267549	+	-0.06	0.05	0.41	-0.02	0.16	-0.26	-0.17	-0.05
chrVII	5702	5755	+	-0.38	-0.15	0.81	0.11	-0.06	0.44	1.37	1.08
chrIX	337034	337084	+	0.19	0.12	0.55	0.12	0.14	-0.04	0.26	0.03
chrIII	79502	79546	+	0.04	0.10	-0.03	0.15	0.24	-0.15	0.04	0.08
chrXI	535251	535310	+	0.46	0.44	0.17	0.44	0.53	0.26	0.15	0.20
chrIII	18601	18660	+	1.32	0.72	1.12	0.88	0.91	0.83	0.62	0.54
chrVII	65004	65058	+	-0.04	0.12	0.14	0.18	0.03	0.43	-0.00	0.42
chrXVI	704036	704095	+	-0.39	-0.47	-0.85	-0.35	-0.38	-0.10	-0.39	-0.28
chrXVI	534443	534496	+	-0.03	-0.04	0.00	-0.01	-0.02	-0.40	-0.33	-0.31
chrVI	204007	204054	+	-0.03	0.07	0.03	0.01	-0.16	0.02	0.06	0.07
chrXVI	565237	565295	+	-0.22	-0.40	-0.50	-0.16	-0.25	-0.21	-0.09	-0.15
chrXIV	72230	72289	+	0.15	0.05	0.00	0.13	0.04	0.12	0.15	-0.42
chrXVI	684640	684696	+	-0.02	0.11	0.15	-0.02	-0.14	0.15	-0.06	-0.42
chrVI	253699	253750	+	-0.26	-0.24	0.56	-0.18	-0.08	0.22	-0.49	0.33
chrIX	368529	368573	+	0.12	0.09	0.01	0.15	0.03	0.08	0.12	0.11
chrXII	223378	223427	+	0.22	0.22	0.05	0.22	0.26	-0.10	0.20	0.33
chrXV	602985	603044	+	0.13	0.20	0.25	0.09	0.07	0.13	-0.17	0.03
chrIV	402673	402718	+	0.15	0.26	0.07	0.22	0.16	0.04	0.10	-0.01
chrIII	25103	25155	+	-0.00	-0.09	0.00	0.03	-0.00	-0.22	-0.06	-0.21
chrIV	337180	337224	+	-0.14	-0.20	0.04	-0.09	-0.17	-0.16	-0.25	-0.48
chrIX	344931	344984	+	0.11	0.09	-0.23	0.05	0.11	-0.24	-0.20	-0.02
chrXI	530051	530110	+	-0.34	-0.09	-0.09	-0.25	-0.12	-0.13	-0.52	-0.28
chrXIV	92730	92789	+	0.17	-0.03	0.15	0.16	0.12	0.21	-0.15	-0.12
chrIV	1242783	1242838	+	-0.21	-0.61	-0.70	-0.35	-0.46	-0.52	-0.84	-0.83
chrXIV	80932	80987	+	-0.75	-0.54	-0.30	-0.05	0.00	-0.17	-0.64	-1.58
chrXIV	192059	192118	+	-0.30	-0.24	-0.07	-0.21	-0.13	-0.03	-0.09	-0.03
chrXV	628988	629035	+	-0.32	-0.15	0.18	-0.12	0.02	0.09	0.07	0.49
chrVI	50291	50350	+	-0.43	-0.10	-0.07	-0.35	-0.11	-0.21	-0.22	-0.21
chrIII	73001	73060	+	-0.79	-0.71	-0.49	-0.79	-0.70	-0.47	0.44	1.00
chrXVI	511936	511995	+	0.20	0.17	-0.10	0.09	0.01	0.05	-0.52	0.23
chrVII	25501	25560	+	1.00	0.82	0.23	0.81	0.77	0.42	0.26	0.32
chrXV	683186	683233	+	-0.17	-0.42	0.00	-0.32	-0.35	0.00	-0.06	-0.05
chrXVI	461437	461496	+	-0.31	-0.18	-0.15	-0.18	-0.12	-0.15	-0.27	-0.25
chrIII	61415	61460	+	-0.15	-0.20	-0.28	-0.25	-0.31	-0.25	-0.49	-0.33
chrXVI	676044	676093	+	-0.31	-0.32	-0.25	-0.27	-0.33	-0.30	-0.36	-0.65
chrIV	318765	318824	+	-0.17	-0.25	0.11	-0.18	-0.15	-0.24	0.28	-0.02
chrV	289329	289388	+	-0.23	-0.19	-0.19	-0.25	-0.32	0.07	-0.33	-0.27
chrV	269431	269479	+	1.12	1.04	0.43	0.90	0.92	0.59	0.33	0.24
chrXVI	528837	528896	+	0.37	0.09	0.00	0.30	0.16	-0.10	0.67	0.51
chrXII	384555	384614	+	-0.11	-0.24	-0.24	-0.22	-0.18	-0.21	-0.10	-0.23
chrV	552669	552718	+	-0.52	-0.20	-0.26	-0.30	-0.28	-0.20	-0.63	-0.20
chrVI	188210	188254	+	0.13	0.34	0.03	0.19	0.14	-0.14	0.00	-0.09
chrX	373879	373938	+	0.60	0.49	0.72	0.51	0.38	0.58	0.31	0.43
chrIII	122284	122343	+	0.24	0.06	0.00	0.17	0.09	-0.06	0.05	0.22
chrXV	633488	633542	+	-0.21	-0.12	-0.09	-0.07	-0.10	0.02	-0.22	-0.16
chrXV	632885	632942	+	0.42	0.33	0.30	0.24	0.32	0.34	0.47	0.37
chrIII	147185	147241	+	-0.04	-0.08	-0.06	-0.05	-0.05	-0.21	0.05	0.03
chrVII	51202	51260	+	0.01	0.09	0.27	-0.06	-0.09	0.40	0.53	0.25
chrIV	481914	481973	+	-0.01	0.07	-0.04	0.10	0.07	0.12	-0.20	0.02
chrXI	535858	535902	+	-0.47	-0.31	-0.24	-0.26	-0.31	-0.14	-0.49	-0.58
chrXIV	105232	105285	+	-0.29	-0.34	-0.04	-0.28	-0.28	-0.30	0.09	0.12
chrXIV	76430	76489	+	-0.42	-0.32	-0.25	-0.27	-0.28	-0.30	-0.55	-0.51
chrIII	47406	47459	+	-0.02	-0.09	-0.04	-0.06	0.04	0.19	-0.43	-0.13
chrI	50846	50905	+	-0.13	-0.14	-0.06	-0.14	-0.10	-0.06	-0.10	-0.09
chrIII	31401	31460	+	0.40	0.33	-0.02	0.24	0.15	-0.05	-0.08	-0.13
chrXIV	191159	191218	+	0.04	0.12	-0.04	-0.16	-0.10	0.26	-0.08	0.09
chrIV	340670	340721	+	1.00	0.93	0.29	0.97	0.99	0.44	0.29	-0.09
chrXV	646085	646144	+	0.05	0.01	-0.03	0.21	0.13	0.27	0.23	0.31
chrXII	381564	381614	+	0.34	0.24	-0.18	0.25	0.20	0.04	0.11	0.03
chrXV	603586	603639	+	-0.15	-0.06	-0.36	-0.02	0.04	-0.02	-0.13	-0.14
chrXII	387558	387607	+	-0.19	-0.21	0.10	-0.11	-0.17	0.06	0.69	0.91
chrXII	152819	152873	+	0.09	0.13	-0.12	0.17	0.16	0.03	0.11	-0.11
chrIII	278314	278373	+	-0.19	-0.10	-0.10	-0.09	0.02	-0.18	0.04	-0.12
chrXIV	77630	77689	+	-0.35	-0.37	-0.38	-0.28	-0.21	-0.26	-0.44	-0.09
chrIV	446520	446564	+	0.61	0.22	-0.08	0.36	0.36	0.12	0.29	-0.24
chrXIV	111635	111687	+	-0.52	-0.43	-0.31	-0.51	-0.53	-0.64	0.93	1.05
chrIII	228517	228571	+	-0.10	0.04	-0.21	-0.08	-0.10	-0.19	-0.61	-0.52
chrIII	296014	296073	+	0.39	0.23	0.17	0.04	0.05	0.02	0.66	0.25
chrV	298629	298688	+	-0.06	-0.23	-0.39	-0.10	-0.17	-0.28	-0.18	0.14
chrXII	170615	170674	+	-0.21	-0.14	-0.18	-0.08	0.05	-0.12	-0.60	-0.69
chrXII	166815	166874	+	-0.01	0.12	-0.24	0.03	0.11	-0.42	-0.05	-0.03
chrXII	243478	243537	+	1.11	1.17	0.00	0.96	1.12	0.70	0.09	0.45
chrI	20443	20501	+	0.36	0.27	0.22	0.19	0.12	0.22	0.20	0.16
chrXII	379255	379314	+	-0.05	0.21	-0.10	0.24	0.18	-0.07	0.10	0.20
chrIV	407472	407522	+	-0.36	-0.55	-0.74	-0.40	-0.48	-0.32	-0.88	-0.59
chrXVI	407737	407796	+	0.65	0.69	0.01	0.49	0.56	0.23	0.26	-0.01
chrXVI	490136	490193	+	0.25	0.34	0.27	0.26	0.29	0.29	0.23	0.16
chrXV	618794	618844	+	0.21	0.10	0.14	0.03	0.06	0.08	-0.06	-0.12
chrIX	339941	339988	+	0.14	0.07	-0.07	0.17	0.28	-0.09	0.21	0.19
chrII	478515	478564	+	0.87	0.83	0.37	0.89	1.07	0.39	0.05	0.17
chrXIV	105839	105885	+	-0.01	0.00	0.09	-0.10	-0.08	0.21	0.38	0.19
chrIII	261629	261673	+	0.33	0.46	0.20	0.40	0.41	0.39	0.54	0.41
chrXVI	484936	484995	+	0.23	0.21	0.33	0.38	0.23	0.10	0.36	0.42
chrXVI	709841	709887	+	-0.34	-0.02	-0.07	-0.20	0.15	0.03	-0.00	-0.04
chrXVI	411837	411896	+	-0.03	-0.10	0.23	0.03	-0.09	0.09	-0.39	-0.34
chrIII	147884	147943	+	-0.04	-0.06	-0.21	-0.27	-0.24	-0.03	0.06	0.16
chrIII	236315	236374	+	-0.03	-0.02	-0.01	-0.04	-0.17	-0.00	-0.29	-0.17
chrXII	240988	241037	+	-0.22	-0.12	-0.21	-0.08	-0.10	-0.41	-0.27	-0.26
chrIII	39201	39260	+	-0.13	0.14	-0.00	0.20	0.15	0.04	-0.24	-0.04
chrVI	195404	195454	+	-0.42	-0.40	-0.43	-0.51	-0.55	-0.24	-0.28	-0.36
chrXIV	188064	188108	+	-0.55	-0.60	-0.37	-0.43	-0.39	-0.30	-0.47	-0.48
chrVI	161917	161973	+	0.42	0.13	0.29	0.14	-0.00	-0.06	0.25	0.13
chrI	12292	12341	+	-0.44	-0.24	-0.17	-0.27	-0.38	-0.16	-0.40	-0.47
chrV	544871	544923	+	-0.34	-0.31	-0.07	-0.30	-0.39	-0.11	-0.39	-0.22
chrXI	495950	496009	+	-0.12	0.11	0.05	0.20	0.06	0.04	-0.36	0.09
chrXV	659486	659544	+	-0.15	-0.04	0.15	0.11	0.05	0.03	0.19	-0.20
chrXV	122073	122132	+	0.00	-0.04	-0.11	0.02	0.12	0.01	0.23	0.10
chrVI	249799	249843	+	-0.04	-0.03	0.26	-0.04	0.04	0.13	0.03	-0.37
chrIII	78617	78661	+	0.83	0.61	0.40	0.60	0.57	0.39	0.38	0.40
chrXVI	447942	447996	+	-0.26	-0.22	0.14	-0.14	-0.18	-0.02	0.63	0.84
chrV	566065	566124	+	-0.57	-0.43	-0.43	-0.79	-0.61	-0.42	-0.15	0.17
chrII	513809	513864	+	-0.01	-0.05	0.08	-0.17	-0.12	0.04	-0.23	0.03
chrXII	372955	373014	+	0.11	0.24	0.19	0.15	0.13	0.32	0.30	0.39
chrIII	93502	93555	+	-0.53	-0.32	-0.37	-0.29	-0.27	-0.52	-0.27	-0.10
chrX	372979	373038	+	0.51	0.54	0.18	0.40	0.54	0.09	0.57	0.23
chrI	15245	15304	+	0.19	0.20	-0.14	0.06	0.15	0.03	0.19	0.05
chrIII	302019	302072	+	-0.64	-0.30	-0.37	-0.39	-0.41	-0.64	-0.15	-0.11
chrXVI	512036	512095	+	0.10	0.01	-0.32	-0.03	-0.04	0.14	-0.69	-0.10
chrXVI	531837	531893	+	0.39	0.53	0.11	0.36	0.49	0.25	0.21	0.18
chrXII	393059	393114	+	-0.02	0.07	0.02	-0.04	-0.04	0.11	-0.07	-0.10
chrIII	2911	2959	+	-0.67	-0.62	-0.38	-0.66	-0.46	-0.36	0.95	1.09
chrXVI	510636	510695	+	0.39	0.26	0.12	0.29	0.12	0.36	0.21	0.13
chrVII	84503	84562	+	0.03	0.01	-0.16	-0.18	-0.18	0.16	-0.20	-0.09
chrIV	356566	356619	+	0.75	0.70	0.63	0.66	0.63	0.78	-0.11	-0.40
chrIX	369832	369876	+	-0.16	0.28	0.30	0.22	0.33	0.53	-0.23	-0.21
chrIV	1228189	1228236	+	-0.12	0.08	0.01	-0.00	-0.03	0.08	-0.07	-0.03
chrXII	367261	367309	+	0.15	0.16	0.17	0.22	0.09	0.03	0.34	0.39
chrXVI	504136	504195	+	0.11	-0.21	-0.21	-0.10	-0.08	-0.17	-0.05	0.25
chrXII	147717	147761	+	-0.45	-0.59	-0.50	-0.49	-0.47	-0.29	-0.58	-0.50
chrXV	670785	670844	+	0.48	0.29	-0.09	0.40	0.23	0.20	0.24	0.28
chrIX	363434	363478	+	0.04	-0.15	-0.10	0.03	0.06	-0.11	-0.43	-0.25
chrX	381479	381538	+	-0.04	0.02	0.76	0.05	-0.03	0.78	0.02	0.01
chrVII	13301	13360	+	-0.18	-0.18	0.35	-0.06	-0.08	0.17	-0.04	0.20
chrVI	70093	70152	+	-0.38	-0.59	-0.62	-0.49	-0.48	-0.53	-0.80	-0.31
chrXI	533755	533803	+	-0.12	-0.31	-0.06	-0.07	-0.29	0.04	-0.01	-0.18
chrVI	237895	237954	+	-0.09	-0.12	0.08	-0.09	-0.19	0.02	0.11	-0.07
chrXII	228980	229037	+	-0.04	-0.03	-0.23	-0.03	0.04	-0.14	-0.10	0.02
chrIII	19301	19360	+	0.01	-0.06	0.00	0.09	-0.08	-0.24	0.14	-0.36
chrXVI	486440	486495	+	-0.22	-0.12	-0.04	-0.11	-0.11	0.01	-0.07	-0.38
chrXV	643585	643644	+	-0.36	-0.23	-0.00	-0.20	-0.16	-0.14	0.05	-0.15
chrIV	432517	432571	+	0.22	0.18	-0.49	0.01	0.08	0.04	0.12	0.19
chrVI	52895	52950	+	-0.06	-0.14	-0.19	-0.14	-0.05	-0.14	0.16	0.07
chrXVI	694752	694796	+	0.28	0.33	0.09	0.32	0.23	0.54	-0.32	-0.18
chrXVI	439037	439096	+	0.27	0.23	0.14	0.26	0.20	0.17	0.29	0.23
chrXVI	442337	442396	+	0.15	-0.09	-0.19	-0.07	-0.11	-0.16	0.07	0.24
chrXIV	114530	114589	+	-0.14	-0.08	0.06	-0.19	-0.08	-0.07	0.14	0.19
chrX	382679	382738	+	0.20	0.18	0.80	0.16	0.13	0.97	0.01	-0.02
chrXIV	86631	86682	+	0.06	0.16	0.24	-0.02	0.06	-0.13	-0.07	-0.15
chrXVI	561737	561796	+	-0.37	-0.32	-0.41	-0.29	-0.21	-0.52	-0.61	-0.33
chrVI	250407	250451	+	-0.00	-0.08	1.08	-0.10	-0.05	0.38	0.07	-0.20
chrI	40245	40304	+	-0.00	0.07	-0.31	0.00	0.12	-0.12	0.00	0.17
chrV	298429	298480	+	-0.60	-0.76	-0.27	-0.39	-0.67	-0.36	-0.51	-0.35
chrXVI	499336	499395	+	0.73	0.54	0.38	0.59	0.57	0.34	0.56	0.28
chrXI	504151	504210	+	-0.07	-0.00	-0.01	-0.06	-0.00	-0.12	-0.11	0.15
chrIII	94002	94050	+	-0.56	-0.06	-0.31	-0.34	-0.23	-0.26	-0.39	-0.50
chrXII	1062737	1062790	+	-0.30	-0.46	-0.20	-0.22	-0.22	-0.24	-0.59	-0.74
chrVII	59002	59061	+	0.07	0.03	0.00	0.01	-0.08	-0.05	0.12	-0.07
chrV	538365	538424	+	0.00	0.00	0.00	0.00	0.00	0.00	0.00	0.00
chrII	479514	479564	+	0.30	0.06	0.60	0.22	0.06	0.47	0.29	0.13
chrI	35945	36004	+	0.05	0.10	-0.31	0.07	0.14	-0.18	-0.42	-0.11
chrXVI	707643	707695	+	-0.17	0.02	-0.16	-0.05	0.06	-0.13	-0.04	-0.16
chrXVI	412038	412086	+	-0.23	-0.10	-0.34	-0.36	-0.54	-0.14	-0.16	0.03
chrXVI	469237	469296	+	-0.39	-0.31	-0.34	-0.32	-0.20	-0.45	-0.32	-0.26
chrVII	85917	85962	+	-0.10	-0.06	-0.27	0.12	0.09	-0.04	0.28	0.20
chrII	477310	477365	+	0.37	0.21	-0.10	0.12	-0.12	0.32	-0.48	-0.25
chrXII	133015	133074	+	0.07	-0.03	-0.09	0.06	0.10	-0.13	0.13	-0.03
chrXI	525754	525798	+	0.10	0.24	0.04	0.07	0.15	0.22	0.21	0.18
chrIX	352529	352588	+	-0.16	0.01	0.08	-0.08	0.02	-0.00	0.08	-0.18
chrXIV	187059	187118	+	0.35	0.17	-0.16	-0.02	0.08	-0.15	-0.17	-0.65
chrIII	241023	241073	+	-0.42	0.07	-0.17	0.01	0.09	-0.27	-0.46	-0.53
chrIII	244814	244873	+	0.01	0.02	-0.03	0.08	-0.07	-0.29	-0.07	-0.11
chrXV	593885	593932	+	0.39	0.40	0.29	0.27	0.24	0.28	0.62	0.45
chrXVI	508540	508592	+	0.19	0.23	-0.04	0.17	0.12	0.07	0.10	0.24
chrIV	387168	387227	+	0.10	-0.07	0.07	0.13	0.05	0.28	0.08	-0.01
chrIV	431913	431967	+	0.29	0.22	0.25	0.18	0.17	0.10	-0.23	-0.04
chrIII	303414	303473	+	-0.40	-0.35	0.10	-0.35	-0.33	-0.23	-0.15	-0.21
chrIV	310566	310611	+	0.75	0.64	0.58	0.52	0.47	0.51	0.23	0.33
chrI	46849	46903	+	-0.08	0.06	0.21	-0.09	-0.04	0.10	0.21	0.23
chrV	307138	307185	+	1.10	1.11	0.25	1.07	1.06	0.52	0.03	-0.21
chrIII	250714	250771	+	0.17	0.12	-0.15	0.07	0.14	0.03	-0.24	-0.08
chrII	506306	506362	+	-0.35	-0.41	-0.25	-0.20	-0.19	-0.28	-0.42	-0.35
chrXV	623288	623343	+	-0.09	0.03	-0.18	0.10	0.21	0.03	0.20	-0.13
chrIX	349736	349787	+	0.40	0.36	0.31	0.34	0.34	0.18	0.26	0.14
chrV	542366	542423	+	0.25	0.14	0.20	0.21	0.23	0.46	0.30	0.22
chrXII	132915	132974	+	0.17	0.22	0.07	0.24	0.30	0.06	0.07	-0.04
chrIII	224321	224373	+	-0.34	-0.43	1.10	-0.58	-0.31	-0.40	-0.12	-0.16
chrIII	123488	123539	+	0.37	0.24	0.05	0.45	0.33	0.20	0.14	0.21
chrX	357683	357734	+	-0.04	-0.07	0.01	-0.00	0.02	0.14	-0.15	-0.43
chrII	470306	470365	+	-0.22	-0.14	-0.53	-0.10	-0.12	-0.45	-0.15	-0.03
chrV	566465	566509	+	-0.59	-0.48	-0.07	-0.42	-0.46	-0.12	0.32	0.60
chrIII	121084	121143	+	0.44	0.36	0.04	0.57	0.47	0.18	0.33	0.34
chrVI	255511	255555	+	-0.23	-0.19	0.12	-0.27	-0.32	0.15	0.10	0.45
chrXV	612485	612544	+	0.57	0.40	0.00	0.33	0.32	0.22	0.38	0.20
chrIV	446115	446172	+	0.21	0.15	-0.13	0.20	0.28	-0.04	0.02	-0.32
chrIII	237619	237674	+	-0.60	-0.59	-0.50	-0.38	-0.35	-0.44	-0.52	-0.43
chrXVI	456937	456996	+	-0.48	-0.40	0.30	-0.69	-0.19	-0.56	0.65	0.06
chrIII	273514	273573	+	0.05	-0.06	-0.14	-0.16	0.06	-0.04	0.21	-0.03
chrIV	466915	466961	+	0.07	0.19	-0.01	0.01	0.10	-0.02	0.26	0.29
chrXII	144820	144871	+	0.18	0.23	0.45	0.35	0.51	0.23	0.35	0.31
chrIV	402268	402327	+	0.26	0.19	0.14	0.23	0.23	0.15	0.51	0.08
chrVII	42602	42656	+	-0.51	-0.08	-0.04	-0.24	-0.11	0.03	-0.09	-0.17
chrIII	138691	138743	+	0.20	0.09	0.85	0.48	0.42	0.67	0.53	0.92
chrXVI	532337	532394	+	-0.03	0.06	-0.07	0.09	0.19	-0.04	-0.18	0.20
chrXVI	518636	518695	+	0.09	-0.08	0.35	0.07	-0.02	0.17	0.34	0.35
chrII	470408	470452	+	0.20	0.08	0.36	0.20	0.25	0.16	0.39	0.23
chrXIV	196668	196714	+	-0.23	-0.14	0.07	-0.11	-0.28	-0.06	0.35	0.27
chrVII	18501	18560	+	-0.06	-0.02	-0.21	-0.36	-0.27	-0.16	0.18	0.16
chrXVI	406446	406490	+	0.11	0.03	-0.09	0.13	-0.11	-0.25	-0.54	-0.63
chrII	522006	522065	+	0.18	0.20	0.00	-0.02	0.04	-0.13	0.00	-0.20
chrXIV	208759	208818	+	0.24	0.29	-0.03	0.16	0.18	0.28	0.55	0.21
chrXII	248179	248229	+	0.07	0.10	0.29	0.04	-0.03	0.14	0.54	0.58
chrXII	234278	234337	+	-0.46	-0.31	-0.28	-0.40	-0.61	-0.40	-0.56	-0.34
chrIX	367029	367088	+	0.10	0.09	0.00	0.14	0.09	-0.14	-0.27	-0.20
chrIII	252520	252564	+	-0.04	0.03	0.08	-0.02	-0.02	0.03	-0.30	-0.27
chrXVI	416637	416686	+	0.14	0.26	-0.22	0.18	0.28	0.06	0.07	-0.03
chrXII	166015	166072	+	-0.08	-0.19	-0.03	-0.11	-0.10	-0.24	-0.03	-0.39
chrIII	244614	244673	+	-0.09	-0.28	-0.55	-0.19	-0.19	-0.26	-0.40	-0.33
chrIII	27601	27660	+	0.12	-0.20	-0.17	-0.07	-0.26	-0.13	-0.10	0.16
chrIII	5403	5455	+	-0.31	-0.20	-0.11	-0.37	-0.35	-0.20	0.07	0.16
chrIV	320874	320924	+	-0.27	-0.04	-0.25	-0.16	-0.16	-0.20	0.01	-0.30
chrXIV	80138	80188	+	-0.35	-0.07	-0.06	-0.43	-0.31	-0.11	-0.17	-0.52
chrX	392380	392431	+	-0.06	-0.09	-0.04	0.07	-0.09	0.08	-0.21	0.04
chrIV	476815	476865	+	0.28	0.27	0.02	-0.16	0.11	0.20	0.12	0.06
chrIII	296414	296467	+	-0.01	-0.01	-0.56	-0.10	-0.17	0.00	-0.03	-0.13
chrXVI	539237	539296	+	-0.20	-0.26	-0.02	-0.14	-0.18	0.07	-0.22	-0.12
chrXII	234878	234937	+	-0.18	-0.03	-0.11	-0.17	-0.29	-0.12	-0.51	-0.04
chrXIV	192862	192913	+	0.03	-0.07	0.00	-0.00	-0.00	0.35	0.43	0.15
chrIV	405574	405627	+	0.07	-0.02	0.02	0.11	-0.05	-0.04	0.17	0.24
chrI	49746	49805	+	0.06	0.10	-0.04	-0.09	-0.01	0.17	0.27	0.04
chrXIV	113730	113787	+	-0.95	-0.71	-0.58	-0.50	-0.54	-0.71	-0.17	-0.30
chrIV	379769	379825	+	0.03	-0.12	0.00	-0.01	-0.04	-0.01	-0.08	-0.17
chrXVI	416148	416192	+	0.21	0.36	0.27	0.36	0.29	0.29	0.10	0.20
chrIII	315514	315573	+	-1.43	-0.98	0.00	-0.68	-0.36	-0.72	-1.15	0.63
chrXII	366360	366413	+	0.42	0.35	0.22	0.57	0.51	0.31	-0.27	-0.33
chrIV	476119	476172	+	0.44	0.28	0.22	0.27	0.12	-0.10	0.12	0.08
chrIII	22101	22160	+	-0.59	-0.44	-0.15	-0.25	-0.30	-0.20	-0.53	-0.34
chrXVI	465540	465590	+	-0.01	0.13	0.24	-0.00	0.01	0.19	0.31	0.08
chrXVI	692939	692984	+	0.39	0.28	0.00	0.23	0.32	0.32	-0.04	-0.23
chrIV	1230381	1230434	+	-0.28	-0.09	0.10	-0.18	-0.20	-0.10	-0.12	-0.12
chrVII	56713	56757	+	-0.15	-0.01	-0.02	0.03	0.05	0.07	-0.22	-0.02
chrIII	22205	22255	+	-0.47	-0.21	-0.62	-0.27	-0.18	-0.29	-0.45	-0.39
chrVII	562115	562174	-	0.27	0.26	0.06	-0.03	0.00	-0.21	-0.01	0.01
chrIII	217615	217673	+	0.10	0.20	-0.25	0.16	0.21	-0.14	-0.14	-0.04
chrX	374182	374236	+	0.83	0.64	0.20	0.62	0.72	0.30	-0.26	0.26
chrIX	373730	373780	+	-0.31	-0.26	-0.72	-0.15	-0.11	-0.24	-0.14	-0.22
chrXII	357655	357707	+	0.24	0.34	-0.17	0.35	0.45	-0.00	-0.22	-0.20
chrXIV	183159	183218	+	0.33	0.09	0.74	0.12	0.15	-0.12	0.11	-0.05
chrV	292329	292388	+	-0.39	-0.47	-0.21	-0.23	-0.24	-0.17	-0.46	-0.30
chrXII	168115	168174	+	1.01	0.75	0.44	0.53	0.52	0.15	0.75	0.52
chrVI	264902	264950	+	0.01	0.18	0.12	0.02	0.08	-0.29	0.08	0.46
chrVI	215795	215854	+	-0.28	-0.20	0.07	-0.20	-0.23	0.03	0.24	0.49
chrII	501313	501361	+	-0.30	-0.31	0.02	-0.10	-0.15	-0.05	-0.07	-0.14
chrII	523206	523265	+	0.12	0.17	-0.02	0.11	0.03	-0.06	-0.07	0.15
chrXII	370755	370799	+	-0.48	-0.49	-0.43	-0.42	-0.65	-0.41	-0.55	-0.31
chrIII	50301	50360	+	-0.70	-0.69	0.00	-1.45	-0.59	0.00	-0.54	0.00
chrXVI	492243	492293	+	0.07	0.04	0.10	0.07	0.06	-0.02	-0.17	-0.07
chrIII	35301	35353	+	0.14	0.11	0.03	0.06	0.12	0.06	-0.39	-0.29
chrIII	295414	295473	+	0.70	0.57	0.44	0.60	0.60	0.36	0.33	0.58
chrXV	631189	631234	+	-0.09	-0.22	-0.06	-0.23	-0.09	-0.15	-0.07	0.08
chrVI	250596	250649	+	-0.18	-0.19	-0.04	-0.10	-0.06	-0.08	-0.06	0.19
chrXV	680185	680241	+	-0.02	0.07	0.17	0.00	-0.11	-0.01	0.70	0.39
chrXVI	689837	689893	+	-0.10	-0.10	0.09	0.16	-0.00	0.00	-0.34	0.00
chrX	355579	355638	+	0.49	0.43	0.34	0.44	0.29	0.20	-0.01	-0.01
chrXIV	177159	177218	+	0.10	0.13	0.09	0.04	0.08	-0.17	0.14	0.05
chrXVI	464751	464795	+	-0.16	-0.23	0.00	-0.09	-0.12	0.19	0.14	-0.08
chrXV	663785	663842	+	1.05	0.91	0.54	0.79	0.76	0.54	0.30	0.29
chrII	510209	510262	+	-0.42	-0.25	-0.08	-0.37	-0.29	-0.28	-0.52	-0.24
chrXII	221784	221834	+	0.38	0.31	0.20	0.17	0.06	0.15	0.30	0.56
chrXIV	215661	215705	+	0.23	0.43	-0.38	0.19	0.36	0.34	-0.19	0.18
chrVI	187195	187253	+	0.07	0.07	-0.16	0.06	0.09	-0.13	-0.16	0.07
chrXV	678085	678144	+	1.22	1.23	0.00	1.04	1.11	0.00	0.69	0.25
chrVII	76103	76162	+	-0.59	-0.48	-0.22	-0.43	-0.33	-0.40	-0.20	-0.42
chrVI	82393	82452	+	-0.24	-0.35	-0.15	-0.30	-0.41	-0.25	-0.07	0.30
chrXII	142315	142374	+	0.08	0.13	0.19	0.24	0.11	0.20	0.03	-0.14
chrII	501721	501765	+	-0.01	-0.04	0.11	0.03	-0.22	-0.12	-0.10	-0.01
chrVI	50601	50650	+	-0.01	0.11	0.12	-0.13	-0.00	0.05	0.12	-0.00
chrII	517306	517365	+	1.00	0.65	0.94	0.68	0.68	0.83	0.94	0.80
chrVII	49705	49755	+	0.07	0.20	0.17	-0.06	-0.01	0.27	-0.09	-0.33
chrIV	431614	431672	+	0.17	-0.27	0.00	-0.05	-0.19	-0.12	-0.28	-0.29
chrXI	531053	531104	+	-0.25	-0.27	0.17	-0.48	-0.17	-0.02	-0.18	-0.22
chrII	507606	507665	+	-0.29	-0.34	-0.21	-0.24	-0.53	-0.38	-0.40	-0.17
chrVI	215496	215551	+	-0.28	-0.37	-0.01	-0.40	-0.41	-0.00	0.48	0.32
chrIII	58001	58051	+	0.11	0.21	0.23	0.33	0.50	0.39	0.10	-0.32
chrXII	374755	374814	+	0.18	0.24	0.94	0.26	0.30	0.45	1.30	1.22
chrV	135435	135478	+	0.98	0.80	0.64	0.77	0.73	0.36	0.43	0.38
chrIV	453816	453872	+	0.59	0.38	0.25	0.28	0.34	0.12	0.64	0.49
chrXII	229085	229133	+	-0.28	-0.14	-0.19	-0.03	0.02	-0.19	-0.04	0.40
chrIV	359765	359824	+	0.10	0.06	0.46	0.29	0.08	0.27	0.23	0.36
chrIII	283414	283467	+	-0.04	0.07	0.37	0.19	0.19	0.10	0.07	0.16
chrI	31946	31997	+	-0.43	-0.16	-0.28	-0.19	-0.11	-0.35	-0.74	-0.12
chrIII	207429	207473	+	0.35	0.23	0.56	0.32	0.27	0.67	0.40	0.13
chrVII	24502	24560	+	0.36	0.39	0.15	0.45	0.43	0.05	-0.18	-0.36
chrIV	410269	410327	+	0.60	0.68	0.58	0.66	0.64	0.43	0.29	0.42
chrXII	139120	139174	+	0.39	0.29	0.00	0.25	0.25	0.07	0.52	0.39
chrXV	660500	660544	+	0.05	-0.14	0.00	-0.12	-0.04	-0.14	0.26	0.03
chrIV	1257985	1258032	+	-0.17	-0.14	0.18	-0.13	-0.14	0.03	0.10	0.12
chrIII	83202	83252	+	-0.33	-0.56	-0.48	-0.42	-0.29	-0.53	0.04	-0.06
chrI	14951	15001	+	0.17	0.07	0.04	0.01	-0.07	0.06	-0.18	-0.26
chrXI	494050	494109	+	0.08	0.15	0.43	0.06	-0.02	0.24	0.22	-0.06
chrIII	65701	65760	+	-0.02	-0.09	-0.22	-0.39	-0.39	-0.23	-0.16	-0.05
chrXVI	399537	399596	+	0.01	0.20	-0.03	0.08	0.24	0.03	-0.05	-0.31
chrVI	265099	265154	+	-0.06	0.22	0.19	0.03	0.11	0.07	0.52	0.58
chrI	40660	40704	+	-0.21	-0.16	0.17	-0.07	-0.03	-0.10	0.11	0.10
chrX	364179	364238	+	0.23	0.28	0.02	0.33	0.25	0.31	0.47	0.28
chrII	485506	485565	+	0.16	0.12	-0.13	0.20	0.21	-0.04	0.07	0.14
chrVI	256797	256842	+	-0.23	-0.23	-0.32	-0.25	-0.19	-0.05	0.05	0.93
chrV	304230	304289	+	-0.11	-0.29	-0.20	-0.13	-0.19	-0.43	-0.21	0.05
chrXVI	473843	473894	+	-0.20	-0.17	0.15	-0.16	-0.06	0.04	0.26	0.15
chrI	165336	165392	-	-0.74	-0.89	-0.68	-0.39	-0.47	-0.47	-0.42	0.10
chrIV	434013	434072	+	0.86	0.75	0.49	0.70	0.54	0.61	0.42	0.43
chrIII	218615	218674	+	0.05	0.04	-0.10	0.08	-0.01	-0.16	0.01	-0.36
chrXIV	176059	176118	+	-0.36	-0.35	-0.37	-0.34	-0.27	-0.24	-0.16	-0.40
chrIV	325665	325724	+	0.14	0.11	-0.35	0.13	0.12	-0.15	0.08	0.24
chrVI	79795	79851	+	-0.41	-0.26	-0.47	-0.24	-0.28	-0.49	-0.21	-0.18
chrV	292929	292988	+	0.25	0.22	0.23	0.18	0.09	0.20	0.38	0.23
chrII	474809	474863	+	-0.26	-0.19	-0.33	-0.18	-0.13	-0.43	-0.60	-0.09
chrXI	517151	517210	+	-0.01	-0.45	0.14	-0.16	-0.59	0.12	-0.15	0.02
chrVI	236796	236853	+	-0.27	-0.08	0.09	-0.10	0.15	0.06	-0.33	-0.24
chrIII	113584	113643	+	0.20	0.21	0.08	0.27	0.17	0.25	0.13	0.14
chrXVI	564840	564896	+	0.17	0.17	0.63	0.15	0.16	0.16	0.04	0.10
chrV	305233	305286	+	0.22	0.04	-0.03	0.30	0.21	-0.25	0.23	0.46
chrIII	246119	246166	+	-0.10	-0.06	-0.25	-0.32	-0.29	-0.16	-0.07	-0.25
chrVI	264698	264751	+	-0.38	-0.30	-0.28	-0.26	-0.23	-0.39	-0.18	0.27
chrIX	338429	338488	+	0.45	0.29	0.31	0.24	0.23	0.36	0.24	0.40
chrVII	84604	84652	+	0.14	-0.03	-0.08	-0.07	-0.04	-0.00	-0.22	-0.32
chrII	489217	489261	+	0.07	0.10	0.25	0.16	-0.01	0.21	0.04	0.11
chrXVI	461937	461996	+	0.50	0.22	-0.20	0.11	0.16	0.20	1.38	0.07
chrII	479206	479265	+	0.96	0.89	0.49	0.82	0.77	0.43	0.23	0.14
chrIV	1222581	1222640	+	0.02	-0.18	0.12	-0.02	-0.05	-0.01	-0.24	0.10
chrXV	644085	644134	+	-0.06	-0.28	0.23	-0.14	-0.25	-0.10	-0.03	0.00
chrIII	239415	239459	+	0.21	0.26	0.56	0.27	0.32	0.61	0.96	0.39
chrXVI	418537	418596	+	0.04	-0.06	-0.82	0.01	-0.05	-0.04	-0.24	-0.20
chrIII	27101	27160	+	-0.02	0.11	0.36	-0.13	-0.17	-0.01	0.89	0.64
chrXV	604385	604444	+	0.11	0.04	0.17	0.12	0.19	0.04	0.02	-0.10
chrVI	185497	185549	+	-0.24	0.06	-0.06	-0.05	-0.06	-0.11	0.09	-0.25
chrXVI	566237	566296	+	-0.12	-0.19	-0.04	-0.17	-0.13	-0.00	0.09	0.35
chrXIV	177559	177618	+	0.32	0.03	0.00	0.12	0.10	0.00	0.25	0.23
chrXVI	574037	574096	+	0.11	0.03	0.23	0.09	0.10	-0.18	-0.05	0.16
chrXVI	675737	675796	+	-0.30	-0.34	-0.57	-0.21	-0.33	-0.70	-0.29	0.00
chrXV	584085	584144	+	-0.17	-0.29	0.00	-0.41	-0.45	-0.00	-0.02	0.05
chrIV	434313	434372	+	0.94	0.70	0.37	0.72	0.73	0.27	0.09	0.41
chrIV	404068	404127	+	0.10	0.09	-0.03	0.02	0.01	0.21	0.05	0.02
chrXIV	196963	197018	+	-0.53	-0.23	-0.08	-0.44	-0.21	-0.12	-0.14	0.39
chrVI	213995	214054	+	-0.32	-0.51	-0.53	-0.27	-0.30	-0.24	0.01	0.29
chrXV	633085	633144	+	0.58	0.48	0.45	0.46	0.31	0.42	0.63	0.34
chrXIV	88430	88482	+	0.51	0.43	-0.07	0.52	0.62	-0.24	-0.37	-0.69
chrIV	331270	331315	+	0.38	0.41	0.55	0.55	0.54	0.51	0.17	0.46
chrXIV	184662	184718	+	-0.26	-0.20	-0.17	-0.16	-0.04	-0.11	-0.65	-0.33
chrIV	396968	397027	+	0.47	0.26	0.13	0.28	0.45	0.23	0.18	0.03
chrXIV	109436	109489	+	-0.13	0.03	-0.19	-0.00	-0.04	-0.21	0.08	0.24
chrIX	352429	352488	+	-0.11	0.15	0.12	-0.02	0.01	0.01	0.23	-0.01
chrXII	381655	381714	+	0.23	0.23	-0.10	0.12	0.15	0.08	-0.08	0.03
chrIII	294614	294673	+	0.25	0.22	0.07	0.20	0.30	0.19	0.20	0.35
chrVII	42401	42460	+	-0.07	-0.04	0.00	0.05	0.03	-0.21	0.04	0.13
chrIII	256514	256573	+	-0.09	0.08	0.09	0.05	-0.01	0.07	-0.06	-0.14
chrIV	385968	386026	+	0.29	0.17	-0.20	0.18	0.15	0.17	0.01	-0.12
chrXVI	500337	500386	+	0.31	0.25	0.12	0.41	0.39	0.33	0.33	0.46
chrIII	55004	55060	+	-0.09	-0.05	-0.24	0.03	-0.02	-0.02	0.06	0.04
chrVI	181995	182054	+	0.15	0.16	0.46	0.21	0.10	0.10	0.85	0.90
chrIX	349629	349688	+	0.02	-0.23	0.00	-0.06	-0.04	-0.32	-0.32	-0.29
chrVI	226197	226244	+	0.06	0.07	0.10	-0.06	0.02	0.24	0.15	0.90
chrVI	204595	204645	+	-0.17	-0.20	-0.14	-0.05	-0.10	-0.18	-0.65	-0.40
chrXIV	206070	206118	+	-0.10	0.03	0.08	-0.19	-0.14	-0.08	0.16	-0.00
chrVII	74103	74148	+	0.63	0.54	0.53	0.51	0.54	0.35	-0.13	-0.00
chrXVI	483149	483193	+	0.03	0.18	0.28	0.05	0.11	-0.03	-0.08	-0.01
chrXVI	459037	459096	+	-0.09	-0.16	0.12	-0.04	-0.02	0.07	0.33	0.26
chrIV	405472	405524	+	0.17	0.22	0.35	0.18	0.22	0.26	0.12	0.31
chrXVI	432437	432496	+	-0.16	-0.42	0.11	-0.01	-0.29	0.20	-0.82	-0.39
chrVI	243496	243543	+	-0.47	-0.26	-0.24	-0.21	-0.16	-0.10	-0.24	-0.15
chrXVI	408937	408981	+	0.24	0.12	-0.09	0.13	-0.04	0.03	0.11	0.16
chrXVI	470143	470191	+	0.42	0.47	0.34	0.30	0.41	0.26	0.20	0.23
chrVI	79093	79152	+	-0.12	-0.13	-0.19	-0.35	0.02	-0.15	-0.08	-0.22
chrIV	1225782	1225839	+	-0.67	-0.45	-0.18	-0.38	-0.32	-0.25	-0.36	-0.24
chrIV	384378	384427	+	-0.84	-0.66	-0.70	-0.43	-0.29	-0.64	-0.99	-0.40
chrIII	25505	25553	+	0.01	0.03	0.23	-0.04	-0.06	0.10	0.35	0.29
chrXVI	524937	524996	+	0.72	0.47	0.00	0.33	0.27	0.39	0.61	0.43
chrI	39045	39104	+	-0.82	-0.71	-0.27	-0.58	-0.66	-0.30	-0.86	-0.26
chrXVI	408343	408395	+	0.15	0.15	0.12	0.17	0.14	0.01	0.02	0.00
chrVI	66994	67051	+	-0.55	-0.35	-0.01	-0.38	-0.34	-0.36	-0.27	-0.17
chrIII	242115	242174	+	0.02	0.24	-0.07	0.19	0.20	-0.15	-0.48	-0.37
chrVI	80593	80652	+	0.06	0.18	0.28	-0.05	0.12	0.22	0.67	0.58
chrXVI	549838	549896	+	0.22	-0.05	0.41	0.13	0.11	0.14	0.09	0.05
chrVI	68294	68352	+	0.01	0.12	0.14	0.12	0.18	0.17	0.17	0.18
chrIII	113484	113542	+	0.63	0.44	0.39	0.48	0.45	0.37	0.56	0.40
chrV	281730	281787	+	-0.10	-0.23	-0.13	-0.04	-0.09	-0.44	-0.18	0.00
chrIII	136284	136343	+	-0.25	-0.19	-0.43	-0.45	-0.25	-0.29	-0.47	-0.37
chrVI	190895	190954	+	0.12	-0.04	0.00	0.00	-0.08	-0.68	0.01	-0.00
chrXVI	703239	703295	+	-0.20	-0.37	-0.16	-0.33	-0.24	-0.32	-0.26	-0.54
chrXII	141715	141774	+	0.25	0.13	0.02	0.27	0.10	-0.12	0.07	0.07
chrIII	255014	255073	+	0.05	-0.12	-0.22	0.04	0.05	0.00	-0.09	-0.10
chrVI	51091	51150	+	0.46	0.24	0.48	0.22	0.28	0.49	0.56	0.34
chrXVI	708042	708092	+	-0.05	-0.10	-0.25	-0.04	0.07	0.04	-0.04	-0.25
chrVII	38002	38054	+	0.02	0.16	-0.36	-0.15	0.12	-0.19	0.03	-0.03
chrVII	28701	28760	+	-0.19	-0.01	0.06	0.03	0.01	0.13	-0.08	0.10
chrXV	682890	682941	+	-0.40	-0.46	-0.31	-0.30	-0.21	0.04	-0.10	0.23
chrVI	70195	70245	+	-0.20	-0.03	-0.20	-0.24	-0.20	-0.09	-0.29	-0.00
chrXI	526356	526400	+	-0.14	-0.05	-0.18	-0.02	0.14	0.21	-0.15	-0.06
chrIX	372329	372388	+	-0.45	-0.43	-0.19	-0.15	-0.19	0.00	-0.57	0.00
chrXVI	432845	432893	+	0.26	0.08	0.09	0.33	0.10	0.22	-0.69	-0.64
chrXIV	92530	92589	+	-0.23	-0.27	-0.24	-0.23	-0.15	-0.25	-0.66	-0.25
chrXVI	456737	456796	+	-0.07	-0.02	0.10	-0.04	-0.07	0.30	0.03	0.15
chrXII	358159	358205	+	0.27	0.27	0.46	0.27	0.29	0.16	0.33	0.31
chrIV	355565	355624	+	1.02	0.93	0.94	0.92	0.77	0.66	-0.07	-0.13
chrXI	511151	511210	+	-0.11	0.03	-0.09	-0.06	-0.13	-0.09	-0.24	-0.31
chrVI	78301	78350	+	-0.58	-0.07	0.06	-0.32	-0.19	0.16	0.05	-0.12
chrXIV	99530	99589	+	-0.07	0.01	-0.09	-0.26	-0.25	0.15	0.07	-0.07
chrX	390879	390938	+	0.51	0.16	0.32	0.39	0.29	0.29	0.17	0.31
chrIV	469513	469572	+	0.20	0.12	0.57	0.15	0.08	0.66	0.68	0.26
chrIII	147085	147133	+	-0.23	-0.19	0.19	-0.21	-0.09	0.09	0.40	0.10
chrVI	231796	231844	+	0.39	0.39	0.41	0.46	0.47	0.32	0.27	0.33
chrV	548065	548124	+	0.16	-0.05	0.54	-0.01	-0.02	0.02	0.64	0.46
chrIII	20301	20360	+	0.28	0.33	0.31	0.28	0.38	0.31	0.23	0.25
chrII	523806	523865	+	-0.02	0.16	-0.21	0.07	0.17	-0.03	0.06	-0.15
chrXVI	415146	415196	+	0.30	0.28	0.03	0.23	0.08	0.18	0.25	0.40
chrIV	450213	450272	+	-0.50	-0.32	-0.17	-0.29	-0.24	0.00	0.38	0.16
chrXVI	558744	558790	+	0.05	-0.11	0.73	-0.07	-0.04	-0.30	0.10	-0.14
chrVII	31501	31560	+	0.23	0.17	0.37	0.22	0.29	0.45	0.25	0.17
chrXVI	676837	676896	+	-0.06	-0.30	0.00	-0.16	-0.28	-0.45	-0.28	-0.34
chrV	296829	296888	+	-0.05	-0.07	-0.06	0.10	0.04	0.07	0.35	0.72
chrXV	637690	637742	+	-0.10	-0.02	0.25	-0.02	0.07	0.17	0.23	0.14
chrXII	145615	145674	+	0.20	0.23	0.08	0.13	0.19	0.13	0.00	-0.22
chrIV	344470	344520	+	-0.27	-0.22	-0.17	-0.19	-0.12	-0.21	-0.16	-0.12
chrIV	354265	354323	+	-0.41	-0.27	-0.11	-0.29	-0.26	-0.09	-0.25	-0.45
chrIII	254814	254871	+	0.01	0.08	-0.00	-0.05	-0.00	0.06	0.23	-0.00
chrII	514406	514465	+	-0.06	0.08	0.07	-0.12	-0.08	0.03	0.40	0.17
chrVI	86593	86652	+	-0.15	-0.04	0.09	-0.04	0.04	-0.01	0.17	0.06
chrXV	625985	626044	+	-0.24	0.02	0.02	-0.01	0.04	-0.05	-0.25	-0.19
chrXV	672987	673035	+	0.19	0.25	0.10	0.07	0.06	0.30	0.28	0.44
chrIII	146084	146134	+	-0.04	0.04	-0.04	0.07	0.14	-0.04	-0.02	0.08
chrXI	501651	501710	+	-0.05	-0.06	-0.97	-0.10	-0.17	-0.07	-0.03	-0.07
chrVI	261201	261254	+	-0.07	-0.21	-0.91	-0.12	-0.19	-0.12	-0.32	-0.50
chrVI	230496	230554	+	0.37	0.28	0.02	0.28	0.27	0.19	0.46	0.24
chrXVI	461737	461796	+	0.16	0.24	0.00	0.05	0.11	0.46	-0.23	-0.05
chrVI	220795	220845	+	0.58	0.45	0.13	0.57	0.47	0.16	-0.19	-0.16
chrIII	53516	53560	+	0.05	0.07	0.23	0.04	-0.04	0.22	0.52	0.50
chrXVI	702145	702194	+	1.00	0.89	0.38	0.74	0.87	0.29	0.34	0.04
chrXVI	680937	680996	+	0.74	0.43	-0.12	0.03	0.22	-0.39	-0.19	-0.05
chrXVI	488940	488991	+	0.32	0.25	0.26	0.16	0.21	0.20	-0.15	-0.17
chrXV	657285	657341	+	-0.03	-0.05	0.43	0.07	-0.01	0.39	0.19	0.35
chrIII	264914	264973	+	-0.17	-0.31	0.00	-0.25	-0.42	0.18	-0.21	-0.34
chrIV	318165	318224	+	0.20	0.26	0.21	0.13	0.12	0.20	0.18	-0.08
chrXIV	89830	89889	+	0.41	0.16	-0.02	0.24	0.09	0.12	-0.25	0.42
chrXI	496750	496809	+	0.24	0.23	0.26	0.29	0.21	0.25	0.52	0.27
chrXI	528251	528304	+	-0.55	-0.39	-0.11	-0.20	-0.15	-0.16	-0.65	-0.11
chrVI	188295	188354	+	0.12	0.20	-0.17	0.25	0.26	-0.07	0.25	0.09
chrII	470506	470562	+	-0.10	-0.04	-0.06	-0.01	-0.03	0.03	0.33	0.06
chrXII	212179	212235	+	-0.17	-0.47	0.41	-0.54	-0.61	-0.43	-0.39	-0.69
chrVI	66593	66652	+	-0.14	-0.04	-0.15	-0.32	-0.12	-0.01	0.17	-0.17
chrXV	612192	612243	+	0.09	-0.07	0.00	-0.01	-0.09	0.00	-0.15	-0.21
chrIII	267014	267060	+	-0.45	-0.72	0.00	-0.68	-0.77	-0.49	0.07	0.29
chrIV	401468	401527	+	0.30	0.26	-0.05	0.28	0.30	-0.03	-0.04	-0.07
chrIX	370936	370984	+	-0.64	-0.29	-0.49	-0.55	-0.45	-0.50	-0.45	-0.56
chrVI	205595	205654	+	0.26	0.09	0.00	0.07	0.05	-0.24	0.37	0.00
chrIII	242415	242473	+	1.19	1.51	1.01	1.31	1.27	1.44	1.27	1.10
chrV	278838	278886	+	-0.36	-0.39	-0.23	-0.21	-0.29	-0.10	-0.09	-0.11
chrXIV	82934	82985	+	0.13	0.12	0.13	0.09	0.13	0.06	-0.05	-0.11
chrXV	594685	594744	+	0.62	0.27	-0.36	0.26	0.19	-0.09	0.57	0.30
chrIV	376168	376227	+	-0.49	-0.41	-0.05	-0.37	-0.25	-0.19	-0.30	-0.33
chrIX	353829	353888	+	0.02	-0.03	-0.10	-0.05	-0.23	-0.28	-0.24	-0.11
chrIX	374030	374079	+	-0.01	-0.01	0.10	-0.02	-0.11	-0.07	-0.09	0.03
chrVII	9101	9160	+	-0.17	-0.41	0.00	-0.25	-0.36	-0.08	-0.21	-0.08
chrXVI	476939	476993	+	-0.25	-0.15	-0.39	-0.11	-0.02	-0.12	-0.06	-0.02
chrX	6694	6738	-	-0.10	-0.34	-0.23	0.13	-0.01	-0.01	-0.32	-0.07
chrXV	654291	654343	+	0.03	0.07	0.07	-0.01	-0.02	0.06	-0.09	-0.01
chrII	488306	488362	+	0.27	0.23	0.23	0.24	0.17	0.51	0.14	0.19
chrXI	524853	524897	+	-0.32	-0.25	-0.13	-0.17	-0.12	-0.26	-0.42	-0.21
chrVII	12701	12760	+	-0.47	-0.39	0.04	-0.24	-0.26	0.00	0.01	-0.05
chrXVI	694052	694096	+	0.12	0.09	0.20	0.31	0.33	0.12	0.14	0.02
chrII	502506	502558	+	0.20	0.17	0.13	0.28	0.21	-0.11	0.19	0.29
chrII	508606	508665	+	-0.31	-0.06	-0.38	-0.27	-0.22	-0.37	0.15	-0.14
chrIII	27001	27060	+	0.38	0.04	0.74	0.23	0.10	0.16	0.90	0.87
chrXVI	466737	466796	+	-0.05	-0.07	0.23	-0.08	-0.15	0.03	-0.30	-0.15
chrVI	225695	225739	+	-0.05	-0.04	0.12	-0.12	-0.04	-0.03	-0.04	0.04
chrIV	1233581	1233638	+	-0.17	-0.30	0.28	-0.36	-0.41	0.02	-0.14	-0.15
chrX	378779	378838	+	-0.29	-0.36	-0.25	-0.26	-0.32	-0.27	-0.71	-0.39
chrIII	284214	284273	+	-0.21	0.12	0.12	0.02	0.04	0.04	-0.30	-0.24
chrIV	447813	447871	+	-0.49	-0.48	-0.59	-0.38	-0.37	-0.32	-0.40	-0.27
chrXV	577249	577300	+	0.60	0.60	0.19	0.47	0.45	-0.01	0.06	-0.12
chrIV	464613	464664	+	-0.48	-0.35	-0.39	-0.38	-0.30	-0.24	-0.18	0.05
chrIV	436413	436472	+	-0.27	-0.41	-0.21	-0.00	-0.17	-0.10	0.29	0.08
chrI	26359	26403	+	-0.41	-0.17	-0.03	-0.15	-0.04	-0.02	-0.13	-0.25
chrXII	235085	235131	+	-0.02	0.20	0.14	0.03	-0.04	-0.11	0.13	0.25
chrXIV	112839	112887	+	-0.85	-0.69	-0.23	-0.59	-0.59	-0.60	0.61	1.12
chrII	470913	470964	+	-0.41	-0.30	0.04	-0.17	-0.25	0.07	-0.09	-0.07
chrIV	1245681	1245729	+	0.79	0.70	0.00	0.54	0.62	0.18	0.16	-0.01
chrVII	68208	68253	+	-0.39	-0.21	0.16	-0.12	0.02	0.05	-0.06	0.10
chrIII	241526	241574	+	-0.26	-0.09	-0.52	0.00	0.19	-0.82	-0.68	-0.38
chrIII	246614	246673	+	-0.19	-0.27	-0.30	-0.18	-0.25	-0.35	-0.48	-0.28
chrV	548565	548624	+	0.15	0.18	0.15	-0.16	-0.06	0.23	0.57	0.33
chrVI	78701	78751	+	-0.11	-0.02	0.02	-0.02	-0.02	-0.08	-0.04	-0.04
chrIV	1252989	1253034	+	0.32	0.42	-0.03	0.33	0.27	0.19	0.63	0.41
chrV	282234	282288	+	0.47	0.35	0.42	0.40	0.33	0.36	0.06	0.36
chrIII	223426	223473	+	-0.53	-0.26	0.03	-0.10	-0.09	-0.14	-0.44	-0.17
chrXVI	712042	712091	+	0.10	0.20	0.16	0.17	0.09	-0.09	0.17	0.21
chrXVI	480737	480796	+	-0.23	-0.27	-0.38	0.00	-0.01	-0.13	-0.15	-0.17
chrX	358979	359038	+	0.06	0.09	0.00	0.05	0.11	-0.34	-0.37	0.03
chrIV	325965	326017	+	-0.03	0.04	-0.35	-0.19	-0.23	-0.01	-0.38	-0.47
chrXVI	698037	698096	+	-0.12	-0.25	-0.28	-0.26	-0.31	0.10	0.20	0.03
chrIII	221617	221671	+	0.20	0.24	-0.05	0.18	0.22	-0.22	-0.08	-0.16
chrIII	44001	44060	+	0.09	0.07	-0.25	0.09	0.03	-0.24	-0.32	-0.27
chrVII	21201	21260	+	0.41	0.43	0.55	0.37	0.32	0.53	0.23	0.54
chrXIV	193859	193918	+	0.40	0.38	0.14	0.19	0.22	0.26	0.63	0.25
chrIV	374268	374327	+	-0.32	-0.18	-0.24	-0.25	-0.45	-0.26	-0.42	-0.22
chrXII	232890	232934	+	0.82	0.49	0.71	0.67	0.49	0.65	0.20	0.36
chrXV	608690	608743	+	0.26	0.36	0.60	0.10	0.17	0.41	0.71	0.25
chrXI	518666	518710	+	-0.73	-0.87	-0.45	-0.54	-0.95	-0.24	-0.73	-0.50
chrIV	373868	373927	+	0.32	0.01	0.00	0.06	-0.05	0.00	0.16	0.07
chrIV	397668	397727	+	0.01	0.09	0.02	-0.04	-0.06	-0.18	-0.17	-0.19
chrIV	369769	369818	+	-0.33	0.01	-0.08	-0.27	-0.17	-0.15	0.02	0.12
chrIII	296314	296373	+	0.08	0.08	0.11	0.00	0.04	-0.21	0.22	0.08
chrIX	366530	366574	+	0.28	0.38	0.32	0.30	0.32	0.23	0.10	0.22
chrII	510613	510661	+	-0.23	-0.01	0.03	-0.10	-0.03	-0.05	0.01	0.63
chrIV	1251385	1251429	+	-0.27	-0.17	-0.25	-0.25	-0.30	-0.19	0.02	0.04
chrXII	245278	245326	+	0.32	0.04	0.99	0.28	0.10	1.70	1.55	1.01
chrXVI	551137	551196	+	0.25	0.07	0.00	0.15	0.04	1.07	0.04	0.10
chrXV	610785	610844	+	0.15	0.15	0.06	0.11	0.23	0.09	0.18	0.19
chrVII	33901	33960	+	-0.24	-0.07	0.00	0.01	-0.11	0.00	0.13	0.06
chrVI	184109	184153	+	0.06	-0.09	0.05	-0.01	-0.09	-0.04	-0.23	-0.11
chrXV	646785	646844	+	0.08	0.25	0.01	0.17	0.12	0.11	0.02	-0.06
chrXIV	194963	195012	+	-0.15	-0.20	0.16	0.07	0.08	0.13	-0.33	0.39
chrX	363579	363633	+	0.13	0.07	-0.04	0.09	0.15	-0.01	-0.10	0.08
chrXV	661985	662044	+	0.56	0.37	0.59	0.48	0.31	0.82	1.01	0.32
chrXI	524252	524297	+	0.51	0.52	0.52	0.36	0.46	0.54	0.47	0.55
chrIV	314265	314324	+	0.57	0.22	-0.18	-0.03	-0.01	0.02	0.17	-0.29
chrXVI	530839	530896	+	0.13	0.20	-0.09	0.08	0.16	-0.15	-0.06	-0.02
chrIII	21607	21656	+	0.18	0.19	0.00	0.15	0.28	0.10	0.04	-0.28
chrXI	500851	500910	+	0.02	-0.09	0.16	-0.05	0.05	-0.01	-0.01	-0.09
chrIV	1239184	1239236	+	-0.25	-0.64	0.00	-0.52	-0.59	-0.43	-0.92	-0.55
chrIII	65510	65558	+	-0.20	-0.19	-0.20	-0.11	-0.12	-0.26	-0.49	-0.19
chrXIV	113531	113580	+	-0.25	-0.24	-0.19	-0.25	-0.20	-0.25	0.19	0.23
chrIII	245218	245269	+	0.26	0.23	0.05	0.27	0.23	0.15	0.43	-0.04
chrXVI	708936	708995	+	-0.40	-0.16	-0.00	-0.10	-0.01	-0.04	-0.10	-0.20
chrXV	575852	575897	+	0.50	0.35	0.06	0.41	0.51	-0.01	-0.15	-0.30
chrXIV	90530	90574	+	-0.10	0.14	-0.01	0.14	0.13	0.14	0.20	0.02
chrIII	258614	258673	+	-0.48	-0.38	0.05	-0.24	-0.45	-0.04	-0.47	-0.23
chrIX	373232	373288	+	0.08	0.03	0.12	-0.01	-0.04	0.04	0.01	0.04
chrXII	359455	359514	+	0.23	0.28	0.06	0.10	0.21	-0.09	-0.15	-0.09
chrXII	353655	353714	+	0.40	0.38	0.30	0.36	0.46	0.19	0.09	0.31
chrXII	138615	138674	+	0.30	0.14	0.00	0.15	0.23	0.00	-0.10	-0.02
chrXVI	488436	488495	+	0.25	0.25	0.24	0.06	0.08	0.73	0.89	0.87
chrIX	339031	339088	+	0.07	-0.01	-0.02	0.05	-0.07	0.20	-0.18	-0.49
chrIII	287014	287073	+	-0.69	-0.79	-0.59	-0.53	-0.47	-0.58	-0.50	-0.82
chrXII	141517	141574	+	-0.04	-0.20	-0.54	-0.14	-0.10	-0.33	-0.30	-0.39
chrXII	360659	360711	+	0.32	0.34	0.08	0.49	0.51	0.12	-0.10	0.20
chrXVI	496838	496895	+	0.24	0.17	0.17	0.06	0.10	0.12	0.44	0.14
chrII	522611	522659	+	0.33	0.23	0.00	0.27	0.32	0.00	0.14	0.00
chrIV	981870	981917	+	-0.41	-0.60	-0.26	-0.44	-0.28	-0.20	-0.83	-0.93
chrIV	385272	385324	+	-0.48	-0.40	-0.08	-0.34	-0.12	-0.18	-0.32	-0.39
chrIII	275315	275370	+	-0.18	-0.10	-0.31	-0.10	-0.04	-0.11	-0.22	-0.01
chrXV	641885	641933	+	-0.07	-0.17	0.76	-0.14	-0.10	-0.02	-0.37	-0.19
chrIII	1001	1060	+	0.25	0.13	0.10	-0.08	-0.14	0.15	-0.00	1.00
chrV	559666	559719	+	0.06	0.18	0.09	0.05	0.18	0.07	-0.06	0.36
chrXV	607985	608039	+	-0.05	-0.13	0.18	0.01	-0.02	-0.02	0.07	0.00
chrXV	659085	659144	+	-0.28	-0.25	-0.08	-0.23	-0.38	-0.42	-0.32	-0.35
chrXVI	464449	464493	+	0.15	0.15	-0.10	0.15	0.11	0.00	0.14	-0.09
chrXVI	692337	692387	+	-0.36	-0.38	-0.15	-0.24	-0.32	-0.13	-0.52	-0.46
chrVI	265696	265755	+	0.34	0.39	0.29	0.27	0.25	0.30	0.76	0.55
chrXV	654985	655044	+	0.25	0.24	0.24	0.28	0.33	0.31	-0.06	0.10
chrVII	7604	7660	+	-0.19	-0.22	-0.17	-0.30	-0.15	-0.15	-0.25	-0.24
chrXVI	423344	423388	+	0.08	0.14	-0.11	-0.01	0.05	0.11	-0.10	0.05
chrXVI	687643	687693	+	0.12	0.15	0.06	0.14	0.24	0.26	0.16	0.05
chrVII	16401	16460	+	0.26	0.15	0.93	0.18	-0.01	0.71	0.25	0.15
chrXIV	181959	182018	+	-0.09	0.13	-0.30	-0.02	0.14	-0.41	-0.29	-0.24
chrXVI	431746	431795	+	-0.41	-0.63	-0.35	-0.41	-0.92	-0.62	-0.41	-0.21
chrV	541973	542020	+	0.15	0.05	0.44	0.21	0.22	0.44	0.50	0.17
chrIV	447613	447672	+	-0.27	-0.41	0.19	-0.04	-0.31	0.06	-0.24	0.05
chrXVI	435737	435796	+	0.65	0.42	0.30	0.38	0.25	0.24	0.36	0.33
chrXVI	524237	524296	+	0.30	0.24	0.21	0.24	0.24	-0.07	0.26	0.19
chrVII	23206	23260	+	-0.29	-0.45	-0.22	-0.41	-0.43	-0.33	-0.56	-0.24
chrIII	214815	214874	+	-0.14	-0.21	0.00	-0.05	-0.22	-0.04	-0.53	-0.24
chrII	221189	221248	-	0.34	0.07	-0.13	0.13	0.03	-0.21	0.07	0.15
chrIV	466413	466463	+	-0.16	-0.25	-0.90	-0.09	-0.08	-0.37	-0.01	-0.12
chrII	505916	505964	+	-0.24	-0.17	-0.18	-0.18	-0.23	-0.05	-0.14	0.02
chrIII	277617	277672	+	-0.17	-0.11	-0.15	0.01	0.02	0.01	0.03	-0.17
chrXVI	514944	514988	+	0.07	-0.17	-0.13	-0.14	-0.06	-0.07	-0.05	0.13
chrIV	361766	361810	+	-0.03	-0.04	0.26	-0.04	-0.01	-0.05	0.67	0.56
chrXV	653185	653244	+	-0.23	-0.04	-0.16	-0.17	-0.12	-0.21	0.10	-0.17
chrV	563365	563424	+	0.38	0.32	0.23	0.28	0.19	-0.03	0.14	0.24
chrIII	69816	69860	+	-0.05	-0.02	-0.06	-0.04	-0.07	-0.34	-0.55	-0.24
chrIV	1242081	1242140	+	0.44	0.11	0.00	0.19	0.08	0.00	0.46	0.19
chrVII	28301	28359	+	-0.14	-0.01	-0.13	-0.05	0.08	0.25	0.15	0.20
chrXVI	533938	533992	+	0.20	0.32	0.15	0.23	0.26	0.17	-0.12	0.05
chrXVI	402442	402489	+	0.25	0.31	-0.15	0.32	0.37	0.04	0.17	0.23
chrVI	220395	220454	+	1.23	1.07	0.40	1.12	1.06	0.87	0.54	0.53
chrV	303129	303188	+	-0.22	-0.05	0.04	-0.04	-0.02	0.14	-0.01	-0.00
chrVI	269696	269755	+	0.83	0.70	0.00	0.20	0.51	0.00	0.46	1.54
chrVII	15901	15953	+	-0.43	-0.29	0.45	-0.19	-0.09	0.48	-0.48	-0.19
chrX	380984	381035	+	-0.37	-0.36	0.08	-0.21	-0.23	0.15	-0.38	-0.61
chrXVI	573137	573195	+	0.05	0.07	-0.13	0.06	0.06	0.10	0.04	-0.16
chrXII	215324	215383	+	0.84	0.56	0.27	0.26	0.15	-0.13	0.49	0.36
chrVI	260796	260855	+	0.26	0.14	0.10	0.20	0.21	0.03	0.35	0.10
chrIII	65903	65959	+	0.22	0.11	0.00	-0.24	-0.20	0.00	0.11	0.17
chrVII	67002	67061	+	0.23	0.15	-0.10	0.19	0.10	0.10	0.17	0.01
chrIII	55607	55660	+	-0.31	-0.38	0.04	-0.14	-0.23	-0.18	-0.06	-0.15
chrIII	145799	145843	+	0.09	0.00	0.23	0.07	0.13	0.21	0.50	0.29
chrVII	301	360	+	0.12	0.22	0.24	0.19	0.40	0.48	-0.41	0.15
chrIII	82202	82261	+	0.20	-0.01	-0.99	-0.03	0.10	-0.30	0.09	0.11
chrXVI	494937	494995	+	-0.10	0.07	-0.52	0.06	0.02	-0.09	0.28	-0.13
chrXVI	470338	470396	+	-0.26	0.02	-0.14	0.12	0.24	-0.12	-0.28	-0.26
chrXVI	467738	467796	+	0.18	0.11	0.00	0.05	0.05	0.05	0.18	0.04
chrIV	391372	391427	+	0.32	0.23	0.03	0.28	0.31	0.03	0.83	0.69
chrIV	329665	329724	+	0.03	0.03	0.45	-0.00	0.23	0.22	0.32	0.44
chrIII	287119	287173	+	0.71	0.52	0.01	0.25	0.45	0.06	0.52	0.35
chrXIV	70630	70689	+	-0.06	0.12	-0.04	-0.08	-0.03	-0.05	-0.13	-0.07
chrIV	456120	456169	+	0.15	0.07	0.00	0.06	0.06	0.17	-0.24	-0.14
chrXII	356355	356414	+	0.08	0.01	-0.13	0.17	0.17	-0.28	-0.39	-0.18
chrXII	165021	165072	+	-0.57	-0.56	-0.46	-0.32	-0.30	-0.35	-0.54	-0.32
chrVII	7101	7160	+	-0.10	-0.08	-0.02	-0.16	-0.12	-0.15	-0.44	-0.40
chrXVI	517740	517794	+	-0.51	-0.51	-0.14	-0.36	-0.47	-0.26	-0.57	-0.39
chrIV	436713	436772	+	0.00	-0.02	-0.23	-0.23	-0.06	-0.27	-0.21	-0.21
chrIII	40402	40456	+	-0.35	-0.05	0.02	-0.05	0.04	0.15	-0.50	-0.21
chrIII	118698	118743	+	0.14	0.13	-0.17	0.07	0.04	0.09	-0.02	-0.12
chrXVI	502836	502880	+	-1.13	-1.32	-0.60	-0.93	-1.23	-0.56	-0.68	-0.65
chrXVI	500436	500495	+	-0.14	-0.26	-0.04	0.11	-0.07	-0.06	-0.04	0.14
chrXVI	459437	459496	+	0.31	-0.01	0.00	-0.03	-0.03	0.20	0.50	0.37
chrXVI	699845	699889	+	0.26	0.11	0.29	0.20	0.17	0.45	0.43	0.44
chrIV	1236782	1236826	+	0.99	0.91	0.27	0.88	0.99	0.84	0.31	0.38
chrVI	67893	67952	+	0.11	0.09	0.15	0.22	0.23	0.09	0.26	0.37
chrX	390185	390231	+	-0.08	-0.08	-0.12	-0.00	-0.02	-0.08	-0.07	-0.07
chrXIV	206159	206218	+	-0.16	-0.07	0.32	-0.16	-0.22	0.15	0.65	0.37
chrIII	19701	19760	+	0.15	0.11	-0.08	-0.05	-0.01	-0.12	-0.03	-0.33
chrXVI	422137	422196	+	0.09	-0.07	0.17	-0.14	-0.15	-0.09	0.04	0.08
chrXIV	183262	183315	+	-0.05	0.14	0.07	0.02	0.12	0.10	0.19	-0.34
chrXV	582491	582543	+	-0.04	0.09	0.01	-0.10	-0.17	0.03	-0.01	0.22
chrXVI	458037	458096	+	-0.38	-0.37	-0.04	-0.21	-0.23	0.00	-0.23	0.00
chrXI	523351	523410	+	-0.05	-0.07	0.67	0.12	0.14	0.06	1.04	0.22
chrIII	138293	138340	+	0.40	0.29	0.86	0.43	0.27	0.86	0.60	0.97
chrXVI	707736	707785	+	-0.12	0.04	0.34	-0.17	0.05	0.03	0.31	-0.04
chrIV	456321	456371	+	0.25	0.21	0.14	0.26	0.27	0.25	0.07	0.21
chrX	474503	474562	-	0.17	-0.04	-0.22	0.20	0.25	-0.25	0.16	-0.06
chrIII	68901	68958	+	0.12	-0.06	0.00	0.04	-0.10	0.75	-0.25	-0.08
chrXII	250578	250637	+	-0.40	-0.38	-0.08	-0.39	-0.36	-0.36	-0.20	-0.49
chrIV	357473	357517	+	-0.12	-0.31	-0.19	-0.29	-0.47	0.07	-0.29	-0.50
chrXII	155118	155164	+	0.49	0.51	0.29	0.46	0.46	0.25	0.60	0.28
chrIV	322965	323024	+	-0.34	0.12	-0.41	-0.08	0.33	-0.58	-1.40	-0.78
chrII	469318	469364	+	0.03	0.15	0.63	0.25	0.24	0.60	1.27	0.82
chrIII	223015	223069	+	0.05	0.39	0.28	0.21	0.24	0.05	0.03	-0.27
chrI	17543	17602	+	0.24	0.27	0.04	0.06	0.11	0.09	0.14	0.12
chrX	357890	357938	+	0.43	0.34	0.76	0.12	0.17	0.64	1.41	0.98
chrXV	589885	589944	+	-0.04	-0.19	-0.14	-0.21	-0.07	-0.24	0.01	0.17
chrX	361179	361234	+	-0.32	-0.34	-0.11	-0.25	-0.28	-0.29	-0.15	-0.36
chrVI	66697	66742	+	0.10	0.16	0.03	0.13	0.14	0.06	0.06	0.24
chrXVI	487136	487193	+	0.52	0.47	0.34	0.27	0.40	0.43	0.67	0.41
chrIII	289816	289870	+	-0.20	-0.20	-0.06	-0.24	-0.18	-0.09	0.15	-0.10
chrIII	240415	240474	+	-0.26	-0.21	-0.10	-0.11	-0.12	-0.16	-0.66	-0.44
chrXV	609385	609444	+	-0.31	-0.42	-0.47	-0.14	-0.27	-0.70	-0.28	-0.20
chrIV	468021	468070	+	0.06	-0.10	0.00	-0.10	-0.05	0.09	-0.07	-0.11
chrXII	388956	389000	+	-0.33	-0.31	0.17	-0.18	-0.15	0.01	0.17	0.30
chrXII	376155	376213	+	-0.30	-0.25	-0.52	-0.27	-0.13	-0.35	-0.35	-0.22
chrIX	346629	346688	+	0.24	0.17	0.16	0.26	0.21	0.18	0.30	0.13
chrIII	50002	50047	+	-0.02	0.04	0.58	-0.01	-0.02	0.53	-0.10	-0.21
chrXVI	413537	413586	+	0.25	0.22	0.31	0.22	0.21	0.30	0.34	0.43
chrXVI	478943	478995	+	-0.29	-0.16	0.14	-0.16	-0.03	-0.18	-0.47	-0.24
chrIII	24401	24452	+	0.04	0.00	-0.24	-0.18	-0.18	-0.22	-0.43	-0.17
chrVI	233996	234050	+	0.97	0.66	0.76	0.72	0.68	0.59	0.57	0.46
chrIII	278014	278073	+	0.04	0.02	0.01	-0.03	0.03	-0.10	0.48	0.00
chrV	544270	544324	+	-0.27	-0.34	-0.02	-0.06	-0.05	-0.00	-0.37	0.08
chrIII	3009	3059	+	-0.83	-0.91	-0.46	-0.87	-0.68	-0.50	0.78	1.11
chrIV	462613	462672	+	0.26	0.15	-0.10	0.19	0.14	-0.11	0.03	0.77
chrIV	1238881	1238940	+	-0.48	-0.10	-0.12	-0.30	-0.31	-0.13	-0.17	0.06
chrXIII	4299	4344	-	0.32	0.41	0.05	0.32	0.12	-0.19	-0.23	-0.28
chrIV	1258188	1258234	+	-0.00	-0.03	0.32	-0.25	-0.24	0.33	0.45	0.04
chrV	307034	307089	+	0.72	0.57	0.00	0.53	0.55	0.19	-0.33	-0.64
chrXI	519854	519898	+	0.13	0.38	0.28	0.32	0.39	0.17	0.12	0.63
chrVI	206206	206254	+	-0.28	-0.07	-0.13	0.07	0.12	-0.04	0.03	-0.12
chrIX	336030	336074	+	0.23	0.21	0.18	0.28	0.04	0.06	-0.04	0.00
chrIII	215919	215974	+	-0.19	-0.16	0.16	0.02	0.06	-0.21	-0.38	-0.30
chrIV	406168	406227	+	0.25	0.24	0.19	0.20	0.25	0.14	0.35	0.27
chrVII	13705	13757	+	-0.04	-0.13	0.80	-0.07	-0.12	0.14	0.01	0.04
chrIV	1233381	1233440	+	-0.07	-0.03	0.00	-0.25	-0.23	-0.00	0.14	0.02
chrXVI	425745	425793	+	-0.03	-0.18	-0.07	0.02	-0.10	0.08	-0.31	0.06
chrXII	142815	142874	+	0.38	0.34	-0.04	0.24	0.22	0.18	0.04	-0.07
chrIV	360866	360923	+	-0.78	-0.74	-0.60	-0.57	-0.64	-0.42	-0.33	-0.13
chrVI	251306	251352	+	-0.22	-0.03	0.24	-0.24	-0.28	0.11	0.18	-0.00
chrXVI	482737	482795	+	0.26	0.24	0.00	0.11	0.09	0.73	0.39	0.29
chrV	568665	568711	+	-0.22	-0.35	-0.61	-0.38	-0.12	-0.23	0.01	0.15
chrIV	353665	353724	+	-0.40	-0.22	-0.29	-0.17	-0.12	-0.14	-0.18	-0.21
chrV	290629	290688	+	-0.16	-0.06	-0.02	0.08	0.07	-0.05	0.73	0.97
chrXIV	106130	106177	+	-0.27	-0.16	-0.29	-0.07	-0.02	-0.05	-0.22	-0.15
chrXIV	203960	204018	+	-0.22	-0.12	-0.21	-0.01	0.07	-0.14	-0.11	0.09
chrX	388784	388838	+	0.14	0.14	0.03	0.16	0.10	0.03	0.09	-0.06
chrII	516012	516060	+	-0.24	-0.30	0.25	-0.10	-0.17	0.15	0.14	0.08
chrIX	342329	342388	+	0.31	0.04	0.00	-0.11	-0.10	-0.46	0.16	0.23
chrV	279829	279888	+	0.41	0.20	0.28	0.25	0.20	0.34	0.52	0.12
chrIII	140584	140643	+	-0.11	-0.08	-0.13	-0.02	-0.15	-0.09	-0.09	-0.29
chrVII	8401	8460	+	-0.03	-0.04	-0.17	-0.14	-0.23	-0.15	-0.19	-0.20
chrX	381681	381736	+	-0.25	-0.16	0.74	-0.06	-0.03	0.85	-0.28	-0.13
chrIII	63603	63656	+	-0.31	-0.01	-0.30	0.02	-0.02	-0.06	-0.32	-0.36
chrVII	35401	35460	+	-0.45	-0.63	-0.13	-0.55	-0.56	-0.21	-0.18	-0.12
chrXVI	434437	434496	+	0.25	0.17	0.20	0.17	0.16	0.30	-0.04	0.04
chrIII	75001	75046	+	-0.26	-0.15	-0.12	-0.13	-0.12	-0.06	-0.39	-0.11
chrII	482806	482863	+	0.35	0.32	-0.00	0.40	0.38	0.02	-0.29	0.06
chrXVI	547637	547696	+	-0.00	0.21	0.28	0.08	0.12	0.23	0.38	0.24
chrIX	344436	344481	+	-0.15	-0.39	0.00	-0.16	-0.11	-0.51	-0.41	-0.48
chrIV	327165	327224	+	0.03	-0.00	-0.56	-0.05	0.02	-0.08	-0.17	-0.28
chrIII	286414	286473	+	1.03	0.74	0.48	0.57	0.50	0.57	0.58	0.12
chrIV	403368	403426	+	0.58	0.41	1.41	0.61	0.48	0.64	1.75	0.92
chrI	49346	49405	+	0.04	-0.15	-0.07	-0.05	0.02	0.00	-0.10	-0.10
chrXVI	443837	443896	+	-0.11	-0.13	-0.30	-0.29	-0.26	-0.27	-0.05	0.13
chrIX	370629	370688	+	0.72	0.50	0.41	0.57	0.35	0.00	0.09	0.00
chrXI	526851	526895	+	-0.02	-0.09	0.35	0.11	-0.06	0.36	0.30	0.28
chrVII	46701	46760	+	-0.11	-0.08	-0.29	-0.24	-0.17	-0.07	0.19	-0.05
chrXV	621385	621444	+	0.21	0.22	-0.22	0.19	0.25	0.05	-0.07	0.18
chrXV	681186	681232	+	0.86	0.68	0.36	0.58	0.45	0.59	0.77	0.67
chrIII	13101	13160	+	0.22	0.21	0.41	0.22	0.27	0.07	0.38	0.47
chrV	282129	282188	+	0.23	0.19	0.09	0.20	0.21	0.04	-0.36	0.00
chrIV	406269	406326	+	-0.04	0.01	-0.07	0.08	0.07	-0.07	0.18	0.35
chrIII	40512	40560	+	-0.11	-0.03	0.09	-0.11	-0.25	-0.21	-0.24	-0.31
chrIV	314477	314524	+	0.08	-0.06	0.05	-0.08	-0.04	-0.10	-0.14	-0.14
chrXV	636785	636844	+	-0.14	-0.13	-0.58	-0.45	-0.29	-0.42	-0.77	-0.54
chrXVI	468437	468496	+	0.10	-0.01	-0.18	-0.03	0.06	0.12	0.22	0.24
chrXIII	4715	4770	-	0.32	0.22	-0.05	0.02	0.02	-0.17	-0.29	-0.22
chrVII	25201	25251	+	0.92	0.82	0.49	0.87	0.89	0.43	0.10	-0.01
chrIII	253620	253667	+	-0.09	-0.06	0.94	0.03	0.05	0.30	-0.01	-0.01
chrXV	640085	640144	+	-0.09	-0.01	-0.10	-0.33	-0.22	-0.02	-0.18	-0.26
chrV	564565	564624	+	-0.13	0.07	0.53	0.21	0.45	0.00	0.63	0.00
chrXIV	92031	92087	+	-0.37	-0.22	0.07	-0.06	-0.20	-0.12	-0.31	-0.24
chrXII	392955	393014	+	-0.34	-0.18	-0.25	-0.27	-0.34	-0.03	-0.16	-0.36
chrIV	387070	387114	+	0.24	0.04	0.19	0.25	0.04	0.36	-0.16	0.10
chrXIV	183359	183418	+	0.19	-0.01	0.00	0.10	0.09	-0.53	-0.06	-0.33
chrXIV	180759	180817	+	-0.06	-0.11	0.42	-0.12	-0.09	0.23	-0.26	-0.36
chrV	285629	285677	+	0.02	0.02	0.21	0.07	0.16	-0.01	-0.27	-0.07
chrXVI	561444	561493	+	0.54	0.39	0.00	0.38	0.41	0.81	0.52	0.49
chrIII	258517	258570	+	-0.28	-0.19	-0.05	-0.15	-0.22	-0.04	-0.30	-0.24
chrXII	238578	238629	+	-0.39	-0.44	-0.05	-0.21	-0.18	-0.27	0.05	0.07
chrXVI	493136	493188	+	-0.36	-0.36	-0.15	-0.35	-0.48	-0.32	-0.35	-0.35
chrVIII	86055	86114	-	0.00	-0.12	-0.21	-0.53	-0.54	-0.11	-0.07	-0.22
chrVI	234195	234254	+	0.41	0.30	0.35	0.28	0.22	0.22	0.41	0.34
chrII	502309	502365	+	-0.18	-0.19	-0.01	-0.14	-0.09	-0.08	-0.53	-0.19
chrXII	159818	159871	+	0.04	-0.29	0.00	-0.10	-0.26	-0.24	-0.28	-0.21
chrIV	449713	449772	+	0.17	-0.04	-0.41	-0.78	0.15	0.00	-1.00	-0.20
chrXVI	515346	515395	+	0.06	0.14	0.05	0.01	0.06	0.12	0.13	0.05
chrX	358479	358538	+	-0.04	-0.10	-0.33	-0.14	-0.03	-0.11	-0.49	-0.19
chrIV	341177	341224	+	0.48	0.38	0.20	0.45	0.26	0.12	-0.23	-0.19
chrIV	338165	338224	+	0.61	0.51	0.00	0.35	0.28	0.00	0.39	-0.01
chrXIV	72830	72880	+	0.07	-0.08	0.01	-0.02	0.13	0.02	-0.13	-0.13
chrVI	244510	244554	+	-0.41	-0.29	-0.04	-0.23	-0.11	-0.09	-0.02	0.08
chrIII	213115	213159	+	-0.35	-0.20	-0.07	-0.08	-0.02	0.10	0.07	-0.26
chrXVI	455337	455396	+	-0.48	-0.11	-0.15	-0.13	-0.24	-0.02	-0.44	0.28
chrXII	163319	163371	+	0.12	-0.01	0.12	0.08	0.00	0.26	0.11	0.29
chrVII	47610	47654	+	0.04	-0.08	-0.06	-0.04	0.15	0.05	0.03	-0.04
chrIV	381170	381215	+	0.13	0.20	0.06	0.09	0.05	0.39	0.11	-0.10
chrIII	225425	225471	+	-0.22	-0.32	0.41	-0.03	-0.12	-0.07	0.45	1.09
chrXII	362955	363014	+	0.20	0.21	-0.09	0.15	0.21	-0.41	0.03	0.09
chrVII	11205	11251	+	-0.29	-0.26	-0.21	-0.17	-0.17	-0.26	-0.44	-0.32
chrIX	359129	359188	+	0.43	0.32	0.14	0.21	0.21	-0.02	0.15	0.06
chrVI	252796	252855	+	-0.26	-0.15	-0.54	-0.38	-0.38	-0.05	-0.34	-0.17
chrXII	368255	368314	+	-0.44	-0.66	-0.47	-0.28	-0.44	-0.63	-0.69	-0.17
chrVII	27201	27260	+	-0.34	-0.09	-0.34	-0.23	-0.31	-0.27	-0.48	-0.34
chrIII	292414	292473	+	0.02	0.05	0.16	-0.21	0.00	0.15	-0.82	0.09
chrIV	375468	375527	+	0.40	0.23	0.08	0.24	0.19	0.11	-0.10	0.14
chrVI	260596	260655	+	-0.04	-0.05	-0.22	-0.10	0.04	0.08	0.25	-0.04
chrXVI	423843	423892	+	0.01	-0.10	0.23	-0.01	-0.03	-0.04	-0.09	0.08
chrXVI	678340	678393	+	0.12	0.04	0.12	0.22	0.13	0.18	0.16	0.34
chrXII	374455	374514	+	0.81	0.74	0.50	0.59	0.63	0.42	0.74	0.88
chrIII	14501	14560	+	0.57	0.46	0.36	0.43	0.25	0.45	0.59	1.27
chrX	360490	360534	+	-0.54	-0.10	-0.03	-0.38	-0.26	-0.17	0.18	-0.35
chrVII	6701	6760	+	-0.09	-0.15	-0.09	-0.04	-0.01	0.00	-0.35	-0.38
chrXIV	82330	82389	+	0.16	-0.15	0.00	-0.04	-0.10	0.00	0.04	-0.03
chrVII	73003	73062	+	-0.45	-0.25	-0.02	-0.36	-0.34	-0.20	-0.28	-0.28
chrIII	87608	87661	+	-0.00	-0.10	0.23	-0.26	-0.19	0.05	-0.06	-0.10
chrXI	505751	505810	+	-0.17	-0.12	-0.03	0.02	-0.00	0.16	-0.06	0.12
chrIV	357667	357723	+	-0.24	-0.36	-0.13	-0.25	-0.30	-0.26	-0.34	-0.19
chrIV	372277	372325	+	-0.02	-0.02	0.15	-0.17	-0.16	0.04	0.13	0.03
chrXVI	482152	482196	+	-0.32	-0.23	0.17	-0.20	-0.35	-0.09	-0.10	-0.22
chrIV	478029	478073	+	0.16	0.14	0.02	0.18	0.16	0.12	0.19	-0.13
chrII	476218	476262	+	-0.15	-0.09	-0.12	-0.04	-0.05	-0.46	-0.04	0.06
chrIV	374568	374627	+	-0.16	-0.37	-0.54	-0.39	-0.38	-0.13	-0.11	-0.35
chrXV	669889	669936	+	-0.16	-0.16	0.04	-0.21	-0.15	0.17	0.05	-0.13
chrIII	114384	114443	+	-1.29	-1.44	0.00	-1.86	-0.87	0.00	-1.15	-0.73
chrVI	229406	229450	+	-0.44	-0.34	-0.15	-0.23	-0.10	0.03	-0.21	-0.22
chrXVI	494136	494183	+	-0.10	0.04	-0.07	0.04	0.01	-0.07	0.08	-0.03
chrIII	137095	137141	+	-0.09	-0.18	-0.17	-0.13	-0.27	-0.34	-0.38	0.05
chrIV	1225987	1226039	+	-0.29	-0.21	-0.19	-0.21	-0.06	-0.14	-0.02	-0.02
chrIII	44405	44456	+	0.03	0.15	0.10	0.18	0.15	0.12	-0.43	-0.19
chrVII	33401	33460	+	-0.02	0.09	-0.41	0.00	0.15	-0.15	-0.00	-0.18
chrXII	233285	233329	+	0.60	0.47	0.70	0.65	0.53	0.78	0.15	0.40
chrIII	1906	1960	+	-0.70	-0.55	0.00	-0.75	-0.56	-0.41	1.26	1.27
chrVII	54802	54854	+	-0.22	-0.06	-0.14	-0.15	-0.28	-0.28	-0.07	-0.09
chrV	276729	276778	+	-0.14	-0.08	0.02	-0.04	-0.03	-0.04	-0.50	-0.10
chrIV	342668	342712	+	0.05	0.09	0.19	0.22	0.21	-0.15	-0.05	-0.06
chrXVI	511536	511595	+	0.21	0.15	0.02	0.01	0.16	0.21	-0.16	-0.01
chrIV	330465	330524	+	-0.37	-0.50	-0.38	-0.29	-0.28	-0.32	-0.60	-0.22
chrXVI	497236	497295	+	-0.23	-0.14	0.02	-0.10	-0.21	0.00	-0.14	-0.06
chrXVI	411637	411681	+	-0.01	-0.10	0.15	-0.07	-0.12	-0.07	-0.25	-0.09
chrXII	131215	131270	+	0.14	0.05	0.44	0.21	0.11	0.20	-0.16	-0.13
chrIII	45501	45556	+	0.00	0.25	-0.10	0.21	0.23	0.08	0.04	0.05
chrIV	470018	470072	+	-0.40	-0.19	-0.08	-0.25	-0.23	-0.21	-0.38	-0.38
chrX	367680	367731	+	0.30	0.35	-0.01	0.37	0.38	0.18	0.08	-0.01
chrIV	365865	365924	+	-0.04	-0.08	0.35	-0.06	-0.26	0.22	-0.12	0.03
chrIII	1604	1658	+	-0.36	-0.27	-0.32	-0.64	-0.41	-0.58	0.58	0.81
chrXI	510251	510310	+	-0.05	-0.27	0.00	-0.19	-0.21	0.00	-0.00	-0.09
chrI	38146	38196	+	0.02	0.11	-0.23	0.04	-0.03	-0.07	0.14	0.00
chrIII	224815	224874	+	-0.28	-0.10	-0.51	-0.38	-0.29	-0.32	-0.35	0.86
chrIII	112584	112643	+	0.52	0.18	0.00	0.17	0.17	0.00	0.33	-0.08
chrXV	679285	679344	+	0.06	-0.11	0.77	-0.14	-0.28	-0.06	-0.20	-0.10
chrII	515808	515865	+	-0.22	-0.28	0.01	-0.24	-0.23	0.03	-0.35	-0.08
chrV	560267	560324	+	0.12	0.06	-0.03	0.04	0.05	0.20	0.25	0.09
chrXVI	694437	694481	+	0.18	0.17	0.06	0.06	0.15	0.13	-0.39	-0.14
chrVI	3161	3214	-	-0.22	-0.15	-0.47	0.11	0.08	-0.26	-0.74	-0.48
chrIII	50201	50259	+	-0.37	0.07	0.64	0.14	0.23	0.45	0.17	0.03
chrXVI	470437	470481	+	0.27	0.29	0.06	0.31	0.30	0.19	-0.08	-0.02
chrXVI	566137	566196	+	-0.24	-0.12	0.05	-0.12	-0.15	0.03	0.24	0.25
chrXV	669486	669544	+	0.16	0.15	0.27	0.10	0.19	0.19	-0.01	0.02
chrX	362582	362629	+	-0.00	0.07	-0.02	0.01	-0.01	0.00	0.10	0.04
chrVII	45401	45460	+	-0.10	-0.17	-0.07	-0.30	-0.32	-0.28	-0.30	-0.54
chrXIV	193459	193518	+	-0.22	-0.31	-0.15	-0.19	-0.12	-0.10	-0.25	0.15
chrIII	3801	3860	+	-1.00	-1.28	-1.15	-1.16	-1.15	-0.83	0.48	0.63
chrXVI	413437	413494	+	0.21	0.13	0.05	0.12	0.19	0.04	0.10	0.23
chrXI	503758	503808	+	0.15	0.15	0.00	-0.02	0.06	0.23	0.16	0.03
chrIII	144086	144142	+	0.27	0.30	0.20	0.29	0.26	0.21	0.28	0.12
chrIII	130586	130641	+	0.32	0.27	-0.02	0.03	0.07	0.02	0.52	0.48
chrXII	138515	138574	+	0.06	-0.16	-0.23	-0.07	-0.03	-0.38	-0.04	-0.30
chrIII	142884	142943	+	0.64	0.44	0.16	0.27	0.24	0.09	0.41	0.18
chrIII	265821	265873	+	0.07	0.11	0.23	-0.15	-0.07	-0.02	0.37	0.39
chrXII	369068	369112	+	0.12	0.00	0.72	0.14	0.11	0.76	0.29	0.55
chrVIII	525756	525815	-	-0.17	-0.21	-0.14	-0.19	-0.18	-0.15	-0.37	-0.20
chrIV	328067	328124	+	0.32	0.32	0.00	0.27	0.30	0.31	0.20	0.27
chrIII	152084	152143	+	0.07	0.02	-0.05	-0.14	-0.26	-0.02	-0.20	-0.18
chrVI	229001	229053	+	0.10	0.11	0.21	0.13	0.09	0.10	-0.46	-0.14
chrXI	513951	514010	+	-0.10	-0.39	0.00	-0.19	-0.43	0.00	0.07	0.02
chrXVI	470938	470995	+	0.08	0.20	-1.05	0.06	0.11	-0.19	0.14	-0.16
chrIII	227018	227062	+	-0.08	-0.15	0.18	-0.03	-0.00	0.25	0.33	0.30
chrIV	433123	433172	+	0.53	0.57	0.23	0.21	0.30	-0.01	0.29	0.13
chrIX	363129	363188	+	-0.71	-0.39	-0.07	-0.34	-0.42	-0.15	-0.73	-0.92
chrXVI	522538	522589	+	-0.03	-0.10	-0.12	0.09	0.21	0.10	0.14	0.04
chrXII	142715	142774	+	0.24	0.13	-0.15	0.26	0.29	0.21	-0.12	-0.04
chrIII	251419	251466	+	0.33	0.43	0.24	0.36	0.35	0.16	0.04	0.23
chrX	203262	203321	-	0.42	0.12	0.26	0.10	0.12	0.08	0.57	0.21
chrII	517608	517661	+	0.10	0.14	0.05	-0.04	-0.02	0.05	-0.13	-0.01
chrXVI	702436	702494	+	0.14	-0.13	0.00	0.04	-0.06	-0.22	-0.40	-0.23
chrIV	324165	324224	+	0.23	0.23	-0.24	0.17	0.20	-0.20	-0.04	0.07
chrXVI	552537	552596	+	-0.37	-0.05	-0.20	-0.29	-0.15	-0.16	-0.19	-0.18
chrVI	214296	214346	+	-0.61	-0.48	-0.17	-0.34	-0.36	-0.25	0.01	0.38
chrXI	504051	504110	+	-0.04	0.10	-0.09	0.04	-0.03	-0.01	-0.28	0.09
chrIII	22604	22652	+	0.31	0.35	0.35	0.07	0.18	-0.02	0.39	0.14
chrIII	254714	254772	+	-0.06	0.02	-0.12	-0.04	-0.10	0.01	0.03	-0.05
chrXVI	404443	404496	+	0.11	-0.27	0.00	-0.05	-0.22	0.03	-0.76	-0.34
chrXVI	404337	404385	+	-0.09	-0.35	0.04	-0.15	-0.37	-0.06	-0.41	-0.03
chrI	11916	11968	+	-0.76	-0.52	-0.38	-0.42	-0.24	-0.10	-0.84	-0.68
chrXVI	451743	451793	+	0.25	0.09	0.40	0.27	0.13	0.29	0.47	1.03
chrVI	203395	203453	+	0.13	0.09	-0.14	0.08	0.03	0.04	-0.01	-0.10
chrIV	472823	472867	+	1.04	0.99	0.47	0.83	0.81	0.44	0.05	-0.09
chrXVI	465637	465696	+	0.23	0.23	-0.06	0.25	0.23	0.20	0.14	0.25
chrVI	248996	249055	+	0.63	0.35	0.00	0.67	0.62	0.49	0.63	0.58
chrVI	225407	225451	+	-0.62	-0.71	-0.59	-0.47	-0.60	-0.52	-0.67	-0.05
chrIII	249623	249670	+	-0.03	0.09	0.19	0.10	0.11	0.21	0.24	-0.11
chrV	568365	568414	+	-0.78	-0.79	-0.29	-0.32	-0.32	-0.42	-0.03	0.41
chrVII	9903	9960	+	0.14	0.28	0.46	0.05	0.12	0.08	0.41	0.18
chrXI	508959	509006	+	-0.46	-0.27	-0.52	-0.06	0.10	-0.92	-0.41	-0.13
chrIV	377770	377827	+	0.18	0.21	0.00	0.21	0.29	0.45	-0.25	0.03
chrXV	613085	613144	+	0.16	0.00	-0.12	0.03	0.07	-0.22	-0.33	0.08
chrII	507008	507064	+	-0.04	-0.07	0.00	-0.13	-0.04	0.11	-0.03	-0.08
chrIV	328667	328719	+	0.55	0.37	-0.06	0.35	0.38	0.23	0.40	0.16
chrXIV	84030	84089	+	0.96	0.72	0.50	0.77	0.70	0.69	0.77	0.37
chrIV	439215	439261	+	0.50	0.49	0.51	0.38	0.37	0.31	0.34	0.44
chrX	389279	389338	+	0.01	-0.03	-0.29	0.00	-0.03	-0.20	0.08	0.14
chrIII	91703	91761	+	0.07	0.17	0.39	0.08	0.02	0.34	1.28	0.33
chrXV	582585	582644	+	-0.14	0.03	-0.11	-0.21	0.06	0.02	-0.12	0.18
chrIV	1238581	1238640	+	0.10	0.18	0.05	-0.10	-0.09	0.20	0.05	0.25
chrXII	232587	232634	+	0.83	0.59	0.92	0.72	0.56	0.70	0.27	0.34
chrIII	22801	22852	+	-0.05	0.16	-0.06	0.06	0.04	0.03	-0.15	-0.06
chrIII	144484	144543	+	0.12	-0.07	-0.16	0.04	0.17	-0.12	-0.36	-0.14
chrVI	246502	246549	+	0.02	-0.11	1.35	-0.01	0.03	0.14	0.12	0.19
chrXVI	703936	703995	+	-0.46	-0.50	0.10	-0.44	-0.38	0.07	-0.16	-0.24
chrVI	247196	247255	+	0.61	0.68	0.18	0.58	0.55	0.34	0.87	0.67
chrXI	507254	507308	+	-0.09	-0.29	0.69	-0.17	-0.22	-0.03	0.31	0.38
chrVI	230598	230655	+	0.01	-0.04	0.04	-0.03	-0.06	0.11	-0.02	-0.10
chrIV	1241486	1241538	+	-0.08	0.04	-0.06	-0.00	0.09	-0.11	-0.22	0.07
chrV	534865	534924	+	-0.01	0.05	0.13	0.03	0.19	0.10	0.16	0.07
chrV	549565	549624	+	0.21	0.13	-0.38	-0.10	-0.23	-0.02	-0.38	0.71
chrIII	307814	307858	+	0.09	0.13	0.07	0.29	0.27	0.33	0.01	-0.14
chrXVI	475042	475089	+	0.11	-0.35	0.23	-0.14	-0.38	0.24	0.31	0.09
chrIII	4101	4160	+	-0.56	-0.28	-0.28	-0.64	-0.51	-0.56	0.02	0.81
chrXI	526257	526310	+	-0.41	-0.08	-0.28	-0.16	-0.12	-0.31	-0.47	-0.29
chrIV	460017	460067	+	0.14	0.12	0.17	0.23	0.38	0.06	0.28	0.12
chrVII	75203	75262	+	-0.43	-0.32	0.00	-0.29	-0.24	-0.18	-0.16	-0.15
chrIII	44501	44560	+	0.48	0.32	0.23	0.36	0.26	0.23	0.10	0.12
chrXV	587987	588043	+	-0.51	-0.33	0.02	-0.13	-0.23	-0.12	0.29	0.54
chrXIV	92837	92885	+	-0.07	0.02	-0.07	0.04	0.14	0.00	-0.09	-0.09
chrXIV	110730	110789	+	-0.36	-0.56	-0.15	-0.41	-0.48	-0.35	0.18	0.58
chrIII	131184	131236	+	-0.17	-0.29	0.00	-0.22	-0.26	0.08	0.33	0.39
chrIII	302414	302473	+	-0.39	-0.34	0.01	-0.41	-0.26	-0.11	-0.06	0.16
chrV	536467	536511	+	-0.38	-0.36	-0.22	-0.18	-0.03	0.01	-0.32	-0.07
chrVI	71393	71452	+	-0.30	-0.06	0.00	-0.11	0.02	0.05	0.07	-0.10
chrX	366895	366939	+	0.26	0.38	-0.19	0.25	0.35	0.00	0.28	-0.06
chrXIV	183859	183918	+	0.26	0.37	-0.06	0.27	0.30	0.01	0.32	-0.13
chrXIV	110031	110089	+	0.04	0.08	0.03	0.01	0.08	-0.45	0.26	0.07
chrIV	366778	366823	+	-0.10	0.21	0.39	0.16	0.05	0.20	0.21	0.06
chrIII	268216	268267	+	-1.04	-0.94	-0.61	-1.44	-1.33	-0.74	0.60	1.08
chrVI	199495	199554	+	0.63	0.50	0.39	0.50	0.51	0.50	0.12	1.77
chrXV	664385	664444	+	-0.02	-0.11	-0.04	-0.02	-0.11	-0.23	-0.09	-0.11
chrXII	388167	388212	+	0.24	0.28	0.58	0.20	0.18	0.19	0.45	0.82
chrIX	376834	376885	+	0.20	0.08	-0.28	0.26	0.28	0.02	-0.19	-0.13
chrVI	211510	211554	+	-0.18	-0.18	-0.04	-0.04	-0.03	-0.23	-0.30	-0.08
chrXIV	113033	113084	+	-0.29	-0.38	-0.23	-0.36	-0.65	-0.33	0.94	0.95
chrV	272429	272488	+	-0.05	-0.11	-0.13	-0.09	-0.18	-0.16	0.04	-0.05
chrIV	394168	394227	+	-0.05	-0.03	0.18	-0.27	-0.28	0.02	-0.14	-0.44
chrXIV	520833	520883	+	-0.04	0.10	0.18	0.14	0.04	0.41	0.31	0.05
chrXVI	682440	682496	+	0.17	-0.10	0.34	0.08	0.05	0.24	0.14	0.19
chrVI	224795	224854	+	0.29	0.21	0.76	0.50	0.21	0.98	0.87	0.90
chrIII	301914	301973	+	-0.32	-0.21	-0.04	-0.14	-0.26	-0.12	0.31	0.24
chrXVI	538538	538595	+	-0.14	-0.18	0.07	-0.25	-0.20	-0.06	-0.04	-0.19
chrXII	147115	147174	+	0.03	-0.01	-0.11	-0.01	0.01	-0.37	-0.34	-0.30
chrXV	624585	624644	+	0.04	0.05	-0.10	-0.05	-0.18	0.16	-0.01	-0.17
chrVI	80993	81052	+	-0.09	-0.30	0.00	-0.23	-0.22	-0.49	0.22	0.22
chrXIV	85730	85787	+	-0.19	-0.18	-0.13	-0.07	-0.11	-0.18	-0.09	-0.29
chrII	513106	513165	+	-0.06	-0.07	-0.19	-0.00	-0.07	-1.05	-0.06	-0.01
chrIV	334965	335024	+	-0.45	-0.23	-0.49	-0.51	-0.46	-0.46	-0.78	-0.50
chrIV	464828	464872	+	0.12	0.19	0.07	-0.03	0.12	0.17	0.18	0.36
chrVII	58705	58761	+	0.15	0.32	0.29	0.25	0.40	0.40	0.62	0.30
chrIII	85202	85259	+	-0.57	-0.45	-0.23	-0.43	-0.49	0.04	-0.49	-0.67
chrXVI	557537	557589	+	-0.06	-0.22	-0.41	0.01	-0.17	-0.17	-0.26	-0.45
chrIV	311268	311320	+	-0.21	-0.15	-0.17	-0.14	-0.14	-0.26	-0.32	-0.30
chrIII	304314	304373	+	0.26	0.24	0.11	0.34	0.23	-0.04	0.18	0.42
chrXVI	537837	537890	+	0.33	0.32	0.08	0.23	0.33	0.36	0.28	0.27
chrXVI	398842	398894	+	-0.02	0.17	0.09	0.14	0.15	-0.07	0.04	-0.04
chrIII	24108	24157	+	0.02	0.10	0.15	-0.03	-0.08	-0.04	-0.21	-0.28
chrXI	509951	510010	+	-0.15	-0.06	-0.12	-0.23	-0.26	-0.13	-0.10	-0.31
chrIII	73104	73160	+	-0.32	-0.32	-0.52	-0.38	-0.39	-0.49	0.77	1.00
chrIII	140789	140843	+	-0.22	-0.34	-0.59	-0.40	-0.39	-0.36	-0.46	-0.53
chrXII	363355	363414	+	0.25	0.23	0.21	0.19	0.21	0.29	0.88	0.59
chrIII	63701	63759	+	-0.30	-0.16	-0.33	-0.17	-0.24	-0.28	-0.29	-0.60
chrXI	498751	498810	+	-0.15	-0.20	0.20	-0.22	-0.02	-0.04	0.08	-0.08
chrIII	281014	281073	+	-0.19	-0.01	-0.00	-0.03	0.11	0.08	-0.00	0.08
chrIV	340265	340324	+	0.12	0.02	-0.06	0.02	-0.06	-0.15	-0.09	-0.39
chrI	31045	31104	+	-0.89	-0.86	-0.50	-0.80	-0.45	-0.37	0.25	0.43
chrVI	194395	194452	+	0.02	-0.12	0.20	-0.08	-0.11	-0.20	-0.19	-0.15
chrIV	1255481	1255540	+	-0.21	-0.04	-0.58	-0.28	-0.22	-0.34	0.06	-0.06
chrIV	440425	440471	+	0.13	0.14	-0.10	0.12	0.15	-0.09	0.09	-0.13
chrVII	80103	80162	+	-0.35	-0.28	0.37	-0.14	-0.24	0.06	0.28	0.01
chrII	468212	468265	+	-0.05	-0.36	0.28	-0.09	-0.21	-0.02	-0.12	-0.06
chrXVI	552037	552081	+	-0.01	-0.04	0.09	0.15	0.14	-0.02	-0.35	-0.33
chrI	21644	21691	+	0.32	0.23	0.18	0.20	0.04	0.13	0.43	0.36
chrV	291731	291778	+	0.21	0.17	-0.02	-0.02	-0.11	0.44	0.22	0.16
chrVI	207295	207354	+	-0.46	-0.55	-0.54	-0.43	-0.53	-0.46	-0.52	-0.65
chrVI	264196	264253	+	-0.09	-0.03	-0.15	-0.08	0.01	-0.07	-0.10	0.23
chrXIV	75242	75289	+	0.26	0.34	0.45	0.44	0.42	0.34	0.32	0.49
chrXII	211478	211537	+	0.07	0.13	0.06	0.21	0.29	0.15	0.40	0.15
chrXV	651385	651444	+	0.01	-0.02	0.07	0.18	0.21	-0.09	-0.23	-0.16
chrV	561166	561223	+	0.02	0.05	0.05	0.04	0.10	-0.22	-0.04	0.03
chrXV	648685	648744	+	0.98	0.82	0.68	0.86	0.79	0.64	0.51	0.07
chrXVI	563537	563589	+	0.29	0.26	0.26	0.33	0.21	0.26	0.28	0.41
chrIII	31501	31560	+	0.21	0.24	-0.04	0.32	0.30	0.03	-0.29	-0.17
chrVI	226097	226153	+	-0.31	-0.34	-0.89	-0.15	-0.52	-1.56	-0.17	-0.07
chrXVI	678047	678095	+	-0.00	-0.26	0.00	-0.10	-0.16	-0.14	-0.27	-0.37
chrIV	1257481	1257540	+	-0.10	-0.03	0.10	-0.11	-0.19	-0.09	0.38	0.13
chrIII	303215	303270	+	0.39	0.27	0.19	0.22	0.24	0.27	0.41	0.33
chrXII	228778	228837	+	0.38	0.21	-0.73	-0.11	-0.22	-0.71	-0.14	-1.00
chrVI	263308	263354	+	0.06	0.18	0.24	0.18	0.20	0.21	0.66	0.32
chrXIV	212759	212818	+	0.32	0.18	0.00	0.15	0.13	-0.11	0.26	0.00
chrI	162536	162588	-	-0.07	-0.02	0.07	0.17	0.03	0.30	0.29	0.16
chrIV	443013	443071	+	0.04	0.01	-0.05	0.01	-0.06	0.00	-0.62	-0.56
chrIX	364729	364788	+	0.23	-0.08	-0.30	-0.14	-0.20	-0.02	-0.35	-0.41
chrIV	359665	359724	+	0.98	0.90	0.69	0.82	0.88	0.61	0.57	0.74
chrIV	338669	338724	+	0.23	0.21	-0.05	0.15	0.24	-0.25	-0.17	-0.08
chrXII	393163	393211	+	-0.46	-0.19	-0.13	-0.29	-0.23	-0.14	-0.56	-0.34
chrIV	1526537	1526586	+	0.45	0.33	0.16	0.24	0.21	0.36	0.04	-0.41
chrV	264629	264680	+	0.15	0.03	0.12	0.35	0.29	-0.31	0.44	0.00
chrXVI	575839	575896	+	0.44	0.22	0.34	0.25	0.21	0.22	-0.26	-0.10
chrXVI	572637	572696	+	0.69	0.35	0.27	0.51	0.28	0.46	0.19	0.39
chrIV	368565	368624	+	-0.23	-0.32	-0.17	-0.37	-0.57	-0.18	-0.41	-0.17
chrX	359981	360038	+	1.03	0.82	0.74	0.69	0.68	0.66	0.49	0.23
chrVII	28006	28057	+	-0.17	-0.08	-0.03	-0.12	-0.10	-0.15	-0.05	-0.05
chrIII	247914	247973	+	0.06	-0.61	1.89	-0.06	-0.64	1.46	2.77	2.23
chrVII	56102	56161	+	0.26	0.27	0.75	0.23	0.17	0.30	-0.15	-0.10
chrIII	252624	252673	+	-0.01	0.00	-0.03	-0.02	-0.07	0.08	-0.17	-0.09
chrXVI	452044	452095	+	-0.06	-0.15	-0.02	-0.05	-0.16	0.05	0.37	0.67
chrXII	234478	234537	+	-0.39	-0.63	-0.35	-0.42	-0.89	-0.41	-0.49	-0.29
chrIV	436615	436659	+	0.16	0.10	-0.03	-0.36	-0.04	-0.14	0.30	0.12
chrVI	242197	242249	+	-0.34	-0.22	-0.17	-0.18	-0.04	0.04	0.09	-0.13
chrXVI	704836	704895	+	-0.54	-0.57	-0.19	-0.48	-0.50	-0.33	-0.46	-0.47
chrXVI	481837	481896	+	0.24	0.21	0.11	0.12	0.07	0.12	-0.24	-0.20
chrXI	515463	515510	+	0.50	0.61	0.60	0.67	0.72	0.65	0.30	0.75
chrXVI	58625	58680	+	-0.33	-0.25	0.11	-0.23	-0.03	-0.09	0.19	-0.16
chrIII	237523	237569	+	-0.40	-0.42	-0.55	-0.10	-0.11	-0.42	-0.51	-0.51
chrIII	92702	92761	+	0.93	0.69	0.66	0.64	0.63	0.72	1.37	0.38
chrXI	513063	513108	+	0.03	-0.04	-0.02	0.15	0.08	0.07	0.09	0.01
chrIII	67403	67447	+	0.00	-0.22	0.00	-0.19	-0.15	-0.20	0.40	0.57
chrVI	226896	226955	+	0.50	0.34	-0.01	0.40	0.30	0.38	-0.03	0.10
chrII	514206	514265	+	-0.27	-0.37	-0.12	-0.15	-0.27	-0.08	-0.15	-0.17
chrV	296929	296986	+	-0.01	0.10	-0.26	0.07	-0.01	-0.10	0.47	0.49
chrXII	156515	156574	+	-0.23	-0.26	0.06	-0.06	-0.12	-0.16	-0.43	0.54
chrXVI	469345	469395	+	0.01	0.14	-0.24	-0.11	0.02	-0.07	0.02	-0.24
chrVI	57692	57751	+	0.08	0.16	0.08	0.18	0.26	0.07	-0.03	-0.16
chrXII	238078	238137	+	0.01	-0.11	0.06	-0.10	0.05	-0.11	-0.11	-0.42
chrIX	375634	375683	+	-0.06	-0.19	-0.25	0.06	-0.04	-0.13	-0.12	-0.13
chrVI	267596	267655	+	-0.15	-0.04	-0.12	-0.19	-0.06	-0.13	-0.00	0.08
chrIX	352029	352084	+	0.03	0.04	-0.04	0.14	0.16	0.02	-0.40	0.03
chrXII	224678	224737	+	0.70	0.64	0.21	0.62	0.63	0.28	1.04	0.20
chrXIV	214959	215017	+	0.10	0.08	0.23	0.15	0.19	0.12	-0.38	-0.01
chrI	12755	12804	+	-0.46	-0.39	-0.32	-0.26	-0.19	-0.22	-0.45	-0.55
chrIII	248115	248167	+	-0.49	-0.32	-0.43	-0.25	-0.20	0.03	-0.42	-0.33
chrVI	50491	50535	+	-0.28	-0.19	-0.02	-0.23	-0.01	-0.18	-0.23	-0.01
chrIV	450113	450172	+	-0.82	-0.47	-0.09	-0.76	-0.41	-0.47	-0.27	0.11
chrXV	675585	675644	+	-0.03	-0.24	0.15	-0.07	-0.19	0.03	-0.35	-0.29
chrIII	308914	308973	+	0.35	0.23	0.10	0.18	0.22	0.03	0.15	0.28
chrIII	234429	234474	+	0.23	0.09	1.15	0.17	0.29	0.46	0.06	0.10
chrXVI	529037	529096	+	-0.02	-0.17	0.25	-0.04	-0.19	0.03	-0.00	0.09
chrIII	220015	220074	+	0.24	0.08	-0.21	-0.08	0.11	0.06	-0.09	-0.22
chrIII	268689	268739	+	-1.29	-1.16	-0.73	-1.15	-1.11	-0.90	0.61	1.21
chrIII	210515	210572	+	0.12	0.05	-0.15	0.09	-0.02	0.03	0.05	-0.26
chrXVI	566437	566496	+	-0.36	-0.37	-0.22	-0.16	-0.27	-0.27	0.08	-0.10
chrXI	515051	515110	+	0.70	0.45	0.00	0.46	0.33	0.99	0.39	0.35
chrIII	211521	211574	+	0.18	0.23	0.18	0.29	0.32	0.17	-0.06	0.02
chrXV	639191	639235	+	-0.28	-0.25	-0.07	-0.34	-0.37	0.02	-0.49	-0.66
chrII	519407	519465	+	-0.38	-0.10	0.03	-0.16	-0.08	-0.06	-0.21	0.06
chrVII	62208	62261	+	0.09	0.09	-0.01	0.02	-0.06	0.11	0.13	-0.05
chrXI	532051	532103	+	-0.20	-0.10	0.14	0.06	-0.07	0.11	0.19	-0.26
chrIII	66507	66552	+	-0.12	-0.24	-0.09	-0.10	-0.10	-0.09	0.23	0.48
chrIII	272416	272473	+	-0.55	-0.98	-0.46	-0.94	-0.91	-0.57	0.44	0.86
chrV	539466	539523	+	-0.71	-0.70	-0.39	-0.53	-0.51	-0.42	-0.44	-0.24
chrIV	432613	432671	+	0.05	0.18	0.02	0.11	0.17	-0.16	0.11	0.24
chrXIV	111731	111787	+	-0.78	-0.95	-0.82	-0.86	-0.83	-0.68	0.69	1.30
chrIII	118984	119043	+	0.16	0.14	-0.03	-0.03	-0.09	0.07	0.16	-0.11
chrXII	226182	226236	+	0.14	0.13	0.34	0.37	0.35	0.24	0.43	0.37
chrXIV	70540	70585	+	0.03	0.03	-0.10	0.03	0.06	-0.11	-0.16	0.06
chrXII	166315	166374	+	0.11	0.03	0.06	-0.03	-0.12	-0.06	0.17	-0.15
chrV	547278	547323	+	0.04	0.04	0.26	0.06	0.04	0.01	0.21	0.22
chrXVI	568040	568091	+	-0.13	-0.15	-0.03	-0.10	-0.13	-0.06	0.02	0.22
chrIII	240715	240774	+	0.75	0.64	0.46	0.62	0.56	0.15	0.14	0.17
chrIV	331564	331623	+	0.45	0.25	-0.19	0.34	0.29	0.33	0.18	0.01
chrVI	252896	252955	+	-0.17	-0.31	0.00	-0.19	-0.19	-0.38	-0.37	-0.22
chrX	371979	372035	+	0.10	-0.08	-0.44	-0.01	-0.04	-0.28	-0.22	-0.28
chrIV	447720	447767	+	0.13	0.03	-0.17	-0.12	-0.43	0.07	0.18	0.07
chrXVI	407837	407896	+	0.75	0.55	0.07	0.55	0.59	0.29	0.46	0.31
chrVII	24608	24660	+	0.31	0.35	0.13	0.42	0.37	0.26	-0.10	-0.21
chrIII	136489	136535	+	-0.09	-0.02	0.01	-0.05	-0.03	0.04	-0.08	0.09
chrV	295230	295288	+	0.14	-0.06	0.00	0.01	-0.08	0.06	0.17	0.27
chrXVI	519736	519782	+	-0.16	-0.15	-0.10	-0.37	-0.42	-0.05	0.05	0.57
chrIV	336665	336724	+	0.30	0.26	0.12	0.13	0.11	0.12	0.46	0.29
chrIV	1258885	1258939	+	-0.09	-0.14	1.05	-0.06	-0.22	0.98	0.13	0.02
chrIII	208930	208974	+	-0.20	-0.01	-0.22	0.03	0.10	-0.31	-0.31	-0.08
chrXI	533152	533196	+	-0.41	-0.30	-0.11	-0.28	-0.23	-0.13	-0.15	-0.11
chrXVI	411538	411582	+	-0.33	-0.41	0.04	-0.29	-0.37	-0.04	-0.21	-0.11
chrIII	143289	143343	+	-0.23	-0.25	-0.09	-0.18	-0.21	0.01	0.00	-0.19
chrXII	157315	157374	+	0.24	0.12	0.11	0.24	0.16	0.07	0.04	0.09
chrXVI	571937	571996	+	0.48	0.26	0.15	0.30	0.26	0.13	0.22	0.09
chrIII	243821	243873	+	-0.11	-0.07	-0.15	-0.10	-0.10	-0.17	0.15	-0.17
chrVII	64602	64659	+	-0.23	-0.18	-0.39	-0.23	-0.11	-0.25	-0.19	-0.07
chrXIV	95730	95785	+	-0.05	-0.09	-0.13	-0.04	0.00	-0.01	-0.26	0.11
chrVII	59702	59761	+	0.35	0.15	0.00	0.23	0.21	0.15	0.29	0.42
chrIII	57604	57650	+	0.33	0.49	0.08	0.40	0.45	0.14	-0.15	-0.50
chrXV	602285	602344	+	-0.23	-0.04	-0.06	-0.05	-0.13	-0.02	-0.41	-0.14
chrXV	621185	621244	+	0.16	0.20	-0.25	0.09	0.22	0.05	-0.17	0.04
chrXVI	430637	430696	+	0.03	0.07	0.01	0.09	-0.06	-0.04	-0.14	-0.02
chrIV	337665	337719	+	0.28	-0.00	0.00	0.17	0.11	0.10	-0.09	-0.44
chrVI	200295	200354	+	0.57	0.46	0.11	0.41	0.44	0.25	0.12	0.10
chrIII	43712	43760	+	0.19	0.14	0.37	0.09	0.07	0.12	0.11	-0.02
chrIX	336729	336788	+	0.62	0.41	0.42	0.26	0.25	0.07	0.55	0.32
chrVII	60302	60361	+	0.46	0.43	0.47	0.32	0.40	0.31	0.27	0.33
chrXII	134916	134967	+	-0.14	-0.04	-0.26	0.04	0.03	-0.32	-0.49	-0.46
chrIV	368872	368918	+	-0.44	-0.59	0.58	-0.39	-0.67	0.09	-0.26	0.20
chrIV	339065	339124	+	-0.12	0.09	-0.30	-0.13	0.03	-0.22	-0.20	-0.43
chrVI	225495	225554	+	-0.36	-0.28	-0.26	-0.36	-0.30	-0.36	-0.51	-0.09
chrIX	351136	351186	+	0.26	0.22	0.13	0.21	0.18	0.10	0.24	0.10
chrXV	628485	628544	+	-0.02	-0.12	0.00	-0.06	-0.03	-0.36	0.21	0.09
chrIII	2701	2749	+	-0.67	-0.98	0.00	-0.84	-0.71	-0.76	0.55	1.07
chrXVI	428637	428696	+	0.33	-0.01	0.00	0.18	0.06	-0.12	-0.09	-0.11
chrIV	452713	452772	+	-0.47	-0.58	-0.05	-0.63	-0.63	-0.39	-0.48	-0.24
chrII	507306	507365	+	-0.00	-0.05	-0.18	0.06	0.03	0.01	-0.07	0.02
chrXVI	401542	401596	+	-0.02	0.13	0.06	0.07	-0.05	-0.13	0.00	-0.10
chrVII	70203	70247	+	-0.19	-0.34	0.05	0.01	0.02	0.07	-0.23	-0.17
chrIII	219815	219863	+	0.10	0.16	-0.01	0.02	0.06	0.02	-0.09	-0.07
chrXV	662891	662939	+	-0.30	-0.12	0.21	-0.01	-0.03	0.16	-0.04	-0.02
chrXVI	483036	483095	+	-0.54	-0.35	-0.45	-0.33	-0.25	-0.34	-0.41	-0.43
chrVI	268396	268455	+	-0.30	-0.22	0.08	-0.20	-0.06	0.26	0.10	0.47
chrV	271629	271688	+	-0.62	-0.77	-0.81	-0.70	-0.78	-0.57	-0.78	-0.46
chrVI	232707	232751	+	-0.28	-0.15	0.10	-0.12	-0.08	-0.08	-0.03	0.00
chrIV	384173	384218	+	-0.83	-0.77	-0.60	-0.58	-0.37	-0.42	-0.90	-0.43
chrXV	637387	637439	+	-0.09	-0.29	0.07	-0.30	-0.23	-0.17	-0.10	0.03
chrIV	437313	437372	+	-0.36	-0.43	-0.26	-0.36	-0.43	-0.51	-0.45	-0.56
chrXII	247978	248037	+	0.08	0.07	0.32	-0.06	-0.16	0.06	0.60	0.58
chrVII	2701	2760	+	-1.20	-0.06	0.42	0.00	-0.72	0.10	0.88	0.00
chrXV	608385	608443	+	0.22	0.15	0.04	0.04	0.04	-0.11	0.40	0.24
chrIII	313518	313568	+	0.20	0.13	0.00	0.18	0.19	0.33	0.11	0.08
chrIX	342429	342481	+	-0.18	-0.20	-0.33	-0.03	-0.23	-0.24	-0.44	-0.26
chrIX	370833	370886	+	-0.59	-0.47	-0.31	-0.40	-0.39	-0.21	-0.69	-0.45
chrIV	407168	407227	+	-0.16	-0.20	-0.22	-0.07	-0.15	0.04	-0.05	-0.28
chrXVI	411937	411996	+	-0.07	-0.25	0.21	0.00	-0.20	0.17	-0.21	-0.10
chrXVI	449739	449796	+	-0.27	-0.25	-0.08	-0.43	-0.40	-0.08	0.46	0.83
chrII	470211	470263	+	-0.36	-0.16	-0.03	-0.16	-0.20	-0.06	0.03	0.07
chrIV	376068	376127	+	0.07	0.15	0.15	0.06	0.13	-0.05	0.01	0.12
chrVII	50501	50560	+	-0.34	-0.07	-0.07	-0.24	-0.25	-0.12	-0.40	-0.36
chrII	491813	491863	+	0.08	0.11	-0.13	0.01	0.31	-0.04	-0.22	-0.09
chrXVI	705445	705493	+	-0.38	-0.20	-0.10	-0.26	-0.14	-0.35	-0.34	0.00
chrIII	206216	206274	+	0.26	0.17	0.17	-0.26	-0.08	0.22	0.26	-0.43
chrX	371679	371738	+	0.32	0.15	-0.27	0.20	0.10	-0.26	-0.19	0.05
chrIII	601	660	+	0.10	0.30	0.45	0.51	0.49	0.72	-0.48	-0.11
chrXIV	202466	202516	+	-0.17	-0.32	-0.32	-0.24	-0.14	0.10	-0.25	0.17
chrXV	610885	610944	+	0.14	-0.07	0.00	-0.04	-0.05	-0.24	-0.07	-0.24
chrXVI	571037	571096	+	0.34	0.20	-0.15	0.13	0.14	0.36	0.43	0.25
chrVI	141009	141063	+	-0.32	-0.34	-0.00	-0.36	-0.40	-0.10	-0.26	-0.25
chrIV	353265	353319	+	-0.21	0.05	0.01	0.08	0.12	-0.15	-0.07	-0.06
chrXI	505451	505510	+	0.04	0.03	-0.07	-0.00	0.01	0.00	0.03	0.00
chrIII	237119	237172	+	0.05	-0.06	-0.11	-0.06	-0.13	-0.16	0.17	0.02
chrXVI	464147	464196	+	0.04	-0.03	0.66	0.09	-0.18	0.50	1.02	0.72
chrVII	821685	821744	+	0.25	0.11	-0.03	0.32	0.39	-0.09	0.39	0.21
chrXIV	188366	188410	+	-0.30	0.10	0.06	-0.06	0.12	0.14	-0.25	0.13
chrV	272638	272688	+	-0.35	-0.30	-0.14	-0.28	-0.36	-0.21	-0.33	-0.07
chrI	41946	42005	+	0.60	0.20	0.00	0.23	0.25	0.00	0.12	0.52
chrVI	264797	264852	+	0.05	0.11	0.20	0.09	0.17	0.01	-0.06	0.47
chrI	18543	18602	+	-0.09	0.00	0.00	-0.08	-0.04	-0.10	-0.04	0.06
chrXI	504551	504610	+	0.27	0.27	0.04	0.24	0.21	0.28	0.44	0.28
chrIII	48709	48753	+	0.50	0.49	0.52	0.41	0.37	1.03	0.25	0.34
chrIX	352129	352188	+	0.19	0.11	-0.15	0.19	0.16	-0.19	-0.26	0.10
chrXVI	517838	517895	+	-0.26	-0.12	-0.19	-0.29	-0.33	-0.09	-0.28	-0.17
chrIV	461527	461572	+	0.39	0.27	-0.36	0.19	-0.01	-0.14	0.47	0.53
chrVI	59292	59351	+	-0.56	-0.73	-0.09	-0.27	-0.39	-0.17	-0.10	-0.13
chrXV	587585	587644	+	-0.41	-0.33	-0.35	-0.40	-0.32	-0.18	-0.16	0.23
chrVI	203197	203241	+	0.12	0.08	-0.16	0.05	0.08	0.16	-0.09	-0.08
chrXVI	455937	455996	+	-0.52	-0.32	-0.25	-0.33	-0.30	-0.09	-0.30	-0.34
chrII	223806	223859	-	-0.49	-0.42	-0.45	-0.19	-0.15	-0.45	-0.04	0.42
chrXVI	423937	423996	+	-0.23	-0.04	-0.39	-0.38	-0.32	-0.42	-0.31	-0.13
chrXV	591986	592035	+	0.25	0.25	0.29	0.14	0.24	0.44	0.64	0.46
chrVI	86894	86946	+	-0.42	-0.32	0.08	-0.20	-0.33	-0.17	-0.03	-0.00
chrXV	588690	588735	+	-0.50	-0.34	-0.14	-0.37	-0.22	-0.23	-0.17	0.08
chrVI	181595	181654	+	-0.24	-0.14	-0.18	-0.29	-0.30	-0.35	-0.03	0.28
chrXIV	109834	109888	+	-0.31	-0.03	0.02	-0.05	-0.07	-0.13	0.19	0.08
chrII	475921	475965	+	-0.32	-0.53	0.00	-0.26	-0.33	-0.44	-0.21	-0.21
chrIII	150184	150243	+	0.00	0.00	0.00	-0.58	-0.91	0.00	0.00	0.00
chrXII	231078	231137	+	0.40	0.28	0.30	0.39	0.36	0.34	0.38	0.95
chrXII	354656	354712	+	-0.14	-0.03	-0.53	0.01	0.07	-0.29	-0.55	-0.21
chrI	33446	33503	+	-0.04	-0.19	-0.39	-0.18	-0.26	-0.20	-0.23	-0.09
chrI	44861	44905	+	0.09	0.10	0.19	0.13	0.11	0.03	0.36	0.29
chrXIV	70040	70088	+	-0.25	-0.24	-0.32	0.04	0.19	-0.14	-0.28	-0.33
chrXI	515366	515410	+	0.29	0.30	0.46	0.46	0.53	0.56	0.09	0.34
chrXVI	478737	478796	+	-0.43	-0.38	-0.19	-0.35	-0.36	-0.20	-0.55	-0.66
chrXII	226678	226737	+	-0.27	0.01	-0.27	-0.22	-0.03	-0.10	-0.48	-0.27
chrIII	57201	57260	+	0.88	0.93	0.75	0.84	0.80	0.78	0.85	0.53
chrVII	46201	46260	+	-0.48	-0.36	0.01	-0.25	-0.23	-0.22	-0.45	-0.11
chrXVI	485941	485994	+	0.49	0.66	1.47	0.53	0.34	0.86	2.02	0.88
chrIII	296914	296973	+	0.18	0.01	0.07	-0.15	0.05	-0.00	0.17	0.03
chrIX	365430	365486	+	0.46	0.47	0.46	0.50	0.52	0.32	0.21	0.28
chrXVI	505736	505795	+	0.00	0.08	-0.14	0.10	0.08	-0.07	0.14	0.34
chrXVI	556237	556296	+	0.34	-0.00	0.05	0.07	0.00	0.06	-0.42	-0.34
chrXV	653488	653541	+	0.04	-0.03	0.00	0.06	0.11	-0.28	-0.36	-0.32
chrVI	269396	269455	+	-0.19	-0.14	-0.30	-0.16	-0.12	-0.33	0.31	0.78
chrXIV	106830	106889	+	-0.46	-0.24	-0.27	-0.30	-0.44	-0.31	-0.16	0.03
chrXV	630685	630744	+	-0.05	-0.15	1.51	-0.03	-0.24	0.99	1.54	1.05
chrI	32647	32691	+	-0.20	-0.12	0.09	-0.04	-0.09	0.20	0.06	0.07
chrXII	1061216	1061265	+	-0.14	-0.24	-0.20	-0.30	-0.57	-0.53	-0.39	-0.32
chrXIV	209759	209810	+	0.01	-0.02	0.32	0.08	0.04	0.01	-0.14	-0.16
chrXVI	432947	432993	+	0.40	0.12	0.00	0.37	0.21	0.48	-0.89	-0.58
chrIV	1253281	1253340	+	-0.28	-0.15	-0.37	-0.23	-0.10	-0.09	-0.19	0.01
chrIII	73204	73256	+	-0.32	-0.38	0.56	-0.54	-0.58	0.15	0.87	1.08
chrIV	470813	470872	+	0.02	-0.22	0.04	0.04	-0.26	0.09	-0.09	-0.41
chrXIV	78230	78287	+	0.06	0.10	0.08	-0.20	0.12	0.02	-0.28	-0.06
chrVI	267811	267855	+	-0.20	-0.22	0.64	-0.11	-0.10	-0.15	0.16	0.00
chrIV	320280	320324	+	0.07	0.03	0.22	0.08	-0.04	0.18	-0.02	0.28
chrIII	80806	80861	+	0.10	0.27	-0.01	0.28	0.38	-0.15	-0.11	0.02
chrXVI	695241	695296	+	-0.03	-0.15	-0.17	-0.01	-0.24	0.04	-0.30	0.38
chrV	540165	540220	+	-0.33	-0.24	-0.06	-0.21	-0.17	0.05	-0.15	-0.03
chrXVI	464650	464695	+	0.01	0.01	0.12	-0.06	-0.15	0.14	0.36	0.03
chrIV	465324	465368	+	-0.01	-0.05	-0.07	-0.15	-0.22	-0.06	-0.11	0.18
chrIV	403668	403727	+	0.69	0.56	0.19	0.58	0.55	0.67	0.19	0.11
chrIV	377668	377727	+	0.03	0.02	-0.09	0.03	-0.18	0.05	-0.16	0.09
chrXVI	680746	680792	+	0.38	0.39	0.16	0.25	0.25	0.22	0.53	0.30
chrIII	54702	54760	+	0.09	0.05	0.10	0.17	0.18	0.22	0.32	0.30
chrII	30137	30181	+	-0.20	-0.53	-0.56	-0.34	-0.28	0.01	-0.43	-0.45
chrVI	72193	72252	+	0.00	0.11	-0.36	0.11	0.12	-0.02	0.23	0.21
chrXIV	205564	205617	+	-0.43	0.00	-0.09	-0.10	-0.08	0.05	-0.29	0.05
chrI	37646	37696	+	-0.11	-0.06	-0.09	-0.18	-0.21	-0.17	-0.16	-0.24
chrXII	363455	363514	+	0.20	0.22	-0.03	0.07	0.09	0.03	0.15	0.04
chrII	508506	508565	+	-0.26	-0.12	-0.23	-0.15	-0.06	-0.44	-0.19	-0.14
chrXI	525357	525403	+	-0.57	0.07	-0.10	-0.27	-0.09	-0.18	0.99	0.05
chrXIV	194660	194715	+	-0.21	-0.41	-0.24	-0.28	-0.24	-0.16	-0.32	-0.36
chrIX	375832	375888	+	-0.17	0.06	-0.14	0.03	0.01	-0.04	-0.29	-0.16
chrVII	571249	571305	-	-0.42	-0.23	0.07	-0.16	-0.14	0.22	-0.35	-0.34
chrIV	361169	361224	+	-0.32	-0.36	-0.24	-0.30	-0.30	-0.13	-0.33	-0.13
chrXIV	115035	115086	+	-0.44	-0.28	-0.40	-0.22	-0.14	-0.39	-0.25	0.21
chrXII	151315	151374	+	0.46	0.28	0.15	0.29	0.13	0.33	0.32	0.01
chrVII	40702	40756	+	0.16	0.22	0.04	-0.06	0.35	0.21	-0.21	-0.07
chrXIV	81130	81189	+	-0.17	-0.10	-0.00	-0.12	-0.10	-0.04	-0.14	-0.22
chrV	543565	543624	+	-0.32	-0.33	-0.58	-0.18	-0.27	-0.01	-0.13	-0.23
chrVI	52399	52450	+	-0.54	-0.41	-0.24	-0.46	-0.33	-0.23	-0.28	-0.20
chrIV	1235981	1236040	+	-0.07	-0.15	-0.58	-0.01	-0.06	0.16	0.03	-0.20
chrXIV	201262	201316	+	0.02	0.01	-0.01	-0.20	-0.05	0.06	0.27	0.32
chrVI	266996	267055	+	-0.16	-0.27	0.00	-0.27	-0.23	-0.04	-0.29	-0.30
chrXV	599485	599544	+	-0.12	-0.21	-0.26	-0.25	-0.42	-0.25	0.09	0.03
chrIX	352734	352782	+	-0.17	-0.22	-0.19	0.01	-0.10	-0.17	-0.23	-0.15
chrXVI	515739	515794	+	0.04	-0.06	0.17	-0.10	-0.13	0.03	0.04	-0.02
chrVII	1001	1060	+	-0.34	-0.47	-0.56	-0.56	-0.50	-0.46	0.14	0.51
chrIX	350929	350988	+	0.08	0.09	0.27	0.07	0.03	0.09	0.22	-0.00
chrIII	36206	36256	+	-0.30	-0.24	-0.37	-0.24	-0.12	-0.31	-0.43	-0.41
chrXVI	852763	852814	+	0.12	-0.25	-0.41	-0.10	-0.06	-0.25	-0.11	-0.09
chrXVI	711636	711680	+	-0.31	0.13	-0.12	-0.07	0.07	-0.07	-0.29	-0.50
chrXV	619886	619935	+	0.10	0.14	0.22	0.09	0.02	0.20	0.59	0.30
chrIII	56012	56060	+	-0.17	-0.09	-0.14	-0.08	-0.13	0.00	-0.12	-0.03
chrVI	191295	191354	+	0.45	0.32	0.39	0.51	0.42	0.29	0.35	0.22
chrII	523506	523565	+	-0.38	-0.19	-0.26	-0.13	-0.14	-0.06	-0.31	0.17
chrVI	79393	79452	+	-0.23	-0.14	-0.30	-0.69	-0.47	-0.19	-0.59	-0.30
chrXV	677099	677143	+	-0.02	0.05	0.04	0.12	0.15	0.14	-0.02	0.13
chrIV	328165	328224	+	0.06	0.04	-0.26	0.09	0.04	-0.20	0.25	0.07
chrXVI	485439	485490	+	0.66	0.60	0.45	0.73	0.65	0.26	0.46	0.64
chrXII	156315	156374	+	-0.03	-0.20	0.00	-0.07	-0.19	-0.59	-0.53	-0.26
chrXI	534751	534809	+	-0.28	-0.28	-0.07	-0.06	-0.13	-0.41	-0.12	-0.16
chrIII	49607	49660	+	0.30	0.21	0.75	0.26	0.22	0.59	0.23	0.03
chrXVI	408139	408189	+	0.05	0.15	0.12	0.20	0.18	-0.03	-0.09	0.07
chrXV	609987	610041	+	-0.02	-0.07	-0.08	0.02	-0.00	-0.03	0.07	0.07
chrX	375582	375636	+	-0.09	-0.14	-0.27	-0.12	-0.10	-0.31	0.14	-0.01
chrIII	285120	285173	+	0.05	0.14	0.09	0.10	0.21	0.07	-0.02	0.06
chrXIV	104333	104385	+	-0.10	-0.29	-0.05	-0.16	-0.33	-0.00	-0.17	-0.49
chrVI	185895	185953	+	-0.39	-0.18	-0.24	-0.10	-0.18	-0.26	-0.31	-0.30
chrIV	383770	383824	+	-0.42	-0.38	-0.31	-0.34	-0.37	-0.46	-0.45	-0.21
chrXII	148115	148174	+	-0.13	-0.08	-0.19	-0.00	0.01	-0.43	-0.37	-0.16
chrXV	680685	680744	+	0.86	0.71	0.24	0.63	0.57	0.27	0.62	0.48
chrIII	231215	231274	+	0.78	0.98	0.00	0.63	0.79	0.00	0.34	-0.20
chrIV	382670	382721	+	-0.33	-0.48	-0.42	-0.51	-0.38	-0.34	-0.76	-0.67
chrIV	326465	326524	+	-0.23	-0.24	-0.24	-0.18	-0.20	-0.45	-1.08	-0.74
chrXVI	769375	769434	+	0.08	-0.30	-0.31	-0.09	-0.01	0.01	0.23	0.18
chrVI	71593	71652	+	-0.22	-0.19	0.28	-0.16	-0.15	0.03	0.27	-0.12
chrIV	399168	399227	+	0.07	-0.20	0.00	-0.12	-0.20	0.00	-0.19	-0.01
chrVII	16006	16050	+	-0.63	-0.34	0.59	-0.34	-0.17	0.58	-0.63	-0.16
chrIV	467413	467466	+	0.15	-0.02	-0.52	0.14	0.19	-0.34	0.03	-0.17
chrIV	451515	451572	+	-0.08	-0.27	0.10	-0.17	-0.14	-0.04	0.49	0.51
chrXI	520851	520910	+	0.96	0.74	0.26	0.66	0.63	0.41	0.85	0.65
chrIII	296814	296873	+	0.27	0.18	0.16	0.18	0.12	0.45	0.65	0.27
chrXVI	544342	544394	+	-0.10	-0.15	-0.35	-0.11	-0.17	-0.18	-0.18	-0.09
chrVII	58203	58251	+	0.13	0.22	0.52	0.28	0.32	0.27	0.37	0.33
chrIII	294814	294873	+	0.24	0.23	0.00	-0.02	-0.10	0.00	0.23	1.05
chrVII	37201	37260	+	-0.27	-0.05	-0.15	-0.16	0.09	-0.16	0.18	0.30
chrXVI	523837	523896	+	0.11	0.13	-0.16	0.07	0.02	-0.24	0.24	-0.07
chrVI	198196	198251	+	0.13	0.07	0.00	0.15	0.17	0.07	0.21	0.35
chrXVI	542937	542996	+	0.13	0.13	0.02	-0.05	-0.05	0.03	0.30	0.05
chrXVI	714336	714395	+	-0.15	-0.15	-0.14	-0.07	0.05	-0.08	-0.26	-0.17
chrVII	15001	15057	+	-0.23	-0.14	0.53	-0.16	-0.16	0.40	-0.26	0.06
chrVII	77711	77762	+	0.38	0.48	0.40	0.47	0.63	0.33	0.54	0.28
chrVII	44201	44254	+	-0.21	-0.10	0.04	-0.19	-0.11	0.03	0.02	0.02
chrIV	408168	408227	+	0.78	0.40	0.29	0.40	0.34	0.29	0.47	0.69
chrIII	230520	230569	+	0.34	0.39	0.18	0.41	0.45	0.10	0.12	-0.11
chrIV	436013	436072	+	0.72	0.50	0.39	0.41	0.49	0.51	0.42	0.34
chrXVI	568343	568387	+	-0.14	-0.09	-0.11	-0.14	-0.15	-0.26	-0.02	0.09
chrIII	315327	315371	+	-0.46	-0.16	0.14	-0.05	0.04	-0.08	-0.15	0.28
chrVI	223495	223539	+	0.98	1.00	0.78	0.87	0.95	0.48	0.76	0.15
chrIII	145384	145440	+	-0.06	-0.26	0.00	-0.07	-0.07	-0.21	-0.57	-0.14
chrXI	514551	514610	+	-1.13	-1.19	-1.00	-0.71	-0.60	-0.37	-0.86	-0.38
chrII	489906	489965	+	-0.15	-0.33	0.17	-0.24	-0.25	0.02	-0.36	-0.23
chrII	476606	476655	+	-0.63	-0.67	-0.14	-0.59	-0.54	-0.33	-0.56	-0.32
chrIII	39501	39560	+	0.40	0.07	0.00	0.11	-0.05	0.00	0.21	1.06
chrIV	353965	354017	+	-0.37	-0.41	-0.24	-0.12	-0.15	-0.38	-0.27	-0.27
chrVI	250096	250155	+	0.94	0.59	0.78	0.73	0.46	0.66	0.78	0.54
chrIII	52501	52560	+	-0.43	-0.47	0.13	-0.50	-0.49	0.04	0.12	0.10
chrXIII	361928	361984	+	-0.43	-0.59	-0.51	-0.33	-0.40	-0.56	-0.48	-0.15
chrIII	300914	300973	+	-0.10	0.05	0.10	0.01	0.07	0.20	0.34	0.56
chrXII	238678	238724	+	0.00	-0.06	-0.12	-0.00	0.04	-0.02	0.25	0.24
chrXVI	700436	700495	+	0.58	0.21	0.40	0.33	0.06	0.24	-0.38	0.08
chrXVI	407037	407096	+	0.90	0.75	0.38	0.68	0.71	0.27	0.20	-0.03
chrIV	1236081	1236136	+	0.16	0.18	0.33	0.15	0.14	0.31	0.42	0.26
chrXII	234780	234831	+	-0.25	-0.35	-0.30	-0.12	-0.24	-0.31	-0.39	0.08
chrVI	265896	265949	+	-0.15	0.04	-0.22	-0.17	-0.18	-0.22	-0.14	0.15
chrI	23245	23304	+	0.20	0.16	0.14	0.11	0.08	-0.02	-0.04	0.07
chrIII	51216	51260	+	-0.30	-0.17	0.12	-0.24	-0.26	0.03	0.05	0.10
chrI	19243	19302	+	-0.26	-0.28	-0.27	-0.35	-0.42	-0.33	-0.09	-0.45
chrIV	1248982	1249040	+	-0.34	-0.27	-0.20	-0.35	-0.22	-0.25	-0.42	-0.10
chrIII	84102	84161	+	0.36	0.13	0.05	-0.08	-0.08	-0.03	0.08	-0.06
chrVI	201295	201354	+	0.16	0.03	-0.08	0.06	0.11	0.06	-0.34	-0.43
chrXV	634486	634542	+	-0.14	-0.03	-0.21	-0.32	-0.23	-0.12	0.05	0.09
chrI	33245	33304	+	-0.01	-0.34	0.00	-0.17	-0.21	-0.19	-0.47	-0.09
chrXII	153216	153260	+	0.42	0.26	0.02	0.27	0.24	0.21	0.39	0.22
chrXII	386155	386214	+	0.18	0.22	0.43	0.02	0.05	0.42	0.88	0.92
chrV	293429	293488	+	-0.07	-0.10	-0.02	0.17	0.33	0.23	-0.22	0.13
chrXVI	406137	406196	+	0.96	0.67	0.62	0.82	0.67	0.21	-0.23	-0.26
chrIV	345465	345524	+	-0.60	-0.24	-0.15	-0.19	-0.55	-0.15	-0.27	-0.26
chrVII	47801	47860	+	-0.34	-0.04	-0.29	-0.17	-0.18	-0.33	-0.11	-0.10
chrXIV	190362	190418	+	-0.17	0.07	0.05	-0.10	-0.02	0.01	0.03	-0.18
chrXVI	566637	566696	+	0.07	-0.24	0.00	-0.02	-0.09	-0.64	0.18	-0.17
chrXVI	450537	450596	+	-0.11	-0.10	0.26	-0.14	-0.29	0.10	0.28	0.54
chrXVI	490736	490795	+	-0.30	-0.58	-0.69	-0.49	-0.54	-0.36	-0.56	-0.71
chrII	523415	523464	+	-0.11	-0.01	0.06	-0.01	0.04	0.16	-0.05	0.10
chrIV	353068	353114	+	-0.01	-0.07	0.52	0.13	0.05	0.48	0.98	0.60
chrXVI	401037	401096	+	0.41	0.33	0.00	0.27	0.28	0.00	0.35	0.24
chrXV	636986	637036	+	-0.68	-0.68	-0.87	-0.69	-0.64	-0.75	-0.91	-0.53
chrIII	237830	237874	+	-0.24	-0.22	-0.09	0.03	0.07	0.10	-0.20	0.17
chrIII	291114	291173	+	-0.09	-0.16	0.00	-0.06	0.01	-0.06	0.27	0.10
chrVI	235995	236054	+	0.03	0.15	0.19	0.08	0.20	0.09	0.11	0.04
chrIV	344873	344922	+	-0.30	-0.50	-0.21	-0.42	-0.38	-0.19	-0.23	-0.44
chrVI	247396	247455	+	0.04	0.05	-0.21	-0.08	0.08	0.01	0.08	0.05
chrXV	667585	667644	+	-0.28	-0.08	0.07	0.12	0.09	0.42	0.60	0.41
chrIII	270714	270773	+	-1.77	-1.52	-0.49	-1.22	-1.58	-0.72	0.46	1.09
chrXV	668791	668842	+	-0.18	0.01	0.13	-0.06	-0.00	0.27	0.18	-0.07
chrVIII	538894	538949	-	-0.27	-0.25	-0.49	0.17	0.24	-0.57	-0.19	0.26
chrXII	157715	157774	+	0.17	0.23	-0.07	0.07	0.07	0.02	-0.34	-0.39
chrIV	482514	482573	+	0.74	0.51	1.40	0.50	0.34	1.27	0.93	0.73
chrVIII	532922	532972	-	-0.48	-0.45	-0.23	-0.43	-0.31	-0.40	-0.16	-0.22
chrIV	430520	430568	+	-0.12	0.22	0.02	0.09	0.08	0.06	0.15	-0.11
chrIV	358568	358623	+	-0.04	-0.05	0.31	0.07	-0.15	0.12	-0.04	-0.10
chrXI	536152	536208	+	-0.10	-0.33	0.00	-0.17	-0.18	-0.19	-0.36	-0.60
chrVI	212605	212651	+	-0.45	-0.30	-0.33	-0.14	-0.18	-0.20	-0.17	-0.28
chrIII	281714	281773	+	0.07	0.14	0.21	0.07	0.15	0.03	0.13	0.09
chrXII	358369	358413	+	0.26	0.26	0.27	0.28	0.27	-0.17	0.50	-0.03
chrII	498714	498762	+	0.20	0.16	0.00	0.20	0.13	0.00	0.05	0.06
chrXVI	478137	478195	+	-0.22	-0.12	-0.18	-0.01	0.01	-0.13	-0.22	-0.14
chrVI	73595	73649	+	-0.59	-0.36	-0.23	-0.32	-0.20	-0.29	-0.43	-0.09
chrIX	345935	345987	+	-0.23	-0.09	-0.39	0.08	0.07	-0.04	-0.28	-0.21
chrXV	615192	615243	+	0.32	0.36	0.35	0.32	0.34	0.13	0.39	0.22
chrXIV	76630	76689	+	-0.65	-0.47	-0.26	-0.36	-0.52	-0.28	-0.52	-0.50
chrX	372679	372738	+	0.16	0.18	-0.08	0.04	0.12	-0.07	-0.34	-0.14
chrIII	314615	314662	+	-0.22	-0.33	0.12	-0.13	-0.09	-0.19	-0.09	-0.10
chrX	373379	373438	+	0.17	-0.03	0.00	-0.01	-0.04	0.00	-0.23	-0.26
chrXI	531751	531806	+	-0.06	-0.03	-0.04	-0.10	-0.16	0.00	0.04	-0.06
chrII	481407	481457	+	0.56	0.39	0.15	0.34	0.41	0.24	0.26	0.13
chrIII	286828	286873	+	-0.01	-0.20	0.00	-0.20	-0.10	-0.19	-0.45	-0.40
chrIV	379573	379623	+	-0.25	-0.03	0.12	-0.10	0.11	-0.15	-0.19	0.00
chrVII	49611	49660	+	0.03	0.05	-0.01	0.15	0.14	0.11	-0.23	-0.33
chrIV	395468	395526	+	0.23	0.35	-0.12	0.47	0.46	-0.06	-0.06	0.15
chrIII	70404	70453	+	-0.08	-0.17	-0.36	-0.20	-0.09	-0.16	-0.36	-0.16
chrIII	306315	306371	+	0.07	0.05	-0.10	-0.25	-0.13	-0.17	0.06	-0.02
chrXII	356559	356614	+	0.32	0.36	-0.03	0.25	0.29	0.03	0.38	-0.05
chrXVI	465444	465491	+	0.32	0.28	0.34	0.40	0.39	0.26	-0.09	-0.11
chrXI	496250	496309	+	0.10	0.08	0.30	0.09	0.16	0.06	0.11	-0.12
chrIV	454213	454272	+	0.34	0.15	0.00	0.22	0.14	0.36	0.14	0.06
chrXVI	678737	678796	+	-0.51	-0.56	-0.47	-0.37	-0.36	-0.23	-0.79	-0.40
chrV	290929	290988	+	0.05	-0.00	0.07	0.05	-0.06	0.18	0.28	0.22
chrIII	293014	293069	+	-0.05	-0.01	-0.10	-0.19	-0.00	-0.18	-0.06	-0.00
chrXII	167115	167174	+	0.76	0.60	-0.09	0.55	0.50	0.07	0.59	0.33
chrXV	657386	657438	+	0.04	0.01	0.18	-0.02	-0.01	0.16	-0.12	0.21
chrI	28644	28703	+	-0.12	-0.22	-0.42	-0.32	-0.52	-0.09	-0.45	-0.48
chrIII	78002	78061	+	-0.43	-0.62	-0.44	-0.35	-0.55	-0.34	-0.76	-0.60
chrVII	55515	55560	+	-0.37	-0.28	-0.27	-0.22	-0.15	-0.08	-0.38	-0.22
chrIV	314665	314724	+	-0.12	-0.03	-0.07	0.10	0.06	0.12	-0.22	0.10
chrXVI	693838	693893	+	0.34	0.36	0.11	0.33	0.35	0.21	-0.18	-0.03
chrXII	378255	378309	+	-0.63	-0.14	-0.69	-0.37	-0.29	-0.36	-0.47	-0.64
chrIV	330070	330123	+	-0.28	-0.33	-0.21	-0.14	-0.11	-0.37	-0.06	0.07
chrVI	263896	263955	+	0.25	0.15	0.05	-0.06	-0.12	0.05	0.32	0.32
chrI	36745	36804	+	0.04	0.08	-0.03	0.07	0.13	-0.11	0.04	0.14
chrX	373479	373538	+	-0.14	-0.15	-0.10	-0.06	-0.04	-0.10	0.04	-0.07
chrXIV	83830	83887	+	0.30	0.43	-0.16	0.33	0.39	0.23	-0.16	-0.09
chrX	389379	389438	+	0.09	-0.01	0.02	0.04	0.10	-0.08	0.23	0.17
chrXVI	434839	434895	+	-0.35	-0.10	-0.17	-0.15	-0.20	-0.17	-0.41	-0.30
chrVII	5302	5358	+	0.00	0.58	0.00	-3.00	0.04	0.74	0.09	1.27
chrV	281137	281181	+	-0.49	-0.71	-0.35	-0.46	-0.74	-0.44	-0.45	-0.32
chrIV	1235081	1235140	+	-0.02	-0.33	0.00	-0.21	-0.11	0.05	0.12	-0.02
chrIII	232216	232262	+	-0.25	-0.33	-0.19	-0.01	-0.27	-0.12	-0.36	-0.44
chrIX	345831	345881	+	0.07	0.11	0.01	0.12	0.08	-0.05	0.16	-0.03
chrI	17643	17688	+	0.32	0.26	0.15	0.11	0.12	0.14	0.24	0.11
chrXVI	682737	682796	+	0.13	0.24	0.94	0.25	0.22	0.62	1.70	1.05
chrXIV	205160	205218	+	-0.02	-0.10	0.07	-0.01	-0.03	-0.13	-0.02	-0.32
chrI	35349	35393	+	0.11	-0.11	0.00	-0.01	0.13	0.13	-0.25	-0.17
chrXVI	443237	443296	+	-0.01	-0.23	0.32	-0.17	-0.23	0.08	0.41	0.29
chrIII	29501	29560	+	0.67	0.22	0.00	0.43	0.10	0.00	0.39	-0.25
chrIX	348229	348283	+	-0.07	-0.05	-0.27	-0.22	-0.23	0.02	-0.22	-0.27
chrXI	496150	496209	+	0.22	0.24	0.09	0.17	0.17	0.12	0.40	-0.09
chrV	283243	283287	+	0.50	0.31	-0.04	0.49	0.47	0.12	-0.04	0.03
chrIV	1259781	1259840	+	0.06	-0.13	-0.10	-0.09	-0.12	-0.08	0.02	0.10
chrIII	69302	69356	+	-0.14	0.02	-0.20	0.00	0.10	-0.16	-0.07	0.06
chrIII	137184	137234	+	-0.51	-0.70	-0.41	-0.43	-1.02	-0.56	-0.52	-0.26
chrXV	666485	666544	+	-0.41	-0.35	-0.33	-0.28	-0.32	-0.34	-0.41	-0.42
chrIII	299218	299271	+	-0.74	-0.74	-0.16	-0.68	-0.70	-0.29	-0.20	-0.26
chrXI	508651	508710	+	0.67	0.58	0.00	0.67	0.65	0.75	0.81	-0.06
chrIV	439113	439172	+	0.49	0.34	0.36	0.40	0.28	0.37	0.34	0.46
chrVI	80893	80950	+	-0.33	-0.30	-0.16	-0.36	-0.40	-0.41	0.46	0.40
chrIII	135684	135743	+	-0.34	0.02	-0.10	0.03	0.01	0.01	0.04	0.01
chrXVI	431237	431295	+	0.29	0.28	0.29	0.32	0.21	0.22	0.30	-0.06
chrXVI	687344	687396	+	-0.28	-0.01	-0.12	-0.05	-0.05	-0.06	-0.17	-0.25
chrIV	1254990	1255035	+	0.25	0.34	0.04	0.27	0.22	0.34	0.19	0.09
chrVII	47005	47050	+	0.05	0.15	-0.06	0.16	0.22	-0.11	0.15	0.00
chrII	472110	472165	+	-0.39	-0.16	-0.07	-0.27	-0.20	-0.29	-0.23	-0.08
chrIII	14301	14360	+	0.29	0.24	0.14	0.05	-0.01	0.01	0.46	0.55
chrII	514806	514865	+	0.02	0.07	-0.17	0.04	0.01	0.22	0.19	0.25
chrVI	197395	197454	+	0.06	0.00	0.43	0.06	-0.13	-0.27	0.11	-0.10
chrXVI	433538	433592	+	0.65	0.44	0.43	0.58	0.43	0.81	-0.20	-0.41
chrIV	439413	439472	+	0.22	0.06	0.07	0.15	-0.17	0.04	0.36	0.27
chrIV	455413	455472	+	-0.52	-0.03	0.05	-0.23	-0.31	-0.29	-0.30	-0.46
chrIII	262414	262465	+	0.28	0.30	0.22	0.27	0.26	0.53	-0.12	0.14
chrIII	134084	134142	+	0.08	-0.13	0.11	-0.18	-0.06	-0.23	0.21	0.16
chrXV	624785	624844	+	0.07	0.10	0.02	-0.36	0.07	-0.17	-0.69	-0.44
chrVI	257609	257655	+	-0.45	0.05	-0.27	-0.28	-0.16	-0.20	-0.18	-0.09
chrVI	186404	186452	+	-0.24	0.08	-0.15	-0.18	-0.13	-0.13	0.03	-0.36
chrVI	194798	194854	+	0.11	-0.14	0.17	-0.06	-0.14	-0.01	-0.10	-0.38
chrII	484310	484362	+	0.17	0.19	0.04	0.17	0.25	0.05	-0.17	-0.14
chrXV	663286	663343	+	-0.01	-0.02	0.27	0.01	0.00	0.31	-0.00	-0.03
chrXIV	176759	176818	+	0.05	-0.06	0.00	0.03	-0.08	-0.24	0.38	-0.06
chrIV	346476	346520	+	0.05	0.06	0.30	0.04	0.10	-0.20	-0.38	-0.42
chrXV	626585	626644	+	0.10	-0.03	0.03	0.08	0.03	0.16	0.54	0.29
chrIII	120984	121031	+	0.75	0.59	0.40	0.51	0.55	0.46	0.65	0.63
chrVII	10101	10160	+	0.16	0.27	0.14	-0.03	0.00	0.11	0.19	-0.02
chrXIV	215059	215111	+	0.07	0.10	0.23	0.08	0.05	-0.02	-0.16	-0.12
chrV	297429	297488	+	-0.07	-0.00	-0.16	-0.12	-0.12	-0.12	0.25	0.59
chrIV	364366	364424	+	-0.06	0.05	-0.07	-0.20	-0.08	-0.05	-0.15	-0.10
chrVII	49202	49254	+	0.07	-0.07	0.00	0.08	0.10	0.11	-0.03	-0.11
chrIV	349165	349224	+	-0.07	-0.07	-0.03	0.02	0.23	-0.20	0.16	-0.07
chrVI	223195	223254	+	1.47	1.40	0.87	1.50	0.75	1.18	-0.14	-0.46
chrX	359683	359738	+	0.12	0.12	0.25	0.00	0.03	0.32	0.10	0.01
chrXVI	500944	500995	+	-0.26	-0.06	-0.06	-0.03	0.07	0.08	-0.02	-0.05
chrII	522306	522365	+	0.50	0.36	0.00	0.31	0.34	-0.11	0.01	0.41
chrXVI	434537	434590	+	0.05	-0.01	-0.15	0.03	0.02	-0.10	-0.34	-0.14
chrI	43552	43596	+	-0.19	-0.12	0.01	-0.29	-0.30	-0.01	0.26	-0.07
chrII	493006	493063	+	0.03	-0.22	1.54	-0.04	-0.20	0.32	-0.03	-0.22
chrXVI	538245	538295	+	0.42	0.46	0.22	0.43	0.40	0.25	0.39	0.38
chrI	44553	44603	+	-0.41	-0.39	-0.10	-0.28	-0.19	-0.03	0.38	0.10
chrV	305931	305990	+	0.57	0.44	0.09	0.37	0.27	0.26	-0.13	-0.23
chrVII	26201	26252	+	-0.34	-0.02	-0.28	-0.22	-0.15	-0.13	-0.28	-0.27
chrVI	192694	192753	+	0.18	0.14	-0.02	-0.04	0.13	0.07	0.00	0.22
chrXVI	686137	686196	+	-0.36	-0.46	-0.42	-0.19	-0.24	-0.52	-0.67	-0.36
chrIV	402778	402826	+	0.08	0.20	0.17	0.30	0.28	0.06	0.20	0.01
chrIV	477813	477865	+	-0.05	0.04	-0.11	0.04	0.01	0.15	-0.07	-0.17
chrXV	609185	609242	+	0.15	0.11	0.04	0.20	0.04	0.06	-0.21	0.15
chrXVI	446744	446794	+	-0.40	-0.36	-0.19	-0.33	-0.29	-0.02	0.24	0.88
chrXV	615687	615739	+	0.20	0.33	0.07	0.14	0.31	-0.00	0.29	0.30
chrXIII	360397	360451	-	0.13	0.06	-0.41	-0.01	-0.11	-0.31	0.28	0.09
chrIII	114484	114543	+	-0.42	-0.43	-0.46	-0.30	-0.09	-0.51	-0.27	-0.56
chrXVI	408537	408592	+	0.14	0.06	0.33	0.17	0.15	0.09	0.13	0.08
chrVII	40001	40055	+	-0.01	-0.11	-0.11	-0.03	0.15	-0.12	-0.09	-0.18
chrIII	256114	256172	+	0.12	-0.04	0.56	0.10	0.04	-0.04	0.21	0.10
chrIV	451219	451263	+	-0.07	-0.09	-0.01	-0.04	-0.04	0.04	0.41	0.48
chrXIV	215863	215918	+	0.33	0.26	-0.14	0.04	0.10	-0.03	-0.03	-0.10
chrIV	1227581	1227640	+	-0.18	-0.15	0.03	-0.29	-0.17	0.06	-0.08	0.01
chrV	545278	545322	+	-0.11	-0.14	0.08	0.01	-0.25	0.17	0.28	0.35
chrVI	51894	51943	+	-0.34	0.04	-0.01	-0.12	-0.05	-0.09	-0.43	-0.10
chrIV	347870	347924	+	0.39	0.38	-0.07	0.39	0.37	0.17	0.21	0.12
chrXV	603985	604044	+	-0.20	-0.03	-0.28	-0.10	0.02	-0.68	-0.16	0.00
chrI	11045	11104	+	0.00	0.02	0.06	0.13	-0.10	-0.02	0.22	0.13
chrVI	242296	242355	+	0.02	-0.12	0.00	-0.03	-0.09	0.08	0.22	0.04
chrII	502206	502262	+	-0.28	-0.12	-0.12	0.01	-0.04	-0.19	-0.20	-0.05
chrXIV	104930	104989	+	1.09	0.89	0.60	0.76	0.81	0.34	0.83	0.42
chrXI	523857	523910	+	0.26	0.30	0.85	0.41	0.33	0.74	1.29	1.10
chrXVI	503236	503280	+	0.28	0.22	0.24	0.07	0.05	0.21	0.25	0.05
chrI	49946	50005	+	0.07	0.23	0.19	0.17	0.20	0.32	0.48	0.37
chrVII	87908	87956	+	0.20	0.34	0.37	0.16	0.24	0.26	0.36	0.26
chrIII	226818	226866	+	-0.32	-0.32	-0.19	-0.21	-0.25	-0.08	-0.22	-0.11
chrXV	616285	616344	+	-0.11	0.01	-0.13	-0.04	0.01	-0.12	-0.40	-0.22
chrXIV	183568	183617	+	0.18	0.24	0.00	0.22	0.26	0.31	0.04	-0.03
chrXV	654687	654737	+	0.17	0.20	0.07	0.02	0.12	0.19	0.03	0.05
chrIII	265424	265470	+	-0.01	-0.17	0.25	-0.15	-0.13	0.17	0.11	0.21
chrXIV	202769	202816	+	-0.19	-0.22	0.00	-0.26	-0.15	-0.29	0.10	-0.01
chrXI	530551	530610	+	-0.04	-0.01	-0.13	0.04	-0.06	0.37	0.21	0.10
chrV	270034	270088	+	0.68	0.56	0.59	0.61	0.56	0.44	0.75	0.51
chrXI	504451	504510	+	0.04	0.04	-0.50	0.07	0.06	0.03	0.12	0.07
chrIII	205418	205474	+	-0.30	-0.27	-0.00	0.00	-0.11	0.20	-0.10	-0.27
chrIII	264416	264468	+	-0.23	-0.08	-0.13	0.00	-0.03	-0.05	-0.24	-0.11
chrXIV	109139	109184	+	0.05	0.18	-0.08	0.00	0.02	0.24	0.46	0.48
chrIII	119591	119641	+	0.22	0.18	-0.30	0.18	0.05	-0.11	0.20	-0.00
chrIV	474813	474872	+	0.57	0.43	-0.13	0.28	0.26	0.25	0.52	0.17
chrIII	5601	5660	+	-0.31	-0.24	-0.14	-0.29	-0.21	-0.32	0.18	0.39
chrXII	161819	161868	+	0.33	0.39	0.40	0.41	0.55	0.49	0.56	0.49
chrVII	66402	66446	+	-0.38	-0.31	-0.11	-0.22	-0.16	-0.48	-0.14	0.00
chrV	553169	553216	+	0.21	0.16	-0.14	-0.15	-0.04	-0.21	0.16	-0.07
chrX	356893	356938	+	0.18	0.24	0.27	0.25	0.20	0.34	0.34	0.29
chrXVI	439937	439992	+	0.12	-0.12	0.00	-0.00	-0.03	-0.15	-0.06	-0.08
chrXII	227480	227535	+	-0.00	-0.05	-0.02	0.01	0.06	-0.17	-0.03	-0.03
chrIII	120384	120443	+	-0.20	-0.26	-0.06	-0.10	-0.26	0.00	-0.17	0.07
chrIX	363735	363786	+	0.12	0.19	-0.01	0.18	0.13	0.16	0.36	0.21
chrIII	46601	46660	+	-0.27	-0.20	-0.49	-0.17	-0.15	-0.36	-0.84	-0.62
chrII	485707	485765	+	0.11	0.23	-0.24	0.01	0.12	0.04	-0.12	-0.02
chrXII	212790	212835	+	0.21	0.18	0.44	0.26	0.20	0.38	0.48	0.26
chrVII	52701	52760	+	0.33	0.23	0.29	0.35	0.35	0.34	0.41	0.29
chrXI	499352	499402	+	-0.22	-0.34	-0.22	-0.38	-0.27	-0.19	-0.19	-0.29
chrXVI	708736	708795	+	-0.07	0.09	-0.17	0.03	0.09	-0.12	-0.19	0.00
chrXVI	487236	487295	+	0.28	0.14	0.00	0.11	0.08	0.22	0.35	0.30
chrXII	149418	149474	+	0.05	0.09	0.00	0.03	0.09	-0.01	0.03	-0.25
chrV	534765	534811	+	0.25	0.28	0.38	0.18	0.28	0.41	0.70	0.34
chrVI	83394	83452	+	-0.47	-0.12	-0.04	-0.32	-0.19	0.21	0.69	0.99
chrV	558266	558323	+	0.08	0.10	-0.15	-0.13	-0.09	0.02	0.31	0.09
chrXIV	177959	178018	+	-0.87	-0.37	-0.18	-0.56	-0.56	-0.37	-0.48	-0.58
chrIII	23101	23160	+	0.07	0.04	-0.25	0.06	0.18	-0.11	-0.39	-0.22
chrIV	432713	432772	+	-0.10	-0.20	-0.20	-0.07	-0.05	-0.23	0.03	-0.01
chrXVI	446437	446496	+	-0.80	-0.79	-0.07	-0.62	-0.63	-0.32	0.07	0.67
chrVI	55292	55351	+	0.97	0.78	0.98	0.70	0.61	0.79	1.25	1.01
chrX	388279	388338	+	0.68	0.46	0.30	0.45	0.35	0.45	0.35	0.39
chrXII	246879	246935	+	-0.22	0.02	-0.17	-0.24	-0.25	-0.03	-0.40	-0.27
chrIII	232915	232974	+	0.42	0.38	-0.03	0.27	0.43	0.22	0.03	-0.14
chrII	507206	507265	+	0.04	0.04	-0.08	0.08	0.04	-0.10	-0.03	0.04
chrXVI	706036	706089	+	-0.70	-0.54	-0.33	-0.42	-0.39	-0.33	-0.79	-0.56
chrVI	206295	206354	+	-0.22	-0.46	-0.70	-0.37	-0.38	-0.31	-0.50	-0.28
chrIV	348468	348523	+	0.42	0.38	0.32	0.26	0.24	0.53	0.54	0.09
chrII	471710	471765	+	-0.15	-0.12	0.12	-0.02	0.01	0.08	0.03	0.07
chrXV	642985	643029	+	-0.22	-0.19	-0.20	-0.10	-0.11	-0.05	-0.26	-0.08
chrI	13456	13503	+	-0.50	-0.41	0.00	-0.44	-0.22	-0.35	-0.46	-0.39
chrXVI	569937	569996	+	0.09	-0.31	-0.44	-0.24	-0.28	-0.25	-0.38	-0.11
chrV	531565	531624	+	0.24	0.34	0.02	0.12	0.26	0.19	0.58	0.15
chrIV	1234586	1234635	+	-0.12	-0.08	0.52	-0.11	-0.10	0.09	0.32	0.18
chrVI	233795	233854	+	0.23	0.02	0.08	0.09	-0.10	0.39	0.43	0.18
chrXIV	180963	181014	+	-0.04	0.12	-0.24	-0.10	-0.05	-0.03	-0.38	-0.08
chrXII	228883	228934	+	0.19	0.38	-0.13	0.11	0.27	-0.24	-0.20	-0.17
chrVII	1401	1460	+	-1.27	-1.21	0.62	-1.12	-1.08	0.31	1.57	1.89
chrXI	507066	507110	+	-0.45	-0.48	-0.49	-0.35	-0.34	-0.45	-0.48	-0.21
chrXI	511565	511610	+	-0.42	-0.21	0.22	-0.14	-0.10	-0.06	-0.26	-0.14
chrIV	384272	384327	+	-0.40	-0.27	-0.69	-0.30	-0.21	-0.63	-0.95	-0.44
chrVI	184501	184546	+	-0.26	-0.32	-0.26	-0.14	-0.10	-0.30	-0.41	0.06
chrV	288129	288188	+	0.41	0.06	-0.03	0.24	0.16	0.00	0.21	-0.28
chrIII	55802	55860	+	-0.54	-0.43	-0.12	-0.40	-0.36	-0.18	-0.20	-0.24
chrIV	350165	350224	+	0.06	0.14	0.10	0.15	0.08	0.23	-0.06	0.06
chrXV	649285	649344	+	0.12	0.34	0.28	0.15	0.07	0.28	-0.03	-0.15
chrX	374390	374437	+	1.01	0.83	0.37	0.82	0.86	0.60	0.35	0.57
chrXIV	113631	113678	+	-0.16	-0.06	-0.54	-0.09	-0.06	-0.12	0.37	0.24
chrXIV	70445	70489	+	-0.19	-0.04	-0.09	0.03	0.05	-0.07	-0.03	0.11
chrIII	264316	264363	+	-0.05	-0.16	-0.07	-0.14	-0.04	-0.01	-0.33	-0.40
chrXVI	558337	558396	+	0.22	0.21	0.22	0.17	0.04	0.07	0.15	-0.41
chrXVI	541037	541096	+	0.01	0.03	0.26	0.09	0.01	-0.17	-0.24	-0.17
chrVIII	546645	546689	+	0.21	0.20	0.23	-0.08	0.17	0.51	0.28	0.39
chrIII	264714	264773	+	-0.40	-0.24	0.00	-0.20	-0.23	-0.09	-0.34	-0.35
chrXVI	677037	677096	+	-0.06	0.01	-0.00	-0.12	-0.29	0.15	-0.11	-0.08
chrXVI	472937	472996	+	0.76	0.56	0.00	0.52	0.40	0.00	0.82	0.32
chrIV	373769	373821	+	-0.12	0.00	0.07	-0.24	-0.23	0.09	-0.10	-0.07
chrIII	123787	123843	+	-0.12	-0.19	-0.20	-0.16	-0.41	-0.26	-0.48	-0.43
chrI	21143	21202	+	0.12	-0.11	-0.14	-0.04	-0.09	0.06	-0.15	-0.05
chrVI	263196	263255	+	-0.20	-0.25	-0.10	-0.23	-0.33	-0.41	-0.12	0.07
chrXIV	84930	84989	+	0.24	0.32	0.26	0.24	0.19	0.30	0.19	-0.10
chrXIV	781831	781890	+	0.00	0.05	-0.09	0.03	0.07	-0.24	-0.01	-0.10
chrVII	72502	72561	+	0.13	-0.00	0.00	-0.10	-0.01	-0.40	0.18	-0.11
chrVI	72493	72552	+	-0.31	-0.10	-0.10	-0.24	-0.18	-0.14	-0.06	-0.10
chrXII	375363	375411	+	-0.49	-0.41	0.17	-0.16	-0.18	0.14	0.69	0.23
chrIII	245714	245772	+	-0.11	-0.23	-0.06	-0.14	-0.13	-0.08	-0.31	-0.18
chrIII	274617	274662	+	-0.57	-0.26	-0.24	-0.38	-0.32	-0.16	-0.22	-0.17
chrII	481106	481157	+	-0.29	-0.30	-0.25	-0.16	-0.32	-0.22	-0.52	-0.18
chrVII	5105	5158	+	-0.06	-0.25	0.37	0.21	0.29	0.02	2.18	0.63
chrIX	343729	343788	+	-0.30	-0.30	-0.46	-0.47	-0.56	-0.40	-0.51	-0.66
chrXII	155816	155871	+	0.23	0.27	-0.02	0.28	0.22	0.28	0.47	0.09
chrIII	308824	308870	+	0.24	0.12	0.33	0.24	0.12	0.08	-0.02	0.01
chrII	481907	481963	+	0.11	-0.00	0.74	0.04	0.06	0.70	0.19	0.21
chrIII	311816	311870	+	-0.06	0.10	-0.10	-0.13	-0.15	0.06	0.30	-0.04
chrIII	311914	311973	+	0.14	-0.01	0.00	0.03	0.10	-0.04	0.25	0.00
chrXVI	687738	687794	+	0.04	0.08	0.06	0.19	0.08	-0.03	-0.15	-0.03
chrXII	235980	236037	+	-0.11	0.31	0.10	0.19	0.21	0.18	0.16	0.24
chrIV	317165	317224	+	0.11	0.13	0.07	0.09	0.01	-0.15	-0.18	-0.25
chrIV	320776	320821	+	0.33	0.29	0.18	0.06	0.05	0.30	0.52	0.33
chrXVI	418837	418886	+	-0.31	-0.27	-0.58	-0.22	-0.15	-0.54	-0.69	-0.37
chrIV	364267	364311	+	0.24	0.33	0.31	0.12	0.24	0.16	0.12	0.20
chrIX	351929	351988	+	-0.04	-0.07	-1.13	-0.02	0.03	-0.22	-0.35	-0.18
chrIV	317368	317424	+	0.03	-0.01	-0.04	0.03	0.03	0.02	-0.32	-0.26
chrVII	55708	55752	+	-0.31	-0.08	-0.18	-0.17	-0.01	0.03	-0.44	-0.32
chrIII	251720	251772	+	-0.26	0.02	-0.15	-0.13	0.06	-0.19	-0.25	-0.25
chrIV	451113	451170	+	-0.16	-0.32	-0.27	-0.28	-0.20	-0.07	0.25	0.25
chrVI	229796	229855	+	-0.27	-0.25	0.00	0.05	-0.03	0.12	-0.09	-0.04
chrV	569269	569322	+	-0.27	-0.20	0.31	-0.16	-0.27	-0.03	0.07	0.21
chrI	42649	42702	+	0.21	0.14	0.30	0.09	0.19	0.45	0.02	0.28
chrIV	330366	330413	+	-0.10	-0.15	0.30	-0.03	-0.18	0.06	-0.26	-0.10
chrV	555565	555624	+	0.54	0.32	0.44	0.27	0.20	0.41	0.74	0.28
chrIV	1231381	1231434	+	-0.06	-0.15	-0.25	-0.06	-0.01	0.04	-0.14	0.26
chrIX	368439	368487	+	-0.10	-0.02	-0.21	-0.01	-0.03	-0.08	-0.02	-0.10
chrIV	354365	354423	+	-0.08	-0.13	-0.02	-0.02	-0.09	-0.02	-0.21	-0.21
chrIV	389572	389619	+	0.07	0.13	-0.01	0.11	0.09	0.17	0.18	0.04
chrIII	213830	213874	+	-0.51	-0.23	-0.05	-0.21	-0.01	-0.25	-0.28	-0.30
chrXII	145718	145763	+	0.27	0.07	0.42	0.17	0.16	-0.06	0.06	-0.13
chrIII	236815	236874	+	0.27	0.05	0.00	0.09	0.03	-0.44	-0.50	-0.38
chrVI	188895	188954	+	-0.15	-0.11	-0.07	0.03	-0.13	-0.03	-0.15	-0.29
chrVII	36601	36657	+	-0.10	-0.05	0.04	-0.12	-0.24	-0.02	0.35	0.46
chrVII	39801	39860	+	-0.09	-0.06	-0.57	-0.15	-0.02	-0.18	0.00	-0.25
chrIV	348565	348624	+	0.05	-0.15	-0.00	0.08	0.08	-0.19	0.06	-0.32
chrI	34856	34900	+	0.20	0.18	0.29	0.13	0.02	0.21	0.23	0.18
chrIII	219519	219570	+	0.16	0.24	0.08	0.09	0.15	0.12	0.12	0.06
chrXIV	78634	78689	+	0.07	0.06	0.38	0.05	0.07	0.11	0.31	0.08
chrXI	662209	662263	-	0.04	0.25	0.11	0.21	0.24	0.03	0.51	0.45
chrXII	246378	246437	+	0.08	-0.08	-0.20	-0.06	-0.03	-0.36	-0.13	-0.51
chrXV	675985	676043	+	0.10	0.01	0.14	0.18	0.22	-0.06	0.12	1.11
chrVI	190395	190454	+	0.26	0.22	-0.36	0.28	0.23	0.10	0.21	0.18
chrXII	359858	359903	+	0.04	0.17	0.07	0.13	0.16	0.04	0.02	-0.28
chrIII	10612	10660	+	0.02	0.01	0.00	0.03	0.07	0.01	0.28	-0.02
chrXVI	681737	681796	+	-0.31	-0.26	-0.37	-0.50	-0.34	-0.48	-0.57	-0.53
chrVI	204709	204753	+	0.40	0.24	0.65	0.34	0.31	0.60	0.04	-0.01
chrVII	75404	75455	+	-0.03	-0.12	-0.07	-0.07	-0.00	-0.03	0.05	-0.15
chrXII	222180	222229	+	0.20	0.09	0.45	-0.07	-0.14	0.25	0.94	0.79
chrXVI	468337	468396	+	-0.24	-0.20	-0.03	-0.14	-0.07	-0.03	0.16	0.11
chrVII	32708	32760	+	-0.19	0.00	0.16	-0.10	-0.07	0.17	0.06	0.16
chrIII	304715	304772	+	-0.46	-0.37	-0.46	-0.32	-0.18	-0.22	-0.63	-0.28
chrIII	8301	8360	+	0.74	0.62	0.72	0.56	0.58	0.73	1.10	0.80
chrII	494506	494565	+	0.03	-0.13	0.00	-0.09	-0.09	-0.37	-0.14	-0.15
chrIV	358671	358715	+	0.18	0.20	0.51	0.18	-0.09	0.41	0.16	0.05
chrIV	440013	440072	+	0.08	0.07	0.12	0.09	-0.03	0.02	0.11	0.08
chrXV	624285	624344	+	0.30	0.32	0.02	0.25	0.19	0.20	0.25	0.00
chrIII	47904	47950	+	-0.06	0.01	0.16	0.10	0.05	0.22	0.20	0.01
chrXIV	190860	190913	+	0.05	0.09	0.13	-0.05	0.04	-0.01	-0.07	-0.20
chrIII	276514	276573	+	0.57	0.47	0.11	0.25	0.28	0.35	0.63	0.22
chrI	46248	46301	+	-0.41	-0.24	-0.09	-0.27	-0.27	-0.07	-0.04	-0.14
chrIII	315014	315073	+	-0.08	-0.06	-0.18	-0.17	-0.08	-0.25	0.15	0.02
chrIII	282614	282673	+	0.10	0.16	0.63	-0.00	0.07	0.20	0.48	0.40
chrXVI	505136	505195	+	-0.28	-0.40	-0.48	-0.37	-0.19	-0.33	0.02	-0.01
chrXIV	98031	98087	+	-0.27	-0.31	-0.25	0.11	-0.04	-0.04	0.08	0.35
chrVI	65293	65352	+	-0.25	-0.18	0.02	-0.08	-0.13	-0.01	-0.42	-0.52
chrIV	335668	335718	+	0.04	0.02	-0.15	0.03	0.01	-0.27	0.03	0.01
chrIV	1254581	1254640	+	0.35	0.22	0.05	0.11	0.11	0.18	0.22	0.24
chrIV	1257881	1257940	+	-0.10	-0.07	0.08	-0.10	-0.07	0.04	0.02	0.15
chrXVI	567737	567796	+	0.12	-0.15	0.00	0.05	-0.12	0.10	0.25	0.37
chrIII	118287	118337	+	0.32	-0.06	0.00	0.09	-0.03	-0.33	-0.18	0.04
chrVI	201595	201654	+	0.28	0.16	-0.22	0.28	0.27	0.03	-0.34	0.13
chrXV	676793	676840	+	-0.24	-0.10	0.03	-0.14	-0.01	-0.28	-0.21	-0.13
chrVII	69602	69661	+	0.05	-0.21	0.00	-0.18	-0.14	-0.21	-0.80	-0.52
chrVI	186995	187054	+	0.12	-0.19	0.00	-0.05	-0.00	-0.38	0.23	-0.02
chrXVI	485736	485795	+	-0.26	0.01	0.10	-0.30	-0.18	-0.05	-0.34	-0.26
chrX	358079	358138	+	0.38	0.30	-0.03	0.17	0.23	0.01	-0.01	0.06
chrIV	1251590	1251636	+	0.09	0.13	0.41	0.15	0.12	0.01	0.45	0.48
chrIX	349136	349186	+	-0.15	-0.11	0.10	0.00	0.04	0.05	-0.07	-0.15
chrIII	31616	31660	+	0.25	0.21	-0.32	0.24	0.30	0.15	-0.20	-0.27
chrVI	239704	239754	+	0.07	-0.03	-0.01	0.04	0.01	0.00	-0.07	0.15
chrIII	112288	112343	+	0.54	0.48	0.30	0.31	0.36	0.29	0.34	0.16
chrXVI	496636	496695	+	0.07	0.05	-0.03	0.11	0.04	-0.06	-0.02	-0.11
chrX	381179	381238	+	-0.16	-0.33	0.62	-0.12	-0.27	0.42	0.10	0.09
chrXVI	420637	420696	+	-0.03	-0.10	-0.08	-0.08	-0.12	-0.38	-0.19	-0.08
chrXII	361961	362013	+	0.40	0.39	-0.11	0.38	0.40	-0.15	0.29	-0.01
chrVI	77693	77748	+	-0.33	-0.27	0.11	-0.14	-0.09	0.03	-0.31	-0.16
chrVI	140304	140363	+	-0.42	-0.41	-0.12	-0.39	-0.20	-0.19	-0.29	-0.22
chrXVI	490236	490295	+	0.15	0.09	-0.03	0.16	0.17	0.05	0.04	0.13
chrIV	435513	435572	+	0.33	0.23	0.09	0.26	0.28	0.08	0.44	0.60
chrXVI	483847	483895	+	0.04	0.15	0.27	0.21	0.17	0.10	-0.01	0.33
chrVII	56504	56548	+	0.00	-0.02	0.13	0.11	0.11	0.23	-0.36	-0.18
chrIV	475013	475072	+	0.47	0.32	0.00	0.16	0.10	0.36	0.50	0.05
chrXIV	191259	191318	+	-0.16	-0.04	0.03	-0.23	-0.27	0.09	-0.12	-0.37
chrXVI	473942	473991	+	0.05	0.06	1.09	0.17	0.13	0.82	0.52	0.43
chrVIII	529806	529857	-	0.10	0.03	-0.05	-0.04	0.03	0.17	-0.08	0.01
chrXI	516751	516810	+	0.37	0.13	-0.21	0.20	0.34	0.28	-0.17	0.23
chrVI	85393	85452	+	-0.19	-0.24	0.00	-0.24	-0.21	-0.08	0.03	0.20
chrXII	241078	241137	+	-0.26	-0.53	-0.47	-0.35	-0.35	-0.77	-0.25	-0.68
chrVI	179391	179441	+	0.27	0.30	0.18	0.36	0.44	0.10	0.60	0.09
chrXIV	205870	205916	+	-0.34	-0.28	0.13	-0.12	-0.08	-0.10	0.07	0.07
chrXVI	680037	680096	+	-0.14	-0.08	-0.06	0.05	0.03	-0.27	-0.13	-0.06
chrIV	375568	375627	+	-0.10	-0.26	-0.04	0.08	0.10	0.54	-0.39	0.00
chrV	279233	279284	+	-0.44	-0.16	-0.10	-0.14	-0.30	-0.11	-0.29	-0.32
chrVII	7901	7960	+	-0.20	-0.48	-0.58	-0.38	-0.46	-0.42	-0.46	-0.48
chrXII	364457	364514	+	-0.20	-0.23	-0.02	-0.32	-0.25	-0.22	-0.23	-0.05
chrXV	653985	654044	+	-0.21	-0.21	-0.22	-0.33	-0.34	-0.11	-0.28	-0.31
chrII	512506	512565	+	-0.15	-0.11	-0.13	-0.10	-0.08	-0.09	-0.28	-0.34
chrVII	14401	14460	+	-0.07	-0.09	0.04	-0.25	-0.37	-0.04	-0.44	-0.18
chrV	549165	549215	+	-0.37	-0.64	0.00	-0.35	-0.43	-0.22	-0.72	-0.26
chrXVI	514638	514691	+	0.20	0.06	0.24	0.07	0.09	0.18	-0.03	0.10
chrIX	353232	353288	+	-0.17	-0.28	0.00	-0.30	-0.33	-0.59	-0.58	-0.48
chrVII	61002	61061	+	0.20	0.04	0.00	0.16	0.21	-0.14	0.06	0.11
chrXII	212078	212137	+	0.51	0.36	0.27	0.24	0.17	0.17	0.24	0.03
chrIV	469913	469972	+	0.17	0.25	0.17	0.32	0.24	0.21	0.08	0.14
chrXV	635686	635739	+	-0.21	-0.09	-0.18	-0.17	-0.06	-0.20	0.07	0.38
chrVI	256896	256955	+	-0.15	-0.08	-0.04	-0.12	-0.12	0.03	0.05	0.81
chrIV	474114	474170	+	-0.15	-0.07	-0.22	-0.17	-0.01	-0.27	-0.22	-0.17
chrV	570176	570221	+	-0.23	-0.06	0.57	0.41	0.49	0.58	-0.11	0.13
chrVI	238795	238854	+	-0.50	-0.07	-0.19	-0.45	-0.27	0.06	-0.37	-0.18
chrIII	264120	264164	+	-0.04	0.13	-0.05	0.21	0.27	0.13	-0.11	-0.03
chrIII	300014	300073	+	-0.31	-0.20	0.20	-0.18	-0.22	0.24	-0.13	-0.13
chrXVI	496336	496394	+	-0.14	0.01	-0.09	-0.01	0.14	-0.10	0.08	0.03
chrI	23845	23904	+	-0.10	-0.20	0.00	-0.14	-0.13	-0.20	-0.35	-0.16
chrV	551079	551123	+	0.29	0.33	0.39	0.36	0.33	0.00	0.10	0.00
chrX	386879	386935	+	-0.08	-0.04	-0.52	-0.25	-0.12	-0.06	-0.32	-0.28
chrIII	236228	236274	+	0.20	0.13	0.98	0.23	0.14	0.65	1.95	1.21
chrIII	239923	239972	+	0.32	0.32	0.32	0.23	0.28	0.12	0.06	-0.14
chrIII	137285	137332	+	-0.53	-0.71	-0.46	-0.54	-0.78	-0.50	-0.82	-0.50
chrXII	141415	141474	+	0.03	0.20	-0.34	-0.04	-0.01	-0.13	-0.03	-0.15
chrXII	167815	167874	+	0.01	-0.04	0.04	0.08	0.04	-0.26	-0.10	-0.05
chrVII	33815	33859	+	-0.29	-0.15	0.25	0.32	0.17	0.32	0.58	0.47
chrXV	637592	637640	+	-0.32	-0.13	0.00	-0.13	-0.15	0.10	0.02	0.02
chrIII	45610	45660	+	-0.15	0.18	-0.31	0.04	0.16	-0.16	-0.11	-0.17
chrIV	481014	481073	+	0.09	0.08	0.00	0.11	0.12	0.00	0.12	0.05
chrXII	213178	213237	+	-0.06	-0.02	0.14	-0.04	-0.04	0.01	0.03	-0.01
chrIII	287717	287770	+	-0.10	0.07	0.30	-0.06	0.04	0.21	0.11	-0.19
chrIV	473613	473664	+	-0.01	-0.10	-0.13	-0.08	0.01	-0.12	-0.13	-0.03
chrIII	260014	260073	+	0.00	0.00	0.00	0.00	0.31	0.00	0.00	0.00
chrVII	1201	1260	+	0.00	0.00	0.00	0.50	0.00	0.00	0.00	0.00
chrIV	399268	399327	+	0.39	0.07	0.14	0.16	0.10	0.01	0.10	0.25
chrIII	146984	147043	+	-0.04	-0.30	-0.24	-0.38	-0.40	-0.32	-0.14	-0.14
chrIII	55405	55454	+	-0.19	-0.26	-0.23	-0.07	0.10	-0.52	-0.08	0.14
chrXV	652487	652544	+	0.16	0.16	0.13	0.29	0.28	-0.01	0.15	0.12
chrXVI	692137	692196	+	0.08	0.01	0.14	0.05	-0.02	0.03	-0.18	-0.08
chrX	376279	376338	+	0.69	0.35	0.39	0.32	0.28	0.36	0.09	0.01
chrV	298529	298588	+	-0.48	-0.46	-0.68	-0.67	-0.71	-0.56	-0.74	-0.19
chrIX	375029	375088	+	-0.06	-0.03	-0.10	-0.05	-0.07	-0.10	0.03	-0.05
chrIII	231615	231674	+	-0.30	0.02	-0.53	-0.23	-0.11	-0.21	-0.85	-0.70
chrV	300229	300285	+	0.89	0.82	0.00	0.82	0.89	0.04	-0.10	-0.43
chrIV	469013	469072	+	0.17	-0.07	-0.20	0.04	0.09	-0.00	-0.34	-0.10
chrV	278129	278188	+	-0.04	0.38	-0.03	0.26	0.25	0.16	-0.01	0.12
chrXII	157015	157074	+	0.40	0.24	0.39	0.31	0.18	0.41	0.22	0.52
chrIII	65801	65860	+	0.15	-0.10	0.00	-0.36	-0.28	-0.96	-0.40	-0.16
chrIII	268020	268071	+	-0.89	-0.79	-1.48	-0.90	-1.29	-1.01	0.71	1.21
chrIV	367965	368011	+	-0.21	-0.19	0.60	-0.15	-0.22	0.07	0.38	0.34
chrXVI	680638	680685	+	0.19	0.21	-0.04	0.19	0.20	0.15	0.35	0.26
chrVII	26408	26454	+	0.26	0.38	0.18	0.34	0.27	0.23	0.52	0.45
chrXVI	486536	486595	+	-0.14	-0.31	-0.28	-0.13	-0.29	-0.17	-0.24	-0.57
chrXII	232692	232737	+	0.44	0.26	0.49	0.40	0.17	0.46	-0.04	0.02
chrVII	12001	12060	+	-0.11	-0.23	0.14	-0.21	-0.14	0.07	-0.67	-0.24
chrXII	235891	235936	+	0.17	0.28	-0.13	0.45	0.34	-0.02	0.30	0.30
chrVII	66710	66758	+	-0.59	-0.15	-0.13	-0.29	-0.25	-0.09	-0.60	-0.42
chrVI	81993	82052	+	-1.36	-1.31	-0.61	-1.14	-1.35	-1.08	-0.73	-0.23
chrVI	181895	181954	+	0.13	0.09	0.08	0.09	0.03	-0.07	0.51	0.48
chrV	549368	549412	+	-0.47	-0.36	-0.25	-0.26	-0.16	-0.16	-0.73	0.17
chrVI	223405	223454	+	0.90	1.00	0.52	1.02	1.09	0.52	0.11	-0.32
chrI	31450	31504	+	-0.05	-0.11	0.61	0.30	0.26	0.58	1.18	0.86
chrVI	198797	198854	+	-0.40	-0.30	-0.62	-0.19	-0.11	-1.18	-0.12	0.25
chrXVI	464838	464887	+	-0.01	-0.02	-0.07	-0.06	0.08	0.05	-0.09	-0.04
chrI	43149	43193	+	-0.27	-0.13	-0.17	-0.37	-0.28	-0.04	-0.45	-0.25
chrXVI	449837	449896	+	-0.07	-0.04	0.07	-0.11	-0.18	0.06	0.70	0.91
chrIII	219717	219769	+	-0.16	-0.07	-0.00	-0.01	0.08	-0.14	-0.23	-0.07
chrVI	65593	65652	+	-0.17	-0.10	0.07	-0.12	-0.09	-0.05	-0.38	-0.23
chrI	35558	35604	+	-0.07	-0.03	0.47	0.01	-0.00	0.47	0.23	0.18
chrXII	157515	157574	+	0.21	0.23	-0.05	0.15	0.29	0.17	-0.58	-0.31
chrXIV	209373	209418	+	0.14	0.19	0.04	-0.01	0.05	0.04	0.05	0.07
chrI	22644	22697	+	-0.01	-0.12	-0.13	-0.20	-0.18	-0.23	-0.01	-0.17
chrIII	150084	150143	+	0.00	0.00	0.00	0.00	0.00	0.00	0.00	0.00
chrIII	51901	51945	+	-0.23	-0.30	0.33	-0.11	-0.21	0.26	0.28	0.42
chrXVI	414539	414590	+	-0.22	-0.28	-0.40	-0.09	0.09	0.00	-0.18	0.00
chrX	357079	357123	+	-0.31	-0.50	-0.37	-0.18	-0.14	-0.38	-0.45	-0.29
chrVII	5001	5045	+	0.19	-0.02	1.37	0.24	0.47	1.27	2.27	1.37
chrVII	74209	74261	+	0.26	0.07	0.05	0.08	0.04	-0.03	-0.22	-0.06
chrIV	325065	325124	+	0.32	0.33	0.08	0.36	0.30	0.08	0.35	0.10
chrIV	381668	381727	+	0.03	-0.19	0.28	-0.14	-0.15	0.10	-0.17	-0.43
chrIV	361065	361124	+	-0.26	-0.10	-0.04	-0.34	-0.25	0.02	-0.19	-0.11
chrV	556965	557019	+	-0.39	-0.09	-0.05	-0.32	-0.19	-0.02	0.05	-0.06
chrXIV	566541	566598	-	-0.17	-0.20	0.04	-0.13	-0.41	-0.03	-0.28	-0.32
chrIII	251120	251173	+	0.27	0.33	0.19	0.34	0.34	0.26	0.16	0.16
chrXVI	481237	481296	+	0.66	0.46	0.71	0.29	0.42	0.30	0.67	0.07
chrVI	190795	190854	+	-0.40	-0.48	-0.22	-0.28	-0.25	-0.23	-0.11	-0.26
chrXVI	560437	560496	+	0.92	0.66	0.54	0.65	0.54	0.46	-0.26	-0.24
chrIV	1228682	1228736	+	0.18	0.15	0.24	0.03	0.04	0.23	-0.34	-0.14
chrIX	345730	345774	+	0.15	-0.12	-0.20	0.09	0.02	0.14	-0.12	-0.35
chrIII	12421	12480	+	0.21	0.28	0.16	0.09	0.14	0.04	0.25	0.03
chrVI	264596	264655	+	-0.53	-0.38	-0.01	-0.19	-0.04	-0.20	0.08	0.38
chrX	475008	475059	-	0.45	0.47	0.18	0.44	0.51	0.38	0.48	0.40
chrXVI	519238	519291	+	-0.18	-0.12	-0.45	-0.19	-0.16	-0.24	0.17	0.29
chrII	512006	512065	+	-0.13	0.05	0.08	-0.09	-0.04	0.04	-0.17	-0.10
chrXI	528366	528410	+	-0.25	-0.14	0.01	-0.10	-0.05	-0.15	0.03	-0.00
chrII	477407	477464	+	0.76	0.35	0.22	0.61	0.37	0.34	-0.21	0.12
chrXVI	490837	490885	+	-0.01	0.16	-0.12	0.02	0.01	-0.10	0.10	-0.03
chrIV	1238281	1238340	+	0.81	0.63	0.55	0.49	0.44	0.47	0.77	0.67
chrX	362785	362834	+	-0.03	-0.07	0.16	0.15	0.17	0.15	0.01	0.13
chrXVI	713436	713493	+	-0.47	-0.55	-0.12	-0.23	-0.32	-0.27	-0.51	-0.29
chrXII	390955	391014	+	0.19	0.06	1.33	0.12	0.05	0.61	0.42	0.38
chrIV	388076	388125	+	0.04	0.04	-0.04	0.05	0.07	-0.24	-0.21	0.07
chrIII	128384	128443	+	0.07	-0.03	-0.46	-0.04	-0.00	-0.29	-0.26	-0.15
chrX	369486	369538	+	0.11	0.21	-0.24	0.10	0.11	-0.13	0.00	-0.07
chrX	360686	360731	+	-0.75	-0.49	-0.29	-0.49	-0.44	-0.12	-0.59	-0.55
chrXV	607187	607244	+	0.24	0.20	0.22	0.26	0.29	0.32	0.54	0.33
chrXII	143218	143272	+	0.33	0.12	0.00	0.19	0.20	-0.04	-0.23	-0.24
chrXVI	713245	713295	+	-0.28	-0.14	-0.09	-0.21	-0.30	-0.13	-0.40	-0.54
chrIV	446213	446272	+	0.30	0.23	-0.29	0.24	0.26	-0.04	-0.21	-0.19
chrIX	374741	374786	+	0.04	0.16	0.07	0.10	0.16	0.19	-0.25	0.03
chrV	569969	570017	+	-0.58	-0.03	0.31	0.20	0.16	0.28	-0.83	0.02
chrXII	165515	165574	+	0.32	0.17	0.00	0.31	0.33	0.00	0.27	0.06
chrVII	38104	38159	+	-0.27	-0.16	0.13	-0.09	-0.03	0.06	0.41	0.15
chrIII	57704	57752	+	0.25	0.29	0.04	0.30	0.32	0.05	-0.22	-0.30
chrXVI	683637	683696	+	-0.09	-0.07	0.08	-0.24	-0.15	-0.05	0.06	-0.21
chrII	498506	498565	+	0.08	0.12	0.46	0.14	0.10	0.19	0.17	-0.01
chrXII	163216	163271	+	0.00	0.07	0.18	0.03	0.02	0.07	0.34	0.28
chrXV	641491	641543	+	0.02	0.08	-0.08	0.03	0.07	0.03	0.02	0.03
chrVI	74694	74752	+	-0.28	-0.60	-0.31	-0.51	-0.63	-0.43	-0.14	-0.05
chrXII	141215	141270	+	-0.05	-0.02	-0.25	-0.01	-0.03	-0.39	-0.50	-0.24
chrI	29445	29504	+	0.36	0.26	0.35	-0.04	-0.00	0.41	0.01	0.10
chrVI	256502	256550	+	0.09	0.01	0.19	0.03	0.10	0.43	0.01	1.24
chrIII	295214	295273	+	0.19	-0.08	-0.25	-0.16	-0.17	-0.31	-0.10	-0.02
chrIII	294115	294168	+	0.26	0.14	0.04	0.06	0.11	0.15	0.59	0.48
chrXIV	94630	94689	+	0.09	0.22	0.25	0.08	0.12	0.22	0.04	-0.22
chrIII	125684	125743	+	-0.16	-0.39	0.06	-0.24	-0.08	-0.18	0.01	-0.03
chrIV	379671	379722	+	0.21	0.29	0.29	0.27	0.23	0.12	0.10	0.23
chrV	532165	532224	+	-0.09	-0.01	0.12	-0.00	0.08	0.14	-0.09	-0.05
chrII	522706	522765	+	0.39	0.43	0.24	0.23	0.34	0.38	0.24	0.21
chrIV	316167	316224	+	-0.47	-0.16	0.08	-0.37	-0.33	-0.08	-0.23	-0.22
chrXV	632785	632844	+	-0.01	-0.00	0.06	-0.08	0.02	-0.05	0.04	-0.01
chrI	19143	19202	+	-0.10	-0.23	-0.45	-0.34	-0.24	-0.67	-0.32	-0.18
chrXVI	484336	484384	+	0.53	0.33	0.25	0.32	0.34	0.07	0.12	0.45
chrIV	479214	479273	+	-0.01	0.10	-0.01	0.04	-0.01	0.06	-0.17	-0.26
chrXVI	567338	567396	+	-0.02	-0.33	0.00	-0.12	-0.21	0.02	-0.02	-0.04
chrIII	294314	294373	+	-0.02	-0.22	-0.00	-0.15	-0.16	-0.26	0.03	0.42
chrIII	148184	148243	+	0.64	0.41	0.20	0.33	0.32	-0.01	1.01	0.70
chrVIII	87656	87715	-	-0.02	-0.14	-0.05	0.05	0.04	-0.14	0.05	0.02
chrIII	36401	36460	+	-0.21	-0.15	-0.44	0.06	0.10	-0.38	-0.42	-0.18
chrV	277240	277288	+	0.30	0.41	0.19	0.42	0.47	0.17	0.02	0.02
chrXVI	707243	707295	+	0.02	0.12	-0.03	0.03	0.07	-0.03	-0.28	-0.12
chrXVI	496736	496795	+	-0.04	0.06	0.23	0.10	0.11	-0.04	0.11	0.11
chrXV	666390	666444	+	-0.16	-0.07	-0.15	-0.58	-0.09	-0.16	-0.10	-0.49
chrVII	69715	69760	+	-0.10	-0.22	-0.17	-0.26	-0.21	-0.04	-0.40	-0.53
chrXIV	108330	108389	+	-0.38	-0.36	-0.06	-0.19	-0.26	-0.24	-0.16	0.23
chrIX	361341	361385	+	0.09	0.28	0.10	0.11	0.06	0.26	0.40	0.19
chrVII	87403	87462	+	0.16	0.03	0.00	0.06	-0.02	0.00	-0.03	0.07
chrXV	679487	679533	+	-0.00	0.02	0.00	-0.03	-0.04	-0.04	-0.16	-0.09
chrXI	497252	497310	+	-0.05	0.05	-0.02	0.01	0.02	0.04	-0.32	-0.23
chrII	475307	475351	+	-0.44	-0.41	-0.27	-0.23	-0.16	-0.25	-0.17	-0.20
chrXIV	211459	211518	+	0.40	0.30	0.42	0.23	0.27	0.20	0.20	0.18
chrXII	366855	366912	+	-0.21	-0.15	-0.15	-0.17	-0.12	-0.18	-0.07	0.07
chrV	547572	547623	+	-0.11	-0.26	-0.14	-0.07	-0.04	-0.15	0.24	0.23
chrXVI	682338	682390	+	0.10	-0.04	0.32	0.11	0.03	0.17	0.05	-0.02
chrVI	259996	260055	+	0.07	0.16	-0.28	-0.10	-0.04	0.09	0.32	-0.13
chrVI	267696	267755	+	-0.44	-0.29	-0.09	-0.32	-0.25	-0.09	0.01	-0.25
chrIII	72706	72759	+	-0.48	-0.64	0.00	-0.51	-0.58	-0.55	0.47	0.82
chrX	356193	356238	+	-0.13	-0.23	-0.22	-0.15	-0.09	-0.20	-0.09	-0.07
chrXV	620794	620844	+	0.24	0.29	-0.18	0.23	0.35	0.05	0.03	0.19
chrX	368179	368238	+	-0.13	-0.15	-0.04	-0.09	-0.01	-0.05	-0.51	-0.59
chrIII	120784	120843	+	1.21	0.76	0.01	0.71	0.40	0.06	0.72	0.02
chrIV	1227381	1227440	+	-0.25	-0.32	0.00	-0.16	-0.26	-0.14	0.06	0.14
chrIII	269616	269672	+	-1.16	-1.01	-0.54	-0.97	-1.53	-0.67	0.79	1.30
chrX	382583	382635	+	0.46	0.47	1.12	0.33	0.32	1.06	0.41	0.34
chrVII	16801	16860	+	-0.01	0.01	0.14	-0.28	-0.18	0.19	-0.23	-0.07
chrIII	221415	221474	+	0.14	0.05	0.62	0.05	0.09	0.35	0.52	0.06
chrXVI	573741	573793	+	0.08	-0.02	-0.04	-0.07	0.00	0.02	0.10	0.11
chrVII	65202	65261	+	0.03	-0.22	0.20	-0.05	-0.11	-0.03	-0.87	-0.12
chrIII	33603	33659	+	0.54	0.47	0.34	0.49	-0.59	0.14	0.23	0.19
chrVI	248496	248555	+	-0.47	-0.13	-0.07	-0.37	-0.36	-0.18	-0.39	-0.35
chrIII	220621	220665	+	-0.06	0.03	0.03	0.05	0.01	-0.06	-0.09	-0.26
chrIII	287517	287570	+	-0.37	-0.29	0.01	-0.14	-0.09	-0.22	-0.09	-0.45
chrXIV	75530	75589	+	-0.14	0.12	0.04	-0.10	-0.05	0.01	-0.04	-0.11
chrIII	302317	302365	+	-0.12	-0.02	0.09	-0.41	-0.12	0.08	0.26	0.29
chrIV	362071	362115	+	-0.30	-0.07	0.20	0.10	0.07	0.52	-0.28	-0.37
chrI	10945	11004	+	0.23	0.24	0.23	0.14	0.22	0.10	0.30	0.19
chrXI	500051	500110	+	-0.10	-0.50	-0.48	-0.23	-0.29	-0.09	-0.15	-0.26
chrIV	403970	404027	+	0.16	0.14	0.18	0.13	0.12	0.26	-0.10	0.01
chrII	512906	512965	+	-0.12	-0.42	0.00	-0.39	-0.41	-0.05	-0.10	0.04
chrIX	367829	367885	+	0.07	0.06	-0.03	0.22	0.26	0.10	0.33	0.20
chrIX	340235	340279	+	0.37	0.48	0.36	0.46	0.55	0.27	0.45	0.23
chrV	533371	533423	+	-0.34	-0.38	0.48	-0.19	-0.10	-0.14	0.78	0.05
chrIII	315114	315173	+	-0.43	-0.38	-0.15	-0.38	-0.26	-0.23	-0.01	-0.03
chrVI	213198	213248	+	-0.24	-0.04	0.02	-0.03	-0.07	0.10	-0.22	-0.02
chrIII	116891	116940	+	0.56	0.50	0.34	0.34	0.42	0.41	0.62	0.42
chrII	520806	520865	+	0.25	0.33	0.34	0.36	0.36	0.36	0.42	0.01
chrII	499606	499665	+	0.41	0.37	0.33	0.28	0.33	0.25	0.86	0.15
chrIV	311665	311713	+	-0.08	0.05	0.11	-0.03	0.00	0.06	0.32	0.14
chrIII	232615	232674	+	0.12	-0.08	0.62	0.30	0.09	0.57	1.10	0.46
chrV	557067	557124	+	-0.17	-0.00	-0.13	-0.18	-0.03	-0.01	-0.02	0.01
chrII	524306	524365	+	0.21	0.18	0.49	0.05	0.16	0.17	0.24	0.24
chrXII	392264	392314	+	0.07	0.06	0.25	-0.03	-0.00	0.11	0.47	0.18
chrIII	241415	241461	+	0.07	-0.07	-0.26	0.05	0.13	-0.36	-0.03	-0.28
chrXII	164718	164774	+	-0.19	-0.32	-1.08	-0.12	-0.32	-0.45	-0.19	-0.24
chrXV	612285	612339	+	-0.06	-0.09	-0.18	-0.00	0.09	-0.06	-0.13	-0.15
chrIV	429913	429969	+	-0.16	-0.13	-0.50	-0.08	0.05	0.00	-0.27	-0.07
chrVI	249506	249550	+	-0.12	-0.15	-0.11	-0.07	0.06	0.05	0.00	0.03
chrXVI	710147	710193	+	0.13	0.14	1.33	0.10	0.11	1.12	0.14	-0.06
chrVI	53701	53750	+	0.48	0.53	0.58	0.45	0.48	0.46	0.42	0.66
chrIX	349540	349584	+	0.05	-0.04	0.00	0.09	0.02	-0.02	-0.17	-0.13
chrVII	69302	69356	+	0.28	0.34	0.72	0.23	0.31	0.45	0.58	0.13
chrXVI	532237	532296	+	-0.06	0.16	-0.12	0.06	0.20	-0.00	-0.42	-0.01
chrXI	509157	509210	+	-0.06	0.06	-0.07	0.14	0.14	-0.10	0.01	-0.12
chrXV	633290	633341	+	-0.21	-0.01	0.17	-0.01	0.04	0.02	0.13	-0.04
chrIV	394568	394627	+	-0.42	-0.24	-0.23	-0.09	-0.12	-0.23	-0.54	-0.17
chrIV	397968	398018	+	0.08	-0.02	-0.12	0.14	0.04	-0.11	-0.03	-0.17
chrV	306333	306387	+	0.59	0.48	0.05	0.44	0.35	0.21	-0.10	-0.24
chrXVI	469937	469996	+	0.30	0.26	0.11	0.14	0.28	0.03	-0.05	-0.18
chrXVI	428838	428888	+	0.08	0.09	0.14	0.10	0.11	0.10	0.01	-0.14
chrIII	10501	10557	+	-0.02	-0.18	-0.21	-0.06	0.03	-0.15	0.04	0.10
chrXII	141124	141169	+	0.24	0.15	-0.45	0.17	0.14	0.12	-0.34	-0.33
chrXVI	434739	434792	+	-0.18	-0.03	-0.03	-0.13	-0.22	-0.18	-0.32	-0.40
chrXII	221278	221337	+	0.16	0.07	-0.01	-0.04	-0.17	-0.20	0.45	0.21
chrIV	383881	383925	+	-0.33	-0.22	-0.03	0.01	0.26	0.42	0.36	0.75
chrXII	166618	166664	+	0.17	0.30	-0.14	0.34	0.34	0.11	-0.04	-0.13
chrVI	217195	217254	+	-0.00	-0.21	-0.30	-0.00	0.02	0.00	-0.18	0.00
chrXVI	679537	679596	+	0.33	0.22	0.34	0.15	0.01	0.15	0.36	0.31
chrII	503109	503153	+	0.29	0.33	0.27	0.28	0.25	0.24	0.67	0.31
chrXI	505152	505207	+	-0.02	0.05	0.50	-0.04	0.02	0.54	0.44	0.61
chrIII	242514	242573	+	0.23	0.13	0.21	0.16	0.01	0.36	0.67	0.05
chrVI	210197	210254	+	0.01	-0.38	-0.46	-0.14	-0.32	-0.19	-0.45	-0.67
chrIV	332764	332823	+	1.20	0.98	0.11	0.85	0.88	0.60	1.05	0.35
chrIII	48307	48358	+	-0.09	-0.06	0.77	0.00	0.05	0.24	0.35	-0.05
chrVII	20203	20260	+	-1.00	-1.00	-0.89	-0.96	-1.58	-0.73	-0.52	-0.62
chrVII	88312	88357	+	0.10	0.22	0.34	0.10	0.16	0.26	0.38	0.14
chrVI	210795	210854	+	0.06	0.02	-0.16	0.14	0.10	-0.08	-0.67	-0.26
chrXV	680095	680142	+	-0.33	-0.08	-0.01	-0.19	-0.15	-0.18	0.39	0.35
chrXIV	82430	82489	+	0.38	0.26	0.25	0.14	0.15	0.17	0.25	0.39
chrXIV	103535	103586	+	-0.20	-0.01	-0.20	-0.35	-0.15	-0.17	-0.16	0.01
chrXVI	534849	534893	+	-0.21	-0.21	-0.17	-0.17	-0.30	0.07	-0.28	0.02
chrXII	382460	382514	+	0.41	0.45	0.06	0.39	0.38	0.36	0.20	0.24
chrIX	361436	361486	+	-0.33	-0.22	-0.11	-0.03	-0.09	-0.17	-0.10	-0.38
chrVII	54705	54758	+	-0.27	-0.40	0.12	-0.27	-0.21	-0.40	-0.34	-0.27
chrIV	1253181	1253240	+	-0.24	-0.21	-0.94	-0.17	-0.17	-0.24	-0.15	-0.17
chrIV	403568	403627	+	0.35	0.12	0.00	0.22	0.17	0.14	0.32	-0.01
chrIII	271622	271672	+	-1.13	-1.00	-0.42	-0.98	-1.24	-0.66	0.55	0.83
chrXI	497150	497208	+	-0.46	-0.20	-0.19	-0.19	-0.17	-0.00	-0.61	-0.50
chrIII	243314	243373	+	-0.18	-0.18	-0.17	-0.12	-0.10	-0.30	-0.28	-0.28
chrIX	375229	375288	+	0.09	0.06	0.19	0.05	0.02	0.16	0.31	0.08
chrIX	352330	352386	+	0.35	0.34	0.12	0.28	0.31	0.02	0.22	0.10
chrVII	80804	80861	+	-0.01	0.07	0.26	0.01	0.04	0.12	-0.07	0.13
chrV	542770	542824	+	0.28	0.27	-0.07	0.25	0.29	0.30	0.26	0.32
chrXI	503251	503310	+	0.04	-0.15	0.00	-0.04	0.02	0.01	0.37	-0.15
chrIX	366429	366488	+	-0.09	0.05	-0.00	0.11	0.03	0.20	-0.11	-0.05
chrVI	83193	83252	+	-0.29	-0.15	0.19	-0.11	-0.12	0.14	0.97	1.32
chrIX	341237	341288	+	-0.14	0.19	-0.16	0.12	0.20	-0.30	0.16	-0.24
chrXV	674687	674734	+	-0.47	-0.06	0.07	-0.24	-0.09	-0.16	-0.01	0.26
chrXVI	420737	420796	+	-0.07	-0.35	-0.23	-0.22	-0.23	-0.16	-0.30	-0.34
chrXI	499951	500010	+	0.05	-0.06	-0.05	-0.02	-0.03	-0.23	-0.18	-0.16
chrVI	209996	210041	+	0.41	0.31	0.30	0.32	0.28	0.37	0.25	0.20
chrI	165336	165392	+	-0.38	-0.33	-0.28	-0.27	-0.23	-0.02	-0.11	-0.01
chrVII	39902	39951	+	-0.27	-0.10	0.05	-0.05	0.12	0.00	-0.16	-0.25
chrIII	147484	147543	+	-0.52	-0.41	-0.38	-0.38	-0.46	-0.35	-0.23	-0.31
chrXV	634085	634144	+	0.09	0.02	0.16	0.05	-0.06	0.17	0.09	0.10
chrX	379979	380029	+	0.18	0.16	-0.23	0.18	0.26	0.17	-0.29	0.01
chrIII	208217	208273	+	0.06	0.03	-0.14	-0.08	-0.08	0.06	-0.35	-0.43
chrXVI	562337	562396	+	-0.67	-0.43	-0.21	-0.34	-0.41	-0.30	-0.10	-0.21
chrIV	378768	378827	+	0.35	0.26	0.08	0.28	0.21	0.14	-0.12	-0.46
chrII	498107	498159	+	-0.34	0.06	-0.15	-0.07	-0.01	-0.05	-0.17	-0.22
chrIII	285614	285673	+	-0.30	-0.05	-0.17	-0.24	-0.16	-0.21	-0.19	-0.23
chrXIV	81540	81588	+	0.21	0.18	0.33	0.17	0.22	0.41	0.32	0.07
chrXIV	89030	89089	+	0.87	0.89	0.00	0.93	0.92	0.48	-0.08	-0.45
chrVII	80403	80462	+	-0.03	0.09	-0.13	-0.12	-0.10	0.10	0.05	-0.23
chrXV	631293	631339	+	-0.44	-0.35	0.14	-0.25	-0.17	-0.22	0.05	-0.01
chrVI	186595	186654	+	0.04	0.05	-0.55	0.08	0.11	-0.06	-0.20	-0.19
chrI	19643	19702	+	-0.46	-0.41	-0.37	-0.24	-0.19	-0.37	-0.39	-0.13
chrIV	475615	475668	+	0.04	0.09	0.03	0.00	-0.08	-0.05	-0.10	-0.29
chrII	469606	469665	+	0.60	0.38	-0.81	0.07	-0.04	-0.09	-0.07	-0.71
chrXV	646296	646344	+	-0.10	0.24	-0.00	-0.01	0.14	0.04	0.16	-0.01
chrV	551865	551924	+	-0.10	-0.10	-0.15	-0.14	-0.07	-0.08	-0.22	-0.22
chrVI	196599	196649	+	-0.33	-0.29	-0.31	-0.27	-0.19	-0.43	-0.59	-0.13
chrIV	365373	365422	+	-0.54	-0.48	-0.36	-0.43	-0.37	-0.24	-0.38	-0.51
chrXIV	187874	187918	+	-0.68	-0.25	0.14	-0.40	-0.36	-0.13	-1.12	-0.26
chrXVI	462337	462396	+	0.29	0.17	0.42	0.24	0.11	0.38	0.60	0.42
chrXVI	421837	421896	+	-0.05	-0.02	-0.06	-0.07	-0.11	0.08	0.07	-0.18
chrXV	633685	633744	+	-0.88	-0.92	-0.48	-0.57	-0.64	0.00	-0.49	0.00
chrIV	1234881	1234940	+	-0.63	-0.56	0.02	-0.41	-0.44	-0.30	-0.31	-0.21
chrIII	143784	143843	+	0.33	0.33	0.27	0.30	0.23	0.15	0.43	0.07
chrXII	138724	138768	+	0.28	0.38	0.47	0.27	0.36	0.29	0.86	0.61
chrV	276429	276488	+	-0.11	-0.17	-0.23	-0.14	-0.09	-0.01	-0.22	-0.41
chrIV	397268	397327	+	0.17	0.05	-0.11	0.13	0.11	-0.13	-0.07	0.06
chrII	482217	482265	+	0.29	0.32	0.18	0.19	0.41	0.22	-0.12	-0.05
chrXI	659347	659392	-	0.05	0.05	-0.27	-0.06	0.06	-0.08	-0.10	0.15
chrIII	125884	125943	+	-0.05	-0.17	0.00	-0.18	-0.21	0.00	-0.12	-0.13
chrIV	366165	366220	+	-0.56	-0.67	-0.40	-0.40	-0.57	-0.21	-0.69	-0.15
chrXV	661585	661644	+	-0.36	-0.51	-0.24	-0.34	-0.33	-0.28	-0.59	-0.50
chrIII	225515	225574	+	0.07	0.06	0.14	0.10	0.06	-0.02	-0.29	0.01
chrXIV	184259	184318	+	-0.20	-0.33	-0.44	-0.14	-0.12	-0.33	-0.24	-0.34
chrXII	370658	370704	+	-0.31	-0.47	-0.35	-0.21	-0.73	-0.51	-0.43	-0.13
chrXI	526154	526198	+	0.02	0.14	-0.02	-0.01	0.03	-0.09	-0.28	-0.27
chrXVI	569538	569583	+	0.17	0.28	-0.01	0.10	0.14	0.07	0.05	-0.14
chrVI	219395	219454	+	-0.04	-0.25	-0.23	-0.14	-0.04	-0.17	-0.16	-0.20
chrX	364379	364438	+	0.32	0.20	0.13	0.27	0.27	0.23	0.47	0.23
chrIII	279615	279668	+	-0.38	-0.29	-0.09	-0.26	-0.17	-0.07	-0.07	-0.03
chrXII	389969	390013	+	-0.25	-0.14	-0.04	-0.36	-0.22	0.03	-0.15	0.16
chrIV	351365	351424	+	-0.38	-0.34	-0.13	-0.33	-0.30	0.00	-0.75	-0.14
chrIV	311566	311618	+	-0.20	-0.12	0.04	-0.01	0.00	-0.08	0.16	-0.02
chrXV	605585	605644	+	-0.04	0.04	-0.18	-0.01	0.19	-0.00	-0.51	-0.34
chrXIV	106930	106989	+	-0.20	-0.38	0.04	-0.10	-0.14	-0.04	-0.24	-0.02
chrIII	11001	11060	+	0.24	0.20	-0.07	0.14	0.18	0.15	0.13	0.37
chrXV	613785	613844	+	-0.44	-0.29	-0.06	-0.36	-0.24	-0.29	-0.69	-0.56
chrXVI	398237	398296	+	0.45	0.23	0.16	0.39	0.25	0.30	0.27	0.04
chrIV	1220881	1220940	+	0.27	0.26	0.42	0.38	0.20	0.50	0.85	0.79
chrX	361393	361437	+	-0.29	0.00	0.25	0.58	0.53	0.08	0.25	0.36
chrXIV	207659	207718	+	0.11	0.17	0.12	-0.04	-0.03	0.21	0.30	-0.02
chrXII	152315	152374	+	0.13	-0.20	-0.37	0.01	-0.04	-0.10	-0.14	-0.13
chrXIV	191659	191718	+	-0.60	-0.35	-0.05	-0.49	-0.26	-0.24	-0.34	-0.19
chrIII	64601	64660	+	-1.31	-0.53	0.00	-1.61	0.04	0.00	-1.09	-0.76
chrII	489421	489465	+	0.01	0.03	0.10	0.15	0.07	0.05	-0.13	0.01
chrXVI	572137	572196	+	0.63	0.55	0.15	0.41	0.36	0.33	0.01	-0.03
chrXVI	429938	429992	+	0.26	0.21	0.07	0.20	0.27	0.06	-0.37	-0.23
chrIV	1252081	1252140	+	-0.08	-0.17	0.16	0.02	-0.28	0.08	-0.35	0.11
chrXVI	410746	410792	+	-0.09	0.13	0.24	-0.13	-0.08	0.23	0.28	0.17
chrVII	52401	52460	+	0.35	0.21	-0.01	0.35	0.19	-0.01	0.40	0.16
chrIII	210930	210974	+	0.20	0.28	0.26	0.28	0.31	0.12	0.03	-0.13
chrXV	620285	620344	+	-0.24	-0.12	-0.26	0.01	-0.00	-0.07	0.10	0.25
chrXV	663985	664044	+	0.37	0.27	0.28	0.25	0.40	0.08	0.03	-0.00
chrIII	210426	210470	+	0.20	0.38	0.33	0.22	0.28	0.39	0.28	-0.11
chrVI	76793	76852	+	-0.53	-0.45	0.16	-0.29	-0.37	0.21	-0.48	-0.14
chrXVI	506436	506495	+	-0.34	-0.31	-0.16	-0.31	-0.27	-0.35	-0.40	-0.15
chrXII	371555	371614	+	0.26	0.07	-0.26	0.22	0.08	-0.04	0.23	0.11
chrV	546768	546823	+	-0.49	-0.53	-0.43	-0.35	-0.40	-0.12	-0.77	-0.46
chrXV	621287	621335	+	0.23	0.22	-0.09	0.23	0.31	0.03	-0.24	0.10
chrIV	330764	330816	+	0.18	0.12	-0.09	0.27	0.11	-0.14	-0.23	0.10
chrIV	441814	441865	+	0.36	0.40	0.27	0.52	0.47	0.52	-0.01	0.24
chrXII	367855	367914	+	0.00	-0.36	0.00	-0.20	-0.18	-0.74	-0.11	0.14
chrX	373979	374038	+	0.36	0.29	0.02	0.08	0.08	-0.15	-0.07	0.07
chrXV	661293	661342	+	-0.42	-0.36	-0.16	-0.33	-0.20	-0.20	-0.42	-0.22
chrIV	460513	460572	+	0.42	0.46	0.28	0.49	0.50	0.19	0.56	0.37
chrXII	213478	213537	+	0.12	0.03	-0.16	0.00	-0.02	-0.10	0.17	0.17
chrXVI	522137	522193	+	0.08	0.04	-0.02	0.00	0.04	0.22	0.25	0.10
chrXVI	399337	399396	+	0.18	-0.01	0.09	0.13	0.10	-0.12	-0.18	-0.22
chrXI	498651	498707	+	0.25	0.27	0.13	0.04	0.16	0.25	0.18	0.12
chrIV	324465	324524	+	0.67	0.67	0.53	0.61	0.54	0.53	0.57	0.00
chrIII	241121	241172	+	0.29	0.33	0.01	0.20	0.26	-0.06	-0.25	-0.03
chrI	21944	22003	+	-0.05	-0.29	0.00	-0.25	-0.26	-0.26	-0.10	-0.18
chrIX	371329	371387	+	-0.33	-0.26	-0.14	-0.26	-0.28	-0.19	-0.19	-0.14
chrV	266328	266387	+	0.64	0.47	0.00	0.54	0.40	0.27	-0.18	-0.05
chrXV	575651	575695	+	0.31	0.34	-0.06	0.33	0.47	0.03	-0.43	-0.30
chrI	51046	51101	+	-0.10	0.11	0.18	0.11	0.17	0.06	-0.04	0.01
chrIV	450414	450472	+	-0.16	-0.12	-0.03	-0.13	0.01	-0.12	0.40	0.26
chrVI	54992	55051	+	0.07	-0.24	0.11	-0.01	-0.13	0.12	0.27	0.33
chrXVI	466247	466294	+	-0.20	-0.12	0.32	-0.05	-0.05	0.10	0.34	0.29
chrXII	137916	137966	+	0.56	0.56	0.12	0.46	0.51	0.64	0.60	0.32
chrIII	7404	7454	+	-0.04	0.09	0.11	0.02	-0.01	0.24	0.64	0.42
chrXV	630385	630444	+	-0.59	-0.35	-0.48	-0.40	-0.22	-0.33	-0.69	-0.53
chrXVI	405848	405896	+	0.93	0.82	0.27	0.69	0.71	0.29	-0.13	-0.50
chrVII	14101	14160	+	-0.55	-0.60	-0.19	-0.55	-0.54	-0.28	-0.52	-0.59
chrIX	341130	341183	+	0.17	0.18	-0.14	0.25	0.27	0.06	0.58	0.35
chrII	480110	480164	+	0.17	0.14	0.08	0.13	0.09	0.02	-0.20	0.17
chrXIV	200659	200718	+	-0.69	-0.47	-0.16	-0.52	-0.47	-0.32	-0.54	-0.33
chrX	362382	362435	+	-0.41	-0.25	-0.47	-0.18	-0.16	-0.21	-0.27	-0.30
chrI	44946	45005	+	-0.51	-0.30	0.05	-0.32	-0.27	-0.09	0.02	0.13
chrXVI	552146	552196	+	-0.07	0.21	0.11	0.13	0.06	0.15	-0.21	-0.08
chrXV	651885	651944	+	0.52	0.41	-0.24	-0.00	0.07	0.12	0.03	0.15
chrXIV	112330	112389	+	-0.38	-0.36	-0.12	-0.28	-0.40	-0.32	1.45	1.60
chrIV	400373	400420	+	0.03	-0.07	-0.02	0.08	0.19	-0.10	0.13	-0.31
chrI	28045	28103	+	0.36	0.37	0.55	0.33	0.32	0.30	0.49	0.00
chrXVI	714436	714493	+	0.12	0.08	0.38	0.05	0.18	0.23	0.03	-0.05
chrVIII	87556	87615	-	0.08	0.01	0.49	0.01	0.06	-0.17	0.00	0.09
chrI	43348	43404	+	-0.64	-0.55	-0.35	-0.41	-0.40	-0.37	-0.47	-0.20
chrXI	510151	510210	+	-0.50	-0.50	-0.54	-0.41	-0.34	-0.46	-0.20	-0.39
chrVI	215597	215648	+	-0.14	0.06	0.00	0.04	-0.05	0.10	0.74	0.55
chrIV	367872	367923	+	-0.42	-0.30	-0.27	-0.09	-0.14	-0.11	-0.61	-0.18
chrXVI	491637	491691	+	0.23	0.12	0.25	0.33	0.07	0.54	0.34	0.21
chrI	37445	37504	+	0.07	0.11	0.25	0.14	0.15	0.20	0.05	0.11
chrXV	671685	671729	+	-0.37	-0.17	0.06	-0.05	-0.15	-0.17	0.19	0.01
chrVII	26005	26058	+	-0.23	-0.23	-0.09	-0.04	-0.04	-0.10	-0.58	-0.11
chrIII	40801	40860	+	-0.33	-0.07	-0.10	-0.21	-0.18	-0.28	-0.35	-0.17
chrXVI	474137	474196	+	-0.06	0.11	0.02	-0.19	-0.01	0.14	0.11	0.16
chrXVI	535037	535096	+	-0.27	-0.17	0.02	-0.11	-0.10	0.00	-0.52	-0.45
chrXVI	547843	547896	+	0.03	-0.01	0.07	0.11	0.09	0.04	0.23	0.07
chrIII	264820	264867	+	-0.23	-0.23	0.06	-0.05	0.04	0.00	-0.38	0.00
chrX	384783	384838	+	0.09	0.12	-0.27	0.11	0.19	-0.25	-0.17	-0.25
chrIII	77510	77554	+	0.45	0.36	0.68	0.53	0.50	0.59	-0.12	0.01
chrIII	80413	80460	+	-0.01	0.12	-0.05	0.10	0.07	-0.14	0.09	-0.20
chrIII	302614	302673	+	-0.46	-0.42	-0.33	-0.30	-0.26	-0.14	-0.12	0.18
chrXII	371455	371514	+	0.29	0.04	-0.89	0.08	0.01	-0.10	0.03	0.00
chrXI	531951	532010	+	-0.04	-0.01	-0.02	0.01	-0.11	-0.09	0.01	-0.04
chrXII	154922	154974	+	0.07	0.11	-0.24	0.25	0.40	-0.03	0.07	-0.12
chrIV	479314	479373	+	-0.23	-0.20	-0.03	-0.11	-0.15	-0.27	-0.13	-0.35
chrIII	33801	33849	+	0.61	0.63	0.00	0.52	0.61	0.00	0.43	0.25
chrIV	399069	399127	+	0.04	-0.18	-0.14	-0.12	-0.05	-0.17	-0.34	-0.38
chrIV	325165	325222	+	0.42	0.39	-0.04	0.47	0.45	0.06	0.35	0.19
chrIII	311318	311363	+	-0.31	-0.23	-0.23	-0.28	-0.15	-0.29	-0.18	-0.26
chrXIV	185360	185416	+	-0.10	0.22	0.03	0.15	0.20	0.17	-0.07	-0.12
chrVI	207795	207843	+	-0.07	-0.07	0.04	-0.10	-0.06	-0.21	-0.63	-0.23
chrIII	26010	26055	+	-0.27	-0.21	0.04	-0.18	-0.07	-0.24	-0.53	-0.30
chrVI	200695	200754	+	0.41	0.07	0.00	0.09	0.13	-0.31	-0.35	-0.13
chrXV	592585	592644	+	-0.23	-0.21	-0.47	-0.24	-0.14	-0.15	-0.34	-0.33
chrV	267230	267278	+	0.63	0.56	0.30	0.51	0.60	0.17	0.29	0.22
chrV	550066	550115	+	0.18	0.25	0.19	0.05	0.01	0.20	0.37	0.30
chrI	26854	26902	+	-0.16	-0.11	0.14	-0.09	0.05	0.19	0.40	-0.03
chrIV	450913	450972	+	-0.35	-0.27	-0.10	-0.16	-0.14	0.05	0.35	0.43
chrXV	636285	636344	+	-0.50	-0.41	-0.19	-0.35	-0.21	-0.27	-0.13	0.10
chrXVI	469743	469791	+	0.46	0.37	0.40	0.31	0.19	0.03	0.67	0.23
chrIII	73611	73655	+	-0.45	-0.19	-0.23	-0.36	-0.20	-0.35	0.56	1.20
chrIII	305214	305268	+	-0.58	-0.35	-0.56	-0.25	-0.19	-0.51	-0.70	-0.24
chrVII	34901	34960	+	-0.03	0.02	0.02	-0.27	-0.22	0.15	0.15	0.18
chrIV	309972	310024	+	0.79	0.83	0.27	0.78	0.70	0.14	-0.43	-0.43
chrIII	254214	254273	+	0.31	0.03	-0.86	0.22	-0.70	0.00	-0.69	0.00
chrXIV	116036	116080	+	-0.43	-0.42	-0.25	-0.28	-0.19	-0.26	-0.26	-0.10
chrV	290135	290180	+	0.20	0.07	0.06	0.06	0.16	0.00	-0.12	-0.03
chrXVI	491339	491386	+	0.26	0.08	0.49	0.18	0.11	0.28	-0.03	-0.15
chrXI	527054	527098	+	-0.35	-0.23	0.11	-0.11	-0.10	0.09	-0.26	-0.03
chrIII	234715	234774	+	-0.34	-0.33	-0.41	-0.22	-0.08	-0.30	-0.51	-0.39
chrXIV	71930	71989	+	0.08	0.06	-0.15	-0.07	-0.10	0.11	0.08	-0.30
chrX	362884	362928	+	0.14	0.05	0.07	0.31	0.25	0.22	0.31	0.07
chrV	534365	534424	+	-0.02	0.01	0.00	-0.04	0.13	-0.12	0.20	0.24
chrVI	219695	219744	+	-0.01	0.01	-0.16	0.07	0.08	-0.03	0.19	-0.32
chrXVI	706136	706193	+	-0.42	-0.45	-0.32	-0.32	-0.25	-0.24	-0.54	-0.71
chrIII	275425	275472	+	-0.22	0.02	-0.01	-0.10	-0.03	0.08	0.32	0.21
chrIV	1223781	1223840	+	-0.01	-0.08	0.00	-0.10	-0.05	0.00	0.05	-0.24
chrVII	48001	48055	+	-0.07	-0.21	0.00	-0.09	-0.14	-0.31	0.02	-0.13
chrXIV	102630	102689	+	0.44	0.34	0.20	0.22	0.23	0.04	0.23	0.33
chrII	481206	481265	+	0.37	0.09	0.00	0.26	0.13	0.07	-0.31	-0.09
chrVII	67504	67561	+	-0.21	-0.42	-0.37	-0.31	-0.38	-0.13	-0.77	-0.67
chrIII	257814	257873	+	-0.12	-0.39	0.00	-0.31	-0.25	-0.29	-0.17	-0.36
chrII	483608	483661	+	-0.44	-0.56	-0.50	-0.33	-0.49	-0.55	-0.46	-0.66
chrIII	246314	246373	+	0.01	-0.02	-0.20	0.07	-0.07	-0.04	-0.23	0.20
chrXII	392755	392814	+	0.40	0.28	0.29	0.35	0.29	0.31	0.55	0.47
chrXII	391055	391114	+	0.20	0.17	0.15	0.15	-0.03	0.07	0.27	0.30
chrV	448805	448849	-	0.06	-0.47	-0.52	0.08	0.18	-0.38	-0.38	-0.27
chrIV	482214	482273	+	0.64	0.45	0.38	0.45	0.38	0.32	0.54	0.39
chrV	278030	278074	+	0.05	0.20	0.01	0.17	0.24	0.18	-0.09	0.05
chrXV	640285	640344	+	-0.18	-0.32	-0.23	-0.14	-0.10	-0.38	-0.06	0.01
chrXVI	679437	679496	+	0.26	0.06	0.27	0.23	0.06	0.00	0.04	0.00
chrV	267333	267381	+	0.37	0.41	0.22	0.36	0.47	0.12	0.29	0.19
chrII	471206	471265	+	-0.09	-0.15	-0.06	-0.09	0.01	-0.18	-0.13	-0.13
chrXI	529262	529309	+	-0.68	-0.32	0.05	-0.16	-0.25	-0.19	-0.33	-0.07
chrXVI	488345	488395	+	0.27	0.03	0.00	-0.03	0.00	0.04	-0.14	-0.13
chrIII	12501	12560	+	0.02	-0.05	-0.13	-0.09	0.01	-0.05	0.02	-0.13
chrIII	212720	212764	+	-0.00	0.04	0.17	0.14	0.15	0.24	-0.14	-0.26
chrV	544969	545017	+	0.02	0.03	0.01	-0.04	-0.14	0.03	-0.32	-0.07
chrIV	1234081	1234140	+	-0.02	0.13	0.06	0.05	-0.07	0.40	0.17	0.01
chrV	563269	563319	+	0.79	0.53	0.14	0.49	0.49	0.13	0.72	0.31
chrIX	369231	369275	+	-0.00	-0.07	-0.11	0.14	0.18	0.09	-0.21	-0.21
chrXVI	497436	497495	+	-0.04	-0.05	-0.12	0.03	0.01	-0.15	-0.36	-0.07
chrXII	168915	168974	+	-0.66	-0.43	-0.32	-0.68	-0.66	-0.24	-0.56	-0.48
chrVI	234604	234652	+	-0.00	0.01	0.01	-0.01	0.05	-0.10	0.07	0.16
chrXII	228678	228737	+	0.01	0.12	-0.11	-0.06	-0.10	-0.34	-0.39	-0.37
chrV	266129	266174	+	0.49	0.24	-0.18	0.14	0.23	-0.26	0.10	0.11
chrXIV	88034	88084	+	0.64	0.61	0.30	0.53	0.67	0.09	0.00	-0.35
chrVI	208997	209044	+	0.30	0.24	0.00	0.23	0.38	0.05	0.21	0.07
chrIV	1225883	1225934	+	-0.19	-0.18	0.00	-0.17	-0.20	-0.14	-0.08	-0.22
chrIV	314165	314224	+	0.62	0.50	0.00	0.52	0.54	0.00	0.45	0.06
chrVI	268496	268555	+	0.37	0.43	0.28	0.19	0.32	0.37	0.23	0.55
chrXIV	194559	194618	+	-0.04	-0.06	-0.10	-0.00	0.05	-0.05	0.20	0.03
chrXII	361766	361813	+	0.27	0.21	0.00	0.16	0.16	0.09	0.10	-0.10
chrIII	53009	53057	+	-0.38	-0.02	0.00	-0.27	-0.28	-0.10	-0.22	-0.10
chrXII	232489	232535	+	0.88	0.71	0.75	0.71	0.54	0.67	0.25	0.48
chrXII	223979	224027	+	-0.16	0.10	-0.22	-0.09	-0.05	-0.16	-0.29	-0.07
chrIII	285214	285269	+	0.23	0.13	0.00	0.08	0.19	0.03	0.05	0.03
chrXII	243978	244037	+	-0.31	-0.35	-0.54	-0.34	-0.29	-0.12	-0.40	-0.23
chrVII	3101	3155	+	-0.07	0.00	0.00	0.00	0.00	0.09	0.00	-0.18
chrVI	201397	201454	+	0.08	0.10	0.07	0.02	0.09	0.15	-0.16	-0.31
chrIV	362265	362324	+	0.32	0.23	-0.08	0.28	0.30	0.43	0.39	0.44
chrIII	134284	134343	+	-0.01	0.05	0.02	0.01	-0.09	-0.20	0.16	0.14
chrIII	310714	310773	+	0.04	-0.13	-0.11	0.01	-0.05	-0.02	-0.22	0.05
chrVII	11901	11960	+	0.35	0.31	0.00	0.25	0.40	0.00	1.92	0.37
chrXVI	543837	543896	+	0.08	0.03	-0.32	-0.02	-0.06	-0.34	-0.14	-0.35
chrV	307631	307690	+	0.26	0.16	0.26	0.20	0.15	0.14	0.10	-0.16
chrXVI	56797	56843	-	-0.18	-0.16	-0.19	-0.12	-0.36	-0.03	-0.23	-0.05
chrXII	147415	147474	+	-0.02	-0.10	0.11	0.02	0.02	0.03	-0.11	-0.32
chrIII	266714	266773	+	-0.34	-0.27	-0.13	-0.18	-0.17	0.03	0.43	0.71
chrXIV	177459	177518	+	-0.20	-0.23	-0.06	-0.05	-0.15	-0.20	0.07	0.07
chrVI	222595	222640	+	-0.01	0.04	0.10	0.07	0.05	0.24	0.24	0.19
chrIV	389168	389227	+	0.15	-0.03	0.00	0.09	0.14	-0.02	-0.00	0.10
chrIV	481614	481673	+	-0.25	-0.19	-0.29	-0.13	-0.02	-0.44	-0.39	-0.06
chrXIV	197165	197217	+	-0.63	-0.65	-0.39	-0.33	-0.25	-0.34	-0.04	0.00
chrVI	266000	266054	+	-0.00	-0.17	-0.25	-0.19	-0.16	-0.15	0.02	0.01
chrXVI	479443	479495	+	-0.27	-0.26	-0.02	-0.23	-0.17	-0.00	-0.42	-0.53
chrV	531665	531724	+	0.34	0.14	-0.04	0.22	0.25	0.04	0.73	0.36
chrXII	359156	359205	+	0.10	0.19	-0.02	0.18	0.31	0.07	0.04	-0.22
chrVI	201497	201554	+	0.11	0.23	0.07	0.15	0.15	-0.01	-0.24	-0.09
chrIII	284514	284573	+	0.31	0.25	0.17	0.23	0.41	0.20	-0.03	0.19
chrXVI	503636	503695	+	-0.24	-0.07	0.01	-0.05	-0.05	0.16	-0.04	-0.07
chrVII	34801	34860	+	-0.31	-0.39	-0.39	-0.38	-0.40	-0.36	-0.10	-0.03
chrXIV	198670	198714	+	-0.44	-0.37	0.02	-0.21	-0.36	-0.18	-0.26	-0.09
chrIII	219015	219074	+	0.02	0.26	-0.03	0.19	0.29	-0.17	-0.49	-0.11
chrXVI	701337	701385	+	1.05	1.02	0.40	1.08	1.10	0.52	0.06	-0.01
chrIII	138187	138236	+	0.47	0.35	0.89	0.48	0.24	0.79	0.44	0.71
chrV	290829	290888	+	0.79	0.73	0.71	0.65	0.55	0.56	1.02	0.60
chrIV	396668	396727	+	0.79	0.61	0.13	0.56	0.57	0.34	0.53	0.30
chrXV	629090	629144	+	-0.26	-0.30	-0.18	-0.13	-0.01	-0.09	-0.08	0.18
chrIV	468413	468465	+	-0.24	-0.19	-0.19	-0.04	0.01	-0.06	-0.09	-0.10
chrVI	209295	209354	+	0.49	0.39	0.31	0.32	0.39	0.11	0.47	0.41
chrXVI	526347	526396	+	0.21	0.12	0.94	0.23	0.07	0.80	1.03	0.77
chrXVI	509736	509795	+	-0.10	-0.08	-0.29	-0.04	0.17	-0.09	-0.29	-0.11
chrVI	58399	58448	+	-0.12	-0.07	0.10	0.05	-0.05	0.10	0.11	0.14
chrXVI	709936	709995	+	-0.57	-0.47	-0.36	-0.56	-0.52	-0.50	-0.27	-0.44
chrIII	232515	232574	+	0.34	0.12	-0.07	0.15	0.14	0.07	-0.12	-0.14
chrXII	243378	243437	+	0.69	0.71	0.25	0.74	0.67	0.20	-0.56	-0.03
chrXV	662391	662444	+	-0.18	-0.32	-0.15	-0.18	-0.19	0.10	-0.41	-0.24
chrIII	282716	282773	+	0.05	-0.00	0.00	0.07	0.19	0.02	-0.24	-0.35
chrXVI	445137	445196	+	0.12	-0.02	0.05	0.03	-0.10	-0.04	0.46	0.22
chrXV	634985	635044	+	0.13	0.22	0.30	0.07	0.18	0.31	0.84	0.76
chrXV	622885	622944	+	-0.15	-0.06	0.10	0.05	0.04	-0.03	-0.00	-0.04
chrXII	375555	375614	+	-0.68	-0.22	-0.65	-0.49	-0.35	-0.53	-0.06	0.18
chrI	22344	22403	+	0.33	0.27	0.21	0.04	0.07	0.09	0.45	0.25
chrXIV	194862	194908	+	-0.32	-0.07	-0.12	-0.10	-0.09	0.07	-0.41	-0.15
chrXVI	565537	565596	+	0.15	0.02	-0.07	0.07	-0.05	-0.22	0.60	0.00
chrXVI	481137	481196	+	0.53	0.45	0.49	0.35	0.43	0.19	-0.00	0.10
chrVI	206595	206654	+	-0.22	-0.43	-0.41	-0.35	-0.34	-0.46	-0.41	-0.57
chrXVI	555137	555196	+	0.08	0.05	-0.02	0.10	0.08	0.03	0.02	-0.10
chrI	44646	44690	+	-0.36	-0.17	-0.26	-0.13	-0.01	-0.22	0.41	0.88
chrIV	1232081	1232140	+	0.20	0.11	-0.13	0.23	0.28	0.25	0.44	0.43
chrX	359381	359437	+	-0.37	-0.26	0.02	-0.21	-0.17	-0.15	-0.13	-0.07
chrXII	381763	381814	+	-0.13	-0.05	-0.26	0.09	0.11	-0.17	-0.38	0.05
chrIV	377273	377327	+	-0.00	0.21	-0.01	0.17	0.14	0.03	0.17	0.23
chrIV	1237281	1237337	+	1.05	1.00	0.90	1.11	1.10	0.83	0.61	0.97
chrIX	362040	362084	+	0.27	0.24	0.29	0.25	0.28	0.36	0.74	0.56
chrXII	168015	168074	+	1.00	0.88	0.60	0.67	0.73	0.64	0.83	0.92
chrIV	348765	348824	+	0.23	0.22	0.38	0.14	0.19	0.04	0.32	0.20
chrI	28450	28498	+	-0.04	-0.11	-0.13	0.03	-0.13	0.12	-0.14	-0.26
chrV	448805	448849	+	-0.42	-0.46	0.24	-0.13	-0.35	0.05	-0.43	-0.21
chrXVI	432537	432596	+	0.38	0.21	0.18	0.26	0.15	0.36	-0.16	-0.33
chrXVI	440237	440296	+	-0.05	-0.01	-0.13	0.04	-0.00	-0.01	-0.17	-0.15
chrIII	267826	267873	+	-0.93	-0.77	-0.69	-1.14	-1.13	-0.66	0.75	1.15
chrVI	241803	241851	+	0.19	0.22	0.33	0.15	0.21	0.30	0.30	0.41
chrXII	250878	250937	+	0.66	0.50	0.61	0.64	0.42	0.71	0.41	0.26
chrIII	60801	60860	+	0.51	0.30	0.73	0.21	0.25	0.60	0.67	0.43
chrVI	55194	55238	+	0.47	0.35	0.42	0.28	0.28	0.44	0.77	0.73
chrXVI	475637	475684	+	-0.09	-0.04	0.25	0.04	0.08	0.39	-0.06	0.12
chrII	472306	472362	+	0.07	-0.12	0.70	0.04	-0.04	0.02	-0.12	0.02
chrXII	392855	392914	+	0.22	0.17	-0.02	0.05	0.04	0.04	0.24	0.15
chrI	48246	48305	+	0.45	0.38	0.05	0.35	0.42	0.17	0.86	0.75
chrIV	470313	470372	+	0.18	0.06	0.17	0.03	0.05	0.02	0.06	-0.13
chrIV	436513	436572	+	-0.36	-0.34	-0.44	-0.21	-0.08	0.00	-0.00	0.00
chrXV	662585	662644	+	-0.60	-0.47	0.30	-0.19	-0.34	0.04	-0.16	-0.04
chrXI	495350	495408	+	-0.35	-0.31	-0.38	-0.39	-0.11	-0.38	-0.20	-0.49
chrV	557165	557224	+	0.22	0.23	0.24	-0.04	0.05	0.25	0.28	0.41
chrVI	56593	56637	+	-0.06	-0.04	-0.08	-0.02	-0.16	-0.13	-0.13	-0.12
chrII	520606	520665	+	0.30	0.35	0.25	0.32	0.22	0.26	0.60	0.16
chrIV	342565	342624	+	0.15	0.19	0.10	0.11	0.18	-0.27	-0.01	0.06
chrIII	204815	204874	+	-0.05	-0.12	0.00	-0.04	-0.04	-0.10	-0.43	-0.27
chrXII	366655	366714	+	0.26	0.21	0.35	0.12	0.04	0.16	0.07	0.23
chrXVI	555037	555092	+	-0.01	-0.07	0.05	0.07	0.01	-0.03	0.12	-0.09
chrXVI	490537	490595	+	0.27	0.27	0.02	0.16	0.12	0.27	0.28	0.04
chrXIV	202559	202612	+	-0.25	-0.07	-0.14	-0.13	-0.11	-0.06	-0.10	-0.01
chrII	516806	516865	+	-0.11	-0.08	0.11	-0.04	0.05	0.13	0.05	0.30
chrIII	41901	41960	+	0.74	0.58	1.13	0.16	0.05	1.53	0.99	0.20
chrIII	128984	129043	+	0.43	0.31	0.01	0.31	0.20	0.09	0.50	0.34
chrIII	145684	145743	+	0.14	0.14	-0.06	0.02	0.09	-0.13	0.12	0.01
chrVII	53401	53445	+	-0.60	-0.31	0.03	-0.22	-0.21	-0.16	-0.55	-0.30
chrIII	266221	266270	+	-0.19	-0.09	-0.04	-0.08	-0.15	-0.01	0.25	0.36
chrXV	592488	592544	+	-0.56	-0.42	-0.30	-0.39	-0.42	-0.15	-0.40	-0.57
chrXII	359255	359310	+	0.43	0.48	0.05	0.42	0.44	-0.02	0.23	-0.07
chrXVI	548837	548896	+	0.07	-0.23	-0.20	-0.14	-0.16	-0.10	-0.34	-0.30
chrXI	522451	522507	+	0.06	0.05	-0.18	-0.09	-0.11	-0.07	-0.08	-0.14
chrXII	233187	233233	+	0.56	0.31	0.55	0.55	0.30	0.52	0.26	0.37
chrIV	459613	459672	+	-0.27	-0.24	-0.49	-0.13	-0.13	-0.47	-0.31	-0.38
chrIV	374071	374117	+	-0.30	-0.20	0.16	-0.33	-0.20	-0.03	-0.18	-0.22
chrIII	117484	117543	+	0.22	0.24	0.05	0.23	0.16	-0.02	0.08	0.17
chrXVI	558840	558894	+	-0.18	-0.13	-0.01	-0.09	-0.09	0.03	0.13	-0.10
chrIII	60301	60351	+	-0.19	-0.04	-0.05	-0.05	0.02	-0.11	-0.17	-0.11
chrXVI	430237	430296	+	0.10	0.10	0.07	0.17	0.17	0.03	0.17	0.05
chrXVI	502637	502688	+	-0.27	-0.83	-0.44	-0.66	-1.04	-0.28	-0.30	-0.21
chrVI	71093	71152	+	-0.16	-0.25	-0.32	-0.20	-0.21	-0.24	0.25	0.13
chrXV	664785	664844	+	0.26	0.05	-0.26	-0.11	-0.03	-0.27	-0.20	-0.27
chrXVI	710840	710895	+	-0.02	-0.00	0.16	-0.09	-0.06	-0.01	0.10	-0.07
chrVI	182895	182954	+	-0.27	-0.30	0.17	-0.21	-0.16	0.31	0.14	0.23
chrIII	13402	13457	+	-0.03	0.02	0.06	0.03	0.06	-0.00	0.07	0.39
chrVI	61292	61351	+	-0.25	0.04	0.12	-0.04	-0.10	0.30	0.35	0.10
chrVIII	85308	85352	-	1.18	0.97	0.61	0.75	0.87	0.62	0.24	0.22
chrXII	244678	244737	+	0.10	-0.07	0.00	0.06	0.01	0.02	-0.09	-0.06
chrXI	514654	514698	+	-0.49	-0.62	-0.61	-0.49	-0.67	-0.55	-0.62	-0.44
chrXVI	701133	701177	+	0.92	0.93	0.35	0.98	0.90	0.30	-0.03	-0.04
chrV	540665	540724	+	-0.21	-0.19	-0.10	-0.24	-0.26	-0.03	-0.32	-0.02
chrXVI	510736	510795	+	0.22	0.02	0.00	-0.02	-0.01	-0.06	-0.08	-0.15
chrXIV	632414	632473	+	-0.03	-0.16	-0.42	-0.13	-0.11	-0.41	-0.82	-0.74
chrIV	352868	352924	+	-0.26	-0.14	0.06	-0.25	-0.27	0.04	-0.38	-0.43
chrVII	75103	75162	+	-0.59	-0.32	-0.06	-0.31	-0.23	-0.15	-0.56	-0.51
chrXVI	686837	686896	+	-0.08	-0.16	-0.36	-0.23	-0.23	-0.32	-0.12	-0.41
chrXVI	526843	526889	+	-0.38	-0.38	-0.41	-0.49	-0.43	-0.47	-0.71	-0.47
chrVI	60092	60151	+	-0.26	-0.28	-0.05	-0.08	0.02	-0.09	-0.02	0.10
chrXVI	494546	494595	+	0.05	0.12	0.08	0.22	0.29	0.10	0.08	0.18
chrIII	139984	140038	+	0.12	0.04	0.06	0.10	0.05	0.06	0.20	0.01
chrVII	41103	41160	+	0.05	0.19	0.26	0.26	0.24	0.12	-0.05	-0.16
chrXII	133915	133974	+	0.47	0.50	-0.18	0.40	0.43	-0.11	-0.20	-0.13
chrXII	229481	229537	+	-0.53	-0.60	-0.28	-0.34	-0.40	-0.26	-0.61	-0.20
chrVII	35001	35060	+	0.03	0.03	0.00	-0.08	-0.13	0.19	0.28	0.12
chrV	535765	535824	+	0.03	-0.07	0.00	-0.05	-0.00	0.16	-0.18	-0.06
chrIV	1221686	1221740	+	0.05	-0.08	0.39	-0.20	-0.12	-0.12	-0.10	0.07
chrIII	143884	143943	+	-0.21	-0.10	0.04	0.12	-0.04	-0.28	-0.03	-0.05
chrXII	227378	227437	+	0.35	0.22	-0.01	0.16	0.13	0.07	0.08	0.14
chrXIV	107530	107589	+	-0.26	-0.23	0.06	-0.19	-0.37	0.03	-0.12	-0.14
chrVII	71702	71761	+	-0.11	-0.06	-0.36	-0.11	-0.03	-0.20	-0.37	-0.21
chrIV	372769	372820	+	-0.10	-0.01	-0.28	-0.12	-0.19	0.12	0.12	0.15
chrXIV	204859	204918	+	0.65	0.56	0.43	0.34	0.36	0.20	0.65	0.23
chrIV	351165	351224	+	0.28	0.19	0.26	0.04	0.10	0.27	0.15	0.11
chrII	485906	485965	+	0.53	0.66	0.64	0.57	0.57	0.66	0.56	0.57
chrXVI	546138	546190	+	-0.04	0.14	0.24	0.07	0.11	0.22	0.17	0.09
chrVI	64295	64351	+	0.62	0.63	0.62	0.56	0.54	0.38	-0.29	-0.23
chrV	537165	537224	+	0.24	0.25	0.13	0.02	0.05	0.22	0.29	0.24
chrXIV	86437	86484	+	-0.00	0.01	-0.23	-0.09	-0.14	-0.15	-0.25	-0.26
chrIV	1241289	1241338	+	0.18	0.27	0.20	0.17	0.18	-0.10	-0.17	0.22
chrV	547765	547814	+	-0.15	-0.08	-0.09	-0.07	-0.18	-0.24	0.27	0.12
chrXVI	536643	536696	+	0.23	0.34	0.18	0.32	0.33	0.21	0.34	0.09
chrIII	45304	45352	+	0.03	0.11	-0.27	0.09	0.00	-0.01	-0.15	-0.13
chrVII	73506	73556	+	0.07	0.10	-0.12	0.02	0.02	-0.09	-0.16	-0.39
chrVI	81293	81352	+	-0.51	-0.09	-0.15	-0.35	-0.17	-0.19	0.21	0.29
chrXI	499251	499310	+	-0.11	0.06	-0.04	-0.03	0.05	0.01	-0.08	-0.10
chrII	497009	497065	+	-0.28	-0.54	-0.82	-0.41	-0.47	-0.51	-0.56	-0.53
chrXII	132220	132270	+	-0.23	-0.10	-0.23	-0.04	-0.02	-0.28	-0.18	-0.21
chrIV	1239682	1239726	+	0.10	0.18	0.16	0.21	0.29	0.03	-0.47	-0.45
chrIII	1405	1457	+	-1.01	-0.90	-0.88	-0.92	-0.81	-0.89	0.08	0.48
chrXIV	184061	184105	+	-0.05	0.15	-0.14	0.12	0.32	0.19	-0.20	-0.18
chrI	34449	34503	+	-0.43	-0.55	-0.58	-0.06	-0.30	-0.28	-0.27	-0.59
chrIII	60405	60453	+	0.07	0.15	-0.02	0.06	0.05	-0.03	0.00	-0.02
chrXVI	404637	404696	+	0.64	0.41	0.58	0.50	0.32	0.51	-0.29	-0.19
chrIV	435213	435272	+	-0.12	-0.29	0.09	-0.10	-0.25	-0.11	-0.53	0.82
chrIV	1258282	1258339	+	-0.14	-0.19	0.14	-0.07	-0.15	0.26	-0.14	-0.01
chrXVI	516244	516288	+	-0.46	-0.03	0.10	-0.10	-0.16	-0.08	-0.15	-0.24
chrIII	223621	223665	+	-0.18	-0.13	0.01	-0.18	-0.14	0.09	-0.20	-0.35
chrXV	681492	681539	+	0.18	0.19	0.45	0.20	0.17	0.23	0.12	0.22
chrIV	328265	328324	+	-0.01	-0.08	-0.10	0.05	-0.02	-0.54	0.03	-0.30
chrII	468618	468665	+	-0.45	-0.21	-0.33	-0.24	-0.12	-0.28	-0.12	-0.25
chrXVI	526937	526995	+	-0.63	-0.57	-0.16	-0.22	-0.56	-0.44	-0.54	-0.15
chrXVI	680537	680596	+	-0.05	0.08	-0.33	-0.04	0.04	-0.10	-0.13	-0.05
chrXVI	543437	543496	+	-0.45	-0.07	-0.23	-0.26	-0.23	-0.30	-0.58	-0.41
chrVII	10503	10557	+	0.20	0.09	0.18	0.20	0.12	0.31	-0.35	-0.16
chrIII	310614	310670	+	-0.29	-0.35	-0.40	-0.29	-0.30	-0.30	-0.43	-0.26
chrXV	120771	120827	-	0.12	0.20	-0.13	0.22	0.13	-0.01	0.28	0.26
chrXV	659590	659644	+	0.49	0.42	0.43	0.39	0.32	0.32	0.57	0.42
chrXII	158415	158473	+	-0.60	-0.56	-0.78	-0.11	-0.27	-0.47	-0.69	-0.54
chrXV	632485	632538	+	-0.09	0.16	0.06	0.00	0.01	-0.07	0.15	0.11
chrIII	3310	3356	+	-0.81	-0.81	-0.74	-1.00	-0.97	-0.76	0.47	0.94
chrIII	150584	150643	+	0.00	0.00	0.84	0.00	0.00	0.51	0.95	2.04
chrXII	135915	135974	+	0.11	-0.07	0.00	0.02	-0.02	0.00	-0.07	-0.14
chrV	536065	536124	+	-0.19	-0.25	-0.19	-0.39	-0.51	-0.17	-0.18	-0.22
chrVI	194294	194353	+	-0.86	-0.35	-0.24	-0.54	-0.66	-0.48	-1.07	-0.77
chrVI	74793	74851	+	-0.15	-0.40	0.01	-0.47	-0.65	-0.06	-0.27	-0.13
chrXIV	107032	107087	+	-0.17	-0.35	-0.07	-0.34	-0.44	-0.15	-0.47	-0.43
chrXV	633185	633244	+	0.46	0.44	0.38	0.31	0.41	0.25	0.27	0.20
chrIV	367373	367424	+	-0.27	-0.08	0.10	-0.01	0.04	0.14	-0.01	0.15
chrXI	527455	527500	+	-0.48	-0.07	-0.38	-0.18	-0.20	0.01	0.04	-0.17
chrIII	238815	238874	+	-0.09	-0.13	-0.04	-0.31	-0.41	-0.02	0.07	-0.15
chrIV	343868	343923	+	-0.03	0.28	-0.23	0.17	0.45	0.34	-0.19	0.36
chrXI	513365	513410	+	1.10	0.82	0.54	0.96	0.96	0.66	0.37	0.39
chrVI	254196	254255	+	0.17	0.11	0.17	0.05	-0.04	0.21	-0.09	-0.09
chrXI	512651	512710	+	-0.22	-0.21	-0.22	-0.16	-0.13	-0.25	-0.15	-0.09
chrXI	515153	515200	+	0.51	0.42	0.70	0.38	0.28	0.59	0.27	0.31
chrXV	640385	640444	+	0.09	0.07	0.03	0.06	0.12	0.06	0.07	0.11
chrXV	648792	648843	+	1.02	0.94	0.50	0.83	0.88	0.69	0.05	-0.50
chrIV	357377	357421	+	-0.10	-0.29	-0.07	-0.10	-0.24	0.12	-0.60	-0.31
chrXVI	402039	402096	+	0.12	0.22	-0.04	0.15	0.19	0.02	0.05	0.13
chrXII	220379	220426	+	-0.12	-0.53	-0.60	-0.25	-0.41	-0.42	-0.23	-0.42
chrVII	73103	73162	+	-0.25	-0.15	-0.34	-0.38	-0.12	-0.23	-0.62	-0.30
chrXV	669285	669344	+	-0.40	-0.24	-0.21	-0.29	-0.33	-0.18	-0.16	-0.18
chrV	550968	551024	+	0.33	0.33	0.07	0.24	0.32	0.07	-0.36	0.07
chrI	35251	35295	+	0.24	0.34	0.45	0.36	0.35	0.30	0.55	0.21
chrXIV	92230	92280	+	0.13	0.23	0.31	0.13	0.10	0.19	0.54	0.04
chrIII	4407	4451	+	0.28	0.42	0.42	0.13	0.18	0.12	0.58	0.67
chrIII	74701	74760	+	-0.17	-0.09	-0.17	-0.05	-0.14	-0.06	-0.11	-0.22
chrVI	229197	229255	+	-0.11	0.01	0.47	-0.08	-0.12	0.27	0.45	0.15
chrII	489709	489756	+	-0.41	-0.39	-0.15	-0.19	-0.22	0.12	-0.31	-0.18
chrVI	234695	234754	+	0.03	0.07	-0.22	0.05	0.13	0.05	-0.00	0.04
chrIV	443514	443572	+	0.71	0.55	0.38	0.54	0.55	0.36	0.34	0.21
chrXVI	447637	447681	+	-0.10	-0.10	0.29	-0.18	-0.37	0.10	0.84	1.13
chrXIV	186764	186811	+	0.14	0.32	-0.03	0.15	0.25	0.29	0.08	0.19
chrIV	377071	377126	+	0.24	0.02	0.00	0.08	0.23	-0.03	0.05	0.03
chrIV	395368	395427	+	-0.02	-0.10	-0.46	0.12	0.14	0.00	-0.04	0.00
chrIV	480218	480270	+	0.39	0.37	0.04	0.45	0.40	0.38	0.32	0.19
chrIV	459218	459269	+	-0.18	0.08	-0.40	-0.02	-0.09	-0.16	-0.36	-0.30
chrIII	79102	79161	+	0.12	0.05	-0.26	0.05	0.03	-0.17	-0.56	-0.28
chrIII	68716	68760	+	-0.07	-0.12	-0.34	-0.04	-0.17	-0.06	-0.32	-0.21
chrXVI	410441	410485	+	0.12	0.09	0.21	0.15	0.00	0.03	0.13	0.16
chrXVI	704336	704395	+	-0.18	-0.19	-0.05	-0.13	-0.33	-0.33	-0.15	-0.23
chrVI	225296	225340	+	-0.56	-0.57	-0.31	-0.33	-0.59	-0.38	-0.57	-0.33
chrVI	180393	180437	+	-0.13	-0.16	-0.12	-0.17	-0.09	-0.04	-0.21	-0.10
chrI	25151	25204	+	-0.29	-0.34	-0.19	-0.29	-0.29	-0.14	-0.27	-0.35
chrIV	398371	398420	+	0.21	0.24	-0.02	0.23	0.25	0.32	0.47	0.10
chrV	548165	548224	+	0.33	0.17	0.00	0.27	0.21	0.22	0.81	0.63
chrVII	82304	82362	+	0.18	0.24	0.27	0.13	0.19	0.28	0.20	0.43
chrXVI	535137	535195	+	-0.03	-0.03	-0.26	-0.25	0.06	-0.07	-0.47	-0.69
chrXII	137715	137774	+	0.08	0.18	0.13	0.17	0.08	0.20	0.18	0.13
chrIV	1253781	1253840	+	0.14	0.20	0.06	0.06	0.13	0.23	0.33	0.22
chrXVI	409037	409095	+	0.07	-0.22	0.00	-0.04	-0.30	-0.11	-0.12	-0.21
chrVI	205395	205449	+	0.17	0.22	0.06	-0.06	-0.02	-0.19	0.27	0.24
chrIII	230716	230768	+	0.59	0.61	0.09	0.59	0.48	-0.07	-0.10	0.04
chrIV	411070	411119	+	0.38	0.11	-0.34	0.19	-0.01	0.24	-0.53	-0.14
chrXII	381155	381214	+	0.10	0.08	-0.06	0.16	0.12	-0.05	-0.21	-0.15
chrXVI	451639	451689	+	0.15	0.08	0.25	0.21	0.14	0.20	0.46	0.62
chrIII	137885	137930	+	0.54	0.34	0.91	0.35	0.31	0.73	0.27	0.44
chrXIV	107937	107986	+	-0.06	-0.29	-0.21	0.01	-0.05	-0.22	-0.47	-0.03
chrXVI	706237	706290	+	-0.20	-0.14	-0.38	-0.06	-0.07	-0.23	-0.32	-0.43
chrXIV	79736	79782	+	0.22	0.23	0.18	0.17	0.17	0.09	0.36	0.12
chrXII	139329	139374	+	0.62	0.51	0.00	0.62	0.51	0.20	0.53	0.76
chrIII	58801	58860	+	-0.20	-0.20	-0.12	-0.06	-0.32	-0.01	-0.65	-0.58
chrII	519606	519665	+	-0.27	-0.14	-0.01	-0.18	-0.12	-0.02	-0.26	-0.22
chrIII	24602	24654	+	-0.55	-0.62	-0.76	-0.48	-0.58	-0.53	-0.37	-0.62
chrVI	59992	60051	+	0.01	0.32	0.25	0.17	0.32	0.08	0.24	0.18
chrXIV	92930	92989	+	0.27	0.33	0.16	0.23	0.23	0.16	0.25	0.19
chrVI	266600	266652	+	-0.20	-0.24	0.00	-0.25	-0.19	-0.23	-0.41	-0.35
chrII	261642	261693	-	-0.20	-0.38	-0.62	-0.38	-0.35	-0.43	-0.29	-0.34
chrI	25856	25900	+	-0.51	-0.29	-0.13	-0.15	-0.06	-0.21	-0.33	-0.32
chrII	482606	482665	+	-0.08	-0.05	0.21	0.02	-0.05	0.04	0.17	0.27
chrVII	59302	59358	+	-0.10	-0.17	0.00	-0.10	0.02	-0.11	-0.49	-0.45
chrV	555665	555724	+	0.26	0.26	0.56	0.13	0.05	0.16	1.25	0.60
chrIII	74804	74860	+	-0.02	0.03	-0.17	-0.14	-0.02	-0.04	-0.39	-0.24
chrXII	246478	246537	+	0.03	0.00	-0.12	-0.04	-0.00	-0.39	-0.14	-0.43
chrVII	56805	56856	+	-0.01	-0.08	0.00	-0.04	-0.02	-0.28	-0.17	-0.09
chrXVI	497941	497995	+	0.46	0.21	0.25	0.23	0.11	0.11	-0.04	0.08
chrVII	5510	5554	+	-1.17	-0.21	2.43	0.12	0.00	0.86	1.66	0.57
chrVII	79509	79560	+	-0.54	-0.28	0.00	-0.35	-0.17	-0.23	-0.12	0.16
chrXVI	520037	520081	+	0.06	-0.23	0.65	-0.11	-0.04	0.02	-0.10	0.17
chrIX	366829	366886	+	-0.07	-0.01	0.00	0.03	-0.03	-0.07	-0.18	-0.25
chrIII	258918	258973	+	-0.27	-0.11	-0.20	-0.16	-0.12	0.00	-0.31	-0.38
chrIII	145587	145643	+	-0.12	-0.07	-0.35	-0.13	-0.08	-0.39	-0.21	-0.24
chrXII	251078	251137	+	-0.06	-0.25	-0.14	-0.15	-0.40	0.00	-0.43	-0.10
chrXV	582089	582138	+	-0.38	-0.33	-0.23	-0.38	-0.17	-0.18	-0.39	-0.14
chrIII	126685	126741	+	0.07	0.06	0.34	0.01	-0.06	0.32	0.32	0.08
chrI	45246	45305	+	-0.69	-0.72	-0.25	-0.59	-0.69	-0.42	-0.43	0.06
chrIII	22301	22360	+	0.47	0.32	-0.11	0.23	0.28	-0.14	0.01	0.18
chrX	377379	377438	+	0.52	0.29	-0.08	0.33	0.09	-0.12	0.57	0.40
chrXV	594485	594544	+	0.53	0.44	0.47	0.22	0.30	0.29	0.20	0.10
chrX	392080	392132	+	-0.35	-0.32	-0.11	-0.25	-0.24	-0.06	-0.50	-0.42
chrXV	652585	652644	+	0.00	0.08	0.14	-0.07	-0.03	-0.04	0.23	-0.08
chrXV	670191	670239	+	0.24	0.27	0.47	0.14	0.09	0.45	0.29	0.26
chrIII	287214	287273	+	0.28	0.30	0.30	0.12	0.05	-0.06	0.27	-0.01
chrVII	19301	19360	+	-0.37	-0.12	0.07	-0.08	-0.04	0.09	0.15	0.18
chrIII	8601	8652	+	0.36	0.34	0.23	0.19	0.34	0.34	0.46	0.18
chrIII	115484	115543	+	0.45	0.19	-0.09	0.30	0.15	-0.01	0.27	0.19
chrV	279435	279488	+	-0.01	0.03	0.03	0.02	-0.02	0.17	-0.01	-0.07
chrVI	197205	197249	+	-0.02	0.02	0.01	-0.02	0.01	-0.01	0.17	0.19
chrXIV	196763	196808	+	-0.31	-0.50	-0.04	-0.20	-0.13	-0.09	0.50	0.40
chrXII	133415	133459	+	0.19	0.20	-0.53	0.21	0.27	-0.06	-0.15	-0.20
chrXII	380055	380114	+	0.14	0.13	-0.04	0.15	0.11	-0.01	0.10	0.20
chrXVI	496236	496287	+	-0.36	-0.06	-0.07	-0.09	0.03	-0.20	-0.09	-0.13
chrXIV	105430	105474	+	0.16	0.05	1.29	0.21	0.21	0.45	0.70	0.45
chrVI	212095	212153	+	0.05	0.09	-0.09	0.12	0.04	-0.17	0.15	0.06
chrXIV	523211	523270	+	0.14	-0.03	0.07	-0.12	-0.09	-0.08	0.54	0.44
chrIII	213216	213260	+	-0.05	0.04	0.38	0.06	0.06	0.10	-0.28	-0.16
chrIII	298614	298673	+	0.01	0.03	0.27	-0.42	-0.37	0.54	0.34	0.13
chrV	288629	288688	+	0.41	0.26	0.22	0.21	0.18	0.18	0.12	0.03
chrIV	1238681	1238740	+	-0.12	-0.19	-0.17	-0.22	-0.24	-0.08	-0.51	-0.01
chrXVI	450142	450196	+	-0.37	-0.37	0.04	-0.27	-0.30	0.01	0.56	0.59
chrXV	587285	587344	+	-0.56	-0.41	-0.24	-0.34	-0.29	-0.16	-0.07	0.01
chrXII	150915	150974	+	0.00	-0.58	-0.32	-0.26	-0.35	0.00	-0.76	-0.14
chrXVI	447437	447496	+	-0.18	-0.13	0.09	-0.43	-0.15	0.16	0.70	0.80
chrXII	362555	362614	+	0.05	0.11	-0.37	-0.05	0.06	-0.17	-0.00	-0.09
chrIV	1224081	1224140	+	-0.01	-0.01	0.07	0.04	0.03	0.15	0.10	0.23
chrXIV	94330	94389	+	-0.28	-0.11	0.02	-0.11	-0.09	-0.12	-0.23	-0.42
chrIII	13806	13853	+	0.49	0.43	0.38	0.53	0.51	0.62	1.05	0.53
chrII	522506	522565	+	-0.39	-0.17	0.12	0.08	-0.05	0.41	-0.01	-0.10
chrVI	74197	74241	+	-0.31	-0.35	-0.84	-0.25	-0.35	-0.11	-0.50	-0.32
chrXI	525859	525905	+	-0.24	0.02	-0.13	-0.10	-0.01	-0.03	-0.23	-0.01
chrXV	604185	604237	+	0.16	0.23	0.01	0.11	0.08	0.11	0.08	0.17
chrXII	247578	247637	+	-0.37	-0.07	-0.26	-0.27	-0.22	-0.07	-0.10	0.06
chrIII	6401	6460	+	0.01	0.22	0.12	0.11	0.17	0.17	0.21	0.43
chrIV	383472	383526	+	-0.63	-0.23	-0.52	-0.44	-0.17	-0.50	-0.96	-0.48
chrX	361086	361138	+	-0.24	-0.21	-0.08	-0.28	-0.34	-0.15	-0.58	-0.30
chrX	389979	390029	+	0.52	0.47	0.47	0.41	0.45	0.64	0.76	0.84
chrIII	59302	59358	+	-0.02	0.02	0.03	0.09	0.08	-0.29	-0.31	-0.29
chrXVI	679738	679791	+	-0.03	0.14	0.04	0.02	0.02	0.12	0.24	0.04
chrXVI	552940	552988	+	-0.13	-0.10	-0.30	0.26	0.03	-0.15	0.04	0.05
chrXIV	109534	109586	+	-0.12	-0.06	0.12	0.07	-0.01	-0.09	0.09	0.20
chrXV	649485	649543	+	0.01	0.02	0.03	0.10	0.11	-0.01	-0.11	-0.24
chrXVI	692437	692496	+	-0.22	-0.07	-0.06	-0.10	-0.17	0.03	-0.56	-0.44
chrXII	387266	387312	+	0.05	0.07	0.15	-0.10	-0.13	0.22	0.68	0.82
chrV	272529	272588	+	-0.33	-0.30	-0.13	-0.21	-0.28	-0.18	-0.40	0.07
chrIV	1248781	1248826	+	0.04	0.08	1.14	0.16	0.10	1.55	1.06	0.68
chrXIV	195659	195718	+	-0.54	-0.20	-0.21	-0.29	-0.18	-0.17	-0.54	-0.23
chrIII	120093	120139	+	-0.17	-0.03	-0.10	-0.11	-0.14	-0.10	-0.10	0.11
chrXI	507751	507810	+	0.32	0.33	0.23	0.44	0.17	0.30	0.18	0.11
chrV	301532	301588	+	0.85	0.70	0.49	0.74	0.75	0.46	-0.31	-0.31
chrXV	590385	590444	+	0.01	-0.12	0.05	0.01	0.07	-0.10	-0.10	-0.10
chrVI	202995	203054	+	0.10	0.13	-0.06	0.23	0.19	0.18	0.20	-0.01
chrIII	86602	86657	+	-0.43	-0.44	0.03	-0.14	-0.33	0.08	-0.29	-0.22
chrX	373079	373138	+	0.37	0.26	-0.01	0.12	0.42	0.07	0.94	0.77
chrXV	635485	635544	+	-0.53	-0.31	-0.13	-0.42	-0.28	-0.19	-0.14	0.12
chrVI	203595	203654	+	-0.16	-0.29	-0.66	-0.20	-0.29	-0.28	-0.25	-0.32
chrV	547380	547424	+	-0.01	0.14	0.18	-0.02	0.13	0.17	0.51	0.43
chrIV	447115	447172	+	0.24	0.19	0.30	0.05	0.14	0.01	0.55	0.35
chrXVI	690437	690496	+	-0.37	-0.26	-0.04	-0.13	-0.17	-0.21	0.05	-0.15
chrIX	360732	360776	+	0.06	0.08	-0.01	-0.01	-0.07	-0.06	-0.06	-0.26
chrXVI	430546	430590	+	-0.14	-0.06	0.04	0.04	0.02	-0.10	-0.18	-0.04
chrXIV	203573	203617	+	-0.35	-0.08	0.18	-0.07	0.09	0.13	0.20	0.21
chrVI	217095	217154	+	-0.05	0.01	0.26	0.07	0.09	0.13	0.17	0.05
chrIV	362170	362221	+	0.20	0.02	-0.35	0.13	0.12	0.34	0.17	0.16
chrVII	33201	33260	+	0.20	0.11	-0.01	0.20	0.17	0.21	0.11	0.13
chrVI	203295	203354	+	-0.42	-0.20	-0.47	-0.25	-0.40	-0.05	-0.19	-0.23
chrXII	163715	163770	+	-0.20	-0.11	-0.27	0.12	0.07	0.11	0.05	0.21
chrIV	382369	382423	+	-0.63	-0.26	-0.18	-0.35	-0.13	-0.10	-0.48	-0.13
chrXVI	501838	501890	+	0.15	0.12	0.20	-0.06	0.01	0.07	0.26	0.08
chrVII	58010	58058	+	0.12	0.21	0.09	0.09	0.16	-0.06	0.00	0.15
chrII	523306	523365	+	0.02	0.09	-0.11	0.09	0.04	0.06	0.06	0.14
chrXIV	74230	74289	+	-0.29	-0.33	-0.15	-0.30	-0.25	-0.32	-0.32	-0.21
chrIV	1227984	1228037	+	0.02	0.01	-0.20	-0.07	-0.06	0.12	-0.01	0.07
chrXII	355655	355714	+	0.30	0.01	-0.62	0.12	0.06	-0.14	0.05	-0.17
chrVI	247899	247955	+	0.02	-0.15	-0.34	-0.06	0.07	-0.10	-0.05	-0.02
chrIII	138899	138943	+	0.37	0.25	1.00	0.40	0.28	0.97	1.22	1.24
chrIII	70302	70347	+	0.09	-0.07	1.65	-0.01	-0.04	0.33	0.20	0.11
chrXII	221478	221537	+	0.14	0.05	-0.22	0.03	0.04	-0.20	0.11	0.20
chrXVI	514836	514895	+	0.20	0.13	0.03	0.01	0.04	0.19	0.21	0.21
chrIX	339835	339888	+	-0.02	0.15	0.02	0.12	0.20	0.11	0.15	0.10
chrXIV	86030	86089	+	0.14	0.23	0.25	0.16	0.04	0.03	0.30	0.39
chrXIV	194059	194118	+	-0.27	-0.60	-0.39	-0.34	-0.42	-0.39	-0.51	-0.36
chrXVI	710642	710694	+	-0.24	-0.01	0.22	0.03	0.10	0.25	0.04	-0.02
chrV	298929	298988	+	0.72	0.66	0.00	0.57	0.52	0.00	-0.35	-0.28
chrI	47448	47505	+	-0.38	-0.26	0.04	-0.28	2.12	-0.16	-0.10	0.28
chrI	50946	51005	+	0.12	-0.05	0.32	0.14	0.06	0.09	-0.07	-0.07
chrXV	584487	584538	+	-0.19	-0.40	0.00	-0.24	-0.29	-0.12	-0.17	-0.31
chrIII	234615	234674	+	0.12	0.06	-0.21	0.09	0.09	0.09	-0.32	-0.25
chrIII	307014	307073	+	0.86	0.66	0.49	0.54	0.55	0.55	0.64	0.53
chrIV	332264	332323	+	0.41	0.31	0.80	0.32	0.06	0.01	0.18	0.07
chrXVI	571837	571896	+	0.39	0.18	0.26	0.25	0.18	0.12	0.32	0.29
chrIII	249523	249567	+	-0.04	0.05	-0.05	-0.15	-0.09	0.11	0.07	-0.10
chrXVI	475537	475596	+	0.06	-0.07	0.14	-0.01	-0.04	0.25	-0.36	0.07
chrXIV	178359	178418	+	-0.30	-0.34	-0.67	-0.24	-0.07	-0.31	-0.36	-0.21
chrIV	356470	356524	+	0.75	0.76	0.69	0.92	0.91	0.76	-0.51	-0.42
chrXII	144415	144474	+	0.43	0.27	0.97	0.39	0.37	0.07	0.29	0.15
chrVI	222110	222154	+	0.49	0.38	0.58	0.53	0.44	0.53	1.01	0.64
chrIII	60101	60158	+	0.14	-0.03	0.00	0.08	0.15	-0.22	-0.14	-0.21
chrXII	375458	375509	+	-0.56	-0.31	-0.11	-0.21	-0.26	0.02	0.33	0.34
chrIII	31901	31960	+	0.36	0.32	-0.06	0.31	0.39	0.03	0.13	0.08
chrIII	233115	233164	+	0.65	0.50	0.00	0.38	0.47	0.00	0.11	0.04
chrVII	72602	72661	+	0.29	0.19	0.36	0.29	0.21	0.09	0.55	0.36
chrVI	218705	218751	+	0.31	0.32	-0.08	0.36	0.38	0.15	0.14	0.08
chrIX	355829	355888	+	1.02	0.63	0.44	0.67	0.28	0.45	0.25	-0.32
chrVII	27912	27959	+	-0.30	-0.21	0.03	-0.14	-0.09	0.03	-0.25	-0.17
chrXI	521256	521300	+	-0.27	-0.19	-0.21	0.14	0.02	-0.26	0.01	0.14
chrXVI	453037	453096	+	0.20	0.21	-0.02	0.25	0.26	0.23	-0.14	0.15
chrVI	222509	222553	+	-0.15	0.02	0.01	-0.10	-0.03	0.28	0.11	0.17
chrV	281540	281586	+	0.21	0.03	0.66	0.14	0.11	0.30	0.71	0.42
chrXII	389370	389414	+	-0.47	-0.39	-0.05	-0.29	-0.28	0.29	0.03	0.35
chrXV	591697	591742	+	0.07	-0.08	0.00	-0.02	0.11	-0.08	-0.01	0.11
chrXVI	568237	568281	+	-0.44	-0.03	-0.13	-0.31	-0.23	-0.16	0.38	0.15
chrIV	363765	363814	+	-0.20	-0.33	-0.00	-0.31	-0.27	-0.20	-0.41	-0.18
chrII	469809	469863	+	0.12	0.17	0.33	0.10	0.14	0.15	0.27	0.14
chrX	374680	374735	+	0.77	0.54	0.21	0.56	0.47	0.30	0.07	0.48
chrIX	369731	369775	+	-0.05	-0.01	0.04	0.12	0.22	0.12	-0.05	-0.00
chrVII	571149	571208	-	-0.12	-0.08	0.01	-0.02	0.10	-0.03	-0.37	-0.25
chrIX	347829	347888	+	0.16	-0.03	0.04	-0.02	-0.02	0.08	-0.33	-0.08
chrIII	251214	251267	+	0.12	0.19	0.12	0.16	0.15	0.24	0.13	0.14
chrIII	67104	67160	+	-0.20	-0.12	-0.37	-0.00	-0.00	-0.27	0.64	0.81
chrVI	50791	50844	+	-0.25	-0.03	-0.01	-0.17	0.01	0.11	0.04	0.01
chrXV	660088	660139	+	-0.03	-0.08	-0.07	-0.14	-0.03	-0.06	-0.16	-0.07
chrXVI	417839	417893	+	0.26	0.21	0.20	0.15	0.28	-0.01	-0.11	0.11
chrXVI	403637	403688	+	0.05	-0.02	-0.21	-0.01	0.08	-0.22	0.37	-0.05
chrIV	388574	388627	+	0.36	0.29	0.19	0.37	0.27	0.10	0.10	0.34
chrVII	20601	20652	+	-0.36	-0.45	-0.12	-0.55	-0.77	-0.19	-0.01	0.09
chrVI	73701	73752	+	-0.24	-0.04	-0.20	-0.11	-0.12	-0.11	-0.45	-0.09
chrXIV	115435	115485	+	-0.33	-0.14	-0.40	-0.04	-0.01	0.08	-0.15	0.46
chrIII	296714	296773	+	-0.21	-0.20	-0.25	-0.20	-0.15	0.02	0.14	-0.21
chrIII	205315	205374	+	-0.16	-0.20	-0.05	-0.04	-0.08	-0.15	-0.36	-0.57
chrIV	1247581	1247640	+	-0.31	-0.09	-0.23	-0.22	-0.24	-0.03	-0.31	-0.23
chrXVI	565150	565196	+	-0.19	-0.27	-0.17	-0.19	-0.40	-0.13	-0.02	0.27
chrXIV	101032	101080	+	0.16	0.17	-0.08	0.03	0.07	-0.10	0.20	0.14
chrII	504106	504165	+	-0.09	-0.06	-0.32	-0.18	-0.09	-0.25	0.14	0.02
chrVI	88393	88452	+	-0.19	-0.12	-0.10	-0.15	-0.24	-0.10	0.28	0.14
chrVII	61702	61748	+	0.29	0.08	0.00	0.16	0.15	0.00	0.13	-0.18
chrVI	196099	196151	+	-0.30	-0.41	-0.60	-0.28	-0.30	-0.20	-0.14	0.07
chrIV	1228782	1228835	+	0.16	-0.03	0.00	0.08	0.02	0.00	-0.35	-0.26
chrIV	331372	331416	+	0.27	0.23	0.37	0.48	0.49	0.27	-0.12	0.11
chrII	519706	519765	+	0.04	0.08	-0.07	0.08	0.04	-0.18	-0.14	0.05
chrIV	343069	343116	+	0.23	0.36	0.08	0.20	0.31	0.28	0.12	0.04
chrXI	515864	515908	+	0.50	0.49	0.66	0.54	0.57	0.95	0.05	0.36
chrIV	479728	479773	+	0.16	0.10	-0.05	0.10	0.12	0.20	0.13	0.13
chrV	556671	556719	+	0.05	0.14	0.14	-0.10	0.01	0.15	0.48	0.23
chrX	202262	202318	-	-0.10	-0.07	-0.17	-0.12	-0.06	-0.20	-0.00	-0.20
chrV	536866	536923	+	-0.31	-0.24	-0.53	-0.29	-0.16	-0.25	-0.21	-0.26
chrIV	1259381	1259440	+	-0.02	0.04	0.10	0.01	0.06	0.15	-0.09	0.08
chrXVI	515536	515595	+	-0.17	-0.08	-0.17	-0.15	-0.15	0.00	-0.05	-0.25
chrXII	368957	369005	+	0.18	0.10	0.62	-0.02	-0.08	0.54	0.22	0.59
chrXII	224578	224637	+	0.57	0.50	0.84	0.44	0.34	0.13	1.60	-0.02
chrVI	228398	228452	+	-0.27	-0.07	-0.63	-0.02	0.03	-0.11	-0.39	-0.16
chrXII	224478	224537	+	0.42	0.35	0.27	0.13	0.20	0.06	0.13	0.09
chrI	46461	46505	+	-0.17	-0.04	0.03	-0.11	-0.11	0.33	0.34	0.17
chrII	517206	517265	+	0.41	0.26	0.54	0.37	0.34	0.50	0.36	0.26
chrIX	345229	345288	+	0.15	0.10	0.00	0.07	0.18	-0.17	-0.09	-0.25
chrVI	49292	49346	+	-0.24	-0.07	-0.23	-0.17	-0.05	-0.12	-0.20	-0.37
chrIII	216327	216371	+	-0.28	-0.20	-0.03	-0.07	-0.02	-0.00	-0.34	-0.54
chrVII	4602	4659	+	-0.80	0.00	0.00	-0.02	-0.19	0.35	-0.22	1.05
chrIV	316280	316324	+	-0.28	-0.34	-0.16	-0.16	-0.15	0.25	-0.20	-0.19
chrVII	79103	79162	+	-0.53	-0.50	-0.37	-0.49	-0.44	-0.31	-0.64	-0.58
chrIII	220315	220374	+	0.64	0.55	0.31	0.57	0.57	0.34	0.00	-0.04
chrV	546969	547020	+	-0.43	-0.20	-0.02	-0.23	-0.14	-0.26	-0.64	-0.11
chrIII	267914	267966	+	-1.57	-1.30	-0.90	-1.29	-1.30	-0.89	0.81	1.43
chrXIV	202059	202118	+	0.11	0.04	-0.90	0.09	-0.06	0.15	0.12	-0.07
chrXV	618192	618240	+	0.38	0.11	0.00	0.15	0.11	0.20	0.60	0.14
chrIV	319274	319322	+	-0.03	-0.06	-0.33	-0.06	-0.01	0.01	-0.17	0.03
chrXVI	502037	502084	+	-0.09	0.18	0.00	0.09	0.13	0.12	-0.09	-0.15
chrIV	1255084	1255134	+	0.31	0.33	-0.05	0.22	0.40	0.17	0.36	0.16
chrX	377979	378038	+	0.13	-0.01	-0.21	-0.01	-0.04	-0.34	-0.22	-0.10
chrVII	817983	818042	-	0.31	-0.04	-0.15	-0.28	-0.09	-0.21	0.20	0.10
chrIV	355265	355324	+	0.93	0.84	0.64	0.76	0.72	0.73	0.31	0.17
chrXV	601685	601744	+	0.03	0.12	-0.15	0.02	0.01	0.04	0.17	0.14
chrXVI	456138	456190	+	-0.63	-0.58	-0.22	-0.36	-0.44	-0.27	-0.34	-0.55
chrXVI	403339	403390	+	0.17	0.11	0.11	0.12	0.18	-0.01	0.33	0.14
chrXVI	549437	549496	+	-0.09	-0.08	-0.49	-0.02	-0.02	-0.12	-0.03	-0.04
chrXVI	404244	404291	+	-0.28	-0.50	-0.47	-0.25	-0.26	-0.47	-0.45	0.07
chrIII	303114	303171	+	0.48	0.30	0.28	0.24	0.20	0.33	0.52	0.49
chrIV	377468	377527	+	0.20	0.12	-0.03	0.09	0.21	-0.24	0.07	0.29
chrVI	57492	57547	+	-0.43	-0.11	-0.04	-0.20	0.06	-0.26	-0.30	-0.36
chrXVI	478540	478593	+	0.15	0.19	0.16	0.14	0.14	0.15	0.36	0.11
chrVI	247103	247155	+	0.28	0.24	-0.54	0.13	0.26	0.25	0.43	0.18
chrVII	10601	10660	+	0.07	0.06	0.13	0.01	-0.04	0.05	-0.46	-0.33
chrIV	342973	343024	+	-0.03	0.24	0.08	0.15	0.20	-0.04	-0.16	-0.10
chrIV	1249181	1249240	+	-0.45	-0.44	-0.44	-0.29	-0.23	-0.42	-0.35	-0.20
chrXV	673785	673844	+	-0.38	-0.35	-0.02	-0.22	-0.33	0.03	-0.23	-0.33
chrIII	229115	229174	+	0.59	0.24	0.30	0.26	0.11	-0.08	-0.10	-0.06
chrV	567065	567124	+	0.67	0.47	0.00	0.17	-0.01	0.12	0.73	0.45
chrIV	355780	355824	+	0.85	0.75	0.49	1.01	0.85	0.69	-0.23	-0.14
chrII	498307	498353	+	-0.03	0.06	-0.01	0.15	0.23	-0.02	-0.08	-0.19
chrII	487318	487364	+	0.09	0.12	0.14	0.19	0.17	-0.36	0.18	0.00
chrVI	201795	201854	+	0.14	0.13	-0.12	0.02	-0.21	0.13	0.17	0.21
chrXVI	523738	523796	+	0.32	0.22	0.21	0.25	0.18	0.24	0.54	0.27
chrI	29845	29904	+	-0.41	-0.42	-0.25	-0.40	-0.51	-0.04	-0.56	-0.16
chrXV	634585	634644	+	-0.82	-0.71	-0.04	-0.48	-0.32	-0.40	-0.55	-0.12
chrIV	444113	444172	+	0.46	0.16	0.46	0.42	0.33	0.58	0.04	0.04
chrXII	159515	159574	+	-0.07	0.01	0.04	-0.17	-0.20	0.05	0.03	0.01
chrXVI	495336	495395	+	0.47	0.11	0.00	0.13	0.14	0.00	0.31	-0.25
chrXV	655685	655744	+	0.17	0.30	0.01	0.27	0.35	0.30	0.37	0.43
chrXVI	524737	524796	+	0.24	0.04	0.15	0.06	0.03	0.18	0.47	-0.04
chrVI	77195	77249	+	-0.59	-0.65	-0.38	-0.42	-0.37	-0.15	-0.50	-0.02
chrIV	453416	453471	+	-0.10	-0.00	-0.06	-0.04	-0.05	-0.10	0.01	-0.01
chrXVI	529241	529289	+	0.11	0.17	0.02	0.05	-0.08	0.06	-0.09	-0.08
chrVI	53598	53647	+	0.06	0.23	0.25	0.14	0.18	0.10	0.15	0.42
chrXVI	427037	427096	+	-0.23	-0.18	-0.18	-0.24	-0.22	-0.12	-0.68	-0.40
chrIII	134884	134933	+	-0.03	-0.07	-0.22	0.07	0.15	-0.07	0.20	0.02
chrVI	51992	52044	+	-0.41	-0.37	-0.10	-0.31	-0.13	-0.24	-0.05	-0.03
chrVIII	533312	533371	-	-0.23	-0.37	-0.22	-0.43	-0.33	-0.31	-0.34	-0.49
chrXIV	195766	195810	+	-0.44	-0.34	-0.07	-0.26	-0.13	-0.15	-0.38	-0.03
chrXV	666085	666144	+	0.42	0.30	1.04	0.29	0.35	0.42	0.50	0.34
chrXI	518751	518810	+	-0.78	-0.96	-0.69	-0.75	-1.22	-0.74	-0.83	-0.62
chrIV	371468	371516	+	-0.48	-0.23	-0.35	-0.20	-0.12	0.01	-0.22	-0.25
chrIII	146587	146641	+	-0.19	-0.14	-0.24	-0.02	0.01	-0.11	-0.15	-0.10
chrIII	11501	11560	+	-0.03	-0.05	-0.12	0.02	0.01	-0.03	0.10	0.67
chrIII	43201	43260	+	-0.02	0.06	-0.20	-0.15	0.03	-0.30	-0.12	-0.25
chrIII	79803	79853	+	-0.23	-0.02	0.02	-0.02	0.12	-0.13	-0.41	-0.26
chrXVI	688237	688296	+	0.07	-0.16	0.00	0.02	-0.09	0.00	0.09	-0.08
chrXIV	72438	72485	+	0.03	0.11	-0.50	0.10	0.11	0.11	0.45	0.08
chrXI	520051	520105	+	-0.01	0.17	0.08	0.14	0.22	-0.11	-0.03	0.56
chrIV	336768	336820	+	0.21	0.14	-0.18	0.14	0.12	-0.01	0.17	0.00
chrIV	1247981	1248040	+	0.47	0.12	0.09	0.07	0.12	-0.18	0.47	-0.23
chrI	36945	36998	+	0.24	0.39	-0.10	0.28	0.24	0.18	0.19	0.12
chrXVI	530744	530795	+	0.16	0.22	0.51	0.13	0.18	0.35	0.27	0.02
chrXIV	199468	199515	+	0.04	-0.04	0.35	0.03	0.08	0.08	0.11	0.28
chrVI	213297	213347	+	-0.23	-0.28	0.19	-0.09	-0.23	0.03	-0.09	-0.14
chrVII	35808	35859	+	-0.41	-0.19	0.01	-0.40	-0.24	0.10	0.13	0.20
chrIV	442513	442572	+	0.45	0.13	-0.36	0.05	-0.05	-0.12	-0.06	-0.51
chrXVI	481337	481396	+	0.18	0.12	0.46	0.23	0.16	0.32	0.05	-0.13
chrV	306846	306890	+	0.78	0.74	0.32	0.61	0.69	0.21	0.20	-0.25
chrIV	327965	328024	+	0.08	0.14	0.02	0.00	0.06	0.01	-0.20	0.05
chrXII	161119	161168	+	-0.01	-0.09	0.24	0.02	0.02	0.01	0.33	0.01
chrX	360184	360228	+	0.28	0.34	0.24	0.23	0.27	0.28	0.03	0.12
chrIII	242614	242665	+	0.37	0.18	0.00	0.20	0.26	0.22	-0.13	-0.34
chrXVI	481640	481684	+	0.18	0.35	0.28	0.18	0.28	0.39	0.38	0.05
chrVII	55602	55646	+	-0.57	-0.42	-0.30	-0.43	-0.33	-0.23	-0.51	-0.53
chrI	43650	43696	+	-0.35	-0.26	0.07	-0.18	-0.09	0.02	0.03	-0.01
chrXVI	569637	569696	+	0.06	0.05	-0.16	0.02	-0.08	0.04	-0.01	0.02
chrV	545666	545714	+	0.06	-0.05	0.24	0.24	0.09	0.27	-0.05	0.03
chrII	495906	495965	+	0.01	-0.00	0.12	0.02	0.09	0.27	0.05	-0.15
chrXVI	682637	682696	+	-0.20	-0.07	0.09	-0.05	-0.08	0.09	0.13	0.23
chrIV	387969	388017	+	0.04	0.15	-0.10	-0.01	0.06	0.02	0.08	-0.05
chrIV	310666	310717	+	0.34	0.51	0.43	0.52	0.50	0.48	0.46	0.24
chrVI	259196	259254	+	0.02	-0.03	0.00	-0.02	0.06	0.23	0.10	-0.16
chrX	201762	201821	-	0.30	0.31	0.11	0.17	0.18	0.00	0.38	0.29
chrIV	1249482	1249537	+	-0.23	-0.41	-0.23	-0.38	-0.38	-0.28	-0.42	-0.08
chrIX	341729	341786	+	0.47	0.37	0.00	0.19	0.27	0.05	0.02	0.16
chrIV	410875	410924	+	0.54	0.50	0.54	0.50	0.36	0.48	0.38	0.52
chrI	20943	20987	+	-0.90	-1.04	-0.75	-0.72	-1.02	-0.69	-0.95	-0.27
chrIV	338965	339024	+	0.05	0.18	-0.35	0.14	0.14	-0.27	-0.20	-0.26
chrIX	374430	374479	+	-0.09	-0.06	0.28	0.09	-0.17	0.33	-0.19	0.07
chrIII	222019	222065	+	-0.18	-0.00	0.12	0.21	0.26	-0.14	-0.01	-0.39
chrIV	325765	325824	+	-0.08	0.00	-0.17	0.00	0.09	-0.34	-0.08	-0.28
chrIV	444813	444862	+	0.11	0.21	-0.19	0.16	0.10	-0.35	-0.20	-0.36
chrVII	42502	42558	+	-0.06	-0.06	0.13	-0.13	-0.10	-0.06	0.25	0.16
chrIII	237015	237074	+	-0.46	-0.33	-0.27	-0.62	-0.65	-0.42	-0.42	-0.56
chrIII	246416	246470	+	0.08	-0.19	0.70	0.02	-0.09	0.21	-0.11	-0.05
chrXII	131115	131174	+	0.02	-0.08	0.49	0.21	0.01	0.19	0.05	-0.03
chrXII	213378	213437	+	-0.06	-0.08	-0.36	-0.31	-0.28	-0.08	-0.10	-0.09
chrIV	325867	325913	+	0.17	0.19	0.12	0.17	0.10	0.47	0.27	-0.00
chrXV	615286	615340	+	0.55	0.50	0.00	0.43	0.49	0.54	0.53	0.39
chrXIV	91430	91489	+	0.41	0.34	0.27	0.43	0.36	0.18	0.19	0.45
chrVI	247696	247755	+	-0.36	-0.23	-0.27	-0.19	-0.23	-0.03	-0.12	-0.13
chrVI	252397	252454	+	-0.14	-0.18	-0.35	-0.11	-0.09	0.04	-0.20	-0.07
chrXVI	559342	559389	+	-0.11	-0.16	-0.09	-0.07	-0.16	-0.22	0.11	-0.09
chrXI	513861	513910	+	-0.16	-0.26	0.09	-0.18	-0.24	-0.22	0.16	0.10
chrXVI	404837	404896	+	1.01	0.82	0.94	0.97	0.75	0.69	-0.04	-0.07
chrV	300130	300183	+	0.94	0.80	-0.13	0.93	0.82	0.06	-0.62	-0.66
chrVI	239895	239954	+	0.04	0.03	0.40	-0.05	-0.08	-0.07	0.33	0.29
chrIV	442413	442472	+	-0.22	-0.07	-0.20	-0.32	-0.35	-0.18	-0.70	-0.52
chrV	265330	265386	+	-0.19	-0.13	-0.38	-0.19	-0.24	-0.41	-0.07	-0.13
chrII	477217	477261	+	0.13	0.08	0.17	0.21	0.28	0.21	-0.71	-0.11
chrVI	207495	207554	+	-0.18	-0.05	-0.21	-0.04	-0.12	-0.13	-0.81	-0.28
chrIII	299514	299573	+	0.15	0.12	0.06	-0.02	-0.00	0.07	-0.09	0.03
chrXVI	491238	491292	+	0.07	-0.09	-0.24	0.05	-0.07	0.05	-0.28	-0.27
chrVI	204995	205053	+	1.07	1.05	0.52	0.92	0.98	0.67	-0.36	0.31
chrXII	223478	223531	+	-0.41	-0.41	-0.38	-0.23	-0.08	-0.53	-0.24	-0.05
chrV	296429	296481	+	0.12	0.13	-0.14	0.15	0.11	0.00	0.64	0.73
chrII	511006	511065	+	-0.16	-0.11	-0.20	-0.23	-0.39	-0.17	-0.33	-0.31
chrXV	607785	607844	+	-0.17	-0.23	0.00	-0.10	-0.16	-0.25	0.09	-0.09
chrIV	451413	451472	+	-0.33	-0.44	-0.57	-0.45	-0.34	-0.14	0.35	0.47
chrIII	60905	60960	+	-0.04	-0.06	-0.38	0.09	0.00	-0.29	0.12	-0.28
chrXV	586785	586836	+	0.10	0.14	0.20	0.14	0.21	0.26	0.25	0.19
chrI	43455	43499	+	-0.37	-0.10	0.04	-0.12	-0.26	0.11	0.47	0.20
chrVII	60802	60861	+	0.37	0.28	0.21	0.00	0.29	0.15	0.17	0.14
chrIII	262814	262873	+	0.35	0.24	0.51	0.32	0.10	0.34	0.33	0.22
chrXV	620586	620637	+	-0.08	0.04	-0.61	0.09	0.06	-0.02	0.18	-0.05
chrIV	356765	356824	+	0.71	0.75	0.74	0.73	0.60	0.64	0.07	-0.28
chrX	480015	480074	-	-0.41	-0.47	0.02	-0.23	-0.36	-0.20	0.06	-0.00
chrV	286130	286180	+	-0.33	-0.25	-0.26	-0.09	-0.15	-0.09	-0.04	-0.30
chrXV	657485	657544	+	-0.61	-0.56	0.01	-0.47	-0.43	-0.11	-0.53	0.18
chrIII	243914	243973	+	-0.16	-0.34	-0.47	-0.30	-0.22	-0.28	0.02	-0.37
chrIII	151484	151543	+	0.07	0.41	0.06	0.18	0.30	0.08	-0.13	0.34
chrXVI	714138	714189	+	-0.15	0.07	0.06	-0.09	0.01	-0.07	-0.02	0.09
chrXI	458178	458233	+	0.05	-0.23	-0.40	-0.08	-0.10	-0.24	-0.19	-0.05
chrIII	9201	9260	+	0.00	0.00	0.00	-0.07	0.00	0.00	0.00	0.00
chrXII	214478	214537	+	-0.01	-0.18	0.13	0.00	-0.25	0.00	-0.00	0.11
chrII	508306	508359	+	0.06	0.05	0.23	-0.00	0.06	0.08	0.18	0.34
chrIV	451822	451872	+	-0.15	-0.00	-0.06	-0.14	-0.10	-0.01	0.39	0.69
chrXI	506652	506696	+	-0.67	-0.29	-0.47	-0.52	-0.30	-0.22	-0.56	-0.29
chrIII	72406	72460	+	-0.56	-0.29	-0.21	-0.63	-0.46	-0.45	0.73	0.97
chrVII	75503	75562	+	-0.44	-0.38	-0.24	-0.26	-0.05	-0.75	-0.09	0.00
chrIV	445213	445272	+	0.43	0.43	0.03	0.32	0.37	-0.03	-0.21	-0.07
chrXV	632391	632437	+	-0.34	-0.01	-0.15	-0.36	-0.30	-0.18	-0.23	-0.15
chrXVI	844480	844539	-	0.70	0.19	0.01	0.08	0.14	-0.24	0.10	0.10
chrVII	56011	56061	+	0.26	0.29	0.22	0.38	0.37	0.20	-0.31	-0.28
chrIV	391668	391727	+	-0.13	-0.36	0.00	-0.25	-0.35	0.00	-0.06	-0.13
chrIX	340634	340688	+	0.02	0.12	-0.05	0.21	0.41	-0.05	0.12	0.10
chrVI	51491	51550	+	-0.16	-0.04	-0.13	-0.29	-0.15	-0.04	-0.01	-0.24
chrXI	507657	507707	+	0.38	0.50	0.06	0.33	0.45	0.35	0.17	-0.03
chrXIV	182159	182218	+	-0.05	0.20	-0.13	0.01	0.23	0.01	-0.07	-0.15
chrVII	2801	2860	+	0.00	0.00	0.00	0.00	0.00	0.00	0.00	0.00
chrXV	637185	637244	+	-0.12	-0.16	-0.13	-0.11	-0.13	-0.20	-0.03	0.00
chrXVI	430937	430991	+	0.13	0.15	0.11	0.11	0.07	0.02	-0.22	-0.17
chrXV	646985	647044	+	0.70	0.39	2.63	0.78	0.08	2.09	2.90	2.79
chrIII	65404	65460	+	-0.23	-0.14	-0.26	0.09	0.04	-0.42	-0.67	-0.25
chrIV	1240084	1240140	+	0.72	0.68	0.00	0.54	0.53	0.51	-0.21	-0.37
chrXVI	484247	484292	+	0.54	0.47	0.20	0.54	0.58	0.18	0.36	0.70
chrXII	156615	156674	+	0.72	0.54	0.00	0.53	0.43	0.47	0.12	0.88
chrIV	334266	334312	+	0.29	0.25	0.01	0.18	0.15	-0.01	-0.02	-0.15
chrIV	482416	482471	+	0.15	0.27	0.19	-0.01	-0.22	-0.15	0.76	0.27
chrXVI	505436	505495	+	-0.37	-0.20	-0.03	-0.11	-0.13	-0.20	0.01	0.13
chrIII	36801	36860	+	-0.17	0.02	-0.41	-0.26	-0.16	-0.28	-0.41	-0.38
chrVII	79603	79657	+	-0.33	-0.21	-0.63	-0.18	-0.21	-0.16	0.16	0.16
chrIII	117284	117343	+	0.47	0.42	0.48	0.55	0.40	0.38	0.30	0.34
chrIII	11301	11360	+	-0.18	-0.04	0.00	0.04	-0.13	0.30	-0.01	1.94
chrVII	70402	70461	+	-0.07	-0.07	-0.18	0.04	-0.07	-0.17	-0.10	0.05
chrIII	65612	65660	+	-0.26	-0.28	-0.30	-0.12	-0.12	-0.31	-0.28	-0.18
chrIII	81902	81961	+	0.14	0.06	-0.53	0.09	0.04	-0.19	0.03	0.10
chrII	468306	468365	+	-0.14	-0.19	0.00	-0.21	-0.18	0.00	-0.11	-0.10
chrXII	139515	139574	+	0.07	-0.09	0.00	0.20	0.20	0.20	0.33	0.40
chrII	490513	490561	+	-0.07	-0.34	0.56	-0.07	-0.26	0.21	-0.44	-0.32
chrI	11646	11703	+	-0.40	-0.26	-0.42	-0.33	-0.19	-0.29	-0.43	-0.33
chrXIV	108430	108489	+	-0.28	-0.39	-0.17	-0.06	-0.15	0.00	-0.33	0.00
chrXII	149915	149974	+	0.41	0.28	0.35	0.27	0.26	0.30	-0.03	0.00
chrXVI	413637	413696	+	0.15	-0.03	0.00	-0.07	-0.04	0.00	0.06	0.19
chrIII	84005	84061	+	0.30	0.38	0.14	0.14	0.15	0.17	0.34	0.40
chrXVI	407244	407296	+	0.42	0.45	-0.02	0.39	0.37	-0.07	-0.30	-0.59
chrV	445022	445074	+	0.30	0.31	-0.05	0.24	0.31	-0.14	0.15	0.10
chrIV	363865	363924	+	-0.31	-0.27	-0.12	-0.25	-0.37	-0.39	-0.67	-0.43
chrIII	62901	62953	+	-0.67	-0.49	-0.02	-0.38	-0.33	-0.34	-0.31	-0.33
chrXVI	404538	404590	+	0.62	0.40	0.39	0.47	0.37	0.52	-0.27	-0.06
chrX	370990	371038	+	0.32	0.04	0.03	0.35	0.41	0.04	0.20	-0.08
chrXVI	445437	445496	+	-0.40	-0.42	-0.12	-0.49	-0.36	-0.04	-0.15	0.40
chrV	564765	564824	+	-0.82	-0.57	-0.36	-0.85	-0.32	-0.99	-0.56	-0.58
chrIV	465520	465565	+	0.11	0.07	0.41	0.05	-0.08	0.27	0.70	0.57
chrIII	31814	31860	+	0.25	0.28	0.52	0.24	0.21	0.33	0.73	0.47
chrVII	1085215	1085270	+	0.46	0.27	0.01	0.10	-0.03	-0.15	-0.14	-0.41
chrXVI	690541	690592	+	0.15	0.09	0.01	0.14	0.18	0.19	0.34	0.37
chrVI	233095	233154	+	-0.16	-0.33	0.00	-0.28	-0.24	0.04	-0.18	-0.27
chrVI	60696	60749	+	-0.10	-0.06	0.00	-0.04	-0.01	-0.09	0.03	-0.29
chrXVI	409137	409196	+	-0.10	-0.22	0.00	-0.11	-0.16	-0.24	-0.05	-0.07
chrIV	316080	316124	+	-0.27	-0.23	-0.00	0.01	-0.03	-0.07	-0.50	-0.10
chrXV	613297	613343	+	0.11	0.29	0.23	0.09	0.24	0.21	0.40	0.20
chrIII	312714	312773	+	0.28	0.15	0.00	0.14	0.12	0.06	0.30	0.16
chrXI	509857	509905	+	0.04	-0.04	0.23	0.00	-0.01	0.20	0.06	-0.07
chrVI	210102	210153	+	0.09	-0.14	0.23	0.11	-0.03	0.04	0.17	-0.01
chrXV	594785	594844	+	0.44	0.28	0.10	0.05	-0.05	-0.43	0.45	0.34
chrXVI	531937	531993	+	0.36	0.35	0.02	0.27	0.33	0.20	0.15	0.19
chrXVI	503736	503792	+	-0.04	-0.17	-1.18	-0.14	-0.22	-0.05	-0.21	-0.20
chrXVI	435437	435496	+	0.14	-0.22	-0.29	-0.11	-0.22	-0.11	-0.25	-0.28
chrIX	345029	345088	+	-0.19	-0.24	-0.21	-0.17	-0.08	-0.12	-0.15	-0.12
chrI	38945	39004	+	-0.12	-0.21	0.00	-0.20	-0.17	-0.12	-0.39	-0.23
chrVII	573450	573505	-	-0.29	-0.15	0.25	-0.08	-0.13	0.07	-0.21	-0.14
chrVII	3701	3757	+	0.00	-0.28	0.00	0.00	0.00	0.00	0.07	0.00
chrV	272829	272888	+	-0.42	-0.26	-0.54	-0.55	-0.39	-0.38	-0.33	-0.40
chrXV	670485	670544	+	0.22	0.14	0.14	0.11	0.10	0.22	0.31	0.16
chrII	521306	521365	+	0.03	0.03	0.01	0.01	0.07	-0.09	-0.16	0.07
chrXI	528051	528095	+	-0.52	-0.05	-0.34	-0.12	-0.14	-0.13	-0.42	-0.20
chrV	555865	555924	+	-0.25	-0.34	-0.16	-0.03	-0.15	-0.19	-0.18	-0.28
chrV	268728	268787	+	-0.22	-0.45	-0.36	-0.23	-0.53	-0.47	-0.50	-0.35
chrXII	216182	216235	+	0.15	0.15	0.21	0.07	0.16	0.00	0.06	0.29
chrIII	62405	62451	+	-0.11	-0.04	0.02	0.01	-0.12	-0.02	-0.18	-0.09
chrII	483806	483865	+	0.04	0.01	-0.09	-0.00	-0.15	-0.17	-0.36	-0.38
chrII	508706	508759	+	0.05	0.14	-0.24	-0.08	0.00	-0.06	0.14	0.04
chrIII	32408	32454	+	0.30	0.49	0.03	0.34	0.47	0.12	0.23	-0.04
chrV	547067	547121	+	-0.10	-0.07	0.27	-0.16	-0.20	-0.20	0.01	-0.01
chrV	304341	304389	+	0.29	0.27	-0.08	0.26	0.25	0.04	0.29	0.41
chrVI	196795	196854	+	-0.29	-0.35	-0.08	-0.35	-0.35	-0.12	-0.20	0.05
chrXV	626485	626544	+	0.26	0.23	0.22	0.16	0.32	0.28	0.68	0.42
chrXVI	418041	418096	+	0.66	0.43	0.00	0.41	0.43	0.69	-0.06	0.55
chrXVI	443437	443496	+	-0.36	-0.37	-0.76	-0.47	-0.26	-0.30	-0.28	-0.18
chrIII	292214	292273	+	0.16	0.29	0.00	-0.04	0.25	0.00	0.07	0.27
chrXI	535454	535509	+	0.20	0.15	0.21	0.15	0.07	0.29	-0.38	-0.11
chrXV	582786	582844	+	-0.07	-0.01	0.01	-0.09	0.04	-0.01	0.17	0.15
chrIII	293814	293873	+	0.26	0.09	0.12	-0.01	-0.05	0.03	0.15	0.07
chrXII	225778	225837	+	0.05	-0.07	-0.17	-0.06	-0.11	-0.06	-0.09	-0.32
chrXV	673285	673344	+	0.20	0.12	0.01	-0.04	-0.02	0.06	0.29	0.08
chrVI	228796	228852	+	-0.12	-0.06	0.07	0.14	0.16	0.22	-0.37	0.05
chrVI	234299	234351	+	0.30	0.13	0.00	0.16	0.08	0.35	0.25	0.06
chrIV	437016	437072	+	-0.25	-0.45	-0.06	-0.21	-0.19	-0.21	-0.40	-0.10
chrXVI	456240	456296	+	-0.46	-0.44	-0.34	-0.31	-0.27	-0.25	-0.55	-0.49
chrIII	230219	230273	+	0.48	0.49	-0.17	0.51	0.54	0.13	-0.06	0.00
chrVIII	91355	91414	-	0.44	0.26	0.07	0.11	0.10	-0.18	0.03	-0.13
chrXVI	551237	551296	+	0.13	0.07	0.41	0.27	0.26	0.29	0.19	0.19
chrII	490810	490858	+	-0.37	-0.29	0.19	-0.21	-0.32	-0.07	-0.40	-0.47
chrXVI	698237	698296	+	0.34	0.17	0.21	0.16	0.14	0.42	0.77	0.61
chrVII	44001	44060	+	-0.42	-0.55	-0.20	-0.51	-0.56	-0.39	0.06	-0.45
chrXII	369870	369914	+	1.51	1.42	0.83	1.31	1.33	0.81	-0.12	-0.32
chrIV	346670	346724	+	-0.40	-0.28	-0.27	-0.12	-0.11	-0.16	-0.16	-0.22
chrI	12145	12202	+	-0.85	-0.62	-0.39	-0.53	-0.50	-0.45	-0.69	-0.75
chrIX	359030	359086	+	0.37	0.27	0.00	0.23	0.26	0.10	0.36	0.18
chrXVI	575937	575996	+	0.28	0.14	0.26	0.22	0.14	0.31	-0.16	-0.15
chrII	497507	497557	+	0.38	0.23	0.39	0.21	0.24	1.08	0.15	0.16
chrIII	53204	53253	+	-0.32	-0.29	-0.05	-0.05	-0.12	0.01	-0.24	-0.13
chrII	500511	500558	+	-0.02	-0.09	0.73	-0.10	-0.09	0.04	0.11	0.09
chrII	519506	519558	+	-0.18	-0.12	-0.40	-0.12	0.06	-0.08	0.03	0.10
chrXVI	696747	696793	+	-0.24	0.04	0.16	0.00	-0.04	0.06	0.25	0.07
chrII	512706	512763	+	-0.64	-0.21	-0.19	-0.35	-0.36	-0.12	-0.89	-0.46
chrXVI	473151	473196	+	-0.16	0.09	0.36	-0.00	-0.02	0.31	0.24	-0.17
chrIII	143684	143743	+	0.18	0.24	0.10	0.13	0.16	0.15	0.21	-0.11
chrV	300630	300683	+	0.77	0.67	-0.01	0.67	0.78	-0.01	-0.40	-0.74
chrXVI	482637	482696	+	0.29	0.34	0.92	0.24	0.22	0.90	0.78	0.94
chrXV	593985	594044	+	0.46	0.41	0.47	0.38	0.31	0.41	0.66	0.47
chrVII	82605	82655	+	-0.37	-0.32	-0.03	-0.28	-0.19	-0.20	-0.65	-0.24
chrVII	43401	43460	+	-0.29	-0.17	-0.11	-0.21	-0.32	-0.14	-0.24	-0.27
chrIII	116685	116741	+	0.75	0.65	0.48	0.55	0.45	0.36	0.99	0.10
chrV	267434	267487	+	0.33	0.37	-0.04	0.33	0.39	0.02	-0.03	-0.08
chrIV	1255881	1255940	+	0.19	0.00	0.00	-0.12	0.15	-0.16	0.26	0.23
chrVI	62992	63051	+	0.39	0.30	0.11	0.22	0.34	0.13	0.53	0.08
chrVI	248000	248051	+	0.30	0.47	0.28	0.40	0.41	0.50	0.47	0.41
chrXII	358760	358814	+	0.23	0.09	0.00	0.15	0.14	-0.36	-0.07	-0.29
chrII	467506	467565	+	-0.10	-0.24	0.00	-0.17	-0.12	-0.35	-0.11	-0.09
chrVII	53906	53956	+	-0.04	0.07	0.28	0.12	0.12	0.14	0.18	-0.19
chrIII	138087	138139	+	0.12	0.21	0.70	0.30	0.20	0.58	0.36	0.61
chrII	476018	476062	+	-0.17	-0.08	-0.30	-0.07	-0.04	-0.26	-0.02	0.06
chrVI	198410	198454	+	-0.18	-0.12	-0.07	-0.01	-0.04	-0.10	0.03	-0.17
chrXII	248678	248737	+	0.04	-0.25	0.03	-0.14	-0.30	0.12	0.25	0.55
chrVI	80493	80552	+	-0.05	-0.20	-0.07	-0.19	-0.21	-0.15	0.54	0.33
chrVI	267197	267253	+	-0.08	0.04	0.09	-0.07	0.06	-0.12	-0.16	-0.07
chrII	499006	499063	+	0.73	0.58	0.00	0.48	0.61	0.00	0.55	0.59
chrXVI	692737	692796	+	0.51	0.24	0.72	0.44	0.38	0.54	0.18	0.01
chrIV	367665	367718	+	-0.10	-0.10	-0.00	-0.11	-0.18	-0.11	-0.22	-0.06
chrVII	16301	16360	+	0.36	0.26	0.95	0.28	0.35	0.84	0.70	0.46
chrV	545165	545209	+	-0.20	0.41	0.84	0.71	0.72	0.50	0.70	-2.18
chrVI	77593	77647	+	-0.36	-0.54	0.12	-0.39	-0.35	-0.22	-0.37	-0.13
chrIV	470713	470770	+	0.44	0.20	0.27	0.39	0.24	0.16	0.29	-0.05
chrIII	149284	149341	+	-1.46	-0.39	0.90	-0.38	0.00	0.36	1.88	0.00
chrIV	348865	348924	+	0.27	0.16	-0.02	0.20	0.20	-0.06	0.21	-0.07
chrXV	581185	581243	+	-0.16	-0.24	0.00	-0.15	-0.14	-0.29	-0.06	0.03
chrVI	254798	254846	+	-0.35	-0.59	0.00	-0.39	-0.44	0.16	-0.39	-0.31
chrXII	230278	230334	+	0.05	-0.07	-0.01	-0.00	-0.15	0.04	-0.01	0.07
chrIII	29701	29760	+	0.67	0.34	0.00	0.47	0.32	-0.13	-0.04	-0.01
chrIII	23810	23854	+	0.69	0.62	0.30	0.45	0.48	0.31	0.16	0.30
chrIV	402068	402127	+	0.29	0.30	0.68	0.35	0.32	0.25	0.58	0.56
chrXIV	82139	82189	+	0.18	0.05	0.06	0.21	0.24	0.10	0.29	0.24
chrIII	24302	24357	+	0.02	0.13	0.13	0.14	0.15	0.30	0.17	-0.00
chrXII	238878	238937	+	-0.10	-0.30	-0.30	-0.19	-0.19	-0.37	-0.49	-0.21
chrVI	242611	242655	+	-0.35	-0.16	0.08	-0.20	-0.04	-0.08	0.20	0.08
chrVI	59192	59251	+	-0.32	-0.14	-0.13	-0.35	-0.19	-0.06	0.17	-0.12
chrXII	250678	250734	+	-0.10	-0.11	0.12	-0.10	-0.07	-0.13	-0.14	-0.15
chrIII	127185	127242	+	-0.22	-0.36	-0.19	-0.41	-0.40	-0.35	-0.35	-0.15
chrXVI	559939	559994	+	0.53	0.39	-0.22	0.28	0.16	0.01	0.24	-0.06
chrVII	47206	47260	+	0.17	0.13	-0.23	0.01	0.05	-0.07	0.14	-0.12
chrVII	31607	31654	+	0.05	0.19	0.17	0.10	0.13	0.36	0.06	0.16
chrXI	508164	508208	+	-0.03	-0.00	0.17	0.12	0.07	0.06	-0.09	-0.15
chrIV	1239481	1239540	+	1.26	1.09	0.72	1.18	1.09	0.73	-0.02	0.07
chrIII	249021	249065	+	0.16	0.09	0.00	0.17	0.10	0.56	0.17	-0.02
chrXVI	575237	575292	+	-0.08	-0.20	-0.42	-0.45	-0.42	-0.29	-0.14	-0.28
chrIV	336965	337024	+	-0.43	-0.33	-0.49	-0.20	-0.21	-0.23	-0.69	-0.19
chrXI	521451	521500	+	-0.07	-0.23	0.00	-0.16	-0.19	-0.20	-0.31	-0.28
chrIII	37001	37060	+	-0.27	0.01	-0.18	-0.00	0.09	-0.12	-0.29	-0.14
chrXIV	95530	95585	+	-0.23	-0.03	-0.19	-0.14	-0.18	-0.26	-0.44	-0.06
chrXVI	481937	481989	+	0.04	0.02	0.00	0.08	0.04	0.18	-0.59	-0.25
chrV	301729	301788	+	0.95	0.66	0.46	0.75	0.62	0.33	0.30	0.13
chrXIV	202359	202418	+	0.07	0.06	0.00	0.06	0.06	0.02	-0.07	0.14
chrXVI	689137	689196	+	0.13	0.18	-0.03	0.04	0.01	-0.04	-0.13	-0.07
chrIII	13001	13060	+	0.41	0.40	0.45	0.42	0.53	0.43	0.54	0.43
chrIV	370167	370220	+	-0.31	-0.22	-0.06	-0.11	-0.01	-0.28	-0.04	0.23
chrIII	128784	128843	+	-0.03	-0.20	0.16	0.00	-0.04	-0.44	-0.11	-0.01
chrII	507806	507865	+	0.15	0.13	0.00	0.10	-0.01	-0.09	0.10	0.29
chrIV	482116	482172	+	0.41	0.29	0.20	0.18	0.10	0.29	0.41	0.08
chrV	282531	282588	+	0.45	0.36	0.20	0.39	0.26	0.09	0.09	-0.02
chrVI	82195	82252	+	-1.14	-1.71	-1.13	-1.12	-1.30	-0.89	-0.82	-0.43
chrXII	236978	237037	+	0.01	0.06	-0.46	-0.00	0.04	-0.58	-0.20	-0.11
chrXIV	203061	203115	+	-0.15	-0.33	-0.03	-0.30	-0.30	-0.22	0.16	-0.05
chrIV	1230684	1230734	+	-0.32	-0.46	-0.32	-0.33	-0.31	-0.31	-0.56	-0.51
chrXII	138315	138370	+	0.20	0.22	-0.26	0.24	0.33	0.09	0.17	-0.04
chrXIV	4873	4917	-	-0.15	-0.02	-0.08	0.26	0.29	0.13	-0.09	-0.10
chrXII	144915	144974	+	-0.06	-0.10	-0.13	-0.06	-0.04	-0.24	-0.07	0.12
chrIII	15301	15360	+	0.03	-0.04	-0.15	-0.06	-0.15	-0.50	0.47	1.66
chrIV	1240381	1240439	+	-0.06	0.01	0.02	-0.25	-0.14	-0.09	-0.51	-0.37
chrXII	363255	363314	+	0.29	0.20	0.17	0.20	0.28	0.05	0.15	0.14
chrX	364483	364534	+	0.09	-0.10	-0.24	0.07	0.03	-0.03	-0.27	-0.15
chrIV	379175	379225	+	0.18	0.11	0.16	0.14	0.17	0.26	0.35	0.20
chrXIV	88131	88179	+	0.73	0.72	0.15	0.59	0.65	0.12	-0.30	-0.50
chrIII	62306	62350	+	-0.34	-0.28	0.03	0.10	0.09	-0.06	-0.09	-0.14
chrXVI	534137	534196	+	0.04	0.20	0.09	0.11	0.12	0.07	-0.11	0.04
chrXV	654885	654944	+	0.17	0.07	-0.15	0.07	0.02	0.47	0.11	0.13
chrIV	430319	430368	+	-0.18	-0.05	0.14	0.04	-0.00	0.06	0.20	0.19
chrXII	248278	248329	+	-0.06	-0.45	0.00	-0.12	-0.24	0.00	0.32	0.23
chrV	553965	554024	+	0.09	-0.10	-0.64	-0.04	-0.04	0.02	-0.04	0.02
chrIII	77302	77346	+	0.53	0.47	0.41	0.40	0.37	0.43	0.07	0.03
chrIX	341929	341988	+	0.30	0.25	0.06	0.11	0.15	0.26	0.33	0.94
chrV	537965	538024	+	-0.13	0.04	-0.12	0.08	0.11	0.09	0.18	-0.08
chrVI	88795	88852	+	0.11	0.12	-0.05	0.12	0.11	0.16	0.30	0.30
chrXII	226478	226537	+	-0.18	-0.02	-0.14	-0.12	-0.07	-0.31	-0.24	-0.04
chrVI	75893	75951	+	1.03	1.41	1.34	1.17	1.07	1.79	1.31	1.17
chrV	547873	547922	+	-0.08	-0.24	-0.03	-0.13	-0.12	0.02	0.25	0.16
chrXVI	554147	554193	+	0.20	0.14	-0.17	0.16	0.08	0.03	-0.08	-0.16
chrV	303429	303482	+	0.04	-0.13	-0.24	-0.05	-0.34	-0.16	0.14	0.13
chrVI	76608	76652	+	-0.40	-0.34	0.38	-0.36	-0.26	0.41	-0.44	-0.23
chrV	291837	291888	+	0.34	0.36	0.69	0.36	0.21	0.63	0.63	0.64
chrVI	200995	201054	+	0.45	0.22	0.15	0.24	0.27	0.13	0.49	0.49
chrXVI	444637	444696	+	-0.18	-0.19	-0.30	-0.18	-0.26	-0.24	-0.31	-0.23
chrIII	235115	235174	+	0.13	-0.02	0.00	0.09	0.09	0.44	0.24	-0.13
chrIV	471613	471672	+	0.54	0.11	0.00	0.18	0.11	0.00	0.03	-0.00
chrVII	83109	83161	+	-0.05	0.17	0.15	0.04	0.17	0.01	0.25	0.17
chrXV	674385	674430	+	0.15	0.29	0.30	0.17	0.16	0.13	1.03	0.60
chrI	40545	40604	+	-0.16	0.13	0.14	0.02	0.04	-0.13	0.23	0.10
chrXIV	191561	191617	+	-0.15	-0.33	0.00	-0.24	-0.16	-0.15	-0.23	-0.06
chrIV	449313	449372	+	0.09	-0.01	0.19	-0.07	-0.21	-0.16	-0.02	-0.24
chrVII	77503	77562	+	0.05	0.21	-0.01	0.17	0.21	-0.13	-0.02	-0.12
chrIII	265129	265173	+	-0.01	-0.21	0.00	-0.07	-0.15	0.28	-0.10	-0.01
chrXVI	412237	412296	+	-0.02	-0.22	-0.08	0.03	-0.07	-0.07	-0.17	-0.01
chrV	273836	273880	+	0.18	-0.06	0.08	0.12	0.11	0.30	-0.01	-0.10
chrXII	250280	250329	+	-0.38	-0.37	0.02	-0.32	-0.31	-0.18	-0.41	-0.48
chrIII	265716	265767	+	-0.35	-0.16	-0.05	-0.31	-0.19	-0.13	0.09	0.09
chrVI	217999	218054	+	-0.13	-0.05	-0.35	0.15	-0.02	-0.19	-0.20	0.02
chrV	558065	558124	+	-0.64	-0.56	-0.48	-0.39	-0.30	-0.30	-0.27	-0.20
chrV	268929	268987	+	-0.08	-0.09	0.32	0.03	0.03	0.14	-0.42	-0.32
chrIV	375268	375326	+	-0.06	-0.06	0.31	-0.04	-0.07	0.16	0.04	-0.08
chrIII	313014	313073	+	-0.29	-0.12	-0.19	-0.18	0.00	-0.37	-0.22	-0.09
chrIII	73904	73952	+	-0.22	0.07	-0.04	-0.08	-0.13	-0.20	0.29	0.77
chrXV	652387	652441	+	0.15	0.23	0.06	0.07	0.25	0.11	0.18	0.01
chrVII	31106	31160	+	0.10	0.16	-0.06	0.20	0.25	0.02	0.05	0.05
chrIX	345629	345688	+	-0.15	-0.17	-0.31	-0.22	-0.34	-0.25	-0.29	-0.25
chrIV	1234988	1235037	+	0.17	0.17	0.13	0.19	0.12	0.28	0.48	0.20
chrVI	63892	63951	+	0.10	0.08	0.04	0.08	0.11	0.19	0.46	0.14
chrVI	86501	86546	+	-0.30	-0.14	-0.23	-0.01	-0.04	-0.27	-0.08	0.21
chrXI	511751	511808	+	-0.01	-0.02	0.08	-0.04	0.01	-0.00	-0.09	-0.20
chrIII	74102	74146	+	-0.34	-0.32	-0.39	-0.23	-0.29	-0.54	-0.04	0.23
chrXII	387055	387112	+	-0.27	-0.29	-0.22	-0.49	-0.36	0.01	0.23	0.36
chrXIV	116142	116186	+	-0.50	-0.37	-0.11	-0.19	-0.11	-0.09	-0.35	0.24
chrXII	150615	150674	+	-0.28	-0.31	0.08	-0.17	-0.24	-0.31	-0.78	-0.59
chrXVI	406637	406696	+	0.54	0.38	0.06	0.43	0.26	0.09	-0.54	-0.43
chrXV	581585	581644	+	0.43	0.28	-0.09	-0.08	-0.05	-0.08	0.30	-0.20
chrV	555266	555324	+	0.26	0.14	-0.05	0.09	0.14	-0.14	0.01	0.11
chrIII	91510	91554	+	0.34	0.35	0.66	0.17	0.22	0.51	1.47	0.42
chrIV	396368	396425	+	0.08	0.17	-0.20	0.29	0.34	-0.05	0.20	-0.05
chrXVI	431837	431881	+	-0.84	-0.95	-0.78	-0.60	-0.62	-0.54	-0.94	-0.29
chrIV	352665	352724	+	-0.84	-0.28	-0.17	-0.60	-0.68	-0.35	-0.70	-0.58
chrXVI	508336	508392	+	0.21	0.28	-0.01	0.29	0.32	0.27	0.39	0.19
chrXI	521951	522001	+	0.37	0.31	0.42	0.12	0.14	0.27	0.62	0.38
chrX	387979	388038	+	-0.18	0.02	-0.07	-0.08	0.03	-0.02	-0.48	-0.34
chrXVI	556841	556894	+	-0.35	-0.32	-0.58	-0.16	-0.21	-0.37	-0.24	-0.13
chrXII	161018	161068	+	-0.05	0.05	0.12	0.23	0.14	0.26	0.21	0.33
chrIII	283917	283973	+	-0.00	0.07	0.11	0.00	0.14	0.05	-0.16	-0.18
chrIV	462813	462872	+	-0.04	-0.14	0.22	0.00	-0.02	0.11	0.46	0.71
chrI	18644	18702	+	0.03	-0.01	0.02	-0.10	-0.06	-0.03	0.17	0.04
chrIII	214719	214768	+	0.31	0.24	0.12	0.31	0.27	0.20	-0.08	0.04
chrIV	315571	315624	+	-0.25	-0.24	-0.05	-0.16	-0.16	-0.31	-0.21	-0.12
chrXII	361855	361914	+	0.32	0.22	0.00	0.21	0.20	-0.34	-0.03	-0.06
chrXII	391555	391606	+	-0.20	-0.44	0.00	-0.27	-0.36	-0.17	-0.25	-0.22
chrI	160328	160387	-	0.45	-0.11	-0.20	-0.13	-0.13	-0.21	-0.24	-0.13
chrXV	608785	608835	+	0.24	-0.01	0.00	0.10	-0.03	0.32	0.05	-0.13
chrI	17243	17302	+	0.44	0.30	1.08	0.20	0.13	0.34	0.49	0.44
chrXVI	435544	435591	+	0.22	0.11	0.12	0.18	0.16	0.19	0.12	0.03
chrXII	375855	375914	+	-0.43	-0.52	-1.00	-0.34	-0.27	0.00	-0.11	0.00
chrXVI	560037	560096	+	0.81	0.53	-0.01	0.36	0.16	-0.21	0.19	-0.63
chrIX	345533	345588	+	0.39	0.25	0.14	0.28	0.21	0.14	0.37	0.20
chrVI	269997	270044	+	0.31	0.47	0.16	0.23	0.42	0.19	-0.25	0.58
chrIII	314216	314267	+	-0.45	-0.26	-0.46	-0.16	-0.11	-0.45	-0.18	-0.03
chrVI	228096	228150	+	-0.37	-0.12	-0.10	-0.09	-0.07	-0.23	-0.43	-0.18
chrVI	269105	269154	+	-0.35	0.03	0.04	-0.32	-0.09	-0.15	-0.02	0.11
chrIV	481415	481470	+	-0.07	0.10	0.19	0.01	0.08	0.07	0.15	0.23
chrXI	500951	501010	+	-0.28	-0.30	-0.03	-0.26	-0.21	0.00	-0.55	0.00
chrIX	345329	345388	+	0.42	0.43	0.16	0.41	0.34	0.21	0.37	0.24
chrIII	260616	260672	+	-0.68	-0.43	-0.33	-0.22	-0.25	0.00	-1.08	0.00
chrXVI	536844	536896	+	-0.01	0.07	0.13	0.16	0.15	0.15	0.27	-0.36
chrVI	211995	212049	+	-0.28	-0.15	-0.07	-0.10	-0.09	-0.16	-0.07	-0.17
chrXII	158015	158072	+	0.00	-0.14	0.00	-0.15	-0.20	-0.03	-0.49	-0.49
chrVII	2601	2660	+	-0.31	0.00	3.68	-0.03	0.00	0.00	3.08	0.97
chrIII	273914	273973	+	0.03	0.14	0.18	0.13	0.09	0.10	-0.08	0.16
chrIII	14704	14759	+	-0.03	0.05	-0.06	0.15	0.07	0.10	0.30	0.61
chrVI	237695	237754	+	-0.18	-0.07	0.10	-0.14	-0.04	0.17	-0.09	-0.26
chrIII	300614	300673	+	-0.44	-0.34	0.26	-0.25	-0.23	-0.15	0.52	0.27
chrIII	314815	314871	+	0.19	0.15	0.03	0.06	0.04	0.01	0.42	0.30
chrVI	202097	202142	+	0.01	0.09	-0.25	0.04	0.04	-0.20	-0.22	-0.28
chrI	12246	12295	+	-0.54	-0.31	-0.47	-0.21	-0.09	-0.32	-0.33	-0.26
chrIX	342829	342888	+	0.28	0.03	-0.03	-0.02	0.20	-0.25	0.40	0.32
chrII	471810	471858	+	0.05	-0.01	0.52	0.06	0.11	0.07	0.37	0.19
chrIII	221215	221261	+	0.13	0.16	-0.44	0.32	0.30	-0.14	0.15	-0.34
chrVII	38209	38258	+	0.05	0.17	-0.24	0.08	0.04	-0.24	0.38	0.14
chrIII	226230	226274	+	-0.54	-0.17	0.10	-0.25	-0.23	0.06	-0.30	-0.09
chrXII	234684	234737	+	0.09	-0.11	0.00	-0.04	-0.40	-0.03	0.33	0.29
chrIV	1232482	1232540	+	-0.14	-0.07	-0.23	-0.14	-0.13	-0.08	0.01	0.31
chrIII	258714	258773	+	-0.45	-0.40	-0.06	-0.41	-0.46	-0.17	-0.39	-0.35
chrIX	341529	341588	+	0.51	0.37	-0.04	0.50	0.39	0.10	0.29	0.31
chrIX	231768	231812	-	0.94	0.90	0.35	0.81	0.79	0.20	0.06	-0.28
chrIV	336465	336524	+	0.32	0.31	0.23	0.24	0.32	-0.14	0.09	0.19
chrXII	143515	143574	+	0.09	0.13	0.02	0.05	0.10	-0.12	-0.09	-0.29
chrVII	60602	60661	+	0.25	-0.01	0.00	0.01	0.03	0.00	0.06	-0.24
chrV	561974	562024	+	0.15	0.17	0.09	0.11	0.30	-0.04	0.29	-0.05
chrI	28244	28303	+	-0.21	-0.22	0.06	0.02	-0.22	0.06	-0.28	-0.16
chrX	380591	380638	+	-0.70	-0.59	-0.07	-0.37	-0.41	-0.23	-0.34	-0.55
chrVI	236395	236454	+	-0.04	0.06	-0.07	0.01	0.07	-0.01	0.33	0.08
chrII	486206	486265	+	0.02	-0.24	-0.09	-0.04	0.06	-0.14	-0.04	0.54
chrXII	160025	160074	+	-0.01	-0.02	0.09	-0.01	0.04	-0.01	-0.36	-0.32
chrIV	1258489	1258539	+	-0.60	-0.54	-0.31	-0.47	-0.56	-0.33	-0.27	-0.37
chrXII	148323	148374	+	0.05	0.01	-0.10	0.16	0.26	-0.07	-0.44	-0.04
chrIX	362529	362576	+	0.19	0.29	0.12	-0.06	0.28	0.12	-0.09	0.04
chrI	37746	37800	+	-0.31	-0.32	-0.19	-0.18	-0.34	-0.10	-0.39	-0.33
chrXII	379955	380014	+	0.22	0.21	-0.02	0.12	0.16	-0.01	0.19	0.18
chrXVI	417737	417796	+	0.08	0.00	-0.23	0.04	0.23	-0.10	-0.34	-0.12
chrVII	84010	84059	+	-0.32	-0.22	-0.11	-0.13	-0.06	0.10	-0.46	-0.03
chrV	532265	532320	+	-0.42	-0.34	-0.21	-0.29	-0.12	-0.21	-0.37	-0.28
chrIII	243119	243168	+	-0.06	-0.06	-0.10	-0.20	-0.14	-0.34	-0.25	-0.30
chrII	494910	494962	+	-0.03	-0.06	-0.17	-0.03	-0.04	-0.36	-0.27	-0.05
chrIII	53813	53859	+	0.11	0.21	0.25	0.11	0.09	0.09	0.25	0.17
chrVI	230806	230854	+	0.22	0.21	0.25	0.23	0.24	0.29	0.32	0.16
chrVI	214595	214654	+	-0.72	-0.55	-0.12	-0.25	-0.48	-0.28	0.10	0.23
chrIII	282414	282471	+	-0.01	-0.09	0.25	0.12	0.08	-0.02	-0.05	0.19
chrIII	218315	218374	+	0.42	0.01	0.00	0.15	0.22	0.00	0.22	-0.28
chrIV	461613	461672	+	-0.05	-0.23	-0.29	-0.21	-0.23	-0.56	1.00	0.98
chrII	479307	479365	+	0.91	0.66	0.58	0.61	0.57	0.55	0.25	0.20
chrXIV	72130	72189	+	0.09	0.05	-0.06	0.10	0.09	-0.32	-0.30	-0.34
chrXII	943684	943742	+	-0.27	-0.53	-0.25	-0.36	-0.28	-0.13	-0.48	-0.39
chrIV	343271	343324	+	-0.26	-0.13	-0.42	-0.05	0.19	-1.16	-0.30	0.00
chrXII	245778	245837	+	-0.13	-0.05	-0.09	-0.03	-0.16	-0.30	-0.36	-0.27
chrXVI	523237	523293	+	-0.12	-0.02	-0.14	-0.02	0.04	-0.12	-0.21	-0.04
chrXII	160327	160372	+	-0.03	0.11	-0.32	-0.09	0.01	-0.09	-0.30	-0.22
chrIII	44701	44760	+	0.38	0.19	-0.20	0.14	0.26	-0.05	-0.27	-0.48
chrVII	14903	14959	+	0.30	0.25	0.41	0.19	0.03	0.43	0.26	0.15
chrXV	656292	656343	+	0.24	0.15	0.26	0.20	0.21	0.14	0.28	0.38
chrIII	312314	312373	+	0.20	0.22	0.06	0.24	0.33	0.04	0.32	0.07
chrVI	193494	193553	+	0.99	1.03	0.77	1.23	0.88	0.81	0.87	0.66
chrIII	31001	31060	+	0.49	0.32	0.04	0.40	0.32	0.26	-0.25	-0.18
chrXIV	179759	179818	+	0.08	0.07	-0.24	-0.01	0.06	-0.03	0.31	0.03
chrXII	244978	245037	+	-0.43	-0.29	-0.33	-0.15	-0.11	-0.32	-0.57	-0.53
chrIII	290214	290273	+	-0.57	-0.49	-1.06	-0.47	-0.43	-0.39	-0.20	-0.46
chrVII	68306	68352	+	-0.50	-0.11	-0.38	-0.22	-0.11	-0.25	-0.23	-0.09
chrVI	69793	69850	+	-0.14	0.00	-0.06	-0.07	-0.10	-0.07	-0.11	-0.04
chrXV	588586	588640	+	-0.48	-0.40	-0.10	-0.39	-0.31	-0.16	-0.20	0.01
chrIII	72108	72154	+	-0.28	-0.20	-0.13	-0.51	-0.53	-0.19	0.62	0.58
chrVI	261096	261155	+	-0.30	-0.42	0.04	-0.34	-0.43	-0.08	0.08	-0.15
chrXIV	81630	81686	+	0.18	0.24	0.07	0.22	0.15	0.24	0.20	0.14
chrI	30345	30404	+	-0.24	-0.32	-0.35	-0.16	-0.21	-0.28	-0.11	0.04
chrX	385984	386032	+	0.17	0.29	-0.10	0.30	0.42	0.12	0.10	-0.37
chrIV	1251888	1251934	+	-0.81	-0.75	-0.24	-0.69	-0.90	-0.25	-0.15	-0.30
chrXI	516653	516708	+	0.30	0.20	0.48	0.21	0.23	0.49	-0.03	0.25
chrIII	76802	76858	+	0.20	0.31	0.47	0.47	0.34	0.30	0.17	0.00
chrIII	240115	240174	+	0.66	0.55	0.00	0.34	0.34	0.11	0.79	0.14
chrXV	607485	607541	+	0.30	0.21	0.12	0.16	0.09	0.14	0.44	0.40
chrII	502917	502965	+	0.27	0.31	0.15	0.33	0.29	0.08	0.25	0.14
chrXVI	528637	528696	+	-0.13	-0.15	-0.11	-0.13	-0.25	-0.11	0.27	0.20
chrXIV	92141	92185	+	0.07	-0.04	0.22	0.07	0.21	0.17	-0.08	-0.00
chrIII	129787	129842	+	0.22	0.30	0.04	0.39	0.37	0.24	0.13	0.40
chrXIV	75430	75489	+	-0.96	-0.66	-0.04	-0.52	-0.50	-0.34	-0.63	-0.28
chrX	357779	357831	+	-0.10	0.00	-0.18	-0.18	-0.06	-0.02	-0.22	-0.37
chrIII	52915	52959	+	-0.07	-0.12	0.06	-0.04	-0.06	-0.07	0.01	-0.00
chrIX	377329	377388	+	0.22	0.19	0.36	0.22	0.30	0.35	0.12	0.27
chrXIV	105743	105787	+	-0.32	-0.02	0.10	-0.05	-0.06	0.10	0.41	0.38
chrX	360588	360635	+	-0.59	-0.22	-0.13	-0.36	-0.28	-0.10	-0.32	-0.47
chrVII	62302	62361	+	-0.35	-0.29	-0.43	-0.20	-0.26	-0.04	-0.48	-0.30
chrXIV	69838	69886	+	0.02	0.16	0.23	-0.02	-0.05	0.21	0.31	0.16
chrIII	61006	61059	+	0.15	0.03	0.16	-0.02	0.02	0.01	-0.03	-0.02
chrIV	362465	362524	+	0.30	0.17	0.11	0.19	0.15	0.13	0.44	0.37
chrXIV	212459	212511	+	-0.25	0.00	0.01	-0.02	0.01	0.17	-0.34	-0.29
chrXVI	455637	455696	+	-1.11	-0.50	-0.40	-0.61	-0.41	-0.14	-1.71	-0.64
chrIV	340166	340224	+	0.04	0.01	-0.33	0.15	0.09	0.00	-0.64	0.00
chrXII	243279	243328	+	0.89	0.89	0.00	0.78	0.96	0.39	-0.16	-0.09
chrXI	520951	521000	+	0.18	0.23	0.03	0.18	0.22	0.03	0.29	0.62
chrXI	528154	528205	+	-0.52	-0.08	-0.15	-0.08	-0.10	-0.10	-0.29	-0.22
chrVI	257396	257455	+	-0.18	-0.08	-0.24	-0.17	-0.14	-0.00	0.04	0.03
chrXII	371155	371214	+	-0.08	-0.25	-0.30	0.12	-0.16	-0.23	-0.20	-0.12
chrIV	477613	477672	+	0.43	0.31	0.07	0.21	0.16	0.17	0.37	0.16
chrII	491106	491165	+	0.49	0.34	0.37	0.52	0.32	0.56	0.39	0.39
chrX	364679	364727	+	-0.08	0.17	0.22	-0.01	0.03	0.12	0.02	-0.21
chrI	20843	20902	+	-0.47	-0.68	-0.48	-0.45	-0.88	-0.49	-0.78	-0.54
chrXVI	702637	702694	+	-0.51	-0.27	0.04	-0.21	-0.10	-0.25	-0.57	-0.23
chrXV	675185	675244	+	0.21	0.07	-0.04	0.03	0.12	0.21	0.22	0.29
chrXV	627485	627544	+	-0.45	-0.38	-0.56	-0.38	-0.31	-0.34	-0.38	-0.27
chrX	355079	355138	+	0.44	0.19	-0.13	0.00	-0.06	-0.07	0.08	-0.00
chrXVI	492936	492995	+	-0.44	-0.47	-0.20	-0.29	-0.31	-0.11	-0.50	-0.34
chrIV	348965	349024	+	0.06	-0.08	-0.20	0.04	0.07	-0.03	0.11	-0.26
chrX	379290	379338	+	-0.25	-0.27	-0.20	-0.24	-0.31	-0.03	-0.19	-0.35
chrIII	26701	26756	+	0.15	0.12	0.06	0.05	-0.02	0.05	0.41	0.42
chrXVI	524537	524596	+	-0.06	-0.17	-0.01	-0.09	-0.09	-0.23	0.03	-0.09
chrIII	262714	262773	+	0.31	0.34	0.26	0.28	0.10	0.56	0.26	0.23
chrIII	60007	60054	+	0.17	0.20	-0.07	0.14	0.25	0.01	0.12	-0.05
chrXI	535352	535406	+	-0.12	-0.22	-0.02	-0.21	-0.34	0.17	0.46	1.61
chrIII	140884	140943	+	-0.16	-0.10	-0.49	-0.03	-0.14	-0.23	-0.01	-0.05
chrXV	622087	622143	+	0.15	0.24	-0.43	0.23	0.27	-0.05	0.18	0.13
chrXVI	570041	570096	+	0.15	-0.03	-0.42	0.03	0.08	-0.07	0.01	0.08
chrXIV	210968	211018	+	-0.38	0.01	-0.16	-0.28	-0.10	-0.02	-0.34	-0.28
chrXII	220576	220635	-	0.10	0.08	-0.49	0.22	-0.01	-0.26	0.01	0.06
chrXV	625387	625442	+	-0.08	0.05	0.10	-0.09	0.01	-0.04	-0.47	0.04
chrV	540765	540824	+	0.08	-0.17	0.28	-0.02	-0.09	-0.04	0.16	0.09
chrXI	495550	495609	+	-0.36	-0.30	-0.08	-0.19	-0.22	-0.44	-0.38	-0.48
chrIX	373933	373987	+	0.03	0.02	0.06	-0.07	-0.08	-0.03	0.05	0.11
chrIX	367129	367188	+	0.07	0.15	-0.12	0.17	0.16	0.10	-0.32	-0.08
chrIII	267114	267173	+	-0.97	-0.99	-0.75	-0.89	-0.90	-0.65	-0.40	0.20
chrXVI	525643	525693	+	-0.08	-0.10	0.43	0.22	0.15	0.33	0.41	0.69
chrXI	527357	527410	+	-0.65	-0.32	-0.38	-0.28	-0.24	-0.09	-0.20	-0.29
chrIII	41603	41651	+	0.19	0.26	0.21	0.02	0.21	0.10	0.17	-0.17
chrV	446799	446846	+	0.14	0.08	-0.09	-0.16	-0.14	-0.04	0.27	-0.02
chrVI	188495	188554	+	-0.12	-0.04	-0.32	0.00	0.09	-0.13	-0.34	-0.33
chrVII	81403	81462	+	-0.13	-0.16	-0.10	-0.35	-0.38	-0.05	-0.45	-0.41
chrVII	67106	67161	+	-0.21	-0.24	0.10	-0.08	-0.17	-0.05	0.03	-0.31
chrXV	623587	623643	+	-0.04	-0.10	0.15	-0.01	0.01	-0.14	0.03	-0.16
chrVI	208895	208954	+	0.14	0.23	-0.01	0.23	0.26	0.01	0.12	0.29
chrIII	289914	289973	+	-0.19	-0.09	-0.26	-0.28	-0.22	-0.07	-0.14	-0.33
chrIII	59901	59954	+	0.03	0.10	-0.09	0.11	0.12	-0.12	-0.13	-0.15
chrVI	242900	242954	+	0.12	0.17	0.16	0.18	0.33	0.18	0.46	0.56
chrXII	377165	377209	+	-0.39	-0.04	-0.33	0.04	-0.03	-0.20	-0.74	-0.26
chrXV	638885	638944	+	-0.29	-0.42	-0.18	-0.31	-0.43	-0.33	-0.54	-0.10
chrII	501119	501163	+	0.03	0.05	-0.04	0.09	0.12	-0.08	0.15	0.05
chrIV	460213	460272	+	0.25	0.24	-0.26	0.39	0.44	0.09	0.28	0.17
chrV	549865	549924	+	0.44	0.38	-0.11	0.24	0.29	0.32	0.61	0.53
chrIII	78402	78446	+	-0.28	-0.45	-0.50	-0.12	-0.42	-0.33	-1.13	-0.29
chrXIV	204559	204618	+	0.31	0.32	0.09	0.26	0.31	0.32	0.37	0.11
chrVII	43115	43160	+	0.16	0.26	1.02	0.43	0.42	0.83	1.68	1.27
chrXVI	515836	515895	+	0.01	-0.02	0.11	0.03	-0.03	0.08	-0.06	-0.28
chrXII	227178	227237	+	0.23	0.20	-0.02	0.08	0.12	0.12	0.12	-0.06
chrX	368979	369038	+	0.15	0.15	-0.20	0.08	0.12	-0.10	-0.30	-0.40
chrIV	1250781	1250840	+	-0.10	-0.21	-0.06	-0.24	-0.12	-0.16	0.33	0.20
chrVII	28601	28660	+	-0.06	-0.08	0.00	-0.08	-0.09	0.04	0.22	0.14
chrVII	26703	26747	+	0.08	0.12	0.25	0.14	0.16	0.16	0.41	0.23
chrII	495108	495152	+	-0.06	0.05	-0.01	-0.28	-0.29	-0.04	0.21	-0.41
chrIV	1245284	1245336	+	0.42	0.46	0.12	0.54	0.62	0.00	-0.10	0.01
chrIII	70616	70660	+	-0.02	-0.03	-0.15	0.13	0.28	0.22	0.09	0.51
chrIX	351229	351288	+	-0.20	-0.02	-0.06	-0.01	-0.03	-0.09	-0.29	-0.26
chrVII	82008	82059	+	-0.22	-0.21	0.63	-0.17	-0.10	0.04	-0.45	-0.26
chrIV	1225581	1225640	+	-0.39	-0.09	-0.20	-0.31	-0.15	0.02	-0.09	-0.03
chrIII	207716	207769	+	-0.09	-0.23	-0.33	-0.19	-0.18	-0.27	-0.70	-0.51
chrXIV	213561	213618	+	-0.00	0.26	0.00	-0.03	0.20	-0.04	-0.37	-0.16
chrIV	461416	461463	+	-0.17	-0.23	-0.56	-0.14	-0.14	-0.12	-0.12	-0.07
chrXVI	411238	411294	+	0.18	0.14	0.07	-0.02	-0.02	0.26	0.21	0.28
chrVII	535296	535351	+	0.61	0.25	-0.05	0.13	0.12	0.02	0.23	0.02
chrVI	57892	57951	+	-0.47	-0.42	-0.76	-0.41	-0.04	-0.55	-1.01	0.30
chrXIV	69730	69789	+	-0.01	0.04	-0.39	0.01	0.10	-0.08	-0.31	0.00
chrII	506006	506064	+	-0.65	-0.57	-0.14	-0.36	-0.46	-0.21	-0.23	-0.24
chrXVI	528240	528286	+	-0.05	-0.04	0.17	0.01	0.04	0.14	0.36	0.41
chrVI	240895	240954	+	-0.26	-0.17	-0.42	-0.42	-0.30	-0.08	-0.21	-0.24
chrV	545565	545624	+	-0.06	-0.03	0.36	0.13	-0.03	0.36	-0.31	0.09
chrIV	398777	398827	+	0.01	0.04	-0.02	0.10	0.14	-0.01	-0.12	-0.10
chrXII	353755	353804	+	0.12	0.25	-0.06	0.41	0.28	-0.08	0.38	1.24
chrIV	430414	430472	+	0.07	-0.06	-0.33	0.05	0.04	0.05	-0.01	-0.17
chrXI	530451	530510	+	0.56	0.42	0.38	0.36	0.42	0.51	0.39	0.24
chrIV	1221786	1221839	+	0.01	0.02	0.00	-0.03	0.09	-0.06	0.03	-0.10
chrXVI	465338	465384	+	0.49	0.38	0.15	0.48	0.43	-0.05	-0.18	-0.32
chrIV	1250383	1250440	+	-0.06	0.10	-0.08	0.04	0.23	0.12	0.12	0.03
chrV	531165	531224	+	-0.34	-0.00	-0.16	-0.26	-0.17	-0.03	-0.14	-0.21
chrVI	224704	224751	+	0.39	0.24	0.17	0.33	0.26	0.10	0.14	0.11
chrIV	475913	475972	+	0.42	0.32	-0.28	0.33	0.24	0.02	0.20	0.12
chrIII	64701	64760	+	0.24	0.26	0.01	0.11	0.41	0.01	-0.21	-0.14
chrXVI	411348	411396	+	0.28	0.20	0.68	0.27	0.19	0.50	1.12	0.78
chrVI	215896	215948	+	0.04	-0.17	0.00	-0.11	-0.11	-0.01	0.27	0.51
chrV	301029	301088	+	0.67	0.69	0.10	0.72	0.79	0.04	-0.38	-0.32
chrIV	404468	404527	+	0.63	0.55	0.55	0.56	0.49	0.54	0.66	0.50
chrXII	369459	369512	+	1.51	1.21	0.70	1.01	0.98	0.69	0.75	0.59
chrXVI	463446	463494	+	-0.26	-0.15	0.14	-0.15	-0.05	0.03	0.17	0.12
chrX	359479	359538	+	-0.17	0.07	0.03	-0.13	-0.10	0.03	-0.03	-0.17
chrXIV	207359	207418	+	-0.22	-0.07	0.08	-0.26	-0.21	-0.15	-0.04	-0.39
chrXIV	114833	114879	+	-0.13	0.06	0.27	0.09	0.10	0.14	0.14	0.24
chrIV	409368	409427	+	0.01	0.00	0.08	-0.12	-0.12	0.04	-0.03	-0.03
chrXVI	695848	695896	+	-0.10	-0.12	-0.06	-0.06	-0.12	0.06	0.00	-0.27
chrIV	395570	395623	+	0.32	0.39	-0.03	0.41	0.52	0.10	-0.05	0.15
chrXV	590685	590738	+	0.04	0.18	-0.04	0.17	0.18	-0.10	0.15	0.26
chrII	508406	508465	+	0.11	0.10	0.07	-0.03	-0.01	-0.03	0.10	0.03
chrXVI	704541	704595	+	-0.65	-0.63	-0.24	-0.55	-0.58	-0.30	-0.84	-0.58
chrVII	5201	5260	+	-1.32	-0.24	0.24	0.06	-0.08	0.31	0.40	0.37
chrI	49546	49605	+	-0.14	0.01	-0.19	-0.08	-0.05	0.01	0.02	-0.05
chrV	551765	551824	+	0.04	-0.09	-0.23	-0.08	-0.06	-0.25	-0.38	-0.09
chrXI	513151	513195	+	0.29	0.26	0.13	0.31	0.29	0.24	-0.12	0.02
chrIV	467616	467670	+	-0.23	-0.08	-0.14	0.03	0.06	0.00	0.34	0.00
chrXV	606993	607043	+	0.23	0.22	0.18	0.18	0.26	-0.14	0.12	0.30
chrIX	357229	357288	+	0.55	0.40	0.00	0.22	0.15	0.00	0.38	0.31
chrXII	211978	212037	+	0.67	0.36	0.20	0.50	0.32	0.14	0.24	0.25
chrIII	73802	73846	+	-0.43	-0.50	-0.28	-0.17	-0.23	-0.28	0.33	0.70
chrV	548270	548319	+	0.50	0.33	0.37	0.19	0.20	0.31	0.87	0.57
chrXV	655392	655444	+	0.15	0.21	0.33	0.21	0.31	0.36	0.62	0.54
chrIX	362129	362188	+	-0.03	-0.00	-0.11	0.10	-0.00	0.05	0.20	0.05
chrXIV	78738	78789	+	0.01	-0.01	-0.10	0.01	0.04	-0.00	-0.27	-0.24
chrIII	129885	129936	+	0.11	0.11	0.29	0.33	0.26	0.25	0.14	0.42
chrVII	61602	61661	+	-0.25	-0.23	0.08	0.04	0.04	0.00	0.06	0.00
chrV	304033	304081	+	0.10	-0.13	0.00	-0.02	-0.06	-0.29	-0.08	-0.23
chrXV	613485	613536	+	0.01	-0.11	0.00	-0.02	0.00	-0.15	-0.26	-0.19
chrXII	249381	249435	+	-0.34	-0.49	-0.73	-0.39	-0.38	-0.27	-0.19	-0.23
chrIV	462513	462572	+	-0.48	-0.66	-0.35	-0.56	-0.75	-0.42	0.33	1.08
chrV	555165	555224	+	0.06	-0.13	0.00	-0.12	-0.04	0.00	-0.17	-0.08
chrII	475508	475565	+	-0.59	-0.26	-0.20	-0.50	-0.53	-0.27	-0.44	-0.41
chrXVI	434937	434996	+	-0.05	-0.04	-0.19	-0.09	-0.12	-0.34	0.02	-0.06
chrXIV	206559	206618	+	-0.14	-0.21	0.10	-0.11	-0.03	-0.06	-0.16	-0.12
chrXVI	692038	692095	+	0.11	-0.02	0.03	0.03	-0.02	-0.18	-0.29	-0.20
chrVI	213108	213154	+	-0.50	-0.24	-0.36	-0.39	-0.39	-0.38	-0.35	-0.16
chrIV	473116	473171	+	0.48	0.25	0.13	0.34	0.24	-0.02	-0.05	-0.22
chrVI	54195	54245	+	0.05	0.15	0.28	0.12	0.20	0.19	0.15	0.21
chrXVI	527337	527394	+	-0.08	-0.21	0.14	-0.16	-0.29	0.13	0.13	0.09
chrXV	582685	582744	+	-0.92	-0.73	-0.36	-0.57	-0.39	0.00	-0.07	0.00
chrIII	219915	219973	+	0.19	0.06	-0.23	0.16	0.13	-0.13	-0.32	-0.29
chrI	26549	26600	+	-0.07	0.04	0.59	0.21	0.17	0.79	0.84	0.62
chrXIV	83130	83180	+	0.03	-0.07	0.04	-0.14	0.02	-0.01	-0.46	-0.28
chrIII	285414	285473	+	0.07	0.16	-0.07	-0.09	0.12	0.10	-0.02	-0.15
chrIV	436913	436970	+	0.45	0.30	0.35	0.30	0.25	0.23	0.38	0.37
chrVI	192994	193045	+	-0.21	-0.10	0.07	0.19	0.06	0.07	0.08	-0.04
chrI	18943	19002	+	0.21	0.12	-0.23	-0.03	0.04	0.08	0.07	0.06
chrIII	236515	236572	+	-0.03	-0.06	0.01	-0.03	-0.21	-0.10	-0.13	-0.06
chrIII	313814	313873	+	0.10	0.07	0.10	0.07	0.07	-0.13	0.14	0.07
chrV	548665	548724	+	-0.13	-0.11	0.03	0.01	-0.06	0.17	0.09	0.36
chrXI	520455	520506	+	0.29	0.34	-0.20	0.53	0.47	0.19	0.48	0.88
chrXVI	399238	399293	+	0.15	0.18	0.13	0.05	0.15	-0.14	-0.18	-0.31
chrVI	226407	226451	+	0.44	0.27	1.36	0.40	0.33	0.59	0.04	0.06
chrV	268431	268487	+	-0.47	-0.78	-0.40	-0.52	-0.85	-0.55	-0.55	-0.34
chrVI	264397	264441	+	-0.17	-0.06	-0.11	-0.07	0.05	-0.09	0.04	0.38
chrXI	509451	509510	+	-0.23	-0.19	0.05	-0.08	-0.27	-0.17	-0.01	-0.09
chrVI	74394	74439	+	-0.18	0.08	0.03	0.07	-0.02	-0.05	-0.29	0.06
chrIII	252225	252269	+	-0.20	-0.20	-0.13	-0.12	-0.10	-0.18	-0.14	-0.23
chrIII	239517	239562	+	-0.10	0.09	-0.06	-0.05	-0.08	-0.04	-0.04	-0.04
chrXII	154215	154274	+	0.29	0.01	0.00	0.03	-0.01	-0.32	-0.26	-0.35
chrIV	353573	353621	+	-0.58	-0.51	-0.33	-0.45	-0.38	-0.35	-0.14	-0.18
chrIII	55501	55560	+	-0.33	-0.10	-0.34	-0.19	-0.10	-0.12	-0.03	-0.03
chrVI	195899	195952	+	-0.27	-0.26	-0.12	-0.16	-0.24	-0.24	0.00	0.02
chrXIV	176559	176614	+	-0.23	-0.07	-0.09	-0.09	-0.01	0.01	0.23	-0.51
chrIV	334573	334624	+	-0.65	-0.68	-0.28	-0.33	-0.43	-0.47	-1.03	-0.35
chrXII	226378	226437	+	-0.01	0.10	-0.19	-0.05	-0.04	-0.14	0.12	-0.12
chrXII	364361	364408	+	-0.27	-0.35	0.09	-0.20	-0.14	-0.20	-0.18	0.18
chrIII	299814	299873	+	0.15	0.13	0.32	0.11	0.09	0.40	0.23	0.37
chrVI	52991	53050	+	-0.22	-0.34	-0.17	-0.76	-0.90	-1.72	0.40	0.13
chrIV	1260989	1261040	+	0.19	0.17	0.29	0.13	0.14	0.14	-0.05	0.02
chrVI	87994	88050	+	-0.15	0.08	0.44	0.38	0.38	0.81	-0.19	-0.30
chrVII	87215	87259	+	0.10	0.15	0.07	0.22	0.30	0.10	-0.22	0.07
chrVII	901	960	+	-1.22	-0.88	-0.48	-0.69	-0.63	-0.64	-0.05	0.00
chrXVI	507141	507194	+	-0.09	-0.09	0.06	-0.05	-0.23	-0.24	-0.07	0.02
chrIV	339970	340022	+	0.19	0.07	0.07	0.21	0.10	-0.13	-0.28	-0.37
chrIII	307114	307173	+	0.31	0.13	-0.19	0.17	0.16	0.04	0.02	-0.08
chrXII	373755	373814	+	-0.20	-0.22	-0.22	-0.22	-0.27	-0.20	-0.09	0.30
chrXV	608585	608644	+	0.36	0.23	0.49	0.48	0.28	0.28	0.38	0.57
chrIX	376632	376681	+	0.52	0.42	0.37	0.44	0.48	0.36	0.39	0.23
chrIII	70101	70160	+	-0.33	-0.62	-0.41	-0.42	-0.40	-1.12	-0.91	-0.46
chrIII	205123	205174	+	0.04	-0.26	0.05	-0.11	-0.14	-0.28	-0.32	-0.40
chrIV	392168	392222	+	0.22	-0.03	0.18	0.02	0.01	-0.01	0.24	0.42
chrIV	323165	323224	+	0.97	0.94	0.06	0.94	0.97	0.16	-0.76	-0.95
chrXVI	542837	542896	+	0.17	0.06	0.15	0.10	0.12	-0.11	0.14	0.01
chrXV	586492	586536	+	-0.52	-0.05	0.26	0.14	0.20	-0.14	0.50	-0.21
chrXII	212579	212626	+	0.70	0.64	0.68	0.55	0.53	0.82	0.54	0.33
chrXII	367555	367614	+	0.08	-0.04	-0.07	0.13	0.03	-0.02	0.57	0.55
chrVI	253496	253555	+	0.73	0.55	0.62	0.38	0.44	0.62	1.12	0.85
chrIX	367529	367588	+	0.11	0.13	-0.21	0.20	0.19	-0.09	0.22	-0.09
chrVII	64302	64361	+	0.34	0.11	0.07	0.20	0.06	0.22	0.23	0.83
chrXVI	556749	556796	+	-0.60	-0.12	-0.08	-0.24	-0.27	-0.27	-0.67	-0.19
chrXIV	183659	183718	+	-0.24	0.01	0.00	-0.18	0.02	0.14	-0.40	-0.32
chrV	276529	276587	+	0.08	0.10	0.24	0.06	0.16	0.14	0.01	0.05
chrXII	236478	236532	+	0.12	0.21	-0.17	0.16	0.26	-0.03	-0.07	-0.09
chrIII	91202	91261	+	0.58	0.48	0.22	0.17	0.18	0.03	0.81	0.04
chrXV	672185	672240	+	-0.11	-0.29	-0.04	-0.12	-0.19	0.00	-0.26	-0.22
chrVI	56995	57042	+	-0.12	-0.25	0.00	-0.18	-0.18	-0.14	-0.37	-0.21
chrXIV	190664	190709	+	-0.08	0.00	0.14	-0.10	-0.08	-0.04	-0.10	-0.25
chrIII	24201	24245	+	0.14	0.14	0.00	0.05	0.16	-0.14	-0.14	-0.22
chrXII	390655	390714	+	-0.64	-0.65	-0.24	-0.33	-0.49	-0.40	-1.05	-0.53
chrXII	377259	377314	+	-0.37	-0.24	-0.28	-0.19	-0.23	-0.13	-0.49	-0.69
chrXVI	688537	688596	+	0.14	0.03	0.10	0.03	0.05	0.12	0.08	0.07
chrXVI	480237	480296	+	-0.08	-0.05	0.11	0.02	0.05	0.04	-0.04	0.18
chrVI	206995	207051	+	0.71	0.67	0.36	0.54	0.51	0.19	0.74	-0.07
chrIII	211030	211074	+	0.20	0.19	0.40	0.17	0.10	0.33	0.13	0.04
chrVI	258896	258955	+	-0.15	-0.23	0.00	-0.15	-0.20	0.00	-0.15	-0.11
chrXV	580885	580944	+	-0.52	-0.36	-0.10	-0.26	-0.17	-0.13	-0.21	0.08
chrXVI	683240	683295	+	-0.22	-0.28	-0.04	-0.10	-0.19	-0.09	-0.07	-0.20
chrI	28844	28894	+	0.49	0.41	0.06	0.42	0.31	0.42	0.27	0.17
chrXVI	476638	476694	+	-0.19	0.07	-0.11	-0.24	-0.20	0.06	0.01	-0.13
chrXVI	503038	503083	+	-0.95	-1.03	-0.77	-0.71	-0.91	-0.88	-0.95	-0.56
chrXIII	185437	185493	+	-0.53	-0.25	-0.16	-0.34	-0.52	-0.28	-0.39	-0.14
chrXVI	403138	403194	+	0.04	0.15	0.03	0.05	0.10	0.13	0.27	0.26
chrVIII	539191	539237	-	-0.50	-0.46	-0.37	-0.43	-0.31	-0.38	-0.53	-0.31
chrVII	35701	35760	+	-0.28	-0.20	-0.23	-0.26	-0.25	-0.15	-0.25	-0.04
chrII	491610	491658	+	0.13	0.20	-0.07	0.21	0.09	0.09	-0.23	0.06
chrXV	613988	614043	+	-0.32	0.00	-0.16	-0.18	-0.03	-0.16	-0.25	-0.34
chrIII	286514	286573	+	0.61	0.48	0.29	0.37	0.36	0.27	0.10	-0.18
chrIV	1226893	1226940	+	-0.21	-0.11	0.04	-0.13	-0.39	-0.27	-0.08	-0.13
chrXII	153115	153174	+	0.15	0.07	-0.14	-0.06	-0.11	-0.01	0.20	-0.13
chrXIV	191959	192018	+	-0.13	-0.10	-0.06	-0.32	-0.12	0.09	-0.02	-0.11
chrV	544479	544523	+	-0.05	-0.18	0.44	0.00	-0.25	0.20	-0.00	0.24
chrIII	267714	267773	+	-1.70	-1.54	-0.72	-1.52	-1.49	-0.82	0.47	0.95
chrXI	505654	505702	+	-0.01	0.04	-0.25	0.05	0.14	-0.04	-0.02	0.05
chrVII	43801	43860	+	-0.33	-0.53	-0.28	-0.35	-0.30	-0.40	-0.50	-0.47
chrXVI	479739	479790	+	-0.41	-0.12	-0.05	-0.27	-0.24	-0.24	-0.53	-0.33
chrXI	513551	513610	+	0.58	0.39	0.32	0.21	0.13	-0.00	0.45	0.38
chrXIV	112930	112989	+	-0.52	-0.62	-1.23	-0.60	-0.65	-1.07	0.41	0.76
chrV	268828	268888	+	0.18	-0.07	0.19	0.13	-0.15	0.13	0.03	-0.10
chrXVI	574639	574696	+	-0.54	-0.38	-0.29	-0.34	-0.20	-0.23	-0.56	-0.28
chrV	556465	556522	+	-0.10	-0.06	0.04	0.05	0.03	0.15	0.05	-0.03
chrIV	1256184	1256233	+	-0.00	0.11	0.09	0.09	0.06	0.05	0.21	-0.08
chrIII	144584	144643	+	-0.16	-0.29	-0.03	-0.07	0.02	-0.13	-0.26	-0.24
chrXV	643685	643744	+	-0.34	-0.06	-0.07	-0.21	-0.20	-0.06	-0.27	-0.13
chrIV	325365	325424	+	0.44	0.34	0.00	0.33	0.39	0.14	0.27	0.19
chrIV	354465	354522	+	-0.23	-0.07	-0.14	-0.14	-0.05	0.13	-0.32	-0.09
chrII	511306	511365	+	0.01	0.07	-0.17	-0.13	-0.14	-0.16	0.04	0.03
chrXVI	471741	471794	+	0.42	0.49	0.02	0.46	0.51	0.21	-0.03	0.05
chrXII	220678	220737	+	0.14	0.18	0.07	0.12	0.01	-0.18	-0.25	0.03
chrIV	393568	393627	+	-0.06	-0.26	-0.61	-0.06	-0.12	-0.36	-0.66	-0.25
chrIII	312214	312273	+	0.02	-0.01	-0.66	0.05	0.05	0.10	0.27	-0.06
chrVI	142004	142063	+	0.18	0.03	0.17	-0.05	-0.03	0.17	0.15	0.04
chrXIV	93130	93189	+	-0.22	0.12	-0.25	0.01	-0.04	0.05	0.26	-0.07
chrIII	13701	13760	+	0.22	0.21	0.08	0.02	0.01	0.10	0.29	0.28
chrIV	315765	315821	+	-0.10	0.04	0.07	-0.03	-0.07	0.14	-0.21	-0.12
chrIII	61910	61960	+	-0.46	-0.43	-0.28	-0.10	-0.03	-0.12	-0.40	-0.13
chrXVI	542341	542395	+	-0.06	-0.01	-0.03	0.06	0.07	0.06	-0.39	-0.40
chrXIII	357206	357260	+	0.39	0.28	-0.13	0.08	0.10	-0.30	0.17	0.19
chrXII	149315	149374	+	-0.11	0.06	-0.28	-0.02	-0.12	-0.30	-0.04	-0.21
chrXI	503951	504010	+	-0.14	-0.24	-0.23	-0.07	-0.10	-0.01	-0.48	0.03
chrXVI	500736	500795	+	0.26	0.20	-0.30	0.19	0.10	0.05	0.09	0.07
chrII	498211	498259	+	-0.07	-0.24	0.00	-0.06	-0.10	-0.41	-0.39	-0.29
chrIII	259614	259673	+	-0.28	-0.43	-0.55	-0.29	-0.24	1.17	-0.72	-0.49
chrXVI	516536	516595	+	-0.10	-0.45	0.00	-0.28	-0.32	-0.14	-0.29	-0.30
chrVI	205098	205154	+	0.65	0.74	0.60	0.62	0.67	0.56	-0.19	0.02
chrXV	611186	611242	+	-0.05	-0.03	-0.01	-0.07	-0.01	-0.13	-0.11	-0.04
chrIII	305327	305371	+	-0.09	-0.14	-0.11	-0.08	-0.03	-0.20	-0.38	-0.35
chrXVI	546640	546692	+	-0.05	-0.09	-0.00	-0.10	-0.08	0.10	0.21	0.02
chrIII	146684	146735	+	0.26	0.14	0.11	0.20	0.32	0.16	0.29	0.38
chrXVI	401937	401996	+	-0.17	0.01	-0.14	-0.11	-0.00	-0.20	-0.48	-0.22
chrVII	77803	77862	+	0.39	0.42	0.24	0.37	0.32	0.29	0.47	0.24
chrI	16245	16304	+	0.14	0.19	0.05	0.02	0.08	0.10	0.00	0.03
chrII	478713	478760	+	1.00	0.95	0.26	0.96	0.93	0.42	0.11	0.10
chrIV	1225081	1225140	+	-0.10	-0.34	0.17	-0.08	-0.16	0.19	0.38	0.29
chrXVI	566041	566095	+	0.06	-0.02	0.24	0.05	0.09	0.08	0.32	0.40
chrVI	243900	243952	+	-0.33	-0.11	0.16	-0.21	-0.15	-0.00	0.09	-0.17
chrXII	244078	244137	+	0.07	0.05	0.00	0.02	0.09	-0.08	-0.20	-0.19
chrIV	398468	398527	+	0.06	-0.08	-0.24	-0.04	-0.10	0.03	0.14	-0.09
chrIX	344637	344682	+	-0.71	-0.57	-0.34	-0.27	-0.33	-0.35	-0.92	-0.53
chrXV	664185	664244	+	0.46	0.24	-0.00	0.12	0.08	-0.12	0.19	-0.18
chrVII	46301	46360	+	0.32	0.28	0.09	0.33	0.32	0.04	0.18	0.20
chrIII	138490	138534	+	0.19	0.15	0.84	0.26	0.17	0.73	0.32	0.45
chrX	382391	382437	+	-0.21	0.20	0.97	-0.06	-0.10	0.67	0.14	-0.10
chrVII	50101	50160	+	0.35	0.05	0.87	0.27	0.17	0.23	0.22	0.14
chrXVI	449937	449993	+	-0.23	-0.21	-0.11	-0.47	-0.40	-0.05	0.54	0.70
chrIV	1246981	1247040	+	-0.16	-0.16	-0.69	-0.19	-0.31	-0.42	-0.14	-0.14
chrXIV	106438	106483	+	-0.42	-0.28	-0.22	-0.04	-0.05	-0.02	0.04	0.05
chrII	488412	488464	+	0.21	0.11	0.12	0.20	0.13	0.21	0.53	0.27
chrIV	1227081	1227140	+	-0.55	-0.23	-0.12	-0.48	-0.45	-0.20	-0.28	-0.25
chrIII	7701	7760	+	-0.26	0.03	0.15	-0.08	-0.03	-0.12	0.23	0.23
chrXIV	182959	183018	+	-0.05	0.00	-0.22	-0.00	0.04	-0.20	-0.42	-0.21
chrIII	23701	23751	+	0.44	0.45	0.29	0.38	0.40	0.23	0.08	0.05
chrIV	1240181	1240240	+	0.21	0.15	0.13	0.21	0.15	-0.28	-0.31	-0.38
chrIII	66303	66353	+	-0.43	-0.33	0.05	-0.20	-0.16	-0.17	0.40	0.46
chrXIV	96230	96274	+	0.86	0.76	0.92	0.72	0.70	0.70	0.42	0.43
chrIII	235715	235774	+	-0.06	0.00	-0.11	0.03	-0.01	-0.20	-0.17	-0.24
chrIV	1260886	1260935	+	0.03	0.14	0.08	-0.03	-0.01	0.04	-0.07	-0.14
chrXV	643785	643844	+	-0.06	-0.03	-0.03	-0.31	-0.21	-0.22	-0.15	-0.21
chrIII	223315	223374	+	0.22	0.14	0.09	0.19	0.07	0.35	0.38	0.20
chrIV	1247781	1247840	+	0.20	0.21	-0.05	0.17	0.08	0.15	0.10	0.13
chrVI	228897	228948	+	0.02	0.03	0.06	0.08	0.03	-0.10	-0.13	-0.09
chrIII	306114	306173	+	0.40	0.32	0.19	0.23	0.29	0.28	0.30	0.36
chrVII	26505	26553	+	0.09	0.09	-0.02	0.15	0.14	-0.68	0.17	-0.12
chrV	562672	562720	+	-0.06	0.03	0.20	0.01	0.03	0.16	-0.03	-0.19
chrIII	93108	93154	+	-0.62	-0.21	-0.36	-0.28	-0.24	-0.26	-0.29	-0.03
chrI	14057	14101	+	-0.09	-0.04	-0.08	-0.19	-0.02	0.00	0.07	0.22
chrXV	663189	663241	+	-0.19	-0.09	0.33	-0.37	-0.13	0.13	0.20	-0.04
chrI	18043	18102	+	-0.05	-0.34	0.00	-0.20	-0.21	0.00	-0.27	-0.32
chrIV	382476	382527	+	-0.62	-0.60	-0.26	-0.51	-0.46	-0.41	-0.66	-0.70
chrVI	218300	218354	+	0.12	0.07	-0.27	-0.13	0.11	-0.14	0.09	0.12
chrIII	259014	259073	+	-0.46	-0.51	0.00	-0.53	-0.54	-0.42	-0.37	-0.66
chrIV	438613	438672	+	-0.22	-0.01	-0.14	-0.05	-0.04	0.01	-0.07	0.09
chrXI	512766	512810	+	0.18	0.12	0.11	0.12	0.15	0.06	0.22	0.24
chrV	540465	540524	+	-0.28	-0.47	-0.10	-0.37	-0.55	-0.37	-0.27	-0.12
chrIII	232115	232174	+	-0.09	-0.28	0.00	-0.18	-0.23	-0.18	-0.42	-0.59
chrIV	331664	331723	+	0.56	0.51	0.15	0.51	0.47	0.46	0.48	0.24
chrXVI	475337	475396	+	-0.10	-0.31	-0.29	-0.26	-0.25	-0.13	-0.26	-0.41
chrIV	385868	385927	+	0.35	-0.07	0.00	0.22	0.17	0.00	0.16	0.11
chrXVI	417141	417196	+	0.06	-0.01	-0.12	0.24	0.24	-0.16	-0.09	0.03
chrXVI	683037	683096	+	-0.51	-0.62	-0.67	-0.58	-0.62	-0.47	-0.41	-0.50
chrX	370179	370238	+	0.30	0.24	-0.05	0.29	0.34	-0.13	-0.08	0.03
chrIX	337329	337388	+	0.11	-0.11	-0.22	0.14	-0.07	0.08	-0.14	-0.07
chrIV	360765	360824	+	-0.86	-0.75	-0.35	-0.64	-0.62	-0.38	-0.23	-0.40
chrVI	57192	57240	+	-0.32	-0.23	-0.35	-0.19	-0.20	-0.21	-0.48	-0.22
chrXIV	75135	75184	+	0.30	0.28	0.08	0.26	0.27	0.21	0.26	0.33
chrXII	131715	131774	+	0.13	-0.09	-0.25	0.08	0.11	-0.17	-0.25	-0.11
chrXVI	552349	552395	+	0.02	-0.15	0.09	0.07	0.01	0.06	0.21	-0.10
chrIV	410668	410727	+	0.42	0.32	0.35	0.39	0.29	0.33	-0.17	0.08
chrIV	358265	358324	+	-0.02	-0.17	0.15	-0.16	-0.15	0.25	0.09	0.31
chrXVI	452240	452291	+	0.11	0.11	-0.00	0.20	0.11	0.22	0.70	0.70
chrVI	191395	191454	+	0.48	0.27	0.20	0.48	0.32	0.14	0.03	0.21
chrXVI	454144	454193	+	-0.03	-0.01	0.11	0.06	-0.01	0.31	0.15	0.35
chrXI	516951	517010	+	0.80	0.43	-0.08	-0.01	0.07	0.08	-0.10	0.06
chrXII	237378	237437	+	0.15	-0.10	-0.03	0.01	-0.04	-0.04	0.03	-0.17
chrIII	149084	149138	+	0.00	0.00	0.00	-0.46	0.36	0.00	0.59	0.00
chrXII	364558	364613	+	-0.32	-0.29	-0.16	-0.22	-0.17	-0.18	-0.06	-0.10
chrVII	76906	76950	+	0.46	0.43	0.36	0.34	0.26	0.25	-0.01	0.03
chrII	509606	509665	+	-0.33	-0.08	-0.24	-0.02	-0.01	-0.02	-0.24	0.01
chrXVI	680137	680196	+	0.14	0.12	-0.11	0.09	0.07	-0.14	-0.09	0.10
chrX	356486	356531	+	-0.56	-0.13	-0.17	-0.30	-0.15	-0.26	-0.34	-0.09
chrXIV	184859	184918	+	-0.15	0.05	-0.24	-0.23	-0.15	0.03	-0.31	-0.50
chrIV	476613	476672	+	0.58	0.33	0.42	0.41	0.11	0.33	0.00	-0.15
chrVII	71109	71156	+	0.00	0.01	0.17	0.11	0.19	0.14	0.14	0.18
chrXVI	691137	691196	+	-0.04	-0.03	0.58	0.04	-0.01	0.00	-0.19	-0.16
chrXVI	540837	540896	+	0.27	0.15	-0.14	0.10	0.12	0.15	0.12	0.03
chrIII	270118	270172	+	-1.65	-1.00	-1.12	-1.48	-1.44	-1.05	0.70	1.58
chrXVI	852455	852514	+	0.56	0.47	0.26	0.35	0.24	0.27	0.72	0.59
chrXIV	183071	183117	+	0.16	0.11	0.00	0.15	0.23	0.25	-0.18	-0.12
chrIX	357729	357788	+	-0.03	-0.08	0.08	0.08	0.09	0.08	-0.28	-0.14
chrIV	337468	337524	+	0.23	0.12	0.24	0.18	0.00	0.10	-0.26	-0.27
chrV	284438	284485	+	0.53	0.31	2.02	0.95	0.44	1.80	2.86	2.25
chrIII	53410	53454	+	-0.14	-0.15	0.09	0.11	-0.06	0.17	0.14	0.02
chrIII	242215	242274	+	0.11	0.21	-0.10	0.27	0.15	-0.05	-0.14	-0.19
chrIII	62102	62150	+	-0.15	-0.36	0.00	-0.11	-0.14	-0.30	-0.37	-0.22
chrV	294231	294282	+	-0.19	-0.38	-0.26	-0.32	-0.24	-0.57	-0.21	-0.10
chrX	390379	390438	+	0.05	0.07	-0.13	-0.15	-0.17	0.10	-0.07	0.02
chrVI	254297	254347	+	-0.01	-0.21	0.00	-0.05	-0.17	0.13	-0.25	-0.07
chrIII	63801	63857	+	-0.23	-0.37	-0.58	-0.21	-0.27	-0.23	-0.55	-0.87
chrII	490321	490365	+	0.04	-0.02	0.23	0.04	-0.00	0.21	-0.07	-0.06
chrXVI	473337	473396	+	-1.05	-0.67	-0.07	-0.44	-0.54	-0.14	-0.67	-0.29
chrXVI	528437	528496	+	-0.01	-0.17	0.59	-0.04	-0.08	-0.03	0.13	0.26
chrIV	1245093	1245137	+	0.45	0.42	0.38	0.48	0.54	0.24	-0.22	-0.35
chrII	502106	502165	+	-0.36	-0.14	0.03	-0.09	-0.12	-0.05	-0.44	-0.21
chrVI	59694	59742	+	0.06	0.06	0.19	0.12	0.25	0.32	0.43	0.27
chrV	280131	280183	+	-0.28	-0.28	-0.30	-0.03	0.03	-0.17	-0.23	-0.12
chrXIV	96515	96574	+	-0.01	-0.13	-0.22	-0.16	-0.10	-0.06	-0.42	-0.41
chrX	364083	364138	+	-0.04	0.01	-0.19	-0.00	0.06	0.08	0.09	0.10
chrIII	119384	119443	+	0.84	0.42	-0.40	0.07	-0.30	-0.06	0.28	-1.22
chrIV	332464	332523	+	0.71	0.60	0.00	0.59	0.51	0.42	0.44	0.31
chrIII	28001	28060	+	-0.44	-0.55	-0.16	-0.28	-0.30	-0.32	1.94	0.75
chrIV	445519	445570	+	0.42	0.42	0.11	0.41	0.32	0.10	-0.07	-0.12
chrIV	1250284	1250337	+	-0.02	0.16	0.26	0.02	0.14	0.15	0.17	0.06
chrIV	1232283	1232333	+	-0.07	0.06	-0.01	0.04	0.15	0.12	0.01	0.21
chrIII	258317	258369	+	-0.46	-0.28	-0.21	-0.15	-0.14	-0.14	-0.28	-0.31
chrVII	59502	59561	+	-0.36	-0.53	-0.37	-0.36	-0.35	-0.43	-0.42	-0.59
chrIV	393078	393122	+	-0.28	-0.23	-0.13	-0.18	-0.11	-0.09	0.04	0.34
chrVIII	545330	545389	+	0.15	0.24	0.22	0.17	0.20	0.27	0.51	0.28
chrIV	431013	431072	+	0.37	0.25	-0.05	0.37	0.29	0.02	0.48	0.30
chrIV	365277	365324	+	-0.66	-0.40	-0.25	-0.39	-0.42	0.03	-0.47	-0.35
chrXV	624385	624444	+	0.45	0.37	0.00	0.28	0.33	0.23	0.28	-0.01
chrIII	75901	75960	+	0.73	0.44	0.70	0.63	0.35	0.60	0.37	0.33
chrVI	227801	227855	+	-0.01	-0.06	0.00	-0.02	-0.02	0.20	-0.20	-0.24
chrXII	160115	160162	+	-0.21	-0.36	0.10	-0.24	-0.24	-0.08	-0.41	-0.40
chrXII	213878	213937	+	0.15	-0.24	0.00	-0.14	-0.17	0.00	0.12	0.03
chrIII	229715	229768	+	0.34	0.37	-0.20	0.32	0.32	-0.05	-0.02	-0.12
chrVII	73304	73362	+	-0.46	-0.29	-0.36	-0.36	-0.39	-0.27	-0.77	-0.40
chrXVI	475851	475895	+	-0.64	-0.59	-0.47	-0.46	-0.48	0.00	-0.64	0.00
chrV	532665	532724	+	-0.36	-0.30	-0.13	-0.22	-0.06	-0.18	-0.20	-0.22
chrI	26520	26565	+	-0.20	-0.04	0.05	-0.26	-0.12	-0.04	-0.13	-0.42
chrXVI	554737	554796	+	-0.17	-0.10	-0.21	-0.14	-0.16	-0.11	-0.14	-0.16
chrXV	668385	668444	+	-0.21	-0.11	-0.04	-0.22	-0.17	-0.00	-0.04	-0.02
chrIX	335732	335779	+	0.21	-0.15	-0.14	-0.18	-0.09	-0.06	0.07	0.01
chrXI	517351	517410	+	-0.22	-0.04	0.06	-0.11	-0.38	0.03	-0.70	-0.21
chrII	510014	510063	+	-0.30	-0.18	-0.23	-0.09	-0.12	-0.30	-0.56	-0.17
chrIX	366136	366188	+	-0.01	-0.14	0.85	-0.05	-0.03	0.03	-0.47	-0.39
chrXI	522158	522208	+	-0.20	-0.14	-0.36	-0.04	0.07	-0.23	-0.21	-0.13
chrVII	56609	56656	+	-0.01	0.04	0.14	0.18	0.28	0.34	-0.33	-0.13
chrIV	447013	447072	+	0.78	0.62	0.22	0.45	0.40	0.20	0.48	0.16
chrIII	45203	45257	+	0.25	0.27	-0.19	0.25	0.27	0.10	0.13	0.07
chrII	474006	474065	+	0.11	0.06	0.22	0.03	-0.04	0.16	-0.02	-0.13
chrXIV	114730	114789	+	-0.26	0.03	-0.12	-0.18	-0.09	-0.10	0.17	0.22
chrIII	54604	54658	+	-0.16	-0.30	0.07	-0.19	-0.42	0.02	-0.15	-0.10
chrII	506617	506663	+	-0.35	-0.16	-0.29	-0.25	-0.36	-0.30	-0.37	-0.14
chrXIV	87433	87489	+	0.18	-0.15	0.00	0.06	-0.17	-0.18	-0.56	-0.49
chrXII	150015	150074	+	0.09	-0.06	0.18	0.01	-0.10	-0.10	-0.11	-0.28
chrII	516907	516959	+	0.05	0.18	0.30	0.05	0.11	0.26	0.13	0.25
chrVII	44910	44958	+	-0.24	-0.14	-0.15	-0.16	-0.13	-0.12	-0.30	-0.27
chrIV	412068	412127	+	-0.00	-0.21	0.20	-0.04	-0.10	0.19	-0.24	0.00
chrXVI	486136	486195	+	0.62	0.49	0.00	0.32	0.43	0.97	0.36	0.21
chrII	468008	468060	+	-0.37	-0.15	-0.02	-0.14	-0.13	-0.32	-0.02	-0.01
chrXVI	436437	436496	+	-0.01	-0.20	-0.25	-0.30	-0.27	-0.46	-0.01	-0.16
chrVI	54592	54651	+	0.80	0.64	0.72	0.63	0.44	0.74	0.56	0.37
chrXIV	632314	632373	+	-0.15	-0.20	-0.48	-0.17	-0.26	-0.20	-0.60	-0.41
chrIV	330265	330313	+	-0.29	-0.26	-0.24	-0.01	0.09	-0.58	-0.30	-0.37
chrXV	611385	611444	+	-0.42	-0.47	-0.01	-0.46	-0.51	-0.11	-0.23	-0.18
chrXVI	489649	489693	+	0.20	0.23	-0.04	0.15	0.15	-0.02	0.07	-0.07
chrXIV	187566	187617	+	0.24	0.14	0.19	0.14	0.02	0.26	-0.35	-0.10
chrVII	67402	67461	+	-0.72	-0.67	-0.41	-0.49	-0.70	-0.40	-0.70	-0.64
chrXV	665785	665844	+	0.14	0.11	0.97	0.01	0.09	0.28	0.63	0.07
chrIII	38801	38860	+	0.27	0.32	0.22	0.27	0.21	0.31	0.12	0.05
chrIII	74916	74960	+	-0.29	-0.18	-0.32	-0.08	-0.02	-0.23	-0.38	-0.06
chrXVI	678542	678594	+	0.19	-0.03	0.00	0.11	0.04	-0.07	-0.39	-0.23
chrIII	121184	121243	+	0.43	0.28	0.00	0.26	0.26	0.02	0.43	0.22
chrIV	331771	331823	+	0.58	0.55	0.47	0.58	0.65	0.63	0.33	0.35
chrXIV	83230	83284	+	0.10	-0.07	0.09	0.04	0.09	0.10	-0.15	-0.07
chrXVI	562041	562096	+	-0.08	-0.02	0.15	0.10	0.10	-0.03	0.15	0.10
chrXVI	401637	401695	+	-0.26	-0.12	0.07	-0.01	0.02	-0.06	0.04	-0.08
chrIV	1243181	1243240	+	0.57	0.55	0.36	0.56	0.53	0.32	0.14	-0.37
chrVII	541100	541159	-	0.19	0.07	-0.03	-0.12	-0.14	-0.24	0.31	0.29
chrI	38445	38489	+	-0.44	-0.19	0.08	-0.16	-0.02	-0.19	-0.29	-0.21
chrXV	642793	642842	+	-0.19	-0.15	-0.02	-0.22	-0.28	-0.09	-0.09	-0.12
chrXVI	488536	488595	+	-0.30	-0.43	-0.03	-0.31	-0.23	-0.12	-0.40	-0.71
chrXI	503051	503110	+	-0.32	-0.24	-0.21	-0.30	-0.12	-0.24	0.04	0.11
chrIII	66109	66159	+	-0.46	-0.18	-0.14	-0.28	-0.28	-0.15	0.26	0.48
chrXII	223278	223337	+	0.14	0.12	0.10	0.12	0.16	-0.16	-0.08	0.14
chrXI	512451	512502	+	0.07	0.13	-0.09	-0.04	-0.02	0.11	0.12	0.05
chrIII	9102	9160	+	-0.33	-0.23	-0.25	-0.29	-0.10	-0.26	0.00	-0.19
chrVII	36703	36756	+	-0.15	-0.36	-0.14	-0.21	-0.15	0.05	0.16	0.66
chrIV	357577	357623	+	-0.47	-0.54	-0.07	-0.38	-0.37	-0.14	-0.44	-0.31
chrVII	29801	29860	+	-0.37	-0.35	-0.28	-0.28	-0.31	-0.11	-0.17	-0.26
chrXVI	459837	459896	+	-0.22	-0.60	-0.34	-0.50	-0.58	-0.37	-0.01	-0.13
chrXVI	504236	504286	+	0.46	0.31	0.00	0.37	0.29	0.43	0.43	0.47
chrVII	73803	73862	+	1.16	0.87	0.57	0.87	0.90	0.65	0.15	0.19
chrXI	661514	661566	-	0.16	0.26	0.30	0.20	0.22	0.14	0.40	0.43
chrXVI	483751	483795	+	-0.09	0.13	0.42	0.04	0.13	0.36	0.61	0.47
chrII	493606	493665	+	0.06	0.01	0.00	-0.00	0.15	-0.14	-0.00	-0.14
chrVII	37301	37351	+	0.24	0.19	0.09	0.20	0.23	0.24	0.61	0.52
chrVII	539633	539687	-	0.10	-0.03	0.12	0.02	0.01	0.02	0.47	0.31
chrV	298129	298188	+	-0.26	-0.18	-0.08	-0.60	-0.61	-0.06	-0.25	-0.10
chrVII	81904	81948	+	-0.12	-0.09	-0.05	-0.07	0.03	-0.16	-0.54	-0.11
chrIII	266914	266973	+	-0.31	-0.15	-0.11	-0.47	-0.43	-0.25	0.45	0.64
chrVI	202595	202654	+	-0.33	-0.32	-0.09	-0.16	-0.08	-0.12	-0.27	-0.24
chrIV	384075	384126	+	-0.90	-0.70	-0.34	-0.52	-0.37	-0.41	-0.56	-0.37
chrIV	311969	312024	+	-0.65	-0.64	-0.36	-0.34	-0.48	-0.50	-0.65	-0.35
chrI	34745	34804	+	-0.43	-0.45	-0.29	-0.32	-0.43	-0.32	-0.72	-0.45
chrXV	616385	616444	+	-0.07	-0.03	0.12	-0.09	0.06	0.00	-0.28	-0.19
chrIII	43910	43955	+	-0.09	-0.18	0.19	0.04	-0.03	0.02	0.27	-0.07
chrIV	312365	312424	+	-0.17	-0.23	0.06	-0.16	-0.20	-0.03	0.06	-0.19
chrIII	52401	52460	+	0.00	-0.84	0.00	0.00	0.00	0.00	0.00	0.00
chrV	531277	531322	+	-0.00	0.08	-0.10	0.00	0.18	0.12	-0.10	-0.08
chrXVI	411446	411490	+	0.21	0.15	0.14	0.19	0.00	0.07	0.25	0.30
chrIII	148084	148143	+	0.85	0.64	0.31	0.49	0.40	0.16	1.22	0.69
chrIV	406079	406126	+	0.14	0.22	0.27	0.29	0.20	0.38	0.41	0.45
chrXVI	573637	573696	+	-0.15	-0.09	-0.27	-0.00	0.01	-0.09	-0.10	0.08
chrIII	93803	93857	+	-0.39	-0.39	-0.64	-0.32	-0.25	-0.34	-0.38	-0.34
chrVII	71802	71861	+	-0.28	-0.02	-0.03	-0.24	-0.14	-0.29	-0.12	-0.17
chrIV	475513	475572	+	-0.41	-0.28	-0.10	-0.17	-0.10	-0.35	-0.58	-0.39
chrVI	216695	216754	+	-0.17	-0.23	-0.25	-0.15	-0.21	-0.12	-0.34	0.02
chrV	295430	295488	+	-0.25	-0.09	-0.04	-0.25	-0.29	-0.05	-0.29	-0.14
chrVII	24808	24860	+	0.25	0.31	-0.09	0.33	0.38	0.13	-0.43	-0.46
chrV	297241	297287	+	-0.15	-0.01	-0.15	-0.08	-0.18	-0.25	0.27	0.59
chrII	520006	520065	+	-0.44	-0.24	0.03	-0.13	-0.16	0.14	-0.21	-0.23
chrIV	335072	335122	+	-0.25	-0.27	-0.17	-0.43	-0.39	-0.39	-0.45	-0.27
chrXVI	531637	531696	+	0.19	0.14	-0.15	0.16	0.13	-0.26	-0.12	0.09
chrVII	48501	48560	+	-0.12	-0.08	-0.12	-0.13	-0.14	-0.05	-0.22	-0.07
chrIV	1257381	1257434	+	0.06	0.04	0.33	0.02	0.04	0.12	0.53	0.31
chrV	280032	280085	+	0.19	0.20	-0.04	-0.02	-0.08	-0.04	-0.12	-0.16
chrXV	615485	615544	+	-0.07	-0.02	0.26	-0.00	-0.05	0.13	-0.11	-0.02
chrII	492414	492465	+	0.16	0.15	-0.05	0.17	0.17	0.06	-0.16	-0.10
chrIII	249815	249870	+	-0.60	-0.42	-0.18	-0.28	-0.43	-0.17	-0.36	-0.81
chrXIV	101936	101980	+	0.20	0.10	-0.45	0.21	0.30	-0.22	0.07	-0.06
chrIII	132984	133033	+	-0.26	-0.07	-0.14	-0.14	-0.13	-0.25	-0.20	0.32
chrVI	87493	87552	+	0.15	-0.07	-0.03	0.15	-0.04	0.17	0.22	0.35
chrXV	651685	651744	+	0.24	0.16	0.03	0.31	0.33	-0.13	-0.35	0.25
chrIV	347965	348024	+	0.14	0.12	-0.30	0.21	0.18	-0.09	0.04	-0.12
chrXII	387955	388014	+	-0.09	-0.18	0.18	0.10	0.04	0.13	0.44	0.78
chrIII	148295	148342	+	-0.04	0.10	-0.12	0.02	0.10	-0.04	0.77	0.37
chrVII	36201	36260	+	-0.26	-0.19	-0.05	-0.47	-0.40	-0.12	0.17	0.26
chrXVI	477440	477496	+	-0.15	-0.22	-0.01	-0.31	-0.14	-0.17	0.23	0.03
chrII	511911	511965	+	-0.23	-0.12	-0.09	-0.12	-0.12	-0.04	-0.18	-0.08
chrXI	664408	664455	-	-0.38	-0.06	-0.01	-0.50	-0.14	-0.29	0.10	0.23
chrIV	393774	393818	+	-0.08	-0.05	0.17	0.14	-0.04	-0.05	-0.07	0.12
chrI	47646	47705	+	-0.01	0.14	0.11	0.08	0.16	0.29	-0.07	0.38
chrVII	17301	17360	+	0.09	-0.15	0.00	-0.15	-0.25	0.09	0.23	0.32
chrIII	303316	303373	+	-0.31	-0.04	0.09	-0.38	-0.22	-0.18	-0.32	-0.14
chrXII	215876	215935	-	-0.18	-0.39	-0.33	-0.41	-0.23	-0.43	-0.17	-0.11
chrIII	273014	273073	+	0.39	0.26	0.34	0.37	0.22	0.36	0.56	0.86
chrII	522806	522865	+	0.52	0.39	0.38	0.30	0.30	0.45	0.35	0.42
chrV	299834	299888	+	1.02	0.98	0.40	0.92	0.96	0.20	0.11	-0.05
chrXVI	402537	402596	+	0.03	0.01	-0.20	-0.20	-0.09	-0.06	-0.05	-0.16
chrVI	250209	250255	+	0.28	0.30	0.29	0.17	0.34	0.37	0.35	0.07
chrVI	59892	59951	+	0.50	0.40	0.00	0.25	0.35	-0.01	0.51	0.33
chrIII	126384	126440	+	-0.13	-0.46	-0.27	-0.29	-0.25	-0.50	-0.17	-0.01
chrVI	186098	186154	+	-0.10	0.08	-0.16	0.03	0.12	-0.07	-0.72	-0.21
chrV	264539	264587	+	-0.10	-0.15	-0.01	-0.11	-0.01	-0.06	-0.00	0.13
chrX	363279	363328	+	0.27	0.28	0.15	0.23	0.23	0.20	0.26	0.29
chrXII	156815	156874	+	0.40	0.26	0.21	0.46	0.30	0.17	0.22	1.35
chrIV	310767	310812	+	0.10	0.25	0.07	0.11	0.20	0.04	-0.12	-0.07
chrXV	616685	616744	+	0.53	0.55	0.51	0.53	0.53	0.48	0.44	0.45
chrXII	232778	232822	+	0.60	0.29	0.65	0.47	0.30	0.56	0.05	0.24
chrVIII	543685	543744	-	0.41	0.02	0.11	-0.08	-0.19	-0.32	0.11	0.00
chrVIII	86555	86614	-	-0.03	-0.16	-0.16	-0.20	-0.33	-0.03	0.05	-0.02
chrXIV	81430	81489	+	-0.09	-0.24	0.00	-0.06	-0.13	0.00	-0.40	-0.08
chrXIV	204265	204317	+	-0.01	0.29	0.05	0.09	0.13	-0.01	-0.13	0.12
chrIV	401874	401920	+	0.12	0.06	0.07	0.07	0.01	-0.02	-0.64	-0.18
chrIV	462125	462171	+	-0.62	-0.74	-0.41	-0.84	-0.86	-0.70	0.26	0.24
chrXII	242790	242834	+	0.68	0.58	0.17	0.57	0.58	0.07	-0.14	-0.33
chrVI	87893	87952	+	-0.09	0.00	0.27	0.04	0.07	0.28	0.19	0.18
chrXVI	403737	403796	+	0.07	-0.05	0.00	0.02	0.06	-0.14	0.19	-0.01
chrXI	504651	504710	+	0.06	0.13	-0.73	0.04	0.04	-0.41	0.36	0.22
chrIV	1256581	1256640	+	0.19	0.21	0.22	0.06	0.07	0.37	0.13	0.08
chrIX	338329	338388	+	0.47	0.38	0.16	0.36	0.26	0.32	0.21	0.44
chrIV	390268	390323	+	-0.24	-0.06	-0.01	-0.02	0.10	0.18	0.00	-0.16
chrIII	5806	5854	+	-0.37	-0.29	-0.19	0.04	-0.04	-0.38	0.23	0.09
chrIII	16901	16960	+	-0.64	-0.65	-0.34	-0.45	-0.51	-0.68	-0.68	-0.69
chrV	568066	568123	+	-0.46	-0.09	-0.05	-0.39	-0.38	-0.17	0.12	0.27
chrIII	295918	295969	+	0.51	0.34	0.20	0.28	0.33	0.25	0.81	0.28
chrXIV	103930	103989	+	-0.06	-0.09	-0.16	-0.06	-0.13	-0.23	-0.21	-0.14
chrXII	235478	235537	+	-0.14	-0.16	0.01	-0.10	-0.03	-0.18	-0.09	0.08
chrVII	69202	69247	+	-0.13	0.23	0.28	0.06	0.32	0.23	-0.20	0.10
chrXVI	566349	566395	+	-0.12	-0.30	-0.43	-0.12	-0.10	-0.15	0.09	0.11
chrXVI	525346	525390	+	0.03	-0.11	0.21	0.05	-0.04	0.23	-0.01	0.33
chrIII	297517	297573	+	-0.48	-0.02	-0.14	-0.36	-0.15	0.13	-0.18	0.08
chrIV	1223381	1223440	+	0.00	0.00	0.00	-0.84	-0.69	0.00	0.00	0.00
chrIX	354931	354981	+	-0.05	-0.03	-0.05	0.05	-0.01	-0.06	0.05	-0.01
chrXII	165816	165874	+	0.14	-0.16	-0.07	-0.06	-0.08	-0.01	-0.24	-0.19
chrXIV	182761	182817	+	-0.23	-0.58	-0.08	-0.42	-0.46	-0.44	-0.66	-0.64
chrXV	638386	638443	+	-0.18	-0.22	-0.05	-0.16	-0.06	0.10	-0.11	0.13
chrXVI	464337	464396	+	0.02	0.07	0.11	0.02	-0.27	-0.01	-0.00	-0.04
chrII	493306	493365	+	0.05	0.03	0.08	-0.01	-0.12	0.11	-0.04	-0.15
chrV	274529	274585	+	-0.12	-0.16	-0.29	0.03	-0.00	-0.08	-0.32	0.05
chrVI	187803	187854	+	-0.39	-0.35	-0.52	-0.22	-0.23	-0.53	-0.37	0.00
chrIX	358829	358882	+	0.11	0.24	0.10	0.16	0.18	0.08	0.29	0.32
chrXII	131320	131364	+	0.31	0.23	0.34	0.26	0.18	0.28	-0.05	0.02
chrIV	478914	478973	+	-0.17	-0.27	0.07	-0.11	-0.23	-0.23	-0.22	-0.11
chrXII	378655	378714	+	-0.26	-0.29	-0.21	-0.23	-0.14	-0.13	-0.12	-0.23
chrXII	356255	356314	+	0.23	0.13	-0.34	0.15	0.21	-0.08	-0.49	-0.06
chrII	475714	475761	+	-0.45	-0.21	-0.34	-0.18	-0.20	-0.19	-0.01	-0.24
chrXII	159025	159074	+	-0.27	-0.29	-0.01	-0.07	0.00	-0.15	-0.23	-0.01
chrXV	622785	622844	+	0.06	0.13	-0.04	0.17	0.17	-0.03	0.06	0.04
chrXIV	196359	196418	+	0.47	0.39	0.48	0.45	0.40	0.61	0.78	1.01
chrXVI	685345	685391	+	-0.56	-0.46	0.22	-0.24	-0.29	0.00	-0.55	-0.34
chrX	371279	371338	+	0.12	0.23	-0.07	0.23	0.21	0.02	0.03	0.17
chrIII	38402	38451	+	0.06	0.06	-0.07	0.12	0.09	-0.05	-0.20	-0.01
chrXVI	558437	558494	+	0.32	0.13	0.24	0.18	0.21	0.03	0.16	0.05
chrIV	336165	336224	+	1.06	1.45	1.73	1.39	1.39	1.58	1.12	1.14
chrVI	260196	260255	+	-0.26	-0.32	-0.31	-0.39	-0.27	-0.26	-0.11	-0.21
chrX	371479	371538	+	-0.08	-0.08	0.05	0.08	0.22	-0.03	-0.35	0.05
chrX	361990	362034	+	0.04	0.02	0.90	0.03	0.02	0.12	-0.23	-0.17
chrVI	81493	81552	+	-0.24	-0.20	-0.21	-0.21	-0.18	-0.18	-0.08	-0.03
chrX	373279	373338	+	-0.09	-0.32	-0.18	-0.23	-0.18	-0.54	-0.41	-0.26
chrXVI	548739	548793	+	0.03	-0.05	0.05	0.05	0.04	-0.02	-0.21	-0.03
chrIII	33501	33556	+	0.40	0.47	0.13	0.39	0.44	0.11	0.16	0.02
chrXV	627888	627935	+	0.01	-0.14	0.25	-0.07	-0.12	0.01	0.09	-0.12
chrVII	83803	83862	+	-0.30	-0.21	-0.14	-0.37	-0.37	-0.11	-0.41	-0.28
chrVII	71604	71660	+	-0.25	-0.18	-0.27	-0.16	-0.05	-0.27	-0.04	-0.02
chrI	39558	39604	+	0.26	0.25	0.41	0.21	0.19	0.35	0.34	0.04
chrXVI	458646	458696	+	0.15	0.12	-0.24	-0.27	-0.38	0.15	0.19	-0.01
chrIII	279216	279271	+	-0.56	-0.35	-0.32	-0.32	-0.12	-0.15	-0.04	-0.18
chrIII	77208	77255	+	0.48	0.53	0.66	0.45	0.50	0.32	-0.15	-0.05
chrII	516706	516759	+	-0.24	-0.10	0.11	-0.31	-0.24	0.14	0.13	0.03
chrXI	534456	534509	+	-0.34	-0.35	-0.31	-0.42	-0.26	-0.11	-0.22	-0.31
chrXIV	107230	107285	+	-0.21	-0.39	-0.30	-0.23	-0.35	-0.30	-0.26	-0.16
chrII	32236	32292	+	-0.37	-0.33	-0.10	-0.28	-0.20	-0.05	-0.37	-0.07
chrXII	248780	248831	+	-0.41	-0.28	0.06	-0.29	-0.32	-0.01	0.15	-0.04
chrXI	499451	499510	+	-0.36	-0.18	0.09	-0.26	-0.32	-0.21	0.13	-0.23
chrV	273129	273188	+	0.14	0.01	0.06	0.10	-0.02	0.09	0.16	0.18
chrIII	131284	131335	+	-0.08	-0.15	0.44	0.05	-0.07	0.08	0.63	0.71
chrI	41353	41403	+	0.02	0.16	0.34	0.11	0.11	0.44	-0.18	-0.02
chrIII	247114	247158	+	-0.39	-0.41	-0.08	-0.25	-0.29	-0.21	-0.53	-0.62
chrV	530870	530923	+	0.05	-0.02	0.03	0.12	0.07	0.07	-0.04	-0.21
chrIV	391968	392021	+	-0.03	-0.20	0.41	-0.04	-0.04	0.05	0.23	0.29
chrVI	70793	70852	+	0.02	0.12	-0.04	-0.10	-0.04	-0.04	0.23	0.06
chrXIV	212070	212117	+	-0.10	-0.01	-0.01	0.08	0.05	0.11	-0.12	-0.17
chrIII	83102	83161	+	0.42	0.21	-0.01	0.01	-0.07	-0.20	0.15	0.15
chrXVI	472537	472596	+	-0.17	-0.14	-0.07	-0.31	-0.41	-0.14	-0.40	-0.24
chrIV	368365	368424	+	0.25	0.11	0.11	0.12	0.00	-0.39	0.39	0.39
chrIII	235416	235465	+	0.17	0.20	-0.92	0.04	0.09	0.00	0.03	-0.18
chrIV	469225	469271	+	0.15	0.10	0.11	0.14	-0.03	0.09	0.56	0.56
chrIV	327265	327324	+	0.27	0.28	-0.12	0.14	0.17	0.22	0.13	-0.03
chrXVI	474242	474290	+	-0.24	-0.10	0.25	0.01	0.04	0.15	-0.16	0.13
chrIII	133386	133438	+	0.27	0.27	0.20	0.23	0.21	0.19	0.19	0.46
chrVI	261296	261355	+	0.35	0.14	-0.11	0.13	0.06	-0.01	0.01	0.01
chrIII	28901	28960	+	0.68	0.27	0.58	0.46	0.11	0.69	3.28	1.45
chrVII	85007	85061	+	-0.13	-0.01	-0.26	-0.26	-0.10	-0.06	-0.12	-0.12
chrXVI	489238	489291	+	0.12	0.29	0.30	0.18	0.25	0.19	0.41	0.19
chrXV	594285	594344	+	1.04	0.93	0.95	0.81	0.68	0.97	1.01	0.93
chrXVI	572352	572396	+	1.16	1.24	1.00	1.28	1.33	0.76	0.56	0.65
chrVI	75695	75740	+	0.32	0.34	1.30	0.31	0.29	1.22	0.60	0.44
chrVII	80503	80562	+	0.24	0.03	-0.15	0.01	0.06	0.22	0.29	0.03
chrXII	353255	353314	+	0.28	0.13	0.00	0.28	0.30	-0.15	0.06	-0.08
chrIV	1251183	1251227	+	-0.67	-0.15	-0.30	-0.34	-0.18	-0.17	-0.13	0.49
chrXVI	515936	515995	+	0.00	0.05	0.01	-0.31	-0.17	0.11	-0.01	-0.14
chrXII	376455	376510	+	0.05	0.04	-1.08	0.07	0.10	-0.03	0.00	0.02
chrIV	351976	352024	+	-0.49	-0.48	-0.15	-0.29	-0.34	-0.14	-0.71	-0.11
chrVII	63302	63361	+	0.17	0.12	0.26	0.08	0.12	-0.02	-0.23	-0.05
chrV	291631	291677	+	0.04	0.09	-0.09	0.06	0.04	-0.01	-0.14	0.06
chrXIV	79034	79088	+	-0.18	0.01	0.04	-0.08	-0.06	-0.19	0.00	-0.14
chrVII	37601	37660	+	0.31	0.38	0.01	0.18	0.28	0.21	0.49	0.39
chrVII	691	748	-	0.47	0.10	0.24	0.31	0.09	0.10	-0.10	1.24
chrXIV	184960	185013	+	0.07	0.29	0.24	0.15	0.29	0.31	-0.01	-0.19
chrXII	226078	226137	+	0.09	0.07	-0.30	0.11	0.18	-0.13	-0.00	-0.13
chrIV	1224988	1225035	+	0.20	0.21	0.11	0.24	0.19	0.19	0.23	0.25
chrX	393679	393738	+	-0.70	-0.96	0.00	-1.29	0.00	0.00	-0.32	-0.69
chrVI	248196	248255	+	0.25	0.17	-0.05	-0.08	-0.09	0.10	0.32	0.01
chrVI	268996	269055	+	-0.28	-0.19	-0.05	-0.31	-0.01	-0.22	-0.22	-0.03
chrIII	50801	50858	+	-0.17	-0.20	0.49	0.06	-0.06	0.45	0.31	0.18
chrVII	59106	59160	+	0.29	0.17	0.03	0.22	0.25	0.10	0.06	-0.27
chrV	278744	278788	+	-0.25	-0.12	0.49	-0.10	-0.09	0.09	0.95	0.41
chrXI	521661	521707	+	0.15	0.14	0.17	0.12	0.16	0.13	0.04	-0.04
chrXII	244379	244434	+	-0.17	-0.11	-0.16	-0.16	-0.07	-0.28	0.05	-0.24
chrX	373179	373238	+	0.03	-0.25	-0.28	-0.28	-0.32	-0.63	0.20	-0.06
chrXV	630885	630944	+	0.33	0.36	0.22	0.08	0.09	0.23	0.50	0.31
chrIX	354730	354786	+	-0.16	-0.28	-0.29	-0.10	0.04	-0.24	-0.17	-0.37
chrXVI	419837	419896	+	0.04	0.10	0.10	0.13	0.04	-0.07	0.13	0.29
chrIV	345365	345424	+	-0.55	-0.27	-0.32	-0.44	-0.52	-0.44	-0.76	-0.42
chrIII	229215	229274	+	0.70	0.54	0.06	0.51	0.43	0.22	0.17	0.07
chrXII	377555	377614	+	-0.12	-0.01	-0.30	-0.05	-0.21	-0.12	-0.81	-0.65
chrV	562465	562524	+	-0.26	-0.20	-0.40	-0.20	-0.28	-0.17	-0.26	-0.27
chrXVI	451237	451290	+	-0.28	-0.40	-0.56	-0.12	-0.20	-0.31	-0.58	-0.07
chrV	300437	300488	+	0.99	0.92	0.08	0.98	0.86	-0.01	-0.22	-0.39
chrXV	624985	625029	+	-0.08	0.01	0.20	-0.03	0.06	0.07	0.09	-0.21
chrVII	14703	14748	+	0.10	0.15	0.35	0.17	0.10	0.26	0.01	-0.02
chrX	356079	356129	+	0.01	-0.02	-0.35	-0.08	-0.16	-0.46	0.32	-0.01
chrIV	343665	343719	+	-0.42	-0.30	-0.42	-0.28	-0.20	-0.55	-0.59	-0.26
chrXVI	705536	705595	+	0.07	0.07	-0.19	0.10	0.12	0.00	-0.16	0.00
chrXVI	563937	563996	+	0.85	0.65	0.03	0.46	0.34	0.33	0.56	0.74
chrV	535065	535124	+	0.16	0.11	0.00	0.04	0.15	0.12	0.27	0.14
chrVI	246297	246341	+	-0.05	0.08	0.09	0.01	-0.02	0.14	-0.29	-0.14
chrXIV	74930	74989	+	0.18	0.20	0.18	0.25	0.26	0.15	0.31	0.11
chrVI	82300	82346	+	-0.80	-1.05	-0.52	-0.82	-0.95	-0.43	-0.56	-0.20
chrVII	77203	77262	+	0.16	0.21	0.12	0.20	0.20	-0.24	-0.02	-0.05
chrXI	527251	527310	+	-0.12	0.19	0.02	-0.06	-0.14	0.05	0.10	0.01
chrXV	680288	680344	+	-0.01	0.10	0.10	0.20	0.15	0.00	0.52	0.46
chrXVI	463039	463096	+	-0.18	-0.13	0.04	-0.14	-0.23	-0.04	-0.12	0.08
chrXI	518158	518207	+	0.10	-0.42	-0.41	-0.30	-0.50	-0.18	-0.48	-0.31
chrV	289129	289188	+	0.11	0.07	0.61	0.13	-0.18	0.61	0.47	0.43
chrXV	645886	645943	+	0.19	0.10	0.02	0.23	0.21	0.17	0.12	0.07
chrV	266728	266787	+	-0.05	-0.06	-0.28	0.12	0.19	-0.25	-0.28	-0.26
chrII	508206	508265	+	-0.02	-0.04	-0.18	-0.09	0.01	-0.09	-0.02	0.27
chrXV	603285	603344	+	-0.12	-0.11	-0.21	-0.10	-0.02	-0.16	-0.11	-0.16
chrVI	261696	261755	+	0.36	0.15	0.31	0.06	0.05	0.14	0.07	-0.13
chrXV	607585	607644	+	0.22	0.14	0.27	0.01	0.07	0.14	0.47	0.29
chrXII	386655	386714	+	-0.31	-0.23	0.50	-0.13	-0.20	0.31	0.65	0.64
chrXIV	79336	79385	+	0.09	-0.14	-0.17	0.01	0.05	0.24	0.08	-0.04
chrIV	442820	442864	+	0.26	0.04	0.32	0.06	0.04	0.20	0.08	0.05
chrIV	456613	456672	+	0.48	0.39	0.50	0.31	0.36	0.26	0.15	0.30
chrI	49046	49105	+	-0.17	-0.10	-0.12	-0.08	-0.05	0.08	-0.20	-0.22
chrXIV	185966	186010	+	0.41	0.47	0.33	0.34	0.39	0.49	0.43	0.20
chrIII	307314	307369	+	0.03	-0.10	-0.25	-0.28	-0.29	-0.28	-0.31	-0.39
chrVI	219906	219954	+	-0.19	0.06	-0.31	-0.23	-0.24	-0.22	-0.66	-0.69
chrXV	683685	683744	+	-0.57	-0.66	-0.32	-0.57	-0.65	-0.54	-0.44	-0.20
chrXVI	414739	414796	+	0.08	0.13	0.28	0.18	0.10	0.12	0.13	-0.05
chrIII	141484	141543	+	-0.05	0.08	-0.12	-0.14	-0.13	0.04	-0.27	-0.00
chrXVI	422043	422096	+	-0.24	-0.15	-0.22	-0.24	-0.09	-0.10	-0.11	-0.03
chrI	48948	48997	+	-0.01	-0.05	0.62	0.02	-0.08	0.23	0.11	0.08
chrIII	280714	280773	+	0.16	0.18	0.04	0.03	0.08	0.08	0.30	0.06
chrI	31145	31204	+	-0.45	-0.50	0.00	-0.20	-0.08	0.00	0.93	0.73
chrXV	667395	667444	+	0.22	0.25	0.00	0.20	0.25	0.59	0.37	0.32
chrXI	504255	504305	+	0.24	0.22	0.18	0.31	0.21	0.19	0.01	0.27
chrXIV	113830	113889	+	-0.32	-0.27	-0.35	-0.21	-0.21	-0.23	0.09	-0.16
chrXII	166215	166265	+	0.19	0.10	-0.05	0.08	0.07	0.13	-0.20	-0.17
chrXII	139218	139272	+	0.17	-0.01	0.03	0.09	0.13	-0.04	0.28	0.24
chrIII	151784	151843	+	0.23	-0.00	0.04	-0.02	-0.14	-0.15	0.34	0.50
chrX	363779	363829	+	0.31	0.33	0.18	0.33	0.21	0.33	0.25	0.26
chrXIV	76236	76288	+	0.16	0.11	0.26	0.06	0.04	-0.05	0.19	0.05
chrXV	608185	608244	+	-0.29	-0.26	-0.51	-0.18	-0.22	-1.05	-0.46	-0.47
chrIII	304214	304271	+	0.30	0.19	0.13	0.20	0.19	0.26	0.30	0.33
chrX	372381	372430	+	0.33	0.16	0.52	0.25	0.26	-0.01	-0.04	0.04
chrIII	47316	47360	+	0.28	0.34	0.21	0.26	0.30	0.38	0.52	0.26
chrXII	361268	361312	+	0.42	0.40	0.37	0.39	0.40	0.30	0.94	0.55
chrVI	221605	221652	+	-0.74	-0.72	-0.31	-0.56	-0.75	-0.21	-0.74	-1.03
chrXV	601498	601542	+	0.02	0.24	0.19	0.12	0.11	0.07	0.33	0.15
chrXV	667285	667344	+	0.05	0.05	0.27	0.12	-0.03	0.32	-0.30	-0.01
chrIX	366029	366080	+	0.10	0.16	-0.04	0.14	0.18	-0.01	-0.27	-0.12
chrXIV	84330	84389	+	0.28	0.28	-0.05	0.28	0.29	-0.13	-0.20	-0.06
chrX	390779	390838	+	0.18	0.05	0.04	0.28	0.24	-0.13	-0.18	0.04
chrXII	236278	236337	+	0.15	0.05	-0.07	-0.02	0.02	-0.06	0.03	-0.23
chrIII	314314	314373	+	-0.34	-0.24	-0.12	-0.25	-0.28	-0.39	-0.19	-0.14
chrX	370579	370637	+	0.07	0.01	0.00	0.01	0.14	-0.14	-0.18	-0.46
chrVII	22801	22860	+	-0.45	-0.60	-0.65	-0.51	-0.52	-0.28	-0.52	-0.36
chrV	568480	568524	+	-0.23	-0.40	0.00	-0.27	-0.27	0.60	0.05	0.40
chrIV	1257081	1257140	+	0.84	0.88	0.62	0.62	0.73	0.69	0.59	0.53
chrIX	342535	342588	+	0.17	0.18	0.15	0.13	0.04	0.00	-0.15	-0.25
chrXV	675385	675444	+	0.56	0.36	0.42	0.26	0.04	0.43	0.41	0.31
chrXIV	75330	75389	+	0.16	0.23	0.43	0.09	0.04	0.15	0.39	0.17
chrXIV	202660	202718	+	-0.14	-0.14	-0.26	0.02	0.11	-0.18	-0.01	0.24
chrVII	12806	12859	+	0.06	0.09	-0.04	-0.19	0.12	-0.01	0.12	-0.09
chrVII	33101	33160	+	0.15	0.18	0.15	0.14	0.09	0.36	0.47	0.34
chrIV	369074	369121	+	0.11	-0.01	0.44	0.13	-0.00	0.50	0.53	0.48
chrVI	229701	229750	+	-0.43	-0.35	-0.20	-0.18	-0.08	-0.01	-0.59	0.00
chrIII	260714	260759	+	-0.13	0.16	-0.08	0.11	0.13	0.06	-0.30	-0.23
chrXII	380655	380714	+	-0.20	-0.23	-0.31	-0.44	-0.51	-0.36	-0.43	-0.55
chrIV	404968	405027	+	-0.06	-0.04	0.00	-0.03	-0.05	0.28	-0.05	-0.10
chrXVI	523037	523096	+	0.02	-0.04	0.00	-0.01	-0.05	-0.39	-0.07	0.07
chrIV	357076	357123	+	0.36	0.24	0.64	0.33	0.12	0.71	1.13	0.43
chrIV	434413	434472	+	0.41	0.16	-0.09	0.51	0.53	0.11	-0.03	0.52
chrXIV	99130	99181	+	0.07	0.03	-0.26	0.11	0.17	-0.32	-0.01	0.11
chrIII	306515	306573	+	0.06	0.17	0.05	0.14	0.11	0.10	0.20	0.16
chrIV	438527	438572	+	-0.12	-0.10	-0.11	-0.09	-0.10	0.01	0.25	-0.00
chrXV	611790	611844	+	-0.39	-0.45	-0.10	-0.31	-0.28	-0.42	-0.37	-0.39
chrVI	62092	62141	+	-0.33	-0.10	0.22	-0.02	0.07	0.02	-0.31	-0.22
chrIV	1248087	1248137	+	0.24	-0.06	0.05	0.05	0.07	-0.12	0.48	-0.07
chrIX	371829	371888	+	0.10	0.07	-0.01	0.09	0.13	-0.05	-0.03	0.19
chrIII	59009	59057	+	0.34	0.24	0.29	0.28	0.23	0.23	-0.26	-0.19
chrXVI	574337	574396	+	-0.04	-0.03	-0.35	0.02	0.01	-0.41	-0.19	-0.03
chrXVI	429038	429096	+	0.09	0.14	0.14	0.03	-0.05	0.05	-0.10	-0.18
chrIV	333367	333421	+	0.08	0.01	0.07	-0.09	-0.16	-0.05	-0.34	-0.43
chrXIV	105338	105382	+	-0.24	-0.15	-0.03	-0.13	-0.10	-0.25	0.19	0.23
chrXVI	513937	513995	+	-0.02	-0.04	-0.07	-0.06	-0.02	-0.24	-0.05	0.05
chrIV	443914	443967	+	0.44	0.31	0.00	0.31	0.33	-0.05	-0.07	0.07
chrIV	404180	404227	+	0.14	0.22	0.12	0.20	0.23	0.31	0.24	0.14
chrXVI	475238	475295	+	0.07	-0.05	-0.35	-0.12	0.05	0.04	-0.38	-0.41
chrIII	8101	8160	+	0.09	0.19	0.17	0.11	0.19	0.14	0.29	0.33
chrV	264728	264787	+	0.74	0.55	-0.03	0.66	0.56	0.43	1.05	1.07
chrX	356291	356338	+	-0.34	-0.29	-0.17	-0.21	-0.12	-0.03	-0.13	-0.22
chrXV	610485	610544	+	-0.10	0.03	-0.11	-0.04	0.06	-0.01	0.28	0.06
chrXV	226639	226682	+	1.34	1.14	0.45	1.07	1.15	0.61	0.88	0.84
chrXI	497052	497103	+	-0.40	-0.25	-0.30	-0.12	-0.12	-0.23	-0.03	0.08
chrIII	257414	257473	+	0.06	-0.05	-0.62	-0.09	0.08	-0.15	0.16	-0.02
chrXII	385555	385614	+	0.11	-0.02	-0.17	0.00	-0.02	-0.20	0.16	0.24
chrXVI	434644	434692	+	-0.04	-0.25	0.12	-0.15	-0.19	0.15	0.01	-0.27
chrXV	675485	675544	+	0.52	0.32	0.53	0.31	0.04	0.36	0.24	-0.03
chrXI	537851	537906	+	-0.59	-0.04	0.06	-0.29	-0.22	-0.10	-0.34	-0.28
chrXIV	69630	69687	+	0.14	-0.00	-0.49	0.07	0.12	0.09	-0.08	0.37
chrIII	248314	248373	+	-0.15	-0.09	-0.03	-0.04	-0.08	-0.21	-0.53	-0.16
chrIV	453913	453972	+	-0.07	-0.22	-0.05	-0.23	-0.20	-0.28	0.16	0.45
chrVI	205897	205942	+	-0.29	-0.23	0.11	-0.25	-0.24	-0.14	-0.25	-0.12
chrXI	524554	524598	+	-0.27	-0.10	0.18	-0.10	-0.08	0.02	-0.14	0.04
chrVI	217695	217754	+	0.05	0.05	0.06	-0.02	-0.04	0.04	-0.18	-0.26
chrXII	383055	383114	+	0.23	0.17	0.12	0.15	0.08	0.10	0.19	0.04
chrXV	626888	626944	+	-0.56	-0.30	0.17	-0.26	-0.17	-0.06	-0.23	0.02
chrXII	373455	373513	+	0.30	0.06	0.00	-0.02	-0.09	0.10	0.52	0.81
chrXIV	208173	208217	+	0.09	0.07	0.00	0.10	0.24	0.28	0.27	-0.15
chrXII	144215	144274	+	-0.02	0.27	-0.40	0.25	0.26	-0.07	-0.07	0.16
chrXIV	185159	185218	+	0.32	0.26	0.63	0.20	0.39	0.42	0.14	-0.19
chrVII	69402	69461	+	0.45	0.36	0.37	0.21	0.00	0.00	0.39	-0.35
chrXIV	193764	193816	+	0.23	0.23	0.14	0.05	-0.01	0.25	0.54	0.15
chrVI	191598	191649	+	1.17	1.12	0.81	1.00	1.00	0.76	0.70	0.55
chrII	515306	515365	+	-0.20	-0.25	-0.08	-0.21	-0.18	-0.01	-0.31	-0.17
chrIII	79602	79661	+	0.04	0.05	-0.09	0.12	0.11	-0.14	0.06	-0.10
chrI	17143	17202	+	0.28	0.25	0.33	0.09	0.11	0.41	0.51	1.06
chrIV	453125	453170	+	0.03	0.04	-0.04	-0.07	-0.19	-0.16	0.20	-0.02
chrXII	237878	237937	+	0.32	0.12	-0.09	-0.14	-0.15	-0.01	0.06	-0.31
chrVII	21009	21053	+	0.28	0.38	0.57	0.49	0.57	0.46	0.24	0.47
chrIV	332564	332623	+	-0.06	-0.09	0.22	0.30	0.12	0.23	0.21	-0.01
chrV	301629	301688	+	1.33	0.96	0.34	1.22	1.12	0.51	0.32	0.19
chrXV	612985	613044	+	0.56	0.46	0.42	0.45	0.40	0.17	0.31	0.51
chrXIV	116432	116484	+	0.05	0.16	0.14	0.02	-0.05	0.11	0.29	0.32
chrXII	214978	215037	+	1.00	0.82	0.69	0.67	0.74	0.46	0.29	0.26
chrIII	280114	280170	+	0.17	0.04	0.25	0.07	-0.01	0.14	-0.25	-0.26
chrVI	239795	239854	+	0.03	0.09	0.10	0.05	-0.00	0.30	0.13	0.14
chrX	371179	371238	+	0.36	0.26	0.02	0.43	0.30	0.05	0.14	0.02
chrXII	136915	136974	+	0.12	0.05	0.00	0.15	0.12	-0.04	-0.27	0.13
chrVII	17502	17548	+	-0.11	-0.16	0.02	-0.16	-0.22	-0.18	0.10	0.21
chrIV	434913	434972	+	0.35	0.26	0.19	0.21	0.10	0.17	0.32	0.47
chrXVI	545338	545388	+	0.07	-0.03	0.33	0.23	0.17	0.26	0.40	0.21
chrIV	431813	431872	+	-0.07	-0.15	-0.26	0.07	-0.02	-0.25	-0.61	-0.37
chrIV	352075	352124	+	-0.43	-0.30	-0.20	-0.14	-0.11	-0.26	-0.45	-0.02
chrVI	253396	253455	+	0.26	-0.00	-0.20	-0.36	-0.16	-0.25	0.25	-0.14
chrIV	334770	334823	+	-0.33	-0.30	-0.15	-0.31	-0.49	-0.51	-0.40	-0.37
chrIX	372429	372473	+	-0.28	-0.08	-0.07	-0.08	-0.10	0.09	-0.30	-0.09
chrIV	313377	313421	+	-0.12	-0.11	0.01	-0.08	-0.08	0.09	-0.08	-0.05
chrVI	218496	218546	+	0.16	0.19	0.45	0.18	0.13	0.05	0.60	0.36
chrXII	214182	214236	+	-0.51	-0.54	-0.28	-0.48	-0.52	-0.25	-0.22	-0.55
chrXVI	713339	713389	+	-0.23	0.12	-0.00	-0.01	-0.06	0.03	-0.22	-0.30
chrXVI	403537	403596	+	0.08	0.22	-0.08	0.01	0.07	-0.03	0.20	0.19
chrXII	371655	371710	+	0.17	0.01	0.24	0.10	0.03	0.16	0.06	0.02
chrIII	44305	44358	+	-0.04	0.20	0.22	0.19	0.10	0.08	0.06	0.06
chrV	288229	288288	+	0.32	0.10	-0.20	0.26	0.18	0.39	0.01	0.01
chrIII	294714	294773	+	0.22	0.23	0.07	0.10	0.10	0.11	0.22	0.42
chrXV	612585	612644	+	0.49	0.31	0.37	0.33	0.47	0.14	0.48	0.43
chrIII	54501	54560	+	-0.27	-0.46	-0.30	-0.22	-0.27	-0.31	-0.12	-0.24
chrIV	440613	440672	+	-0.13	-0.21	-0.32	0.03	0.05	-0.85	-0.18	-0.89
chrVII	6306	6352	+	0.17	0.17	0.05	-0.05	0.07	0.19	-0.07	-0.28
chrXVI	531239	531292	+	0.43	0.43	0.12	0.41	0.48	0.09	0.12	0.25
chrXIV	204061	204108	+	0.07	0.19	0.07	0.02	0.08	0.06	0.19	0.10
chrVII	57406	57455	+	0.17	0.24	0.14	0.17	0.21	-0.06	0.03	-0.05
chrV	565065	565124	+	0.06	-0.15	0.00	-0.22	-0.20	-0.07	-0.10	-0.27
chrXII	132116	132173	+	0.03	0.24	-0.03	0.26	0.30	-0.06	0.07	0.04
chrIII	315914	315973	+	0.12	0.17	0.24	0.23	0.20	0.11	0.03	0.74
chrXVI	477939	477996	+	-0.38	-0.41	-0.11	-0.29	-0.24	-0.25	0.27	-0.38
chrXVI	699349	699395	+	0.02	0.07	0.26	-0.12	-0.13	0.24	0.58	0.41
chrIX	357629	357688	+	-0.19	0.05	-0.20	-0.18	-0.20	0.02	-0.19	-0.30
chrIII	237919	237963	+	-0.28	-0.03	-0.34	-0.14	0.00	-0.17	-0.33	-0.11
chrIII	263914	263973	+	0.06	0.16	-0.09	-0.05	-0.04	0.05	0.04	-0.06
chrIV	384863	384922	+	-0.44	-0.35	-0.44	-0.30	-0.23	-0.36	-0.09	-0.29
chrIV	475413	475472	+	-0.20	-0.24	-0.12	-0.23	-0.16	-0.14	-0.42	-0.32
chrXI	514051	514110	+	-0.12	-0.58	0.00	-0.31	-0.58	-0.18	-0.32	-0.24
chrXI	506958	507002	+	-0.26	-0.11	0.13	-0.15	-0.01	-0.00	-0.15	0.12
chrXII	151525	151573	+	0.39	0.43	0.27	0.40	0.38	0.28	0.28	0.33
chrXV	618585	618644	+	-0.69	-0.93	-0.48	-0.70	-0.73	-0.68	-0.50	-0.18
chrVI	244296	244353	+	0.27	0.06	0.00	0.17	0.19	0.86	0.37	0.05
chrXVI	703539	703584	+	-0.17	-0.13	0.14	-0.20	-0.23	-0.07	-0.02	-0.22
chrX	379479	379538	+	0.12	0.19	-0.01	0.08	0.04	0.01	0.13	-0.08
chrVII	19901	19960	+	0.12	-0.09	-0.17	0.04	-0.03	0.34	0.17	0.41
chrXII	150217	150271	+	0.40	0.38	0.47	0.46	0.32	0.00	0.32	0.00
chrIV	474413	474472	+	-0.38	-0.29	-0.57	-0.26	-0.16	-0.85	-0.64	0.05
chrVII	9401	9460	+	-0.17	-0.00	0.06	-0.11	-0.06	-0.01	-0.28	0.08
chrXII	391461	391510	+	0.06	0.05	0.07	-0.11	0.07	0.12	-0.09	0.14
chrVI	76093	76152	+	0.70	0.46	0.00	0.60	0.63	1.37	0.71	0.73
chrVII	73203	73262	+	-0.72	-0.68	-0.62	-0.56	-0.62	-0.58	-0.84	-0.62
chrXVI	405440	405494	+	1.20	1.06	0.51	1.10	1.09	0.58	0.09	-0.17
chrXIV	183965	184017	+	0.34	0.47	0.18	0.45	0.49	0.30	0.35	-0.03
chrVI	233595	233654	+	0.01	-0.16	0.38	-0.07	-0.14	0.15	-0.40	-0.32
chrX	379081	379127	+	-0.23	0.01	-0.04	-0.08	-0.12	-0.08	-0.12	-0.01
chrIII	266820	266873	+	0.15	0.12	0.03	0.10	0.01	0.09	0.73	0.77
chrXII	385855	385914	+	-0.54	-0.25	-0.45	-0.38	-0.37	-0.24	0.24	0.29
chrIII	17801	17855	+	-0.08	0.02	-0.11	0.07	0.04	-0.00	-0.01	-0.21
chrXIV	207459	207515	+	-0.17	-0.01	0.05	-0.08	0.02	-0.15	-0.14	-0.06
chrIX	354135	354187	+	-0.18	-0.27	-0.34	-0.13	-0.18	-0.31	-0.30	-0.21
chrVII	18101	18160	+	0.58	0.34	0.00	0.26	0.27	0.24	0.45	0.31
chrVI	190495	190554	+	-0.14	-0.10	-0.06	0.02	-0.11	-0.11	-0.14	-0.16
chrVI	49992	50044	+	-0.12	0.03	-0.02	-0.23	-0.01	0.06	0.19	-0.14
chrI	24151	24197	+	-0.41	-0.23	-0.23	-0.30	-0.23	-0.33	-0.24	-0.33
chrI	31345	31404	+	-0.10	-0.03	0.25	-0.18	0.12	0.03	0.21	0.12
chrXI	518251	518299	+	-0.34	-0.56	-0.20	-0.28	-0.56	-0.21	-0.48	-0.15
chrI	13549	13603	+	-0.67	-0.38	-0.22	-0.43	-0.35	-0.33	-0.31	-0.36
chrXV	641586	641644	+	-0.08	0.01	-0.04	-0.02	-0.14	0.05	-0.09	-0.08
chrVII	14601	14660	+	-0.35	-0.50	-0.28	-0.27	-0.45	-0.13	-0.53	-0.46
chrXIV	207759	207818	+	-0.22	-0.13	0.13	-0.15	-0.08	0.21	-0.01	-0.18
chrIV	332364	332423	+	0.37	0.29	0.23	0.33	0.21	0.12	0.10	0.15
chrXVI	482338	482395	+	-0.37	-0.50	-0.20	-0.13	-0.28	-0.19	-0.44	-0.34
chrXI	531151	531210	+	-0.15	-0.26	0.10	-0.08	-0.10	-0.15	0.10	-0.23
chrII	496106	496165	+	0.32	0.23	0.28	0.16	0.22	0.24	0.25	0.13
chrXVI	415437	415496	+	-1.06	-0.76	0.00	-1.68	-0.29	0.00	0.00	-0.04
chrXVI	433947	433993	+	0.75	0.63	0.43	0.67	0.58	0.84	-0.59	-0.50
chrXVI	516636	516695	+	0.00	-0.07	-0.27	0.00	-0.13	-0.11	-0.05	0.07
chrIII	248421	248473	+	-0.29	-0.25	0.12	-0.02	-0.17	-0.18	-0.59	-0.34
chrXIV	76545	76589	+	0.00	0.03	0.14	-0.18	-0.09	0.02	-0.26	-0.31
chrXI	519652	519696	+	0.29	0.39	0.19	0.52	0.53	0.12	0.10	0.87
chrIII	299014	299073	+	-0.79	-0.66	-0.26	-0.53	-0.68	-0.34	-0.57	-0.45
chrIV	442113	442172	+	0.21	0.16	0.00	0.11	0.05	0.04	-0.10	-0.00
chrXVI	520442	520494	+	-1.06	-1.07	-0.40	-0.80	-1.00	-0.61	-1.15	-0.23
chrIII	24001	24057	+	0.00	0.01	0.32	0.20	0.25	0.00	0.07	0.09
chrIV	381072	381126	+	0.04	0.05	0.07	0.09	0.10	0.13	0.09	0.00
chrXV	616085	616144	+	-0.01	-0.08	-0.24	0.01	0.12	-0.03	-0.41	-0.07
chrXVI	443337	443396	+	0.01	-0.09	-0.16	-0.12	-0.11	-0.39	0.28	0.18
chrVII	48201	48260	+	-0.20	-0.00	-0.08	-0.06	-0.03	-0.17	-0.23	-0.49
chrVII	38801	38860	+	-0.38	-0.37	-0.56	-0.43	-0.23	-0.24	-0.75	-0.58
chrIII	284814	284873	+	0.21	0.20	0.01	0.21	0.20	0.08	0.05	0.12
chrXV	674585	674644	+	-0.10	-0.09	-0.09	-0.36	-0.24	-0.27	0.34	0.23
chrIII	241928	241974	+	0.12	0.17	-0.54	0.17	0.22	-0.13	-0.31	-0.39
chrXVI	571545	571596	+	0.26	0.19	-0.01	0.20	0.19	-0.06	0.31	0.25
chrXII	372055	372114	+	-0.05	-0.31	-0.20	-0.01	-0.02	-0.25	-0.55	-0.03
chrIII	254114	254173	+	0.33	0.18	-0.42	0.12	0.19	0.13	0.31	0.24
chrVI	221203	221247	+	0.69	0.57	0.36	0.59	0.52	0.19	0.01	-0.15
chrXII	222781	222830	+	-0.45	-0.36	-0.64	-0.19	-0.07	-0.76	-0.55	-0.51
chrXV	639286	639337	+	-0.27	0.01	0.13	0.06	-0.05	0.22	0.15	-0.06
chrX	364579	364638	+	0.18	0.15	0.01	0.18	0.11	0.16	-0.05	0.02
chrIII	78314	78361	+	-0.45	-0.56	-0.61	-0.28	-0.44	-0.29	-1.14	-0.54
chrVII	37101	37160	+	0.03	-0.01	0.03	-0.03	-0.05	0.00	0.39	0.47
chrII	482507	482564	+	0.31	0.25	-0.07	0.23	0.24	0.06	-0.06	-0.20
chrIV	400968	401027	+	0.17	0.11	-0.18	0.00	0.03	0.04	-0.21	-0.16
chrV	287929	287988	+	0.47	0.30	0.42	0.15	0.11	0.13	0.43	0.61
chrXVI	497142	497190	+	-0.09	-0.10	-0.09	0.02	0.01	-0.06	0.23	0.11
chrXV	634885	634944	+	0.08	-0.00	-0.03	-0.01	0.08	0.17	0.20	0.42
chrXII	134115	134174	+	0.99	0.57	0.10	0.60	0.69	0.45	0.17	0.10
chrIV	363165	363224	+	-0.05	-0.01	0.06	-0.12	-0.24	0.06	0.16	0.12
chrXII	387655	387699	+	0.11	0.11	0.34	-0.08	-0.06	0.25	0.81	0.79
chrIV	473022	473072	+	0.74	0.53	0.34	0.47	0.35	0.26	0.03	-0.19
chrXIV	197867	197916	+	-0.12	-0.09	0.27	-0.09	-0.08	0.26	0.03	0.57
chrI	33151	33200	+	-0.36	-0.28	-0.02	-0.22	-0.21	-0.14	-0.43	-0.09
chrIV	343771	343823	+	-0.44	-0.13	-0.23	-0.08	0.09	0.02	-0.38	0.02
chrII	470806	470865	+	-0.13	-0.14	-0.34	-0.13	-0.01	-0.00	-0.04	-0.13
chrIII	28703	28756	+	-0.02	-0.28	0.02	-0.10	-0.21	0.19	1.76	1.07
chrIII	244714	244773	+	-0.18	-0.20	0.13	-0.03	-0.12	-0.08	0.06	-0.01
chrII	512206	512265	+	-0.38	-0.35	-0.30	-0.18	-0.20	-0.34	-0.33	-0.30
chrIV	345778	345823	+	-0.08	-0.12	0.07	-0.23	-0.29	-0.08	0.08	-0.18
chrXVI	451537	451596	+	-0.26	0.09	0.28	-0.15	-0.08	0.21	-0.12	0.43
chrII	479709	479759	+	0.17	0.01	-0.01	0.05	-0.04	-0.11	0.27	0.27
chrVII	46601	46660	+	0.02	-0.01	-0.01	-0.23	-0.12	0.16	0.11	-0.00
chrXV	671485	671539	+	-0.31	-0.32	0.02	-0.34	-0.30	-0.15	-0.30	-0.22
chrIII	312814	312873	+	0.28	0.31	-0.02	0.25	0.29	0.02	0.03	0.21
chrIII	123084	123128	+	-0.15	-0.28	-0.23	-0.06	-0.13	-0.09	-0.43	0.09
chrXIV	180659	180718	+	-0.49	-0.45	-0.07	-0.22	-0.19	-0.05	-0.20	-0.39
chrXVI	471044	471095	+	0.04	0.10	0.19	0.13	0.18	0.40	0.57	0.20
chrXV	589485	589544	+	0.08	0.28	0.32	0.11	0.16	0.21	0.35	0.18
chrXVI	711447	711494	+	-0.09	0.10	0.09	0.08	0.28	0.19	-0.17	-0.42
chrXVI	562637	562696	+	0.11	-0.01	0.02	0.12	0.04	-0.10	0.42	0.22
chrXV	590299	590344	+	0.11	0.11	0.04	0.09	-0.03	0.18	0.46	0.16
chrXVI	518140	518195	+	-0.12	-0.42	0.00	-0.24	-0.29	0.00	-0.16	-0.02
chrXVI	510938	510991	+	0.17	0.10	0.30	0.02	0.05	0.10	0.09	-0.06
chrVI	82793	82852	+	0.43	0.30	0.49	0.27	0.26	0.53	0.72	1.07
chrXII	240478	240534	+	0.14	-0.03	0.02	0.03	0.07	-0.14	0.07	0.17
chrIV	439713	439772	+	-0.24	-0.24	0.05	0.00	-0.25	-0.40	0.01	-0.02
chrIII	294014	294073	+	0.15	-0.03	-0.11	-0.18	-0.16	-0.12	0.01	0.12
chrXVI	422837	422896	+	0.43	0.30	0.22	0.29	0.38	0.24	0.28	0.18
chrII	477809	477862	+	1.00	1.08	0.51	1.27	1.25	0.49	-0.03	0.13
chrV	302841	302887	+	-0.05	-0.14	0.24	-0.10	-0.18	-0.14	-0.46	-0.31
chrIII	117084	117143	+	0.07	0.20	0.14	-0.06	0.01	0.11	0.05	0.05
chrIII	234215	234267	+	0.03	0.05	-0.27	-0.13	-0.10	0.04	-0.03	-0.30
chrXIV	102830	102889	+	0.67	0.51	0.36	0.52	0.51	0.28	0.07	0.28
chrIV	375868	375927	+	-0.23	-0.03	0.08	-0.06	0.12	0.01	-0.28	0.24
chrXIV	189661	189712	+	-0.01	0.12	0.11	0.03	0.11	0.13	0.31	0.28
chrIV	472013	472057	+	0.53	0.59	0.24	0.56	0.53	0.24	-0.43	-0.48
chrXVI	516336	516395	+	-0.35	-0.23	-0.26	-0.39	-0.41	-0.25	-0.11	-0.31
chrVII	63002	63061	+	0.78	0.55	0.34	0.69	0.61	0.00	0.84	0.00
chrIII	135184	135243	+	-0.39	-0.38	-0.71	-0.20	-0.17	-0.33	-0.19	-0.29
chrXV	642593	642639	+	-0.22	-0.21	-0.17	-0.31	-0.29	-0.07	-0.13	-0.23
chrXV	674485	674544	+	-0.10	-0.17	0.03	-0.25	-0.20	-0.25	0.45	-0.01
chrIII	46010	46058	+	-0.25	-0.19	-0.32	-0.02	-0.05	-0.30	-0.50	-0.19
chrVI	215997	216049	+	-0.20	0.06	-0.07	0.03	-0.03	-0.10	0.34	0.65
chrIII	262316	262373	+	0.01	0.18	0.22	0.12	0.17	0.27	-0.01	0.01
chrXII	386056	386108	+	0.12	0.14	0.29	0.03	0.07	0.21	0.76	0.83
chrIII	49711	49757	+	0.28	0.25	0.83	0.20	0.22	0.64	0.09	0.25
chrIII	289214	289266	+	-0.14	-0.07	-0.14	-0.40	-0.12	-0.00	-0.43	-0.25
chrXII	141315	141374	+	-0.44	-0.12	-0.16	-0.02	-0.26	-0.17	0.01	-0.25
chrII	515106	515164	+	-0.19	-0.10	-0.36	-0.20	-0.13	-0.11	-0.12	-0.14
chrXII	378059	378111	+	-0.30	-0.06	-0.33	-0.29	-0.09	-0.21	-0.33	-0.67
chrXV	682285	682344	+	-0.62	-0.59	-0.34	-0.50	-0.55	-0.37	-0.07	0.03
chrXI	506059	506109	+	-0.49	-0.22	-0.22	-0.18	-0.31	-0.13	-0.22	-0.10
chrIII	50601	50645	+	0.34	0.05	0.00	0.33	0.14	0.30	0.26	0.91
chrIII	245514	245573	+	0.29	0.22	0.26	0.27	0.29	0.20	0.21	0.10
chrXII	385955	386014	+	-0.31	-0.39	-0.34	-0.35	-0.34	-0.06	0.23	0.55
chrV	554175	554219	+	-0.03	-0.10	-0.16	-0.04	0.08	0.11	-0.41	-0.09
chrIII	66204	66259	+	-0.51	-0.14	-0.20	-0.33	-0.29	-0.29	0.07	0.28
chrIII	145484	145543	+	-0.48	-0.13	-0.29	-0.32	-0.28	-0.29	-0.42	-0.26
chrII	493908	493963	+	0.12	0.11	-0.18	-0.07	-0.06	0.18	0.09	0.02
chrVII	54911	54956	+	0.23	0.23	0.48	0.26	0.19	0.58	1.02	0.43
chrXIV	201164	201217	+	-0.52	-0.38	-0.00	-0.33	-0.28	-0.13	-0.17	0.02
chrV	62306	62365	+	1.05	0.53	0.04	0.30	0.17	-0.02	0.50	0.08
chrVI	70493	70552	+	-0.57	-0.45	0.08	-0.17	-0.20	-0.03	-0.09	-0.02
chrXVI	433437	433496	+	0.40	0.21	0.16	0.33	0.21	0.28	-0.50	-0.55
chrXVI	559143	559193	+	0.05	-0.07	-0.15	-0.02	0.02	-0.04	-0.10	-0.07
chrXVI	702942	702993	+	0.07	0.10	-0.06	-0.04	-0.03	0.14	-0.10	-0.17
chrIX	361233	361277	+	0.02	0.06	0.17	0.17	0.18	-0.02	0.34	0.20
chrXVI	688037	688096	+	0.54	0.27	0.20	0.00	0.09	0.20	0.49	0.27
chrVI	240097	240143	+	-0.35	-0.19	0.04	-0.13	-0.18	0.10	-0.01	-0.12
chrIII	213515	213568	+	-0.03	0.12	0.04	0.08	0.11	0.24	0.05	0.11
chrXII	219481	219537	+	0.41	0.47	0.19	0.43	0.56	0.51	0.39	0.32
chrXII	168415	168474	+	0.15	-0.02	-0.03	-0.02	-0.07	0.15	-0.03	0.11
chrIV	377368	377427	+	0.26	0.27	0.12	0.18	0.25	0.03	-0.05	0.18
chrI	12847	12902	+	-0.42	-0.35	-0.22	-0.27	-0.28	-0.34	-0.26	-0.52
chrVI	261596	261655	+	0.41	0.07	0.00	0.11	0.01	0.06	0.16	-0.05
chrII	487707	487761	+	-0.43	-0.13	0.22	-0.25	-0.13	0.07	0.02	-0.06
chrXIV	178659	178718	+	-0.11	0.02	-0.09	-0.24	-0.16	-0.26	-0.05	-0.17
chrX	363479	363528	+	0.13	0.05	0.74	0.18	0.21	0.10	0.31	0.20
chrVI	81695	81741	+	-0.13	-0.34	-0.14	-0.19	-0.29	-0.11	0.12	0.01
chrX	377079	377128	+	0.13	0.07	-0.24	-0.01	-0.02	-0.09	0.03	-0.10
chrI	26344	26392	+	-0.32	-0.13	0.01	-0.02	0.14	-0.02	0.04	-0.21
chrXII	250078	250137	+	-0.61	-0.55	0.06	-0.28	-0.50	-0.12	0.10	-0.25
chrIII	18405	18459	+	0.38	0.31	0.15	0.32	0.27	0.12	0.04	0.12
chrXIV	101230	101289	+	-0.18	-0.49	-0.25	-0.26	-0.22	-0.28	-0.25	-0.13
chrVII	39616	39660	+	0.11	0.22	0.15	0.11	0.24	0.09	0.00	-0.08
chrIX	340929	340985	+	0.26	0.30	0.26	0.30	0.24	0.09	0.51	0.23
chrIV	313973	314019	+	0.36	0.38	0.00	0.32	0.25	0.63	0.09	0.06
chrIV	364565	364621	+	0.25	0.19	0.00	0.15	0.15	0.03	-0.12	-0.15
chrVII	15304	15356	+	-0.36	-0.19	0.39	-0.10	-0.18	0.37	-0.07	-0.11
chrII	497315	497364	+	0.29	0.21	0.15	0.24	0.26	0.25	0.13	0.00
chrVII	9301	9360	+	-0.20	-0.11	-0.04	-0.21	-0.28	-0.11	-0.34	0.01
chrIV	474613	474672	+	0.61	0.54	0.01	0.49	0.38	0.15	0.26	0.22
chrX	381079	381138	+	-0.53	-0.23	0.19	-0.36	-0.46	0.16	-0.44	-0.27
chrV	543275	543324	+	0.33	0.20	1.19	0.28	0.15	0.32	0.19	0.55
chrXVI	498138	498183	+	0.47	0.25	0.79	0.28	0.29	0.20	-0.11	0.00
chrXV	658486	658541	+	-0.42	-0.43	-0.68	-0.40	-0.50	-0.33	-0.24	-0.34
chrXIV	176159	176218	+	-0.80	-0.77	-0.56	-0.69	-0.56	-0.54	-0.76	-0.11
chrXV	602485	602544	+	-0.04	-0.24	0.00	-0.14	-0.24	-0.19	-0.09	-0.10
chrIV	375168	375227	+	-0.01	0.02	-0.02	-0.02	-0.11	-0.16	-0.14	-0.10
chrVI	237795	237854	+	-0.23	-0.23	0.00	-0.19	-0.16	-0.07	0.01	-0.34
chrVII	9501	9557	+	-0.14	-0.24	-0.17	-0.28	-0.14	-0.24	-0.06	-0.10
chrXV	642485	642544	+	-0.35	-0.28	-0.37	-0.44	-0.46	-0.37	-0.47	-0.36
chrXVI	452741	452788	+	0.17	0.13	0.13	0.12	0.05	0.13	0.12	0.14
chrXVI	539937	539996	+	-0.17	-0.19	-0.29	-0.07	-0.13	-0.13	-0.24	-0.46
chrIV	403270	403326	+	0.27	0.20	-0.12	0.17	0.19	0.11	-0.08	-0.36
chrVI	77305	77349	+	-0.40	-0.55	-0.28	-0.35	-0.34	-0.15	-0.50	-0.16
chrXVI	532840	532893	+	0.14	0.38	-0.02	0.31	0.44	0.11	0.13	-0.18
chrXVI	696340	696387	+	-0.40	-0.39	-0.23	-0.07	-0.11	0.07	-0.31	-0.49
chrVI	184195	184252	+	-0.10	-0.14	-0.14	-0.02	-0.07	0.09	-0.51	-0.25
chrV	530965	531024	+	-0.28	-0.18	-0.36	-0.18	-0.15	-0.17	-0.81	-0.22
chrXIV	75832	75880	+	-0.04	-0.01	0.15	-0.03	-0.02	-0.12	-0.03	-0.20
chrXI	496057	496104	+	0.10	0.15	0.11	0.07	0.18	0.05	0.22	0.06
chrXIV	179559	179618	+	-0.04	0.01	0.28	-0.11	-0.00	0.10	0.25	-0.16
chrXV	647185	647244	+	-0.07	-0.07	-0.03	-0.25	-0.11	-0.18	-0.23	-0.14
chrXII	251181	251236	+	0.59	0.52	0.53	0.65	0.34	0.60	0.66	0.59
chrXV	665385	665444	+	0.41	0.12	0.00	0.15	0.12	0.00	0.56	0.07
chrVI	66493	66552	+	-0.46	-0.32	-0.08	-0.23	-0.14	0.01	0.16	-0.11
chrIV	456913	456969	+	0.35	0.30	0.34	0.20	0.14	0.15	0.04	0.04
chrIV	442713	442772	+	0.48	0.20	0.12	0.06	-0.10	-0.10	-0.20	-0.09
chrVI	59592	59649	+	0.11	-0.05	0.62	-0.05	0.15	-0.09	0.35	0.18
chrIII	116586	116643	+	0.34	0.28	0.15	0.29	0.20	0.27	0.28	-0.10
chrXVI	575537	575596	+	0.36	0.02	0.32	0.26	0.09	0.38	0.03	0.11
chrXV	636485	636544	+	-0.26	-0.26	-0.30	-0.28	-0.13	-0.14	-0.31	-0.15
chrXIV	206962	207018	+	0.02	-0.13	0.00	-0.14	-0.11	-0.05	-0.24	-0.22
chrIII	226927	226973	+	-0.03	-0.00	0.25	-0.06	-0.00	0.08	0.03	0.05
chrIV	406868	406927	+	-0.40	-0.31	-0.08	-0.17	-0.09	-0.14	-0.28	-0.09
chrIV	381972	382018	+	0.21	0.22	0.02	0.09	0.25	-0.03	-0.08	-0.31
chrXII	248378	248437	+	-0.04	-0.07	-0.12	-0.27	-0.37	0.00	0.31	0.22
chrIX	370529	370588	+	1.00	0.78	0.44	0.80	0.73	0.63	0.21	0.29
chrIV	1234388	1234432	+	-0.17	-0.09	-0.28	-0.10	-0.17	0.01	-0.05	-0.18
chrVI	191095	191154	+	0.25	0.17	0.23	0.23	0.08	-0.04	0.16	0.01
chrI	45046	45105	+	-0.18	-0.17	0.56	-0.17	-0.13	-0.12	0.10	0.21
chrXIV	100730	100789	+	-0.29	-0.24	0.09	-0.17	0.05	-0.08	-0.01	0.16
chrIII	149984	150043	+	0.00	0.00	0.00	0.00	0.00	0.00	0.00	0.00
chrXVI	406737	406796	+	0.60	0.44	0.22	0.44	0.41	0.07	-0.26	-0.34
chrXII	167015	167064	+	0.59	0.55	-0.08	0.38	0.48	0.06	0.26	0.30
chrXVI	508936	508995	+	-0.26	-0.20	-0.38	-0.05	-0.28	-0.56	-0.15	-0.05
chrXVI	423037	423096	+	0.51	0.46	0.21	0.46	0.40	0.33	0.29	0.04
chrVI	220499	220554	+	0.81	0.66	0.19	0.64	0.61	0.28	0.22	0.29
chrXVI	417645	417694	+	0.41	0.26	0.06	0.24	0.32	0.43	0.04	0.04
chrXIV	71530	71589	+	0.29	0.17	0.00	0.16	0.01	0.24	0.43	0.30
chrVI	235596	235649	+	0.06	0.20	-0.03	-0.07	0.11	-0.01	-0.21	0.12
chrIII	309714	309765	+	-0.46	-0.05	-0.16	-0.25	-0.16	-0.32	-0.68	-0.09
chrIV	409774	409823	+	0.07	-0.07	0.43	0.01	-0.08	0.05	0.29	0.36
chrV	288429	288473	+	1.36	1.05	0.54	1.01	0.89	0.65	0.66	0.82
chrVI	190996	191054	+	0.16	-0.09	0.00	0.08	0.07	0.00	-0.18	-0.25
chrIII	81713	81761	+	0.26	0.22	-0.26	0.28	0.39	-0.06	0.48	0.24
chrIV	435113	435172	+	0.28	0.30	0.08	-0.00	-0.10	-0.09	0.27	1.07
chrIII	9602	9660	+	-0.52	-0.12	-0.61	-0.36	-0.20	-0.26	-0.60	-0.23
chrII	486810	486861	+	0.10	0.02	0.03	-0.02	-0.16	0.12	-0.22	0.98
chrXV	589385	589444	+	0.22	0.11	0.10	0.19	0.14	0.19	0.39	0.26
chrXV	608285	608344	+	-0.22	-0.52	-0.68	-0.36	-0.44	-0.54	-0.07	-0.32
chrVI	189097	189154	+	0.05	0.23	0.11	0.37	0.37	0.23	0.14	-0.02
chrIV	320565	320624	+	0.23	0.07	0.23	0.04	0.00	0.00	0.29	0.32
chrXVI	681638	681682	+	-0.26	-0.17	-0.26	-0.14	-0.12	-0.26	-0.22	-0.22
chrIII	2001	2060	+	-0.48	-0.53	-0.69	-0.81	-0.80	-0.44	0.95	1.11
chrII	469206	469255	+	-0.49	-0.31	-0.52	-0.17	-0.20	-0.26	-0.34	-0.50
chrIII	302914	302973	+	-0.13	-0.07	-0.25	-0.14	-0.08	-0.20	0.04	-0.03
chrIII	58310	58360	+	0.12	0.43	0.24	0.33	0.40	0.17	-0.24	-0.52
chrXIV	74130	74189	+	-0.12	-0.01	0.10	-0.03	0.00	-0.04	-0.09	-0.09
chrIV	399668	399727	+	-0.06	-0.32	-0.26	-0.11	-0.08	-0.01	-0.47	-0.09
chrIII	59116	59160	+	0.13	0.01	-0.00	0.15	0.08	-0.12	-0.70	-0.48
chrXIV	196059	196118	+	0.43	0.25	0.00	0.47	0.32	0.80	0.46	0.86
chrIII	257214	257273	+	-0.41	-0.34	-0.39	-0.13	-0.19	-0.12	0.28	0.01
chrXII	372755	372799	+	-0.07	-0.08	-0.03	0.05	0.10	0.06	-0.30	-0.18
chrVII	85409	85462	+	-0.13	0.01	-0.08	-0.23	-0.11	-0.04	-0.00	-0.20
chrXIV	73930	73989	+	-0.06	0.04	-0.06	0.02	0.01	-0.16	-0.10	-0.26
chrXIV	109730	109786	+	0.04	0.02	-0.14	-0.02	0.02	-0.23	0.18	0.13
chrV	279129	279188	+	-0.43	-0.34	-0.21	-0.23	-0.34	-0.27	-0.23	-0.26
chrX	376579	376638	+	-0.24	-0.32	-0.40	-0.26	-0.26	-0.54	-0.13	0.07
chrXI	504951	505010	+	-0.01	-0.18	0.00	-0.10	-0.05	-0.56	-0.23	0.03
chrXII	241178	241237	+	-0.19	-0.54	-0.13	-0.11	-0.27	-0.12	0.11	-0.34
chrIII	11909	11958	+	-0.24	-0.12	-0.37	-0.04	0.07	-0.07	-0.42	0.05
chrXIV	193662	193708	+	0.17	0.22	0.01	0.09	0.23	0.27	0.56	0.29
chrIV	370574	370622	+	0.02	0.07	0.33	0.18	0.28	0.12	0.01	0.13
chrX	360379	360426	+	-0.21	-0.13	-0.15	0.04	0.13	-0.14	-0.41	-0.06
chrIX	364329	364388	+	0.06	-0.06	-0.53	0.08	0.10	-0.02	-0.09	-0.19
chrIV	480117	480173	+	0.27	0.20	0.11	0.26	0.24	0.13	0.16	0.04
chrIII	39901	39945	+	0.34	0.35	0.39	0.31	0.33	0.34	0.55	0.37
chrIII	242015	242074	+	-0.30	-0.23	-0.50	-0.10	-0.06	-0.54	-0.50	-0.52
chrXIV	197569	197614	+	0.10	0.09	0.27	0.07	-0.11	0.20	0.65	0.43
chrVII	37014	37060	+	0.26	0.17	0.25	0.02	0.08	0.18	0.57	0.54
chrIII	145185	145242	+	-0.34	-0.20	-0.35	-0.01	0.07	-0.08	-0.23	-0.01
chrXII	162524	162573	+	-0.01	-0.01	-0.00	0.04	0.08	0.11	0.32	0.22
chrIX	358729	358775	+	0.20	0.28	-0.01	0.11	0.10	-0.03	0.24	0.03
chrXVI	486336	486395	+	-0.61	-0.65	-0.19	-0.49	-0.63	-0.18	-0.65	-0.66
chrVI	183308	183352	+	-0.54	-0.67	-0.28	-0.44	-0.69	-0.29	-0.28	-0.01
chrVI	251397	251447	+	-0.50	-0.03	-0.03	-0.36	-0.28	0.00	-0.41	-0.22
chrIII	119184	119243	+	0.16	0.14	-0.16	0.07	-0.10	0.09	-0.05	-0.14
chrXVI	573437	573486	+	-0.09	0.05	0.08	0.15	0.11	-0.01	0.21	0.24
chrIII	226719	226763	+	-0.12	-0.16	0.07	0.14	0.15	0.24	0.24	0.44
chrIV	315973	316024	+	0.03	0.09	-0.10	0.00	0.03	-0.10	-0.01	-0.04
chrIX	354529	354588	+	0.12	0.04	-0.09	0.09	0.16	-0.02	-0.22	-0.02
chrVII	64502	64561	+	-0.02	-0.04	-0.26	-0.09	-0.04	0.02	-0.20	0.19
chrXVI	438537	438596	+	0.09	-0.00	0.34	-0.15	-0.02	-0.16	0.03	-0.05
chrVI	241403	241454	+	-0.05	-0.09	0.09	-0.10	-0.10	0.00	-0.21	-0.22
chrIX	355230	355283	+	0.32	0.22	-0.07	0.27	0.20	0.00	-0.07	-0.02
chrII	491006	491050	+	0.57	0.35	0.66	0.51	0.37	0.53	0.02	-0.03
chrXI	510766	510810	+	0.07	0.01	0.42	0.04	0.07	0.32	0.46	0.15
chrXVI	690837	690886	+	0.28	0.23	0.24	0.04	0.06	0.24	0.17	0.21
chrVII	21101	21159	+	0.47	0.50	0.63	0.46	0.47	0.56	0.26	0.52
chrXVI	684937	684996	+	-0.42	-0.57	-0.17	-0.45	-0.40	-0.40	-0.36	-0.49
chrIV	340365	340424	+	0.86	0.63	0.24	0.50	0.45	0.10	0.46	-0.30
chrXV	669385	669444	+	-0.28	-0.46	0.09	-0.23	-0.37	-0.07	0.16	-0.26
chrVII	21601	21660	+	0.15	0.34	0.39	0.29	0.32	0.48	0.26	0.89
chrIII	136684	136740	+	-0.01	-0.01	-0.27	-0.16	-0.18	-0.18	-0.29	0.10
chrVII	75916	75961	+	-0.11	-0.26	0.00	-0.14	-0.07	-0.16	0.15	-0.17
chrXIV	94130	94189	+	-0.03	-0.01	0.03	-0.03	-0.10	-0.06	0.08	-0.12
chrIII	130484	130543	+	0.31	0.79	0.00	0.39	0.58	0.00	0.50	0.15
chrIII	254614	254673	+	-0.68	-0.31	-0.31	-0.35	-0.37	-0.31	-0.42	-0.43
chrXII	240378	240437	+	-0.12	-0.26	-0.36	-0.07	-0.17	-0.27	-0.07	0.10
chrII	502719	502765	+	0.14	0.17	0.08	0.20	0.16	0.08	0.05	0.15
chrIII	37601	37660	+	0.54	0.35	-0.20	0.29	0.20	-0.09	0.08	0.14
chrIII	31301	31360	+	0.25	0.12	-0.19	0.04	-0.04	0.00	0.01	-0.35
chrIII	260314	260372	+	-0.10	-0.16	0.09	0.01	0.03	0.07	-0.03	-0.01
chrXV	617285	617334	+	0.31	0.22	0.00	0.14	0.05	-0.03	0.25	0.11
chrIII	11804	11858	+	-0.01	-0.01	-0.41	-0.08	-0.00	-0.10	-0.19	0.00
chrIII	280922	280973	+	0.06	0.08	0.00	0.08	0.18	-0.14	-0.11	-0.11
chrXVI	495836	495895	+	-0.54	-0.50	-0.47	-0.38	-0.45	-0.39	-0.37	-0.43
chrVII	82104	82152	+	-0.17	-0.18	0.00	-0.02	0.00	-0.00	-0.39	-0.17
chrX	356779	356824	+	0.07	0.09	0.12	0.06	0.11	0.16	0.12	0.12
chrXVI	563437	563492	+	0.19	0.01	1.00	0.11	0.05	0.13	0.59	0.55
chrII	486906	486965	+	0.62	0.35	0.39	0.23	0.15	0.25	0.48	1.16
chrXV	668488	668541	+	0.01	-0.01	0.02	0.00	0.03	0.10	0.08	-0.02
chrIII	222320	222374	+	0.24	0.24	-0.17	0.22	0.25	-0.13	-0.07	-1.27
chrVI	190295	190346	+	0.02	0.01	-0.01	0.17	0.10	0.01	-0.19	0.12
chrXVI	508836	508895	+	0.02	-0.10	0.00	0.05	0.01	-0.06	-0.23	0.07
chrIII	215516	215560	+	-0.24	-0.28	0.06	-0.17	-0.14	-0.10	-0.03	-0.25
chrIX	344134	344186	+	-0.57	-0.51	-0.49	-0.16	0.01	-0.31	-0.70	-0.71
chrXVI	714036	714095	+	-0.02	0.05	-0.04	0.04	0.12	-0.03	-0.07	-0.05
chrXII	365355	365414	+	-0.21	-0.16	0.01	-0.20	-0.06	-0.26	0.37	0.27
chrIV	448315	448364	+	-0.16	-0.05	-0.33	-0.04	-0.07	-0.06	0.01	-0.12
chrVIII	88756	88815	-	-0.35	-0.23	-0.10	-0.29	-0.32	-0.23	-0.23	-0.25
chrIV	1250082	1250139	+	-0.23	-0.25	-0.15	-0.12	-0.20	-0.15	-0.33	0.02
chrXV	613690	613743	+	-0.07	-0.24	-0.07	-0.22	-0.11	-0.14	-0.55	-0.54
chrX	373779	373838	+	0.50	0.46	0.11	0.41	0.33	0.14	0.17	0.13
chrXV	657185	657244	+	0.05	-0.08	0.00	-0.01	0.04	0.30	0.18	0.20
chrV	297639	297683	+	0.03	-0.22	0.00	-0.05	-0.14	0.34	0.13	0.28
chrXVI	545237	545296	+	0.16	0.12	0.15	0.20	0.17	0.07	0.34	0.14
chrV	557465	557512	+	-0.58	-0.32	-0.45	-0.28	-0.17	-0.33	-0.22	0.00
chrI	46046	46105	+	-0.25	-0.41	-0.04	-0.31	-0.38	-0.22	-0.22	-0.05
chrIV	513954	514013	-	0.29	0.06	0.07	-0.06	-0.18	-0.28	0.13	-0.03
chrIV	452418	452464	+	-0.04	-0.05	0.33	0.00	-0.01	0.34	0.51	0.52
chrIV	390770	390824	+	-0.56	-0.08	-0.15	-0.39	-0.12	-0.05	0.02	-0.08
chrV	283529	283588	+	0.24	0.21	-0.27	0.23	0.18	-0.01	-0.13	-0.23
chrIII	298914	298973	+	-0.63	-0.28	-0.06	-0.42	-0.36	-0.09	-0.30	-0.28
chrIV	357267	357318	+	0.07	-0.05	0.07	-0.04	-0.26	0.24	-0.24	0.16
chrX	364979	365023	+	0.16	0.26	0.22	0.29	0.29	0.42	0.53	0.55
chrXV	660185	660244	+	0.07	-0.11	0.00	-0.14	-0.08	0.07	-0.24	-0.15
chrXIV	109030	109089	+	-0.22	0.07	0.05	-0.10	-0.16	-0.09	0.09	0.29
chrV	554765	554824	+	0.07	0.05	-0.12	0.05	0.11	-0.12	0.05	0.03
chrVII	89003	89062	+	-0.22	-0.23	0.04	-0.19	-0.06	0.05	-0.04	-0.32
chrXII	157815	157874	+	-0.15	-0.40	-0.63	-0.40	-0.47	-0.60	-1.34	-1.08
chrXII	161417	161472	+	-0.15	-0.15	-0.07	-0.11	-0.10	-0.20	-0.28	-0.17
chrXV	647385	647444	+	0.04	0.03	-0.09	0.01	0.07	-0.13	-0.04	-0.10
chrIV	318366	318416	+	0.21	0.28	0.06	0.03	0.15	0.22	0.04	-0.18
chrXII	366257	366311	+	0.83	0.65	0.00	0.64	0.60	0.83	0.27	0.17
chrIV	348665	348724	+	0.07	0.05	0.24	0.34	0.27	0.00	0.26	0.00
chrXII	216978	217037	+	0.58	0.37	0.46	0.32	0.36	0.14	0.55	0.59
chrIX	340029	340088	+	0.15	0.14	-0.33	0.20	0.23	-0.25	0.07	0.11
chrVII	45803	45859	+	-0.43	-0.32	-0.13	-0.28	-0.37	-0.09	-0.39	-0.27
chrXVI	687037	687095	+	-0.03	-0.03	-0.05	-0.02	0.04	-0.22	-0.00	-0.25
chrIII	114984	115043	+	0.04	0.09	-0.39	-0.18	0.10	-0.25	-0.26	-0.30
chrVI	262196	262255	+	-0.16	-0.24	-0.14	-0.24	-0.12	-0.27	0.56	0.32
chrXIV	80432	80489	+	-0.62	-0.52	-0.12	-0.42	-0.44	-0.23	-0.87	-0.23
chrIII	237428	237472	+	-0.27	-0.33	0.69	-0.29	-0.27	-0.23	-0.23	-0.08
chrXII	237181	237228	+	0.11	0.13	-0.02	0.15	0.14	-0.09	0.00	0.03
chrIV	1240489	1240540	+	0.03	0.05	0.07	-0.22	-0.03	-0.03	-0.35	-0.23
chrXV	585693	585740	+	-0.56	-0.11	-0.03	-0.40	-0.27	-0.40	-0.06	0.00
chrIII	243419	243468	+	-0.25	-0.26	-0.12	-0.10	-0.07	-0.33	-0.10	-0.35
chrIII	68203	68251	+	0.18	0.07	0.00	0.07	0.05	0.01	0.04	-0.01
chrXVI	474437	474494	+	-0.12	-0.03	0.20	-0.06	-0.23	-0.01	0.02	-0.06
chrVII	116	160	+	0.73	0.72	1.08	0.70	0.56	1.15	1.78	1.07
chrX	369680	369736	+	0.16	-0.04	-0.37	-0.01	-0.06	-0.21	0.03	-0.15
chrV	446992	447050	-	-0.30	0.01	-0.07	-0.25	-0.20	0.08	-0.02	-0.07
chrVI	221707	221751	+	-0.51	-0.74	-0.60	-0.51	-0.62	-0.52	-0.82	-1.05
chrXVI	502750	502795	+	-0.67	-0.88	-0.53	-0.53	-0.87	-0.45	-0.64	-0.11
chrX	361279	361323	+	-0.09	-0.11	-0.13	-0.13	-0.15	-0.16	-0.28	-0.23
chrXV	677985	678034	+	1.16	0.96	0.55	0.94	0.91	0.52	0.48	0.10
chrXII	159624	159669	+	-0.11	-0.11	0.41	0.06	0.01	0.11	0.69	0.49
chrXVI	399137	399196	+	0.19	0.22	0.42	0.32	0.28	0.28	0.82	0.09
chrIV	482314	482373	+	0.35	0.13	0.20	0.20	0.21	0.23	0.43	0.13
chrIII	246917	246973	+	-0.26	-0.43	0.07	-0.13	-0.13	0.15	-0.12	-0.52
chrXIV	212367	212417	+	0.10	0.21	-0.02	0.12	0.17	0.16	0.03	-0.01
chrIV	316573	316624	+	-0.25	-0.20	0.10	-0.10	-0.06	-0.01	-0.51	-0.22
chrXI	516363	516409	+	0.47	0.45	0.65	0.37	0.41	0.57	0.14	0.36
chrVI	68593	68648	+	0.15	-0.04	-0.01	0.16	0.13	0.06	0.42	0.20
chrXV	617985	618044	+	-0.40	-0.10	-0.21	-0.34	-0.26	-0.43	0.16	-0.04
chrIV	437113	437172	+	0.47	0.42	0.27	0.37	0.37	0.23	0.11	0.38
chrXVI	699636	699689	+	-0.07	-0.00	0.03	-0.14	-0.19	-0.08	0.29	0.27
chrXII	223178	223237	+	-0.12	-0.18	0.24	-0.00	-0.12	-0.02	-0.02	0.32
chrXVI	508736	508795	+	-0.33	0.02	0.02	-0.07	-0.04	-0.16	-0.50	-0.14
chrIII	113984	114043	+	0.19	0.02	0.11	0.13	0.07	0.15	-0.24	-0.28
chrVI	86095	86149	+	-0.17	-0.35	-0.41	-0.35	-0.21	-0.29	-0.05	-0.02
chrIV	477713	477772	+	-0.09	0.04	-0.32	-0.11	-0.16	-0.10	-0.10	-0.12
chrI	50346	50391	+	-0.14	-0.05	0.10	-0.09	-0.05	0.10	0.25	0.05
chrVI	246199	246247	+	-0.07	-0.20	0.00	-0.18	-0.14	0.06	-0.25	-0.22
chrIII	206619	206665	+	-0.11	-0.15	0.03	-0.10	-0.11	0.15	-0.45	-0.37
chrXV	606486	606543	+	-0.39	-0.37	-0.37	-0.30	-0.44	-0.12	-0.73	-0.29
chrXII	231178	231237	+	0.24	0.05	0.23	0.17	0.04	0.33	0.31	0.96
chrVII	8201	8257	+	-0.46	-0.48	-0.06	-0.30	-0.26	-0.17	-0.39	-0.38
chrIV	325565	325624	+	0.16	-0.16	-0.15	0.06	-0.10	-0.11	0.21	-0.04
chrXI	509059	509107	+	-0.47	-0.14	-0.28	-0.12	-0.10	-0.15	-0.39	-0.16
chrVI	220596	220643	+	0.57	0.54	0.01	0.51	0.57	0.02	-0.03	0.09
chrXV	589095	589139	+	0.05	0.04	0.43	0.07	0.07	0.16	0.29	0.27
chrXV	581385	581444	+	0.03	-0.00	-0.30	-0.18	-0.10	-0.07	0.35	-0.05
chrIII	281814	281873	+	-0.09	0.00	0.29	-0.02	-0.01	-0.01	0.02	0.18
chrVI	204497	204554	+	-0.06	-0.34	-0.19	-0.20	-0.18	-0.19	-0.62	-0.42
chrXV	632187	632232	+	0.05	0.00	0.00	0.04	-0.05	0.46	0.10	-0.16
chrVII	22404	22450	+	0.04	0.08	0.07	-0.09	-0.15	0.14	0.25	0.32
chrI	20154	20202	+	-0.30	-0.20	-0.15	-0.30	-0.01	-0.21	-0.25	-0.08
chrXV	612685	612744	+	0.69	0.43	0.00	0.36	0.48	0.35	0.41	0.48
chrXVI	689237	689296	+	0.63	0.38	0.18	0.22	0.27	-0.23	0.06	0.20
chrXVI	479137	479196	+	-0.24	-0.45	0.19	-0.38	-0.41	-0.18	-0.13	-0.24
chrXVI	574739	574790	+	-0.26	-0.12	-0.17	-0.15	-0.12	0.01	-0.39	-0.23
chrVII	60502	60561	+	0.37	0.07	0.00	0.01	0.10	0.09	0.34	0.14
chrXVI	675937	675989	+	0.40	0.22	0.04	0.09	0.17	0.11	-0.04	-0.33
chrXII	368855	368912	+	0.04	-0.12	0.43	-0.03	-0.20	0.44	-0.06	0.28
chrIII	116384	116443	+	0.30	0.18	-0.03	0.09	0.01	0.10	0.32	-0.23
chrVI	252698	252750	+	-0.45	-0.34	-0.04	-0.38	-0.35	0.08	-0.35	-0.27
chrX	391882	391927	+	-0.16	-0.05	0.16	-0.10	-0.27	0.02	-0.33	-0.35
chrVI	265496	265555	+	0.32	0.29	-0.17	0.21	0.32	-0.08	0.42	0.59
chrIII	250614	250673	+	-0.49	-0.37	0.09	-0.23	-0.27	-0.38	-0.51	-0.38
chrXI	529851	529905	+	-0.41	-0.32	-0.25	-0.16	-0.22	-0.27	-0.42	-0.25
chrVII	18203	18254	+	0.44	0.36	0.41	0.32	0.26	0.32	0.80	0.47
chrVII	65807	65856	+	0.18	0.24	-0.17	0.13	0.18	0.04	-0.03	0.14
chrVI	223095	223154	+	0.87	0.71	0.02	0.83	0.63	0.28	0.34	-0.25
chrXIV	185259	185318	+	-0.19	-0.23	-0.67	-0.31	-0.31	-0.27	-0.59	-1.19
chrIII	313414	313473	+	-0.08	0.08	0.14	0.03	0.02	-0.02	-0.07	0.12
chrV	564965	565024	+	0.26	-0.11	-0.13	-0.06	-0.14	-0.05	0.12	0.21
chrXVI	456541	456588	+	-0.00	-0.02	0.15	-0.03	-0.16	0.05	-0.01	-0.02
chrIV	432813	432862	+	0.03	0.04	-0.16	-0.01	0.14	-0.15	0.11	0.03
chrXII	373855	373914	+	0.03	-0.21	0.00	-0.11	-0.15	-0.54	-0.31	0.19
chrXVI	517436	517489	+	0.06	-0.08	0.14	-0.18	-0.25	0.02	-0.10	-0.13
chrXI	505351	505410	+	0.28	0.26	0.17	0.12	0.27	0.14	0.52	0.30
chrXVI	558637	558693	+	0.08	-0.04	0.14	-0.07	-0.12	-0.19	-0.29	-0.10
chrII	504610	504664	+	0.03	-0.11	-0.16	-0.06	-0.27	-0.09	-0.38	-0.34
chrIV	376568	376627	+	0.26	0.24	0.18	0.11	0.05	0.58	0.86	0.34
chrXVI	553537	553596	+	-0.04	-0.30	-0.53	-0.16	-0.14	-0.08	-0.54	-0.84
chrIV	333270	333321	+	0.28	0.03	0.23	0.17	0.05	0.29	-0.10	-0.14
chrIII	66707	66758	+	0.00	-0.10	-1.04	0.01	-0.03	-0.37	0.37	0.53
chrXII	155516	155571	+	0.32	0.37	-0.05	0.26	0.31	0.20	0.20	0.09
chrIII	230630	230674	+	0.66	0.62	0.11	0.69	0.60	0.24	0.09	0.09
chrXVI	687951	687995	+	0.56	0.26	1.10	0.24	0.22	0.07	0.20	0.10
chrXIV	176659	176718	+	-0.05	-0.16	-0.14	-0.12	-0.08	-0.02	0.39	-0.29
chrI	30545	30604	+	-0.14	-0.07	-0.23	-0.22	-0.22	-0.22	-0.06	0.19
chrIX	365842	365886	+	0.24	0.30	0.24	0.33	0.30	0.02	-0.16	0.15
chrXI	531351	531410	+	-0.12	0.10	-0.06	-0.04	-0.13	-0.03	-0.02	-0.07
chrXVI	488736	488795	+	1.30	0.83	0.46	0.81	0.73	0.24	0.87	0.19
chrIII	33405	33459	+	0.39	0.48	0.25	0.38	0.38	0.01	-0.17	-0.08
chrX	372881	372932	+	0.36	0.43	0.06	0.39	0.43	0.23	0.48	0.14
chrXI	517851	517910	+	0.86	0.65	0.69	0.65	0.48	0.52	0.23	0.33
chrIV	1224581	1224639	+	0.07	-0.12	0.00	-0.02	0.10	-0.11	-0.63	-0.14
chrXII	152516	152567	+	-0.01	-0.08	-0.03	0.01	0.07	0.01	-0.23	-0.26
chrIII	275616	275671	+	-0.38	-0.07	-0.08	-0.08	-0.09	0.05	0.12	0.11
chrXVI	699940	699993	+	0.18	0.13	0.15	0.14	-0.01	0.29	0.14	0.18
chrXII	224378	224437	+	0.53	0.40	0.28	0.50	0.42	0.36	0.24	0.42
chrVI	85493	85552	+	-0.17	-0.10	-0.10	-0.11	-0.06	-0.18	0.18	0.11
chrXVI	436137	436196	+	0.27	-0.02	-0.30	0.01	-0.04	-0.32	0.14	0.16
chrIV	378879	378927	+	0.30	0.29	-0.09	0.14	0.04	-0.22	0.29	0.00
chrIII	274429	274473	+	-0.13	-0.04	-0.18	-0.20	-0.17	-0.03	-0.10	-0.19
chrVII	45902	45954	+	-0.21	-0.02	-0.21	-0.30	-0.17	-0.11	-0.31	-0.27
chrIII	234115	234171	+	0.26	0.30	0.15	0.19	0.09	0.34	0.39	0.02
chrII	521206	521265	+	-0.44	-0.27	0.00	-0.20	-0.15	-0.19	-0.25	-0.06
chrIV	470613	470672	+	0.62	0.44	0.34	0.43	0.17	0.34	0.46	0.05
chrXI	535051	535108	+	-0.16	-0.07	-0.09	-0.01	0.06	-0.03	0.03	0.05
chrXIV	209059	209118	+	0.36	0.34	0.14	0.37	0.34	0.29	0.63	0.30
chrIV	327865	327924	+	0.11	-0.05	0.00	-0.05	-0.06	-0.34	-0.17	-0.23
chrI	50248	50304	+	-0.23	-0.17	-0.31	-0.20	-0.10	-0.04	-0.04	-0.13
chrIII	35703	35756	+	0.31	0.35	0.14	0.33	0.19	0.20	0.21	-0.08
chrVI	184795	184854	+	-0.43	-0.42	-0.54	-0.32	-0.28	-0.45	-0.31	-0.35
chrXVI	500136	500195	+	0.11	0.04	-0.28	0.11	0.01	0.08	-0.22	0.12
chrXIV	71234	71287	+	0.16	0.19	-0.02	0.19	0.16	0.01	0.01	0.01
chrX	388982	389030	+	-0.10	-0.13	-0.23	-0.04	0.03	-0.12	-0.27	-0.17
chrXII	390157	390210	+	-0.11	0.04	0.25	-0.03	0.01	0.23	0.07	0.30
chrXIV	179359	179418	+	0.07	0.11	-0.41	0.09	0.13	-0.09	0.17	-0.12
chrXII	235778	235829	+	0.22	0.18	0.00	0.20	0.28	0.12	0.36	0.33
chrXVI	407937	407996	+	0.57	0.54	0.38	0.68	0.62	0.53	0.65	0.37
chrVII	43901	43960	+	-0.39	-0.29	-0.39	-0.34	-0.17	-0.12	-0.36	-0.40
chrXII	165319	165373	+	0.02	-0.04	-0.20	0.11	0.09	0.03	-0.07	0.07
chrX	374579	374638	+	0.74	0.54	0.54	0.54	0.39	0.40	-0.43	0.35
chrXVI	511836	511895	+	-0.19	-0.21	-0.00	-0.26	-0.23	0.14	-0.51	0.14
chrXV	588487	588531	+	-0.61	-0.30	-0.04	-0.50	-0.37	-0.27	0.01	0.02
chrXVI	414638	414682	+	0.08	0.06	0.24	0.22	0.18	0.09	0.19	0.11
chrIII	230315	230374	+	0.67	0.52	-0.01	0.54	0.52	0.07	0.09	0.08
chrXI	500351	500396	+	0.06	-0.02	0.16	0.13	0.06	0.14	0.22	0.18
chrXII	367155	367214	+	0.14	0.12	0.09	0.17	0.12	-0.05	0.22	0.35
chrIII	127584	127643	+	1.01	0.81	0.58	0.77	0.71	0.82	0.19	0.28
chrXVI	503836	503880	+	-0.04	-0.13	-0.07	0.05	0.07	0.00	-0.07	-0.05
chrIII	265621	265667	+	-0.08	-0.00	0.29	-0.07	-0.01	-0.06	0.32	0.33
chrXVI	516436	516495	+	-0.40	-0.31	-0.38	-0.43	-0.34	-0.15	-0.07	-0.31
chrXV	676888	676932	+	-0.15	-0.11	0.43	0.07	0.03	0.11	0.06	-0.08
chrXVI	473040	473093	+	0.39	0.49	0.39	0.44	0.44	0.49	1.03	0.75
chrIV	349066	349122	+	0.08	0.02	0.03	0.10	0.15	0.16	0.15	0.17
chrIII	288314	288373	+	0.26	0.22	0.22	-0.02	0.10	0.12	0.40	0.16
chrIII	115284	115343	+	0.61	0.33	0.27	0.52	0.38	0.20	0.64	0.32
chrII	510506	510565	+	-0.07	-0.12	0.00	-0.09	-0.06	-0.78	-0.10	-0.19
chrXV	655485	655537	+	-0.12	0.03	0.12	0.12	0.17	0.30	0.26	0.22
chrXIV	85233	85278	+	-0.15	-0.12	-0.22	-0.08	0.01	-0.14	-0.66	-0.23
chrIII	47501	47560	+	0.06	0.04	0.08	0.14	0.09	0.08	0.01	0.06
chrIII	288514	288573	+	0.26	0.21	0.14	0.13	0.26	0.06	-0.05	0.29
chrX	376479	376538	+	-0.22	-0.25	-0.16	-0.16	-0.22	-0.14	-0.21	-0.22
chrXIV	106334	106387	+	-0.40	-0.07	-0.09	-0.11	-0.12	-0.07	0.11	0.00
chrII	494206	494265	+	-0.11	-0.15	-0.39	-0.23	-0.29	-0.12	-0.09	-0.47
chrXVI	677737	677786	+	0.58	0.55	0.28	0.56	0.61	0.36	0.49	0.45
chrXVI	507939	507994	+	0.19	0.31	-0.05	0.18	0.25	0.37	0.34	0.23
chrIII	82602	82661	+	0.86	0.62	0.16	0.22	0.19	0.02	0.24	-0.02
chrII	483006	483055	+	0.27	0.21	0.00	0.19	0.18	0.08	-0.20	-0.09
chrIII	57501	57560	+	0.39	0.34	-0.35	0.32	0.48	0.01	-0.38	-0.64
chrXVI	492547	492591	+	-0.19	-0.15	-0.10	0.05	0.01	-0.01	0.03	0.18
chrVI	192395	192452	+	0.01	-0.03	0.04	-0.15	-0.13	-0.07	-0.12	-0.15
chrV	537765	537824	+	0.16	0.18	0.00	0.24	0.26	0.00	0.32	0.30
chrVI	268696	268755	+	0.16	0.22	-0.05	-0.03	-0.04	0.19	0.66	0.43
chrXI	529952	529996	+	-0.14	-0.09	0.15	-0.12	-0.04	-0.08	-0.10	-0.07
chrII	514906	514965	+	-0.35	-0.21	-0.01	-0.25	-0.17	0.03	0.20	0.00
chrV	273430	273485	+	-0.32	-0.15	-0.21	-0.06	-0.09	-0.05	-0.36	0.01
chrVII	71302	71361	+	0.02	0.09	0.05	0.01	0.11	-0.03	-0.13	0.16
chrIV	1236691	1236736	+	0.94	0.84	0.68	0.88	0.92	0.79	0.50	0.46
chrIV	351266	351321	+	0.23	0.15	0.09	0.06	-0.01	-0.03	0.07	0.17
chrXVI	534343	534395	+	0.19	-0.02	0.00	0.17	0.16	-0.14	0.05	-0.14
chrXVI	557837	557896	+	0.63	0.30	0.54	0.27	0.20	0.08	-0.04	-0.03
chrI	16644	16699	+	0.24	0.08	-0.03	0.17	0.30	0.10	0.21	0.39
chrVI	73293	73352	+	-0.38	-0.63	0.00	-0.55	-0.16	-0.34	-0.79	-0.44
chrII	489314	489360	+	-0.08	0.16	0.19	0.14	0.06	0.22	-0.03	-0.02
chrI	41147	41191	+	0.22	0.21	0.28	0.01	0.10	0.06	0.42	0.40
chrXII	237478	237537	+	0.07	0.16	-0.06	-0.04	-0.04	-0.28	-0.20	-0.36
chrXVI	436637	436696	+	0.10	-0.30	-0.27	-0.43	-0.24	-0.44	0.03	-0.08
chrVI	55393	55438	+	0.41	0.47	0.55	0.39	0.39	0.51	0.62	0.69
chrIV	447913	447972	+	0.26	0.13	0.16	0.10	0.03	0.27	0.16	-0.16
chrXV	588789	588839	+	-0.51	-0.32	-0.24	-0.16	-0.03	-1.08	-0.04	0.16
chrXV	655285	655344	+	0.37	0.39	0.17	0.42	0.34	0.23	0.59	0.43
chrXVI	572037	572096	+	0.25	0.27	-0.09	0.07	0.01	-0.13	-0.14	-0.14
chrIV	1222381	1222436	+	0.15	0.17	0.08	0.08	0.15	0.28	-0.44	-0.20
chrVI	72400	72449	+	-0.38	0.03	-0.01	0.03	-0.01	-0.05	0.18	0.18
chrX	377683	377734	+	0.17	0.28	-0.16	-0.08	0.01	-0.01	0.15	0.06
chrI	25653	25702	+	-0.53	-0.31	0.22	-0.19	-0.11	0.09	-0.38	-0.46
chrIII	267615	267670	+	-1.36	-1.36	-1.02	-1.22	-1.26	-1.03	0.21	0.89
chrIV	649739	649783	+	0.09	0.18	0.18	-0.07	-0.06	0.36	0.40	0.34
chrXVI	694938	694991	+	-0.02	-0.24	-0.32	0.07	-0.11	-0.20	-0.69	-0.41
chrXII	372355	372414	+	-0.13	-0.11	-0.24	-0.03	-0.04	0.01	0.04	-0.09
chrXVI	517245	517289	+	0.31	0.32	1.50	0.62	0.38	1.32	2.13	1.32
chrXVI	489339	489393	+	0.33	0.39	0.17	0.37	0.37	0.13	0.28	0.14
chrVII	70813	70861	+	-0.20	-0.23	-0.69	-0.17	-0.20	-0.23	-0.05	-0.13
chrXII	155915	155967	+	0.01	0.09	-0.03	0.11	0.10	0.01	0.14	0.17
chrIII	116184	116242	+	-0.43	-0.44	-0.41	-0.29	-0.28	-0.47	-0.46	-0.56
chrXVI	496038	496089	+	-0.17	-0.10	-0.03	-0.09	-0.30	-0.31	-0.03	-0.16
chrIII	133084	133143	+	0.07	0.08	0.05	0.17	0.13	-0.03	0.09	0.51
chrIII	12301	12360	+	0.22	0.13	-0.23	-0.29	0.09	-0.20	0.01	0.21
chrX	360079	360138	+	0.88	0.77	0.74	0.76	0.57	0.69	0.78	0.76
chrIII	122384	122443	+	-0.22	-0.01	-0.02	-0.21	-0.27	-0.18	-0.25	-0.07
chrIII	81502	81561	+	-0.01	-0.01	-0.03	-0.04	-0.12	-0.12	0.12	0.01
chrV	295329	295388	+	-0.24	-0.06	0.03	-0.16	-0.24	-0.12	-0.19	0.01
chrIV	1260481	1260536	+	0.26	0.11	0.35	0.12	0.16	0.59	0.33	0.06
chrVI	64392	64449	+	0.68	0.66	0.31	0.54	0.63	0.26	-0.06	-0.28
chrXII	223678	223730	+	-0.24	-0.05	-0.01	-0.12	-0.07	-0.16	0.09	-0.07
chrVI	185595	185654	+	-0.17	-0.13	-0.18	-0.13	-0.14	-0.18	-0.29	-0.34
chrIX	349335	349383	+	-0.24	-0.25	-0.39	-0.03	0.04	-0.31	-0.15	-0.24
chrIV	360966	361021	+	-0.47	-0.42	-0.20	-0.47	-0.45	-0.28	-0.16	-0.20
chrXI	525951	525998	+	-0.13	0.14	-0.12	0.25	0.12	0.15	0.13	0.15
chrII	510407	510462	+	0.05	0.02	0.18	-0.00	0.07	-0.05	0.16	0.07
chrXVI	470537	470594	+	0.20	0.25	0.06	0.26	0.24	-0.17	0.28	-0.10
chrXVI	540148	540196	+	-0.17	0.03	-0.00	0.08	0.03	-0.03	-0.49	-0.15
chrXII	225978	226037	+	-0.12	0.13	0.02	-0.03	-0.06	-0.26	-0.45	-0.15
chrVII	6505	6559	+	-0.36	-0.10	-0.20	-0.04	-0.14	-0.20	-0.52	-0.52
chrVII	36006	36053	+	-0.23	-0.27	0.29	-0.23	-0.23	0.06	0.25	0.45
chrIII	286614	286673	+	-0.06	-0.28	-0.20	-0.22	-0.23	0.00	-0.56	0.00
chrIV	458013	458072	+	0.23	0.16	0.01	0.19	0.17	0.06	-0.08	0.05
chrIII	297622	297672	+	-0.41	-0.05	0.14	-0.12	0.00	0.24	-0.42	0.02
chrXII	144722	144774	+	0.01	0.19	-0.12	0.02	0.16	-0.21	0.09	0.09
chrXV	628686	628739	+	-0.33	-0.11	0.03	-0.03	-0.02	-0.17	0.29	0.40
chrIII	45701	45760	+	-0.09	0.01	-0.09	-0.21	-0.20	-0.10	-0.29	-0.29
chrXVI	568451	568496	+	-0.39	-0.34	-0.21	-0.33	-0.28	-0.24	0.01	0.07
chrIV	464918	464971	+	-0.17	-0.07	-0.32	-0.05	-0.07	-0.68	0.18	0.00
chrV	564865	564924	+	-0.32	-0.45	0.00	-0.64	-0.43	-0.81	-0.62	-0.20
chrXVI	710736	710795	+	-0.14	-0.23	-0.08	0.08	0.16	0.18	-0.21	-0.12
chrV	492367	492411	-	1.18	1.08	0.95	0.90	1.02	0.56	0.55	0.69
chrXIV	96900	96959	-	0.66	0.46	0.13	0.23	0.04	-0.02	0.41	0.11
chrXII	224878	224937	+	0.87	0.55	0.00	0.51	0.48	0.13	0.36	-0.24
chrX	391994	392038	+	-0.57	-0.69	-0.53	-0.40	-0.59	-0.42	-0.73	-0.42
chrVI	187695	187753	+	0.17	0.18	0.00	0.19	0.10	0.00	0.14	0.06
chrV	553869	553924	+	-0.34	-0.10	0.08	-0.34	-0.29	-0.05	-0.25	-0.20
chrXVI	562544	562596	+	-0.21	-0.15	-0.24	-0.15	-0.10	-0.27	0.16	0.06
chrXVI	527147	527191	+	-0.32	-0.46	-0.17	-0.29	-0.82	-0.27	-0.23	-0.08
chrXI	532251	532310	+	0.32	0.23	0.35	0.17	0.25	-0.12	0.17	0.10
chrVI	246996	247055	+	0.04	0.14	0.02	0.09	0.18	0.20	0.39	0.38
chrXIV	206659	206718	+	-0.09	-0.28	0.18	-0.06	-0.24	0.16	-0.11	0.04
chrI	31847	31891	+	-0.10	-0.28	0.00	-0.10	-0.27	-0.17	-0.35	-0.12
chrVI	84393	84449	+	0.01	-0.04	-0.05	-0.07	-0.08	-0.17	0.95	0.95
chrV	282931	282981	+	0.19	0.29	0.22	0.33	0.40	0.20	-0.13	-0.07
chrXI	513251	513310	+	0.40	0.39	0.04	0.43	0.31	0.21	-0.39	-0.02
chrII	483406	483465	+	-0.30	-0.32	-0.08	-0.15	-0.36	-0.07	-0.31	-0.57
chrII	498806	498865	+	-0.01	-0.01	-0.17	0.09	0.07	0.16	-0.21	0.02
chrIV	324965	325024	+	0.15	0.18	-0.28	0.31	0.34	0.00	-0.10	0.00
chrX	355788	355838	+	0.11	0.01	0.17	0.15	0.03	0.08	-0.26	0.12
chrIV	377869	377915	+	0.05	0.09	0.10	0.12	0.05	0.07	0.04	0.15
chrX	394182	394228	+	0.22	0.01	0.09	0.14	0.09	0.17	0.07	-0.15
chrXV	602185	602244	+	0.09	0.06	-0.03	-0.04	-0.09	0.11	-0.06	0.04
chrXII	362759	362813	+	0.05	0.10	-0.02	0.05	0.17	-0.24	-0.22	-0.12
chrIV	518797	518856	-	-0.61	-0.57	-0.34	-0.63	-0.61	-0.24	-0.64	-0.85
chrXII	147816	147874	+	-0.14	-0.13	-0.23	-0.37	-0.33	-0.07	-0.41	-0.71
chrIV	1237481	1237540	+	1.41	1.21	1.09	1.24	1.18	1.19	1.52	0.98
chrIV	342073	342120	+	0.37	0.43	0.43	0.36	0.39	0.46	0.69	0.64
chrIV	318465	318514	+	-0.04	0.03	-0.23	0.10	0.24	0.08	0.01	-0.04
chrIV	326170	326224	+	-0.07	-0.10	-0.22	-0.06	-0.11	-0.12	-0.26	-0.34
chrIII	230021	230073	+	0.55	0.58	0.28	0.57	0.67	0.34	0.17	0.07
chrXVI	504538	504584	+	-0.25	-0.13	0.08	-0.24	-0.13	-0.00	0.07	0.08
chrXV	662098	662143	+	0.23	0.26	0.35	0.05	-0.00	0.30	0.34	0.18
chrXVI	434337	434394	+	0.25	0.04	0.46	0.10	-0.08	0.44	-0.39	-0.23
chrXIV	213159	213218	+	0.09	0.14	0.00	0.07	0.11	-0.29	-0.17	-0.12
chrXIV	206460	206518	+	-0.01	-0.03	0.04	-0.03	-0.12	-0.04	-0.21	0.00
chrII	499406	499465	+	0.37	0.41	0.30	0.37	0.39	0.34	0.25	0.34
chrVI	229501	229552	+	-0.15	-0.14	0.00	-0.04	-0.05	-0.20	-0.53	-0.20
chrIV	1247186	1247238	+	-0.03	0.01	-0.28	-0.07	-0.03	-0.15	0.03	0.00
chrIV	351565	351624	+	-0.21	-0.27	-0.14	-0.02	-0.14	-0.04	-0.49	-0.15
chrXVI	426145	426189	+	0.31	0.22	0.00	0.22	0.17	0.55	-0.06	0.14
chrXV	649385	649444	+	0.19	0.12	0.01	0.07	0.16	0.05	-0.05	-0.32
chrIII	293714	293773	+	-0.11	0.01	-0.01	-0.40	-0.29	-0.06	0.02	-0.04
chrIV	445813	445872	+	0.22	0.20	0.12	0.30	0.22	0.05	-0.09	-0.15
chrVII	25316	25360	+	0.56	0.43	0.23	0.92	0.91	0.49	0.12	0.13
chrIV	1235581	1235638	+	-0.01	-0.11	0.00	-0.07	0.01	0.04	0.14	0.16
chrV	284131	284188	+	0.28	0.25	0.00	0.21	0.31	0.00	-0.25	-0.12
chrIII	304614	304673	+	-0.40	-0.24	-0.34	-0.35	-0.20	-0.19	-0.52	-0.38
chrXIV	103631	103686	+	-0.24	-0.39	-0.15	-0.34	-0.31	-0.33	0.04	-0.14
chrVII	62602	62661	+	0.00	0.00	-0.17	-0.03	0.02	-0.01	-0.01	-0.12
chrIV	463813	463872	+	-0.05	0.12	-0.13	0.14	0.14	-0.03	0.22	0.07
chrII	503717	503762	+	-0.27	-0.10	-0.26	-0.05	0.04	-0.31	-0.14	0.00
chrIII	5001	5060	+	-0.29	-0.03	-0.04	-0.23	-0.21	-0.20	0.41	0.44
chrXV	621485	621544	+	0.26	0.31	0.07	0.19	0.30	0.18	0.14	0.31
chrXV	677592	677636	+	0.04	0.17	0.70	0.13	0.07	0.43	1.05	0.43
chrIV	452113	452172	+	-0.17	-0.36	1.26	-0.18	-0.34	0.04	0.37	0.46
chrXII	214678	214737	+	0.70	0.50	0.48	0.51	0.41	0.41	0.08	0.09
chrI	49646	49705	+	0.04	0.11	0.08	-0.07	-0.02	0.26	0.13	0.06
chrVI	206895	206954	+	0.29	0.10	0.00	0.07	0.03	-0.69	0.20	-0.00
chrVI	241995	242054	+	-0.10	-0.11	0.20	-0.05	0.01	0.01	-0.18	0.12
chrXVI	407437	407486	+	0.75	0.69	0.22	0.69	0.75	-0.03	0.06	-0.26
chrXIV	89330	89388	+	1.58	1.38	0.00	1.56	1.46	1.41	0.49	0.57
chrIII	42001	42060	+	0.69	0.68	0.32	0.53	0.46	0.57	0.65	0.40
chrII	518206	518259	+	-0.28	-0.31	-0.22	-0.22	-0.08	-0.22	-0.16	-0.26
chrIV	317272	317324	+	0.01	0.09	0.09	0.04	-0.06	-0.07	-0.25	-0.14
chrXII	166915	166972	+	0.30	0.20	-0.01	0.20	0.29	-0.14	0.15	0.18
chrIV	1231483	1231537	+	-0.16	0.04	-0.34	-0.03	0.03	0.31	0.01	0.12
chrXIV	191459	191514	+	-0.30	-0.42	0.00	-0.39	-0.34	-0.30	-0.06	-0.38
chrI	37049	37100	+	0.24	0.28	0.08	0.26	0.34	0.28	0.19	0.00
chrIII	92502	92561	+	0.84	0.73	0.97	0.69	0.68	0.82	1.75	0.64
chrVI	227105	227154	+	-0.07	-0.19	-0.10	0.14	0.09	0.03	-0.30	-0.15
chrIV	311865	311924	+	-0.17	-0.12	-0.09	-0.09	-0.08	-0.13	-0.11	0.03
chrVII	9613	9658	+	0.02	0.15	-0.05	-0.07	0.14	0.28	0.11	0.16
chrIII	211315	211359	+	0.31	0.38	0.36	0.45	0.53	0.30	0.34	0.15
chrVI	264096	264155	+	0.17	-0.02	-0.07	0.13	0.02	0.07	0.37	0.37
chrXI	532660	532705	+	-0.36	0.03	0.10	-0.07	-0.07	-0.07	0.07	-0.16
chrXIV	181663	181718	+	0.04	0.23	-0.14	-0.04	0.21	-0.17	-0.34	-0.33
chrIII	2501	2559	+	-1.11	-0.65	-0.40	-0.86	-0.75	-0.30	0.57	0.81
chrIV	333767	333824	+	0.10	0.19	-0.07	0.01	0.12	0.32	-0.09	-0.20
chrXII	370962	371007	+	-0.63	-0.73	-0.31	-0.45	-0.63	-0.43	-0.35	-0.21
chrXV	643891	643944	+	-0.15	-0.31	-0.08	-0.38	-0.38	0.04	0.03	0.01
chrII	493209	493262	+	-0.16	-0.05	-0.07	-0.27	-0.21	-0.11	-0.08	-0.34
chrI	29246	29303	+	0.33	0.18	-0.13	0.14	0.26	0.12	0.11	0.17
chrIII	312614	312673	+	-0.25	-0.06	0.04	0.00	0.04	0.17	0.44	0.11
chrIV	1256081	1256140	+	0.04	-0.10	0.07	-0.04	-0.03	-0.11	0.08	-0.13
chrXIV	106633	106686	+	-0.66	-0.67	-0.31	-0.40	-0.39	-0.52	-0.30	-0.03
chrXVI	424037	424096	+	0.14	-0.08	-0.41	-0.10	-0.10	-0.27	-0.12	-0.14
chrIV	380270	380326	+	-0.06	0.01	-0.06	-0.03	-0.11	-0.22	-0.10	-0.07
chrX	377284	377336	+	0.20	0.24	-0.01	0.29	0.34	0.04	0.23	0.09
chrVI	236095	236154	+	0.01	0.15	0.11	0.05	0.08	0.05	0.16	0.13
chrXVI	500836	500895	+	0.22	0.32	-0.03	0.29	0.32	0.11	0.22	0.08
chrIV	355876	355923	+	0.85	0.67	0.54	1.02	1.01	0.72	-0.21	-0.17
chrIV	347565	347623	+	-0.14	0.10	0.10	0.03	0.02	-0.04	-0.07	-0.17
chrXVI	406937	406996	+	1.02	0.97	0.56	1.08	1.13	0.47	0.48	0.23
chrIII	287614	287673	+	-0.23	-0.16	0.00	-0.15	-0.04	-0.26	-0.35	-0.42
chrVI	86793	86847	+	-0.07	-0.04	0.06	-0.02	-0.15	-0.22	0.15	0.28
chrIII	251929	251973	+	0.01	-0.00	0.05	0.21	0.16	0.15	0.02	-0.18
chrXII	158221	158273	+	-0.71	-0.73	-0.48	-0.46	-0.58	-0.66	-0.80	-0.50
chrV	537471	537520	+	-0.41	0.08	0.05	-0.28	-0.07	-0.26	-0.28	-0.18
chrXV	640185	640229	+	0.01	0.09	-0.05	0.08	0.21	0.17	-0.16	0.13
chrIII	87502	87561	+	-0.39	-0.33	-0.17	-0.31	-0.27	-0.15	-0.21	-0.47
chrXIV	179659	179718	+	0.32	0.31	0.34	0.03	0.14	0.32	0.34	0.18
chrXV	665585	665644	+	0.51	0.39	-0.01	0.24	0.16	0.19	0.68	0.46
chrXVI	511142	511193	+	0.47	0.43	0.81	0.35	0.39	0.41	0.25	0.21
chrIV	369879	369923	+	0.13	0.17	-0.01	0.01	0.10	0.07	0.38	0.38
chrIV	314865	314924	+	-0.23	-0.11	-0.05	-0.05	-0.10	0.16	-0.63	-0.01
chrIII	210315	210360	+	0.24	0.31	0.02	0.31	0.33	0.33	0.01	-0.18
chrXII	379556	379609	+	0.23	0.31	-0.02	0.15	0.40	0.07	-0.09	-0.10
chrIV	472913	472972	+	1.14	1.03	0.80	1.05	1.01	0.57	0.19	0.01
chrXIV	197469	197514	+	-0.24	-0.07	0.32	-0.06	-0.01	0.20	0.37	0.52
chrXV	644185	644244	+	-0.35	-0.38	-0.14	-0.28	-0.29	-0.20	-0.25	-0.03
chrVI	251203	251251	+	-0.17	-0.05	0.06	-0.11	-0.06	0.07	-0.24	0.04
chrXV	628794	628838	+	-0.31	-0.28	0.00	-0.12	-0.16	0.01	0.20	0.30
chrXVI	680352	680396	+	0.14	0.01	-0.10	0.21	0.25	-0.02	-0.03	0.01
chrX	197609	197668	-	-0.23	-0.43	-0.21	-0.20	-0.29	-0.05	-0.52	-0.74
chrVI	184703	184747	+	0.20	0.17	0.16	0.22	0.24	0.13	0.18	0.08
chrVI	61792	61847	+	0.07	0.08	-0.09	0.10	0.13	-0.05	0.13	0.06
chrIII	77908	77960	+	0.31	0.16	0.44	0.23	0.19	0.29	-0.02	0.04
chrV	292629	292688	+	-0.07	-0.14	-0.06	-0.14	-0.30	0.08	-0.07	-0.20
chrXVI	454840	454886	+	-0.13	-0.16	0.12	-0.06	-0.10	-0.03	-0.08	-0.02
chrXVI	511736	511795	+	-0.31	-0.11	-0.24	-0.69	-0.56	-0.03	-0.17	0.23
chrXIV	116232	116276	+	-0.46	-0.29	0.01	-0.30	-0.17	-0.07	-0.23	0.02
chrXI	494853	494899	+	0.10	-0.07	-0.29	-0.02	0.07	0.10	-0.11	-0.10
chrIV	648396	648453	+	0.03	0.15	-0.32	0.13	0.19	-0.36	0.01	0.01
chrVI	208497	208550	+	0.18	0.21	0.30	0.11	0.26	0.23	0.07	-0.11
chrII	503006	503065	+	0.10	-0.13	0.20	-0.05	-0.02	-0.06	0.02	-0.18
chrVI	211601	211653	+	-0.24	-0.22	-0.25	-0.14	-0.14	-0.10	-0.30	-0.35
chrIV	378568	378627	+	0.38	-0.06	0.00	-0.02	-0.21	0.03	-0.05	-0.09
chrXII	391155	391203	+	0.06	-0.07	0.10	0.02	-0.10	-0.08	0.23	0.28
chrV	267728	267787	+	0.47	0.44	-0.05	0.69	0.68	0.28	0.07	0.19
chrXIV	178459	178518	+	-0.03	0.04	-0.24	0.01	-0.00	-0.10	0.04	-0.02
chrIV	380668	380727	+	0.04	-0.02	-0.01	-0.24	-0.08	-0.26	0.14	-0.27
chrI	15445	15504	+	0.07	0.26	0.13	0.06	0.16	0.06	0.35	0.21
chrIII	13501	13560	+	-0.28	-0.26	-0.07	-0.35	-0.35	-0.23	-0.20	0.07
chrVII	2101	2160	+	0.00	0.00	0.00	0.00	-0.69	0.00	0.25	2.11
chrIX	353629	353688	+	-0.33	-0.32	-0.16	-0.18	-0.20	-0.34	-0.34	-0.17
chrV	273729	273788	+	0.01	-0.12	0.09	-0.04	-0.01	-0.03	-0.24	0.06
chrVI	253807	253855	+	0.03	0.03	0.24	0.14	0.09	0.17	-0.06	-0.16
chrVI	221797	221843	+	0.02	-0.13	-0.12	-0.01	-0.23	0.06	-0.52	-0.28
chrXIV	193259	193318	+	-0.09	-0.04	0.00	-0.04	-0.08	-0.07	-0.10	0.19
chrIII	53304	53348	+	0.10	0.07	-0.02	-0.04	-0.01	0.13	0.21	0.06
chrIII	242814	242860	+	-0.03	-0.17	0.00	-0.11	0.01	-0.13	-0.36	-0.38
chrXIV	73030	73089	+	0.20	0.20	-0.01	0.15	0.22	0.24	0.10	0.05
chrIII	20902	20959	+	0.13	0.15	-0.04	0.26	0.28	-0.23	-0.21	-0.08
chrXII	365255	365314	+	0.26	0.11	-0.40	-0.04	-0.05	-0.20	0.55	0.38
chrXVI	489736	489795	+	0.15	0.27	0.27	0.31	0.32	0.12	0.05	0.14
chrVI	250696	250755	+	-0.25	-0.30	-0.01	-0.07	-0.02	-0.38	-0.12	0.50
chrIV	1226483	1226538	+	-0.48	-0.04	-0.08	-0.24	-0.25	-0.12	-0.17	-0.19
chrXV	584887	584941	+	-0.24	-0.22	0.30	-0.28	-0.24	-0.22	0.14	-0.31
chrXII	162015	162071	+	0.21	0.24	0.20	0.09	0.10	0.27	0.43	0.36
chrIV	368165	368218	+	0.06	0.03	0.15	-0.00	0.03	0.09	-0.15	-0.06
chrIII	275714	275773	+	-0.23	-0.17	0.01	-0.11	-0.03	-0.16	0.30	0.21
chrXV	628597	628642	+	-0.11	0.07	0.35	0.08	0.20	0.21	0.43	0.41
chrXII	165226	165270	+	-0.10	-0.07	0.12	0.04	0.04	0.10	0.30	0.33
chrXII	153415	153474	+	0.17	0.06	0.25	0.06	0.01	0.03	0.08	-0.14
chrVII	34501	34560	+	-0.42	-0.33	-0.65	-0.35	-0.30	-0.39	-0.33	0.12
chrIII	1801	1860	+	-0.72	-0.32	-0.44	-0.64	-0.58	-0.52	1.00	1.18
chrXVI	707538	707595	+	-0.09	-0.28	0.00	-0.14	-0.16	-0.29	-0.43	-0.36
chrV	302629	302688	+	-0.11	-0.24	-0.19	-0.21	-0.26	-0.51	-0.30	-0.10
chrVI	185995	186054	+	-0.54	-0.30	-1.26	-0.20	-0.26	-0.46	-0.70	-0.68
chrXV	650396	650443	+	0.42	0.47	0.64	0.47	0.37	0.23	0.45	0.31
chrXII	357569	357614	+	0.08	0.04	-0.40	0.10	0.18	-0.12	-0.43	-0.43
chrXVI	702236	702295	+	0.70	0.72	0.05	0.55	0.57	0.26	0.04	-0.07
chrIV	444413	444472	+	-0.46	-0.60	-0.44	-0.65	-0.36	-0.83	-0.66	-0.54
chrV	571667	571720	+	0.34	0.37	-0.08	0.11	0.17	0.06	-0.47	-0.65
chrIX	346039	346088	+	-0.09	0.08	-0.15	-0.03	-0.07	-0.09	0.14	-0.17
chrXV	628387	628444	+	0.05	0.07	0.27	0.08	0.03	0.20	0.33	0.24
chrXVI	714636	714695	+	0.14	0.17	-0.05	0.17	0.27	0.11	0.34	0.15
chrXVI	685437	685496	+	0.23	0.22	0.28	0.21	0.24	0.18	-0.04	-0.02
chrXII	383155	383214	+	0.26	0.19	0.06	0.20	0.08	0.10	0.21	0.17
chrIII	83906	83956	+	0.11	0.07	-0.43	-0.07	-0.10	0.22	-0.05	0.09
chrIV	346065	346124	+	-0.14	-0.11	-0.17	-0.08	-0.15	-0.14	-0.09	-0.13
chrIII	80902	80961	+	0.40	0.45	0.53	0.48	0.44	0.10	0.29	0.23
chrII	515510	515554	+	-0.92	-1.04	-0.27	-0.70	-0.86	-0.40	-0.85	-0.20
chrXVI	537737	537796	+	0.27	0.30	-0.04	0.17	0.30	0.31	0.33	0.13
chrXIV	79140	79185	+	0.03	0.14	0.06	0.07	-0.07	0.05	-0.04	0.03
chrIII	311614	311673	+	0.01	0.07	-0.51	0.04	0.06	-0.12	0.10	-0.16
chrVI	75993	76052	+	0.61	0.61	1.17	0.65	0.60	1.41	0.87	0.95
chrIII	12701	12760	+	0.04	0.16	-0.17	-0.05	-0.03	0.07	0.05	-0.03
chrIX	335932	335988	+	-0.37	-0.39	-0.20	-0.30	-0.37	-0.36	-0.59	-0.41
chrVI	213905	213949	+	-0.57	-0.45	-0.13	-0.37	-0.38	-0.27	-0.07	0.22
chrIII	276222	276271	+	0.27	0.25	0.35	0.23	0.22	0.23	0.29	0.07
chrXII	243578	243637	+	1.27	1.17	0.04	0.68	0.99	0.28	-0.23	0.16
chrXI	516051	516110	+	0.02	0.23	0.60	0.25	0.30	0.44	-0.06	0.21
chrIII	78506	78551	+	0.51	0.28	0.11	0.54	0.34	0.10	-0.02	0.28
chrVI	267396	267455	+	-0.17	-0.29	0.36	-0.28	-0.29	-0.53	-0.10	-0.19
chrXVI	514136	514195	+	0.36	0.23	1.23	0.30	0.27	0.41	1.33	0.74
chrIII	205515	205574	+	-0.07	-0.27	-0.17	-0.08	-0.23	-0.09	-0.10	-0.33
chrVII	84905	84960	+	-0.47	-0.26	-0.33	-0.48	-0.29	-0.34	-0.66	-0.54
chrXII	238781	238829	+	0.11	0.03	0.74	0.23	0.09	0.69	1.29	0.77
chrXII	148815	148874	+	-0.17	-0.18	-0.17	-0.10	-0.04	-0.16	-0.14	-0.13
chrIII	126484	126543	+	-0.51	-0.56	-0.51	-0.43	-0.56	-0.68	-0.30	-0.17
chrI	29345	29404	+	0.48	0.34	0.30	0.29	0.28	0.31	0.32	0.47
chrXV	581485	581544	+	0.66	0.43	0.03	0.14	0.20	-0.04	0.61	-0.08
chrXVI	559237	559296	+	-0.30	-0.41	-0.43	-0.20	-0.27	-0.42	-0.32	-0.17
chrIII	114784	114840	+	0.24	0.05	0.01	0.22	0.14	0.19	-0.03	-0.09
chrXVI	553337	553396	+	0.33	0.16	0.09	0.21	0.18	-0.03	-0.01	-0.19
chrIV	371570	371623	+	-0.17	-0.24	-0.56	-0.27	-0.16	-0.03	-0.43	-0.17
chrIII	314014	314073	+	-0.14	-0.03	-0.10	-0.08	-0.18	-0.25	0.05	-0.04
chrIV	1222881	1222940	+	-0.03	0.03	0.16	-0.18	-0.15	0.20	-0.08	0.02
chrXVI	429537	429596	+	-0.01	0.09	0.19	0.01	0.03	0.19	-0.01	-0.17
chrVI	193395	193439	+	0.72	0.75	0.34	0.62	0.71	0.52	0.81	0.55
chrVII	48802	48857	+	-0.06	-0.02	-0.16	-0.06	0.01	-0.22	-0.79	-0.38
chrIV	435613	435672	+	0.37	0.29	-0.26	0.16	0.03	-0.07	0.15	-0.02
chrV	306631	306690	+	0.71	0.64	0.17	0.58	0.59	0.15	-0.15	0.01
chrI	45947	45991	+	0.03	0.09	0.29	-0.20	0.23	0.05	0.12	0.15
chrXVI	559537	559587	+	-0.12	-0.19	-0.23	-0.05	-0.06	-0.09	-0.27	-0.40
chrXVI	689637	689696	+	0.76	0.65	0.68	0.72	0.67	0.70	0.54	0.33
chrXV	610585	610644	+	-0.02	-0.02	0.20	0.00	0.17	0.13	0.55	0.14
chrXVI	447042	447096	+	-0.27	-0.31	0.08	-0.38	-0.55	-0.04	0.59	0.58
chrIII	65306	65354	+	0.13	0.18	-0.37	0.00	0.18	-0.33	-0.67	-0.36
chrXVI	548137	548196	+	0.09	0.03	0.00	-0.01	-0.19	0.41	0.23	-0.11
chrXIV	523793	523852	+	0.20	-0.02	-0.10	-0.29	-0.03	-0.11	0.15	0.05
chrVI	179991	180050	+	-0.24	0.05	-0.22	-0.11	-0.10	-0.19	0.01	0.02
chrVI	238995	239054	+	-0.46	-0.47	-0.28	-0.53	-0.27	-0.09	-0.56	-0.24
chrVI	196995	197054	+	-0.18	-0.32	-0.20	-0.16	-0.26	-0.15	-0.40	-0.07
chrII	518012	518065	+	-0.24	-0.06	0.14	-0.01	-0.05	0.16	-0.12	-0.08
chrIV	447516	447569	+	0.18	0.01	0.79	0.15	0.09	0.49	-0.41	-0.14
chrIII	221315	221374	+	-0.00	0.14	-0.35	0.04	0.14	-0.19	-0.43	-0.37
chrIII	71601	71660	+	-0.74	-0.46	-0.35	-0.74	-0.92	-0.75	-0.40	-0.16
chrV	542265	542324	+	0.04	0.08	-0.03	0.10	0.15	0.13	0.20	0.23
chrV	566765	566824	+	-0.68	-0.59	-0.28	-0.43	-0.59	-0.32	0.06	0.45
chrVII	35101	35160	+	-0.64	-0.72	-0.02	-0.66	-0.76	-0.26	-0.30	-0.29
chrXVI	430737	430796	+	0.03	0.13	-0.23	-0.14	-0.14	-0.04	-0.01	-0.22
chrVI	64694	64751	+	0.72	0.54	0.00	0.60	0.51	0.28	-0.05	-0.31
chrVI	241198	241244	+	-0.11	-0.10	0.16	-0.10	-0.12	-0.08	-0.08	-0.12
chrIII	223130	223174	+	0.33	0.33	0.39	0.36	0.42	0.25	-0.04	-0.04
chrXVI	420837	420896	+	-0.05	-0.22	-0.33	-0.19	-0.24	-0.14	-0.10	-0.21
chrVII	32901	32960	+	-0.27	-0.33	-0.05	-0.28	-0.28	0.13	-0.02	0.10
chrXIV	80230	80284	+	-0.23	-0.10	-0.12	-0.17	-0.37	-0.12	-0.27	-0.59
chrXV	610685	610744	+	-0.53	-0.43	-0.47	-0.26	-0.20	-0.22	-0.13	-0.25
chrIV	372368	372419	+	-0.06	-0.20	0.12	-0.14	-0.12	0.21	0.00	-0.14
chrIII	272121	272169	+	-0.66	-0.58	0.02	-0.60	-0.56	-0.04	0.61	0.87
chrXVI	436837	436896	+	0.13	0.08	-0.02	-0.00	-0.05	0.03	0.43	0.16
chrXV	594085	594144	+	0.67	0.64	0.83	0.56	0.43	0.57	0.91	0.69
chrIV	401273	401327	+	-0.21	-0.26	-0.36	-0.12	-0.20	-0.35	-0.15	-0.40
chrIII	268717	268763	+	-1.32	-1.28	-0.44	-1.17	-1.11	-0.84	0.63	1.29
chrIII	80502	80554	+	0.24	0.25	-0.17	0.17	0.18	-0.23	0.25	0.01
chrXVI	454941	454996	+	0.04	0.03	0.21	0.05	-0.04	0.28	0.21	0.18
chrII	484007	484065	+	0.02	0.18	0.21	0.05	0.08	0.03	-0.35	-0.16
chrXV	585285	585344	+	-0.24	-0.45	0.00	-0.35	-0.34	-0.92	0.05	0.03
chrVII	50305	50358	+	0.15	0.18	0.20	0.24	0.25	-0.02	0.07	0.07
chrVII	20101	20160	+	-0.97	-1.29	-0.91	-1.26	-1.16	-1.07	-1.03	-0.46
chrVI	269496	269554	+	0.13	0.04	0.18	0.04	0.07	-0.10	0.56	1.03
chrXII	364264	364314	+	-0.08	-0.26	0.12	-0.18	-0.21	-0.27	-0.04	0.26
chrXI	494250	494304	+	0.29	0.17	0.00	0.12	0.12	0.42	-0.01	0.21
chrXIV	72030	72084	+	0.07	0.11	0.02	-0.03	-0.09	0.14	0.12	-0.15
chrXII	249479	249537	+	-0.85	-0.75	-0.79	-0.69	-0.65	-0.76	-0.65	-0.70
chrXV	617185	617244	+	0.32	0.27	0.11	-0.00	0.03	0.17	0.19	-0.03
chrIII	297321	297368	+	0.03	0.11	0.25	-0.12	0.01	0.33	0.14	0.15
chrIX	368829	368888	+	-0.16	-0.25	-0.46	-0.11	-0.01	-0.24	-0.37	-0.47
chrVI	87593	87652	+	0.57	0.38	0.48	0.36	0.26	0.41	0.71	0.57
chrII	499706	499765	+	0.35	0.20	0.25	-0.01	0.10	0.22	0.31	-0.12
chrII	474708	474763	+	-0.12	-0.09	0.01	-0.04	-0.12	-0.10	-0.08	-0.07
chrXVI	676937	676996	+	-0.35	-0.53	-0.30	-0.19	-0.14	-0.81	-0.77	0.00
chrXIV	94530	94589	+	-0.24	-0.11	0.03	-0.04	-0.09	-0.20	-0.33	-0.51
chrIX	354429	354488	+	0.29	0.25	0.10	0.21	0.09	0.10	0.06	0.30
chrXI	511851	511910	+	0.17	0.05	0.00	0.08	0.07	0.12	-0.03	-0.14
chrV	538465	538524	+	-0.18	0.02	-0.03	-0.32	-0.23	-0.01	0.57	-0.15
chrIV	461914	461964	+	-0.34	-0.41	-0.38	-0.44	-0.41	-0.43	0.40	0.58
chrX	395579	395638	+	0.66	0.32	0.58	0.50	0.40	0.28	0.48	0.24
chrVII	22610	22659	+	-0.36	-0.36	-0.16	-0.28	-0.31	-0.09	-0.22	0.01
chrX	386379	386435	+	-0.31	-0.33	-0.09	-0.41	-0.20	0.04	0.08	-0.22
chrXVI	448345	448393	+	-0.21	-0.23	-0.03	-0.19	-0.23	0.01	0.58	0.80
chrV	553365	553424	+	0.19	0.04	0.00	0.01	0.01	0.13	-0.32	-0.19
chrVII	63902	63961	+	0.20	0.19	0.26	0.21	0.06	0.14	-0.34	0.19
chrIV	471813	471872	+	0.45	0.48	0.39	0.48	0.40	0.11	-0.24	-0.35
chrXII	374255	374312	+	0.37	0.12	-0.35	0.03	0.05	-0.31	0.63	0.77
chrXVI	417938	417996	+	0.14	0.08	1.01	0.27	0.20	0.24	0.07	0.18
chrV	292132	292188	+	-0.21	-0.17	0.18	-0.10	-0.13	0.08	0.18	-0.01
chrXIV	194263	194314	+	-0.28	-0.12	-0.11	-0.31	-0.15	0.11	-0.03	-0.00
chrV	306431	306490	+	0.86	0.82	0.26	0.71	0.66	0.32	0.07	-0.03
chrIX	344535	344588	+	-0.01	0.13	-0.21	-0.12	-0.04	-0.22	-0.34	-0.31
chrXII	392155	392214	+	-0.72	-0.62	-0.17	-0.53	-0.52	-0.47	-0.15	-0.50
chrIII	1201	1260	+	-0.34	-0.62	-0.46	-0.61	-0.63	-0.69	-0.07	0.79
chrVI	236199	236252	+	0.06	0.11	0.00	-0.00	0.02	-0.04	0.27	0.08
chrV	563965	564016	+	-0.02	-0.12	0.00	-0.03	-0.06	0.76	0.08	-0.10
chrXII	236387	236437	+	-0.11	0.04	-0.44	0.04	0.17	-0.21	-0.31	-0.12
chrVI	254000	254052	+	-0.59	-0.17	0.32	-0.28	-0.31	0.24	-0.23	0.11
chrX	361485	361529	+	-0.68	-0.49	-0.03	-0.39	-0.31	-0.18	-0.54	-0.26
chrXVI	402637	402688	+	0.14	0.14	0.16	0.23	0.18	0.11	0.23	0.27
chrVI	239596	239650	+	-0.07	-0.12	-0.18	-0.06	-0.06	-0.12	-0.19	-0.09
chrXV	628885	628944	+	-0.72	-0.52	-0.36	-0.50	-0.28	-0.49	-0.28	0.03
chrXII	242178	242237	+	0.35	0.19	-0.12	0.27	0.12	-0.08	-0.57	-0.41
chrXV	661785	661840	+	-0.20	-0.32	-0.30	-0.19	-0.25	-0.09	-0.22	-0.37
chrXI	522561	522610	+	-0.27	-0.11	-0.04	-0.07	0.01	-0.05	-0.11	0.08
chrIII	282814	282873	+	0.14	0.12	-0.10	0.13	0.24	-0.15	-0.22	-0.04
chrIV	380173	380219	+	0.14	0.28	0.39	0.27	0.39	0.24	0.58	0.51
chrV	564166	564223	+	-0.33	-0.31	-0.15	-0.30	-0.19	-0.29	-0.40	-0.39
chrXVI	522937	522996	+	-0.02	0.13	-0.40	0.17	0.18	0.21	0.00	0.36
chrIII	304014	304073	+	-0.20	-0.22	-0.24	-0.09	-0.02	-0.12	-0.43	0.05
chrIII	295114	295173	+	0.20	0.11	-0.00	0.17	0.18	-0.38	0.26	0.34
chrXVI	487936	487995	+	-0.28	-0.02	0.07	-0.04	-0.09	0.10	-0.07	-0.18
chrIII	209429	209473	+	-0.05	0.05	0.32	0.25	0.40	0.28	-0.33	-0.36
chrIII	221115	221163	+	0.41	0.38	-0.04	0.34	0.35	-0.05	0.03	-0.02
chrVI	84793	84852	+	0.02	-0.20	0.08	-0.23	-0.24	-0.08	0.54	0.43
chrIII	290114	290166	+	-0.05	-0.09	0.00	-0.17	-0.13	-0.10	-0.19	-0.31
chrXVI	498036	498095	+	0.43	0.43	0.56	0.56	0.39	0.32	0.16	0.26
chrVI	67093	67137	+	0.02	0.15	0.38	0.13	0.10	0.01	0.08	0.15
chrXV	676498	676542	+	0.14	0.28	0.25	-0.04	0.23	0.14	0.28	0.26
chrXV	668886	668942	+	0.01	0.06	0.06	0.17	0.19	0.38	0.01	0.20
chrV	277339	277384	+	0.67	0.73	0.41	0.74	0.84	0.50	0.41	0.48
chrXII	381060	381104	+	0.33	0.23	1.34	0.27	0.23	0.40	0.18	0.01
chrVI	243106	243155	+	0.23	0.20	0.08	0.09	0.21	-0.01	0.13	0.37
chrIII	212526	212570	+	0.12	0.03	0.00	0.25	0.22	0.47	-0.24	-0.20
chrVIII	389179	389238	-	0.20	0.07	0.02	0.00	-0.03	-0.08	-0.29	-0.16
chrXIV	208259	208318	+	0.00	0.09	-0.56	0.03	0.14	-0.14	0.11	-0.11
chrX	385779	385838	+	0.23	0.27	0.06	0.26	0.29	0.09	0.18	-0.09
chrIX	376529	376588	+	-0.03	0.02	-0.25	0.35	0.32	-0.07	-0.29	-0.17
chrIII	149185	149233	+	-0.67	-0.24	1.72	0.00	0.00	0.00	1.62	1.40
chrV	291429	291488	+	-0.15	-0.18	-0.20	-0.19	-0.22	-0.07	-0.22	-0.47
chrV	555465	555524	+	0.67	0.51	0.35	0.45	0.42	0.35	0.59	0.49
chrVII	80003	80062	+	-0.33	-0.03	-0.09	-0.08	-0.17	-0.09	-0.10	0.04
chrIII	211115	211167	+	-0.05	-0.09	0.09	-0.08	-0.02	-0.04	-0.41	-0.28
chrXIV	192760	192815	+	-0.17	-0.18	-0.24	-0.20	-0.17	-0.19	0.11	-0.02
chrXVI	700536	700595	+	0.74	0.60	0.30	0.61	0.52	0.30	-0.06	-0.03
chrIX	337929	337987	+	0.03	-0.05	-0.28	0.02	-0.02	-0.27	-0.02	0.00
chrXIV	214261	214316	+	0.10	-0.06	0.00	0.01	-0.03	-0.01	-0.16	-0.19
chrXVI	432747	432796	+	0.27	0.16	0.30	0.27	0.17	0.34	-0.56	-0.53
chrIII	250015	250072	+	-0.20	-0.19	-0.15	-0.05	-0.20	0.04	-0.11	-0.65
chrIV	390668	390725	+	-0.09	0.05	-0.07	-0.14	-0.08	0.04	0.18	0.09
chrIV	339465	339524	+	0.23	0.11	0.03	0.16	0.23	-0.03	-0.16	-0.18
chrXIV	213662	213718	+	-0.68	-0.33	-0.50	-0.22	-0.18	-0.61	-0.75	-0.14
chrVI	182504	182548	+	-0.29	-0.17	-0.21	-0.19	-0.14	-0.10	0.15	0.16
chrXI	527751	527809	+	-0.43	-0.28	0.02	-0.25	-0.24	-0.25	-0.62	-0.14
chrIII	236928	236974	+	0.14	-0.20	0.00	-0.06	-0.25	0.05	0.09	-0.30
chrXVI	415037	415096	+	0.26	0.15	0.07	0.32	0.30	0.28	0.43	0.42
chrXI	522051	522110	+	0.07	0.05	-0.03	0.03	0.05	-0.10	-0.02	-0.07
chrIV	356378	356424	+	0.80	0.81	0.74	0.96	0.95	0.78	-0.44	-0.27
chrVII	43701	43755	+	-0.50	-0.27	-0.04	-0.32	-0.27	-0.25	-0.47	-0.48
chrIX	347929	347988	+	0.46	0.23	1.31	0.16	0.19	0.33	0.29	0.15
chrX	368081	368129	+	0.44	0.34	0.28	0.32	0.24	0.33	0.05	0.02
chrXI	511951	512010	+	-0.23	-0.31	-1.22	-0.49	-0.23	-0.49	-0.32	-0.71
chrXV	627285	627344	+	-0.38	-0.33	-1.14	-0.29	-0.36	-0.26	-0.17	-0.41
chrXV	639785	639843	+	-0.30	-0.07	-0.21	-0.19	-0.18	-0.11	-0.19	-0.44
chrVII	83712	83762	+	-0.37	-0.19	-0.25	-0.24	-0.05	-0.11	-0.54	-0.16
chrIV	386068	386126	+	0.15	-0.14	0.31	0.04	-0.16	0.04	0.28	0.01
chrXIV	91930	91989	+	-0.10	-0.08	-0.07	-0.08	-0.12	-0.02	-0.10	-0.39
chrIII	8001	8060	+	0.06	-0.13	-0.34	-0.07	0.02	-0.16	0.07	0.20
chrXVI	422542	422593	+	-0.07	0.01	0.10	-0.02	0.07	0.07	0.12	-0.04
chrIV	470213	470272	+	-0.07	0.05	-0.20	-0.08	-0.07	-0.29	-0.31	-0.27
chrV	531965	532024	+	0.00	-0.24	-0.43	-0.10	-0.09	-0.17	-0.31	-0.31
chrIV	450314	450370	+	-0.27	-0.14	-0.15	-0.44	0.00	-0.08	0.23	0.27
chrXII	168615	168674	+	-0.40	-0.00	-0.10	-0.32	-0.05	0.02	-0.28	0.14
chrXVI	516845	516895	+	0.08	0.05	0.05	-0.13	-0.09	0.18	0.27	-0.10
chrXV	623385	623444	+	0.09	0.20	0.12	0.15	0.13	0.14	0.07	-0.03
chrVI	231296	231355	+	-0.14	-0.30	0.00	-0.15	0.04	-0.28	-0.36	-0.42
chrIV	1241190	1241234	+	0.65	0.61	0.05	0.42	0.37	0.28	0.12	0.37
chrIV	333965	334024	+	0.62	0.47	0.20	0.38	0.30	0.41	0.35	-0.06
chrXII	374555	374614	+	0.61	0.33	0.32	0.27	0.33	-0.01	0.99	1.24
chrIX	432022	432076	-	-0.12	-0.06	0.13	-0.13	-0.14	0.03	0.12	-0.09
chrXVI	712136	712187	+	-0.13	0.00	-0.07	-0.26	-0.10	-0.22	-0.12	-0.09
chrXV	629885	629944	+	-0.33	-0.17	-0.23	-0.21	-0.13	-0.46	-0.24	-0.04
chrXVI	536037	536096	+	0.11	0.16	0.13	0.33	0.17	0.18	-0.01	-0.14
chrV	539265	539324	+	-0.45	-0.38	-0.41	-0.41	-0.45	-0.46	-0.07	0.01
chrIII	72608	72657	+	-0.64	-0.73	-0.56	-0.63	-0.66	-0.47	0.62	1.05
chrXVI	419745	419789	+	0.16	0.28	0.10	0.25	0.34	0.14	0.21	0.29
chrIII	127885	127933	+	1.39	0.90	0.59	1.15	0.98	0.79	1.08	0.73
chrXVI	687837	687896	+	0.40	0.23	-0.01	0.14	0.28	-0.10	0.30	0.10
chrVI	70893	70945	+	0.22	0.24	0.52	0.20	0.22	0.51	0.73	0.58
chrXVI	514436	514495	+	0.43	0.37	0.24	0.39	0.40	0.42	0.19	0.26
chrVII	34102	34158	+	-0.10	-0.18	0.10	-0.23	-0.04	-0.16	-0.09	0.04
chrIII	132184	132243	+	0.07	0.08	-0.17	-0.13	-0.35	-0.01	0.28	-0.20
chrV	533465	533523	+	-0.59	-0.41	-0.40	-0.23	-0.07	-1.23	-0.21	-0.27
chrXI	520156	520202	+	0.07	0.21	-0.04	0.23	0.35	0.02	-0.11	0.68
chrXVI	487637	487694	+	-0.09	-0.12	-0.71	-0.18	-0.08	-0.12	0.02	-0.18
chrV	275738	275785	+	0.01	0.07	0.27	0.02	-0.06	-0.03	-0.03	0.13
chrXII	225178	225237	+	0.19	0.17	0.20	0.34	0.15	0.24	-0.15	0.03
chrI	30745	30804	+	0.05	0.03	0.18	0.07	-0.04	0.18	0.04	0.79
chrV	279531	279579	+	0.09	0.13	0.11	0.10	0.07	0.00	0.20	0.05
chrIII	69512	69556	+	-0.25	-0.12	-0.33	-0.10	-0.11	-0.04	-0.27	-0.25
chrXI	537051	537110	+	-0.09	-0.25	0.00	-0.12	-0.18	-0.37	-0.49	-0.34
chrXVI	417544	417591	+	-0.31	-0.14	-0.16	-0.13	-0.10	-0.29	-0.33	0.00
chrXVI	694340	694392	+	0.13	0.01	-0.14	0.04	0.07	0.07	-0.61	-0.19
chrIII	134792	134840	+	-0.03	-0.01	0.81	-0.03	0.02	0.03	0.57	0.21
chrIV	309765	309824	+	1.21	1.12	0.43	1.00	0.95	0.45	-0.14	-0.39
chrXIV	79930	79989	+	-0.32	-0.31	-0.12	-0.30	-0.34	-0.10	-0.07	-0.24
chrIII	233515	233559	+	-0.30	-0.15	-0.17	-0.06	-0.01	-0.11	-0.13	-0.23
chrIV	405268	405327	+	0.33	0.07	0.11	0.27	0.10	0.48	0.38	0.31
chrIV	1237781	1237828	+	0.88	0.82	0.64	0.89	0.82	0.85	0.90	0.63
chrIII	274718	274767	+	-0.51	-0.37	-0.04	-0.39	-0.25	-0.04	-0.32	-0.16
chrXVI	444437	444496	+	-0.47	-0.50	-0.04	-0.53	-0.56	-0.29	-0.41	-0.31
chrVII	86108	86162	+	-0.26	-0.16	-0.48	-0.24	-0.13	-0.24	-0.25	-0.09
chrIII	93605	93654	+	-0.40	-0.43	-0.28	-0.14	-0.21	-0.34	-0.37	-0.34
chrXII	242983	243037	+	0.40	0.48	0.14	0.55	0.51	-0.02	-0.53	-0.45
chrXVI	505642	505686	+	-0.11	-0.03	-0.10	-0.03	-0.10	-0.19	0.08	0.16
chrIII	45801	45860	+	-0.09	-0.05	-0.22	0.00	-0.16	-0.32	-0.20	-0.23
chrIX	340437	340487	+	0.24	0.26	0.10	0.32	0.38	-0.12	0.11	0.10
chrVII	83903	83951	+	-0.14	-0.10	0.22	-0.02	-0.15	0.01	0.12	0.15
chrIII	29401	29460	+	0.85	0.38	0.26	0.49	-0.04	0.62	0.84	0.09
chrXVI	473537	473596	+	-0.47	-0.12	-0.14	-0.27	-0.16	0.00	-0.25	-0.05
chrVI	49499	49543	+	-0.33	-0.39	0.00	-0.34	-0.34	-0.20	-0.46	-0.51
chrV	275333	275385	+	0.21	0.19	0.49	0.32	0.32	0.41	0.46	0.48
chrIX	351429	351488	+	0.38	0.26	0.04	0.24	0.18	0.12	0.41	0.20
chrXII	358655	358714	+	-0.07	-0.07	-0.07	0.03	0.02	-0.31	-0.15	-0.32
chrIV	369567	369626	+	-0.14	-0.07	0.11	-0.14	-0.23	0.04	-0.27	-0.21
chrXII	387859	387910	+	-0.17	-0.15	0.03	-0.29	-0.34	0.07	0.24	0.62
chrXII	235188	235236	+	0.07	0.10	-0.26	0.06	0.04	-0.16	0.04	0.10
chrVI	183103	183150	+	-1.28	-1.10	-0.71	-1.03	-1.28	-0.58	-0.78	-0.22
chrII	521606	521663	+	0.02	-0.06	0.00	-0.14	0.07	-0.11	0.07	0.09
chrVI	207197	207242	+	-0.10	-0.15	0.01	-0.03	-0.09	0.00	-0.19	-0.06
chrXVI	564039	564092	+	0.60	0.54	0.90	0.38	0.24	0.07	0.64	0.67
chrIII	262514	262573	+	0.41	0.31	0.80	0.42	0.31	0.57	1.17	0.61
chrXII	213287	213333	+	0.16	-0.07	0.77	0.08	0.12	0.14	-0.04	0.09
chrVI	62592	62651	+	0.20	0.21	-0.16	0.19	0.24	0.12	-0.13	0.17
chrXIV	211368	211412	+	0.38	0.23	0.14	0.18	0.29	0.25	0.32	0.19
chrXII	389159	389203	+	-0.42	-0.45	0.20	-0.38	-0.39	-0.04	0.17	0.40
chrVII	57004	57048	+	-0.04	0.13	-0.16	0.04	0.11	-0.23	0.11	-0.19
chrXVI	487036	487095	+	0.09	0.10	0.19	0.27	0.24	0.30	0.33	0.27
chrVII	17201	17260	+	0.21	0.14	0.03	0.08	0.11	0.15	0.08	0.23
chrIII	141984	142043	+	0.02	0.04	0.02	0.10	0.02	-0.10	-0.30	-0.01
chrX	393183	393232	+	-0.05	0.18	-0.20	0.11	0.21	0.11	-0.16	0.08
chrXVI	496148	496195	+	-0.05	0.05	-0.06	0.02	-0.11	-0.03	0.01	-0.13
chrIV	1258689	1258739	+	-0.41	-0.26	0.05	-0.21	-0.17	-0.10	-0.39	-0.31
chrIV	330569	330608	+	-0.17	-0.22	-0.15	-0.39	-0.46	-0.25	-0.19	-0.15
chrXIII	290813	290857	+	1.05	0.92	0.57	1.03	0.93	0.67	0.28	0.64
chrIV	1239981	1240040	+	0.98	1.08	0.00	0.79	0.68	0.83	0.60	-0.22
chrXVI	405037	405096	+	1.58	1.40	0.74	1.37	1.35	0.81	0.25	0.04
chrVI	65694	65738	+	-0.32	-0.17	0.23	-0.11	-0.12	-0.06	0.15	-0.03
chrXII	169129	169173	+	-0.25	-0.30	-0.12	-0.07	-0.10	-0.08	-0.42	-0.12
chrVII	40405	40449	+	0.04	0.10	0.27	0.17	0.36	-0.01	0.16	0.09
chrXVI	544537	544596	+	-0.89	-0.86	-0.37	-0.66	-0.64	-0.65	-1.08	-0.62
chrIII	46506	46559	+	-0.12	-0.05	-0.45	-0.02	-0.02	-0.36	-0.38	-0.28
chrXIV	210461	210512	+	-0.45	-0.25	-0.28	-0.35	-0.30	-0.15	-0.37	-0.37
chrXVI	494636	494695	+	-0.17	-0.01	-0.05	-0.07	0.04	0.08	0.10	-0.11
chrVI	204895	204953	+	1.31	1.14	0.70	1.06	1.08	0.62	0.58	0.70
chrXVI	519636	519693	+	-0.62	-0.33	-0.39	-0.38	-0.40	-0.41	-0.17	0.25
chrXIV	76935	76981	+	-0.38	-0.23	0.04	0.06	-0.00	-0.01	-0.42	-0.21
chrVII	65604	65661	+	0.04	0.18	-0.23	0.09	0.14	0.01	0.03	0.08
chrVII	8301	8360	+	-0.46	-0.42	0.10	-0.21	-0.28	-0.17	-0.36	-0.51
chrIII	252428	252472	+	-0.01	-0.05	0.11	-0.05	0.03	0.06	-0.06	-0.23
chrV	561366	561423	+	0.60	0.44	0.00	0.30	0.35	0.28	0.08	0.12
chrXII	155415	155474	+	-0.01	-0.03	-0.28	0.03	0.07	-0.24	-0.30	-0.07
chrII	506516	506564	+	-0.16	-0.16	-0.23	-0.26	-0.26	-0.28	-0.02	-0.06
chrIX	365129	365188	+	0.34	0.14	0.29	0.22	0.06	0.13	-0.06	0.02
chrIX	374129	374183	+	-0.18	-0.17	0.22	-0.09	-0.11	0.16	0.28	0.26
chrXII	146515	146573	+	0.25	0.27	-0.20	0.17	0.12	0.20	0.27	-0.13
chrIV	319374	319424	+	0.08	0.10	-0.26	0.03	0.07	-0.16	-0.25	0.08
chrXV	588385	588435	+	-0.69	-0.50	-0.06	-0.38	-0.40	-0.30	-0.07	-0.13
chrVI	250296	250344	+	-0.09	-0.03	0.02	0.01	-0.87	0.13	-0.06	-0.25
chrIII	229418	229473	+	0.48	0.58	0.13	0.58	0.58	0.14	0.29	0.21
chrXVI	466641	466694	+	0.43	0.24	0.70	0.14	0.18	0.21	0.58	0.30
chrIV	1229281	1229340	+	0.09	-0.09	-0.50	-0.15	-0.22	0.02	-0.32	-0.44
chrV	271129	271188	+	-0.16	-0.13	0.11	-0.07	-0.11	0.04	-0.42	-0.09
chrX	385480	385536	+	0.18	0.19	0.02	0.08	0.13	0.01	0.07	-0.19
chrXIV	72930	72989	+	0.04	-0.07	0.00	0.00	0.05	-0.10	-0.10	-0.26
chrXIV	93730	93789	+	-0.26	-0.39	-0.54	-0.27	-0.20	-0.34	-0.63	-0.54
chrIII	35601	35651	+	0.37	0.32	0.17	0.36	0.28	0.29	0.01	-0.24
chrXII	366756	366811	+	-0.18	-0.17	0.16	-0.04	-0.05	-0.07	-0.12	0.08
chrVII	69903	69952	+	0.10	0.22	0.25	0.11	0.05	0.10	0.03	0.03
chrII	225903	225962	+	-0.34	-0.24	-0.45	-0.09	-0.15	-0.41	-0.13	0.16
chrIII	310419	310473	+	-0.04	-0.20	-0.38	-0.14	-0.14	-0.05	-0.54	-0.28
chrXIV	89430	89489	+	1.50	1.39	0.84	1.27	1.25	1.04	0.25	0.48
chrXIV	114330	114389	+	-0.59	-0.52	-0.22	-0.23	-0.31	-0.21	-0.15	0.04
chrVI	181795	181854	+	0.74	0.47	-0.20	0.36	0.36	0.72	1.04	0.73
chrXIV	114932	114982	+	0.08	0.12	-0.01	0.18	0.20	0.04	0.16	0.47
chrIII	68102	68157	+	-0.28	-0.13	-0.03	-0.15	-0.11	-0.18	0.04	0.09
chrVII	7501	7560	+	0.05	0.05	-0.00	0.02	-0.02	-0.03	-0.03	-0.06
chrIII	46402	46457	+	-0.00	0.07	-0.13	0.02	-0.04	-0.15	-0.29	-0.23
chrXVI	446937	446994	+	-0.77	-0.65	-0.25	-0.46	-0.49	-0.19	0.42	0.63
chrIII	282016	282069	+	0.07	0.34	0.15	0.14	0.32	0.18	-0.13	-0.03
chrVII	72202	72261	+	-0.20	-0.19	-0.27	-0.06	-0.16	-0.32	-0.18	-0.19
chrXIV	95330	95389	+	0.24	0.30	0.14	0.27	0.20	0.37	0.19	0.25
chrXVI	448239	448296	+	-0.65	-0.79	-0.29	-0.61	-0.57	-0.27	0.22	0.77
chrXV	646385	646440	+	-0.33	-0.13	-0.28	-0.14	-0.13	-0.11	-0.28	-0.48
chrXVI	423737	423796	+	-0.23	-0.40	-0.06	-0.23	-0.27	-0.34	-0.40	-0.17
chrIII	37406	37458	+	0.13	0.13	-0.37	0.21	0.26	0.15	-0.45	-0.23
chrIX	336829	336888	+	-0.23	0.11	-0.01	-0.31	-0.27	-0.17	-0.12	-0.38
chrVII	49401	49460	+	0.13	0.16	0.48	0.12	0.11	-0.01	0.10	0.21
chrX	363089	363136	+	0.09	0.10	0.00	0.22	0.24	0.15	0.21	0.14
chrXI	498853	498909	+	-0.03	0.02	0.10	0.03	0.03	0.04	0.13	-0.03
chrIV	384570	384627	+	-0.45	-0.32	-0.23	-0.42	-0.39	-0.30	-0.44	-0.40
chrXI	501251	501310	+	-0.13	-0.08	-0.19	-0.12	-0.09	-0.05	-0.59	-0.36
chrIV	386772	386827	+	-0.25	-0.65	-0.40	-0.41	-0.79	0.01	-0.25	-0.25
chrXVI	452137	452196	+	-0.15	-0.23	-0.06	-0.22	-0.17	-0.09	0.47	0.62
chrXVI	557043	557094	+	-0.27	-0.48	-0.25	-0.31	-0.26	-0.26	-0.39	-0.46
chrIV	333165	333224	+	0.76	0.55	0.00	0.55	0.54	0.54	0.34	0.03
chrXV	610985	611044	+	0.30	0.32	0.35	0.05	0.06	0.24	0.17	0.28
chrIV	348365	348424	+	0.32	0.29	-0.10	0.25	0.21	0.20	0.61	-0.06
chrXIV	87830	87889	+	0.53	0.45	-0.06	0.48	0.43	0.11	-0.05	-0.47
chrV	560165	560224	+	-0.13	-0.06	-0.25	-0.16	-0.24	0.03	-0.20	0.19
chrIV	479514	479573	+	-0.04	-0.08	-0.30	-0.07	-0.03	-0.27	-0.15	-0.13
chrXV	626185	626244	+	-0.17	-0.10	-0.09	-0.37	-0.21	-0.32	-0.44	-0.30
chrIII	94604	94648	+	0.17	0.34	0.52	-0.02	0.17	0.37	0.69	0.38
chrXV	643485	643544	+	0.04	-0.06	-0.04	-0.02	-0.18	-0.02	0.30	0.06
chrXIV	86230	86279	+	0.14	0.24	0.12	0.19	0.15	-0.03	-0.08	-0.20
chrIII	72801	72860	+	-0.90	-0.77	-0.51	-0.73	-0.64	-0.42	0.35	0.80
chrXVI	510236	510295	+	0.19	0.14	0.16	0.05	0.06	0.12	0.23	0.01
chrIV	437827	437872	+	1.35	1.21	1.03	1.09	1.00	0.74	0.51	0.66
chrIV	1250190	1250236	+	-0.12	0.06	0.12	0.12	0.06	0.17	-0.29	0.03
chrXVI	697037	697096	+	0.03	-0.04	0.00	0.02	-0.07	0.17	-0.38	0.05
chrVI	227998	228042	+	0.05	0.23	0.00	0.02	0.18	0.05	-0.29	-0.18
chrVII	54404	54456	+	-0.58	-0.26	-0.30	-0.40	-0.22	-0.20	-0.36	-0.26
chrXVI	452937	452996	+	0.18	-0.07	0.13	0.06	0.16	0.13	-0.01	0.21
chrIII	10803	10852	+	-0.11	0.05	-0.40	-0.24	0.12	-0.14	-0.29	-0.11
chrXI	494753	494801	+	-0.20	-0.10	-0.39	-0.04	0.03	-0.04	-0.22	-0.22
chrIV	1245881	1245940	+	0.83	0.58	0.51	0.60	0.65	0.34	0.41	0.02
chrIII	248919	248973	+	-0.06	-0.18	-0.02	0.10	-0.02	0.00	0.25	0.17
chrI	39350	39397	+	0.12	0.13	0.04	0.11	0.05	0.01	-0.16	-0.11
chrII	492906	492965	+	-0.03	-0.17	0.00	-0.27	-0.43	-0.09	-0.22	-0.29
chrIV	365465	365524	+	-0.40	-0.26	-0.27	-0.51	-0.38	-0.27	-0.18	-0.50
chrXV	629591	629644	+	-0.07	0.21	0.62	-0.02	0.12	0.47	0.97	0.58
chrXVI	524137	524196	+	0.22	0.01	0.01	0.12	0.04	-0.04	0.17	-0.01
chrIII	223830	223874	+	-0.23	-0.04	0.07	0.08	0.11	-0.04	0.03	0.13
chrIV	309865	309909	+	0.74	0.69	0.63	0.67	0.64	0.55	0.80	0.55
chrVII	11101	11160	+	-0.05	-0.09	-0.08	-0.11	-0.12	-0.00	-0.22	-0.23
chrXII	143915	143974	+	0.33	0.26	0.00	0.28	0.22	-0.20	-0.14	0.21
chrIII	226615	226664	+	-0.05	0.08	0.12	0.11	0.02	0.09	0.32	0.29
chrXII	133819	133867	+	0.42	0.60	0.26	0.43	0.58	0.27	0.23	0.18
chrXII	392457	392512	+	0.06	0.05	-0.36	0.08	0.16	-0.11	-0.04	-0.00
chrXVI	419537	419596	+	0.08	0.13	-0.04	0.09	0.04	-0.13	-0.02	0.05
chrIII	257714	257773	+	-0.08	-0.34	0.00	-0.34	-0.21	-0.17	-0.32	-0.13
chrXI	537153	537205	+	-0.33	-0.26	-0.07	-0.04	-0.14	0.07	-0.04	-0.20
chrIX	361938	361988	+	0.17	0.10	-0.07	0.20	0.24	0.02	0.00	0.30
chrXII	228582	228637	+	0.28	0.19	-0.13	0.10	0.05	-0.05	-0.10	0.05
chrIX	371740	371787	+	0.24	0.14	-0.22	0.21	0.29	0.07	0.05	0.29
chrXIV	186268	186312	+	0.41	0.43	0.29	0.41	0.33	0.36	0.41	0.11
chrIV	403868	403927	+	0.20	0.14	-0.01	0.14	0.18	0.08	-0.25	-0.05
chrXVI	575437	575494	+	0.22	0.06	0.36	0.14	0.05	0.40	-0.13	-0.23
chrXV	626285	626344	+	-0.34	-0.28	0.03	-0.24	-0.17	-0.08	-0.09	-0.01
chrV	542865	542924	+	-0.13	-0.03	0.05	0.02	-0.02	0.23	-0.08	0.12
chrV	270229	270288	+	0.29	-0.01	0.00	0.15	-0.04	-0.17	-0.49	-0.38
chrXIV	205463	205518	+	-0.10	0.03	-0.04	-0.06	-0.20	0.07	-0.05	0.09
chrXI	532551	532610	+	0.00	-0.10	-0.11	-0.22	-0.14	0.06	0.13	0.03
chrVII	16504	16560	+	0.33	0.25	0.51	0.06	-0.01	0.63	0.20	0.31
chrIV	1255581	1255640	+	0.19	0.21	0.10	0.18	0.20	-0.03	0.42	0.31
chrIII	282322	282371	+	0.25	0.30	0.17	0.21	0.29	0.17	0.29	0.20
chrV	530565	530624	+	-0.12	-0.01	0.06	-0.25	-0.14	-0.11	-0.30	-0.37
chrXIV	105941	105985	+	-0.03	0.02	0.17	-0.02	-0.00	0.18	0.41	0.17
chrXII	388456	388511	+	-0.07	-0.11	0.19	-0.23	-0.47	0.01	0.19	0.27
chrXV	586985	587029	+	0.16	0.06	0.31	0.11	0.09	0.23	0.84	0.67
chrIX	375734	375785	+	0.14	0.15	-0.18	0.13	0.12	0.06	0.08	0.08
chrVII	1301	1360	+	0.00	0.00	0.00	0.76	0.64	1.55	0.40	0.51
chrVI	257302	257351	+	-0.36	-0.10	-0.02	-0.29	-0.15	0.04	0.17	0.28
chrIII	92903	92961	+	-0.25	-0.16	-0.20	-0.26	-0.34	-0.33	-0.03	-0.04
chrIII	285517	285571	+	0.08	0.14	-0.27	-0.07	0.03	-0.03	0.04	-0.10
chrIII	238116	238170	+	-0.36	-0.16	-0.27	-0.13	-0.14	-0.35	-0.59	-0.04
chrIV	407681	407725	+	-0.67	-0.58	-0.67	-0.39	-0.37	-0.28	-0.64	-0.38
chrXVI	435837	435896	+	0.66	0.47	0.45	0.58	0.54	0.53	0.80	0.76
chrIII	244015	244072	+	-0.01	-0.02	-0.26	-0.03	-0.06	-0.17	0.13	-0.01
chrIV	399583	399627	+	0.18	-0.02	0.02	0.17	0.16	-0.04	0.05	-0.09
chrXIV	195373	195418	+	0.13	0.17	0.17	0.07	0.12	0.36	0.42	0.48
chrVII	812039	812088	+	-0.35	-0.23	0.03	-0.18	-0.02	0.38	-0.43	-0.51
chrXVI	435237	435296	+	0.11	0.08	0.09	-0.06	-0.07	0.06	0.15	0.18
chrVII	83215	83260	+	-0.27	0.26	0.32	0.18	0.20	0.29	0.07	0.05
chrIII	138984	139043	+	0.27	0.02	0.00	0.20	0.30	0.95	0.58	0.62
chrVI	72596	72648	+	-0.56	-0.26	-0.33	-0.24	-0.14	-0.15	0.05	-0.11
chrII	491912	491962	+	-0.05	0.04	-0.10	-0.03	-0.14	-0.20	-0.03	-0.16
chrXV	609685	609744	+	-0.05	-0.05	-0.10	-0.25	-0.17	-0.17	0.12	-0.12
chrIII	21801	21859	+	-0.36	-0.07	-0.22	-0.14	-0.13	-0.12	-0.08	-0.20
chrXVI	507636	507695	+	0.05	0.01	-0.02	0.12	0.17	-0.13	0.19	0.24
chrVI	80293	80352	+	-0.49	-0.62	-0.09	-0.65	-0.73	-0.26	0.24	-0.02
chrIII	38015	38060	+	0.15	0.19	-0.21	0.13	0.14	0.00	-0.27	-0.17
chrIV	372468	372524	+	0.09	0.06	0.12	-0.04	0.06	0.13	0.08	0.21
chrXII	230478	230535	+	0.46	0.39	0.60	0.29	0.33	0.38	0.49	0.68
chrXVI	687246	687294	+	-0.12	0.16	-0.03	0.04	0.12	-0.01	-0.01	0.00
chrIII	16501	16560	+	-0.13	-0.10	-0.27	-0.02	0.03	-0.18	0.22	0.09
chrIV	326265	326324	+	-0.27	-0.43	-0.73	-0.28	-0.45	-0.29	-0.48	-0.31
chrVII	47901	47960	+	-0.68	-0.48	-0.55	-0.26	-0.25	-0.53	-0.32	-0.35
chrVI	199995	200043	+	0.41	0.32	0.44	0.34	0.37	0.33	0.43	0.39
chrII	499506	499565	+	0.61	0.53	0.31	0.70	0.54	0.75	0.74	0.25
chrXII	360555	360614	+	-0.02	-0.01	-0.30	0.09	0.20	-0.35	-0.33	-0.24
chrIV	1258781	1258840	+	-0.43	-0.31	-0.04	-0.19	-0.13	-0.30	-0.23	-0.29
chrXII	243778	243837	+	0.01	-0.06	-0.66	-0.17	0.01	-0.38	-0.67	0.02
chrIII	123388	123439	+	0.23	0.09	-0.04	0.00	0.05	-0.11	-0.32	-0.20
chrV	287029	287088	+	0.50	0.33	0.00	0.29	0.20	0.57	0.26	0.25
chrIII	114084	114143	+	0.05	-0.03	-0.05	-0.20	-0.13	0.17	-0.72	-0.57
chrII	514606	514665	+	0.14	0.09	-0.04	0.08	0.17	0.27	0.25	0.25
chrX	381779	381837	+	0.13	-0.14	0.91	0.11	0.04	0.92	-0.26	0.03
chrIV	324765	324824	+	0.17	0.17	-0.03	0.01	0.05	0.24	0.02	-0.27
chrXVI	430037	430096	+	-0.33	-0.23	0.14	-0.09	-0.15	0.01	-0.41	-0.28
chrV	273030	273077	+	0.22	0.17	0.21	0.02	0.14	0.18	0.22	0.26
chrXVI	475752	475796	+	-0.26	-0.10	0.23	-0.01	-0.08	0.28	-0.37	0.20
chrIX	347329	347388	+	0.45	0.41	0.33	0.48	0.36	0.46	0.75	0.42
chrIV	317872	317920	+	0.45	0.42	-0.07	0.30	0.38	0.23	0.64	0.36
chrVII	19001	19051	+	-0.24	-0.23	-0.09	-0.16	-0.26	0.11	-0.04	-0.11
chrIII	264018	264064	+	0.25	0.25	0.14	0.23	0.15	0.10	0.19	0.07
chrXII	137016	137070	+	0.14	0.12	0.00	-0.01	-0.06	-0.05	0.07	-0.02
chrXII	382955	383014	+	0.25	0.22	0.02	0.11	0.12	0.14	0.23	-0.02
chrIII	258216	258267	+	-0.25	-0.03	0.15	-0.14	-0.16	-0.21	0.14	-0.11
chrXVI	567837	567893	+	-0.24	-0.36	-0.11	-0.19	-0.30	-0.01	-0.01	0.19
chrIV	451618	451665	+	-0.44	-0.20	-0.02	-0.07	-0.11	0.03	0.49	0.59
chrIV	461813	461871	+	-0.71	-0.79	-0.75	-0.62	-0.76	-0.76	0.34	0.51
chrVII	82905	82955	+	0.06	0.07	0.44	0.09	0.12	0.25	0.41	0.40
chrXII	383755	383809	+	0.04	-0.19	0.00	-0.11	-0.10	-0.38	-0.05	-0.12
chrIII	88802	88861	+	0.27	0.09	0.14	-0.13	-0.02	0.02	0.25	0.14
chrVII	18001	18060	+	0.17	0.09	0.32	0.08	0.03	0.14	-0.01	0.47
chrXVI	471642	471690	+	0.52	0.57	0.15	0.44	0.51	0.42	0.35	0.13
chrXII	376555	376614	+	0.48	0.38	0.49	0.40	0.34	0.32	0.40	0.30
chrXVI	535237	535296	+	0.05	-0.06	0.00	0.08	0.01	-0.18	-0.44	-0.39
chrIII	28207	28259	+	-0.06	-0.16	0.00	-0.12	-0.19	-0.08	1.71	0.77
chrXVI	679240	679292	+	-0.51	-0.63	-0.26	-0.36	-0.53	-0.48	-0.71	-0.30
chrVI	181295	181354	+	0.63	0.50	0.30	0.42	0.29	0.33	0.52	0.47
chrVI	87693	87752	+	0.43	0.46	0.42	0.35	0.34	0.52	0.75	0.59
chrVII	86910	86957	+	0.56	0.57	0.27	0.43	0.38	0.17	0.37	0.45
chrXI	499060	499110	+	-0.23	-0.17	0.29	0.12	0.01	0.19	0.27	0.26
chrI	16943	17002	+	0.12	0.01	-0.02	-0.03	0.03	0.12	0.14	0.59
chrIII	219215	219274	+	-0.28	-0.25	-0.29	-0.20	-0.09	-0.45	-1.01	-0.48
chrXVI	519140	519184	+	-0.35	-0.11	-0.30	-0.11	0.06	-0.10	0.23	0.23
chrXVI	555837	555896	+	-0.23	0.02	-0.14	-0.07	0.06	-0.19	-0.90	-0.24
chrVI	267096	267155	+	-0.54	-0.32	-0.54	-0.34	-0.19	-0.78	-0.41	0.00
chrVII	29201	29260	+	-0.47	-0.29	-0.28	-0.29	-0.16	0.00	-0.32	0.00
chrVI	189195	189251	+	0.02	0.14	0.15	0.03	0.08	0.09	0.20	-0.18
chrXVI	530247	530295	+	0.11	0.07	0.00	0.10	0.07	-0.42	0.01	-0.15
chrVI	188695	188754	+	0.05	-0.16	-0.31	0.17	0.08	-0.21	-0.33	-0.14
chrVI	53991	54050	+	0.20	0.34	0.34	0.34	0.32	0.28	0.10	0.69
chrXII	138215	138274	+	0.30	0.39	0.12	0.24	0.34	0.38	0.59	0.24
chrXVI	690237	690296	+	0.08	-0.00	-0.17	0.01	0.04	0.07	0.23	-0.04
chrXV	1070291	1070350	-	0.24	-0.00	0.29	0.01	0.11	-0.01	-0.17	-0.06
chrIII	216215	216269	+	0.09	0.09	-0.12	0.04	0.04	-0.10	-0.32	-0.31
chrXV	585395	585439	+	-0.18	-0.06	-0.18	-0.17	0.06	-0.14	0.01	0.25
chrIII	309314	309358	+	0.10	0.29	0.37	0.28	0.34	0.52	0.81	0.48
chrV	543465	543524	+	0.20	-0.03	0.51	-0.02	0.06	0.08	0.26	0.06
chrIII	146387	146441	+	-0.05	-0.03	-0.17	-0.04	-0.04	-0.19	-0.10	-0.06
chrX	381982	382026	+	0.32	0.19	0.82	0.19	0.24	0.72	0.22	0.39
chrIV	320065	320124	+	0.33	0.29	0.13	0.28	0.11	0.05	0.13	0.20
chrVI	232195	232248	+	0.13	0.14	0.07	-0.23	-0.10	0.10	-0.02	-0.34
chrXII	371755	371805	+	0.21	0.18	0.23	0.07	0.05	0.10	0.21	0.03
chrIII	114886	114939	+	-0.06	0.11	-0.09	0.03	-0.01	-0.09	-0.01	-0.16
chrIV	444913	444972	+	-0.07	0.24	-0.24	0.12	0.11	-0.32	-0.37	-0.45
chrXII	372864	372912	+	0.38	0.30	0.24	0.28	0.34	0.27	0.31	0.29
chrIII	41801	41860	+	0.39	0.34	-0.25	0.22	0.23	0.29	0.13	0.06
chrVI	69193	69252	+	-0.08	-0.10	-0.23	-0.24	-0.12	-0.14	-0.09	-0.11
chrX	394280	394328	+	0.14	0.20	-0.03	0.26	0.23	0.14	0.07	-0.19
chrXII	154816	154874	+	0.34	0.39	-0.12	0.18	0.19	0.07	0.25	0.10
chrXII	146615	146674	+	0.55	0.55	0.13	0.35	0.26	0.07	0.26	-0.06
chrV	562866	562918	+	0.06	-0.18	-0.13	-0.07	-0.15	-0.05	-0.30	0.14
chrIV	1257581	1257640	+	-0.33	-0.52	-0.39	-0.54	-0.48	-0.25	-0.12	-0.13
chrXVI	709038	709091	+	0.05	-0.15	-0.06	-0.09	0.01	-0.07	-0.07	-0.23
chrIV	410068	410127	+	0.08	0.04	0.08	0.12	0.10	0.02	-0.28	0.05
chrV	269229	269288	+	1.04	0.89	0.34	0.86	0.83	0.34	0.21	-0.13
chrVI	71493	71552	+	-0.13	-0.19	0.29	-0.18	-0.17	0.79	0.10	-0.07
chrXI	494150	494209	+	0.13	0.15	0.32	0.17	0.09	0.21	0.10	0.07
chrVI	246896	246955	+	-0.25	-0.06	0.19	-0.10	-0.08	-0.06	-0.02	0.10
chrIII	235515	235574	+	0.08	-0.20	0.00	0.07	0.01	0.00	-0.17	-0.27
chrIX	376032	376082	+	-0.37	-0.27	-0.44	-0.11	-0.13	-0.42	-0.49	-0.09
chrXV	592296	592344	+	-0.17	-0.09	-0.10	-0.05	0.09	0.13	-0.29	-0.38
chrXI	527866	527910	+	-0.23	-0.20	-0.08	-0.13	-0.05	-0.06	-0.53	-0.09
chrIII	129290	129341	+	-0.06	-0.11	-0.28	0.06	0.07	-0.14	-0.09	0.17
chrX	362480	362529	+	0.01	0.11	-0.07	-0.16	0.04	0.06	-0.08	0.07
chrXII	364855	364914	+	-0.32	-0.20	0.07	-0.10	-0.15	0.09	-0.10	0.16
chrVII	62902	62961	+	0.47	0.40	-0.05	0.36	0.41	0.01	-0.02	0.29
chrXII	147315	147367	+	-0.09	-0.04	0.01	-0.10	-0.18	-0.11	-0.02	-0.40
chrIV	355465	355524	+	1.43	1.37	1.31	1.52	1.44	1.27	1.00	0.77
chrII	505217	505265	+	-0.21	-0.06	0.04	0.27	0.42	0.50	-0.06	-0.17
chrXVI	679151	679195	+	-0.06	-0.26	-0.03	-0.34	-0.47	-0.21	-0.37	-0.15
chrXI	533351	533398	+	-0.19	-0.32	0.82	-0.22	-0.28	-0.19	-0.01	-0.35
chrIII	138389	138443	+	0.15	0.05	0.65	0.47	0.29	0.75	0.47	0.87
chrIV	409976	410020	+	-0.10	-0.21	0.11	0.08	-0.15	-0.02	0.02	0.18
chrXVI	686237	686296	+	-0.14	-0.42	-0.23	-0.31	-0.38	-0.20	-0.62	-0.37
chrVI	248696	248751	+	-0.07	-0.14	0.64	-0.05	-0.11	0.21	0.07	-0.32
chrIII	278114	278173	+	0.15	0.13	-0.33	0.07	0.19	0.04	0.24	0.09
chrIII	69208	69254	+	0.07	0.12	0.03	-0.03	0.01	-0.14	0.04	0.04
chrIII	262914	262973	+	0.26	0.10	0.46	0.23	0.01	0.30	0.20	-0.10
chrXVI	543637	543696	+	-0.00	-0.02	-0.22	-0.22	-0.25	-0.04	-0.07	-0.34
chrV	295629	295688	+	-0.34	0.00	0.07	-0.15	-0.17	0.01	0.17	0.15
chrXII	151615	151674	+	0.08	0.14	0.09	0.11	0.01	-0.14	0.09	0.02
chrIV	1232185	1232239	+	-0.04	0.10	0.03	0.09	0.14	0.20	0.16	0.45
chrIV	344765	344818	+	-0.50	-0.53	-0.39	-0.50	-0.41	-0.41	-0.58	-0.39
chrIV	314065	314124	+	0.16	0.15	0.08	0.27	0.21	0.33	0.04	-0.04
chrVII	33509	33555	+	0.17	0.19	0.12	0.24	0.17	0.09	0.24	0.15
chrIII	115984	116043	+	0.33	0.27	0.11	0.24	0.22	0.28	0.28	-0.04
chrX	375180	375224	+	-0.00	-0.09	0.42	-0.00	0.04	0.09	0.25	0.86
chrXVI	480137	480196	+	0.05	0.02	0.12	0.10	0.17	0.08	0.12	0.16
chrXI	532465	532509	+	0.33	0.22	0.92	0.21	0.12	0.70	1.63	1.06
chrIII	133784	133842	+	-0.03	-0.11	0.30	-0.15	-0.16	-0.00	0.25	0.29
chrIV	1248581	1248626	+	-0.12	0.21	0.30	-0.00	0.12	0.14	0.09	0.37
chrIV	1241581	1241630	+	-0.14	-0.07	-0.15	0.04	0.13	-0.20	-0.27	0.21
chrII	484908	484960	+	-0.01	0.07	0.03	-0.10	-0.15	-0.04	-0.13	-0.20
chrVII	65402	65461	+	0.76	0.28	0.14	0.84	0.53	0.46	0.01	-0.27
chrXIV	203662	203713	+	-0.21	-0.18	-0.01	-0.23	0.20	-0.03	-0.22	0.05
chrXV	584788	584834	+	0.00	-0.01	0.00	0.00	0.07	0.32	0.17	0.03
chrI	34645	34702	+	-0.04	-0.20	-0.10	-0.11	-0.27	-0.27	-0.69	-0.35
chrXVI	562937	562996	+	0.27	0.25	0.10	0.23	0.26	0.20	0.79	0.58
chrI	12645	12704	+	-0.73	-0.35	-0.45	-0.26	-0.14	-0.25	-0.18	-0.59
chrIII	222715	222769	+	0.21	0.31	-0.36	0.23	0.27	-0.06	0.13	-0.08
chrIII	7901	7960	+	-0.21	-0.27	-0.57	-0.09	-0.09	-0.16	0.11	0.20
chrIII	38304	38354	+	0.05	0.06	-0.07	0.14	0.18	0.07	-0.27	-0.28
chrII	496719	496765	+	0.06	0.14	0.15	0.24	0.22	0.07	-0.41	-0.23
chrIV	378069	378120	+	0.01	0.03	-0.08	-0.07	0.05	0.15	-0.44	0.07
chrV	265530	265585	+	-0.44	-0.03	-0.08	-0.37	-0.24	-0.16	-0.23	-0.13
chrVI	226798	226850	+	0.93	0.89	0.65	0.81	0.73	0.78	0.35	0.31
chrXI	496654	496709	+	0.58	0.44	0.17	0.45	0.44	0.38	0.49	0.23
chrXII	222978	223022	+	-0.13	-0.18	-0.05	-0.10	-0.12	-0.03	-0.11	-0.26
chrIV	1227196	1227240	+	-0.49	-0.45	0.11	-0.20	-0.16	-0.00	0.06	-0.14
chrXII	248083	248136	+	0.17	0.20	0.35	0.17	0.07	0.15	0.59	0.67
chrIV	354765	354824	+	0.11	0.04	0.40	0.04	0.03	0.13	-0.11	0.01
chrIV	1245582	1245626	+	0.68	0.60	0.24	0.47	0.49	0.12	0.14	-0.17
chrIV	335466	335521	+	-0.41	-0.22	-0.29	-0.18	-0.24	-0.25	-0.35	-0.08
chrVI	143004	143063	+	0.05	-0.05	-0.31	-0.25	-0.03	-0.16	0.12	0.08
chrII	471006	471065	+	0.00	-0.19	0.00	-0.07	-0.01	-0.20	-0.24	-0.21
chrIII	41101	41150	+	-0.26	-0.25	-0.20	-0.18	-0.11	-0.20	-0.71	-0.27
chrVI	258309	258353	+	-0.02	0.01	0.13	0.04	0.05	0.08	0.54	0.30
chrXIV	71730	71789	+	0.21	0.18	-0.44	0.11	0.15	0.07	0.43	0.09
chrXV	638785	638844	+	-0.13	-0.07	-0.04	-0.31	-0.33	-0.17	-0.30	0.06
chrXII	369160	369204	+	0.32	0.20	1.91	0.26	0.23	0.98	0.48	0.54
chrXI	513651	513710	+	0.36	0.07	0.10	0.16	0.05	0.01	0.25	0.10
chrXVI	679851	679895	+	0.08	0.01	0.20	0.07	0.03	-0.07	0.22	0.24
chrIX	361036	361087	+	-0.45	-0.37	-0.30	-0.26	-0.20	-0.23	-0.43	-0.43
chrXII	158915	158970	+	-0.06	-0.08	-0.14	-0.07	-0.12	-0.40	-0.55	-0.17
chrXII	132625	132672	+	-0.21	0.06	-0.22	0.03	0.10	-0.29	-0.54	-0.27
chrXII	245979	246033	+	0.13	0.13	-0.01	0.20	-0.00	-0.05	-0.14	-0.16
chrVI	51391	51450	+	0.11	0.18	0.09	0.01	0.02	0.05	0.37	-0.02
chrVI	253296	253355	+	0.20	0.04	0.34	-0.11	0.02	0.09	0.36	0.17
chrXIV	98940	98989	+	0.18	0.25	-0.10	0.31	0.45	-0.10	0.10	0.24
chrXV	651490	651543	+	0.16	0.09	-0.02	0.26	0.37	-0.37	-0.22	-0.37
chrXV	673085	673144	+	-0.27	-0.34	-0.33	-0.23	-0.21	-0.26	0.09	0.21
chrV	554065	554124	+	0.24	0.20	0.03	0.14	-0.04	-0.02	-0.02	0.32
chrIII	123284	123343	+	-0.13	-0.24	-0.12	-0.12	-0.24	-0.04	-0.56	-0.29
chrXIV	87132	87176	+	0.28	0.30	0.29	0.39	0.46	0.23	0.14	-0.11
chrI	42546	42599	+	-0.13	0.01	-0.09	-0.06	0.06	0.11	-0.36	0.08
chrIV	1256286	1256333	+	-0.43	-0.30	-0.28	-0.06	-0.07	-0.23	0.03	-0.30
chrXII	169315	169373	+	-0.30	-0.23	-0.15	-0.19	-0.15	-0.26	-0.22	-0.28
chrXV	647585	647644	+	0.16	0.18	0.26	-0.06	0.11	0.07	-0.00	0.08
chrIII	16401	16460	+	-0.26	-0.27	-0.19	-0.34	-0.22	-0.38	-0.35	-0.17
chrII	518606	518662	+	0.11	0.10	0.00	0.08	0.09	0.15	0.10	-0.13
chrV	444594	444653	+	0.17	-0.18	-0.37	0.07	0.01	-0.20	0.16	0.08
chrXIV	69938	69985	+	-0.18	-0.07	-0.23	0.09	0.12	0.02	-0.07	-0.09
chrXII	379155	379214	+	0.20	0.22	-0.45	0.18	0.14	-0.05	0.01	-0.04
chrVI	262397	262455	+	0.08	0.04	-0.69	-0.05	0.01	-0.01	0.61	0.33
chrIV	1260383	1260440	+	0.20	0.10	0.12	0.07	0.13	0.12	-0.06	0.05
chrI	24549	24599	+	-0.66	-0.31	-0.28	-0.40	-0.36	-0.24	-0.80	-0.30
chrXVI	405141	405190	+	1.09	0.99	0.61	0.84	0.81	0.49	0.13	-0.02
chrIV	466817	466865	+	-0.09	-0.02	-0.04	-0.02	-0.02	-0.06	0.40	0.60
chrIX	347429	347488	+	0.57	0.60	0.44	0.46	0.42	0.46	0.57	0.15
chrVI	212995	213054	+	-0.64	-0.65	-0.09	-0.46	-0.54	-0.36	-0.39	-0.05
chrIX	347530	347587	+	-0.01	0.01	-0.34	-0.04	0.03	0.00	-0.31	0.00
chrXVI	544239	544294	+	-0.17	-0.07	0.05	-0.18	-0.24	0.01	-0.08	-0.05
chrIII	277518	277572	+	-0.03	0.14	0.04	0.11	0.15	0.09	0.24	0.09
chrIV	397081	397126	+	0.43	0.35	0.05	0.42	0.46	0.28	0.25	0.23
chrXII	139015	139074	+	0.46	0.38	0.26	0.30	0.35	0.06	0.63	0.37
chrXVI	495436	495495	+	0.02	-0.09	-0.24	-0.29	-0.28	0.09	-0.32	-0.52
chrIV	568891	568938	+	0.72	0.81	0.33	0.89	0.88	0.35	0.17	0.39
chrIII	11401	11460	+	0.13	0.03	0.00	0.05	-0.03	0.07	0.06	1.18
chrIII	25001	25060	+	-0.12	-0.33	0.00	-0.08	-0.22	-0.74	-0.18	-0.24
chrXII	379755	379814	+	0.20	0.15	-0.11	0.19	0.10	-0.20	-0.21	-0.06
chrXVI	475137	475188	+	-0.27	-0.32	0.11	-0.18	-0.25	0.02	-0.42	0.00
chrXII	236187	236236	+	0.12	0.07	-0.04	-0.10	0.15	-0.12	0.06	-0.01
chrII	495406	495465	+	-0.23	-0.42	-0.18	-0.27	-0.27	-0.10	-0.38	-0.17
chrVIII	87956	88015	-	-0.00	-0.03	-0.18	-0.12	-0.07	-0.30	-0.22	-0.19
chrIII	222216	222267	+	0.20	0.25	0.08	0.22	0.17	-0.03	-0.04	-0.43
chrXVI	414241	414285	+	0.00	-0.02	-0.07	0.07	0.10	0.04	-0.22	0.16
chrXVI	502236	502295	+	0.04	-0.06	-0.13	-0.05	-0.04	-0.10	-0.47	-0.40
chrIV	350065	350112	+	0.39	0.31	0.20	0.35	0.30	0.28	0.28	0.28
chrXIII	168551	168610	-	0.48	0.13	0.00	0.01	-0.03	-0.30	0.10	-0.10
chrII	503609	503655	+	-0.23	0.08	-0.06	-0.03	-0.01	-0.04	0.07	0.04
chrI	40746	40801	+	-0.30	-0.24	0.02	-0.10	-0.04	0.05	0.30	0.17
chrXII	373357	373412	+	0.23	-0.09	-0.05	0.05	-0.06	0.00	0.39	0.00
chrVII	26801	26860	+	0.10	0.08	0.05	0.06	0.12	0.01	0.29	0.05
chrXI	519255	519302	+	0.54	0.25	0.16	0.41	0.23	0.26	-0.01	0.34
chrXIV	215560	215612	+	0.03	-0.01	-0.33	0.00	0.12	-0.06	-0.11	-0.18
chrIV	316965	317024	+	0.28	0.25	0.11	-0.02	0.20	-0.10	-0.49	-0.11
chrIII	205015	205074	+	0.01	0.04	0.11	-0.13	-0.06	0.13	-0.05	-0.13
chrVII	6901	6959	+	-0.22	-0.23	-0.28	-0.20	-0.14	-0.30	-0.84	-0.69
chrVI	213807	213854	+	-0.51	-0.33	0.05	-0.14	-0.06	-0.10	0.49	0.33
chrIII	139584	139643	+	0.10	-0.02	0.01	-0.23	-0.01	0.08	-0.24	0.16
chrXVI	441537	441596	+	-0.10	0.18	0.05	0.03	0.06	0.06	0.26	0.10
chrIV	448520	448572	+	-0.11	-0.10	-0.26	-0.13	-0.07	0.01	-0.02	-0.13
chrV	553565	553624	+	-0.28	-0.23	-0.26	-0.31	-0.25	-0.13	-0.27	-0.24
chrII	483906	483965	+	-0.04	0.11	0.19	0.16	-0.01	0.02	-0.18	-0.42
chrX	393485	393531	+	-0.15	0.04	-0.14	-0.07	0.10	-0.11	-0.62	-0.33
chrIV	313265	313324	+	0.07	0.02	0.02	0.08	0.11	0.14	-0.08	0.00
chrIII	301819	301864	+	-0.14	0.07	0.00	-0.15	-0.07	-0.09	0.34	0.44
chrXII	164315	164374	+	-0.28	-0.33	-0.12	-0.17	-0.34	-0.22	-0.40	-0.17
chrIII	221515	221574	+	0.20	0.26	-0.08	0.10	0.21	-0.28	-0.06	-0.23
chrVI	257001	257051	+	-0.01	0.19	0.08	-0.01	0.08	0.20	0.54	0.93
chrIV	442013	442072	+	-0.07	0.09	-0.03	-0.21	-0.34	0.01	-0.06	-0.15
chrXV	656885	656938	+	-0.06	-0.09	0.18	0.02	-0.05	0.34	-0.36	0.42
chrXVI	528737	528796	+	0.25	0.14	0.25	0.13	0.02	0.15	0.42	0.47
chrXVI	539546	539596	+	0.04	-0.12	0.46	-0.10	-0.07	-0.27	-0.07	-0.21
chrIV	1230881	1230938	+	-0.49	-0.13	-0.29	-0.29	-0.20	-0.21	-0.56	-0.19
chrIV	337865	337924	+	0.19	0.15	0.08	0.26	0.36	0.08	-0.14	-0.16
chrXVI	544844	544896	+	-0.40	-0.40	-0.03	-0.18	-0.24	-0.10	-0.20	-0.17
chrX	383679	383738	+	0.16	0.06	0.51	-0.19	-0.32	0.36	-0.21	-0.23
chrIX	366737	366787	+	0.10	0.25	0.22	0.35	0.27	0.20	-0.34	0.17
chrXVI	522237	522296	+	-0.44	-0.20	-0.53	-0.19	-0.32	-0.06	-0.01	0.17
chrIV	391068	391127	+	0.11	-0.04	0.19	0.14	-0.02	0.21	0.48	0.32
chrXII	146724	146773	+	0.26	0.19	0.13	0.14	0.10	0.08	-0.02	-0.16
chrIV	1230281	1230340	+	-0.32	-0.21	-0.20	-0.39	-0.33	-0.18	-0.47	-0.18
chrVI	211099	211154	+	-0.09	-0.03	-0.11	-0.03	-0.07	-0.07	0.14	-0.23
chrIII	27401	27460	+	-0.42	-0.14	-0.12	-0.45	-0.48	-0.30	-0.09	-0.13
chrIV	330165	330221	+	-0.12	-0.09	-0.26	-0.22	-0.28	-0.16	-0.01	-0.15
chrXII	386463	386511	+	0.49	0.37	0.66	0.11	0.07	0.64	0.98	1.10
chrII	488806	488865	+	0.55	0.35	0.73	0.16	0.28	0.53	1.09	1.02
chrIV	323865	323924	+	0.61	0.38	-0.13	0.45	0.39	-0.21	-0.35	-0.24
chrIII	63905	63952	+	-0.38	-0.14	-0.05	-0.06	-0.14	-0.01	-0.23	-0.43
chrXIV	104139	104187	+	-0.53	-0.62	-0.25	-0.55	-0.70	-0.09	-0.05	-0.22
chrXI	495751	495801	+	0.08	0.01	0.03	0.10	0.07	-0.21	-0.14	-0.07
chrXI	520351	520395	+	0.34	0.52	0.19	0.47	0.52	0.39	0.47	0.69
chrXVI	677138	677193	+	0.18	0.13	0.39	0.04	0.04	0.30	0.16	0.01
chrX	392781	392830	+	-0.15	-0.07	-0.04	-0.03	-0.01	-0.02	-0.31	-0.02
chrIV	1238181	1238240	+	0.94	0.95	0.57	0.72	0.73	0.60	1.05	0.61
chrIX	363229	363288	+	0.14	0.13	-0.04	0.13	0.12	0.11	-0.20	-0.26
chrIV	1232881	1232940	+	-0.25	-0.20	0.00	-0.16	-0.10	-0.26	-0.33	-0.05
chrXVI	534241	534294	+	-0.09	0.04	-0.06	0.09	0.04	-0.12	0.01	-0.17
chrXVI	455239	455291	+	-0.25	-0.28	-0.29	-0.35	-0.47	-0.18	0.01	0.03
chrXIV	212259	212318	+	-0.29	-0.11	-0.17	-0.06	0.07	-0.26	-0.14	-0.18
chrXVI	424839	424885	+	0.39	0.29	0.86	0.27	0.23	0.24	0.71	0.32
chrXII	247478	247537	+	-0.06	-0.07	-0.28	-0.22	-0.27	-0.03	-0.13	-0.06
chrIII	18204	18250	+	-0.03	-0.11	-0.16	-0.03	-0.01	-0.23	-0.32	-0.41
chrVI	187395	187454	+	-0.39	-0.13	-0.43	-0.23	-0.10	-0.35	-0.18	-0.10
chrVI	200595	200654	+	-0.17	-0.36	-0.40	-0.23	-0.20	-0.07	-0.19	-0.23
chrVI	54097	54149	+	0.43	0.40	0.21	0.34	0.45	0.36	0.37	0.43
chrVI	231903	231948	+	0.72	0.59	0.58	0.65	0.66	0.00	0.34	0.00
chrXVI	543737	543796	+	0.19	0.11	-0.01	0.04	0.05	-0.14	0.34	-0.09
chrIX	368338	368382	+	-0.12	0.20	0.12	0.01	0.14	0.10	0.05	0.15
chrIII	298414	298463	+	-0.11	-0.06	0.28	-0.21	-0.20	0.26	-0.02	0.11
chrX	393879	393938	+	-0.13	0.14	0.04	-0.03	-0.07	0.06	-0.56	-0.47
chrIV	319865	319924	+	0.13	0.08	0.03	0.07	0.03	-0.10	-0.30	-0.15
chrIII	12821	12880	+	0.07	0.00	-0.67	-0.10	-0.07	-0.13	-0.22	-0.23
chrIII	299614	299673	+	0.45	0.26	0.00	0.14	0.02	0.31	0.42	0.08
chrIV	477516	477570	+	0.27	0.39	0.28	0.27	0.14	0.03	0.54	0.15
chrVI	199695	199754	+	0.27	0.19	0.04	0.23	0.12	0.10	-0.17	0.43
chrIII	27504	27555	+	-0.00	-0.10	-0.14	-0.08	-0.23	-0.04	-0.09	-0.03
chrIV	312565	312624	+	-0.12	-0.22	-0.04	-0.24	-0.23	0.09	-0.15	-0.20
chrIII	116985	117043	+	0.54	0.38	0.00	0.34	0.34	0.00	0.44	0.27
chrIV	1224681	1224736	+	-0.29	-0.14	-0.07	-0.27	-0.49	-0.09	-0.32	-0.15
chrIV	315365	315420	+	0.26	0.07	0.54	0.17	0.10	0.27	0.03	-0.00
chrXVI	416337	416396	+	0.39	0.40	0.11	0.43	0.39	0.05	-0.02	0.25
chrXVI	448739	448787	+	-0.27	-0.04	0.39	-0.31	-0.26	0.10	1.06	1.10
chrVII	77418	77462	+	0.16	0.30	0.19	0.23	0.27	0.09	0.30	0.12
chrVI	63499	63550	+	-0.15	-0.07	0.11	-0.04	-0.03	0.01	0.03	-0.02
chrIV	462713	462765	+	0.40	0.12	0.69	0.33	0.23	0.21	0.31	0.90
chrXVI	482936	482981	+	-0.10	0.01	-0.20	-0.08	-0.06	-0.08	-0.06	-0.06
chrIII	207815	207873	+	0.01	0.02	0.56	-0.03	-0.09	0.04	0.12	-0.03
chrXV	641985	642036	+	-0.46	-0.17	-0.04	-0.27	-0.13	-0.16	-0.44	-0.38
chrIV	1246484	1246535	+	-0.14	0.11	-0.03	-0.02	0.09	0.18	-0.01	0.12
chrXV	629188	629240	+	-0.25	0.10	-0.07	0.06	0.07	0.14	0.18	0.27
chrXII	384357	384412	+	-0.30	-0.20	-0.35	-0.09	-0.20	-0.20	-0.65	-0.44
chrXV	662285	662344	+	0.02	-0.02	0.07	-0.01	-0.10	0.07	-0.25	-0.07
chrXVI	554237	554295	+	-0.23	-0.12	-0.01	-0.16	-0.10	0.01	-0.39	-0.36
chrIV	398568	398627	+	-0.07	0.01	0.12	0.05	0.07	-0.03	0.03	-0.12
chrIII	64902	64960	+	-0.03	-0.05	0.05	-0.05	0.02	-0.08	0.13	-0.25
chrV	277532	277582	+	0.43	0.26	0.00	0.32	0.29	0.16	0.29	0.18
chrXVI	406339	406392	+	0.16	0.12	-0.19	0.24	0.17	-0.30	-0.90	-0.71
chrXII	142216	142273	+	0.02	0.05	-0.04	0.19	0.14	0.00	-0.24	0.00
chrXII	169015	169074	+	-0.11	-0.05	0.02	-0.08	-0.17	0.04	-0.38	-0.31
chrIII	269814	269866	+	-1.72	-1.32	-0.63	-1.15	-1.43	-0.71	0.86	1.36
chrVI	73093	73152	+	-0.06	0.06	0.21	-0.08	0.03	0.02	0.18	0.09
chrII	496306	496365	+	0.30	0.14	0.11	0.19	0.11	0.28	0.08	0.09
chrXVI	557637	557696	+	-0.22	-0.20	-0.22	-0.03	-0.00	-0.38	-0.24	0.00
chrXVI	410837	410893	+	0.01	0.03	0.14	-0.01	-0.26	-0.00	0.22	0.13
chrIV	407068	407127	+	-0.30	-0.22	-0.10	-0.27	-0.29	-0.15	-0.12	-0.21
chrIII	39112	39159	+	0.35	0.28	0.14	0.18	0.22	0.18	-0.18	0.03
chrIX	357931	357981	+	0.25	0.28	0.08	0.16	0.21	0.18	0.19	-0.01
chrXVI	561037	561096	+	0.68	0.51	0.40	0.41	0.39	0.32	0.59	0.46
chrX	389579	389638	+	0.02	-0.02	0.00	0.03	0.06	-0.04	0.01	-0.15
chrII	499806	499865	+	0.06	-0.11	0.00	-0.02	-0.01	-0.12	0.31	-0.04
chrXII	159322	159366	+	0.02	0.03	0.01	-0.00	-0.10	-0.15	0.09	-0.17
chrXVI	6436	6490	-	-0.07	0.28	0.22	0.44	0.38	0.03	-1.04	-0.61
chrIV	397573	397627	+	0.25	0.14	-1.00	0.15	0.07	0.10	0.06	-0.11
chrIV	1241881	1241934	+	0.16	0.10	-0.05	0.23	0.17	-0.10	0.25	0.16
chrVI	186296	186351	+	-0.07	-0.14	1.03	-0.14	-0.05	-0.06	0.27	-0.54
chrXIV	182859	182918	+	-0.33	-0.13	-0.10	-0.37	-0.37	-0.19	-0.73	-0.66
chrIV	479816	479869	+	0.20	0.02	-0.33	0.30	0.09	0.39	0.73	0.21
chrV	283630	283679	+	0.28	0.33	0.07	0.33	0.32	0.24	0.17	-0.22
chrXIV	111435	111489	+	-0.52	-0.68	-0.10	-0.49	-0.56	-0.17	0.70	1.07
chrXVI	450437	450496	+	-0.11	-0.04	0.26	0.01	-0.03	0.06	0.76	0.63
chrIII	51710	51760	+	-0.24	-0.23	0.11	-0.06	-0.16	0.24	0.01	0.26
chrIV	442313	442363	+	0.14	0.02	0.00	0.11	-0.03	0.09	-0.02	-0.14
chrXV	587387	587444	+	-0.16	-0.13	-0.35	-0.18	-0.05	-0.19	0.15	0.18
chrIV	1234281	1234340	+	-0.42	-0.32	-0.20	-0.27	-0.20	-0.15	-0.04	-0.08
chrV	565265	565309	+	0.31	0.34	0.28	0.21	0.18	0.44	0.41	0.24
chrXIV	180359	180418	+	-0.10	-0.17	0.00	-0.16	-0.15	-0.34	0.01	-0.14
chrV	570065	570121	+	-0.03	0.13	0.13	0.05	0.16	0.68	-0.44	-0.41
chrIV	397768	397827	+	0.14	0.03	-0.29	0.10	0.01	-0.11	0.29	0.04
chrIII	51502	51547	+	-0.33	-0.31	0.28	-0.17	-0.24	-0.05	0.13	0.32
chrVI	222304	222351	+	-0.04	-0.01	0.04	0.04	-0.02	0.03	0.15	-0.11
chrVII	72302	72361	+	-0.34	-0.21	-0.10	-0.29	-0.17	-0.20	-0.44	-0.52
chrXVI	432243	432290	+	-0.21	-0.69	-0.33	-0.47	-0.61	-0.20	-0.88	-0.51
chrXV	661485	661544	+	-0.45	-0.51	-0.06	-0.31	-0.32	-0.07	-0.37	-0.22
chrXVI	532937	532989	+	0.14	0.41	0.13	0.28	0.33	-0.10	0.29	-0.32
chrIII	132484	132542	+	-0.50	-0.47	-0.31	-0.32	-0.26	-0.12	-0.29	0.17
chrIII	33001	33047	+	0.27	0.32	-0.20	0.31	0.36	-0.10	-0.16	-0.17
chrXIV	76832	76889	+	-0.41	-0.34	-0.35	-0.18	-0.20	-0.08	-0.87	-0.65
chrIX	370035	370088	+	0.30	0.10	-0.06	0.06	-0.14	0.20	-0.20	-0.09
chrX	391579	391626	+	-0.33	-0.70	-0.16	-0.40	-0.59	-0.14	-0.46	-0.38
chrIV	364068	364119	+	-0.17	0.13	0.10	-0.01	0.06	0.00	-0.53	-0.06
chrX	383279	383323	+	0.33	0.23	0.38	0.31	0.24	0.60	0.68	0.12
chrIV	480914	480963	+	0.32	0.36	0.13	0.27	0.46	0.21	-0.02	0.12
chrVI	202702	202749	+	0.06	0.09	0.05	0.01	0.06	-0.09	-0.06	-0.03
chrII	474210	474265	+	0.35	0.21	0.27	0.31	0.01	0.13	0.15	0.18
chrIV	461015	461068	+	-0.06	-0.08	0.00	-0.02	0.01	-0.06	-0.07	-0.25
chrXII	361059	361110	+	0.10	0.10	-0.17	0.11	0.10	-0.05	0.26	-0.32
chrX	396080	396130	+	0.01	-0.00	1.19	-0.02	0.01	0.22	0.35	0.17
chrII	488608	488665	+	0.26	0.19	0.00	0.26	0.13	1.10	-0.05	0.26
chrXI	521751	521810	+	-0.21	0.06	0.11	-0.03	-0.23	-0.17	-0.11	-0.02
chrVII	931405	931461	-	-0.05	-0.28	-0.20	-0.33	-0.40	-0.24	-0.66	-0.76
chrXII	374970	375014	+	-0.10	0.05	0.36	0.43	0.40	0.12	1.59	1.84
chrXVI	511636	511695	+	0.20	0.14	-0.88	0.27	0.09	-0.53	-0.38	0.00
chrXVI	715141	715191	+	0.02	-0.09	0.04	0.00	0.09	0.17	0.01	-0.31
chrIII	5906	5952	+	-0.09	-0.01	0.15	-0.36	-0.23	-0.06	0.36	0.13
chrXIV	72530	72589	+	-0.02	0.12	-0.08	0.02	0.03	0.21	0.10	0.06
chrVI	241495	241554	+	-0.47	-0.36	-0.17	-0.33	-0.42	0.03	-0.14	-0.17
chrXV	620485	620544	+	-0.17	-0.03	-0.04	0.09	0.01	0.07	0.15	0.10
chrIII	140984	141043	+	0.19	-0.04	-0.18	-0.01	-0.16	-0.20	0.03	0.11
chrIII	233415	233474	+	-0.27	-0.21	-0.20	-0.25	-0.13	-0.42	-0.53	-0.56
chrI	36445	36502	+	0.11	0.04	0.09	-0.04	-0.00	-0.03	0.11	0.13
chrXIV	180161	180213	+	-0.63	-0.39	-0.01	-0.24	-0.23	-0.05	-0.29	-0.41
chrVI	240198	240247	+	-0.11	-0.01	0.30	-0.01	0.02	0.36	-0.18	-0.38
chrI	15645	15704	+	0.23	0.31	0.48	0.23	0.23	0.54	1.17	0.62
chrXIV	103730	103789	+	-0.08	-0.11	-0.07	-0.03	-0.05	-0.33	-0.20	0.05
chrVII	1701	1760	+	0.21	0.93	0.00	0.71	0.90	0.35	0.19	0.97
chrIV	1260288	1260337	+	0.16	0.18	0.19	0.05	0.20	0.12	0.09	0.20
chrIII	298515	298571	+	0.02	-0.15	1.59	0.02	0.03	0.40	0.27	0.30
chrII	471506	471565	+	-0.16	-0.05	-0.10	-0.19	-0.13	-0.11	-0.10	-0.26
chrIX	360429	360488	+	-0.12	-0.14	-0.21	-0.11	-0.10	-0.27	-0.52	-0.25
chrXII	213678	213737	+	0.19	0.13	0.07	-0.07	-0.10	0.04	0.34	0.09
chrVI	255005	255052	+	0.35	0.23	0.55	0.18	0.05	0.57	0.22	0.28
chrIV	341565	341621	+	0.40	0.22	0.12	0.23	0.16	0.16	-0.37	-0.27
chrVI	74293	74352	+	-0.29	-0.30	-0.20	-0.12	-0.21	-0.18	-0.34	-0.19
chrIV	468218	468272	+	-0.13	0.03	-0.06	0.04	0.08	-0.28	-0.09	0.01
chrXVI	519044	519088	+	-0.22	-0.24	-0.16	-0.16	-0.16	-0.18	0.17	0.03
chrXII	169915	169974	+	0.19	0.07	0.07	0.09	0.14	-0.08	-0.19	0.59
chrIV	371170	371225	+	-0.16	-0.12	0.17	0.06	0.03	0.28	-0.04	-0.32
chrII	490007	490055	+	-0.07	-0.05	0.13	-0.24	-0.27	0.13	-0.22	-0.10
chrIV	1254384	1254440	+	0.12	0.12	0.10	0.08	0.05	0.14	0.18	-0.01
chrXII	145917	145968	+	0.07	0.14	0.17	0.22	0.18	-0.05	-0.00	-0.12
chrVII	58605	58649	+	0.01	0.02	0.09	0.24	0.34	0.03	0.43	0.20
chrXVI	685937	685996	+	0.09	-0.18	0.00	-0.02	-0.09	-0.06	-0.52	-0.34
chrXVI	520838	520896	+	0.47	0.21	1.65	0.54	0.38	1.07	3.20	2.08
chrV	271529	271581	+	-0.57	-0.45	-0.79	-0.65	-0.48	-0.81	-0.93	-0.24
chrXII	370569	370613	+	0.16	-0.12	-0.19	0.00	-0.35	-0.00	0.25	0.13
chrXII	379655	379714	+	-0.06	-0.19	-0.40	0.03	0.03	-0.30	-0.37	-0.38
chrXVI	479937	479981	+	-0.21	-0.30	-0.63	-0.27	-0.28	-0.14	-0.15	-0.27
chrXII	238978	239037	+	0.03	-0.21	-0.30	-0.05	-0.12	-0.27	-0.14	-0.20
chrXV	647685	647744	+	-0.05	-0.24	-0.20	-0.22	-0.20	-0.34	-0.46	-0.21
chrXII	161515	161574	+	0.24	0.14	0.04	-0.03	-0.03	0.04	-0.40	-0.17
chrIII	146884	146943	+	0.11	0.20	0.11	0.00	0.01	0.20	0.33	0.32
chrIII	266116	266171	+	-0.14	-0.13	-0.17	-0.09	-0.03	-0.10	0.26	0.42
chrXVI	421737	421796	+	0.06	-0.00	0.00	-0.19	-0.12	0.00	-0.08	-0.07
chrIV	342371	342424	+	0.21	0.16	-0.20	0.24	0.22	-0.15	-0.14	-0.35
chrII	505506	505565	+	0.36	0.27	0.71	0.37	0.18	0.87	1.08	1.09
chrVII	59802	59861	+	0.13	0.18	-0.05	0.09	-0.09	0.23	0.55	0.21
chrIV	320665	320724	+	0.44	0.34	0.00	0.31	0.28	0.67	0.65	0.58
chrXVI	493836	493895	+	0.12	0.05	-0.01	0.04	0.06	-0.14	-0.08	0.04
chrIV	1232381	1232440	+	-0.36	-0.16	-0.26	-0.10	-0.09	-0.09	-0.09	-0.00
chrXV	586195	586241	+	-0.23	-0.11	0.06	-0.13	-0.20	-0.24	-0.15	-0.14
chrVI	256605	256651	+	-0.17	0.01	0.40	0.06	0.18	0.32	0.40	1.37
chrXII	389269	389313	+	-0.19	-0.14	0.04	-0.26	-0.26	0.23	0.08	0.28
chrIII	7303	7359	+	0.09	-0.01	0.12	0.12	-0.00	0.13	0.54	0.42
chrXIV	209464	209516	+	-0.02	0.02	-0.16	0.04	0.08	0.17	0.02	0.26
chrI	49249	49293	+	0.04	-0.05	0.27	0.04	0.04	0.17	0.10	-0.07
chrIV	451913	451972	+	-0.10	-0.05	-0.80	-0.09	0.00	-0.12	0.30	0.26
chrIV	442913	442972	+	-0.35	-0.43	-0.44	-0.31	-0.36	-0.63	-0.93	-0.89
chrVII	20901	20960	+	0.13	0.20	0.40	0.13	0.08	0.30	0.13	0.37
chrIV	326873	326924	+	0.11	0.13	-0.02	0.14	0.05	-0.04	0.16	0.01
chrIV	1249389	1249435	+	-0.47	-0.32	0.07	-0.32	-0.26	-0.24	-0.14	0.12
chrIII	211616	211674	+	0.08	0.13	-0.12	0.01	-0.07	-0.11	-0.02	-0.08
chrVI	240495	240547	+	-0.18	-0.22	0.27	-0.38	-0.18	-0.03	-0.32	-0.62
chrXIV	207159	207203	+	0.12	-0.06	0.34	-0.01	0.08	0.05	0.00	-0.04
chrIX	354332	354388	+	-0.05	-0.18	-0.35	-0.10	-0.11	-0.18	-0.18	-0.16
chrIV	440113	440172	+	0.06	-0.26	-0.28	-0.06	0.05	-0.27	-0.20	-0.22
chrXII	158818	158871	+	0.02	0.07	-0.09	0.17	0.19	-0.09	-0.13	0.11
chrIII	40614	40658	+	-0.17	-0.08	-0.01	-0.21	-0.19	-0.23	-0.26	-0.32
chrXI	509654	509700	+	0.17	0.15	0.07	0.20	0.17	0.09	0.15	0.18
chrII	481306	481365	+	0.39	0.26	0.19	0.41	0.27	0.28	-0.04	0.05
chrVII	10801	10860	+	0.29	0.09	0.18	0.17	0.08	0.17	-0.06	0.09
chrXVI	521237	521296	+	-0.11	-0.27	-0.04	-0.14	-0.17	-0.26	0.13	-0.10
chrXVI	446137	446196	+	-0.99	-0.51	-0.11	-0.76	-0.77	-0.26	0.14	0.44
chrIX	342630	342687	+	-0.12	-0.11	-0.44	-0.11	-0.06	-0.04	-0.32	-0.27
chrVII	74406	74460	+	-0.36	-0.36	-0.56	-0.36	-0.45	-0.41	-0.49	-0.23
chrIX	373029	373088	+	0.39	0.27	0.16	0.08	0.12	-0.05	0.33	0.46
chrIV	391268	391327	+	0.65	0.37	0.00	0.34	0.43	0.25	0.72	0.48
chrXII	239886	239935	+	-0.39	-0.16	-0.40	-0.03	-0.07	-0.10	-0.47	-0.04
chrXIV	113130	113189	+	-0.61	-0.59	-0.35	-0.66	-0.68	-0.43	0.67	0.91
chrXV	666285	666344	+	-0.30	-0.44	0.06	-0.27	-0.18	0.01	0.13	-0.33
chrVII	53101	53145	+	-0.49	-0.25	-0.04	-0.32	-0.20	-0.22	-0.34	-0.23
chrXI	525662	525708	+	-0.22	0.04	-0.07	-0.04	0.05	0.12	0.09	0.05
chrV	304430	304479	+	0.16	0.14	-0.17	0.21	0.17	0.11	0.50	0.42
chrV	551165	551224	+	0.42	0.33	0.35	0.33	0.42	0.17	0.00	0.21
chrXI	536051	536103	+	-0.21	-0.43	-0.50	-0.18	-0.16	-0.27	-0.65	-0.69
chrV	270729	270773	+	-0.08	-0.14	-0.20	0.00	-0.02	0.11	-0.29	-0.14
chrIII	296614	296673	+	0.17	0.25	0.28	0.03	0.17	0.33	0.32	0.09
chrVII	46801	46860	+	-0.14	-0.18	-0.36	-0.20	-0.11	-0.20	0.05	-0.19
chrVI	187100	187147	+	-0.25	-0.47	-0.55	-0.16	-0.13	-0.18	-0.42	-0.25
chrII	483219	483263	+	0.33	0.15	0.00	0.32	0.27	-0.00	-0.21	-0.14
chrIV	340565	340624	+	1.41	1.32	0.00	1.29	1.26	1.31	0.61	-0.05
chrI	12347	12391	+	-0.62	-0.39	-0.23	-0.44	-0.36	-0.35	-0.36	-0.32
chrXV	589685	589744	+	0.37	0.37	0.35	0.28	0.17	0.40	0.70	0.22
chrIII	20404	20458	+	-0.07	-0.09	-0.42	-0.15	-0.09	-0.44	-0.36	-0.52
chrIV	478817	478868	+	-0.04	-0.03	-0.11	-0.04	-0.17	-0.23	-0.23	-0.25
chrIV	645502	645559	+	0.31	0.08	-0.12	0.20	0.28	0.09	0.03	0.07
chrXVI	709545	709594	+	-0.33	-0.10	0.03	-0.12	-0.06	0.06	0.13	-0.19
chrIII	284614	284673	+	0.10	0.15	0.01	-0.13	-0.03	0.13	-0.00	-0.03
chrXVI	456437	456496	+	-0.23	-0.36	-0.13	-0.26	-0.38	-0.10	-0.34	-0.20
chrIII	123689	123738	+	0.54	0.47	0.37	0.56	0.46	0.50	0.12	0.06
chrXVI	486636	486695	+	-0.02	-0.19	-0.09	-0.09	-0.08	-0.15	-0.07	-0.17
chrV	541365	541424	+	0.08	0.02	0.22	0.09	0.06	0.29	-0.20	-0.12
chrXVI	538337	538396	+	0.36	0.42	0.35	0.22	0.35	0.35	0.51	0.32
chrVII	15804	15860	+	-0.26	-0.33	1.01	-0.34	-0.23	0.48	-0.37	-0.32
chrVI	71193	71252	+	-0.13	-0.17	-0.22	-0.09	-0.07	-0.02	0.12	-0.05
chrXIV	179059	179108	+	0.21	0.10	0.00	0.12	0.18	0.25	0.09	0.21
chrX	475133	475192	+	-0.27	-0.23	0.01	-0.17	-0.11	0.13	0.14	-0.12
chrIV	357165	357224	+	-0.34	-0.72	-0.39	-0.25	-0.68	-0.19	-0.47	-0.40
chrXVI	564246	564292	+	-0.45	-0.05	-0.22	-0.22	-0.07	-0.43	-0.39	-0.11
chrVI	239395	239454	+	-0.17	-0.09	-0.03	-0.15	-0.06	-0.28	-0.36	-0.25
chrXII	131930	131974	+	0.29	0.27	0.23	0.23	0.37	0.05	0.19	0.12
chrXVI	488241	488295	+	0.14	0.11	1.17	0.11	0.12	0.04	0.13	-0.07
chrIII	123984	124043	+	-0.58	-0.82	-0.72	-0.59	-0.82	-0.74	-0.80	-0.51
chrIV	329065	329124	+	0.05	0.01	-0.22	0.00	0.07	-0.22	-0.07	0.05
chrVI	230996	231055	+	0.01	-0.20	-0.46	-0.28	-0.19	-0.09	-0.25	-0.13
chrVI	64895	64951	+	0.79	0.81	0.22	0.69	0.66	0.48	0.15	-0.14
chrIII	73305	73360	+	-0.30	-0.38	0.04	-0.39	-0.42	-0.21	0.94	1.34
chrIV	1225281	1225340	+	-0.41	-0.03	0.00	-0.21	-0.10	0.08	-0.29	-0.08
chrIV	1245981	1246029	+	0.47	0.37	0.00	0.35	0.38	0.22	-0.07	-0.43
chrI	26047	26097	+	-0.31	-0.04	0.55	0.01	0.19	0.41	1.20	0.01
chrVI	55897	55941	+	-0.08	-0.05	-0.01	-0.12	-0.20	-0.02	-0.19	-0.13
chrXVI	536737	536796	+	0.09	0.05	0.12	0.35	0.23	0.42	-0.18	-0.26
chrIII	255314	255373	+	0.18	0.20	0.13	-0.10	0.02	-0.01	0.22	0.17
chrIII	298814	298873	+	-0.33	-0.23	-0.04	-0.54	-0.48	-0.08	-0.48	-0.46
chrXI	660713	660772	-	-0.23	-0.04	-0.02	-0.18	0.01	0.16	0.09	-0.05
chrI	31245	31304	+	-0.24	-0.16	0.31	-0.32	-0.16	-0.02	0.37	0.19
chrI	18443	18502	+	0.02	0.02	0.01	-0.24	-0.17	-0.08	0.23	0.07
chrVIII	87456	87514	-	0.39	0.35	0.09	0.27	0.31	0.10	0.30	0.35
chrV	532765	532824	+	-0.30	-0.23	-0.29	-0.08	-0.17	-0.28	-0.47	-0.18
chrIII	74601	74660	+	0.34	0.09	-0.10	0.12	0.04	0.15	0.01	0.36
chrII	506206	506265	+	-0.32	-0.26	-0.19	-0.29	-0.18	-0.15	-0.30	-0.12
chrXII	231378	231437	+	0.34	0.13	0.02	0.14	0.07	0.00	-0.05	0.00
chrI	17043	17102	+	0.25	0.16	0.22	0.18	0.24	0.26	0.35	0.87
chrXVI	420137	420196	+	0.17	0.24	-0.01	0.01	-0.05	0.05	0.21	-0.15
chrXII	230889	230933	+	0.21	-0.09	-0.05	0.09	0.08	0.20	-0.02	0.30
chrXII	387155	387214	+	-0.47	-0.60	-0.18	-0.35	-0.43	-0.10	0.16	0.44
chrXI	510461	510510	+	0.22	0.15	0.56	0.18	0.04	0.47	1.11	0.78
chrXVI	422639	422694	+	-0.08	-0.22	0.21	0.10	-0.04	0.23	-0.12	0.14
chrIII	6902	6951	+	-0.76	-0.59	-0.33	-0.48	-0.29	-0.20	-0.43	0.09
chrIV	323465	323524	+	0.71	0.72	0.03	0.60	0.66	0.02	-0.71	-0.58
chrV	289434	289488	+	-0.33	-0.14	-0.16	-0.30	-0.31	-0.21	-0.22	-0.23
chrIX	362232	362276	+	0.16	0.17	-0.10	0.22	0.31	0.27	0.39	0.17
chrXIV	80334	80384	+	-0.55	-0.67	-0.47	-0.48	-0.39	-0.34	-0.88	-0.59
chrXII	370461	370514	+	0.50	0.22	0.24	0.46	0.19	0.46	0.35	0.57
chrII	513410	513459	+	-0.24	-0.02	0.04	-0.15	-0.17	-0.04	0.08	-0.10
chrII	509210	509265	+	0.05	-0.21	0.00	-0.01	0.01	0.16	-0.05	-0.02
chrVIII	529698	529757	-	-0.03	-0.12	-0.23	-0.12	-0.10	-0.27	-0.25	-0.13
chrXVI	433048	433096	+	0.32	0.17	0.65	0.34	0.27	0.28	-0.51	-0.54
chrIX	369134	369188	+	-0.10	-0.10	-0.09	-0.01	0.08	-0.01	-0.21	-0.14
chrXVI	553043	553095	+	0.11	-0.11	-0.27	0.17	0.09	-0.01	-0.14	-0.01
chrXII	231278	231337	+	0.36	0.21	0.18	-0.06	-0.17	0.33	0.36	0.70
chrXII	213080	213135	+	0.03	0.06	0.03	-0.18	-0.01	0.14	-0.23	0.03
chrXVI	446540	446596	+	-0.59	-0.25	-0.03	-0.37	-0.31	-0.08	0.22	0.81
chrIII	47706	47756	+	0.31	0.33	0.36	0.19	0.22	0.26	0.19	0.14
chrIV	391168	391227	+	0.56	0.46	0.35	0.33	0.40	0.30	0.85	0.85
chrIV	466022	466070	+	0.06	-0.05	-0.13	-0.07	-0.20	-0.04	0.06	-0.06
chrXIV	116330	116374	+	-0.19	-0.09	0.12	-0.10	-0.18	-0.03	-0.10	0.03
chrXVI	676237	676295	+	0.12	0.01	0.23	-0.03	0.01	0.12	-0.23	-0.05
chrXVI	697437	697492	+	-0.29	-0.63	0.59	-0.42	-0.58	-0.14	-0.13	-0.01
chrV	553265	553324	+	0.52	0.41	-0.89	0.05	0.12	-0.95	0.31	-0.01
chrIX	336629	336688	+	0.85	0.65	0.44	0.58	0.56	0.29	0.41	0.29
chrI	45347	45391	+	-0.70	-0.29	-0.18	-0.34	-0.43	-0.25	-0.42	0.09
chrXII	385655	385714	+	-0.03	-0.19	-0.12	-0.23	-0.33	0.02	0.05	0.22
chrVII	89103	89162	+	0.03	0.08	-0.03	0.06	0.07	0.02	-0.00	-0.30
chrXII	235378	235437	+	0.21	0.23	0.04	0.16	0.10	0.04	0.19	0.27
chrVII	60407	60460	+	0.50	0.43	0.59	0.27	0.40	0.24	0.81	0.32
chrXII	366955	367014	+	-0.12	-0.08	-0.40	-0.03	-0.27	-0.34	-0.02	0.11
chrXIII	374495	374554	+	0.39	0.41	0.11	0.23	0.17	0.00	0.65	0.39
chrXII	391358	391414	+	-0.10	-0.18	0.06	-0.06	-0.17	0.19	-0.03	0.01
chrV	297034	297088	+	0.05	0.05	-0.01	0.16	0.12	0.20	0.60	0.81
chrXVI	707936	707995	+	0.03	0.02	-0.03	0.05	0.12	0.06	0.02	-0.07
chrIII	132684	132739	+	-0.26	-0.18	-0.45	-0.16	-0.22	-0.43	-0.16	0.03
chrIV	381571	381616	+	-0.70	-0.78	-0.39	-0.54	-0.62	-0.16	-0.60	-0.51
chrIV	454922	454968	+	0.52	0.46	-0.01	0.37	0.34	0.36	0.15	0.47
chrIV	454721	454770	+	-0.29	-0.17	0.10	0.00	-0.08	-0.04	-0.20	0.18
chrV	305130	305184	+	0.13	-0.10	0.00	0.08	-0.01	-0.45	0.19	0.24
chrVI	181395	181454	+	0.07	0.13	-0.09	-0.12	-0.07	-0.24	0.09	0.21
chrIV	1227481	1227540	+	-0.18	-0.04	0.18	-0.34	0.02	0.18	0.09	0.12
chrIV	1253589	1253637	+	-0.12	-0.11	-0.04	-0.08	0.03	-0.00	0.33	0.20
chrXII	221378	221437	+	-0.06	-0.34	-0.35	-0.08	-0.14	-0.36	0.09	0.09
chrV	443810	443869	-	0.04	-0.07	-0.22	-0.16	-0.39	-0.36	0.14	-0.05
chrVI	232595	232654	+	-0.32	-0.10	-0.12	-0.09	-0.08	-0.03	-0.27	-0.21
chrII	488711	488760	+	0.77	0.50	0.23	0.29	0.20	0.11	0.06	0.12
chrVII	15403	15454	+	-0.06	0.01	0.49	-0.03	-0.01	0.47	-0.41	-0.01
chrX	363879	363938	+	0.08	-0.04	-0.57	0.11	-0.04	-0.05	0.18	0.07
chrVII	35601	35660	+	-0.13	-0.15	-0.06	-0.12	-0.07	0.06	-0.13	0.08
chrXVI	516936	516995	+	-0.40	-0.30	-0.49	-0.33	-0.28	-0.19	-0.18	-0.49
chrXVI	548437	548491	+	0.21	0.04	0.08	0.09	-0.04	0.09	0.06	0.01
chrXII	386355	386414	+	0.93	0.77	0.79	0.81	0.46	0.92	1.77	1.63
chrIV	350265	350324	+	0.31	0.21	-0.08	0.22	0.21	0.27	0.04	0.27
chrV	536965	537024	+	-0.44	-0.24	-0.30	-0.40	-0.35	-0.13	-0.33	-0.20
chrII	487406	487465	+	-0.24	-0.36	-0.29	-0.33	-0.29	-0.33	-0.29	-0.31
chrXVI	552837	552896	+	-0.01	-0.04	-0.10	-0.01	0.02	-0.04	-0.19	0.07
chrXVI	531337	531396	+	0.09	0.18	-0.07	0.06	0.22	-0.08	-0.25	-0.00
chrXV	627598	627642	+	-0.09	-0.09	0.05	-0.06	-0.03	-0.17	-0.27	-0.01
chrIX	339631	339681	+	0.09	0.08	-0.11	-0.05	0.06	-0.15	-0.23	-0.20
chrXVI	690738	690796	+	-0.09	-0.23	0.07	-0.17	-0.09	-0.05	-0.35	-0.01
chrXVI	692637	692696	+	0.35	0.20	0.21	0.38	0.14	0.34	0.32	0.32
chrV	294632	294677	+	0.25	0.18	0.26	0.21	0.18	0.15	0.22	0.25
chrIII	223215	223259	+	0.70	0.71	0.21	0.60	0.59	0.52	0.43	0.35
chrXII	148015	148072	+	0.01	-0.16	-0.08	0.07	0.01	-0.23	-0.47	-0.56
chrIII	120586	120630	+	0.43	0.15	0.12	0.67	0.31	0.00	0.30	0.00
chrV	293529	293588	+	-0.04	0.08	-0.04	0.05	0.07	-0.07	0.14	-0.02
chrXVI	682837	682896	+	0.07	0.01	0.40	0.18	0.05	0.07	0.42	0.31
chrVI	77993	78052	+	-1.64	-1.14	0.00	-0.95	0.65	0.00	-0.14	0.00
chrX	363379	363438	+	-0.15	-0.19	0.00	-0.06	-0.07	-0.21	0.10	-0.08
chrX	370479	370538	+	-0.01	-0.08	0.00	-0.03	-0.01	0.00	-0.14	-0.25
chrVI	219796	219854	+	-0.07	-0.19	-0.05	-0.00	-0.13	-0.29	-0.09	-0.33
chrXVI	498239	498294	+	0.28	0.26	-0.04	0.23	0.23	0.91	-0.06	-0.18
chrIII	149584	149643	+	0.27	0.12	-0.01	0.01	-0.10	-0.28	0.15	0.07
chrIII	280414	280473	+	0.36	0.22	-0.00	0.26	0.31	0.66	0.18	0.20
chrIII	205915	205974	+	0.39	0.07	-0.15	-0.40	-0.19	0.26	-0.62	-0.63
chrI	14351	14404	+	0.16	0.13	0.17	0.07	0.14	0.11	0.10	0.03
chrX	355979	356038	+	-0.02	-0.07	0.00	-0.10	-0.10	-0.00	0.42	0.04
chrIII	208515	208574	+	-0.42	-0.23	0.03	0.01	0.06	-0.20	-0.48	-0.11
chrII	490116	490160	+	-0.01	-0.25	0.16	-0.09	-0.08	0.09	-0.33	-0.15
chrXI	508051	508110	+	-0.08	-0.25	0.26	-0.01	-0.14	-0.22	-0.28	-0.37
chrXV	678585	678644	+	1.34	1.07	0.52	0.85	0.82	0.53	0.06	-0.12
chrIX	343429	343473	+	-0.19	-0.22	0.12	-0.12	-0.18	-0.29	-0.33	-0.34
chrVII	64705	64755	+	0.12	-0.02	0.10	-0.05	0.10	0.02	-0.20	0.02
[truncated: 592,883 more chars]
