# Supplementary material for: The Eukaryotic Mismatch Recognition Complexes Track with the Replisome during DNA Synthesis
Source: PLoS Genet. 2015 Dec 18;11(12):e1005719. doi: 10.1371/journal.pgen.1005719 (PMC4684283; doi:10.1371/journal.pgen.1005719)
Supplement: S1 Data — The data corresponding to each figure are in this compressed file. (ZIP) [file pgen.1005719.s009.zip › Files for Haye and Gammie 2015/Fig_S4_middle.egr]

# Genome_version = S_cerevisiae_Jul_2007									1	I
# score0 = Sept29_252073510023_2_1 || 2_Msh2_MYC t=0 Sept29									2	II
# score1 = Sept29_252073510023_2_2 || 2_Msh2_MYC t=90 Sept29									3	III
# score2 = Sept29_252073510023_2_3 || 2_Msh2_MYC t=100 Sept29									4	IV
# score3 = Sept29_252073510023_2_4 || 2_Msh2_MYC t=110 Sept29									5	V
# score4 = Sept29_252073510023_1_1 || 2_Msh2_MYC t=120 Sept29									6	VI
# score5 = Sept29_252073510023_1_2 || 2_Msh2_MYC t=130 Sept29									7	VII
# score6 = Sept29_252073510023_1_3 || 2_Msh2_MYC t=140 Sept29									8	VIII
# score7 = Sept29_252073510022_2_1 || 2_Pol2_HA t=0 Sept29									9	IX
# score8 = Sept29_252073510022_2_2 || 2_Pol2_HA t=90 Sept29									10	X
# score9 = Sept29_252073510022_2_3 || 2_Pol2_HA t=100 Sept29									11	XI
# score10 = Sept29_252073510022_2_4 || 2_Pol2_HA t=110 Sept29									12	XII
# score11 = Sept29_252073510022_1_1 || 2_Pol2_HA t=120 Sept29									13	XIII
# score12 = Sept29_252073510022_1_2 || 2_Pol2_HA t=130 Sept29									14	XIV
# score13 = Sept29_252073510022_1_3 || 2_Pol2_HA t=140 Sept29									15	XV
# score14 = Sept29_252073510022_1_4 || 2_Mcm4_HA t=0 Sept29									16	XVI
# score15 = Sept29_252073510023_1_4 || 2_Mcm4_MYC t=0 Sept29
chrIII	147594	147643	.	0.01	0.32	0.09	0.26	0.09	-0.09	-0.06	0.14	0.11	-0.09	-0.58	-0.63	-0.12	-0.38	0.06	-0.06
chrIII	227615	227674	.	0.07	0.09	-0.07	0.37	0.06	0.19	0.15	0.05	-0.03	0.02	0.63	0.49	0.2	-0.08	0.08	-0.34
chrII	492806	492865	.	-0.1	-0.38	-0.28	-0.12	-0.04	-0.12	-0.09	-0.09	-0.26	-0.29	-0.02	0.36	0.19	-0.24	-0.07	-0.15
chrXIV	212160	212216	.	-0.78	0.2	0.17	-0.27	0.03	-0.23	-0.32	-0.37	0.24	0.09	-0.31	-1.06	-0.8	-0.51	-0.75	0.02
chrV	301430	301484	.	-0.46	0.96	1.11	0.66	0.47	0.36	0.26	-0.4	1.03	1.2	0.91	0.3	0.19	-0.49	0.11	-0.58
chrI	19843	19902	.	-0.04	-0.25	-0.26	-0.21	-0.2	-0.45	-0.33	0.04	-0.26	-0.27	-0.59	-0.58	-0.32	0.02	-0.07	0.13
chrI	32354	32400	.	-0.47	-0.76	-0.36	-0.66	-0.85	-0.12	-0.42	-0.31	-0.13	-0.02	0.1	0.21	0.27	0.1	0.2	-0.22
chrXIV	188261	188306	.	-0.05	-0.8	-0.47	-0.73	-0.9	-0.47	-0.3	-0.18	-0.23	-0.16	-0.33	-0.64	-0.5	-0.15	-0.22	-0.14
chrIII	263418	263472	.	-0.23	-0.01	-0.22	-0.27	-0.17	-0.04	-0.09	-0.22	0.04	-0.05	-0.19	-0.52	-0.48	-0.38	-0.37	-0.24
chrIV	349665	349724	.	-0.27	-0.1	-0.18	-0.08	-0.12	-0.35	-0.17	-0.24	-0.11	-0.19	-0.63	-0.66	-0.13	-0.28	0.16	0.04
chrXV	662798	662843	.	-0.07	-0.07	-0.11	-0.32	-0.58	0.13	-0.09	0	0.02	-0.09	-0.18	-0.35	-0.28	-0.08	-0.02	-0.03
chrIX	365329	365388	.	0	-0.19	-0.25	-0.07	-0.19	-0.18	0.06	0	-0.07	-0.29	-0.04	0.47	0.21	-0.23	0.01	-0.13
chrI	15745	15804	.	-0.06	0.04	0.06	0.1	0	-0.19	-0.15	-0.03	-0.02	-0.15	-0.54	-0.41	-0.32	0.29	0.11	0.24
chrXII	355557	355614	.	-0.78	-0.11	-0.1	0.14	0.14	-0.23	0.04	-0.74	0.05	-0.01	-0.4	-0.35	0.2	-0.63	0.2	-0.15
chrXVI	458248	458294	.	0.09	0.12	0.28	0.07	0.32	0.35	0.17	0.17	0.1	-0.01	-0.11	0.21	0.13	-0.04	0.05	0.21
chrII	479106	479165	.	0.94	1.02	1	0.98	0.87	0.68	0.78	1.05	1.25	1.11	0.99	0.67	0.42	0.63	0.46	0.61
chrI	51450	51494	.	-0.29	-0.53	-0.54	-0.57	-0.55	-0.1	-0.17	-0.18	-0.13	0.03	-0.12	-0.44	-0.33	-0.1	0.17	0.14
chrIII	216615	216674	.	-0.21	0.02	-0.17	-0.34	-0.08	0.13	0.05	-0.32	-0.07	-0.27	-0.25	0.17	0.08	-0.19	0.04	-0.25
chrXV	620889	620943	.	-0.24	0.12	0.01	-0.36	-0.12	0.28	0.19	-0.02	0.08	0.05	-0.08	-0.24	-0.26	-0.02	-0.13	0.14
chrII	511406	511458	.	-0.27	-0.07	-0.12	0.04	-0.07	-0.54	-0.23	-0.14	-0.01	-0.11	-0.59	-0.6	-0.49	-0.22	0.05	0
chrII	478517	478567	.	0.78	0.94	1.29	0.66	0.6	1.46	0.91	0.76	1.14	1.29	1.27	0.77	0.57	0.65	0.64	0.01
chrX	376186	376231	.	-0.16	-0.16	-0.23	0.23	0.25	-0.18	-0.2	-0.35	-0.21	0.2	1.1	0.55	0.15	-0.12	-0.22	-0.3
chrXV	606385	606444	.	0.92	0.49	0.42	0.58	0.17	0.02	-0.09	0.42	0.16	-0.2	-0.59	-0.59	-0.55	-0.22	-0.27	-0.16
chrV	295531	295582	.	0.03	0.27	0.27	0.19	0.46	0.34	0.27	0.25	0.19	0.12	0.08	0.27	0.27	0.39	0.07	0.17
chrVII	59402	59461	.	-0.29	-0.26	-0.35	-0.24	-0.15	-0.59	-0.26	-0.26	-0.17	-0.24	-0.28	-0.12	-0.07	-0.34	-0.02	-0.14
chrXVI	708536	708592	.	-0.47	-0.16	-0.28	-0.36	-0.12	-0.23	-0.12	-0.28	-0.08	-0.07	-0.29	-0.6	-0.47	-0.21	-0.17	-0.04
chrX	370279	370338	.	-0.32	0.01	-0.01	0.35	0.24	0.22	0.25	-0.21	-0.03	-0.01	0.58	0.8	0.51	-0.45	0.33	-0.07
chrIII	277714	277773	.	-0.01	0	0.12	0.33	0.14	-0.11	-0.07	0.02	0.16	-0.04	-0.35	-0.23	-0.14	-0.06	0.08	0.24
chrXVI	708136	708195	.	-0.3	0.05	-0.1	-0.01	0.04	-0.15	-0.07	-0.06	0.07	-0.07	-0.53	-0.56	-0.34	-0.24	-0.02	-0.03
chrI	16843	16902	.	-0.03	-0.02	-0.07	0.15	-0.08	-0.39	-0.34	-0.14	-0.11	-0.23	-0.38	-0.33	-0.16	1.29	0.29	0.01
chrXII	131824	131874	.	-0.19	-0.07	-0.25	-0.19	-0.16	0.13	0.15	-0.28	-0.02	-0.19	-0.05	0.36	0.24	-0.32	0.03	-0.16
chrV	538777	538822	.	-0.35	0.07	-0.06	-0.45	-0.01	0.09	0.01	-0.18	-0.01	-0.21	-0.3	-0.52	-0.4	-0.04	-0.14	0
chrIV	447421	447472	.	-0.24	0.15	0.1	-0.19	0.01	0.2	0.12	-0.11	-0.1	0.01	-0.17	0.3	0.4	-0.28	0.22	0
chrII	504206	504263	.	0.25	0.03	-0.06	-0.09	-0.13	-0.11	-0.08	0.14	-0.14	-0.19	-0.54	-0.56	-0.21	-0.07	-0.04	-0.08
chrIII	20101	20160	.	-0.44	0.47	0.53	0.4	0.37	0.16	0.24	-0.19	0.35	0.34	-0.11	-0.1	0.12	0.05	0.47	0.21
chrV	537265	537311	.	-0.37	0.03	-0.1	-0.21	0.01	-0.08	0.03	-0.03	0.01	-0.04	-0.26	-0.53	-0.28	-0.18	-0.22	0.21
chrVII	538406	538458	.	0.76	0.53	0.57	0.03	0.58	0.6	0.54	0.97	0.4	0.41	0.6	0.61	0.44	0.85	0.47	0.99
chrXVI	525237	525296	.	0.03	-0.14	-0.09	-0.64	0.19	0.26	0.15	0.01	0.39	0.59	0.78	0.26	0.43	1.3	0.25	-0.32
chrV	567565	567622	.	0.54	-0.18	-0.29	-0.09	-0.13	-0.12	-0.1	0.54	-0.16	0	0.37	0.3	0.13	0.61	-0.22	0.17
chrXII	381355	381411	.	-0.48	-0.03	-0.05	-0.23	0.23	0.28	0.29	-0.18	-0.1	-0.08	0.56	0.82	0.43	-0.24	0.03	0
chrIII	209616	209672	.	-0.17	0.18	0.34	0.1	-0.07	0.34	0.24	0.03	0.25	0.13	-0.1	-0.21	0.08	0	0.34	-0.14
chrIV	335267	335315	.	-0.46	-0.86	-0.66	-0.74	-0.63	0.02	-0.19	-0.46	-0.26	-0.31	0.58	0.44	0.08	-0.15	-0.23	-0.29
chrXV	616592	616644	.	0.01	0.07	-0.01	0.19	0.18	-0.08	-0.03	0.1	0.06	-0.16	-0.31	-0.29	-0.19	-0.13	-0.29	0.07
chrXII	160815	160868	.	-0.17	0.01	-0.05	0	0.05	0.21	0.1	0.06	0.03	-0.06	0.53	0.61	0.25	-0.17	0.01	-0.08
chrIII	115184	115243	.	0.22	-0.01	-0.01	0.35	0.24	0.11	0	0.04	-0.11	-0.12	0.42	0.75	0.38	-0.15	0.16	-0.01
chrII	514106	514165	.	0.22	-0.28	-0.29	0.03	-0.3	-0.69	-0.51	-0.04	-0.23	-0.37	-0.67	-0.72	-0.62	-0.32	-0.3	-0.21
chrXV	650185	650240	.	-0.14	0.24	0.27	0.2	0.34	0.15	0.09	-0.07	0.26	0.09	-0.06	-0.19	-0.16	-0.1	0.07	-0.1
chrIII	80104	80158	.	-0.81	0.15	0.06	0.06	0.22	-0.03	-0.04	-0.52	0.16	0.21	0.99	0.81	0.25	-0.45	-0.17	-0.14
chrXII	247678	247737	.	0.5	-0.13	-0.32	-0.36	-0.2	0	-0.05	0.6	-0.23	-0.29	-0.42	-0.21	0.08	0.36	-0.02	0.22
chrV	534069	534124	.	-0.23	0.06	0.04	-0.13	0.1	-0.2	-0.08	0.16	0	-0.08	-0.45	-0.68	-0.52	-0.06	-0.41	0.22
chrXII	372456	372504	.	-0.51	-0.78	-0.49	-0.43	-0.6	-0.07	-0.18	-0.25	-0.13	0.84	1.52	0.54	0.12	-0.02	-0.17	-0.23
chrIII	124584	124643	.	0.29	0.28	0.14	0.49	0.47	0.26	0.18	0.16	0.14	-0.04	-0.05	0.46	0.36	-0.16	0.01	0
chrXII	227278	227337	.	-0.11	-0.25	-0.33	0.16	0.1	-0.14	-0.21	-0.46	-0.44	-0.14	1.03	0.65	0.1	-0.38	-0.1	-0.01
chrIV	439513	439572	.	0.34	0.12	0	0.31	0.19	-0.01	0.04	0.13	-0.15	-0.07	0.59	0.55	0.01	-0.61	-0.29	-0.28
chrXV	600283	600342	.	1.11	0.38	0.54	0.47	0.66	0.03	0.05	0.71	0.2	0.06	0.4	0.34	0.15	0.76	0.14	0.72
chrXIV	90130	90189	.	0.04	0.16	0.2	0.2	0.38	0.38	0.38	-0.16	-0.08	0.31	0.95	0.78	0.44	0.24	0	-0.25
chrXV	611085	611143	.	-0.38	0.01	-0.2	-0.15	-0.14	-0.45	-0.25	-0.26	-0.27	-0.34	-0.7	-0.67	-0.53	-0.39	-0.22	-0.16
chrXVI	535637	535696	.	0.07	0.58	0.58	0.36	0.48	0.33	0.28	0.33	0.19	0.26	-0.13	-0.32	-0.21	-0.15	0.18	0.15
chrXVI	695348	695392	.	0.66	0.88	0.8	0.39	0.42	0.74	0.56	0.35	0.39	0.65	1.62	1.63	1.36	1.32	1.27	-0.4
chrVI	50691	50749	.	-0.68	-0.02	-0.21	-0.48	-0.1	-0.05	-0.08	-0.38	-0.09	-0.09	-0.3	-0.61	-0.46	-0.28	-0.52	0.19
chrI	14746	14803	.	0.12	0.1	-0.04	0.01	-0.1	-0.38	-0.24	0.09	0.03	-0.11	-0.42	-0.61	-0.52	-0.01	-0.38	-0.2
chrXIV	95935	95988	.	0.01	0.21	0.09	0.05	0.27	0.2	0.17	0.03	0.06	-0.07	0.08	0.47	0.43	-0.15	0.16	0.02
chrXI	659945	659992	.	-0.51	-0.19	-0.23	-0.53	-0.27	-0.07	-0.29	-0.38	0.03	0.02	-0.1	-0.6	-0.69	0.48	-0.45	0.26
chrI	28344	28403	.	-0.1	-0.09	-0.08	0.15	0.05	-0.17	-0.05	-0.13	-0.07	-0.11	-0.47	-0.05	-0.06	-0.28	-0.07	-0.13
chrXVI	562240	562293	.	-0.23	-0.23	-0.22	-0.1	0.32	0.07	0.04	0	0.02	0.33	1.01	0.81	0.45	0.05	0.12	0.07
chrIV	1523244	1523289	.	0.11	-0.58	0.02	-0.39	-0.28	0.07	0.05	0.01	0.06	0.13	0.69	0.57	0.38	0.81	0.26	0.39
chrIII	126189	126241	.	0.3	0.24	0.21	0.42	0.26	0.13	0.02	0.1	0.1	0.01	0.14	0.49	0.33	-0.17	0.05	-0.11
chrIX	317689	317734	.	0.27	0.02	0.49	0.1	-0.02	0.86	0.45	0.3	0.59	0.69	0.78	0.25	0.26	0.35	0.43	-0.03
chrXII	140716	140773	.	-0.16	-0.11	-0.1	0.25	0.08	-0.19	-0.08	-0.29	-0.18	0.21	0.83	0.6	0.18	-0.12	0.14	-0.14
chrXVI	710537	710593	.	-0.26	-0.07	-0.05	-0.02	-0.01	-0.2	-0.14	-0.01	-0.05	-0.15	-0.59	-0.69	-0.47	-0.27	-0.39	0.07
chrXII	214578	214637	.	0.24	-0.02	-0.1	0.09	-0.14	-0.19	-0.05	-0.07	-0.02	-0.21	-0.51	-0.31	0.23	-0.16	0.05	-0.18
chrV	569066	569119	.	-0.08	-0.38	-0.38	-0.43	-0.28	0.11	-0.11	0.04	-0.28	0.15	0.94	0.65	0.21	0.84	-0.23	0.02
chrXIII	184838	184882	.	1.08	0.59	0.94	0.17	0.41	0.69	0.26	0.95	0.38	0.32	0.63	0.21	0.04	0.61	-0.01	0.4
chrIV	358365	358424	.	0.6	0.69	0.64	0.9	0.24	0.08	0.08	0.45	0.43	0.36	-0.29	-0.46	-0.68	-0.1	-0.62	-0.19
chrVI	219599	219653	.	-0.31	-0.28	-0.13	-0.03	-0.13	-0.08	0	-0.4	-0.2	-0.02	-0.07	0.01	-0.09	-0.22	0.01	-0.16
chrIII	286714	286773	.	-0.27	0.17	-0.12	-0.38	-0.18	-0.22	-0.23	-0.23	-0.13	-0.23	-0.69	-0.82	-0.91	-0.26	-0.7	-0.18
chrXVI	500536	500595	.	0.07	0.08	0.1	0.12	0.11	0.25	0.24	0.05	-0.16	-0.09	-0.33	-0.1	0.1	-0.16	0.1	0.09
chrIII	20206	20255	.	-0.71	0.32	0.39	0.24	0.39	0.01	0.06	-0.29	0.37	0.24	-0.31	-0.32	0.08	-0.23	0.36	0.06
chrXV	612386	612444	.	0.03	0.09	0.07	0.29	-0.02	-0.18	-0.12	0.19	0.14	-0.11	-0.32	-0.37	-0.3	-0.26	-0.23	-0.06
chrXV	591792	591843	.	-0.21	-0.14	-0.08	0.05	-0.15	-0.23	-0.2	-0.08	-0.14	-0.09	-0.69	-0.52	-0.51	-0.21	-0.23	0.13
chrIII	79713	79757	.	-0.6	-0.22	-0.13	-0.27	-0.45	0.18	-0.12	-0.37	0.08	0.2	1.02	0.62	0.05	-0.24	-0.11	-0.27
chrXI	497751	497810	.	-0.06	-0.03	0.08	0.23	0.19	-0.23	-0.07	-0.06	0.19	-0.15	-0.41	-0.4	-0.36	-0.04	0.1	0.19
chrIII	207115	207166	.	-0.04	-0.08	-0.12	-0.3	-0.17	0.21	0.06	-0.07	-0.17	-0.18	-0.39	-0.48	-0.21	-0.12	0.18	0
chrIII	50501	50553	.	0.23	0.05	0.03	-0.32	-0.43	-0.13	-0.15	-0.11	0.04	-0.23	-0.13	0.09	-0.09	-0.76	-0.24	-1.05
chrXVI	491436	491495	.	-0.02	0.2	0.17	0.14	0.19	-0.06	0.01	0.07	0.21	0.04	-0.41	-0.57	-0.53	-0.25	-0.39	-0.06
chrXV	673686	673743	.	0.36	0.22	0.13	0.13	-0.18	-0.08	0.03	0.2	0	-0.05	-0.46	-0.47	-0.35	-0.07	0.01	-0.15
chrXV	590586	590643	.	-0.05	0.1	0.04	0.04	0.11	-0.13	0.02	-0.02	0.04	-0.04	-0.21	-0.44	-0.47	-0.1	-0.14	0.27
chrXIV	99234	99289	.	0.66	0.66	0.8	0.05	0.57	0.47	0.47	0.9	0.43	0.35	0.5	0.51	0.38	0.84	0.45	0.99
chrXVI	545737	545796	.	0.01	-0.02	-0.06	0.13	0.01	-0.2	-0.1	0.1	0.14	0.05	-0.17	0.04	0.2	0.35	0.32	0.2
chrXII	383555	383614	.	-0.21	-0.21	-0.18	0.02	0.09	-0.11	-0.04	-0.23	-0.17	-0.22	-0.11	0.62	0.39	-0.36	0.21	0.08
chrIV	391768	391827	.	-0.06	-0.28	-0.14	-0.29	-0.41	-0.01	-0.07	-0.14	-0.08	-0.14	-0.31	-0.38	-0.12	-0.14	0.07	-0.06
chrIX	351030	351088	.	-0.16	-0.18	-0.07	0.24	0.34	0.24	0.2	-0.13	0.01	-0.13	0.39	1.03	0.64	-0.19	0.47	-0.3
chrIII	245414	245473	.	-0.28	-0.19	-0.21	0.06	0.04	-0.38	-0.14	-0.2	-0.09	-0.11	-0.67	-0.59	-0.5	-0.34	-0.15	0.08
chrXII	380355	380414	.	-0.51	-0.22	-0.38	-0.28	0.17	0.11	0.07	-0.38	-0.3	-0.21	0.66	0.72	0.2	-0.49	-0.14	-0.14
chrX	368881	368937	.	-0.2	-0.09	-0.05	0.26	0.33	0.14	0.14	-0.33	0.09	-0.09	0.18	0.55	0.36	-0.25	0.18	-0.06
chrIII	91804	91850	.	-0.04	0.32	0.11	-0.35	-0.18	0.09	0.2	-0.04	0.3	0.06	-0.08	-0.57	-0.24	-0.22	-0.04	-0.09
chrXVI	494440	494494	.	-0.63	-0.02	-0.18	-0.19	0.12	-0.08	0.01	-0.2	0.03	-0.17	-0.43	-0.54	-0.22	-0.34	-0.11	-0.06
chrVIII	536991	537043	.	-0.11	-0.05	-0.12	0.16	-0.08	-0.33	-0.25	-0.01	0.05	-0.13	-0.41	-0.41	-0.28	0.32	0.04	0.16
chrIII	254514	254568	.	-0.34	-0.17	-0.25	-0.49	-0.35	-0.17	-0.37	-0.33	-0.26	-0.11	-0.58	-0.74	-0.79	-0.29	-0.71	-0.03
chrIII	135084	135143	.	0.05	-0.21	-0.27	0.08	0.2	-0.07	-0.03	-0.06	-0.26	-0.06	0.57	0.6	0.29	-0.17	-0.06	0.03
chrXII	241578	241637	.	-0.09	-0.27	-0.38	-0.08	-0.01	-0.26	-0.2	-0.27	-0.19	-0.47	-0.19	0.33	0.12	-0.47	-0.27	-0.37
chrXVI	499936	499995	.	-0.15	0.1	-0.01	0.23	-0.1	0.08	0.1	-0.12	0.08	-0.04	-0.41	0.03	0.09	-0.2	0.29	0.06
chrIV	438213	438272	.	0.1	-0.28	-0.28	0.11	0.21	-0.2	-0.1	0.01	-0.32	0.1	0.83	0.59	-0.03	-0.21	-0.35	-0.17
chrIII	222820	222874	.	-0.63	-0.19	-0.1	-0.17	-0.18	0.57	0.25	-0.46	-0.02	0.24	1.16	0.7	0.34	-0.26	0.03	-0.33
chrIII	301617	301666	.	0.05	0.32	0.2	0.09	0.3	-0.17	0.08	0.35	0.35	0.2	-0.12	-0.55	-0.33	0.41	0.09	0.54
chrIII	119884	119943	.	-0.12	-0.6	-0.52	-0.71	-0.65	0.1	0.04	-0.12	-0.23	-0.12	0.21	0.34	0.34	-0.34	0.14	-0.31
chrV	544566	544615	.	0.27	-0.02	-0.08	-0.39	-0.51	0	-0.18	0.28	-0.01	-0.02	-0.19	-0.41	-0.29	-0.09	-0.02	-0.12
chrIV	440813	440872	.	0.04	0.02	0.05	0.32	0.47	0.2	0.14	0.08	-0.02	0.01	0.61	0.73	0.32	-0.22	0.02	0.1
chrII	522906	522965	.	-0.25	0.14	0.03	0.1	0.07	-0.25	-0.1	0.13	0.2	0.07	-0.45	-0.43	-0.39	-0.05	-0.31	0.3
chrXII	134215	134274	.	-0.43	-0.05	-0.16	0.08	0.09	-0.12	0.07	-0.24	-0.09	-0.12	0.54	0.53	0.45	-0.46	0.12	-0.18
chrVI	53292	53348	.	0.72	0.91	0.83	0.31	0.48	0.4	0.39	1.1	0.61	0.61	0.4	-0.03	-0.16	0.71	-0.23	0.46
chrXVI	402946	402996	.	-0.59	0.11	0.19	-0.25	0.14	0.08	0.21	-0.26	0.13	0.17	-0.24	-0.25	0.32	-0.2	0.27	0.09
chrIX	349029	349088	.	-0.31	-0.18	-0.34	-0.41	0.08	-0.01	0.08	-0.35	-0.39	-0.34	0.5	0.75	0.28	-0.45	-0.18	-0.3
chrIII	304528	304572	.	0	0.8	0.56	0.33	0.25	0.75	0.59	0.16	0.51	0.62	0.35	-0.04	0.06	0.21	0.36	0.12
chrX	392279	392338	.	-0.05	0.27	0.31	0.08	-0.07	0.23	0.22	0.11	0.24	0.05	-0.38	-0.36	-0.07	-0.11	0.34	-0.07
chrII	474606	474662	.	-0.25	-0.24	-0.32	-0.38	-0.64	0.1	-0.01	-0.22	-0.27	-0.41	-0.57	-0.44	-0.16	-0.42	-0.07	-0.29
chrIV	386477	386524	.	-0.02	0.08	0.15	0.23	0.24	-0.19	-0.06	0.09	0.19	0.37	-0.12	-0.35	-0.22	0.03	-0.11	0.02
chrXVI	529337	529396	.	-0.07	-0.12	-0.2	-0.15	-0.47	-0.21	-0.32	-0.11	-0.21	-0.27	-0.65	-0.74	-0.46	-0.48	-0.18	-0.51
chrII	491506	491565	.	0.12	-0.18	-0.17	-0.33	-0.4	0.61	0.26	0.15	-0.07	0.06	0.6	0.53	0.26	0.2	0.3	0.06
chrIII	225815	225863	.	0.08	-0.72	-0.31	-0.3	-0.53	-0.11	-0.18	0.21	0.23	0.24	1.15	0.52	0.43	0.78	0.17	-0.26
chrI	30045	30104	.	-0.02	0.01	-0.06	0.26	-0.12	-0.04	-0.08	-0.16	-0.12	-0.11	-0.14	0.05	0.01	0.12	0.12	-0.2
chrIV	477013	477072	.	-0.34	-0.16	-0.21	0.13	0.11	-0.05	0.01	-0.35	-0.05	-0.06	0.03	0.46	0.6	-0.15	0.26	-0.03
chrXV	649587	649634	.	-0.29	0.06	0.12	0.11	0.14	-0.12	-0.07	-0.12	-0.07	-0.03	-0.45	-0.44	-0.2	-0.19	-0.16	-0.02
chrIII	272314	272373	.	1.86	0.08	-0.2	-0.07	-0.37	-0.44	-0.25	1.74	0.09	-0.24	-0.5	-0.47	-0.36	1.95	0	1.62
chrIII	150484	150543	.	0.2	0.41	0.35	0.17	0.29	0.05	0.36	0.48	0.23	0.16	0.38	0.19	-0.07	0.82	-0.15	0.39
chrIV	475813	475872	.	-0.03	0.04	0.04	0.27	0.2	-0.02	0.05	-0.26	0.08	-0.07	-0.27	0.43	0.48	-0.27	0.17	-0.02
chrXVI	489436	489495	.	-0.39	-0.02	0.1	-0.12	-0.02	0.29	0.13	-0.17	-0.09	0.02	-0.34	-0.42	-0.45	-0.27	-0.03	0.09
chrV	567765	567810	.	0.36	-0.82	-0.54	-0.64	-0.9	-0.1	-0.23	0.26	-0.22	-0.12	0.6	0.18	-0.07	0.26	-0.32	-0.21
chrX	356579	356638	.	-0.52	-0.48	-0.42	-0.67	-0.79	-0.07	-0.04	-0.38	-0.31	-0.25	-0.29	-0.52	-0.08	-0.15	0.16	0.05
chrV	533665	533724	.	-0.09	-0.11	-0.09	-0.39	-0.2	-0.03	-0.1	-0.01	-0.08	-0.04	-0.34	-0.49	-0.46	-0.08	-0.32	0.01
chrII	470008	470061	.	-0.37	-0.03	-0.09	-0.21	0.09	0.08	0.3	0.04	0.21	0.18	-0.02	-0.23	0.14	0.18	0.24	0.31
chrVI	50391	50441	.	-0.12	-0.1	0.02	-0.04	0.02	-0.07	-0.02	-0.18	0.13	0.06	-0.18	-0.52	-0.51	-0.04	-0.44	0.26
chrIV	1224481	1224540	.	0.05	0.17	0.09	0.04	-0.16	-0.36	-0.32	-0.28	-0.16	-0.31	-0.5	-0.69	-0.68	-0.36	-0.35	-0.22
chrXVI	451837	451896	.	0.72	0.59	0.63	0.68	0.38	0.44	0.37	0.72	0.5	0.32	-0.08	0.05	0.09	0.52	0.13	0.33
chrIV	473813	473872	.	-0.34	0.03	0.07	0.21	0.17	-0.05	-0.05	-0.39	0.1	-0.02	-0.16	0.11	0.34	-0.56	0.13	-0.34
chrXV	670585	670644	.	0.19	-0.16	-0.28	-0.12	-0.32	-0.65	-0.43	-0.09	-0.26	-0.35	-0.72	-0.84	-0.78	-0.57	-0.34	-0.65
chrXII	249679	249723	.	-0.6	-0.28	-0.34	-0.68	-0.17	-0.27	-0.09	-0.38	-0.18	-0.19	-0.34	-0.77	0.11	0	-0.01	-0.02
chrIII	49911	49958	.	0.44	-0.04	0.09	-0.16	-0.4	0.24	0.1	0.4	0.2	0.05	0.36	0.73	0.38	0.2	0.12	-0.07
chrVII	22504	22559	.	0.08	0.17	0.04	-0.34	-0.09	0.09	0.05	0.12	-0.1	-0.26	-0.19	-0.25	-0.2	-0.15	-0.24	-0.08
chrII	497706	497765	.	-0.4	-0.29	-0.31	-0.2	-0.21	0.04	-0.21	-0.16	-0.22	-0.31	-0.58	0.07	0.15	-0.24	0.01	-0.05
chrXVI	546537	546596	.	-0.12	-0.25	-0.35	-0.05	-0.24	-0.41	-0.29	0.05	-0.12	-0.14	-0.41	-0.23	-0.13	-0.14	0.07	0.01
chrV	443417	443476	.	1.16	0.83	1.29	0.75	1	0.51	0.41	0.94	0.62	0.5	1.42	0.88	0.52	1.15	0.37	1.01
chrXIV	101430	101489	.	0.79	0.34	0.31	0.48	0.23	-0.06	-0.09	0.46	0.13	0.03	-0.03	-0.06	-0.1	0.13	-0.07	0.1
chrIII	258414	258464	.	-0.35	0.11	0.02	-0.16	-0.04	-0.22	-0.15	-0.1	-0.11	-0.16	-0.52	-0.62	-0.73	-0.28	-0.7	0.13
chrXVI	456837	456896	.	0.39	0.21	0.07	0.46	0.1	-0.03	-0.12	0.17	-0.26	-0.1	0.9	0.93	0.77	0.28	0.76	-0.11
chrIV	330667	330714	.	0.19	0.36	0.24	0.01	0	0.41	0.21	-0.14	-0.01	0.45	1.25	0.53	-0.06	-0.44	-0.46	-0.8
chrXII	143615	143674	.	-0.4	-0.14	-0.26	-0.01	0.06	-0.1	-0.03	-0.43	-0.28	-0.2	0.45	0.56	0.21	-0.32	0.1	-0.13
chrXI	535664	535710	.	-0.53	-0.21	-0.16	-0.36	-0.72	0.18	-0.16	-0.44	-0.08	-0.25	-0.34	-0.56	-0.47	-0.69	-0.01	-0.43
chrVI	85993	86052	.	0.03	-0.04	0.03	0.18	-0.14	-0.34	-0.31	-0.09	-0.08	-0.21	-0.59	-0.55	-0.65	-0.09	-0.35	0.12
chrIII	246815	246860	.	1	0.64	0.56	0.69	0.13	0.11	0.23	0.38	0.34	0.31	-0.3	-0.44	-0.44	-0.04	-0.21	-0.25
chrXIV	210363	210418	.	-0.52	-0.08	-0.15	-0.41	-0.33	-0.18	-0.32	-0.36	-0.15	-0.29	-0.58	-0.82	-0.9	-0.56	-0.87	-0.18
chrV	285431	285478	.	-0.48	-0.52	-0.53	-0.64	-0.5	0.23	-0.09	-0.45	-0.35	-0.19	0.79	0.46	0.1	-0.17	-0.15	-0.36
chrXII	354855	354914	.	-0.41	0.32	0.37	0.38	0.36	0.25	0.36	-0.26	0.38	0.33	-0.17	-0.03	0.4	-0.24	0.55	0.09
chrIII	29602	29659	.	0.01	0.18	0.09	0.28	0.25	0.1	0.18	-0.06	-0.05	-0.18	-0.01	0.39	0.2	0.02	0	-0.31
chrIV	458616	458671	.	-0.29	-0.06	-0.13	-0.39	0.25	0.29	0.25	-0.31	-0.04	0.08	1.17	0.64	0.28	-0.28	-0.04	-0.2
chrXVI	465837	465896	.	0.36	0.03	0.04	0.08	-0.07	-0.11	0.01	0.28	0	-0.17	-0.46	-0.38	-0.33	-0.05	-0.31	0.1
chrXII	360057	360109	.	-0.7	0.17	0.21	-0.02	0.21	0.43	0.33	-0.4	0.34	0.28	-0.02	0.45	0.55	-0.33	0.32	0.03
chrXV	643092	643144	.	-0.04	-0.08	-0.08	-0.1	-0.23	0	-0.13	0.1	-0.01	0.08	-0.28	-0.43	-0.37	-0.12	-0.2	-0.04
chrIII	210715	210759	.	-0.32	-0.16	0.07	-0.1	-0.26	0.08	0.08	-0.19	0.17	0.15	-0.14	-0.18	0.11	-0.36	0.34	-0.18
chrIII	49403	49457	.	0.42	0.15	0.28	-0.04	-0.22	0.55	0.23	0.43	0.46	0.3	0.64	0.71	0.32	0.32	0.22	-0.01
chrVI	196207	196254	.	0.18	-0.49	-0.55	-0.42	-0.4	0.2	-0.05	0.09	-0.33	0.16	1.33	0.76	0.1	0.05	-0.22	-0.26
chrII	488109	488157	.	-0.3	-0.64	-0.49	-0.49	-0.33	-0.27	-0.15	-0.26	-0.22	0.08	1.06	0.55	0.15	0.22	-0.01	-0.25
chrX	355426	355472	.	1.11	0.92	1.11	0.75	0.86	0.91	1.06	0.7	0.85	1.05	1.72	1.02	0.8	0.93	0.71	0.07
chrXVI	506941	506992	.	0.26	-0.07	-0.21	-0.06	-0.07	-0.01	-0.05	0.26	-0.2	-0.21	0.14	0.41	0.15	0.2	0.18	0.15
chrXVI	567237	567296	.	0.43	-0.25	-0.4	-0.34	-0.07	-0.06	-0.09	0.21	-0.29	-0.28	0.53	0.43	0.13	-0.15	-0.11	-0.3
chrXVI	691042	691094	.	-0.42	-0.06	-0.17	-0.38	0.15	0.12	0.24	-0.05	0.06	-0.07	-0.09	0.18	0.2	-0.14	0.04	0.09
chrIX	377029	377087	.	-0.22	0.15	0.02	0.12	-0.06	-0.02	0.17	-0.04	-0.04	-0.05	-0.4	-0.64	-0.31	-0.37	0.09	0.04
chrVI	261396	261455	.	0.24	0.04	-0.02	0.12	0.03	-0.24	-0.12	0.02	-0.02	-0.17	0.06	-0.06	-0.18	-0.18	-0.36	-0.1
chrIII	274519	274573	.	-0.26	-0.2	-0.36	-0.67	-0.34	-0.01	-0.17	-0.3	-0.4	-0.26	-0.33	-0.45	-0.26	-0.04	0.06	-0.03
chrVII	19514	19559	.	-0.08	-0.12	-0.12	0.07	0.08	-0.17	-0.06	-0.26	-0.15	-0.21	0.01	0.15	0.08	-0.02	-0.12	0.02
chrXIV	115133	115189	.	-0.34	0.12	0.07	-0.07	-0.01	-0.15	-0.06	-0.01	0.11	0.16	-0.22	-0.43	-0.36	-0.11	-0.13	0.08
chrIII	261316	261361	.	-0.55	-0.2	-0.23	-0.39	-0.12	0.29	0.18	-0.22	0.01	0.03	-0.02	-0.35	-0.39	-0.19	-0.26	-0.04
chrXV	593789	593844	.	0.05	-0.06	-0.23	-0.4	-0.32	-0.02	-0.02	0.2	0	-0.07	-0.23	-0.53	-0.47	0.11	-0.21	0.04
chrIV	441613	441658	.	-0.53	-0.47	-0.61	-0.68	-0.45	0.23	-0.11	-0.44	-0.39	-0.3	0.79	0.56	0.2	-0.41	-0.01	-0.21
chrIII	5501	5560	.	0.23	-0.09	-0.24	-0.1	-0.17	-0.41	-0.41	0.21	-0.07	-0.21	-0.55	-0.82	-0.93	0.75	-0.88	0.43
chrXIV	214062	214114	.	-0.39	0.28	0.29	0.41	0.07	-0.3	-0.28	-0.28	0.18	0.05	-0.34	-0.55	-0.7	-0.44	-0.62	-0.12
chrIX	338931	338977	.	-0.07	0.03	-0.01	0.13	0.34	0.12	0.15	-0.04	-0.08	0.31	1.18	0.76	0.24	-0.41	-0.21	-0.24
chrV	304933	304989	.	-0.34	0.22	0.07	-0.01	0.03	0.49	0.35	-0.03	0.32	0.19	-0.08	-0.13	0.04	0.48	0.27	0.17
chrIII	290914	290973	.	0.11	0.08	-0.13	0.12	-0.16	-0.52	-0.43	0	-0.03	-0.18	-0.61	-0.77	-0.81	0.39	-0.85	0.17
chrIII	210615	210674	.	-0.28	0.04	0.07	-0.02	-0.02	-0.04	-0.02	-0.28	0.2	0.11	-0.04	-0.38	0.04	-0.06	0.14	-0.09
chrVI	232095	232154	.	-0.37	0.08	0.1	0.05	0.19	-0.15	-0.04	-0.14	0.17	0.02	-0.31	-0.51	-0.45	-0.13	-0.39	0.07
chrVI	258796	258852	.	-0.26	-0.02	-0.05	-0.02	-0.02	-0.12	-0.04	-0.25	-0.12	-0.19	-0.43	-0.29	-0.2	0.15	0.03	0.2
chrVII	48102	48160	.	-0.32	-0.12	-0.05	0.11	-0.04	-0.28	-0.25	-0.14	-0.03	-0.08	-0.58	-0.54	-0.49	-0.37	-0.06	0.07
chrIII	61110	61158	.	0.04	-0.01	-0.15	-0.41	-0.03	0.22	0.21	-0.01	-0.05	-0.06	-0.24	0.28	0.39	-0.08	0.21	-0.07
chrIII	34101	34160	.	-0.17	0.21	0.03	0.42	0.45	0.23	0.25	-0.28	-0.11	0.2	1.16	0.82	0.28	-0.25	0.13	-0.09
chrI	16546	16601	.	-0.1	0	0	-0.27	-0.04	-0.35	-0.17	-0.07	0	-0.12	-0.46	-0.47	-0.2	0.95	0.01	0.19
chrVI	263603	263652	.	0.62	0.62	0.6	0.41	0.25	0.2	-0.01	0.46	0.33	0.2	-0.2	-0.54	-0.54	-0.14	-0.61	-0.31
chrVII	68503	68561	.	-0.23	-0.13	-0.08	-0.15	-0.36	0.12	-0.04	-0.09	-0.1	-0.16	-0.2	0.1	0.07	-0.07	0.12	-0.01
chrIII	73401	73457	.	1.1	-0.52	-0.52	-0.1	-0.32	-0.21	-0.2	1.43	-0.25	0.8	1.25	0.71	0.06	1.23	-0.08	1.14
chrX	365779	365838	.	-0.36	-0.11	-0.26	-0.25	-0.24	-0.1	-0.03	-0.28	-0.25	-0.31	-0.26	0.16	0.09	-0.32	-0.02	-0.11
chrXV	605285	605344	.	-0.02	0.55	0.49	0.55	0.54	0.23	0.23	-0.06	0.43	0.32	-0.08	-0.16	-0.18	-0.3	0.04	-0.2
chrVI	201195	201254	.	-0.56	-0.59	-0.44	0.12	0.08	-0.26	-0.2	-0.45	-0.3	0.56	1.08	0.73	0.13	-0.01	-0.19	-0.29
chrXII	142515	142570	.	-0.28	-0.17	-0.27	0.29	0.15	0.09	0.08	-0.28	-0.28	-0.09	0.7	0.72	0.27	-0.38	0.1	-0.18
chrXVI	510336	510395	.	0	-0.27	-0.15	0.23	0.01	-0.19	-0.17	-0.03	-0.18	0.04	0.6	0.56	0.23	0.23	-0.07	-0.05
chrVI	56292	56351	.	-0.21	-0.09	-0.2	-0.25	-0.25	-0.14	-0.23	-0.18	-0.03	-0.13	-0.53	-0.76	-0.73	-0.44	-0.7	-0.34
chrXVI	400350	400394	.	-0.54	0.21	0.3	0.06	0.21	0.22	0.34	-0.19	0.09	0.12	-0.17	-0.17	0.33	-0.15	0.44	0.2
chrIV	313569	313624	.	-0.23	-0.16	-0.14	-0.22	-0.32	0.07	0.01	0.02	-0.1	-0.18	-0.24	-0.02	0.32	-0.01	0.23	0.1
chrXVI	566537	566596	.	0.29	-0.09	-0.28	0.18	0.1	0.03	0.01	0.29	-0.15	-0.11	0.73	0.7	0.18	-0.01	-0.04	-0.06
chrI	39149	39200	.	-0.14	0.07	-0.12	-0.29	-0.23	-0.03	0.09	-0.2	0	-0.18	-0.48	-0.24	0	-0.23	0.08	-0.2
chrXII	135716	135774	.	-0.27	-0.2	-0.3	0.07	0.01	-0.14	-0.04	-0.3	-0.24	-0.28	0.4	0.64	0.26	-0.33	0.11	-0.08
chrI	163237	163292	.	0.95	0.51	0.67	0.06	0.65	0.39	0.42	1.09	0.42	0.33	0.58	0.58	0.43	0.98	0.41	1.16
chrXVI	685737	685796	.	-0.03	-0.04	-0.19	0.1	-0.27	-0.28	-0.35	-0.37	-0.53	-0.52	-0.37	-0.03	-0.12	-0.59	-0.09	-0.42
chrIII	13301	13360	.	0	0.18	0.1	0.05	0.04	-0.2	-0.22	-0.28	0.06	-0.06	-0.42	-0.7	-0.62	1.25	-0.2	0.08
chrIV	317765	317824	.	-0.36	-0.28	-0.29	-0.15	-0.06	-0.2	-0.1	-0.36	-0.3	-0.34	-0.35	0.31	0.4	-0.21	0.22	-0.15
chrIII	129188	129241	.	-0.2	-0.01	-0.01	0.06	0.38	0.22	0.28	-0.02	-0.14	0.1	0.94	0.8	0.38	-0.18	0.04	-0.01
chrXVI	420939	420994	.	-0.18	-0.24	-0.2	0.27	0.2	-0.06	-0.16	-0.37	-0.43	-0.08	0.72	0.61	0.17	-0.35	-0.14	-0.23
chrVII	41201	41260	.	0.1	0.1	0.09	0.32	0.05	-0.08	-0.09	0.05	-0.13	-0.21	-0.73	-0.69	-0.76	-0.19	-0.33	-0.07
chrI	23445	23501	.	-0.23	-0.19	-0.21	-0.02	-0.25	-0.39	-0.27	-0.34	-0.23	-0.39	-0.61	-0.58	-0.41	-0.31	-0.11	-0.14
chrIII	305423	305468	.	-0.27	-0.36	-0.29	-0.53	-0.51	-0.08	-0.04	-0.26	-0.17	-0.2	-0.32	-0.08	0.07	-0.13	0.19	-0.12
chrIX	342129	342188	.	-0.04	-0.19	0.03	0.4	0.3	-0.14	-0.06	-0.33	-0.11	1.64	1.93	1.24	0.65	1.45	0.27	-0.44
chrVII	8801	8846	.	-0.29	-0.07	-0.04	-0.4	0.13	-0.19	0.1	0.03	-0.02	-0.06	-0.27	-0.35	0.15	0.07	0.14	-0.07
chrXVI	431937	431981	.	0.32	-0.34	-0.08	-0.41	-0.85	-0.16	-0.44	-0.01	-0.04	-0.17	-0.26	-0.57	-0.33	-0.92	-0.34	-1.25
chrXV	632291	632344	.	-0.02	0.31	0.27	0.14	0.13	-0.38	-0.13	0.22	0.09	-0.2	-0.55	-0.64	-0.6	-0.18	-0.73	0.12
chrIII	130884	130943	.	0.77	-0.19	-0.25	0.18	0.16	-0.06	-0.09	0.62	-0.23	0.25	1.09	0.76	0.24	0.55	-0.04	0.35
chrXII	164922	164974	.	-0.3	-0.1	-0.38	-0.59	-0.04	0.06	0.07	-0.19	-0.21	-0.12	0.14	0.31	0.17	-0.34	-0.07	-0.11
chrIII	218215	218274	.	-0.09	0.31	0.32	0.62	0.35	0.27	0.28	-0.17	0.21	0.03	0.38	0.7	0.5	0.1	0.16	0.13
chrXVI	566937	566988	.	0.31	-0.19	-0.37	-0.17	-0.19	0.01	0.04	0.09	-0.12	-0.05	0.55	0.42	0.14	-0.4	-0.11	-0.57
chrVII	71008	71059	.	-0.26	-0.2	-0.2	0.03	-0.11	-0.37	-0.05	-0.27	-0.18	-0.21	-0.42	-0.03	0.23	-0.17	0.15	0.09
chrXI	498951	499010	.	-0.28	-0.19	-0.23	-0.04	0.01	-0.42	-0.18	-0.27	-0.19	-0.22	-0.53	-0.76	-0.4	-0.28	-0.01	0.02
chrVI	255611	255655	.	0.69	0.05	0.06	-0.13	-0.54	-0.04	-0.21	0.24	0.05	-0.11	-0.16	-0.53	-0.53	-0.4	-0.38	-0.89
chrI	29745	29804	.	0.2	0.17	0.1	0.38	0	-0.04	-0.2	-0.09	-0.07	-0.26	-0.37	-0.07	-0.11	-0.32	-0.05	-0.43
chrXV	651785	651844	.	-0.28	-0.15	-0.12	0.19	0.22	-0.38	-0.11	-0.22	-0.19	-0.14	-0.21	-0.45	-0.15	-0.32	-0.27	-0.17
chrIX	365939	365983	.	-0.46	-0.91	-0.61	-0.64	-0.96	-0.22	-0.1	-0.22	-0.03	-0.09	0.25	0.4	0.3	-0.08	0.12	-0.06
chrXVI	542646	542694	.	-0.29	-0.04	-0.06	0.02	0.03	-0.2	-0.09	-0.12	0.04	-0.05	-0.35	-0.24	-0.1	-0.22	0.13	0.01
chrXII	163818	163870	.	0.25	0.37	0.24	0.31	0.26	0.22	0.12	0.39	0.14	0.12	0.07	0.37	0.2	-0.14	-0.13	-0.02
chrXII	387460	387511	.	0.93	0.25	0.22	-0.15	-0.15	0.16	0.29	1.12	0.51	0.25	0.07	0.22	0.43	1.03	0.29	0.52
chrX	361594	361638	.	-0.39	-1.13	-0.54	-0.76	-0.87	-0.39	-0.23	-0.25	-0.34	-0.16	-0.14	-0.11	0.28	-0.12	0.29	-0.18
chrVII	58804	58853	.	0.2	0.61	0.53	0.31	0.49	0.28	0.31	0.3	0.49	0.36	0.34	0.18	0.25	0.14	0.22	0.09
chrXIV	109330	109389	.	0.31	0.32	0.33	0.08	0.28	0.18	0.27	0.54	0.18	0.13	-0.17	-0.52	-0.32	0.29	-0.06	0.34
chrVII	13901	13960	.	-0.42	-0.09	-0.24	-0.48	-0.09	-0.15	-0.02	-0.19	-0.31	-0.27	-0.15	-0.14	-0.09	-0.14	-0.19	-0.13
chrII	512614	512665	.	0.05	0.2	0.12	-0.25	0.03	-0.17	0.03	0.08	0.01	-0.06	-0.43	-0.61	-0.58	-0.26	-0.29	0
chrXVI	533737	533796	.	-0.43	0.06	0.06	0.17	0.15	-0.14	-0.02	-0.24	0.1	0	-0.4	-0.51	-0.17	-0.33	0.09	0.01
chrXII	138915	138974	.	-0.25	-0.35	-0.25	0.06	0.28	-0.18	-0.15	-0.12	-0.31	0.3	1.03	0.91	0.41	-0.1	0.07	-0.07
chrX	368279	368337	.	-0.39	0.03	0.03	0.19	0.17	0.2	0.18	-0.13	0.05	0.12	0.24	0.49	0.3	-0.29	0.2	-0.15
chrX	200563	200622	.	-0.17	-0.3	-0.2	0.06	0.05	-0.23	-0.2	-0.11	-0.2	-0.12	0.16	0.13	0.02	-0.05	0.2	0.08
chrX	384883	384928	.	-0.87	0.28	0.18	-0.35	0.24	0.44	0.47	-0.48	0.02	0.12	0.06	0.25	0.35	-0.31	0.19	-0.13
chrIII	81813	81857	.	-0.56	0.32	0.08	-0.05	0.28	0.34	0.21	-0.32	0.16	0.14	0.96	0.96	0.47	-0.49	0.05	-0.07
chrXVI	460445	460495	.	-0.19	-0.01	-0.01	0.2	0.09	-0.21	-0.12	-0.29	0.01	-0.13	-0.39	-0.28	-0.13	-0.45	-0.28	-0.14
chrXV	620085	620129	.	-0.06	-0.47	-0.41	-0.56	-0.68	0.05	-0.16	-0.06	-0.06	-0.07	-0.06	-0.37	-0.37	-0.15	-0.34	-0.11
chrIV	444513	444572	.	-0.06	0.44	0.45	0.74	0.23	0.19	0.04	-0.38	0.09	0.02	0.12	0.43	0.17	-0.39	0.04	-0.34
chrXVI	571337	571396	.	-0.11	-0.15	-0.2	0.03	0.02	-0.2	-0.13	-0.12	-0.23	-0.24	-0.23	0.25	0.16	-0.45	-0.08	-0.16
chrIV	441015	441064	.	-0.35	-0.04	-0.04	-0.01	0.31	0.09	0.15	-0.06	-0.24	0.1	0.59	0.67	0.27	-0.17	-0.08	0.01
chrXII	380160	380211	.	-0.34	-0.07	-0.18	-0.14	0.22	0.18	0.21	-0.25	-0.17	-0.12	0.75	0.78	0.29	-0.12	0.03	0.07
chrXVI	570642	570694	.	-0.64	-0.36	-0.48	-0.5	-0.1	-0.22	-0.15	-0.57	-0.46	-0.34	-0.09	0.39	0.25	-0.58	-0.09	-0.27
chrV	291929	291988	.	0.06	-0.13	-0.1	-0.03	-0.06	0.09	0.04	-0.07	-0.25	-0.25	0.04	0.36	0.08	-0.17	-0.06	0.01
chrVI	75593	75637	.	1.06	0.05	0.49	0.16	-0.26	0.18	0.27	1.15	0.67	0.59	0.45	0.01	-0.01	0.6	0.2	0.01
chrXII	384964	385011	.	-0.06	-0.17	-0.32	-0.34	-0.06	0.04	-0.03	0.01	-0.17	-0.28	-0.37	0.34	0.29	-0.12	0.01	0.04
chrXI	515751	515810	.	0.35	0.16	-0.02	-0.17	-0.08	0.45	0.24	0.45	0.37	0.26	0.65	0.51	0.24	0.42	0.19	0.2
chrVII	8701	8760	.	-0.62	-0.39	-0.43	-0.53	-0.31	-0.28	0.01	-0.18	-0.11	-0.29	-0.64	-0.73	0.21	-0.27	0.36	0.2
chrVI	269796	269855	.	0.33	0.33	0.17	0.35	0.09	-0.23	-0.03	-0.18	0.22	0.01	-0.06	-0.47	-0.44	2.56	-0.46	-0.09
chrXV	677188	677232	.	-0.82	-0.95	-0.73	-1.01	-0.98	-0.27	-0.37	-0.23	-0.2	-0.14	-0.22	-0.42	-0.18	-0.11	0.18	-0.28
chrVII	41802	41859	.	-0.3	0.1	-0.04	-0.44	-0.18	-0.2	-0.12	0.03	-0.09	-0.21	-0.55	-0.77	-0.81	-0.01	-0.44	0.28
chrXII	150715	150774	.	0.85	0.4	0.32	0.45	0.58	0.3	0.27	0.37	0.15	-0.03	0.5	0.81	0.62	0.03	0.3	-0.02
chrX	379381	379438	.	-0.28	-0.19	-0.3	0.08	0.04	-0.16	-0.1	-0.15	-0.17	-0.28	0.38	0.57	0.23	-0.34	0	-0.1
chrXV	682685	682731	.	0.39	-0.43	-0.23	-0.39	-0.66	-0.21	-0.01	0.25	-0.12	-0.24	-0.11	-0.1	0.01	0.02	0.21	-0.26
chrV	299430	299475	.	-0.86	1.33	1.21	0.89	0.91	0.63	0.54	-0.68	1.22	1.24	0.62	0.39	0.29	-0.57	0.2	-0.22
chrXVI	446040	446095	.	0.85	-0.31	-0.34	-0.06	-0.27	-0.34	-0.26	0.74	-0.21	-0.31	-0.66	-0.7	-0.28	0.69	0.13	0.51
chrXVI	416837	416889	.	-0.55	-0.21	-0.34	-0.29	-0.01	0.15	0.15	-0.43	-0.17	0.33	1.29	0.81	0.27	0.11	0.07	-0.08
chrXVI	715336	715395	.	-0.05	-0.01	-0.02	0.1	-0.1	-0.33	-0.35	-0.08	-0.16	-0.14	-0.55	-0.72	-0.76	-0.22	-0.52	0.09
chrIII	297018	297071	.	-0.18	-0.24	-0.25	-0.22	-0.27	-0.73	-0.54	-0.1	-0.08	-0.21	-0.56	-0.76	-0.71	0.1	-0.52	0.04
chrXVI	491750	491795	.	0.31	0.24	0.12	-0.12	-0.08	0.08	0.08	0.1	0.04	-0.04	-0.27	-0.74	-0.63	-0.34	-0.39	-0.59
chrIII	18006	18055	.	-0.48	0.29	0.29	0.16	0.2	0.33	0.2	-0.27	0.09	0.15	-0.16	-0.23	-0.12	-0.01	0.36	-0.11
chrIV	338465	338524	.	-0.36	0.2	0.19	0.38	0.51	0.31	0.25	-0.3	0.2	0.18	0.08	0.56	0.39	-0.43	0.1	-0.17
chrIX	339229	339288	.	0.34	1.37	1.78	1.36	1.44	1.22	1.63	-0.06	1.64	1.51	2.11	2.56	2.13	3.63	3.08	1.33
chrXVI	501644	501695	.	-0.09	0.17	0.03	0.11	0.19	0.13	0.21	0.12	0.11	0.01	-0.28	0.02	0.2	-0.03	0.01	0.17
chrX	373679	373738	.	-0.27	-0.22	-0.26	0.18	0.21	-0.12	-0.17	-0.27	-0.26	0.13	0.59	0.5	0.13	-0.2	-0.12	-0.2
chrIX	360034	360080	.	-0.39	-0.11	-0.16	0.08	0.41	0.07	0.1	-0.06	-0.07	0.25	0.85	0.79	0.37	-0.29	0.1	0.07
chrXVI	403442	403493	.	-0.45	0.15	0.07	0.19	0.11	0.08	0.15	-0.16	0.1	0.1	-0.36	-0.18	0.25	-0.2	0.34	0.12
chrIV	1241081	1241140	.	-0.06	0.07	0.04	0.19	0.2	-0.09	-0.15	-0.34	0.17	0.07	0.6	0.72	0.57	0.95	0.56	-0.46
chrIII	245814	245860	.	-0.41	-0.14	-0.06	-0.22	0.07	-0.14	-0.05	-0.09	0.03	-0.13	-0.4	-0.53	-0.45	-0.24	-0.04	0.16
chrXVI	454438	454483	.	-0.01	-0.38	0.03	-0.26	-0.34	0	-0.03	0.01	0.16	0.18	0.27	0.01	0.09	0.03	-0.03	-0.07
chrXV	672890	672944	.	-0.13	-0.2	-0.22	-0.17	-0.27	-0.38	-0.33	-0.07	-0.19	-0.36	-0.8	-0.93	-0.54	-0.53	-0.24	-0.15
chrXV	653388	653441	.	-0.27	-0.04	-0.06	0.02	0.02	-0.07	0.09	-0.05	-0.16	-0.1	-0.51	-0.21	-0.02	-0.18	0.2	0.02
chrIV	1246081	1246140	.	-0.01	0.73	0.62	0.9	0.53	0.39	0.38	-0.14	0.49	0.36	0.12	0	-0.02	-0.42	0.11	-0.19
chrII	812545	812590	.	1.02	0.94	1.09	0.59	1.17	0.69	0.66	0.32	0.52	0.53	1.16	1.06	0.67	3.79	0.42	0.51
chrIII	245015	245068	.	-0.19	-0.05	-0.05	0.39	-0.06	-0.18	0.01	0.04	0.24	0.09	-0.43	-0.48	-0.36	-0.1	0.24	0.2
chrXIV	73830	73889	.	-0.18	-0.06	-0.13	0.02	-0.02	-0.26	-0.19	-0.18	-0.25	-0.21	-0.7	-0.49	0.1	-0.21	0.41	-0.01
chrIV	411277	411324	.	0.03	-0.1	-0.07	-0.23	-0.52	0.18	-0.14	-0.06	-0.04	-0.09	0.62	0.26	-0.02	-0.59	-0.32	-0.95
chrVII	61302	61361	.	-0.23	-0.2	-0.12	-0.08	0.13	0	0.1	-0.08	0.05	-0.07	0.04	0.33	0.36	0	0.37	0.16
chrVI	60992	61051	.	-0.53	0.1	0	-0.17	0.03	0.01	0.06	-0.13	0.05	-0.02	-0.3	-0.39	-0.19	-0.06	-0.03	0.14
chrXII	167715	167774	.	0.62	0.24	0.07	0.22	0.23	0.1	0.12	0.46	0.03	-0.12	-0.35	0.18	0.33	0.13	0.24	-0.05
chrIX	373329	373388	.	-0.04	0.01	-0.03	0.07	0.01	-0.1	-0.02	-0.02	-0.17	-0.09	-0.45	-0.53	-0.08	-0.21	0.15	-0.04
chrXV	666589	666644	.	-0.35	-0.14	-0.07	-0.17	-0.13	-0.29	-0.24	-0.09	-0.22	-0.26	-0.65	-0.54	-0.4	-0.17	-0.02	0.1
chrIII	59509	59558	.	-0.65	-0.9	-0.47	-0.49	-0.77	-0.19	0.11	-0.65	-0.17	-0.12	-0.17	0.09	0.51	-0.61	0.25	-0.35
chrIII	32201	32257	.	-0.45	0.36	0.31	0.6	0.6	0.48	0.35	-0.25	0.24	-0.02	0.88	1.05	0.52	-0.3	0.16	-0.08
chrIV	382769	382814	.	-0.55	-0.46	-0.42	-0.64	-0.79	0.01	-0.21	-0.38	-0.4	-0.23	-0.42	-0.64	-0.66	-0.32	-0.03	-0.17
chrXIV	88830	88889	.	-0.05	0.91	0.93	1.12	1.1	0.69	0.6	-0.33	0.81	1.12	1.15	0.78	0.48	-0.14	0.24	-0.42
chrIII	34301	34360	.	-0.41	-0.21	-0.2	0.26	0.4	-0.08	0.03	-0.23	-0.09	0.06	1.03	0.85	0.01	-0.26	-0.15	-0.08
chrXV	653586	653642	.	-0.43	0.06	0.01	-0.07	-0.01	0	0.09	-0.06	-0.1	-0.13	-0.48	-0.22	-0.04	-0.09	0.1	0.11
chrXVI	706636	706695	.	-0.56	-0.35	-0.43	-0.44	-0.34	-0.34	-0.37	-0.36	-0.29	-0.39	-0.8	-0.93	-0.56	-0.33	-0.14	-0.11
chrX	382289	382336	.	0.59	0.97	0.9	0.32	0.6	0.63	0.66	0.86	0.67	0.62	0.57	0.54	0.39	0.31	0.19	0.28
chrIV	434213	434272	.	1.18	1.16	1.19	1.33	1.39	1.01	1.07	0.62	0.68	1.18	1.33	0.98	0.67	1.13	0.56	0.21
chrXVI	420337	420396	.	-0.02	-0.04	0.04	0.41	0.3	0.09	0.03	-0.22	-0.19	0.06	0.86	0.72	0.13	-0.26	0.07	-0.2
chrXV	652185	652244	.	-0.22	0.04	-0.03	0.19	0.09	-0.15	0.1	-0.24	0.01	-0.09	-0.36	-0.32	0.04	-0.2	0.26	-0.04
chrVII	87703	87762	.	0.05	0.1	0.08	0.34	0.04	-0.16	-0.2	-0.01	-0.04	-0.04	-0.54	-0.58	-0.64	-0.18	-0.49	0.03
chrXVI	562439	562483	.	-0.29	-0.14	-0.27	-0.28	0.12	0.26	0.1	0.08	-0.19	0.33	1.06	0.83	0.37	0	-0.1	0.06
chrXVI	465939	465996	.	0.19	0.12	0.1	0.08	-0.04	0.03	0.12	0.18	0.03	-0.05	-0.35	-0.35	-0.2	0.14	-0.15	0.1
chrXVI	677637	677696	.	-0.02	0.47	0.46	0.52	0.65	0.53	0.57	0.11	0.48	0.45	0.15	0.11	0.15	0.04	0.17	0.3
chrXII	378558	378604	.	-0.71	-0.21	-0.1	-0.14	0.31	0.1	-0.02	-0.37	-0.25	-0.09	1.01	0.82	0.16	-0.41	-0.2	-0.01
chrXII	250378	250437	.	-0.53	0.08	0.03	-0.34	0.02	-0.06	0.09	-0.11	-0.1	-0.38	-0.43	-0.38	0.1	-0.48	0.24	0.23
chrIII	43401	43458	.	-0.47	-0.45	-0.47	-0.02	0.14	-0.23	-0.17	-0.41	-0.42	0.09	1.22	0.7	0.06	-0.4	-0.33	-0.25
chrXII	355957	356006	.	-0.38	0.19	0.25	0.41	0.36	0.1	0.36	-0.28	0.36	0.24	-0.21	0.05	0.45	-0.29	0.45	0.03
chrII	490210	490254	.	-0.02	-1.33	-0.87	-0.88	-1.07	-0.47	-0.39	0.08	-0.55	-0.31	0.64	0.32	0.06	0.1	-0.12	-0.24
chrXV	586685	586744	.	-0.29	-0.25	-0.33	-0.39	-0.69	-0.64	-0.69	0.06	-0.19	-0.3	-0.63	-0.83	-0.86	-0.23	-0.56	-0.13
chrIX	349234	349288	.	-0.29	0.13	-0.03	-0.41	0.09	0.41	0.18	-0.22	-0.32	-0.2	0.79	0.88	0.33	-0.25	0.17	-0.16
chrIV	353869	353923	.	-0.28	0.11	0.04	-0.37	-0.02	-0.28	0.08	-0.15	-0.06	-0.05	-0.33	-0.5	-0.47	0.04	0.15	0.17
chrXII	239178	239236	.	-0.19	-0.12	-0.19	0.03	-0.03	0.04	0.02	-0.34	-0.38	-0.28	0.1	0.48	0.06	-0.68	-0.24	-0.6
chrXVI	474038	474095	.	-0.06	0.02	-0.02	-0.06	-0.07	-0.11	-0.09	0.16	-0.04	-0.06	-0.48	-0.56	-0.57	0.07	-0.31	0.26
chrIX	359833	359886	.	-0.38	0.01	-0.01	0.18	0.38	0.19	0.14	-0.08	-0.08	0.23	0.93	0.85	0.46	-0.2	0.15	0.02
chrXVI	401437	401496	.	-0.75	0.2	0.13	-0.24	-0.04	0.11	0.29	-0.37	-0.07	0.11	-0.13	-0.27	0.31	-0.2	0.46	-0.01
chrV	264935	264987	.	0.29	0.22	0.12	-0.08	0.05	0.14	0.2	0.28	0.23	0.21	-0.03	-0.35	-0.23	0.52	0.11	0.24
chrIV	375069	375116	.	-0.31	-0.1	-0.05	0.04	-0.09	-0.25	-0.29	-0.27	0.03	-0.07	-0.51	-0.59	-0.75	-0.1	-0.71	-0.18
chrIII	239821	239872	.	-0.04	-0.04	-0.12	-0.46	0.05	0.11	0.12	0.08	0.12	0.06	-0.11	-0.39	0.06	0.01	0.15	0.1
chrXV	583785	583844	.	0.2	-0.19	-0.27	0	-0.4	-0.79	-0.66	0.01	-0.23	-0.47	-0.66	-1.04	-1.12	-0.37	-0.91	-0.1
chrXIV	89130	89189	.	0.74	0.86	0.76	1.02	0.96	0.69	0.76	0.43	0.67	0.85	1.26	1.1	0.78	0.73	0.5	0.05
chrXVI	489837	489895	.	-0.41	0.11	0.1	-0.04	0.1	0.26	0.18	-0.2	0.16	0.05	-0.2	-0.4	-0.32	-0.28	-0.05	0
chrXVI	544937	544988	.	-0.18	0.01	-0.03	-0.28	-0.46	-0.22	-0.22	-0.18	-0.24	-0.27	-0.6	-0.4	-0.32	-0.33	-0.04	-0.1
chrI	21348	21402	.	-0.14	-0.2	-0.14	0.02	-0.08	-0.45	-0.32	-0.09	-0.1	-0.32	-0.68	-0.53	-0.39	-0.43	-0.23	-0.03
chrX	374781	374832	.	0.56	0.41	0.3	0.53	0.52	0.43	0.47	0.21	0.34	1.52	2.13	1.52	0.94	1.55	0.76	-0.1
chrXVI	450637	450696	.	0.57	-0.2	-0.36	-0.35	-0.3	-0.36	-0.34	0.24	-0.12	-0.36	-0.33	-0.44	-0.78	-0.28	-0.44	-0.34
chrXVI	572247	572296	.	1.28	0.87	0.95	0.65	0.68	0.91	0.95	0.85	0.78	1.03	1.28	0.86	0.73	0.76	0.61	0.08
chrI	24845	24890	.	-0.35	-0.44	-0.28	-0.56	-0.46	0.17	-0.08	-0.24	-0.1	0.01	-0.12	-0.33	-0.02	0.11	0.17	0.11
chrXII	353855	353914	.	-0.58	0.28	0.33	0.59	0.2	0.12	0.28	-0.37	0.2	0.27	-0.16	-0.15	0.27	-0.22	0.55	0.01
chrXVI	547237	547288	.	-0.18	-0.22	-0.32	-0.32	-0.34	-0.05	-0.18	0.03	-0.15	-0.1	-0.13	0	0.03	-0.04	0.33	0.09
chrIII	296114	296173	.	-0.08	-0.06	-0.18	0.11	-0.17	-0.46	-0.55	-0.18	-0.18	-0.35	-0.42	-0.73	-0.93	0.07	-0.7	-0.11
chrVI	183899	183943	.	-0.27	-0.64	-0.2	-0.57	-0.73	-0.08	-0.28	0.15	0.07	0.06	-0.07	-0.23	0.29	-0.27	0.27	-0.56
chrIII	273414	273473	.	0.36	-0.05	-0.08	0.18	0.09	-0.34	-0.19	-0.2	-0.22	-0.3	-0.5	-0.24	-0.21	0.5	-0.04	0.12
chrVII	87013	87059	.	-0.31	-0.37	-0.22	-0.31	-0.55	-0.02	-0.05	-0.12	-0.15	-0.01	-0.14	-0.42	-0.47	-0.09	-0.28	-0.08
chrV	285537	285581	.	-0.3	-0.46	-0.37	-0.59	-0.43	0.37	-0.01	-0.3	-0.37	0.01	0.89	0.47	0.09	-0.1	-0.07	-0.31
chrXI	526055	526099	.	-0.33	-0.86	-0.4	-0.57	-0.75	-0.06	-0.13	-0.25	-0.18	-0.06	0.01	0.02	0.22	-0.18	0.25	-0.24
chrXVI	493436	493495	.	-0.09	0.08	0.05	0.06	-0.03	-0.33	-0.2	-0.2	-0.06	-0.18	-0.57	-0.59	-0.48	-0.39	-0.16	-0.28
chrX	372483	372538	.	-0.59	-0.25	-0.29	-0.03	0.21	0.12	0.19	-0.25	-0.02	0.22	0.93	0.8	0.36	-0.32	0.11	0.06
chrXII	136515	136574	.	-0.25	-0.28	-0.34	-0.05	-0.16	-0.17	-0.2	-0.4	-0.44	-0.47	0.39	0.55	0.15	-0.57	-0.16	-0.46
chrVII	78103	78162	.	-0.04	0.65	0.76	0.87	0.55	0.3	0.3	0.13	0.69	0.63	0.11	-0.07	-0.06	0.08	0.12	0.13
chrIII	259914	259973	.	0.09	-0.33	-0.4	-0.42	-0.13	0.04	-0.07	-0.08	-0.25	-0.08	-0.16	-0.54	-0.74	-0.1	-0.48	-0.08
chrXIV	87931	87987	.	-0.69	0.4	0.45	0.35	0.29	0.69	0.37	-0.53	0.55	0.6	0.97	0.7	0.3	-0.68	0	-0.62
chrIV	457117	457169	.	-0.34	0.12	0.1	0.41	0.38	0.1	0.14	-0.05	0.02	0.01	0.82	0.84	0.43	-0.22	0.07	-0.07
chrXII	166116	166168	.	-0.22	-0.05	-0.07	-0.59	-0.18	0.18	-0.1	-0.31	-0.29	-0.38	-0.27	-0.04	-0.06	-0.66	-0.24	-0.55
chrXVI	469438	469495	.	-0.29	-0.12	-0.23	0.08	-0.2	-0.35	-0.38	-0.32	-0.15	-0.21	-0.69	-0.67	-0.58	-0.44	-0.26	-0.02
chrVII	38601	38658	.	-0.26	-0.16	-0.17	-0.03	-0.02	-0.4	-0.43	-0.06	-0.17	-0.2	-0.71	-0.83	-0.71	-0.29	-0.36	-0.12
chrXIV	82230	82289	.	-0.12	-0.12	-0.17	-0.03	-0.17	-0.18	-0.08	-0.05	-0.17	-0.23	-0.28	0.06	0.17	-0.32	0.04	-0.15
chrI	23645	23704	.	-0.18	-0.18	-0.24	0.02	-0.21	-0.56	-0.34	-0.3	-0.13	-0.35	-0.46	-0.53	-0.34	-0.15	-0.12	-0.21
chrXVI	554347	554394	.	-0.42	-0.17	-0.07	-0.5	-0.17	-0.07	0	-0.26	-0.3	-0.2	0.11	0.12	0.03	-0.54	-0.13	-0.34
chrVI	216395	216454	.	0.11	-0.05	0.03	0.03	-0.04	-0.01	-0.03	0.18	-0.12	0.09	0.98	0.99	1.04	1.3	1.01	-0.09
chrXIV	77432	77480	.	-0.49	-0.47	-0.39	-0.55	-0.47	-0.09	-0.05	-0.27	-0.17	-0.28	-0.53	-0.36	0.08	-0.33	0.13	-0.09
chrVII	60102	60161	.	-0.33	-0.27	-0.24	0	-0.11	-0.33	-0.13	-0.24	-0.26	-0.22	-0.33	-0.06	0.22	-0.26	0.1	0.09
chrIII	203	247	.	1.57	1.52	2.24	1.11	2.52	2.23	2.13	1.54	1.9	2.3	2.91	2.28	2.47	3.95	2.57	1.43
chrXVI	558037	558096	.	-0.09	-0.01	-0.15	-0.1	-0.01	-0.12	-0.04	-0.09	0.01	-0.1	0.29	0.56	0.29	-0.16	0.35	-0.46
chrXIV	90033	90077	.	-0.02	-0.29	-0.1	-0.55	0.45	0.15	0.12	-0.06	0.39	0.59	1.3	0.52	0.49	1.85	0.21	-0.53
chrVII	22914	22959	.	-0.04	-0.2	-0.07	-0.31	-0.19	0.19	0.05	0.03	0.2	0.12	0.17	0.04	0.13	0.23	0.03	-0.05
chrXVI	551838	551882	.	0.19	-0.34	-0.4	-0.29	-0.6	0.26	-0.16	-0.06	-0.23	-0.15	0.21	0.01	-0.01	-0.54	0.2	-0.53
chrXI	526561	526605	.	0.28	-0.29	-0.13	-0.33	-0.63	-0.12	0.05	0.2	0.37	0.15	0.1	0.09	0.29	0.22	0.31	0.05
chrXVI	427737	427796	.	0.01	0.38	0.12	0.33	0.08	0.14	0.06	-0.27	0.05	0.07	0.25	0.74	0.42	0.15	0.42	-0.33
chrXVI	518851	518895	.	-0.4	-0.58	-0.35	-0.49	-0.77	-0.35	-0.23	-0.11	0	-0.03	0.07	0.12	0.07	-0.04	-0.02	-0.19
chrIV	455813	455872	.	-0.22	0.09	0.05	-0.15	0.06	0.07	0.13	-0.19	-0.17	-0.04	0.44	0.55	0.13	-0.28	-0.08	-0.22
chrX	387881	387938	.	-0.09	-0.11	-0.2	-0.41	-0.12	-0.11	-0.09	-0.09	-0.2	-0.28	-0.63	-0.34	0.04	-0.27	-0.06	-0.09
chrI	33954	33998	.	-0.16	-0.87	-0.44	-0.61	-0.83	-0.28	-0.46	-0.17	-0.21	-0.17	0.11	-0.16	-0.02	0.1	0.14	-0.3
chrV	271329	271388	.	-0.11	-0.25	-0.3	-0.25	-0.24	-0.38	-0.28	-0.35	-0.3	-0.39	-0.71	-0.84	-0.36	-0.53	-0.24	-0.32
chrXVI	543137	543196	.	-0.32	-0.3	-0.38	-0.09	-0.21	-0.45	-0.43	-0.36	-0.24	-0.37	-0.59	-0.54	-0.44	-0.57	-0.27	-0.16
chrXII	163517	163562	.	0.49	0.29	0.39	-0.01	-0.13	0.32	0.13	0.36	0.27	0.17	0.45	0.41	0.12	0.04	0.07	-0.28
chrX	386579	386638	.	-0.15	-0.17	-0.16	0.12	-0.02	-0.1	-0.04	-0.18	-0.13	-0.31	-0.53	-0.09	0.16	-0.39	0.23	-0.04
chrII	475019	475064	.	-0.3	-0.43	-0.26	-0.47	-0.47	0.38	0.1	-0.27	-0.14	-0.07	0.04	0.07	0.23	-0.09	0.23	-0.14
chrIII	206515	206574	.	-0.09	0.01	-0.05	-0.07	-0.02	-0.12	-0.02	-0.23	-0.18	-0.33	-0.7	-0.71	-0.3	-0.3	0.14	-0.1
chrXVI	571737	571796	.	0.72	0.12	0	0.22	-0.01	-0.21	-0.08	0.56	-0.02	0.1	0.52	0.3	0.06	0.46	-0.15	0.17
chrXV	619791	619844	.	-0.06	-0.16	-0.18	-0.29	-0.4	-0.17	-0.11	0.01	-0.13	-0.13	-0.33	-0.46	-0.38	-0.25	-0.36	-0.15
chrXIV	214759	214818	.	-0.12	0.27	0.14	0.42	-0.05	-0.38	-0.51	-0.37	0.17	0.01	-0.41	-0.64	-0.77	-0.49	-0.88	-0.5
chrIII	145884	145943	.	-0.44	0.01	0.01	-0.21	0.12	0.05	0.17	-0.06	0.04	-0.02	-0.33	-0.28	0.21	-0.18	0.32	0.15
chrXI	531257	531303	.	-0.1	-0.23	-0.15	-0.04	-0.04	-0.21	-0.05	-0.15	-0.12	-0.1	-0.42	-0.18	0.12	0.2	0.24	-0.05
chrXII	355256	355310	.	-0.72	-0.04	0.14	-0.05	0.13	-0.07	0.09	-0.54	0.22	0.07	-0.33	-0.32	0.27	-0.49	0.39	-0.06
chrXII	152215	152274	.	0.05	-0.05	-0.15	0.13	0.12	-0.06	-0.01	0	-0.13	-0.14	0.43	0.62	0.35	-0.14	0.12	-0.05
chrVI	209897	209948	.	-0.3	-0.25	-0.2	-0.39	-0.06	0.29	0.18	-0.22	-0.1	-0.07	0.04	0.49	0.41	-0.21	0.09	-0.2
chrIII	275219	275267	.	-0.18	-0.07	-0.35	-0.58	-0.34	0.14	-0.03	-0.04	0.2	-0.14	0.12	-0.14	0.24	1.56	0.48	0.18
chrXVI	534937	534995	.	-0.17	0.09	0.11	0.25	0.08	-0.15	-0.13	-0.05	-0.01	-0.19	-0.71	-0.69	-0.39	-0.42	-0.13	-0.24
chrV	285032	285084	.	-0.03	0.27	0.18	0.13	0.11	0.47	0.24	-0.12	-0.08	0.09	0.53	0.38	-0.04	-0.35	-0.21	-0.6
chrIII	49508	49557	.	0.6	-0.06	0.15	-0.16	-0.36	0.53	0.25	0.48	0.38	0.33	0.68	0.78	0.38	0.26	0.13	0.02
chrIII	255914	255973	.	-0.17	-0.01	-0.04	0.17	-0.03	-0.37	-0.32	-0.24	-0.06	-0.23	-0.55	-0.52	-0.73	-0.06	-0.53	0.21
chrIII	81202	81258	.	-0.63	0.15	0.15	-0.36	0.52	0.17	0.24	-0.19	0.38	0.34	1.1	0.79	0.4	0.19	0.2	-0.09
chrIII	297214	297273	.	-0.35	-0.28	-0.3	-0.31	-0.22	-0.49	-0.54	-0.27	-0.1	-0.19	-0.75	-0.73	-0.93	-0.3	-0.69	-0.01
chrV	274632	274684	.	-0.23	0.15	0	-0.24	0.09	0.11	0.19	0.27	0.05	0.02	-0.53	-0.08	-0.15	-0.06	0.17	0.24
chrXIV	189765	189813	.	-0.28	-0.39	-0.4	-0.68	-0.82	0.07	-0.1	-0.05	-0.07	-0.09	-0.23	-0.51	-0.34	-0.01	0.03	-0.02
chrIV	1259085	1259138	.	-0.29	-0.35	-0.34	-0.33	-0.59	-0.23	-0.38	-0.13	-0.21	-0.22	-0.47	-0.8	-0.85	-0.2	-0.55	-0.08
chrVI	228696	228741	.	-0.45	-0.44	-0.19	-0.56	-0.61	-0.04	-0.25	-0.35	-0.12	-0.06	-0.21	-0.6	-0.67	-0.27	-0.28	-0.12
chrXVI	562842	562893	.	0.01	-0.23	-0.27	0.06	0.08	-0.09	-0.12	-0.06	-0.23	0.25	0.99	0.71	0.34	0.04	-0.09	-0.22
chrXVI	526437	526483	.	0.08	-0.15	-0.36	-0.46	-0.65	-0.29	-0.23	0.06	-0.05	-0.07	-0.36	-0.55	-0.2	0.08	-0.13	-0.1
chrVI	180591	180650	.	0.08	-0.11	-0.12	0.07	-0.02	-0.07	-0.01	-0.11	-0.05	-0.26	-0.49	0.16	0.36	-0.31	0.15	-0.19
chrIV	475213	475272	.	-0.35	-0.01	-0.09	0.23	0.17	0	0.06	-0.28	-0.14	-0.21	-0.12	0.39	0.53	-0.4	0.22	-0.05
chrVII	78210	78258	.	-0.1	0.75	0.73	0.75	0.65	0.27	0.26	0.05	0.71	0.58	0.07	-0.2	-0.1	0.11	0.05	0.2
chrVII	84703	84762	.	0.38	0.01	-0.1	0.25	-0.13	-0.33	-0.42	-0.07	-0.14	-0.26	-0.68	-0.72	-0.86	-0.37	-0.68	-0.2
chrXII	368655	368714	.	0.99	0.06	0.02	0.2	0.13	0.01	0.01	0.57	0.04	0.01	0.55	0.45	-0.02	0	-0.3	-0.25
chrIV	1233681	1233740	.	0.48	0.12	0.06	0.17	-0.15	-0.16	-0.2	0	0.16	-0.04	-0.39	-0.58	-0.39	-0.43	-0.34	-0.55
chrIV	384469	384521	.	-0.67	-0.2	-0.25	-0.72	-0.19	-0.19	-0.09	-0.38	-0.33	-0.26	-0.26	-0.59	-0.65	-0.18	-0.13	-0.01
chrXVI	470737	470796	.	-0.67	0.12	0.13	0.1	0.17	0.1	0.09	-0.33	0.1	0.16	-0.2	-0.49	-0.33	-0.5	-0.14	-0.04
chrX	201262	201321	.	-0.11	-0.14	-0.07	0.14	0.12	-0.18	-0.13	-0.23	-0.25	-0.06	0.16	0.23	0.16	-0.06	0.35	0.14
chrIII	217522	217570	.	-0.4	0.25	0.18	-0.3	0.09	0.66	0.5	-0.35	0.14	0.03	0.31	0.49	0.3	-0.08	0.28	0.03
chrVI	68195	68252	.	-0.33	0	0.07	-0.05	0.03	0.1	0.19	0.7	0.11	-0.07	-0.19	-0.07	0.09	0.47	0.22	0.13
chrIII	40010	40054	.	-0.48	-0.91	-0.58	-0.5	-0.6	0.13	-0.21	-0.32	-0.35	1.15	2.11	0.81	0.23	0.67	-0.16	-0.23
chrI	47346	47405	.	0.1	0.24	0.34	0.43	0.13	0.01	0.07	0.26	0.4	0.24	-0.22	-0.29	-0.12	0.04	0.13	0.12
chrV	541165	541224	.	0.07	0.41	0.18	0.27	0.02	-0.03	-0.1	-0.03	0.03	-0.25	-0.63	-0.63	-0.46	-0.21	-0.16	-0.02
chrXVI	433337	433393	.	-0.03	-0.27	-0.19	-0.39	-0.53	0.21	-0.11	0.07	-0.07	-0.07	-0.17	-0.16	0.1	0.15	0.1	-0.03
chrIV	347165	347224	.	-0.16	-0.18	-0.1	0.15	0.01	-0.3	-0.06	-0.2	-0.2	-0.16	-0.58	-0.47	0.06	-0.42	0.28	0
chrXV	593085	593144	.	0.15	-0.22	-0.16	-0.26	-0.52	-0.26	-0.23	0.12	-0.11	-0.06	-0.36	-0.56	-0.88	0.09	-0.11	0.1
chrIV	457413	457472	.	-0.32	-0.07	0.07	0.12	0.17	0.18	0.14	-0.04	0.07	-0.04	0.67	0.95	0.38	-0.21	0.12	-0.05
chrII	495606	495664	.	-0.21	-0.05	-0.12	-0.38	-0.03	0.11	0.11	0	-0.13	-0.21	-0.2	0.15	0.2	-0.27	-0.02	-0.07
chrIII	233224	233268	.	-0.31	0.16	0.15	-0.29	0.11	0.35	0.35	-0.06	0.11	0.08	0.07	0.34	0.33	-0.11	0.17	0.13
chrII	497906	497965	.	-0.5	-0.38	-0.44	-0.56	-0.23	-0.1	-0.21	-0.31	-0.28	-0.36	-0.45	0.02	0.18	-0.51	0.05	-0.03
chrVII	27001	27060	.	-0.39	-0.02	-0.01	-0.17	0.08	-0.18	0.04	-0.1	0.02	0.06	-0.39	-0.39	-0.02	0.03	-0.07	0.18
chrIII	289622	289673	.	0.24	0.06	-0.09	0.09	-0.2	-0.35	-0.47	-0.09	-0.14	-0.12	-0.55	-0.65	-0.83	0.04	-0.76	-0.16
chrIV	405868	405926	.	-0.31	-0.1	-0.07	-0.27	0.26	0.2	0.18	0	-0.19	0.22	1.06	0.79	0.27	0.05	0.02	0.21
chrIII	38611	38655	.	-0.48	-0.28	-0.15	-0.27	-0.07	0.37	0.11	-0.43	-0.32	1.03	1.82	0.71	0.14	0.11	-0.03	-0.29
chrXV	654587	654642	.	-0.45	0.02	-0.09	-0.28	-0.11	-0.1	0.07	-0.33	0	-0.23	-0.45	-0.2	0.07	-0.08	0.13	0.01
chrXV	649985	650035	.	-0.47	0.21	0.16	-0.1	0.36	0.1	0.2	0.01	0.21	0.18	-0.29	-0.3	-0.08	-0.21	-0.04	0.09
chrX	475833	475879	.	0.76	0.57	0.9	-0.21	0.87	0.4	0.46	1.02	0.43	0.36	0.59	0.64	0.44	0.95	0.47	1.19
chrXVI	536237	536296	.	-0.27	0.18	0.14	0.1	0.21	-0.04	0.03	0.07	0.21	0.18	-0.4	-0.33	-0.23	-0.14	0.25	0.14
chrIV	343465	343524	.	-0.6	0.18	0.24	0.23	0.3	0.13	0.21	-0.37	0.03	0.05	-0.38	-0.06	0.34	-0.41	0.2	-0.01
chrIV	1252181	1252237	.	0.31	0.52	0.24	0.29	-0.25	-0.09	-0.24	0.04	0.2	-0.02	-0.45	-0.62	-0.58	-0.65	-0.42	-0.56
chrXVI	702036	702095	.	0.71	1.23	1.12	1.31	1.27	0.88	1	0.72	1.32	1.29	1.09	0.57	0.45	0.55	0.66	0.36
chrV	563065	563124	.	-0.08	-0.19	-0.27	0.01	-0.01	-0.23	-0.23	-0.2	-0.36	-0.51	-0.07	0.19	0.15	-0.31	-0.04	-0.14
chrXIV	81338	81389	.	-0.14	0.01	-0.01	-0.15	-0.23	0.3	0.07	-0.04	0.05	-0.01	-0.21	0.18	0.31	-0.2	0.2	0.06
chrXV	676594	676641	.	-0.56	-0.95	-0.54	-0.7	-1.01	-0.07	-0.26	-0.23	-0.22	-0.19	-0.28	-0.39	-0.14	-0.23	0.12	-0.1
chrXII	239779	239831	.	-0.42	-0.01	0	-0.19	0.06	0.33	0.2	-0.27	0.03	-0.1	0.31	0.73	0.36	-0.17	0.11	-0.01
chrXIV	179459	179518	.	-0.22	0.01	-0.06	0.08	-0.03	-0.28	-0.23	-0.12	-0.09	-0.24	-0.57	-0.59	-0.43	-0.24	-0.09	0.03
chrXVI	511036	511095	.	-0.41	-0.14	-0.28	-0.22	0.09	-0.04	0.04	-0.38	-0.36	0.22	0.79	0.55	0.26	0.18	0	-0.13
chrV	533968	534024	.	-0.16	0.03	0.03	-0.1	0.13	-0.07	-0.09	0.11	-0.01	-0.11	-0.42	-0.64	-0.56	-0.02	-0.39	0.16
chrXII	353556	353605	.	-0.49	0.26	0.29	0.55	0.33	0.1	0.35	-0.33	0.32	0.27	-0.17	-0.15	0.33	-0.3	0.53	0.09
chrXV	647786	647842	.	-0.39	-0.09	-0.08	0.04	0.02	-0.27	-0.15	-0.28	-0.13	-0.26	-0.66	-0.63	-0.35	-0.42	-0.13	-0.04
chrXII	149215	149274	.	0.01	-0.15	-0.06	0.16	0.21	0.07	0.14	-0.02	-0.13	-0.13	-0.02	0.67	0.49	-0.09	0.3	0.01
chrIII	27203	27259	.	0.81	-0.1	-0.21	0	-0.01	-0.2	-0.06	0.51	-0.01	-0.24	-0.4	0.1	0.22	0.3	0.01	0.19
chrVII	19201	19260	.	0.02	0.06	-0.09	0.06	0.17	-0.1	0.02	-0.08	-0.11	-0.21	0.14	0.18	0.05	0.01	-0.12	0.03
chrIII	54101	54153	.	-0.19	-0.65	-0.45	-0.54	-0.67	-0.14	-0.12	-0.15	-0.03	-0.1	-0.3	0.09	0.47	0.03	0.48	-0.08
chrXII	221978	222037	.	0.08	-0.09	-0.12	-0.14	-0.07	-0.13	-0.13	-0.11	-0.19	-0.3	-0.02	0.52	0.07	-0.2	-0.23	-0.27
chrXII	164817	164872	.	-0.19	-0.02	-0.12	-0.19	-0.02	-0.15	0.15	-0.14	-0.07	-0.08	-0.07	0.34	0.27	-0.35	0.07	-0.07
chrXVI	503137	503181	.	0.48	-0.04	0.19	0.01	-0.36	0.08	0.26	0.32	0.24	0.1	0.07	0.07	-0.02	-0.2	-0.14	-0.22
chrIII	33201	33260	.	-0.51	0.07	-0.06	0.38	0.56	0.12	0.25	-0.46	0.09	0.11	1.1	1.03	0.41	-0.35	0.13	0.01
chrX	387779	387838	.	0.15	-0.04	-0.11	0	-0.01	-0.11	0.01	0.01	-0.21	-0.14	-0.49	-0.15	0.11	-0.2	0.14	-0.03
chrIII	64001	64046	.	-0.39	-0.29	-0.38	-0.65	-0.34	0.29	0.15	-0.34	-0.28	-0.24	0.07	0.59	0.3	-0.19	0.01	-0.11
chrXVI	501738	501795	.	0.03	0.17	0.07	0.13	0.28	0.16	0.12	0.06	0.07	0.01	-0.25	-0.01	0.1	-0.12	-0.02	0.08
chrII	473906	473965	.	0.28	0.3	0.23	0.34	0.14	0.12	0.11	0.11	-0.01	-0.12	-0.66	-0.34	-0.05	-0.13	-0.01	-0.18
chrIV	1259882	1259939	.	0.26	0.23	0.28	0.44	0.1	-0.11	-0.05	0.02	0.06	-0.06	-0.45	-0.48	-0.46	-0.18	-0.4	0.07
chrXVI	422338	422388	.	-0.21	-0.2	-0.22	-0.03	0.29	-0.01	0.03	-0.11	-0.2	0.01	0.81	0.74	0.35	-0.1	0.04	0.05
chrVII	17001	17060	.	0.15	-0.09	-0.27	0.07	-0.01	-0.15	-0.04	-0.31	0.05	0.09	0.33	0.25	0.17	0.28	0.01	-0.12
chrXII	357955	358014	.	-0.55	0.06	0.04	0.04	0.03	0.01	0.07	-0.53	0.06	0	-0.28	0.09	0.46	-0.45	0.34	-0.07
chrV	561565	561624	.	-0.02	-0.05	-0.03	0.06	0.07	-0.1	-0.09	-0.17	0.05	-0.33	-0.09	0.03	0.12	-0.36	0.01	-0.09
chrIV	405776	405827	.	-0.15	-0.07	-0.09	-0.1	0.48	0.14	0.23	0.16	0	0.3	1	0.79	0.29	0.11	-0.11	0.31
chrXIV	104430	104489	.	0.35	0.11	-0.07	0.29	0.07	-0.27	-0.19	0.2	0.04	-0.23	-0.59	-0.66	-0.28	-0.16	-0.07	-0.06
chrIII	123891	123943	.	0.69	0.43	0.33	0.49	0.29	0.14	0.17	0.23	0	-0.08	-0.22	0.14	0.16	-0.59	-0.1	-0.74
chrXIV	209959	210009	.	0.02	0.1	0.17	-0.06	-0.22	-0.07	-0.17	-0.04	0.05	-0.01	-0.5	-0.8	-0.7	-0.5	-0.61	-0.26
chrIII	284125	284169	.	-0.23	-0.32	-0.24	-0.31	-0.43	0.17	-0.07	-0.04	0.16	0.12	0	-0.41	-0.33	0.17	-0.21	0.19
chrIV	371269	371318	.	0.08	-0.09	-0.15	-0.38	-0.3	0.24	-0.16	0.01	-0.11	0.02	-0.15	-0.55	-0.64	-0.03	-0.67	-0.1
chrV	570465	570524	.	1.23	1.06	1.32	0.62	1.09	1.21	0.89	0.58	0.58	0.62	1.42	1.2	0.71	1.71	0.39	-0.2
chrIV	445318	445369	.	-0.73	0.6	0.66	0.23	0.5	0.32	0.22	-0.4	0.39	0.44	0.4	0.58	0.43	-0.52	0.03	-0.23
chrIV	476213	476272	.	-0.2	-0.12	-0.14	-0.06	0.05	-0.25	-0.21	-0.32	-0.18	-0.35	-0.16	0.37	0.38	-0.33	0.26	-0.25
chrIII	143184	143243	.	0.13	0.09	0.03	0.24	-0.03	-0.08	0	0.01	-0.02	-0.21	-0.36	-0.02	0.05	-0.21	0.12	0.06
chrII	505306	505365	.	0.03	-0.38	0.01	-0.21	-0.54	-0.3	-0.27	0.08	-0.08	-0.09	-0.26	-0.48	-0.39	-0.27	0.04	-0.21
chrVII	30301	30360	.	-0.39	-0.27	-0.35	-0.21	-0.45	-0.6	-0.51	-0.35	-0.34	-0.51	-0.82	-0.8	-0.51	-0.52	-0.32	-0.41
chrXVI	681337	681396	.	-0.01	-0.6	-0.59	-0.6	-0.83	-0.38	-0.2	0	-0.3	-0.29	-0.2	-0.34	-0.2	-0.19	-0.13	-0.19
chrVI	56192	56251	.	-0.06	0.09	-0.11	-0.13	-0.26	-0.23	-0.2	-0.14	-0.04	-0.24	-0.48	-0.74	-0.63	-0.43	-0.6	-0.42
chrXVI	519836	519895	.	-0.09	-0.51	-0.34	-0.53	-0.74	-0.22	-0.4	0.01	0.03	-0.01	0.11	-0.19	-0.1	-0.26	-0.12	-0.41
chrIII	221015	221063	.	-0.66	0.01	0.06	0.1	0.25	0.46	0.38	-0.83	0.07	0.18	0.59	0.68	0.37	-0.32	0.18	-0.17
chrVII	538000	538059	.	1.16	0.43	0.77	0.47	0.72	0.27	0.23	1.02	0.38	0.27	0.37	0.55	0.36	1.02	0.45	1.07
chrIV	378470	378527	.	-0.29	0.13	0.04	-0.1	-0.1	-0.12	-0.2	-0.07	0.02	-0.05	-0.59	-0.61	-0.64	-0.41	-0.47	-0.36
chrIII	125984	126043	.	0.28	0.24	0.02	0.31	0.14	-0.1	-0.12	0.07	0.11	-0.07	-0.05	0.28	0.07	-0.22	-0.21	-0.12
chrVII	1101	1160	.	0.13	0.34	0.47	0.16	0.3	0.28	0	0.16	0.21	0.12	-0.01	0.08	0	0.82	0	0
chrVI	69899	69952	.	-0.4	-0.11	-0.2	-0.52	-0.1	-0.11	0.04	-0.2	-0.04	-0.03	-0.19	-0.16	0.01	0.18	0.05	0.07
chrV	296329	296388	.	0.02	0.4	0.33	0.23	0.33	0.31	0.3	0.09	0.41	0.18	-0.03	0.29	0.22	0.41	0.23	0.32
chrIII	63013	63057	.	-0.27	-1.16	-0.74	-0.8	-0.84	-0.44	-0.04	-0.33	-0.41	-0.37	-0.22	0.51	0.33	-0.14	0.03	-0.2
chrX	375282	375338	.	0.1	0.24	0.23	0.38	0.33	0.2	0.26	-0.02	0.15	0.83	1.74	1.14	0.52	1.03	0.4	-0.09
chrXV	681892	681938	.	0.01	0.33	0.41	-0.01	0.28	0.27	0.27	0.13	0.1	0.08	-0.12	0.29	0.4	0.09	0.39	0.1
chrXV	644485	644544	.	-0.19	-0.3	-0.35	0.01	-0.16	-0.51	-0.53	-0.36	-0.23	-0.33	-0.78	-0.75	-0.67	-0.43	-0.41	-0.29
chrXII	224778	224837	.	0.13	-0.02	-0.05	0.16	0.08	0.03	-0.05	-0.07	-0.06	-0.26	0.37	0.52	0.06	-0.22	-0.14	-0.29
chrIII	57301	57360	.	-0.26	0.3	0.21	0.12	0.19	0.41	0.44	-0.44	0.34	0.24	0.26	0.13	0.51	-0.1	0.62	-0.12
chrXVI	514042	514088	.	-0.33	-0.39	-0.3	-0.15	-0.05	-0.21	-0.16	-0.36	-0.23	-0.18	0.41	0.37	0.09	-0.31	-0.16	-0.18
chrXV	675085	675144	.	0.09	-0.19	-0.33	-0.24	-0.24	-0.42	-0.29	-0.11	-0.19	-0.31	-0.71	-0.7	-0.63	-0.33	-0.33	-0.2
chrIII	271014	271073	.	1.74	0.08	-0.2	-0.42	-0.59	-0.51	-0.41	2.14	0.12	-0.35	-0.79	-0.68	-0.42	1.8	-0.19	1.25
chrIII	39001	39060	.	-0.02	0.1	0.02	0.16	0.3	0.09	0.08	-0.27	-0.14	1.16	1.68	0.81	0.19	0.81	-0.16	-0.49
chrIV	443713	443772	.	0.2	0.71	0.6	0.69	0.38	0.42	0.25	0.02	0.35	0.24	0.52	0.68	0.27	-0.1	0.05	-0.27
chrXVI	519944	519988	.	-0.29	-0.55	-0.47	-0.62	-0.92	-0.19	-0.34	0.16	0.12	0.08	0.15	-0.14	-0.05	-0.19	-0.09	-0.4
chrVI	238095	238154	.	0.05	0	0	0.33	-0.11	-0.31	-0.44	-0.1	-0.06	-0.25	-0.65	-0.56	-0.78	-0.27	-0.55	-0.01
chrXII	249578	249637	.	-0.49	-0.01	-0.05	-0.35	-0.17	-0.15	0.07	-0.37	-0.21	-0.3	-0.64	-0.39	0.07	-0.34	0.21	0.01
chrX	368479	368538	.	-0.19	0.15	0.13	0.49	0.28	0.13	0.23	-0.14	0.16	0.01	0.35	0.58	0.42	-0.17	0.3	0.04
chrVII	812738	812797	.	0.7	0.14	0.1	0.08	0.09	-0.16	-0.26	0.53	-0.1	-0.2	-0.03	0.18	-0.16	0.18	-0.07	0.3
chrXIV	80630	80680	.	-0.47	-0.39	-0.49	-0.62	-0.62	-0.15	-0.18	-0.37	-0.32	-0.43	-0.43	-0.23	0.03	-0.53	-0.03	-0.4
chrIII	286914	286973	.	-0.28	-0.05	-0.14	-0.3	-0.29	-0.27	-0.32	-0.25	-0.14	-0.29	-0.68	-0.82	-0.8	-0.23	-0.67	-0.12
chrXV	666785	666836	.	-0.44	-0.05	-0.1	-0.23	0.02	-0.3	-0.08	-0.12	-0.1	-0.05	-0.41	-0.66	-0.44	-0.29	-0.06	0.1
chrIV	386568	386627	.	0	0.29	0.23	0.39	0.23	-0.24	-0.09	-0.02	0.11	-0.11	-0.33	-0.52	-0.42	-0.41	-0.24	-0.16
chrIII	142784	142843	.	0.95	0.92	0.93	0.73	0.77	0.89	1	0.69	0.7	0.77	0.65	0.84	0.9	0.56	0.87	0.3
chrXII	239681	239737	.	-0.54	-0.34	-0.35	-0.39	-0.15	0.27	0.09	-0.48	-0.29	-0.37	0.27	0.62	0.24	-0.41	-0.04	-0.22
chrIII	283314	283373	.	-0.2	0.29	0.37	-0.07	0.2	0.12	0.12	0.09	0.16	0.27	-0.09	-0.38	-0.41	0.04	-0.21	0.12
chrVII	566335	566394	.	0.94	0.42	0.64	0.49	0.6	0.12	0.14	0.88	0.3	0.17	0.34	0.42	0.12	0.8	0.16	0.86
chrVI	48891	48950	.	-0.39	-0.34	-0.34	-0.25	-0.31	-0.63	-0.61	-0.26	-0.15	-0.34	-0.62	-0.72	-0.93	-0.37	-0.77	-0.02
chrXVI	399737	399795	.	-0.58	0.23	0.16	-0.03	0.26	0.07	0.13	-0.19	-0.02	-0.01	-0.18	-0.46	0.21	-0.2	0.38	-0.07
chrXI	530952	531010	.	-0.1	-0.08	-0.19	-0.03	-0.16	-0.21	-0.16	-0.23	-0.16	-0.29	-0.42	-0.04	0.24	0.32	0.48	-0.17
chrV	550468	550518	.	-0.04	-0.04	0.03	0.28	0.08	-0.01	-0.01	0.02	0.12	0.03	-0.02	0.16	0.3	0.42	0.37	0.03
chrXIII	201471	201530	.	0.86	0.25	0.34	0.59	0.39	0.17	0.19	0.62	0.25	0.13	0.28	0.46	0.35	0.49	0.24	0.92
chrVI	262497	262555	.	0.42	0.11	0.12	0.37	0.07	-0.19	-0.23	0.24	-0.13	-0.18	-0.4	-0.61	-0.49	0.15	-0.44	0.14
chrXVI	400837	400896	.	-0.29	0.05	0.22	0.36	0.07	-0.04	-0.03	-0.16	0.05	0.16	-0.37	-0.26	0.14	-0.21	0.45	0.01
chrIV	1243286	1243332	.	-0.03	0.35	0.26	-0.08	-0.01	0.52	0.31	-0.11	0.09	0.11	0.05	-0.12	-0.07	-0.1	0.07	-0.15
chrXIV	115639	115689	.	-0.33	-0.54	-0.19	-0.59	-0.72	-0.2	-0.3	-0.18	-0.09	-0.03	-0.03	-0.59	-0.42	-0.2	-0.15	-0.19
chrXVI	696540	696594	.	-0.07	0.07	0.05	-0.35	-0.17	0.22	0.21	0.02	0	0.06	0.25	0.13	0.09	0.15	0.13	-0.01
chrVII	7802	7859	.	-0.06	-0.04	0.02	-0.05	-0.1	-0.26	-0.11	-0.21	-0.08	-0.14	-0.44	-0.38	0.04	0.38	0.45	-0.02
chrVII	66603	66647	.	-0.54	-0.72	-0.7	-0.69	-0.91	-0.05	-0.1	-0.41	-0.42	-0.28	0.03	0.1	0.01	-0.25	0.07	-0.2
chrI	32050	32095	.	-0.28	-0.39	-0.31	-0.51	-0.38	0.17	0.1	-0.1	-0.07	0.09	0.22	0.34	0.4	-0.06	0.2	-0.01
chrIV	446413	446472	.	0.02	0.93	0.74	0.57	0.69	0.5	0.41	0.09	0.68	0.54	0.58	0.82	0.62	-0.15	0.3	0.03
chrIII	300319	300369	.	0.19	0.29	0.2	0.09	0.02	0	0.08	0.38	0.19	0.23	-0.21	-0.12	-0.01	0.34	0.03	0.43
chrII	485306	485365	.	-0.46	-0.29	-0.15	-0.11	0.16	-0.01	-0.01	-0.28	-0.18	0.13	0.76	0.62	0.26	0	0.01	-0.07
chrXIV	203159	203211	.	-0.35	-0.17	-0.15	-0.47	-0.21	0.1	0.02	0.07	-0.03	-0.04	-0.39	-0.59	-0.43	-0.07	-0.17	0.09
chrVI	84493	84550	.	1.07	-0.02	-0.02	0.14	-0.1	-0.45	-0.4	0.96	-0.14	-0.18	-0.59	-0.7	-0.64	0.54	-0.45	0.57
chrV	530165	530224	.	-0.35	0.19	-0.02	0.12	0.19	-0.19	-0.23	-0.18	-0.04	0	-0.54	-0.4	-0.44	-0.26	-0.21	0.08
chrXVI	503537	503582	.	0.32	0.02	-0.03	-0.15	-0.01	0.18	0.27	0.33	0.21	-0.04	-0.02	0.08	0.21	0.17	0.07	0.14
chrIV	461313	461372	.	-0.48	-0.71	-0.3	-0.19	-0.34	-0.24	-0.28	-0.19	0	0.4	1.08	0.5	0.09	-0.21	-0.2	-0.51
chrI	45646	45705	.	0.65	0.29	0.12	0.27	-0.26	-0.18	-0.19	0.14	0.31	-0.03	-0.54	-0.46	-0.4	-0.29	-0.33	-0.56
chrII	474914	474964	.	-0.59	-0.56	-0.42	-0.62	-0.83	0.01	0.02	-0.41	-0.25	-0.22	-0.42	-0.26	0.06	-0.34	0.06	-0.19
chrIV	441413	441472	.	-0.21	-0.09	-0.09	0.05	0.01	0.29	0.09	-0.13	0.05	0.02	0.48	0.58	0.18	-0.15	0.01	0.02
chrIV	340865	340921	.	0.04	0.6	0.48	0.41	0.64	0.53	0.37	-0.03	0.18	0.13	0	0.32	0.24	-0.06	0.16	-0.21
chrVI	255899	255951	.	0.29	0.55	0.42	0.1	-0.13	0.23	0.01	0.16	0.2	0.05	0	-0.15	-0.16	0.14	-0.14	-0.29
chrXV	615090	615136	.	-0.22	0.35	0.32	-0.06	0.26	0.47	0.34	0.03	0.17	0.2	0.16	-0.14	0.03	0.02	-0.03	0.18
chrIII	238325	238369	.	-0.09	-0.7	-0.16	-0.42	-0.9	-0.09	-0.07	-0.09	0.02	-0.1	-0.18	-0.2	0.15	0	0.32	-0.08
chrIII	83503	83558	.	0.07	0.16	0.09	-0.32	-0.15	0.1	0.17	0.24	-0.05	-0.19	-0.49	-0.09	0.43	-0.07	0.34	0.16
chrI	43952	44000	.	-0.3	-0.59	-0.63	-0.76	-0.9	-0.07	-0.2	-0.23	-0.28	-0.24	-0.27	-0.35	-0.08	-0.17	0.02	-0.51
chrXI	534154	534208	.	-0.32	-0.25	-0.22	-0.23	-0.36	-0.27	-0.11	-0.32	-0.13	-0.19	-0.48	-0.48	-0.23	-0.3	0.02	-0.17
chrXV	661385	661444	.	-0.27	-0.18	-0.24	-0.13	-0.2	-0.26	-0.16	-0.14	-0.2	-0.34	-0.69	-0.43	-0.19	-0.3	0	-0.03
chrX	368579	368638	.	-0.08	0.16	0.05	0.43	0.27	0.17	0.2	-0.11	0.16	0.07	0.28	0.55	0.35	-0.15	0.24	0.01
chrXV	594392	594444	.	1.33	1.13	1.09	0.86	0.94	0.93	0.86	0.96	0.87	0.78	0.52	0.13	0.27	0.71	0.41	0.3
chrXII	241678	241737	.	0.03	-0.2	-0.27	0.01	-0.03	-0.01	-0.18	-0.26	-0.17	-0.39	-0.28	0.33	0.15	-0.31	-0.1	-0.46
chrXIV	106235	106286	.	0	-0.19	-0.01	-0.41	-0.35	0.18	0.06	0.31	-0.06	0.08	-0.19	-0.52	-0.29	0.05	0.07	0.04
chrXV	656085	656144	.	-0.23	-0.36	-0.2	-0.11	-0.25	-0.16	0.01	-0.05	-0.08	-0.18	-0.18	0.11	0.26	0.51	0.33	0.05
chrXII	385259	385313	.	-0.07	-0.15	-0.37	-0.66	-0.08	-0.02	-0.08	-0.11	-0.45	-0.5	-0.37	0.11	0.01	-0.28	-0.17	-0.15
chrXIV	213062	213117	.	-0.57	0.27	0.29	0.36	0.19	-0.24	-0.24	-0.16	0.4	0.22	-0.6	-0.55	-0.5	-0.35	-0.61	0.02
chrXV	679785	679842	.	0.29	0.23	0.14	0.03	0.15	0.06	0.09	0.27	0.03	0.01	-0.21	-0.14	-0.02	0.25	0.05	0.28
chrIV	457919	457972	.	-0.36	0.02	-0.09	0.15	0.18	0.14	0.05	-0.14	-0.01	0.02	0.52	0.75	0.25	-0.22	0.1	-0.15
chrXII	239578	239624	.	-0.34	-0.29	-0.31	-0.4	-0.33	0.4	0.05	-0.29	-0.23	-0.11	0.46	0.7	0.12	-0.3	-0.03	-0.24
chrVII	31001	31060	.	-0.12	-0.29	-0.29	0.07	-0.18	-0.58	-0.47	-0.2	-0.18	-0.43	-0.75	-0.9	-0.52	-0.47	-0.33	-0.15
chrVII	18401	18460	.	-0.16	-0.07	-0.16	0.02	0.04	-0.25	-0.23	-0.01	-0.1	-0.09	0.14	0.21	0.06	0.18	-0.15	-0.11
chrXIV	85342	85387	.	-0.72	-0.33	-0.38	-0.52	-0.21	0.19	-0.01	-0.5	-0.31	-0.08	0.55	0.47	0.27	-0.41	-0.02	-0.21
chrXVI	569037	569087	.	-0.1	-0.31	-0.32	-0.12	-0.14	0.04	0.01	-0.13	-0.17	-0.25	0.22	0.52	0.23	-0.39	-0.09	-0.1
chrV	303730	303789	.	0.26	0.5	0.39	0.2	0.03	0.15	0.05	0.08	0.29	-0.1	-0.37	-0.54	-0.18	-0.38	-0.05	-0.57
chrII	223807	223862	.	0.83	0.67	0.76	0.03	0.65	0.56	0.52	1.09	0.44	0.47	0.64	0.61	0.43	0.97	0.61	1.13
chrIII	208319	208366	.	-0.44	-0.16	-0.22	-0.49	-0.47	0.06	0.06	-0.26	-0.19	-0.27	-0.48	-0.55	-0.17	-0.44	0.18	-0.23
chrVI	233695	233754	.	0.81	0.5	0.48	0.52	0.14	0.01	-0.06	0.06	0.13	-0.17	-0.49	-0.88	-0.78	-0.26	-0.82	-0.28
chrXII	149515	149574	.	-0.14	-0.19	-0.31	0.03	-0.06	-0.06	-0.01	-0.03	-0.2	-0.23	-0.05	0.61	0.63	-0.27	0.17	0.03
chrV	554474	554523	.	-0.4	-0.08	-0.17	-0.13	-0.01	-0.1	0.01	-0.19	-0.19	-0.23	-0.55	-0.18	0.14	-0.23	0.38	-0.05
chrXV	665285	665342	.	-0.19	-0.26	-0.3	-0.08	-0.22	-0.5	-0.39	-0.24	-0.26	-0.4	-0.61	-0.7	-0.41	-0.2	-0.08	-0.07
chrXV	651185	651244	.	-0.18	0.21	0.2	0.46	0.26	0.04	0.12	-0.16	0.13	0.08	-0.24	-0.12	0.02	-0.18	0.21	0.01
chrXV	624099	624144	.	-0.28	0.24	0.24	-0.28	-0.03	0.1	0.16	0.11	0.17	0.07	-0.26	-0.57	-0.36	-0.2	-0.38	0.16
chrIII	55203	55249	.	-0.26	-0.06	-0.13	-0.13	-0.02	0.11	0.18	0.1	0.03	-0.03	-0.39	0.01	0.47	-0.13	0.28	0.14
chrVI	248803	248853	.	0.3	0.27	0.1	-0.2	-0.06	0.16	0.09	0.27	-0.03	-0.05	-0.32	-0.48	-0.4	0.08	-0.37	0.32
chrIV	1252881	1252931	.	0	0.18	-0.01	-0.06	-0.36	0.18	-0.03	0.01	0.39	0.17	-0.06	-0.42	-0.21	0.07	0.04	0.05
chrI	35459	35503	.	0.13	-0.78	-0.42	-0.5	-0.91	-0.24	-0.12	0.16	-0.15	-0.05	0.01	-0.06	0.13	0.14	0.22	0.06
chrII	226201	226260	.	1.15	0.5	0.76	0.65	0.57	0.17	0.23	0.96	0.4	0.33	0.47	0.57	0.39	0.9	0.41	1.01
chrXVI	712539	712592	.	-0.26	0.05	0.03	-0.29	-0.1	-0.04	0.01	-0.26	-0.02	-0.11	-0.29	-0.52	-0.51	-0.17	-0.17	0.04
chrXII	358055	358114	.	-0.69	0.09	0.03	0.03	0.21	0.23	0.3	-0.58	0.11	0.11	-0.19	0.1	0.42	-0.43	0.31	-0.05
chrXVI	421444	421496	.	-0.32	-0.2	-0.31	0.1	0.03	-0.06	-0.06	-0.2	-0.15	0.01	0.81	0.63	0.24	-0.18	-0.12	0.01
chrXIV	562172	562231	.	1.13	0.55	0.6	0.51	0.69	0.17	0.23	0.82	0.28	0.24	0.85	0.46	0.28	0.73	0.17	0.59
chrXVI	567637	567688	.	0.39	-0.17	-0.24	-0.32	-0.07	0.12	0.04	0.43	-0.17	-0.23	0.48	0.43	0.25	0.24	-0.02	0.08
chrIX	356229	356288	.	0.22	0.15	0.04	0.42	0.39	0.21	0.22	0.16	0.06	0.41	1.02	0.82	0.44	0.01	0.17	0.06
chrIV	324065	324119	.	-0.19	0.24	0.21	0.42	0.62	0.33	0.25	-0.17	0.06	0.02	0.47	0.71	0.38	-0.28	0.09	-0.05
chrI	48853	48904	.	-0.31	-0.05	-0.05	-0.2	-0.23	-0.09	-0.09	-0.08	0.21	-0.03	-0.3	-0.35	-0.23	-0.1	0.01	-0.14
chrXII	240778	240822	.	-0.59	-0.29	-0.25	-0.17	0.12	0.02	-0.01	-0.27	-0.21	-0.36	-0.02	0.63	0.33	-0.29	-0.19	-0.13
chrIX	372029	372088	.	-0.1	-0.29	-0.37	-0.24	-0.2	-0.47	-0.14	-0.03	-0.12	-0.25	-0.71	-0.5	0	-0.28	0.09	0.12
chrVI	65092	65152	.	0.56	0.36	0.28	0.47	0.17	0.1	-0.11	-0.14	-0.06	-0.19	-0.53	-0.4	-0.38	-0.05	-0.21	-0.44
chrXVI	556546	556596	.	-0.22	-0.01	0.08	-0.26	0.18	0.16	0.17	-0.01	-0.13	0.01	0.34	0.57	0.5	-0.2	0.09	0.07
chrVI	197695	197754	.	-0.25	-0.38	-0.29	0.1	0.13	-0.19	-0.02	-0.1	-0.23	0.68	1.46	0.83	0.17	0.36	-0.18	-0.04
chrIII	298117	298171	.	-0.33	-0.07	-0.15	-0.34	-0.02	-0.46	-0.33	0.02	-0.07	-0.19	-0.66	-0.76	-0.58	0.06	-0.45	0.26
chrVI	74493	74545	.	0.1	0.17	0.04	0.09	-0.2	-0.11	-0.08	-0.22	0.01	-0.27	-0.56	-0.56	-0.41	-0.3	-0.26	-0.17
chrXVI	555937	555996	.	0.47	-0.03	-0.23	-0.03	0.33	-0.72	-0.12	0.2	0.11	0.1	0.71	0.52	0.69	-0.24	0.24	-0.14
chrIII	211719	211767	.	-0.62	-0.71	-0.4	-0.47	-0.84	-0.35	-0.34	-0.33	0.13	-0.12	-0.28	-0.26	0.1	0.14	0.22	-0.42
chrVII	5801	5860	.	0	0	0	0	0	0	0	0	0	0	0	0	0	0	0	0
chrVI	187502	187554	.	-0.24	-0.24	-0.25	-0.11	0.09	-0.14	0.1	-0.12	-0.12	-0.23	-0.4	0.58	0.54	-0.25	0.24	0.04
chrV	287729	287788	.	0.23	0.15	0.07	0.47	0.29	0.07	-0.06	-0.18	0.02	1.18	2.04	1.45	0.93	1.7	0.49	-0.51
chrXII	235578	235637	.	0.19	0.03	0.18	0.37	0.35	0.26	0.12	0.14	-0.06	0.09	0.79	0.69	0.16	-0.02	-0.14	0.02
chrV	286232	286286	.	-0.26	-0.37	-0.1	-0.24	-0.23	0.24	0.13	-0.17	-0.15	0.29	1.09	0.72	0.31	0.15	0.15	0.02
chrIV	353165	353209	.	-0.34	-0.43	-0.5	-0.67	-0.45	-0.16	-0.22	-0.32	-0.31	-0.28	-0.44	-0.75	-0.64	-0.1	-0.02	-0.19
chrXII	357255	357314	.	-0.66	0.18	0.09	0.24	0.11	0.06	0.08	-0.55	0.2	-0.01	-0.34	0.12	0.37	-0.52	0.41	-0.17
chrIV	317471	317519	.	-0.4	-0.18	-0.06	0.06	0.04	0.09	0.11	-0.41	0.07	-0.19	-0.12	0.6	0.56	-0.01	0.49	0.08
chrVII	72002	72061	.	-0.1	-0.2	-0.23	0.01	-0.2	-0.43	-0.28	-0.18	-0.2	-0.24	-0.61	-0.32	-0.14	-0.45	-0.05	-0.08
chrI	22244	22303	.	-0.34	-0.21	-0.18	-0.05	-0.18	-0.42	-0.37	-0.27	-0.21	-0.31	-0.67	-0.61	-0.34	-0.42	-0.18	-0.04
chrXVI	484139	484189	.	0.33	0.23	0.12	-0.2	-0.09	0.43	0.4	0.54	0.2	0.21	0.72	0.28	-0.07	0.25	-0.05	0.12
chrVI	59792	59843	.	-0.2	0.04	-0.02	0.09	0.07	-0.15	-0.04	-0.08	0	-0.05	-0.28	-0.41	-0.29	-0.08	-0.07	0.21
chrIII	135284	135343	.	-0.03	-0.1	-0.03	0.18	0.23	0.11	0.03	0.02	-0.2	0	0.63	0.86	0.4	-0.14	0.03	0.03
chrXII	154715	154772	.	-0.33	0.13	0.21	0.35	0.34	0.28	0.25	-0.1	0.11	0.27	0.84	0.85	0.42	-0.15	0.14	-0.04
chrXV	660390	660444	.	-0.38	0.13	0.07	-0.15	-0.14	0.08	0.03	0.01	0.02	-0.03	-0.21	-0.18	0.06	0.02	0.21	0.1
chrIV	455628	455672	.	-0.3	0.03	-0.13	-0.29	0.07	0.3	0.28	-0.05	0.15	0.17	0.49	0.62	0.38	-0.19	0.1	-0.1
chrIII	292714	292773	.	0.31	0.46	0.17	0.32	-0.22	-0.32	-0.5	-0.41	-0.12	-0.52	-0.52	-1.01	-1.05	1.56	-1.03	-0.66
chrIII	278814	278873	.	-0.31	-0.15	-0.08	-0.01	0.06	-0.3	-0.24	-0.32	-0.02	-0.1	-0.45	-0.49	-0.39	-0.21	-0.2	0.03
chrX	386779	386838	.	-0.12	-0.28	-0.28	0	-0.12	-0.17	-0.04	-0.2	-0.18	-0.26	-0.58	-0.16	0.03	-0.38	0.09	-0.02
chrIII	235616	235670	.	-0.17	-0.12	0	0.04	0.08	-0.03	0.07	0.03	0.04	-0.25	-0.42	0.03	0.26	-0.28	0.05	-0.02
chrIII	18801	18860	.	-0.5	0.13	0.14	0.3	0.03	-0.06	-0.1	-0.44	0.05	-0.06	-0.31	-0.44	-0.18	-0.2	0.39	-0.05
chrIII	229815	229859	.	-0.24	0.71	0.83	0.68	0.8	0.69	0.65	0.04	0.71	0.51	0.82	0.81	0.53	-0.11	0.18	-0.04
chrVI	68993	69052	.	-0.15	-0.13	-0.15	-0.04	-0.11	-0.29	0.03	-0.16	-0.04	-0.01	0.16	0.11	0.36	1	0.77	-0.04
chrVI	73499	73552	.	-0.35	-0.27	-0.27	-0.42	-0.54	-0.14	-0.17	-0.13	-0.18	-0.16	-0.26	-0.46	-0.24	-0.01	0.05	0.07
chrXIV	198874	198918	.	-0.31	-0.33	-0.14	-0.41	-0.75	-0.27	-0.16	0.37	0.32	0.59	0.54	-0.44	0.11	0.09	0.07	-0.45
chrX	361882	361938	.	-0.53	-0.9	-0.49	-0.8	-1.01	-0.17	-0.12	-0.3	-0.28	-0.2	-0.25	-0.05	0.33	-0.16	0.25	-0.04
chrXVI	704636	704695	.	-0.28	-0.15	-0.17	-0.38	-0.14	-0.3	-0.15	-0.12	-0.36	-0.28	-0.73	-0.65	-0.37	-0.37	-0.15	-0.09
chrXVI	413737	413796	.	0.03	-0.37	-0.32	0.02	0.01	0.04	0.02	0.03	-0.28	-0.07	0.57	0.73	0.2	-0.12	-0.06	-0.02
chrV	547172	547219	.	0.21	-0.36	-0.12	-0.36	-0.67	0.3	0.08	0.26	-0.11	-0.18	-0.06	-0.11	0.08	0.34	0.09	0.09
chrIV	455213	455272	.	0.28	0.25	0.1	0.25	0.24	0.12	0.08	0.06	-0.15	-0.07	0.15	0.59	0.26	-0.27	0.08	-0.25
chrIII	3101	3160	.	1.26	-0.24	-0.29	-0.48	-0.45	-0.64	-0.63	1.7	-0.2	-0.18	-0.61	-0.84	-1.12	1.44	-1.17	0.94
chrXVI	513442	513495	.	-0.27	-0.03	-0.03	0.01	0.05	-0.03	-0.01	-0.21	-0.09	0.04	0.44	0.49	0.19	-0.07	0.14	-0.08
chrIII	90702	90761	.	0.98	0.42	0.89	0.62	0.5	0.3	0.35	0.8	0.5	0.3	1.1	0.6	0.52	0.81	0.33	0.59
chrXVI	690637	690696	.	-0.21	-0.2	-0.29	0	-0.02	-0.13	-0.05	-0.14	-0.03	0	-0.17	0.01	0.14	-0.28	0.14	-0.02
chrIX	363534	363588	.	-0.47	-0.11	-0.23	-0.64	-0.04	0.25	0.15	-0.2	-0.36	-0.2	0.34	0.49	0.2	-0.26	-0.04	-0.1
chrXVI	567438	567492	.	0.38	-0.13	-0.18	-0.42	0	0.15	0.07	0.34	-0.28	-0.06	0.69	0.55	0.28	0.19	0.05	0
chrIV	345074	345120	.	-0.31	-0.06	-0.21	-0.6	-0.3	-0.03	0.01	-0.4	-0.28	-0.35	-0.57	-0.55	0.03	-0.44	-0.05	-0.4
chrIII	76104	76161	.	-0.07	0.1	0.04	0.11	0.21	0.43	0.38	0.19	0.26	0.81	1.48	0.67	0.2	0.49	0.06	0.06
chrXV	583087	583134	.	0.11	0.1	0.01	-0.41	0.02	-0.2	-0.14	0.22	0	-0.02	-0.32	-0.63	-0.53	0.1	-0.39	0.32
chrII	490606	490650	.	-1.17	-1.46	-1.73	-1.86	-1.72	-1.37	-0.92	0.25	-0.03	0.1	0.23	-1.05	0.07	-1.12	-1.03	-0.83
chrIV	474713	474768	.	-0.36	-0.19	-0.21	0	-0.02	-0.23	-0.21	-0.56	-0.22	-0.38	-0.31	0.29	0.34	-0.56	-0.07	-0.09
chrVI	52691	52750	.	-0.07	0.04	0.01	-0.11	0.02	-0.46	-0.37	-0.14	-0.01	-0.05	-0.29	-0.48	-0.51	-0.04	-0.54	-0.06
chrXVI	418737	418796	.	-0.69	-0.3	-0.16	-0.05	0.28	0.05	-0.02	-0.44	-0.35	0.71	1.37	0.8	0.32	0.27	-0.08	0
chrVI	230102	230150	.	-0.6	0.07	0.09	-0.09	0.07	-0.38	-0.21	-0.28	0.03	0.03	-0.26	-0.55	-0.56	-0.17	-0.46	0.14
chrIV	513469	513525	.	1	0.29	0.39	0.34	0.52	-0.06	0.2	0.62	0.11	0.23	0.8	0.72	0.31	0.89	0.14	0.66
chrXVI	513136	513195	.	-0.32	-0.45	-0.32	-0.09	-0.12	-0.23	-0.34	-0.29	-0.3	-0.07	0.55	0.24	0.05	-0.18	-0.07	-0.21
chrXVI	539137	539196	.	-0.12	-0.17	-0.22	-0.01	-0.16	-0.5	-0.4	-0.13	-0.14	-0.42	-0.75	-0.72	-0.56	-0.66	-0.24	-0.25
chrV	265029	265073	.	0.27	0.12	0.03	-0.28	-0.05	0.31	0.26	0.19	-0.06	0.18	0.04	-0.41	-0.35	0.41	-0.03	0.23
chrXVI	422237	422296	.	-0.21	-0.15	-0.19	0.02	0.16	-0.03	0.03	-0.2	-0.12	0.05	0.7	0.73	0.31	-0.16	0.15	0.05
chrXV	679398	679443	.	0.1	-0.02	-0.16	-0.36	-0.12	-0.12	-0.03	-0.04	-0.11	-0.23	-0.37	-0.43	-0.22	-0.07	-0.24	-0.07
chrIII	271219	271266	.	1.42	-0.04	-0.25	-0.76	-0.35	-0.55	-0.3	2.15	0.15	-0.25	-0.48	-0.64	-0.32	1.86	-0.24	1.37
chrXI	535551	535601	.	-0.68	-0.25	-0.22	-0.42	-0.56	-0.07	-0.13	-0.45	-0.01	-0.21	-0.36	-0.66	-0.31	-0.53	-0.13	-0.37
chrXIII	189534	189593	.	0.81	0.26	0.34	0.42	0.18	-0.11	0.02	0.72	0.2	0.07	0.17	0.27	0.09	0.64	0.07	0.6
chrXVI	549937	549996	.	-0.12	-0.18	-0.13	0.01	0.02	-0.32	-0.12	0.1	-0.12	-0.11	-0.04	0.02	0.19	-0.1	0.17	0.11
chrIII	290314	290373	.	-0.12	-0.08	-0.13	0.04	-0.42	-0.35	-0.47	-0.01	-0.14	-0.14	-0.57	-0.68	-0.73	0.29	-0.7	0.15
chrIV	388773	388827	.	-0.13	0.2	0.21	0.34	-0.04	-0.15	-0.09	-0.07	0.12	0.02	-0.24	-0.32	-0.27	-0.1	-0.01	-0.12
chrIV	408968	409025	.	-0.55	-0.13	-0.15	-0.15	0.12	0.01	0.18	-0.24	-0.22	0.34	1.26	0.67	0.23	-0.1	-0.04	-0.06
chrXVI	679337	679394	.	0.56	0.22	0.38	0.15	-0.01	0.2	-0.02	0.24	0.16	0.03	-0.18	-0.19	-0.12	-0.39	-0.02	-0.54
chrIV	469713	469772	.	-0.52	0.22	0.22	0.14	0.43	0.42	0.43	-0.29	0.13	0.06	0.37	0.8	0.5	-0.17	0.16	0.11
chrXII	375055	375114	.	0.95	-0.49	-0.47	-0.03	-0.19	-0.35	-0.19	1.02	-0.26	0.38	0.97	0.47	-0.13	0.94	-0.26	0.42
chrX	357579	357636	.	-0.28	-0.22	-0.28	-0.5	-0.43	-0.35	-0.04	-0.2	-0.12	-0.21	-0.54	-0.7	-0.13	-0.27	0.05	-0.07
chrVI	198504	198550	.	-0.32	-0.96	-0.53	-0.39	-0.46	0.06	-0.14	-0.25	-0.29	1.1	2.1	0.98	0.33	0.95	0.1	-0.15
chrVII	35901	35956	.	0.18	0.08	-0.06	-0.11	-0.13	-0.26	-0.24	0.23	-0.04	-0.17	-0.5	-0.75	-0.72	-0.02	-0.54	0.1
chrXVI	563137	563196	.	-0.05	-0.14	-0.22	-0.18	0.08	0.15	0.02	-0.05	-0.24	0.33	1.12	0.86	0.29	0.15	-0.02	-0.04
chrXV	605898	605943	.	-0.12	0.1	0.05	-0.34	-0.18	0.19	0.04	-0.32	-0.04	-0.04	-0.14	-0.43	-0.33	-0.27	-0.08	-0.28
chrIII	257517	257571	.	-0.4	-0.34	-0.2	-0.18	-0.09	-0.56	-0.47	-0.23	-0.11	-0.16	-0.54	-0.71	-0.63	-0.24	-0.62	0.11
chrVII	26101	26154	.	-0.21	0.42	0.39	0.19	0.45	0.31	0.16	0.01	0.25	0.17	-0.22	-0.04	0.09	-0.06	0.1	0.11
chrIV	334165	334224	.	0.01	-0.14	-0.41	-0.19	-0.11	0.11	0.05	-0.29	-0.15	-0.19	0.7	0.49	0.04	0.01	-0.11	-0.17
chrIX	373129	373188	.	0.04	0.11	0.09	0.15	-0.12	0.01	0.1	0.14	0.02	-0.14	-0.44	-0.4	0.03	-0.07	0.38	-0.03
chrXVI	413243	413291	.	0.04	-0.06	-0.02	0.1	0.37	0.17	0.09	0.15	0	0.05	0.57	0.65	0.26	0.03	-0.03	0.1
chrXIV	93830	93889	.	-0.13	-0.02	0.01	0.21	0.2	0.07	0.16	-0.01	0.1	-0.02	0.45	0.53	0.37	-0.1	0.08	0.13
chrXIV	185759	185818	.	-0.24	0.01	-0.1	-0.03	0.01	-0.28	-0.02	-0.06	0	-0.09	-0.48	-0.51	-0.54	-0.38	-0.31	-0.04
chrIX	361532	361585	.	-0.44	-0.15	-0.1	-0.42	-0.01	0.04	0.08	-0.05	-0.21	-0.04	0.89	0.62	0.27	-0.27	-0.08	0
chrXVI	523937	523996	.	-0.1	0.13	0.05	0.23	-0.01	-0.22	-0.09	-0.1	0.01	-0.09	-0.47	-0.17	-0.02	-0.25	0.04	0.01
chrXVI	515036	515095	.	-0.3	0.1	0.14	0.35	0.36	0	0.21	0.18	0.07	0.08	0.54	0.68	0.27	-0.11	0.1	0.17
chrVII	74803	74862	.	-0.04	0.3	0.16	0.1	-0.19	0.1	-0.05	-0.15	0.07	0.01	-0.49	-0.39	-0.34	-0.4	-0.08	-0.2
chrXV	581785	581844	.	0.45	0.14	0	0.07	0.03	-0.28	-0.13	0.36	0.14	-0.04	-0.43	-0.64	-0.58	0.16	-0.43	0.26
chrXVI	568537	568589	.	-0.15	-0.46	-0.43	-0.57	-0.31	0.07	0	-0.08	-0.45	-0.4	0.46	0.57	0.3	-0.18	0.01	-0.11
chrXVI	490637	490691	.	-0.02	0.19	0.24	0.42	0.17	0.14	0.09	-0.02	0.04	0.02	-0.42	-0.43	-0.32	-0.2	-0.12	-0.08
chrVI	267500	267549	.	-0.29	-0.12	-0.1	-0.11	-0.07	-0.34	-0.17	-0.27	0	0	-0.41	-0.59	-0.48	0.35	-0.44	0.15
chrVII	5702	5755	.	-0.4	0.2	0.23	-0.32	0.02	0.14	0.18	0.4	0.26	0.11	0.01	0.57	0.2	0.29	-0.17	0.39
chrIX	337034	337084	.	-0.17	0.01	-0.26	-0.41	0.09	0	-0.05	-0.07	-0.23	-0.1	0.91	0.54	0.01	-0.27	-0.3	-0.22
chrIII	79502	79546	.	-0.41	-0.28	-0.13	-0.25	-0.55	-0.07	-0.07	-0.36	0.08	0.17	1.19	0.75	0.19	-0.43	-0.09	-0.41
chrXI	535251	535310	.	-0.41	-0.38	-0.31	-0.46	-0.6	-0.14	-0.25	-0.36	-0.13	-0.11	-0.31	-0.48	-0.29	-0.27	0.14	-0.19
chrIII	18601	18660	.	-0.32	0.21	0.23	0.34	0.13	-0.04	-0.12	-0.29	0.1	0.03	-0.2	-0.23	-0.15	0.12	0.39	-0.08
chrVII	65004	65058	.	-0.25	-0.15	-0.24	-0.08	-0.1	-0.11	-0.08	-0.16	-0.12	-0.17	0.1	0.32	0.27	0.04	0.11	0.05
chrXVI	704036	704095	.	0.09	-0.14	-0.16	0.04	-0.16	-0.27	-0.18	-0.02	-0.22	-0.33	-0.75	-0.53	-0.34	-0.31	-0.08	-0.13
chrXVI	534443	534496	.	-0.32	0.04	-0.04	-0.19	-0.2	-0.27	-0.13	-0.16	-0.21	-0.15	-0.54	-0.7	-0.52	-0.37	-0.18	-0.01
chrVI	204007	204054	.	-0.43	-0.64	-0.59	-0.39	-0.56	0.28	-0.03	-0.43	-0.42	-0.28	1.14	0.82	0.12	-0.22	-0.19	-0.36
chrXVI	565237	565295	.	0.66	-0.12	-0.14	0.14	-0.01	-0.1	-0.16	0.51	-0.16	0.15	0.95	0.67	0.2	0.07	-0.08	0.1
chrXIV	72230	72289	.	-0.03	0	0.02	0.14	-0.04	-0.07	0.14	0.01	-0.06	-0.11	-0.45	-0.41	0.11	-0.13	0.49	0.15
chrXVI	684640	684696	.	-0.12	0.1	0.05	0.16	0.08	0	-0.04	-0.22	-0.11	-0.02	0.25	0.37	0.28	-0.1	0.23	-0.09
chrVI	253699	253750	.	0.23	-0.47	-0.45	-0.47	-0.58	-0.02	-0.16	0.17	-0.06	-0.06	0	-0.49	-0.33	0.18	-0.12	0.01
chrIX	368529	368573	.	-0.22	-0.55	-0.27	-0.51	-0.76	0.28	0.04	0	-0.04	0.02	-0.05	0.19	0.48	-0.04	0.36	-0.03
chrXII	223378	223427	.	-0.23	0.05	-0.09	0.15	0.17	0	0.05	-0.13	-0.05	-0.03	0.46	0.69	0.34	-0.1	0.03	0.1
chrXV	602985	603044	.	-0.22	0.24	0.3	0.02	0.24	-0.07	-0.09	-0.14	0.16	0.07	-0.43	-0.15	0	-0.09	0.2	0.1
chrIV	402673	402718	.	-0.53	-0.3	-0.24	-0.16	0.18	0.01	0	-0.16	-0.15	-0.27	0.34	0.61	0.23	-0.36	-0.03	0.03
chrIII	25103	25155	.	-0.29	-0.32	-0.35	-0.75	-0.34	-0.03	0.12	-0.14	-0.26	-0.29	-0.33	-0.19	0.17	-0.13	0.12	0
chrIV	337180	337224	.	-0.61	0.02	-0.03	-0.24	0.25	0.15	0.05	-0.27	-0.15	-0.13	0.14	0.59	0.29	-0.37	0.07	-0.07
chrIX	344931	344984	.	-0.47	-0.21	-0.18	-0.2	0.02	0.13	0.21	-0.13	-0.33	0.36	1.5	0.81	0.29	-0.16	-0.08	0.02
chrXI	530051	530110	.	-0.66	-0.06	-0.09	-0.28	-0.23	0.09	0.13	-0.24	-0.02	-0.23	-0.34	-0.01	0.35	0.22	0.46	0.04
chrXIV	92730	92789	.	-0.16	-0.01	-0.21	-0.17	0.15	0.1	0.16	-0.11	0.01	-0.04	0.53	0.54	0.26	-0.2	-0.02	0.02
chrIV	1242783	1242838	.	0.24	0.57	0.39	0.32	0.07	0.22	0.16	-0.15	0.14	-0.07	-0.11	-0.2	-0.14	-0.78	-0.13	-0.91
chrXIV	80932	80987	.	-0.39	-0.58	-0.5	-0.74	-0.64	-0.17	-0.27	-0.35	-0.17	-0.32	-0.3	-0.29	0.02	-0.27	-0.06	-0.15
chrXIV	192059	192118	.	-0.28	-0.34	-0.41	-0.04	-0.19	-0.44	-0.33	-0.19	-0.12	-0.28	-0.62	-0.53	-0.26	-0.18	-0.02	0.06
chrXV	628988	629035	.	-0.2	0.11	0.11	-0.38	-0.16	-0.13	-0.12	0.1	-0.09	-0.01	-0.32	-0.57	-0.59	0.18	-0.59	0.41
chrVI	50291	50350	.	-0.43	-0.2	-0.32	-0.35	-0.37	-0.26	-0.22	-0.3	-0.03	-0.07	-0.32	-0.57	-0.68	-0.1	-0.45	0.21
chrIII	73001	73060	.	1.06	-0.55	-0.38	0.12	-0.01	-0.37	-0.38	1.13	-0.39	0.64	1.18	0.76	0.1	1.12	-0.29	0.76
chrXVI	511936	511995	.	-0.26	-0.19	-0.14	0.07	0.11	-0.24	-0.18	-0.38	-0.21	0.47	1.35	0.95	0.71	1.04	0.5	-0.34
chrVII	25501	25560	.	0.38	0.74	0.76	0.81	0.58	0.51	0.47	0.51	0.8	0.8	0.73	0.2	0.12	0.06	0.18	0.1
chrXV	683186	683233	.	0.1	-0.25	-0.32	-0.47	-0.51	0.06	-0.02	0.02	-0.15	-0.18	-0.27	-0.28	-0.08	-0.04	0.07	0.11
chrXVI	461437	461496	.	-0.16	0.36	0.33	0.3	0.31	0.33	0.2	-0.05	0.04	0.16	-0.22	-0.01	0.07	-0.31	0.18	0.09
chrIII	61415	61460	.	-0.17	-0.3	-0.57	-0.67	-0.49	-0.09	-0.11	-0.33	-0.25	-0.43	-0.62	0	0.07	-0.72	-0.15	-0.67
chrXVI	676044	676093	.	-0.39	-0.06	-0.07	-0.16	-0.14	-0.1	-0.13	-0.32	-0.04	-0.11	-0.4	-0.37	-0.29	-0.3	-0.22	-0.21
chrIV	318765	318824	.	-0.51	-0.22	-0.22	-0.2	-0.16	-0.22	-0.05	-0.34	-0.1	-0.15	-0.22	0.41	0.4	-0.03	0.19	-0.08
chrV	289329	289388	.	-0.02	-0.14	-0.27	0.2	0.09	-0.12	-0.13	-0.26	-0.23	-0.1	0.29	0.45	0.02	-0.29	-0.17	-0.32
chrV	269431	269479	.	0.2	0.69	0.81	0.79	0.62	0.66	0.58	0.21	0.63	0.56	0.37	-0.09	0.16	0.03	0.22	0.08
chrXVI	528837	528896	.	0.35	-0.04	-0.09	0.21	-0.03	-0.54	-0.34	0.24	0.2	0.09	-0.3	-0.59	-0.42	-0.07	-0.2	0.14
chrXII	384555	384614	.	-0.14	-0.17	-0.35	-0.47	-0.14	0.04	0.05	-0.03	-0.22	-0.2	-0.27	0.26	0.18	-0.25	-0.1	-0.04
chrV	552669	552718	.	-0.68	-0.32	-0.39	-0.76	-0.37	-0.24	-0.16	-0.32	-0.43	-0.34	-0.45	-0.48	-0.13	-0.4	-0.04	-0.02
chrVI	188210	188254	.	-0.37	0.09	-0.01	-0.2	0.14	0.3	0.35	-0.16	-0.03	-0.09	-0.14	0.72	0.71	-0.11	0.37	0.25
chrX	373879	373938	.	-0.2	-0.14	-0.15	0.11	0.14	-0.14	-0.14	-0.27	-0.17	0.07	0.55	0.44	0.02	-0.42	-0.33	-0.39
chrIII	122284	122343	.	0.51	0.06	0.02	0.09	0	0.26	0.13	0.32	0.09	0.01	-0.1	0.27	0.26	0.03	0.1	-0.07
chrXV	633488	633542	.	-0.19	0.02	0.02	-0.09	-0.01	-0.13	-0.18	-0.09	-0.04	-0.17	-0.41	-0.62	-0.46	-0.2	-0.41	0.03
chrXV	632885	632942	.	0.1	-0.04	-0.06	0.16	0.07	-0.2	-0.15	0.07	0.13	-0.06	-0.44	-0.52	-0.49	-0.11	-0.45	0.03
chrIII	147185	147241	.	0.02	-0.02	-0.07	-0.28	-0.08	-0.29	-0.18	0.07	-0.36	-0.19	-0.8	-0.63	-0.18	-0.42	0.02	-0.21
chrVII	51202	51260	.	0.07	0.07	0.01	0.3	0.15	-0.07	0.03	-0.03	-0.09	-0.02	-0.41	-0.29	-0.2	-0.1	0.11	0.08
chrIV	481914	481973	.	-0.23	0.24	0.06	-0.23	0.38	0.31	0.29	-0.14	-0.03	0.05	0.51	0.54	0.33	-0.28	0.26	-0.1
chrXI	535858	535902	.	-0.56	-0.66	-0.49	-0.58	-0.85	-0.03	-0.26	-0.67	-0.31	-0.28	-0.38	-0.68	-0.45	-0.72	-0.14	-0.66
chrXIV	105232	105285	.	0.45	-0.01	0.12	0.04	0.06	0.09	0.06	0.32	0	0.14	-0.04	-0.34	-0.07	0.22	0.04	0.13
chrXIV	76430	76489	.	-0.41	-0.43	-0.38	-0.52	-0.54	-0.11	-0.09	-0.24	-0.27	-0.42	-0.55	-0.44	-0.02	-0.31	0.18	-0.12
chrIII	47406	47459	.	-0.3	-0.21	-0.21	-0.29	-0.25	0.31	0.15	-0.14	-0.1	-0.16	0.61	0.74	0.22	-0.21	0.01	-0.28
chrI	50846	50905	.	-0.15	-0.12	-0.16	0.15	-0.09	-0.45	-0.32	-0.24	-0.01	-0.11	-0.49	-0.55	-0.26	-0.25	0.03	0.02
chrIII	31401	31460	.	-0.29	0.09	0.03	0.26	0.29	0.04	0.01	-0.44	0.07	-0.07	0.53	0.67	0.25	-0.52	-0.16	-0.41
chrXIV	191159	191218	.	0.04	-0.22	-0.23	0.06	-0.12	-0.48	-0.28	-0.07	0.02	-0.19	-0.53	-0.64	-0.32	-0.27	-0.1	-0.12
chrIV	340670	340721	.	0.01	0.63	0.66	0.34	0.7	0.53	0.68	0.19	0.42	0.44	0.12	0.25	0.29	-0.15	0.05	0.13
chrXV	646085	646144	.	-0.36	-0.24	-0.3	-0.13	-0.06	-0.27	-0.21	-0.36	-0.05	-0.29	-0.58	-0.62	-0.47	-0.34	-0.25	-0.1
chrXII	381564	381614	.	-0.47	-0.27	-0.24	-0.36	-0.01	0	0.15	-0.41	-0.26	-0.13	0.58	0.71	0.29	-0.28	-0.18	-0.05
chrXV	603586	603639	.	-0.63	0.11	0.06	-0.09	0.01	-0.13	-0.14	-0.31	0.04	0.04	-0.35	-0.29	-0.12	-0.33	0.04	-0.09
chrXII	387558	387607	.	0.81	-0.02	0.02	-0.37	-0.35	-0.01	0.03	0.93	0.21	0.13	-0.01	0.1	0.27	0.89	0.13	0.42
chrXII	152819	152873	.	-0.28	0.04	0.04	-0.04	0.35	0.12	0.18	0.1	0.06	0.1	0.84	0.88	0.59	-0.08	0.2	0.08
chrIII	278314	278373	.	-0.29	-0.2	-0.15	0.08	0.05	-0.45	-0.25	-0.36	-0.14	-0.04	-0.48	-0.45	-0.36	-0.21	-0.24	0.04
chrXIV	77630	77689	.	-0.21	-0.08	-0.01	0.18	-0.17	-0.13	0.09	-0.07	-0.23	-0.14	-0.47	-0.21	0.17	-0.17	0.37	0.04
chrIV	446520	446564	.	-0.15	0.64	0.56	0.27	0.63	0.42	0.26	0.04	0.54	0.74	0.59	0.63	0.56	0.01	0.19	0.15
chrXIV	111635	111687	.	1.26	-0.36	-0.46	-0.73	-0.7	-0.41	-0.53	1.43	-0.31	-0.54	-0.55	-0.89	-0.85	1.07	-0.35	0.65
chrIII	228517	228571	.	-0.2	-0.02	0.25	-0.04	-0.23	0.59	0.35	-0.11	0.25	0.21	0.79	0.66	0.26	-0.14	0.06	-0.34
chrIII	296014	296073	.	0.16	0.19	0.13	0.29	-0.05	-0.26	-0.42	-0.19	-0.07	-0.3	-0.5	-0.62	-0.87	0.09	-0.69	-0.04
chrV	298629	298688	.	0.04	0.74	0.59	0.79	0.39	-0.07	-0.03	-0.35	0.47	0.1	-0.28	-0.2	-0.12	-0.6	-0.24	-0.53
chrXII	170615	170674	.	0.03	0.14	0.24	0.26	0.22	-0.2	-0.13	-0.15	-0.08	-0.2	-0.01	-0.28	-0.32	-0.09	0.13	0
chrXII	166815	166874	.	-0.09	0.29	0.27	0.14	0.25	0.19	0.28	-0.03	0.02	-0.11	-0.1	0.27	0.26	-0.19	0.05	0.01
chrXII	243478	243537	.	0.06	0.66	0.71	0.53	0.72	0.58	0.54	-0.14	0.48	0.5	0.93	0.84	0.54	1.14	0.52	-0.22
chrI	20443	20501	.	0.41	0.03	-0.05	0.12	-0.06	-0.29	-0.2	0.03	-0.09	-0.2	-0.69	-0.52	-0.43	-0.22	-0.11	-0.19
chrXII	379255	379314	.	-0.28	-0.33	-0.36	0.18	0.18	-0.18	-0.12	-0.27	-0.31	-0.11	0.77	0.7	0.17	-0.36	-0.02	0.04
chrIV	407472	407522	.	0.01	-0.29	-0.28	0.07	-0.13	0.05	-0.13	-0.33	-0.22	0.33	0.97	0.57	0	-0.36	-0.18	-0.53
chrXVI	407737	407796	.	0.25	0.63	0.49	0.77	0.78	0.49	0.58	0.22	0.53	0.47	0.26	0.34	0.41	-0.13	0.17	0.15
chrXVI	490136	490193	.	-0.33	0.21	0.23	-0.07	0.01	0.33	0.17	-0.27	0.03	-0.05	-0.34	-0.45	-0.35	-0.24	0.01	-0.04
chrXV	618794	618844	.	0.3	0.23	0.2	0.31	0.01	-0.17	-0.17	0.13	0.09	-0.05	-0.35	-0.36	-0.53	-0.41	-0.42	-0.24
chrIX	339941	339988	.	-0.45	-0.4	-0.41	-0.24	0.07	0.04	-0.07	-0.28	-0.18	0.46	1.23	0.8	0.23	0	-0.11	-0.1
chrII	478515	478564	.	0.78	0.91	1.27	0.66	0.57	1.41	0.91	0.72	1.09	1.27	1.25	0.76	0.53	0.67	0.61	0.04
chrXIV	105839	105885	.	0.17	-0.55	0.05	-0.22	-0.44	0.12	0.12	0.07	0	0.15	0.07	-0.31	-0.1	0.29	0.25	0.14
chrIII	261629	261673	.	-0.37	-0.54	-0.24	-0.33	-0.49	0.19	0.06	-0.12	0.02	-0.03	0.03	-0.12	-0.21	-0.04	-0.08	0.04
chrXVI	484936	484995	.	0.04	0.1	-0.13	-0.16	-0.09	0.22	0.21	0.33	0.13	0.17	0.37	0.06	-0.15	0.18	-0.1	0.18
chrXVI	709841	709887	.	-0.43	-0.24	-0.25	-0.68	-0.17	-0.12	-0.06	-0.3	-0.07	0.01	-0.3	-0.49	-0.39	-0.18	-0.1	-0.11
chrXVI	411837	411896	.	0.45	0.19	0.1	0.3	0.16	0.12	-0.04	0.22	-0.08	-0.11	0.09	0.45	0.15	-0.42	-0.11	-0.28
chrIII	147884	147943	.	0.6	0.36	0.17	0.29	-0.03	-0.21	-0.17	0.46	0.12	-0.13	-0.45	-0.64	-0.22	-0.23	-0.22	-0.14
chrIII	236315	236374	.	0.17	0.42	0.41	0.28	0.26	0.22	0.23	0.1	0.25	0.13	-0.43	-0.18	0.18	-0.18	0.02	0.12
chrXII	240988	241037	.	-0.49	-0.36	-0.47	-0.18	-0.05	-0.18	-0.12	-0.45	-0.25	-0.31	-0.22	0.5	0.27	-0.57	-0.25	-0.34
chrIII	39201	39260	.	-0.34	-0.06	-0.03	0.04	0.32	0.23	0.04	-0.38	-0.11	1.54	2.15	1.07	0.42	1.23	-0.07	-0.28
chrVI	195404	195454	.	-0.2	-0.56	-0.75	-0.91	-0.42	0.06	-0.28	-0.28	-0.64	-0.17	1.26	0.51	-0.1	-0.13	-0.42	-0.34
chrXIV	188064	188108	.	-0.28	-0.56	-0.45	-0.61	-0.63	-0.4	-0.32	-0.24	-0.27	-0.06	-0.36	-0.66	-0.46	-0.17	-0.22	-0.26
chrVI	161917	161973	.	0.96	0.7	0.96	0.81	0.83	0.4	0.36	0.9	0.28	0.16	0.84	0.86	0.54	0.93	0.49	0.8
chrI	12292	12341	.	-0.17	-0.21	-0.14	-0.41	-0.36	0.24	-0.14	-0.16	-0.22	-0.05	-0.27	-0.3	-0.19	0.14	0.14	0.04
chrV	544871	544923	.	0.67	0.35	0.12	-0.07	-0.3	0.17	0.08	0.51	0.06	0.02	-0.14	-0.4	-0.3	0.03	-0.09	-0.28
chrXI	495950	496009	.	-0.08	-0.17	-0.26	-0.03	0.01	-0.34	-0.05	0.03	0.06	-0.16	-0.59	-0.71	-0.43	-0.1	-0.17	0.34
chrXV	659486	659544	.	-0.57	-0.33	-0.37	-0.34	-0.2	-0.19	-0.14	-0.16	-0.25	-0.17	-0.4	-0.38	-0.12	-0.26	0.01	-0.09
chrXV	122073	122132	.	1.29	0.31	0.48	0.44	0.58	-0.02	0.3	1.1	0.25	0.17	0.23	0.71	0.43	1.05	0.47	1.25
chrVI	249799	249843	.	-0.02	-0.21	-0.31	-0.46	-0.49	0.02	-0.13	-0.14	-0.1	-0.2	-0.34	-0.63	-0.57	-0.14	-0.46	-0.17
chrIII	78617	78661	.	0.34	0.08	0.17	0.14	0.06	0.44	0.27	0.15	0.38	0.45	1.18	0.47	0.11	0.11	-0.14	-0.29
chrXVI	447942	447996	.	0.53	-0.09	-0.11	-0.56	-0.2	0	0.07	0.97	-0.16	-0.13	-0.46	-0.39	-0.06	0.81	0.16	0.5
chrV	566065	566124	.	0.71	-0.7	-0.54	-0.76	-0.76	-0.27	-0.35	0.78	-0.47	-0.29	0.26	0.19	0.04	0.63	-0.24	0.3
chrII	513809	513864	.	0.33	0.03	-0.01	0.18	-0.24	-0.34	-0.31	0.13	-0.07	-0.28	-0.67	-0.64	-0.55	-0.06	-0.04	-0.07
chrXII	372955	373014	.	0.06	-0.17	0.05	0.23	-0.03	0.08	-0.11	0.17	0.07	1.28	1.86	0.99	0.17	0.55	0.02	-0.24
chrIII	93502	93555	.	-0.33	-0.06	-0.17	-0.33	-0.27	-0.06	0.09	-0.02	-0.06	-0.15	-0.37	-0.28	0.14	-0.04	0.36	0.1
chrX	372979	373038	.	-0.51	-0.21	-0.16	0.13	0.24	0.1	0.04	-0.36	-0.39	0.13	0.75	0.66	0.34	-0.32	-0.11	-0.21
chrI	15245	15304	.	-0.06	0.15	0.13	-0.06	0.01	-0.1	-0.01	0.12	-0.01	-0.01	-0.45	-0.4	-0.26	0.15	0.04	0.23
chrIII	302019	302072	.	0.03	0.1	0.1	-0.07	-0.05	-0.21	-0.09	0.18	0.09	-0.07	-0.35	-0.5	-0.55	0.4	0.05	0.27
chrXVI	512036	512095	.	-0.1	-0.21	-0.16	0.2	-0.01	-0.16	-0.23	-0.33	-0.19	0.27	1.01	0.71	0.43	0.71	0.21	-0.31
chrXVI	531837	531893	.	-0.3	0.28	0.23	0.4	0.33	-0.06	0.11	-0.24	0.32	0.04	-0.16	-0.36	-0.09	-0.27	0.12	0.12
chrXII	393059	393114	.	-0.26	0.06	0.03	-0.06	-0.04	-0.04	0.19	-0.12	0.15	0.05	-0.53	-0.53	0.31	-0.15	0.67	0.28
chrIII	2911	2959	.	1.32	-0.21	-0.3	-0.66	-0.51	-0.6	-0.57	1.69	-0.28	-0.28	-0.57	-0.97	-1.15	1.5	-1.18	0.96
chrXVI	510636	510695	.	0.1	-0.02	-0.11	0.24	0.04	0	-0.02	-0.24	-0.19	0.01	0.64	0.52	0.13	0.01	0.16	-0.17
chrVII	84503	84562	.	1.22	0.66	0.66	0.81	0.31	0.2	0.03	0.26	0.14	-0.02	-0.64	-0.64	-0.77	-0.14	-0.43	-0.17
chrIV	356566	356619	.	0.38	1.18	1.17	0.93	1.15	0.99	0.73	0.52	0.8	0.87	0.37	0.22	-0.04	-0.01	0.11	0.07
chrIX	369832	369876	.	0.47	-0.06	0.5	-0.14	-0.1	0.48	0.27	0.32	0.18	0.18	0.5	0.43	0.33	0.47	0.38	0.51
chrIV	1228189	1228236	.	-0.1	0.04	-0.24	-0.27	-0.38	-0.24	-0.23	-0.08	-0.07	-0.19	-0.51	-0.87	-0.67	-0.41	-0.54	-0.33
chrXII	367261	367309	.	0.05	0.04	-0.07	0.16	0.36	0.14	0.19	0.18	-0.08	0	0.84	0.75	0.27	0	-0.09	0.18
chrXVI	504136	504195	.	0.14	-0.13	-0.09	0.07	-0.01	-0.14	0.02	0.24	0.04	-0.02	-0.08	0.03	0.05	0.03	-0.13	0.05
chrXII	147717	147761	.	-0.25	0.11	0.06	-0.22	0.23	0.21	0.14	-0.29	-0.1	-0.08	-0.02	0.48	0.37	-0.65	-0.11	-0.4
chrXV	670785	670844	.	0.24	-0.24	-0.27	-0.17	-0.42	-0.46	-0.19	0.07	0.03	-0.06	-0.42	-0.66	-0.43	-0.49	-0.32	-0.44
chrIX	363434	363478	.	-0.42	-0.1	-0.28	-0.59	-0.06	0.17	0.1	-0.16	-0.27	-0.31	0.26	0.47	0.2	-0.37	0.03	-0.07
chrX	381479	381538	.	0.42	0.38	0.28	0.02	0.19	0.46	0.39	0.48	0.24	0.1	0.41	0.44	0.23	0.21	0.02	0.19
chrVII	13301	13360	.	-0.03	-0.32	-0.26	-0.07	-0.08	-0.26	-0.18	-0.15	-0.06	-0.05	-0.17	0.07	-0.01	-0.05	0.01	-0.02
chrVI	70093	70152	.	-0.36	-0.01	-0.04	-0.12	-0.07	-0.09	0.13	-0.11	-0.19	-0.25	-0.4	-0.24	-0.14	0.02	0.17	0.1
chrXI	533755	533803	.	-0.23	-0.82	-0.62	-0.73	-0.93	-0.23	-0.29	-0.45	-0.39	-0.45	-0.32	-0.76	-0.36	-0.59	-0.12	-0.57
chrVI	237895	237954	.	-0.19	-0.1	-0.14	0.2	-0.05	-0.49	-0.48	-0.21	-0.18	-0.3	-0.7	-0.8	-0.88	-0.38	-0.71	0
chrXII	228980	229037	.	-0.04	-0.1	-0.22	-0.33	0.2	0.2	0.01	-0.07	-0.15	0.46	1.36	0.68	0.02	-0.05	-0.29	0.05
chrIII	19301	19360	.	-0.41	0.26	0.29	0.45	0.08	-0.03	-0.01	-0.3	0.06	0.1	-0.28	-0.45	-0.1	-0.2	0.33	0.03
chrXVI	486440	486495	.	-0.22	-0.14	-0.24	-0.07	-0.11	-0.59	-0.59	-0.37	-0.34	-0.37	-0.76	-0.97	-0.93	-0.65	-0.81	-0.23
chrXV	643585	643644	.	0.06	-0.23	-0.12	0.15	-0.06	-0.39	-0.48	-0.01	-0.1	-0.32	-0.54	-0.7	-0.76	-0.27	-0.49	-0.15
chrIV	432517	432571	.	-0.46	0.06	0.03	0.05	0.26	-0.02	0	-0.19	-0.16	0.26	0.99	0.42	0.07	-0.24	-0.38	-0.09
chrVI	52895	52950	.	0.5	0.49	0.39	0.58	0.35	-0.44	-0.04	0.52	0.53	0.36	0.03	-0.26	-0.34	0.31	-0.41	0.17
chrXVI	694752	694796	.	0.25	-0.36	0.02	-0.08	-0.51	0.2	0.23	0.2	0.06	0.05	0.43	0.41	0.33	0.24	0.31	-0.14
chrXVI	439037	439096	.	0.09	0.11	0.08	0.3	0.12	0.13	0.09	0.03	-0.04	0.1	0.28	0.3	0.24	-0.24	0.54	0.16
chrXVI	442337	442396	.	-0.32	-0.6	-0.68	-0.38	-0.45	-0.75	-0.68	-0.34	-0.58	-0.66	-0.35	-0.43	-0.53	-0.61	-0.48	-0.39
chrXIV	114530	114589	.	-0.01	0.02	0.01	0.14	0.04	-0.27	-0.25	0.01	0.11	0.15	-0.55	-0.49	-0.54	-0.28	-0.09	-0.08
chrX	382679	382738	.	0.61	1.06	0.97	0.47	0.6	0.66	0.67	0.88	0.79	0.74	0.58	0.6	0.4	0.31	0.29	0.42
chrXIV	86631	86682	.	-0.74	-0.26	0.05	-0.25	-0.24	0.25	0.08	-0.45	0.08	0.25	0.73	0.51	0.31	-0.47	0.14	-0.25
chrXVI	561737	561796	.	-0.12	-0.06	0.04	0.18	0.26	0.17	0.1	0.12	-0.1	0.36	0.86	0.87	0.47	0.13	0.21	0.07
chrVI	250407	250451	.	0.06	0.21	0.17	-0.27	-0.2	0.39	0.1	0.13	0.13	0.1	-0.05	-0.3	-0.34	0.1	-0.04	0.09
chrI	40245	40304	.	-0.33	0.03	-0.02	0	0.07	-0.14	0.11	-0.09	-0.04	-0.16	-0.38	-0.04	0.27	0.05	0.3	0.03
chrV	298429	298480	.	0.19	0.85	0.72	0.91	0.49	0.09	0.12	-0.19	0.43	0.25	-0.22	-0.17	-0.03	-0.22	-0.03	-0.28
chrXVI	499336	499395	.	0.15	0.66	0.48	0.1	0.39	0.58	0.44	0.17	0.34	0.38	0.11	0.11	0.21	0	0.41	0.05
chrXI	504151	504210	.	-0.17	-0.03	0.03	-0.07	0.04	-0.07	0	0.1	0.12	-0.09	-0.38	-0.32	0.08	0.18	0.22	0.23
chrIII	94002	94050	.	-0.34	-0.7	-0.43	-0.62	-0.97	-0.37	-0.01	-0.32	-0.28	-0.17	-0.34	-0.26	0.22	-0.21	0.28	-0.23
chrXII	1062737	1062790	.	0.18	-0.14	0.04	-0.15	0.1	-0.08	0.02	-0.11	-0.04	-0.07	0.06	0.24	0.27	0.51	0.14	0.16
chrVII	59002	59061	.	0.02	0.37	0.21	0.19	0.2	0.14	0.19	0.09	0.24	0.11	-0.09	0.03	0.11	-0.2	0.1	-0.06
chrV	538365	538424	.	-0.01	0	-0.08	0.27	0.01	-0.57	-0.44	0	0	0	-0.03	0	0	0.02	0	-0.23
chrII	479514	479564	.	0.11	0.18	0.13	0.5	0.21	-0.04	0.06	-0.05	0.23	-0.01	0.01	0.18	0.03	-0.32	-0.13	-0.26
chrI	35945	36004	.	0.02	-0.15	-0.04	-0.43	-0.37	0.26	0.03	0.14	-0.16	-0.08	-0.13	-0.05	0.05	0.14	0.16	0.1
chrXVI	707643	707695	.	-0.57	-0.1	-0.13	-0.36	-0.03	-0.11	-0.01	-0.06	-0.08	-0.07	-0.41	-0.46	-0.25	-0.25	-0.1	0.11
chrXVI	412038	412086	.	0.47	0.1	0.16	0.23	0.26	0.17	0.07	0.21	-0.01	-0.17	0.2	0.47	0.17	-0.3	-0.11	-0.45
chrXVI	469237	469296	.	-0.32	-0.17	-0.27	0.06	-0.21	-0.46	-0.35	-0.27	-0.16	-0.27	-0.68	-0.72	-0.48	-0.67	-0.37	-0.06
chrVII	85917	85962	.	-0.46	-0.32	-0.28	-0.54	-0.22	0.06	0.01	0.02	0.16	0.46	0.09	-0.34	-0.24	0.02	-0.23	0.14
chrII	477310	477365	.	0.84	0.79	0.67	0.36	0.41	0.54	0.48	0.35	0.28	0.02	-0.14	0.08	-0.04	-0.3	-0.13	-0.62
chrXII	133015	133074	.	-0.45	-0.05	-0.02	0.27	0.07	0.11	0.22	-0.52	0.04	0.03	0.23	0.63	0.41	-0.45	0.31	-0.24
chrXI	525754	525798	.	-0.04	-0.37	-0.02	-0.26	-0.6	0.08	0.18	-0.06	0.15	0.16	0.17	0.2	0.28	0.04	0.38	-0.02
chrIX	352529	352588	.	-0.08	-0.11	-0.17	0.2	0.24	0.1	0.12	-0.1	-0.29	-0.27	0.36	0.94	0.53	-0.22	0.39	0.01
chrXIV	187059	187118	.	0.3	0.53	0.52	0.43	0.58	0.22	0.35	0.37	0.3	0.31	-0.09	-0.3	-0.27	-0.23	-0.2	0.13
chrIII	241023	241073	.	-0.48	0.11	0.08	-0.08	-0.01	0.47	0.28	-0.26	0.14	0.14	0.09	-0.22	-0.06	-0.29	0.18	-0.14
chrIII	244814	244873	.	-0.22	-0.14	-0.15	0.12	-0.1	-0.44	-0.13	-0.23	-0.17	-0.2	-0.69	-0.77	-0.43	-0.33	-0.02	0.03
chrXV	593885	593932	.	0.03	0.01	-0.19	-0.51	-0.34	-0.07	-0.12	0.12	0.04	-0.2	-0.36	-0.69	-0.47	0.02	-0.3	-0.02
chrXVI	508540	508592	.	-0.01	0.02	0.09	-0.21	0.33	0.15	0.23	0.19	-0.01	0.09	0.77	0.61	0.36	0.32	0.09	0.54
chrIV	387168	387227	.	-0.2	0.32	0.11	0.25	0.06	0.22	0.17	-0.1	0.09	0	-0.32	-0.35	-0.38	-0.33	0.04	-0.05
chrIV	431913	431967	.	-0.24	0.39	0.33	0.03	0.12	0.2	0.21	-0.27	0.12	0.24	1.14	0.53	0.09	-0.3	-0.16	-0.39
chrIII	303414	303473	.	0.04	-0.15	-0.25	-0.15	-0.32	-0.73	-0.46	-0.18	-0.16	-0.28	-0.59	-0.83	-0.63	-0.26	-0.24	0.04
chrIV	310566	310611	.	-0.21	-0.04	-0.25	-0.35	0.01	-0.02	-0.03	-0.15	-0.04	-0.18	-0.32	-0.37	0.05	-0.19	0.09	-0.02
chrI	46849	46903	.	0.12	0.34	0.33	0.3	0.22	0.01	0.09	0.29	0.29	0.11	-0.17	-0.29	-0.08	0.04	0.12	0.16
chrV	307138	307185	.	-0.14	0.65	0.68	0.51	0.62	0.56	0.53	-0.08	0.47	0.44	0.23	0	0.27	-0.23	0.21	-0.12
chrIII	250714	250771	.	0.07	-0.05	-0.01	0.21	-0.08	-0.15	-0.13	0.05	0.1	-0.04	-0.43	-0.5	-0.6	-0.15	-0.27	0.14
chrII	506306	506362	.	-0.38	-0.13	-0.12	0.01	-0.17	-0.28	-0.16	-0.15	-0.09	-0.17	-0.49	-0.54	-0.29	-0.23	0.22	-0.02
chrXV	623288	623343	.	-0.26	-0.01	-0.1	-0.19	-0.27	-0.01	-0.06	-0.03	0.11	0.08	-0.14	-0.25	-0.28	-0.1	-0.29	0.11
chrIX	349736	349787	.	-0.14	0.04	0.02	-0.04	0.41	0.24	0.19	-0.04	0.03	0.12	0.69	0.81	0.53	0.17	0.27	0.03
chrV	542366	542423	.	-0.23	0.02	0.01	-0.02	-0.02	-0.25	-0.05	0.04	-0.08	-0.1	-0.52	-0.52	-0.23	-0.13	-0.18	0.16
chrXII	132915	132974	.	-0.41	-0.06	0.1	0.23	0.12	0.28	0.35	-0.43	0.11	0.03	0.4	0.59	0.44	-0.52	0.2	-0.32
chrIII	224321	224373	.	0	-0.21	-0.03	0.06	-0.16	0.18	0.22	-0.21	0.06	0.44	1.15	0.78	0.34	0.79	0.03	-0.19
chrIII	123488	123539	.	0.85	0.43	0.65	0.37	0.2	0.48	0.58	0.53	0.41	0.43	0.47	0.6	0.54	0.38	0.48	-0.16
chrX	357683	357734	.	-0.19	0.01	0.05	-0.22	-0.12	0	0.13	0.06	-0.07	-0.11	-0.42	-0.49	-0.06	-0.13	0.28	0.13
chrII	470306	470365	.	-0.22	-0.2	-0.18	-0.29	-0.24	0.15	0.24	-0.01	0.06	0.1	-0.1	-0.29	0.04	0.18	0.32	0.22
chrV	566465	566509	.	0.8	-0.46	-0.43	-0.62	-0.74	0.01	-0.29	0.83	-0.25	-0.24	0.32	0.23	-0.01	0.78	-0.25	0.12
chrIII	121084	121143	.	0.57	0.45	0.13	0.45	0.38	0.36	0.41	0.75	0.52	0.36	0.28	0.47	0.59	0.26	0.32	0.04
chrVI	255511	255555	.	0.51	-0.32	-0.29	-0.23	-0.67	-0.22	-0.25	0.08	0.09	-0.12	-0.15	-0.38	-0.25	0.17	-0.2	-0.71
chrXV	612485	612544	.	0.17	0.13	0.11	0.42	-0.02	-0.18	-0.07	0.11	0.09	-0.11	-0.2	-0.44	-0.47	-0.2	-0.21	-0.01
chrIV	446115	446172	.	-0.43	0.33	0.3	0.16	0.23	-0.06	-0.08	-0.18	0.29	0.36	0.21	0.15	0.15	-0.45	-0.18	-0.33
chrIII	237619	237674	.	-0.47	-0.52	-0.56	-0.85	-0.56	0.1	-0.1	-0.34	-0.44	-0.34	-0.47	-0.34	0.04	-0.56	0.06	-0.09
chrXVI	456937	456996	.	0.51	0.1	-0.06	0.37	0.08	-0.16	-0.1	0.22	-0.21	-0.1	0.74	0.66	0.55	0.42	0.49	0.04
chrIII	273514	273573	.	0.21	-0.07	-0.21	0.03	-0.09	-0.31	-0.29	-0.06	-0.19	-0.16	-0.39	-0.24	-0.12	0.48	0.13	0.22
chrIV	466915	466961	.	-0.01	-0.09	-0.13	-0.24	0.05	0.46	0.31	0.14	-0.09	-0.08	0.93	0.63	0.17	0.08	0.08	0.01
chrXII	144820	144871	.	-0.17	-0.12	0	-0.28	0.26	0.24	0.22	-0.04	0.4	0.53	1.05	0.7	0.62	1.93	0.52	-0.32
chrIV	402268	402327	.	-0.22	-0.25	-0.15	0.07	0.27	0.04	0.09	-0.27	-0.16	-0.07	0.22	0.54	0.18	-0.3	0.18	-0.02
chrVII	42602	42656	.	0.3	-0.01	-0.02	0.01	-0.11	-0.3	-0.26	0.19	-0.06	-0.23	-0.47	-0.6	-0.65	0.16	-0.28	0.19
chrIII	138691	138743	.	1.09	-1	-0.63	-0.76	-0.95	-0.07	-0.19	1.17	-0.45	-0.34	0.25	0.19	-0.07	0.86	-0.13	-0.19
chrXVI	532337	532394	.	-0.36	0.06	0.12	0.15	0.18	-0.14	-0.06	-0.27	0.23	0.19	0.19	-0.11	0.01	0.58	0.2	-0.16
chrXVI	518636	518695	.	-0.41	-0.33	-0.17	-0.46	-0.4	-0.35	-0.23	-0.14	0.11	0.01	0.16	0.19	0.16	-0.13	-0.07	0.01
chrII	470408	470452	.	-0.29	-0.46	-0.35	-0.41	-0.39	0.21	0.16	-0.01	0.29	0.12	0.09	-0.29	0.22	0.36	0.41	0.14
chrXIV	196668	196714	.	0.07	-0.37	-0.26	-0.47	-0.77	-0.04	-0.17	0.17	-0.15	-0.07	-0.04	-0.22	-0.02	0.65	0.2	-0.04
chrVII	18501	18560	.	0.14	0.05	-0.08	0.09	0.05	-0.2	-0.22	0.07	-0.29	-0.41	0.34	0.25	-0.03	0.18	0.05	-0.05
chrXVI	406446	406490	.	0.43	1.16	1.01	0.62	0.75	0.98	0.87	0.11	0.62	0.51	0.15	0.28	0.37	-0.49	0.09	-0.45
chrII	522006	522065	.	-0.12	-0.06	-0.03	0.26	-0.35	-0.3	-0.29	-0.07	-0.05	-0.2	-0.64	-0.57	-0.6	-0.28	-0.33	0.05
chrXIV	208759	208818	.	-0.18	-0.19	-0.28	-0.05	0.03	-0.47	-0.3	-0.02	0.05	-0.09	-0.66	-0.8	-0.71	-0.18	-0.56	0.1
chrXII	248179	248229	.	1.2	0.21	0.2	0.22	0.1	0.01	0.07	0.72	0.02	-0.1	-0.46	-0.12	0.12	0.25	0.14	0.04
chrXII	234278	234337	.	0.95	0.3	0.03	0.35	0.27	-0.01	-0.02	0.27	0.09	0.11	0.92	0.44	-0.43	-0.35	-0.59	-0.55
chrIX	367029	367088	.	-0.18	0.05	0.01	-0.05	0	0.06	0.02	0.06	0.01	0.05	-0.23	0.35	0.42	-0.13	0.26	0.11
chrIII	252520	252564	.	-0.46	-0.77	-0.43	-0.77	-0.85	-0.53	-0.59	-0.45	-0.38	-0.27	-0.63	-0.82	-0.76	-0.4	-0.52	-0.37
chrXVI	416637	416686	.	-0.68	-0.44	-0.52	-0.6	-0.03	0.02	-0.02	-0.5	-0.29	0.3	1.3	0.6	0.15	-0.22	-0.23	-0.23
chrXII	166015	166072	.	-0.29	-0.01	-0.12	-0.57	-0.27	0.21	0.09	-0.16	-0.11	-0.15	-0.21	0.1	0.15	-0.43	-0.01	-0.27
chrIII	244614	244673	.	-0.35	-0.05	0.03	0.27	0.01	-0.25	-0.1	-0.11	-0.01	-0.1	-0.46	-0.46	-0.35	-0.14	0.17	0.08
chrIII	27601	27660	.	0.76	-0.28	-0.39	0.01	-0.23	-0.35	-0.2	0.15	-0.31	-0.76	-0.46	0	0.03	-0.4	-0.19	-0.46
chrIII	5403	5455	.	0.28	-0.13	-0.25	-0.33	-0.32	-0.39	-0.3	0.19	-0.43	-0.24	-0.56	-0.78	-0.86	0.87	-0.83	0.48
chrIV	320874	320924	.	-0.32	0.15	-0.01	0.1	0.16	0.17	0.11	-0.12	-0.13	-0.16	-0.15	0.5	0.26	-0.28	-0.04	-0.16
chrXIV	80138	80188	.	-0.26	0.12	0.05	-0.15	0	0.01	0.25	0.1	0.07	-0.03	-0.51	0.06	0.33	-0.1	0.23	0.12
chrX	392380	392431	.	-0.42	-0.08	-0.13	-0.34	-0.15	-0.24	-0.07	-0.28	-0.1	-0.25	-0.55	-0.7	-0.3	-0.39	0.04	-0.12
chrIV	476815	476865	.	-0.04	0.16	0.15	0.34	0.14	0.12	0.08	-0.21	0	-0.12	0.12	0.77	0.67	0.01	0.45	0.08
chrIII	296414	296467	.	-0.18	-0.13	-0.17	0.13	-0.09	-0.47	-0.52	-0.3	-0.23	-0.22	-0.78	-0.79	-0.75	0.13	-0.65	-0.01
chrXVI	539237	539296	.	-0.05	0.01	-0.11	-0.04	0	-0.45	-0.28	-0.04	-0.14	-0.12	-0.65	-0.58	-0.43	-0.34	-0.07	-0.02
chrXII	234878	234937	.	0.78	0.61	0.53	0.26	0.58	0.57	0.6	0.45	0.22	0.45	0.93	0.63	0.16	-0.1	-0.13	-0.25
chrXIV	192862	192913	.	-0.11	-0.27	-0.11	-0.04	-0.04	-0.32	-0.13	-0.14	-0.08	-0.14	-0.48	-0.32	-0.06	-0.05	0.34	0.14
chrIV	405574	405627	.	-0.16	-0.11	-0.04	-0.07	0.26	0.24	0.03	-0.01	-0.11	0.15	0.84	0.72	0.27	0.07	0.07	0.17
chrI	49746	49805	.	-0.2	-0.02	-0.16	0.11	-0.11	-0.36	-0.16	-0.19	-0.21	-0.22	-0.58	-0.51	-0.27	-0.32	0.01	0.05
chrXIV	113730	113787	.	0.17	0.14	0.02	0.01	-0.1	-0.14	-0.09	0.15	0.05	-0.02	-0.36	-0.53	-0.53	0.06	-0.28	0.07
chrIV	379769	379825	.	-0.37	0.03	0.02	0.07	0.11	-0.05	-0.05	-0.13	0.05	0.01	-0.44	-0.46	-0.46	-0.09	-0.12	0.11
chrXVI	416148	416192	.	-0.37	-0.34	-0.42	-0.33	-0.05	0.33	0.14	-0.25	-0.23	0.11	1.31	0.8	0.31	-0.14	0.04	-0.09
chrIII	315514	315573	.	0.46	0.46	0.31	0.51	0.28	0.06	0.09	-0.12	0.21	0.04	-0.08	0.29	0.1	2.32	0.12	-0.07
chrXII	366360	366413	.	0.88	0.47	0.48	0.67	0.75	0.3	0.47	0.36	0.16	0.12	0.78	1.06	0.52	0.13	0.2	-0.08
chrIV	476119	476172	.	-0.43	-0.03	-0.1	0.12	-0.07	-0.06	-0.11	-0.4	-0.17	-0.18	-0.18	0.38	0.45	-0.37	0.25	-0.18
chrIII	22101	22160	.	-0.54	0.39	0.34	0.37	0.24	0.07	0.12	-0.34	0.12	-0.06	-0.5	-0.28	0.14	-0.47	0.07	-0.23
chrXVI	465540	465590	.	-0.11	-0.45	-0.35	-0.59	-0.45	-0.11	-0.22	-0.08	-0.09	-0.13	-0.09	-0.23	-0.13	-0.01	-0.18	0.01
chrXVI	692939	692984	.	0.01	0.28	0.19	-0.26	0.08	0.54	0.34	0.18	0.09	0.15	0.26	0.29	0.29	0.17	0.43	0.03
chrIV	1230381	1230434	.	-0.03	-0.17	-0.1	0.03	-0.1	-0.33	-0.34	-0.04	-0.12	-0.31	-0.7	-0.65	-0.4	-0.29	-0.3	-0.12
chrVII	56713	56757	.	0.23	-0.46	-0.08	-0.33	-0.51	0.2	0.03	0.08	-0.05	0.07	0.01	-0.09	0.07	0.14	0.18	-0.12
chrIII	22205	22255	.	-0.35	0.5	0.47	0.7	0.17	0.2	0.1	-0.29	0.12	0.04	-0.56	-0.33	0.07	-0.51	0.26	-0.44
chrVII	562115	562174	.	1.3	0.67	0.88	0.66	0.53	0.27	0.29	0.91	0.49	0.35	0.75	0.61	0.43	0.87	0.28	0.66
chrIII	217615	217673	.	-0.37	0.41	0.32	0.14	0.27	0.51	0.36	-0.15	0.32	0.13	0.25	0.53	0.42	-0.01	0.2	-0.06
chrX	374182	374236	.	0.43	0.35	0.51	0.64	0.72	0.51	0.61	0.3	0.4	0.71	1.09	0.87	0.48	0.46	0.32	-0.02
chrIX	373730	373780	.	-0.37	0.02	-0.15	-0.6	-0.25	-0.11	-0.05	-0.35	-0.14	-0.18	-0.35	-0.6	-0.18	-0.26	0.18	-0.08
chrXII	357655	357707	.	-0.63	0.06	0.09	0.21	0.2	0.01	0.15	-0.45	0.26	0.02	-0.22	-0.02	0.3	-0.46	0.17	-0.27
chrXIV	183159	183218	.	-0.29	-0.07	0	-0.16	-0.08	-0.17	-0.1	-0.15	-0.03	-0.18	-0.49	-0.67	-0.55	-0.31	-0.27	0.03
chrV	292329	292388	.	-0.24	-0.26	-0.32	-0.16	0.05	-0.17	-0.05	0.01	-0.25	-0.28	-0.03	0.33	0.09	-0.27	-0.2	0.12
chrXII	168115	168174	.	1.38	0.62	0.52	0.75	0.52	0.64	0.71	1.27	0.47	0.46	0.72	0.9	0.76	1.12	0.55	0.74
chrVI	264902	264950	.	0.2	-0.02	0.15	-0.18	-0.19	0.45	0.11	0.19	0.12	0.12	0.15	-0.29	-0.39	0.48	-0.19	0.18
chrVI	215795	215854	.	0.35	-0.04	-0.02	0.09	0.02	0.02	0.06	0.35	-0.04	-0.13	-0.15	0.2	0.4	0.36	0.34	0.17
chrII	501313	501361	.	-0.19	-0.44	-0.46	-0.53	-0.41	0.08	0.11	-0.11	-0.22	-0.26	-0.28	-0.28	0.1	-0.18	0.16	0.01
chrII	523206	523265	.	-0.01	-0.1	-0.01	0.07	-0.09	-0.24	-0.31	0.01	0.06	0.01	-0.46	-0.47	-0.44	-0.07	-0.33	0.22
chrXII	370755	370799	.	1.11	0.21	0.74	0.48	0.2	0.59	0.67	0.54	0.46	0.72	1.46	0.6	0.2	0	0.01	-0.71
chrIII	50301	50360	.	0.42	-0.1	-0.09	-0.13	-0.17	-0.13	0.05	-0.06	-0.04	-0.11	0.14	0.58	0.13	-0.18	0.01	-0.62
chrXVI	492243	492293	.	0.06	-0.09	-0.1	-0.29	-0.53	0.21	0.01	-0.01	0.01	0.03	-0.19	-0.46	-0.47	-0.21	-0.17	-0.31
chrIII	35301	35353	.	-0.66	-0.17	-0.3	-0.44	0.17	0.06	-0.04	-0.58	-0.43	0.09	1.54	0.77	0.18	-0.29	-0.22	-0.14
chrIII	295414	295473	.	0.79	0.83	0.75	0.68	0.68	0.25	0.52	0.49	0.67	0.7	0.24	-0.07	-0.14	1.36	-0.16	0.2
chrXV	631189	631234	.	0.19	-0.29	-0.26	-0.46	-0.56	0.06	-0.3	0.06	-0.1	-0.09	-0.24	-0.69	-0.74	0.09	-0.5	0.09
chrVI	250596	250649	.	-0.22	-0.07	-0.12	-0.41	-0.27	0.12	-0.02	-0.06	-0.04	0	-0.17	-0.5	-0.41	-0.06	-0.26	-0.11
chrXV	680185	680241	.	0.24	0.33	0.24	0.12	0.22	0.2	0.18	0.52	0.17	0.06	-0.22	-0.11	0.05	0.27	0.13	0.17
chrXVI	689837	689893	.	0.21	0.32	0.17	0.41	0.18	0.04	0.12	-0.09	0.07	-0.08	-0.33	0.07	0.25	-0.19	0.11	-0.46
chrX	355579	355638	.	0.7	0.56	0.61	0.38	0.19	0.55	0.57	0.44	0.66	0.57	0.31	-0.13	0.26	0.25	0.62	-0.03
chrXIV	177159	177218	.	-0.36	-0.32	-0.38	-0.05	-0.19	-0.47	-0.42	-0.38	-0.27	-0.45	-0.77	-0.78	-0.39	-0.35	-0.27	-0.04
chrXVI	464751	464795	.	-0.19	-1.16	-0.72	-0.76	-1.01	-0.51	-0.33	-0.05	-0.23	-0.17	-0.4	-0.49	-0.34	-0.02	-0.24	-0.1
chrXV	663785	663842	.	1.06	1.3	1.23	0.87	0.95	1	1	0.8	0.8	0.88	1.03	0.81	0.74	0.61	0.66	0.24
chrII	510209	510262	.	-0.32	0.01	-0.02	0.11	-0.07	-0.28	-0.23	-0.06	0	-0.16	-0.54	-0.62	-0.46	-0.15	0.27	0.06
chrXII	221784	221834	.	0.13	0.11	-0.04	0.24	-0.02	0.03	-0.03	0.01	-0.08	-0.27	-0.15	0.56	0.23	-0.13	-0.05	-0.15
chrXIV	215661	215705	.	-0.18	0.02	0.17	-0.07	-0.31	0.34	0	-0.15	0.27	0.29	0.21	-0.42	-0.47	-0.24	-0.48	-0.14
chrVI	187195	187253	.	-0.45	-0.32	-0.24	0	0.07	-0.12	0.05	-0.25	-0.31	-0.23	-0.41	0.5	0.56	-0.23	0.27	0.03
chrXV	678085	678144	.	0.41	0.72	0.72	0.9	0.79	0.42	0.66	0.32	0.5	0.59	0.31	0.25	0.21	-0.04	0.35	0.08
chrVII	76103	76162	.	-0.18	0.43	0.45	0.19	0.27	-0.07	0.06	0.04	0.35	0.3	-0.22	-0.39	-0.17	0.02	-0.06	0.12
chrVI	82393	82452	.	1.42	0.32	0.12	0.11	-0.17	-0.38	-0.39	1.13	-0.02	-0.24	-0.78	-0.84	-0.75	0.63	-0.55	0.11
chrXII	142315	142374	.	-0.28	-0.27	-0.23	0.28	0.28	-0.01	0.02	-0.35	-0.11	0.03	0.69	0.82	0.47	-0.36	0.23	-0.13
chrII	501721	501765	.	0.07	-0.37	-0.17	-0.3	-0.46	0.03	0.07	0.17	-0.09	-0.15	-0.18	-0.19	-0.01	-0.04	0.16	-0.11
chrVI	50601	50650	.	-0.38	-0.06	-0.14	-0.54	-0.16	0.05	-0.15	-0.3	-0.17	-0.13	-0.3	-0.62	-0.54	-0.08	-0.5	0.08
chrII	517306	517365	.	0.08	0.02	0.1	0.25	0.06	-0.29	-0.06	0.28	0.19	-0.02	-0.35	-0.2	0.21	0.79	0.61	0.2
chrVII	49705	49755	.	-0.17	0.29	0.28	-0.07	0.06	0.15	0.17	0.02	-0.09	-0.14	-0.45	-0.54	-0.47	-0.16	-0.08	0.14
chrIV	431614	431672	.	-0.08	0.4	0.35	0.16	0.2	0.36	0.2	-0.21	0.19	0.34	0.88	0.58	0.14	-0.16	-0.02	-0.3
chrXI	531053	531104	.	-0.15	-0.12	-0.23	-0.03	-0.12	-0.19	-0.11	-0.28	-0.31	-0.28	-0.4	-0.14	0.2	0.2	0.42	-0.09
chrII	507606	507665	.	-0.17	-0.18	-0.18	0.04	-0.16	-0.5	-0.35	-0.31	-0.27	-0.29	-0.51	-0.63	-0.38	-0.26	0.08	-0.07
chrVI	215496	215551	.	0.45	0.04	-0.01	0.23	0.03	0.05	0.08	0.6	-0.09	-0.08	-0.09	0.32	0.44	0.3	0.52	0.17
chrIII	58001	58051	.	-0.29	0.13	0.3	-0.1	0.07	0.63	0.4	-0.06	0.16	0.14	0.16	0.12	0.45	-0.1	0.45	-0.04
chrXII	374755	374814	.	0.82	-0.24	-0.18	-0.01	-0.03	-0.13	-0.07	0.97	-0.06	0.3	0.88	0.35	-0.04	0.86	-0.08	0.36
chrV	135435	135478	.	1.26	1.27	1.3	0.99	1.23	0.95	1	0.89	0.97	0.87	0.91	0.65	0.65	0.66	0.51	0.28
chrIV	453816	453872	.	0.92	0.62	0.57	0.82	0.75	0.4	0.46	0.73	0.49	0.36	0.28	0.52	0.43	0.11	0.22	0.33
chrXII	229085	229133	.	0	-0.01	-0.06	-0.53	0.16	0.4	0.14	0.08	-0.01	0.6	1.46	0.77	0.25	0.17	-0.1	0.1
chrIV	359765	359824	.	0.66	0.75	0.66	0.43	0.48	0.23	0.39	0.47	0.55	0.58	0.12	-0.19	-0.39	0.11	-0.57	0.18
chrIII	283414	283467	.	-0.34	0.2	0.19	-0.07	0.1	-0.08	0.1	-0.06	0.16	0.21	-0.04	-0.3	-0.41	-0.04	-0.28	0.29
chrI	31946	31997	.	-0.25	-0.62	-0.47	-0.54	-0.87	-0.15	-0.02	-0.2	-0.12	-0.05	0.27	0.17	-0.1	0.13	0.23	-0.18
chrIII	207429	207473	.	-0.06	-0.07	0.03	-0.32	0.06	0.36	0.25	0.04	0.04	0.11	-0.19	-0.3	0.04	-0.03	0.32	0.15
chrVII	24502	24560	.	0.32	1.05	1.02	0.95	0.87	0.78	0.7	0.48	0.74	0.85	0.42	0.37	0.32	0.26	0.36	0.14
chrIV	410269	410327	.	0.49	0.32	0.4	0.42	0.42	0.51	0.69	0.28	0.31	0.6	1.16	0.96	0.56	0.22	0.29	-0.07
chrXII	139120	139174	.	-0.13	-0.33	-0.27	0.2	0.33	-0.07	-0.1	-0.11	-0.31	0.41	1.16	0.9	0.45	0.05	0.12	-0.03
chrXV	660500	660544	.	-0.52	-0.1	-0.04	-0.34	-0.02	-0.05	-0.07	-0.16	-0.18	-0.11	-0.28	-0.31	-0.07	-0.13	0.24	0.16
chrIV	1257985	1258032	.	-0.09	0.18	0	-0.45	-0.1	-0.19	-0.09	-0.01	-0.17	-0.17	-0.39	-0.73	-0.77	-0.21	-0.51	-0.09
chrIII	83202	83252	.	0.45	0.24	0.07	0.06	0.16	0.05	0.23	0.51	0.1	0.09	-0.29	0.03	0.38	-0.06	0.28	0.39
chrI	14951	15001	.	-0.3	0.07	-0.08	-0.22	-0.16	-0.34	-0.23	0.08	-0.05	-0.2	-0.61	-0.67	-0.53	-0.18	-0.36	-0.14
chrXI	494050	494109	.	0.36	-0.17	-0.18	0.1	-0.1	-0.5	-0.39	0.17	-0.15	-0.15	-0.57	-0.69	-0.75	-0.21	-0.54	0.02
chrIII	65701	65760	.	0.44	0.32	0.01	0.2	0.33	0.18	0.32	0.56	0.2	0.05	0.39	0.65	0.21	0.59	0.02	0.76
chrXVI	399537	399596	.	-0.48	0.16	0.09	-0.03	0.08	-0.04	0.11	-0.25	0.03	0.06	-0.2	-0.34	0.17	-0.21	0.42	-0.05
chrVI	265099	265154	.	0	0.13	0.11	-0.09	-0.19	0.11	-0.05	0.1	0.2	0.06	-0.04	-0.42	-0.41	0.41	-0.29	0.19
chrI	40660	40704	.	-0.4	0	-0.03	-0.15	0.04	0.08	0.28	-0.01	0.04	0.07	-0.12	0.06	0.3	0.17	0.23	0.19
chrX	364179	364238	.	-0.35	-0.11	-0.28	-0.17	0.17	-0.11	0.14	-0.08	0.05	-0.04	-0.22	0.39	0.49	-0.14	0.23	0.02
chrII	485506	485565	.	-0.43	-0.11	-0.04	0.07	0.31	0.09	0.05	-0.19	-0.18	0.18	0.82	0.79	0.28	0.04	0.1	-0.03
chrVI	256797	256842	.	-0.32	0.04	-0.07	-0.4	-0.05	-0.13	-0.06	-0.1	0	0.02	0.09	0.06	0.17	1.72	0.36	-0.02
chrV	304230	304289	.	-0.21	0.02	-0.07	-0.35	-0.17	0.07	0.07	-0.14	-0.04	-0.04	-0.34	-0.47	-0.21	0.21	-0.14	0.05
chrXVI	473843	473894	.	-0.26	-0.18	-0.24	-0.35	-0.15	-0.29	-0.24	-0.05	-0.05	-0.17	-0.51	-0.69	-0.54	-0.06	-0.39	0.16
chrI	165336	165392	.	1.24	0.56	1.05	0.56	0.68	0.59	0.33	0.87	0.43	0.26	0.47	0.52	0.22	0.18	0.18	0.43
chrIV	434013	434072	.	0.49	0.73	0.67	0.92	0.62	0.7	0.54	0.31	0.24	0.56	1.19	0.82	0.17	0.33	0.2	-0.04
chrIII	218615	218674	.	-0.21	0.11	0.03	0.43	0.28	0.1	0.14	-0.2	-0.03	-0.11	0.21	0.52	0.36	-0.23	0.12	0.01
chrXIV	176059	176118	.	-0.44	-0.2	-0.36	-0.27	-0.28	-0.41	-0.38	-0.22	-0.23	-0.3	-0.6	-0.73	-0.42	-0.64	-0.29	-0.06
chrIV	325665	325724	.	-0.15	0.24	0.13	0.23	0.28	0.36	0.23	-0.2	-0.07	0.05	0.65	0.81	0.29	-0.35	0.16	-0.12
chrVI	79795	79851	.	-0.23	-0.13	-0.09	-0.35	-0.21	-0.2	-0.2	-0.05	-0.16	-0.2	-0.71	-0.65	-0.63	-0.01	-0.26	0.12
chrV	292929	292988	.	0.25	0.07	-0.17	0.27	0.14	0.01	-0.08	-0.11	-0.17	-0.28	-0.07	0.3	0.02	-0.28	-0.1	-0.25
chrII	474809	474863	.	-0.41	-0.35	-0.23	-0.59	-0.49	0.08	0.06	-0.28	-0.17	-0.19	-0.42	-0.23	0	-0.34	-0.03	-0.09
chrXI	517151	517210	.	0.76	0.74	0.55	0.81	0.57	0.21	0.27	0.69	0.54	0.89	1.88	1.69	1.24	0.45	0.95	-0.2
chrVI	236796	236853	.	0.07	0.28	0.16	0.56	0.2	-0.09	-0.13	0.06	0.23	0.08	-0.32	-0.48	-0.48	-0.08	-0.51	0.07
chrIII	113584	113643	.	-0.11	-0.27	-0.17	0.23	0.3	0.03	0.04	-0.11	-0.19	-0.06	0.79	0.7	0.34	-0.36	-0.08	-0.08
chrXVI	564840	564896	.	0.07	-0.04	-0.07	-0.16	0.21	0.17	0.1	0.1	-0.25	0.18	1.21	0.69	0.23	-0.03	0.03	-0.01
chrV	305233	305286	.	-0.27	0.54	0.38	0.03	0.3	0.44	0.47	-0.03	0.4	0.42	0.15	-0.15	0.04	0.45	0.13	0.24
chrIII	246119	246166	.	-0.16	-0.08	-0.24	-0.43	-0.41	0.09	-0.03	-0.32	-0.15	-0.39	-0.21	-0.49	-0.65	-0.09	0.2	-0.05
chrVI	264698	264751	.	0.06	0.07	0.07	-0.31	-0.17	0.29	-0.03	0.05	0.1	0.02	-0.04	-0.43	-0.5	0.36	-0.35	0.13
chrIX	338429	338488	.	-0.03	-0.03	-0.01	0.11	0.1	0.05	-0.08	-0.02	-0.18	0.03	0.81	0.77	0.04	-0.18	-0.21	-0.23
chrVII	84604	84652	.	0.68	0.36	0.3	0.46	0.07	-0.11	-0.19	0.12	-0.05	-0.14	-0.6	-0.67	-0.81	-0.17	-0.65	-0.17
chrII	489217	489261	.	-0.03	-0.21	-0.29	-0.47	-0.24	0.15	0.07	0.23	-0.28	0.07	1.05	0.54	0.18	0.2	-0.13	0.04
chrXVI	461937	461996	.	0.22	0.02	-0.02	0.27	0.09	-0.12	-0.06	0.04	-0.01	-0.18	-0.36	-0.17	-0.14	-0.16	-0.17	-0.1
chrII	479206	479265	.	1.05	1.37	1.21	1.33	1.05	0.71	0.75	1.08	1.3	1.15	0.86	0.69	0.47	0.58	0.44	0.53
chrIV	1222581	1222640	.	0.17	-0.07	-0.16	0.17	-0.13	-0.55	-0.49	-0.2	-0.15	-0.4	-0.81	-0.82	-1.07	-0.54	-0.83	-0.31
chrXV	644085	644134	.	-0.25	-0.22	-0.23	-0.02	-0.28	-0.38	-0.28	-0.21	-0.17	-0.21	-0.69	-0.69	-0.62	-0.41	-0.48	-0.07
chrIII	239415	239459	.	0	-0.1	0.15	-0.24	0.13	0.43	0.3	-0.07	0.42	0.56	0.79	0.39	0.55	1.56	0.41	-0.05
chrXVI	418537	418596	.	-0.61	-0.2	-0.08	0	0.26	0.14	-0.02	-0.41	-0.18	0.85	1.57	0.99	0.39	0.56	0.04	-0.18
chrIII	27101	27160	.	0.78	0.01	-0.16	0.08	0.02	-0.17	-0.06	0.45	-0.05	-0.17	-0.34	0.15	0.24	0.4	0.06	0.3
chrXV	604385	604444	.	-0.59	0.06	0.04	0.14	0.02	-0.1	-0.15	-0.31	0.01	-0.01	-0.42	-0.35	-0.14	-0.24	0.05	-0.2
chrVI	185497	185549	.	-0.49	-0.21	-0.27	-0.56	-0.2	0.28	0.28	-0.12	-0.16	-0.05	-0.14	0.23	0.55	-0.09	0.44	0.07
chrXVI	566237	566296	.	0.27	-0.01	-0.09	0.29	0.32	0.09	0.09	0.37	-0.03	-0.12	0.63	0.75	0.36	0.19	0.14	0.2
chrXIV	177559	177618	.	-0.43	-0.22	-0.42	-0.12	-0.42	-0.54	-0.41	-0.34	-0.36	-0.36	-0.71	-0.8	-0.53	-0.39	-0.33	-0.05
chrXVI	574037	574096	.	-0.03	0.09	-0.16	-0.11	0.03	-0.19	0	0.08	0.1	-0.14	-0.51	-0.02	0.17	-0.24	0.05	0.08
chrXVI	675737	675796	.	-0.29	-0.01	-0.23	-0.09	-0.2	-0.46	-0.33	-0.32	-0.2	-0.35	-0.46	-0.63	-0.5	-0.46	-0.42	-0.43
chrXV	584085	584144	.	0.56	0.13	0.03	0.17	-0.1	-0.6	-0.42	0.07	0.05	-0.26	-0.69	-0.8	-0.91	-0.34	-0.61	-0.45
chrIV	434313	434372	.	1.25	1.11	1.23	1.13	1.38	0.99	1	0.75	0.73	1.14	1.44	1.15	0.89	1.25	0.59	0.38
chrIV	404068	404127	.	0.09	-0.14	-0.11	0.28	0.3	-0.04	-0.01	0.07	-0.17	-0.16	0.55	0.72	0.24	-0.12	0.09	0.07
chrXIV	196963	197018	.	0.1	-0.69	-0.14	-0.41	-0.8	-0.29	-0.12	0.23	-0.09	0.08	-0.2	-0.14	-0.26	0.48	0.12	-0.13
chrVI	213995	214054	.	0.37	-0.13	-0.11	-0.18	-0.08	0.11	0.07	0.51	-0.03	-0.14	-0.12	0.05	0.45	0.14	0.34	0.25
chrXV	633085	633144	.	0.05	-0.06	0	0.02	0	-0.21	-0.19	0.04	-0.04	-0.17	-0.44	-0.68	-0.62	-0.23	-0.86	0.05
chrXIV	88430	88482	.	-0.79	1.07	1.03	0.36	0.77	1	0.7	-0.87	0.73	1	1.22	0.84	0.47	-0.64	0.13	-0.45
chrIV	331270	331315	.	0.07	-0.26	-0.01	-0.36	-0.1	0.39	0.16	-0.03	0.25	0.57	1.3	0.54	0.25	0.37	0.12	-0.25
chrXIV	184662	184718	.	-0.35	-0.37	-0.23	-0.42	-0.31	0.03	-0.06	-0.25	-0.03	-0.03	-0.15	-0.64	-0.47	-0.19	-0.12	0.02
chrIV	396968	397027	.	-0.63	0.07	0.03	-0.37	0.07	0.25	0.17	-0.48	-0.02	-0.12	-0.14	0.11	0.27	-0.42	0.08	-0.14
chrXIV	109436	109489	.	0.27	0.13	0.08	0.06	0.28	-0.1	0.09	0.47	0.14	0.07	-0.3	-0.5	-0.27	0.42	-0.11	0.43
chrIX	352429	352488	.	-0.05	-0.15	-0.26	0.16	0.23	0.09	0.14	-0.12	-0.32	-0.19	0.38	0.87	0.48	-0.23	0.11	-0.05
chrXII	381655	381714	.	-0.51	-0.22	-0.2	-0.22	0.04	-0.05	0.01	-0.26	-0.22	-0.21	0.46	0.65	0.33	-0.29	-0.01	0.01
chrIII	294614	294673	.	0.17	0.17	0.28	0.36	-0.02	-0.28	-0.37	-0.16	0.03	0.09	-0.53	-0.54	-0.79	1.52	-0.54	0.12
chrVII	42401	42460	.	0.18	-0.11	-0.06	0	-0.09	-0.28	-0.27	0.23	-0.11	-0.24	-0.75	-0.69	-0.73	0.18	-0.44	0.23
chrIII	256514	256573	.	-0.25	-0.06	-0.08	0.14	-0.11	-0.29	-0.34	-0.1	0.09	-0.08	-0.49	-0.57	-0.63	-0.17	-0.52	0.12
chrIV	385968	386026	.	0	-0.12	-0.29	-0.4	-0.34	-0.03	-0.14	-0.07	-0.08	-0.24	-0.37	-0.76	-0.76	-0.38	-0.55	-0.29
chrXVI	500337	500386	.	-0.16	-0.05	-0.15	-0.32	-0.04	0.22	0.18	-0.04	0	-0.03	-0.02	-0.07	0.13	-0.2	0.05	0.03
chrIII	55004	55060	.	0.06	0.01	-0.03	-0.07	-0.02	0.01	0.12	0.2	-0.06	-0.06	-0.36	0.01	0.47	-0.01	0.25	0.12
chrVI	181995	182054	.	0.42	0.05	-0.1	-0.18	-0.31	0.08	0.09	0.32	-0.12	-0.12	-0.45	-0.09	0.24	0.25	0.33	0.03
chrIX	349629	349688	.	-0.28	0.12	0.06	0	0.33	0.26	0.26	-0.08	-0.09	-0.03	0.54	0.94	0.63	-0.22	0.17	0.03
chrVI	226197	226244	.	0.32	-0.07	0.06	-0.2	-0.34	-0.02	-0.08	-0.04	0.24	-0.09	-0.15	-0.65	-0.33	-0.03	-0.38	-0.41
chrVI	204595	204645	.	-0.32	-0.55	-0.39	-0.55	-0.45	0.22	-0.1	-0.42	-0.38	-0.15	1.09	0.68	0.2	-0.14	-0.18	-0.54
chrXIV	206070	206118	.	-0.15	-0.05	-0.01	-0.31	-0.3	-0.11	-0.04	0.02	-0.15	-0.19	-0.57	-0.71	-0.56	-0.08	-0.27	0.15
chrVII	74103	74148	.	0.71	0.77	0.66	0.77	0.62	0.24	0.23	0.22	0.42	0.31	-0.18	-0.2	0	-0.13	0.16	-0.13
chrXVI	483149	483193	.	-0.31	-0.52	-0.43	-0.57	-0.87	-0.18	-0.37	-0.1	-0.08	-0.09	-0.17	-0.65	-0.68	-0.18	-0.5	-0.09
chrXVI	459037	459096	.	0.26	0.01	0.04	0.15	0.12	-0.17	-0.17	0.24	-0.12	-0.2	-0.39	-0.06	-0.02	-0.03	-0.15	0.12
chrIV	405472	405524	.	-0.18	-0.07	-0.19	-0.33	0.24	0.27	0.14	-0.06	-0.19	-0.05	0.97	0.66	0.18	0.08	-0.08	0.16
chrXVI	432437	432496	.	0.04	-0.04	-0.28	-0.37	-0.51	0.17	-0.18	-0.21	-0.39	-0.34	-0.46	-0.29	-0.15	-0.52	-0.11	-0.32
chrVI	243496	243543	.	-0.45	-0.21	-0.23	-0.46	-0.27	-0.15	-0.31	-0.23	-0.12	-0.14	-0.41	-0.63	-0.69	-0.2	-0.52	-0.01
chrXVI	408937	408981	.	-0.17	0.03	-0.18	-0.27	-0.13	0.34	0.19	-0.24	0	-0.19	0.14	0.39	0.31	-0.42	0.03	-0.52
chrXVI	470143	470191	.	-0.55	0.2	0.12	-0.14	0.12	0.27	0.12	-0.49	0.02	0.07	-0.03	-0.54	-0.26	-0.26	-0.13	-0.06
chrVI	79093	79152	.	0	-0.1	-0.2	0.01	-0.02	-0.49	-0.39	-0.09	-0.19	-0.29	-0.83	-1.01	-0.75	-0.39	-0.39	-0.1
chrIV	1225782	1225839	.	-0.25	0.06	0.05	-0.35	-0.1	0.03	-0.1	-0.08	-0.01	-0.04	-0.29	-0.49	-0.57	0	-0.21	0
chrIV	384378	384427	.	-0.59	-0.12	-0.25	-0.64	-0.18	-0.19	-0.07	-0.42	-0.24	-0.33	-0.35	-0.61	-0.58	-0.35	-0.11	0.06
chrIII	25505	25553	.	-0.32	-0.16	-0.23	-0.54	-0.12	0.04	0.1	-0.25	-0.25	-0.28	-0.3	-0.07	0.15	-0.11	0.16	0
chrXVI	524937	524996	.	0.03	0	-0.09	-0.03	-0.16	-0.18	-0.19	-0.02	-0.04	-0.1	-0.38	-0.33	-0.07	-0.17	0.07	-0.07
chrI	39045	39104	.	-0.43	-0.21	-0.38	-0.43	-0.3	-0.17	-0.12	-0.43	-0.01	-0.27	-0.48	-0.41	-0.13	-0.41	-0.06	-0.28
chrXVI	408343	408395	.	-0.05	0.16	0.1	-0.01	0.24	0.16	0.26	0.13	-0.02	-0.1	-0.07	0.36	0.18	-0.1	0.05	0.1
chrVI	66994	67051	.	-0.5	-0.46	-0.34	-0.47	-0.41	-0.15	-0.21	-0.42	-0.16	-0.17	-0.35	-0.28	-0.1	-0.07	0.07	0.05
chrIII	242115	242174	.	-0.49	0.08	0.09	-0.2	0.03	0.12	0.15	-0.14	0.04	0	-0.33	-0.47	-0.38	-0.26	0.17	0.06
chrVI	80593	80652	.	0.2	-0.11	-0.23	-0.42	-0.15	-0.28	-0.14	0.3	-0.14	-0.33	-0.63	-0.88	-0.7	0.32	-0.4	0.43
chrXVI	549838	549896	.	0.04	-0.01	-0.08	0.03	0.02	-0.26	-0.03	0.15	-0.04	-0.11	0.1	0.07	0.24	-0.1	0.25	0.14
chrVI	68294	68352	.	-0.59	-0.04	0.08	-0.4	-0.06	0	0.13	-0.2	-0.08	-0.03	-0.28	-0.17	0.19	0.55	0.25	0.1
chrIII	113484	113542	.	0.04	-0.2	-0.19	0.2	0.14	-0.14	0.01	-0.11	-0.19	-0.14	0.81	0.59	0.21	-0.36	-0.18	-0.23
chrV	281730	281787	.	-0.1	0.14	0.07	0.06	0.03	0.17	0.13	-0.18	0.06	-0.05	0.12	0.07	0.17	-0.2	-0.01	-0.23
chrIII	136284	136343	.	0.09	-0.28	-0.23	-0.11	0.2	0.05	0.02	-0.12	-0.28	-0.26	0.4	0.63	0.22	-0.21	0.06	-0.1
chrVI	190895	190954	.	-0.18	-0.21	-0.4	-0.07	0.02	-0.21	-0.01	-0.14	-0.14	-0.22	0.26	0.67	0.28	-0.22	-0.07	-0.07
chrXVI	703239	703295	.	-0.32	-0.2	-0.03	-0.05	-0.04	-0.15	-0.09	-0.1	-0.05	-0.17	-0.44	-0.37	-0.17	-0.2	0.06	0.04
chrXII	141715	141774	.	-0.43	-0.28	-0.24	0.12	0.07	-0.12	-0.05	-0.56	-0.45	-0.09	0.66	0.64	0.35	-0.59	-0.01	-0.33
chrIII	255014	255073	.	-0.39	-0.04	-0.07	-0.34	-0.16	-0.34	-0.28	-0.2	-0.15	-0.17	-0.44	-0.74	-0.77	-0.21	-0.58	0.18
chrVI	51091	51150	.	-0.04	0.25	0.1	0.27	-0.07	-0.3	-0.34	-0.06	-0.06	-0.22	-0.7	-0.59	-0.58	-0.2	-0.41	-0.1
chrXVI	708042	708092	.	-0.52	-0.06	-0.17	-0.28	0.04	-0.34	-0.24	-0.12	-0.08	-0.06	-0.47	-0.69	-0.35	-0.25	-0.23	-0.03
chrVII	38002	38054	.	-0.53	-0.07	-0.07	-0.24	0.23	-0.16	-0.07	-0.02	0.16	0.04	-0.45	-0.58	-0.54	-0.27	-0.46	0.09
chrVII	28701	28760	.	-0.16	0.03	0.05	0.18	0.07	-0.05	0.01	0.02	0.08	0.07	-0.3	-0.19	0.02	-0.02	0.13	0.23
chrXV	682890	682941	.	0.39	-0.17	-0.08	-0.24	-0.29	-0.06	-0.09	0.21	0.03	-0.18	-0.21	-0.25	-0.09	0.01	0.02	-0.06
chrVI	70195	70245	.	-0.25	-0.23	-0.15	-0.07	-0.04	-0.23	0.04	-0.02	-0.09	-0.18	-0.39	-0.32	-0.09	0.1	0.13	0.14
chrXI	526356	526400	.	0.04	-0.7	-0.27	-0.5	-0.6	-0.41	-0.19	-0.13	-0.1	-0.09	0.11	0	0.06	-0.12	0.17	-0.16
chrIX	372329	372388	.	-0.11	-0.04	-0.27	-0.3	-0.11	-0.09	0.03	-0.02	0.03	-0.06	-0.32	-0.36	0.19	-0.24	0.23	0.07
chrXVI	432845	432893	.	-0.2	-0.62	-0.52	-0.63	-0.98	0.08	-0.32	-0.19	-0.37	-0.22	-0.32	-0.29	-0.01	-0.03	0.03	-0.21
chrXIV	92530	92589	.	0.03	0.07	0.09	0.12	0.13	0.22	0.16	0.11	-0.04	0	0.45	0.63	0.33	-0.4	0.13	0.03
chrXVI	456737	456796	.	0.31	0.09	-0.06	0.39	0.16	-0.12	-0.08	0.04	-0.06	-0.06	1.16	1.27	1.17	-0.02	0.94	-0.22
chrXII	358159	358205	.	-0.73	0.11	0.04	-0.23	0.23	0.29	0.32	-0.44	0.16	0.23	0.02	0.16	0.36	-0.29	0.31	-0.03
chrIV	355565	355624	.	0.46	0.92	0.92	0.95	0.98	0.71	0.6	0.38	0.76	0.92	0.83	0.28	0.05	0	0.33	-0.12
chrXI	511151	511210	.	-0.4	0.09	0.03	0.02	0.11	0	0.16	-0.12	-0.07	-0.41	-0.25	0.1	0.08	-0.65	0.03	-0.01
chrVI	78301	78350	.	-0.24	-0.76	-0.51	-0.7	-1.01	-0.14	-0.3	-0.19	-0.28	-0.2	-0.36	-0.64	-0.47	-0.17	-0.14	0.04
chrXIV	99530	99589	.	0.84	0.54	0.76	0.16	0.65	0.42	0.36	1.13	0.28	0.26	0.45	0.54	0.35	0.87	0.48	1.02
chrX	390879	390938	.	0.34	0.25	0.24	0.4	0.15	-0.05	0.11	0.15	0.13	0.05	-0.45	-0.45	0.13	-0.26	0.18	-0.16
chrIV	469513	469572	.	-0.44	0.09	0.05	0.04	0.43	0.25	0.27	-0.09	0.12	0.14	0.39	0.69	0.44	-0.05	0.2	0.07
chrIII	147085	147133	.	0.1	0.13	0.05	0.1	-0.06	-0.09	-0.08	0.02	-0.15	-0.14	-0.66	-0.46	-0.07	-0.32	0.22	-0.19
chrVI	231796	231844	.	-0.6	-0.07	-0.04	-0.37	-0.08	-0.1	0.07	-0.31	-0.02	0.04	-0.19	-0.62	-0.58	-0.26	-0.44	0.03
chrV	548065	548124	.	0.33	0.19	0.05	0.02	0.18	-0.03	0.16	0.26	0	-0.01	-0.11	0.02	0.2	0.42	0.15	0.33
chrIII	20301	20360	.	-0.56	0.19	0.3	0.39	0.29	0.04	-0.02	-0.3	0.36	0.2	-0.27	-0.31	0.12	-0.12	0.36	0.07
chrII	523806	523865	.	-0.4	-0.08	-0.26	-0.34	-0.23	-0.13	-0.23	-0.18	-0.11	-0.11	-0.49	-0.63	-0.61	-0.2	-0.37	0.1
chrXVI	415146	415196	.	-0.26	-0.19	-0.44	0.24	0.09	-0.08	-0.17	-0.26	-0.1	-0.02	0.99	0.67	0.32	0.24	-0.07	-0.06
chrIV	450213	450272	.	0.72	0.4	0.24	0.15	0.23	0.29	0.33	0.84	0.34	0.23	0.07	0.35	0.47	0.47	0.53	0.37
chrXVI	558744	558790	.	-0.44	-0.39	-0.45	-0.54	-0.31	0.21	0.12	-0.27	-0.31	-0.13	0.57	0.65	0.28	-0.22	0.09	-0.14
chrVII	31501	31560	.	0.05	-0.03	-0.13	0.14	-0.05	-0.32	-0.11	-0.05	0.1	-0.08	-0.44	-0.64	-0.23	-0.27	-0.05	0.07
chrXVI	676837	676896	.	-0.41	-0.24	-0.24	-0.08	-0.14	-0.46	-0.27	-0.34	-0.15	-0.2	-0.6	-0.53	-0.41	-0.6	-0.33	-0.29
chrV	296829	296888	.	-0.12	0.37	0.21	0.2	0.28	0.28	0.24	0.03	0.51	0.28	0.02	0.11	0.26	0.57	0.18	0.27
chrXV	637690	637742	.	-0.27	-0.59	-0.48	-0.42	-0.83	-0.03	-0.23	-0.05	0.05	-0.04	-0.24	-0.48	-0.32	0.16	-0.23	-0.09
chrXII	145615	145674	.	-0.73	0	-0.08	-0.28	-0.08	0.15	0.05	-0.33	-0.11	-0.15	0.45	0.68	0.49	-0.46	0.14	-0.03
chrIV	344470	344520	.	-0.44	-0.32	-0.54	-0.53	-0.46	-0.09	-0.08	-0.34	-0.33	-0.29	-0.54	-0.44	-0.1	-0.57	-0.04	-0.34
chrIV	354265	354323	.	-0.33	-0.01	-0.04	0.04	-0.02	-0.17	-0.05	-0.24	-0.19	-0.17	-0.49	-0.48	-0.55	-0.31	-0.04	0.01
chrIII	254814	254871	.	-0.54	0	-0.15	-0.59	-0.34	-0.17	-0.13	-0.27	-0.19	-0.26	-0.47	-0.91	-0.83	-0.27	-0.74	0.11
chrII	514406	514465	.	0.24	-0.08	-0.14	0.05	-0.33	-0.33	-0.36	0.16	-0.12	-0.26	-0.7	-0.62	-0.75	-0.12	-0.08	0.06
chrVI	86593	86652	.	-0.23	-0.01	-0.07	-0.35	-0.02	-0.33	-0.28	-0.1	-0.24	-0.15	-0.43	-0.75	-0.92	-0.31	-0.7	0.03
chrXV	625985	626044	.	-0.07	0.14	0.2	0.27	0.15	0.14	0.06	-0.07	0.09	0.03	-0.23	-0.21	-0.15	-0.11	0.09	0.19
chrXV	672987	673035	.	0.01	-0.07	0.01	0.11	0.11	-0.3	-0.15	0.1	0.03	-0.12	-0.52	-0.59	-0.36	-0.24	-0.07	0.07
chrIII	146084	146134	.	-0.46	-0.05	-0.17	-0.45	-0.12	-0.04	0.18	-0.2	-0.05	-0.08	-0.34	-0.41	0.04	-0.27	0.22	0.03
chrXI	501651	501710	.	0.1	0	-0.12	0.21	-0.02	-0.14	-0.1	0.09	-0.28	-0.19	-0.53	-0.5	-0.16	-0.07	0.25	0.15
chrVI	261201	261254	.	0.14	0.03	-0.12	0.16	-0.16	-0.41	-0.33	-0.15	-0.13	-0.11	-0.6	-0.55	-0.52	-0.33	-0.53	-0.31
chrVI	230496	230554	.	-0.3	0.01	0.06	0.3	-0.15	-0.2	-0.22	-0.13	0.21	0.02	-0.41	-0.48	-0.48	-0.23	-0.35	0.01
chrXVI	461737	461796	.	0.29	0.41	0.37	0.62	0.27	0.2	0.12	0.18	0.13	0.04	-0.31	-0.08	-0.02	-0.09	0.23	0.01
chrVI	220795	220845	.	0.28	0.15	0.68	0.38	0	1.12	0.58	0.27	0.59	0.71	0.7	0.39	0.42	0.19	0.63	-0.03
chrIII	53516	53560	.	-0.22	-0.49	-0.58	-0.75	-0.6	0.02	-0.03	-0.13	0.03	-0.13	-0.21	0.23	0.43	0.34	0.4	-0.07
chrXVI	702145	702194	.	0.46	1.07	1.06	1.21	1.08	0.71	0.7	0.65	1.25	1.08	0.77	0.35	0.47	0.34	0.48	0.37
chrXVI	680937	680996	.	-0.08	-0.62	-0.81	-0.49	-0.68	-0.83	-0.54	-0.23	-0.42	-0.76	-0.5	-0.66	-0.55	-0.56	-0.6	-0.48
chrXVI	488940	488991	.	-0.24	0.23	0.19	-0.11	0.27	0.22	0.24	-0.12	0.23	0.18	-0.15	-0.27	-0.22	0.09	0.04	0.17
chrXV	657285	657341	.	-0.07	-0.27	-0.18	-0.42	-0.3	-0.13	-0.06	0.12	-0.16	-0.11	-0.11	0.16	0.36	0.53	0.51	-0.07
chrIII	264914	264973	.	0.07	0.1	-0.01	0	-0.41	-0.27	-0.28	-0.1	-0.06	-0.3	-0.71	-0.6	-0.73	-0.38	-0.46	-0.32
chrIV	318165	318224	.	-0.42	-0.15	-0.23	-0.15	-0.05	0.06	0.05	-0.4	-0.27	-0.15	-0.14	0.49	0.46	-0.19	0.32	0.08
chrXIV	89830	89889	.	0.63	0.56	0.46	0.73	0.62	0.53	0.53	0.15	0.23	0.95	1.62	1.39	0.85	1.23	0.7	-0.15
chrXI	496750	496809	.	-0.09	-0.22	-0.25	-0.16	-0.01	-0.5	-0.24	-0.05	-0.13	-0.2	-0.62	-0.81	-0.65	-0.22	-0.28	0.11
chrXI	528251	528304	.	-0.62	-0.89	-0.51	-0.82	-0.91	-0.27	-0.13	-0.33	-0.18	-0.18	-0.25	-0.16	0.25	-0.02	0.26	-0.1
chrVI	188295	188354	.	-0.37	-0.22	-0.14	-0.1	0.11	0.14	0.19	-0.02	-0.18	-0.11	-0.11	0.7	0.68	-0.15	0.31	0.27
chrII	470506	470562	.	-0.35	-0.26	-0.09	-0.31	-0.31	0.23	0.22	-0.14	-0.03	0.06	-0.04	-0.38	0.09	0.09	0.33	0.13
chrXII	212179	212235	.	-0.01	-0.16	-0.22	-0.39	-0.68	-0.22	0.12	-0.1	-0.15	-0.22	-0.46	-0.68	-0.04	-0.41	0.14	-0.32
chrVI	66593	66652	.	-0.36	-0.01	-0.13	-0.24	-0.18	0	0.05	-0.12	0	-0.16	-0.32	-0.24	0	0.04	0.2	0.18
chrXV	612192	612243	.	-0.3	-0.23	-0.26	-0.12	-0.3	-0.36	-0.17	-0.1	-0.02	-0.13	-0.39	-0.55	-0.34	-0.26	-0.33	-0.09
chrIII	267014	267060	.	1.51	0.45	0.08	-0.02	-0.32	-0.47	-0.41	1.39	0.36	0.03	-0.61	-0.68	-0.61	0.95	-0.49	0.4
chrIV	401468	401527	.	-0.39	-0.2	-0.03	0.13	0.35	0.17	0.08	-0.26	-0.05	-0.03	0.24	0.59	0.43	-0.3	0.21	0.08
chrIX	370936	370984	.	-0.3	-0.36	-0.21	-0.64	-0.52	-0.14	-0.15	-0.23	-0.31	-0.44	-0.49	-0.63	-0.07	-0.32	0.09	-0.17
chrVI	205595	205654	.	-0.02	-0.06	-0.13	0.05	0.07	-0.27	-0.12	-0.07	-0.12	-0.19	0.54	0.56	0.14	-0.2	-0.2	-0.21
chrIII	242415	242473	.	0.22	0.68	0.86	0.81	0.38	0.55	0.59	0.14	0.53	0.49	0.79	1.2	0.95	1.19	2.22	0.32
chrV	278838	278886	.	-0.08	-0.25	-0.28	-0.59	-0.21	0.29	0.13	-0.04	-0.23	-0.24	-0.14	0.2	0.2	0.01	0.14	-0.02
chrXIV	82934	82985	.	-0.69	-0.45	-0.53	-0.44	-0.45	0	-0.26	-0.5	-0.26	-0.31	-0.12	0.2	0.14	-0.46	-0.06	-0.35
chrXV	594685	594744	.	0.56	0.21	0.03	0.2	-0.13	-0.28	-0.07	0.27	0.09	-0.1	-0.11	-0.24	-0.18	0.04	-0.17	-0.03
chrIV	376168	376227	.	-0.53	-0.12	-0.08	0.05	0	-0.42	-0.38	-0.31	0	-0.11	-0.56	-0.54	-0.64	-0.25	-0.56	-0.08
chrIX	353829	353888	.	0.03	-0.2	-0.32	-0.1	-0.13	-0.03	-0.04	-0.17	-0.48	-0.31	0.48	0.64	0.18	-0.35	-0.07	-0.28
chrIX	374030	374079	.	-0.25	-0.04	-0.12	-0.04	-0.24	-0.14	-0.01	-0.09	-0.08	-0.23	-0.66	-0.35	-0.02	-0.2	0.22	0.06
chrVII	9101	9160	.	0.09	-0.01	-0.05	-0.04	-0.04	-0.14	-0.14	0	-0.18	-0.23	-0.46	-0.17	-0.03	0.18	0.08	0.23
chrXVI	476939	476993	.	-0.28	-0.15	-0.05	-0.22	0.02	-0.23	-0.23	0.16	-0.06	0.12	0.04	-0.24	-0.46	-0.04	-0.53	0.16
chrX	6694	6738	.	0.95	0.95	1.06	0.24	0.53	0.98	0.5	0.32	0.3	0.41	1.05	0.79	0.26	1.01	0.09	-0.43
chrXV	654291	654343	.	-0.33	-0.2	-0.33	-0.71	-0.26	0.06	-0.16	-0.34	-0.41	-0.39	-0.32	-0.38	-0.11	-0.28	0.11	-0.26
chrII	488306	488362	.	-0.12	-0.2	-0.17	0.05	0.01	0.03	0.01	0	-0.14	0.16	0.67	0.67	0.25	0.15	0.03	-0.09
chrXI	524853	524897	.	0.23	-0.64	-0.35	-0.48	-0.67	-0.11	-0.09	0.04	-0.12	-0.09	-0.18	-0.09	0.08	0.22	0	-0.16
chrVII	12701	12760	.	-0.28	-0.18	-0.18	-0.17	0.12	-0.14	0	-0.18	-0.14	-0.11	-0.24	0.03	0.06	0.04	0.03	0.17
chrXVI	694052	694096	.	0.04	-0.07	-0.08	-0.3	-0.34	0.47	0.23	0.07	0.14	0.17	0.4	0.12	0.08	0.02	0.18	-0.19
chrII	502506	502558	.	-0.1	-0.07	-0.05	0.11	0.05	0.02	0.24	0.23	0.15	0.03	-0.34	-0.19	0.19	0.14	0.34	0.33
chrII	508606	508665	.	-0.28	-0.17	-0.2	0.1	-0.18	-0.37	-0.33	-0.25	-0.17	-0.24	-0.57	-0.7	-0.42	-0.3	0.06	0.12
chrIII	27001	27060	.	0.59	-0.23	-0.26	-0.15	-0.18	-0.33	-0.28	0.48	-0.25	-0.46	-0.55	-0.15	0.13	0.21	-0.24	0.28
chrXVI	466737	466796	.	-0.33	-0.05	-0.1	-0.42	-0.13	-0.19	-0.08	-0.12	-0.13	-0.2	-0.52	-0.6	-0.39	-0.3	-0.27	-0.13
chrVI	225695	225739	.	0.06	-0.53	0.11	-0.26	-0.41	-0.22	-0.16	-0.08	0.12	0.07	0.12	-0.68	-0.49	-0.15	-0.31	-0.36
chrIV	1233581	1233638	.	0.44	0.31	0.17	0.44	-0.04	-0.02	0.04	0.08	0.24	0.02	-0.41	-0.39	-0.27	-0.31	-0.01	-0.34
chrX	378779	378838	.	-0.31	-0.19	-0.18	-0.3	-0.14	-0.05	-0.03	-0.28	-0.32	-0.19	0.48	0.36	0.06	-0.56	-0.1	-0.17
chrIII	284214	284273	.	-0.06	0.15	0.15	0.21	0.05	0.3	0.05	0.17	0.24	0.15	0.09	-0.19	-0.25	0.14	-0.03	0.23
chrIV	447813	447871	.	0.06	0.11	0.02	0.01	0.05	-0.05	-0.01	-0.08	-0.28	-0.27	-0.41	0.02	0.12	-0.68	-0.05	-0.48
chrXV	577249	577300	.	-0.14	0.65	0.67	0.25	0.3	0.81	0.56	-0.1	0.57	0.66	0.61	0.17	0.15	0.01	0.27	-0.07
chrIV	464613	464664	.	-0.2	-0.03	0.12	0.03	-0.09	0.25	0.29	-0.06	0.02	0.37	1.22	0.9	0.27	0.03	0.17	0
chrIV	436413	436472	.	-0.31	-0.33	-0.26	0.17	0.25	-0.2	-0.16	-0.33	-0.24	0.52	1.09	0.61	0.1	-0.12	-0.3	-0.21
chrI	26359	26403	.	-0.55	-0.41	-0.17	-0.51	-0.47	0.49	0.02	-0.23	-0.11	-0.04	0.06	0.16	0.26	-0.01	0.42	0.12
chrXII	235085	235131	.	0.4	0	0.11	-0.15	-0.09	0.54	0.29	0.08	0.04	0.16	1.09	0.6	0.12	-0.17	-0.06	-0.41
chrXIV	112839	112887	.	1.22	0.05	-0.03	-0.32	-0.59	0.03	-0.21	1.3	-0.17	-0.18	-0.34	-0.75	-0.68	1.07	-0.35	0.48
chrII	470913	470964	.	-0.29	0.15	0.16	-0.14	0.14	0.41	0.42	-0.03	0.01	0.2	-0.16	-0.09	0.13	0.23	0.35	0.24
chrIV	1245681	1245729	.	0.07	0.46	0.54	0.33	0.32	0.57	0.36	0.17	0.65	0.56	0.56	0.08	0.06	0.02	0.07	-0.05
chrVII	68208	68253	.	-0.22	-0.26	-0.32	-0.41	-0.44	0.29	0.11	-0.07	-0.11	-0.17	-0.01	0.21	0.26	-0.15	0.23	0.01
chrIII	241526	241574	.	-0.39	0.08	0.18	-0.16	-0.08	0.53	0.34	-0.39	0.11	0.15	-0.01	-0.26	0.08	-0.21	0.35	-0.14
chrIII	246614	246673	.	0.4	0.32	0.24	0.25	0	-0.19	-0.13	0.03	0.03	-0.1	-0.57	-0.76	-0.74	-0.37	-0.27	-0.38
chrV	548565	548624	.	0.33	0.06	0.07	0.25	-0.06	0.11	0.03	0.12	-0.3	-0.23	-0.33	0.12	0.11	0.33	0.39	0.09
chrVI	78701	78751	.	-0.41	-0.17	-0.15	-0.42	-0.33	-0.28	-0.16	-0.17	-0.24	-0.1	-0.62	-0.63	-0.52	-0.17	-0.25	0.09
chrIV	1252989	1253034	.	-0.19	-0.01	-0.1	-0.31	-0.46	0.04	-0.17	-0.06	0.24	0.18	0	-0.55	-0.37	-0.16	-0.2	0.06
chrV	282234	282288	.	0.02	0.47	0.38	0.36	0.41	0.5	0.41	0.08	0.42	0.34	0.53	0.52	0.36	-0.09	0.06	-0.03
chrIII	223426	223473	.	-0.42	-0.52	-0.17	-0.34	-0.38	-0.15	-0.26	-0.24	-0.04	0.26	0.95	0.47	0.17	-0.04	-0.15	-0.41
chrXVI	712042	712091	.	-0.27	-0.19	-0.33	-0.04	-0.2	-0.15	-0.02	-0.24	-0.08	0	-0.38	-0.43	-0.32	-0.15	-0.06	0.02
chrXVI	480737	480796	.	-0.24	-0.23	-0.31	-0.5	-0.49	-0.08	-0.35	-0.21	-0.2	-0.3	-0.43	-0.78	-0.93	-0.45	-0.94	-0.34
chrX	358979	359038	.	-0.19	-0.18	-0.22	-0.16	-0.24	-0.36	-0.1	-0.02	-0.2	-0.06	-0.66	-0.41	0.01	-0.2	0.24	0
chrIV	325965	326017	.	-0.51	0.08	-0.09	-0.18	0.34	0.26	0.15	-0.35	-0.43	-0.02	0.83	0.61	0.03	-0.32	-0.13	-0.18
chrXVI	698037	698096	.	0.32	0.34	0.32	0.28	0.16	0.12	-0.03	0.27	0.07	-0.02	-0.28	0.09	0.06	0.16	0.16	0.1
chrIII	221617	221671	.	-0.46	0.14	0.11	0.32	0.36	0.3	0.23	-0.6	0.02	0.25	0.79	0.65	0.32	-0.33	0.14	-0.1
chrIII	44001	44060	.	-0.44	-0.23	-0.3	-0.29	0.13	0.17	0.12	-0.35	-0.3	0.1	1.43	0.84	0.18	-0.29	-0.01	0.01
chrVII	21201	21260	.	0.67	0.15	0.1	-0.06	0.12	0.27	0.22	0.88	-0.09	-0.09	-0.11	0.03	0	0.73	0.04	0.5
chrXIV	193859	193918	.	-0.24	-0.13	-0.17	0.03	-0.19	-0.17	-0.07	-0.06	-0.18	-0.17	-0.61	-0.32	-0.11	-0.08	0.18	0.1
chrIV	374268	374327	.	-0.36	-0.08	-0.1	-0.07	-0.25	-0.49	-0.48	-0.09	-0.25	-0.09	-0.76	-0.8	-0.84	-0.33	-1.01	-0.03
chrXII	232890	232934	.	0.94	0.27	0.42	0.1	0.1	0.66	0.41	1.32	0.52	1.18	1.78	0.97	0.32	1.19	0.2	0.34
chrXV	608690	608743	.	0.48	0.2	0.15	-0.18	0.01	-0.03	0.01	0.27	0.06	0	-0.29	-0.4	-0.21	-0.11	-0.12	-0.14
chrXI	518666	518710	.	0.35	-0.66	-0.12	-0.22	-0.43	-0.34	-0.37	0.06	0.06	0.04	0.64	0.11	-0.06	-0.61	-0.38	-1.06
chrIV	373868	373927	.	-0.23	-0.19	-0.29	-0.03	-0.26	-0.61	-0.63	-0.28	-0.28	-0.34	-0.73	-0.94	-1.19	-0.56	-1.13	-0.34
chrIV	397668	397727	.	-0.52	-0.38	-0.42	-0.1	-0.16	-0.35	-0.32	-0.42	-0.35	-0.52	-0.6	-0.04	0.09	-0.71	-0.07	-0.35
chrIV	369769	369818	.	-0.07	-0.07	-0.11	-0.18	-0.17	-0.28	-0.31	-0.13	-0.02	-0.28	-0.58	-0.78	-0.91	-0.35	-1.02	-0.12
chrIII	296314	296373	.	-0.22	-0.12	-0.17	0.1	-0.1	-0.47	-0.41	-0.23	-0.18	-0.22	-0.71	-0.76	-0.9	0.12	-0.61	0
chrIX	366530	366574	.	-0.28	-0.22	-0.28	-0.6	-0.31	0.28	0.07	-0.14	-0.04	-0.07	-0.01	0.42	0.46	-0.04	0.35	-0.02
chrII	510613	510661	.	-0.14	0.23	0.25	0.09	-0.06	0.07	0.11	0.12	0.1	-0.02	-0.39	-0.36	-0.22	-0.18	0.26	0.34
chrIV	1251385	1251429	.	-0.71	-1.08	-0.9	-1.02	-1.11	-0.87	-0.96	-0.06	0.18	0.09	-0.07	-0.75	-0.4	-0.04	-0.17	-0.4
chrXII	245278	245326	.	-0.16	0.32	0.2	0.04	0.18	0.07	0.14	-0.19	0.05	0.06	-0.06	0.25	0.2	-0.07	-0.1	-0.29
chrXVI	551137	551196	.	0.49	-0.18	-0.18	-0.07	-0.32	0.04	0.07	0.54	-0.12	0.04	0.21	0.18	0.13	0.5	0.28	0.34
chrXV	610785	610844	.	-0.33	-0.3	-0.41	-0.07	-0.6	-0.59	-0.51	-0.33	-0.26	-0.36	-0.67	-0.76	-0.57	-0.48	-0.41	-0.2
chrVII	33901	33960	.	0.03	-0.13	-0.18	0.06	-0.37	-0.65	-0.44	-0.06	-0.09	-0.45	-0.72	-0.88	-0.83	-0.27	-0.4	-0.05
chrVI	184109	184153	.	0.23	-0.18	0.1	-0.26	-0.4	0.22	-0.01	0.03	0.04	-0.01	-0.13	-0.05	0.32	-0.33	0.24	-0.59
chrXV	646785	646844	.	-0.34	-0.01	-0.12	-0.04	0.04	-0.2	-0.04	-0.1	-0.09	-0.06	-0.31	-0.49	-0.25	-0.22	-0.05	0.05
chrXIV	194963	195012	.	-0.64	-0.56	-0.71	-0.76	-0.71	-0.28	-0.31	-0.31	-0.32	-0.32	-0.22	-0.46	-0.06	-0.14	0.14	-0.11
chrX	363579	363633	.	-0.3	-0.02	-0.12	-0.36	-0.04	0.11	0.23	-0.1	0.05	-0.03	-0.12	0.27	0.29	-0.01	0.33	0.23
chrXV	661985	662044	.	-0.04	-0.08	-0.2	-0.14	-0.21	-0.11	-0.1	-0.09	0.01	-0.05	-0.47	-0.44	-0.27	-0.19	-0.07	-0.16
chrXI	524252	524297	.	0.42	-0.32	0.04	-0.09	-0.4	0.48	0.27	0.44	0.27	0.26	0.25	0.28	0.34	0.34	0.33	0.18
chrIV	314265	314324	.	-0.14	-0.08	-0.24	0.05	-0.25	-0.38	-0.05	-0.2	-0.22	-0.23	-0.23	-0.08	0.17	-0.16	0.03	-0.19
chrXVI	530839	530896	.	-0.28	0.26	0.35	0.43	0.35	0.2	0.16	-0.21	0.23	0.21	-0.1	-0.25	-0.04	-0.25	0.26	-0.11
chrIII	21607	21656	.	-0.71	-0.27	-0.12	-0.35	-0.7	0.22	-0.04	-0.38	0.02	0.02	-0.13	-0.29	0.24	-0.32	0.48	-0.17
chrXI	500851	500910	.	-0.08	-0.09	-0.13	0.02	-0.1	-0.29	-0.23	-0.1	-0.2	-0.35	-0.56	-0.61	-0.33	-0.12	0.12	-0.01
chrIV	1239184	1239236	.	-0.09	0.04	-0.03	0.01	-0.21	-0.22	-0.26	-0.31	-0.18	-0.28	-0.42	-0.23	-0.29	-0.72	-0.3	-0.81
chrIII	65510	65558	.	-0.22	0.18	-0.16	-0.47	0.13	0.3	0.23	-0.13	-0.13	-0.21	0.32	0.41	0.08	0.01	-0.1	0.07
chrXIV	113531	113580	.	0.29	-0.02	-0.08	-0.75	-0.17	-0.11	-0.13	0.48	-0.14	-0.11	-0.33	-0.66	-0.55	0.09	-0.27	0.18
chrIII	245218	245269	.	-0.23	-0.01	-0.05	0.17	0.1	-0.2	-0.06	-0.04	-0.07	-0.03	-0.35	-0.48	-0.36	-0.11	0.09	0.14
chrXVI	708936	708995	.	-0.34	-0.23	-0.2	-0.12	0.03	-0.35	-0.19	-0.17	-0.07	-0.07	-0.38	-0.63	-0.43	-0.28	-0.22	0.02
chrXV	575852	575897	.	-0.02	0.53	0.71	0.24	0.33	0.8	0.63	-0.03	0.57	0.68	0.63	0.2	0.11	-0.01	0.21	-0.12
chrXIV	90530	90574	.	-0.25	-0.43	-0.23	-0.4	-0.16	0.65	0.12	-0.29	-0.22	0.12	1.12	0.53	0.33	-0.09	-0.02	-0.27
chrIII	258614	258673	.	-0.19	0.13	0	0.04	-0.03	-0.27	-0.26	-0.11	-0.09	-0.15	-0.53	-0.57	-0.66	-0.31	-0.61	-0.17
chrIX	373232	373288	.	-0.05	0.02	0.04	0.13	-0.05	-0.15	0.04	0.04	0.06	-0.02	-0.5	-0.42	-0.02	-0.17	0.19	0.04
chrXII	359455	359514	.	-0.54	0.11	0.21	0.09	0.26	0.1	0.25	-0.67	0.07	0.1	-0.3	0.29	0.29	-0.36	0.19	-0.04
chrXII	353655	353714	.	-0.55	0.11	0.18	0.26	0.23	0.04	0.19	-0.36	0.22	0.19	-0.2	-0.16	0.14	-0.29	0.39	0.02
chrXII	138615	138674	.	-0.22	-0.19	-0.12	-0.16	0.11	0.04	-0.02	-0.19	-0.1	0.3	1.05	0.73	0.35	-0.06	0.14	0.03
chrXVI	488436	488495	.	0.08	0.25	0.34	0.48	0.38	-0.04	0.09	0.03	0.23	0.01	-0.41	-0.49	-0.41	-0.35	-0.19	-0.01
chrIX	339031	339088	.	-0.21	-0.18	-0.21	0.13	0.2	0.1	-0.01	-0.05	-0.15	0.2	1.06	0.68	0.11	-0.41	-0.15	-0.27
chrIII	287014	287073	.	-0.22	0.01	-0.15	-0.07	-0.19	-0.37	-0.49	-0.25	-0.27	-0.37	-0.64	-0.75	-0.9	-0.4	-0.78	-0.14
chrXII	141517	141574	.	-0.6	-0.33	-0.41	-0.08	0.06	-0.23	-0.11	-0.53	-0.44	-0.07	0.74	0.56	0.27	-0.59	-0.06	-0.32
chrXII	360659	360711	.	-0.55	0.23	0.25	0.47	0.47	0.29	0.42	-0.3	0.18	0.28	-0.02	0.63	0.63	-0.36	0.37	0.03
chrXVI	496838	496895	.	-0.74	-0.24	-0.35	-0.53	-0.1	-0.09	0.03	-0.44	-0.03	-0.15	-0.48	-0.62	-0.04	-0.39	-0.04	0.02
chrII	522611	522659	.	-0.36	-0.06	0.01	0.02	0.07	-0.32	-0.17	-0.04	0.08	-0.02	-0.48	-0.44	-0.47	-0.11	-0.28	0.21
chrIV	981870	981917	.	0.86	-0.04	0.03	-0.43	-0.35	0.13	-0.22	0.56	-0.1	-0.19	0.27	0.02	-0.16	0.12	-0.22	0.03
chrIV	385272	385324	.	-0.54	-0.2	-0.18	-0.52	-0.11	-0.12	-0.02	-0.36	-0.27	-0.17	-0.36	-0.57	-0.52	-0.21	-0.02	0.06
chrIII	275315	275370	.	-0.4	-0.26	-0.43	-0.6	-0.37	-0.18	-0.24	-0.18	-0.26	-0.18	-0.4	-0.47	-0.27	-0.04	-0.06	0.14
chrXV	641885	641933	.	-0.2	-0.31	-0.37	-0.42	-0.59	-0.08	-0.24	-0.23	-0.12	-0.06	-0.37	-0.66	-0.62	-0.24	-0.38	-0.16
chrIII	1001	1060	.	0.93	0.92	0.93	0.7	0.8	0.53	0.49	0.33	0.46	0.38	1	0.92	0.62	3.64	0.4	0.33
chrV	559666	559719	.	-0.13	0.13	0.09	-0.36	0.2	0.17	0.25	0.29	0.57	0.37	0.48	0.47	0.79	0.74	0.43	-0.05
chrXV	607985	608039	.	0.39	-0.09	-0.1	0.08	-0.01	-0.28	-0.23	0.33	-0.12	-0.27	-0.47	-0.52	-0.39	0.22	-0.21	0.26
chrXV	659085	659144	.	-0.5	-0.38	-0.44	-0.38	-0.37	-0.29	-0.17	-0.29	-0.32	-0.38	-0.62	-0.37	-0.11	-0.33	-0.07	-0.08
chrXVI	464449	464493	.	-0.04	-0.81	-0.66	-0.59	-0.95	-0.57	-0.39	-0.1	-0.18	-0.21	-0.55	-0.57	-0.37	-0.21	-0.24	-0.22
chrXVI	692337	692387	.	-0.11	-0.08	0.01	0.2	0.17	-0.02	0.12	-0.23	-0.06	-0.14	-0.2	0.07	0.23	-0.4	0.11	-0.22
chrVI	265696	265755	.	0.3	0.37	0.27	0.51	0.18	-0.05	0.02	0.39	0.2	0.17	-0.32	-0.4	-0.41	0.39	-0.31	0.34
chrXV	654985	655044	.	-0.09	-0.18	-0.22	-0.12	0.05	-0.26	-0.18	-0.09	-0.04	-0.2	-0.31	-0.1	-0.02	-0.07	0.07	0.06
chrVII	7604	7660	.	0	0.06	0.04	0.14	-0.03	-0.09	0.05	0	0.04	-0.12	-0.48	-0.25	0.11	0.43	0.46	0.11
chrXVI	423344	423388	.	-0.49	-0.19	-0.26	-0.29	0.19	0.04	0.12	-0.24	-0.07	-0.09	0.83	0.74	0.35	-0.4	-0.15	-0.08
chrXVI	687643	687693	.	-0.08	0.04	0	-0.03	0.23	0.07	0.15	0.1	-0.01	-0.05	-0.2	0.15	0.3	-0.13	0.22	0.15
chrVII	16401	16460	.	0.23	-0.1	0.02	0.38	0.14	-0.03	0.02	0.21	-0.05	-0.09	0.06	0.17	0.06	-0.14	0.11	0.15
chrXIV	181959	182018	.	-0.26	0.21	0.27	0.45	0.24	0.11	0.04	-0.07	0.13	0.04	-0.55	-0.36	-0.38	-0.26	-0.02	0.03
chrXVI	431746	431795	.	0.37	0.01	0	-0.2	-0.24	-0.02	-0.14	0.05	0.14	-0.16	-0.28	-0.39	-0.08	-0.87	-0.34	-1.09
chrV	541973	542020	.	0.04	0.22	0.1	0.25	0.11	-0.11	0	0.11	0.18	0.01	-0.43	-0.41	-0.21	0.08	0.01	0.17
chrIV	447613	447672	.	-0.04	0.12	-0.04	0.03	-0.03	-0.1	-0.09	-0.17	-0.26	-0.24	-0.35	0.12	0.12	-0.53	0.05	-0.43
chrXVI	435737	435796	.	0.7	0.85	0.69	0.66	0.62	0.29	0.55	0.33	0.46	0.31	-0.07	-0.06	0.37	0.25	0.73	0.07
chrXVI	524237	524296	.	-0.31	0.07	-0.03	0.15	-0.01	-0.19	-0.17	-0.1	0.06	-0.02	-0.43	-0.21	-0.05	-0.28	-0.02	-0.02
chrVII	23206	23260	.	0.14	0.25	0.2	0	-0.03	0.3	0.07	-0.03	-0.02	-0.19	-0.12	-0.07	-0.16	-0.21	-0.13	-0.25
chrIII	214815	214874	.	-0.46	-0.31	-0.14	-0.16	-0.51	-0.12	-0.27	-0.48	-0.16	-0.24	-0.43	-0.05	0.02	-0.47	-0.04	-0.46
chrII	221189	221248	.	1.68	0.76	1.01	0.74	1.06	0.39	0.31	1.07	0.52	0.47	1.19	0.93	0.53	0.89	0.57	0.8
chrIV	466413	466463	.	-0.58	-0.21	-0.2	-0.47	-0.16	0.48	0.3	-0.39	-0.12	0.11	1.1	0.67	0.26	-0.22	0.05	-0.12
chrII	505916	505964	.	-0.39	0	-0.07	-0.3	-0.17	-0.1	0.01	-0.15	0	-0.17	-0.53	-0.53	-0.16	-0.3	0.06	0.01
chrIII	277617	277672	.	-0.23	0.06	-0.16	0.22	0.07	-0.25	-0.09	0.03	0.1	-0.02	-0.28	-0.33	-0.14	-0.01	0.14	0.31
chrXVI	514944	514988	.	-0.26	0.22	0.12	0.01	0.32	0.16	0.27	0.08	-0.05	0.09	0.59	0.6	0.34	-0.04	0.1	0.07
chrIV	361766	361810	.	0.48	0.06	0.03	0.13	-0.08	-0.14	-0.07	0.23	0.14	-0.06	-0.42	-0.46	-0.63	-0.27	-0.63	0.02
chrXV	653185	653244	.	-0.23	-0.11	-0.11	-0.05	0.1	0.02	-0.06	-0.21	-0.05	-0.14	-0.46	-0.16	-0.04	-0.15	0.15	0.07
chrV	563365	563424	.	-0.4	-0.38	-0.54	-0.2	-0.32	-0.39	-0.45	-0.26	-0.27	-0.46	-0.29	0.04	0.01	-0.9	-0.24	-0.29
chrIII	69816	69860	.	-0.48	-0.49	-0.36	-0.59	-0.27	0.29	-0.08	-0.39	-0.4	-0.06	1.4	0.78	0.11	-0.33	-0.08	-0.29
chrIV	1242081	1242140	.	-0.24	-0.25	-0.18	-0.13	-0.34	-0.1	-0.02	-0.25	0.17	-0.04	0	0.04	0.02	-0.12	0.15	-0.23
chrVII	28301	28359	.	-0.42	-0.11	-0.03	-0.04	0.18	-0.27	-0.14	-0.02	-0.07	-0.07	-0.42	-0.41	-0.12	-0.05	0.03	0.04
chrXVI	533938	533992	.	-0.43	0.1	0.05	-0.08	0.29	0	0.08	-0.13	0.08	0.01	-0.44	-0.47	-0.55	-0.3	0.03	0.12
chrXVI	402442	402489	.	-0.48	0.02	0.13	0.23	0.07	0.02	0.2	-0.31	0.29	0.23	-0.22	-0.21	0.45	-0.22	0.51	0.11
chrVI	220395	220454	.	-0.09	0.48	0.43	0.35	0.2	0.41	0.43	-0.12	0.45	0.22	0.16	0.07	0.02	-0.16	0.25	-0.28
chrV	303129	303188	.	-0.05	0.17	0.27	-0.03	-0.05	0.21	0.18	0.08	0.14	0.05	0.17	0.16	0.1	0.08	0.06	-0.08
chrVI	269696	269755	.	0.34	0.4	0.25	0.51	0.25	-0.32	-0.22	-0.3	0.23	0.05	-0.26	-0.63	-0.71	2.66	-0.56	-0.14
chrVII	15901	15953	.	-0.22	-0.43	-0.3	-0.57	-0.25	0.38	0.09	-0.22	-0.2	-0.09	0.31	0.27	0.1	0.14	0.11	0.01
chrX	380984	381035	.	0.27	-0.19	-0.05	-0.27	-0.49	0.41	0.06	-0.1	-0.16	-0.18	0.45	0.43	0.17	-0.25	0.02	-0.41
chrXVI	573137	573195	.	-0.07	0.14	0.08	-0.41	-0.05	-0.01	0.13	-0.06	-0.09	-0.14	-0.34	0.1	0.14	-0.13	0.03	-0.02
chrXII	215324	215383	.	1.14	0.72	0.89	0.73	0.73	0.34	0.39	0.88	0.42	0.51	1.25	0.76	0.54	1.04	0.44	0.74
chrVI	260796	260855	.	-0.18	-0.29	-0.24	0.08	-0.13	-0.48	-0.37	-0.29	-0.21	-0.22	-0.75	-0.59	-0.63	-0.29	-0.5	-0.11
chrIII	65903	65959	.	0.52	0.39	0.13	0.15	0.31	0.48	0.39	0.59	0.38	0.27	0.66	0.79	0.33	0.82	0.19	0.47
chrVII	67002	67061	.	0.04	0.05	0.05	0.03	0.05	0.08	0.14	0.12	0.06	-0.04	-0.07	0.28	0.27	-0.13	0.01	-0.09
chrIII	55607	55660	.	-0.24	-0.39	-0.47	-0.56	-0.47	0.05	0.11	-0.2	-0.2	-0.09	-0.22	-0.12	0.52	-0.18	0.46	0.04
chrIII	145799	145843	.	-0.37	-0.03	0.02	-0.31	0.17	0.01	0.21	-0.1	0.1	0.02	-0.38	-0.32	0.19	-0.6	0.19	0.23
chrVII	301	360	.	0.85	1.04	1.29	0.59	1.04	1.01	0.83	0.52	0.65	0.34	1.08	1.02	0.8	2.62	0.53	0.67
chrIII	82202	82261	.	0.02	0.33	0.17	0.27	0.23	-0.01	-0.01	-0.11	0.23	0.13	0.63	0.77	0.33	-0.37	-0.12	-0.23
chrXVI	494937	494995	.	-0.52	0.07	-0.06	-0.01	-0.03	-0.05	0.02	-0.26	-0.01	0	-0.37	-0.42	-0.13	-0.26	0.01	0.06
chrXVI	470338	470396	.	-0.57	-0.31	-0.13	-0.32	0	0.04	0.1	-0.27	0.13	0.14	0.3	0.08	0.22	-0.01	0.14	0.01
chrXVI	467738	467796	.	-0.23	-0.16	-0.24	-0.04	-0.2	-0.37	-0.22	-0.19	-0.12	-0.26	-0.7	-0.62	-0.39	-0.3	-0.21	-0.36
chrIV	391372	391427	.	0.04	0.21	0.08	-0.1	0.07	-0.05	0.03	0.06	0.19	0.09	-0.28	-0.38	-0.09	0.04	0.12	0.26
chrIV	329665	329724	.	0.43	0.16	0.22	0.53	0.37	0	0.21	0	0.35	1.33	2.42	1.53	0.72	1.91	0.49	-0.28
chrIII	287119	287173	.	-0.03	-0.1	-0.1	0.09	-0.15	-0.43	-0.38	-0.07	-0.12	-0.33	-0.65	-0.66	-0.77	-0.15	-0.79	-0.04
chrXIV	70630	70689	.	-0.39	-0.08	-0.07	-0.3	-0.49	-0.03	0.17	-0.09	0.21	-0.01	-0.31	-0.4	-0.01	-0.11	0.28	0.63
chrIV	456120	456169	.	-0.4	0.27	0.17	0.05	0.27	0.34	0.2	-0.09	0.01	-0.1	0.54	0.75	0.39	-0.47	0.02	-0.02
chrXII	356355	356414	.	-0.57	0.05	0.11	0.29	0.24	0.02	0.11	-0.39	0.07	0.16	-0.25	-0.07	0.42	-0.39	0.4	-0.08
chrXII	165021	165072	.	-0.27	0.06	-0.02	-0.37	-0.02	0.34	0.15	-0.03	-0.07	0.01	0.18	0.31	0.27	-0.28	0.1	-0.18
chrVII	7101	7160	.	0.16	0.52	0.51	0.24	0.33	0.34	0.37	0.15	0.21	0.18	-0.04	0.16	0.21	0.49	0.18	0.19
chrXVI	517740	517794	.	-0.31	-0.12	-0.31	-0.61	-0.35	0.18	-0.07	-0.3	-0.23	-0.17	0.04	0.07	-0.04	-0.38	-0.24	-0.35
chrIV	436713	436772	.	-0.2	-0.23	-0.21	0.12	0.28	-0.07	-0.12	-0.22	-0.33	0.43	0.99	0.61	0	-0.15	-0.19	-0.33
chrIII	40402	40456	.	-0.25	-0.87	-0.48	-0.45	-0.61	0.12	-0.35	-0.44	-0.38	0.92	1.69	0.83	0.05	0.32	-0.17	-0.31
chrIII	118698	118743	.	-0.1	0.15	-0.04	-0.24	0.15	0.16	0.16	0.11	-0.07	-0.15	0.09	0.43	0.34	-0.32	-0.01	-0.08
chrXVI	502836	502880	.	0.55	-0.3	0.07	-0.12	-0.44	-0.09	0.05	0.14	0.16	0.01	0.04	-0.2	-0.23	-0.5	-0.41	-0.93
chrXVI	500436	500495	.	-0.06	0.05	0.04	-0.15	0.04	0.21	0.19	-0.05	0	0	-0.15	-0.18	0.06	-0.12	0.08	0.14
chrXVI	459437	459496	.	0.38	-0.04	-0.07	0.21	-0.04	-0.18	-0.12	0.26	-0.1	-0.15	-0.27	-0.09	-0.15	0.05	-0.18	0.04
chrXVI	699845	699889	.	0.09	-0.45	-0.28	-0.44	-0.67	0.14	0	0.03	-0.02	-0.12	-0.04	-0.18	-0.06	-0.07	-0.05	-0.1
chrIV	1236782	1236826	.	0.7	0.2	0.42	0.07	0.01	0.61	0.47	0.57	0.47	0.52	0.67	0.29	0.29	0.58	0.34	0.21
chrVI	67893	67952	.	-0.22	0.06	0.03	-0.02	0.11	-0.07	0.11	-0.12	0.28	0.12	-0.09	0.08	0.34	0.83	0.48	0.27
chrX	390185	390231	.	-0.38	-0.56	-0.5	-0.55	-0.68	-0.11	-0.07	-0.29	-0.12	-0.2	-0.36	-0.48	-0.04	-0.26	0.11	-0.22
chrXIV	206159	206218	.	-0.23	-0.19	-0.17	-0.24	-0.3	-0.18	-0.15	0	-0.03	-0.1	-0.74	-0.65	-0.36	-0.04	-0.27	0.07
chrIII	19701	19760	.	-0.33	0.42	0.31	0.36	0.2	0.1	0.06	-0.16	0.22	0.12	-0.44	-0.29	0.02	-0.07	0.43	-0.01
chrXVI	422137	422196	.	-0.02	-0.01	-0.1	0.2	0.29	0.04	0.02	-0.07	-0.12	-0.01	0.7	0.76	0.35	-0.13	0.15	0.01
chrXIV	183262	183315	.	-0.28	-0.04	0.03	0.11	-0.03	-0.13	-0.18	-0.07	0.02	-0.04	-0.48	-0.52	-0.52	-0.39	-0.28	0
chrXV	582491	582543	.	0.34	0.03	-0.01	0.14	0.07	-0.35	-0.18	0.35	0.03	0.04	-0.5	-0.69	-0.51	0.14	-0.37	0.38
chrXVI	458037	458096	.	0.05	0.01	-0.02	-0.01	0.16	-0.06	-0.02	0.16	-0.01	0.04	-0.04	0.1	0.15	-0.04	-0.04	0.25
chrXI	523351	523410	.	-0.22	0.03	0.03	-0.13	0.07	0.35	0.24	-0.04	0.28	0.14	0.24	0.27	0.28	-0.12	0.3	0.06
chrIII	138293	138340	.	1.3	-0.82	-0.56	-0.64	-0.68	0.19	-0.12	1.43	-0.36	-0.28	0.34	0.38	0.17	0.94	0.02	0.37
chrXVI	707736	707785	.	-0.54	0.04	0.01	-0.15	0.13	-0.18	-0.01	-0.11	-0.09	-0.03	-0.42	-0.35	-0.16	-0.2	-0.01	0.16
chrIV	456321	456371	.	-0.3	0.2	0.13	0.35	0.44	0.26	0.19	-0.08	0.14	0.04	0.5	0.75	0.42	-0.28	0.07	0.01
chrX	474503	474562	.	1.27	0.66	1.02	0.73	0.9	0.53	0.5	1.15	0.56	0.5	0.59	0.85	0.57	1.26	0.73	1.23
chrIII	68901	68958	.	0.08	-0.05	-0.03	-0.19	0	0.24	0.1	-0.01	-0.12	0.01	0.97	0.7	0.14	-0.23	-0.08	-0.35
chrXII	250578	250637	.	-0.51	0.16	0.01	-0.19	-0.03	0.01	0.09	-0.11	-0.2	-0.07	-0.37	-0.27	0.22	-0.26	0.28	0.19
chrIV	357473	357517	.	0.17	0.06	0.32	0.13	-0.44	0.24	-0.02	-0.08	0.35	0.36	0.14	-0.61	-0.69	-0.73	-0.71	-0.9
chrXII	155118	155164	.	-0.2	0.17	0.2	0.6	0.43	0.28	0.29	-0.08	0.16	0.44	1.16	1.05	0.45	-0.06	0.44	0.01
chrIV	322965	323024	.	0.09	0.91	0.79	1.02	1	0.9	0.96	0.12	0.48	0.85	0.92	1	0.63	0.01	0.41	0.04
chrII	469318	469364	.	-0.25	0.1	0.26	-0.45	0.09	0.19	0.26	0.14	0.58	0.58	0.24	-0.08	0.09	0.14	0.2	0.36
chrIII	223015	223069	.	-0.78	-0.45	-0.37	-0.47	-0.4	0.21	-0.04	-0.47	-0.2	0.13	1.06	0.56	0.13	-0.28	-0.01	-0.3
chrI	17543	17602	.	0.14	-0.01	0.07	0.29	-0.04	-0.3	-0.24	0.07	-0.05	-0.13	-0.52	-0.36	-0.17	0.62	0.15	0.15
chrX	357890	357938	.	0.01	-0.01	0.01	-0.07	-0.11	0	0.13	0.05	0.07	0.1	-0.17	-0.29	0.18	-0.05	0.26	0.28
chrXV	589885	589944	.	0.15	0.29	0.27	0.43	0.26	0.01	0.12	0.28	0.08	0.22	-0.17	-0.31	-0.36	0.13	-0.16	0.28
chrX	361179	361234	.	-0.28	-0.39	-0.13	-0.53	-0.61	-0.14	-0.21	-0.1	0.03	-0.12	-0.31	-0.17	0.13	-0.38	0.11	-0.25
chrVI	66697	66742	.	-0.52	-0.16	-0.21	-0.46	-0.22	-0.02	0.03	-0.32	-0.05	-0.19	-0.15	-0.31	-0.07	-0.09	0.11	0.09
chrXVI	487136	487193	.	-0.2	-0.04	-0.14	0.22	-0.01	-0.38	-0.3	-0.13	-0.12	-0.16	-0.53	-0.71	-0.69	-0.29	-0.34	0.01
chrIII	289816	289870	.	-0.12	-0.2	-0.42	-0.26	-0.44	-0.55	-0.53	-0.18	-0.15	-0.29	-0.62	-0.82	-0.69	0.15	-0.73	-0.02
chrIII	240415	240474	.	-0.31	0.35	0.36	-0.07	0.27	0.29	0.29	-0.07	0.1	0.06	-0.09	-0.29	-0.01	-0.12	0.23	-0.04
chrXV	609385	609444	.	0.19	-0.16	-0.18	0.19	-0.06	-0.52	-0.34	0.03	-0.11	-0.23	-0.68	-0.64	-0.43	-0.39	-0.29	-0.03
chrIV	468021	468070	.	-0.65	0.17	0.07	0.19	0.59	0.41	0.44	-0.17	0.22	0.2	0.78	0.98	0.64	-0.16	0.24	0.16
chrXII	388956	389000	.	0.72	-0.04	0.39	-0.09	-0.58	0	-0.11	0.59	0.74	0.73	0.45	-0.16	0.02	0.26	0.02	-0.08
chrXII	376155	376213	.	-0.18	-0.28	-0.23	0.19	0.14	-0.05	-0.1	-0.1	-0.19	0.3	0.98	0.72	0.12	-0.06	-0.07	-0.06
chrIX	346629	346688	.	-0.26	-0.22	-0.33	0.16	-0.01	0.1	0.11	-0.13	-0.24	-0.03	0.99	0.98	0.38	-0.26	0.02	-0.07
chrIII	50002	50047	.	0.24	-0.36	-0.08	-0.29	-0.52	0.13	-0.05	0.13	0.04	-0.05	0.33	0.59	0.35	0.15	0.09	-0.15
chrXVI	413537	413586	.	0.14	-0.29	-0.3	0.1	0.12	-0.07	-0.1	-0.1	-0.12	0.06	0.59	0.51	0.06	-0.09	-0.11	0
chrXVI	478943	478995	.	-0.43	-0.28	-0.34	-0.22	-0.2	-0.6	-0.63	-0.22	-0.11	-0.33	-0.74	-0.93	-0.92	-0.48	-0.91	-0.27
chrIII	24401	24452	.	-0.01	0.17	0.21	-0.02	-0.06	0.15	0.19	-0.28	0.03	-0.17	-0.53	-0.28	0.19	-0.3	0.09	-0.31
chrVI	233996	234050	.	0.28	0.1	0.04	0.18	0.07	-0.28	-0.32	0	0.03	-0.1	-0.42	-0.68	-0.68	-0.28	-0.72	-0.15
chrIII	278014	278073	.	-0.06	0.21	0.17	0.4	0.02	-0.09	-0.1	-0.16	0.01	-0.11	-0.38	-0.27	-0.33	-0.17	0.1	0.03
chrV	544270	544324	.	0.04	-0.17	-0.03	-0.27	-0.41	-0.19	-0.07	0.1	0.01	-0.06	-0.32	-0.34	-0.28	-0.25	-0.1	0.03
chrIII	3009	3059	.	1.42	-0.26	-0.19	-0.53	-0.31	-0.51	-0.48	1.78	-0.1	-0.06	-0.54	-0.93	-1.04	1.48	-1.04	1
chrIV	462613	462672	.	0.23	0.28	0.23	0.45	0.35	0.51	0.46	-0.03	0.24	2.14	2.75	1.85	1.19	1.62	0.88	-0.37
chrIV	1238881	1238940	.	0.16	0.19	0.06	0.31	0.08	-0.08	-0.06	-0.37	-0.08	-0.28	-0.58	-0.28	-0.24	-0.57	-0.24	-0.63
chrXIII	4299	4344	.	-0.19	0.36	0.35	0.18	0.14	0.55	0.36	-0.01	0.25	0.4	1.21	1.15	0.6	0.34	0.42	0.22
chrIV	1258188	1258234	.	0.08	0.23	0.07	-0.18	0.08	-0.13	-0.03	0.02	-0.05	-0.1	-0.57	-0.61	-0.69	-0.16	-0.4	-0.07
chrV	307034	307089	.	-0.18	0.81	0.82	0.35	0.52	0.86	0.62	-0.1	0.37	0.43	0.28	0.13	0.34	-0.2	0.34	-0.15
chrXI	519854	519898	.	0.54	-0.43	-0.08	-0.36	-0.57	0.15	-0.09	0.76	0.19	0.21	0.53	0.38	0.28	0.76	0.18	0.17
chrVI	206206	206254	.	-0.44	-0.04	-0.26	-0.64	0.08	0.09	0.07	-0.39	-0.18	-0.05	0.57	0.69	0.28	-0.33	-0.23	-0.23
chrIX	336030	336074	.	0.03	0.16	0.05	-0.03	0.14	0.36	0.34	0.11	-0.15	-0.04	0.84	0.61	0.17	-0.21	-0.16	-0.1
chrIII	215919	215974	.	-0.52	-0.58	-0.4	-0.67	-0.7	0.3	0	-0.34	-0.19	-0.14	0.02	0.15	0.24	-0.27	0.09	-0.13
chrIV	406168	406227	.	-0.18	-0.09	-0.16	0.16	0.33	0.14	0.11	0.07	0.01	0.41	1.04	0.84	0.43	0.16	0.23	0.16
chrVII	13705	13757	.	-0.25	-0.01	-0.12	-0.56	0.06	0.01	0.14	-0.06	-0.18	-0.12	-0.05	-0.01	0.07	-0.1	0.02	0.12
chrIV	1233381	1233440	.	0.47	0.28	0.21	0.42	0.04	-0.27	-0.17	0.19	0.17	-0.05	-0.51	-0.38	-0.29	-0.1	-0.07	-0.05
chrXVI	425745	425793	.	0.3	-0.14	0.14	-0.03	-0.21	0.42	0.14	0.1	0.14	0.14	0.37	0.4	0.21	-0.15	-0.06	-0.3
chrXII	142815	142874	.	-0.32	-0.29	-0.35	0.04	0.19	-0.12	-0.23	-0.4	-0.31	-0.05	0.73	0.64	0.32	-0.59	-0.01	-0.24
chrIV	360866	360923	.	-0.1	0.07	0.04	-0.02	0.03	-0.28	-0.34	0.03	0.03	-0.15	-0.59	-0.64	-0.84	-0.05	-0.86	0.06
chrVI	251306	251352	.	-0.05	0.01	0.03	-0.36	-0.35	0.12	-0.18	0.09	0.04	-0.06	-0.32	-0.34	-0.31	-0.06	-0.17	-0.09
chrXVI	482737	482795	.	-0.21	0.09	0.07	-0.02	-0.18	-0.22	-0.19	0.07	0.21	0.02	-0.37	-0.25	-0.37	0.07	-0.01	0.1
chrV	568665	568711	.	-0.14	-0.79	-0.59	-0.68	-0.77	-0.13	-0.29	-0.16	-0.44	0.04	0.83	0.43	0.09	0.35	-0.21	-0.1
chrIV	353665	353724	.	-0.55	-0.13	-0.23	-0.51	-0.28	-0.04	-0.05	-0.26	-0.2	-0.17	-0.39	-0.66	-0.59	-0.26	0.08	0.02
chrV	290629	290688	.	-0.43	-0.1	-0.14	-0.09	0.18	0.12	0.1	-0.12	-0.2	-0.13	0.43	0.41	0.37	-0.15	-0.02	0.11
chrXIV	106130	106177	.	-0.06	-0.11	-0.03	-0.22	-0.28	-0.01	-0.04	0.11	0.1	0.07	0.03	-0.43	-0.11	-0.07	-0.02	-0.01
chrXIV	203960	204018	.	-0.13	-0.15	-0.12	-0.34	-0.06	-0.13	0.15	0.13	-0.05	-0.11	-0.42	-0.63	-0.35	0.06	-0.2	0.24
chrX	388784	388838	.	-0.3	-0.26	-0.32	-0.35	-0.31	0.23	0.12	-0.16	-0.07	-0.12	-0.33	-0.15	0.16	-0.14	0.19	-0.07
chrII	516012	516060	.	-0.08	-0.02	-0.08	-0.36	-0.1	-0.45	-0.2	0.32	-0.09	-0.09	-0.36	-0.58	-0.44	0.01	-0.27	0.25
chrIX	342329	342388	.	0.01	-0.03	0.02	0.54	0.4	0	0	-0.22	-0.23	0.96	1.51	0.91	0.36	0.67	0.06	-0.76
chrV	279829	279888	.	0.2	-0.19	-0.36	-0.2	-0.35	-0.04	-0.14	-0.07	-0.29	-0.36	-0.31	0.03	-0.07	-0.36	-0.03	-0.36
chrIII	140584	140643	.	-0.22	-0.15	-0.16	0.17	0.06	-0.08	-0.04	-0.19	-0.11	-0.22	-0.22	0.31	0.25	-0.24	0.23	0.01
chrVII	8401	8460	.	-0.17	-0.18	-0.17	-0.22	0	-0.31	-0.2	-0.16	-0.2	-0.23	-0.75	-0.49	-0.04	-0.09	0.18	-0.04
chrX	381681	381736	.	0.48	0.56	0.52	0.14	0.31	0.53	0.49	0.57	0.41	0.29	0.23	0.46	0.24	-0.13	-0.03	0.21
chrIII	63603	63656	.	-0.49	-0.52	-0.57	-0.79	-0.38	0.08	0.07	-0.36	-0.34	-0.31	-0.07	0.55	0.09	-0.38	-0.06	-0.16
chrVII	35401	35460	.	0.66	0	-0.12	-0.01	-0.22	-0.58	-0.51	0.06	-0.2	-0.32	-0.7	-0.78	-0.78	-0.57	-0.56	-0.44
chrXVI	434437	434496	.	-0.17	-0.3	-0.4	-0.25	-0.15	-0.56	-0.33	-0.12	-0.18	-0.4	-0.82	-0.57	-0.18	-0.3	-0.16	-0.01
chrIII	75001	75046	.	-0.38	-0.64	-0.28	-0.17	-0.3	0.14	0.03	-0.45	-0.18	1.12	1.81	0.93	0.29	0.86	0.19	-0.21
chrII	482806	482863	.	-0.48	-0.04	-0.04	-0.07	0.22	0.18	0.19	-0.34	0.02	0.06	0.65	0.55	0.22	-0.24	0.04	-0.09
chrXVI	547637	547696	.	-0.13	-0.11	-0.1	-0.08	-0.17	-0.2	-0.05	0.12	-0.1	-0.03	-0.15	0.04	0.17	0.04	0.44	0.09
chrIX	344436	344481	.	-0.47	-1.17	-0.65	-0.54	-0.75	-0.07	-0.26	-0.38	-0.43	0.31	1.4	0.68	0.1	-0.21	-0.17	-0.31
chrIV	327165	327224	.	-0.47	-0.25	-0.27	0.18	0.2	-0.08	-0.07	-0.45	-0.28	0	0.88	0.6	0.12	-0.37	-0.31	-0.14
chrIII	286414	286473	.	0.06	0.09	-0.01	0.19	0.01	-0.21	-0.21	-0.21	-0.06	-0.14	-0.43	-0.72	-0.59	-0.23	-0.61	-0.08
chrIV	403368	403426	.	0.1	0.03	-0.09	0.19	0.19	0.04	-0.01	-0.09	-0.07	-0.15	0.33	0.59	0.23	-0.33	0	-0.15
chrI	49346	49405	.	-0.5	-0.07	-0.19	-0.25	-0.3	-0.42	-0.24	-0.21	-0.1	-0.23	-0.53	-0.68	-0.37	-0.37	-0.08	0.03
chrXVI	443837	443896	.	0.25	-0.23	-0.12	0.11	-0.18	-0.53	-0.45	-0.09	-0.25	-0.55	-0.87	-0.91	-0.62	-0.3	-0.21	-0.2
chrIX	370629	370688	.	0.25	0.33	0.24	0.05	0.03	0.1	0.26	0.17	0.2	-0.04	-0.29	-0.21	0.05	0.12	0.04	-0.21
chrXI	526851	526895	.	0.28	-0.46	-0.22	-0.36	-0.63	-0.23	-0.06	0.11	0.05	-0.03	-0.05	-0.03	0.13	0.15	0.25	-0.1
chrVII	46701	46760	.	-0.13	-0.04	-0.04	0.01	-0.04	-0.59	-0.28	-0.16	-0.16	-0.25	-0.51	-0.72	-0.66	-0.21	-0.31	-0.06
chrXV	621385	621444	.	-0.04	0.2	0.16	0.13	0.19	-0.04	0.04	0.17	0.21	0.1	-0.35	-0.27	-0.22	-0.02	-0.15	0.25
chrXV	681186	681232	.	0.33	0.01	-0.09	-0.01	-0.04	-0.27	-0.17	0.1	-0.01	-0.26	0.07	0.2	0.3	0.57	0.38	-0.34
chrIII	13101	13160	.	0.28	0.42	0.42	0.39	0.13	0	0.06	-0.24	0.21	0.04	-0.32	-0.44	-0.48	1.27	-0.06	0.08
chrV	282129	282188	.	0.04	0.29	0.33	0.17	0.17	0.52	0.41	-0.11	0.31	0.2	0.56	0.45	0.26	-0.15	0.04	-0.24
chrIV	406269	406326	.	-0.21	-0.1	-0.19	0.01	0.33	0.12	0.08	-0.05	-0.19	0.21	0.93	0.86	0.41	-0.11	0.07	0.18
chrIII	40512	40560	.	-0.36	-0.63	-0.45	-0.47	-0.56	0.16	-0.15	-0.35	-0.45	0.8	1.78	0.76	0.07	0.26	-0.22	-0.29
chrIV	314477	314524	.	-0.04	-0.23	-0.16	-0.04	-0.14	-0.26	-0.01	-0.09	-0.13	-0.11	-0.23	-0.08	0.21	-0.14	0.28	0.03
chrXV	636785	636844	.	0.15	-0.07	-0.17	-0.17	-0.01	-0.44	-0.35	0.02	-0.15	-0.12	-0.44	-0.78	-0.83	-0.07	-0.59	0
chrXVI	468437	468496	.	-0.18	-0.01	-0.11	0.24	-0.05	-0.1	-0.17	-0.13	0	-0.13	-0.6	-0.49	-0.35	-0.09	-0.02	0.08
chrXIII	4715	4770	.	0.15	0.49	0.63	0.41	0.57	0.48	0.28	0.21	0.23	0.28	1.04	1.18	0.48	0.61	0.3	0.24
chrVII	25201	25251	.	0.31	0.54	0.72	0.42	0.28	0.97	0.65	0.29	0.83	0.97	0.89	0.36	0.33	0.13	0.34	-0.06
chrIII	253620	253667	.	-0.41	-0.88	-0.45	-0.73	-0.68	-0.3	-0.39	-0.2	0.07	-0.01	-0.06	-0.58	-0.37	0.01	-0.39	-0.12
chrXV	640085	640144	.	-0.28	-0.23	-0.25	-0.39	-0.53	-0.03	-0.18	-0.12	-0.25	-0.28	-0.59	-0.74	-0.73	-0.31	-0.48	0.01
chrV	564565	564624	.	-0.16	-0.2	-0.21	0.11	0.01	-0.08	-0.09	-0.28	-0.21	-0.29	0.13	0.44	0.34	-0.19	0.07	-0.01
chrXIV	92031	92087	.	-0.23	0.12	0.01	0	0.33	0.18	0.2	-0.02	-0.09	0.06	0.56	0.57	0.24	-0.06	-0.08	0.14
chrXII	392955	393014	.	-0.25	-0.14	-0.08	-0.13	-0.12	-0.17	-0.04	-0.15	-0.12	-0.19	-0.67	-0.6	0.12	-0.29	0.5	0.05
chrIV	387070	387114	.	-0.05	0.11	-0.12	-0.2	-0.14	0.09	0.06	-0.2	0.02	-0.1	-0.24	-0.62	-0.51	-0.49	-0.15	-0.21
chrXIV	183359	183418	.	-0.54	-0.16	-0.15	-0.11	0.09	-0.42	-0.18	-0.32	0.07	-0.1	-0.53	-0.66	-0.54	-0.38	-0.24	0.13
chrXIV	180759	180817	.	-0.13	0.1	0.09	0.16	-0.11	-0.15	-0.11	-0.09	0.02	-0.09	-0.57	-0.47	-0.28	-0.18	-0.1	-0.12
chrV	285629	285677	.	-0.18	-0.36	-0.22	-0.36	-0.38	0.56	0.06	-0.22	-0.2	0.09	0.89	0.56	0.17	-0.05	0.02	-0.13
chrXVI	561444	561493	.	0.11	-0.17	-0.15	0.24	0.2	-0.1	-0.03	0.07	-0.11	0.1	0.83	0.66	0.26	-0.13	0.08	-0.1
chrIII	258517	258570	.	-0.41	-0.05	-0.13	-0.15	-0.11	-0.41	-0.36	-0.25	-0.23	-0.24	-0.83	-0.74	-0.73	-0.37	-0.69	-0.04
chrXII	238578	238629	.	-0.48	-0.08	-0.01	-0.16	0.38	0.19	0.21	-0.14	-0.06	-0.04	0.55	0.8	0.36	-0.35	-0.17	0.01
chrXVI	493136	493188	.	-0.11	0.33	-0.04	-0.02	-0.05	-0.13	-0.02	-0.13	-0.14	-0.2	-0.66	-0.8	-0.57	-0.52	-0.34	-0.35
chrVIII	86055	86114	.	0.05	-0.18	-0.27	0	-0.2	-0.43	-0.4	-0.09	-0.38	-0.48	-0.46	-0.18	-0.38	-0.35	-0.18	-0.31
chrVI	234195	234254	.	0.03	0.07	0.05	0.06	0.02	-0.24	-0.17	0.06	0.02	-0.11	-0.54	-0.57	-0.36	0.09	-0.43	0.02
chrII	502309	502365	.	-0.12	-0.05	-0.14	0.12	-0.05	-0.06	0.16	0.02	-0.12	-0.05	-0.44	-0.25	0.07	0.02	0.14	0.28
chrXII	159818	159871	.	0.19	-0.04	-0.18	-0.16	0.04	-0.18	0.08	0.05	-0.05	0.02	0.64	0.58	0.17	-0.33	-0.12	-0.65
chrIV	449713	449772	.	1.53	1.52	1.31	1.49	1.02	0.9	0.99	1.5	1.12	0.81	0.58	0.89	1.16	0.84	0.93	0.77
chrXVI	515346	515395	.	-0.15	-0.03	-0.04	0.15	0.21	-0.09	-0.02	0.02	-0.01	0.04	0.38	0.47	0.28	0.04	0.01	0.05
chrX	358479	358538	.	-0.14	-0.18	-0.22	-0.04	-0.18	-0.42	-0.21	-0.15	-0.14	-0.32	-0.67	-0.62	-0.19	-0.25	0.09	-0.01
chrIV	341177	341224	.	0.2	0.52	0.58	0.45	0.53	0.34	0.34	-0.03	0.13	0.07	-0.29	0.4	0.34	-0.17	0.12	-0.27
chrIV	338165	338224	.	-0.32	0.2	0.2	0.68	0.28	0.24	0.08	-0.46	-0.02	-0.04	0.01	0.48	0.14	-0.57	0.18	-0.43
chrXIV	72830	72880	.	-0.02	-0.01	-0.06	0.12	0.02	-0.23	0.02	-0.04	-0.11	-0.17	-0.49	-0.36	0.24	0.01	0.45	0.21
chrVI	244510	244554	.	0.01	-0.55	-0.46	-0.53	-0.67	-0.17	-0.4	-0.03	-0.19	-0.23	-0.29	-0.69	-0.72	-0.08	-0.54	-0.05
chrIII	213115	213159	.	-1.02	-1.07	-0.73	-1.08	-0.99	-0.3	-0.38	-0.37	-0.23	-0.07	-0.16	-0.17	0.27	-0.23	0.19	-0.22
chrXVI	455337	455396	.	0.69	-0.16	-0.21	-0.18	-0.18	-0.14	-0.2	0.2	-0.22	-0.34	-0.17	-0.12	-0.12	-0.69	-0.28	-0.53
chrXII	163319	163371	.	0.41	0.03	0.09	-0.05	-0.24	0.08	-0.1	0.36	0.15	0	0.26	0.29	0.09	-0.18	-0.12	-0.31
chrVII	47610	47654	.	-0.45	-0.04	-0.18	-0.41	-0.15	-0.02	-0.04	-0.15	-0.02	0	-0.27	-0.59	-0.45	-0.2	-0.14	0.02
chrIV	381170	381215	.	-0.43	0.03	-0.18	-0.32	-0.22	-0.34	-0.2	-0.03	-0.16	-0.16	-0.75	-0.64	-0.73	-0.25	-0.38	0.12
chrIII	225425	225471	.	0.3	-0.52	-0.23	-0.34	-0.57	-0.24	-0.21	0.18	0.25	0.36	0.77	0.17	0	0.51	-0.08	-0.11
chrXII	362955	363014	.	-0.59	0.22	0.26	0.08	0.53	0.39	0.47	-0.26	0.18	0.15	0.19	0.42	0.47	-0.36	0.2	-0.04
chrVII	11205	11251	.	-0.43	-0.52	-0.43	-0.66	-0.51	-0.05	-0.09	-0.21	-0.19	-0.17	-0.17	-0.12	0.22	-0.11	0.26	-0.01
chrIX	359129	359188	.	-0.14	-0.07	-0.08	0.24	0.19	-0.01	-0.1	-0.21	-0.07	0.36	1.43	0.82	0.38	-0.19	0.16	-0.12
chrVI	252796	252855	.	0.17	-0.17	-0.23	-0.04	-0.15	-0.3	-0.33	0.03	-0.15	-0.23	-0.71	-0.49	-0.52	0.07	-0.41	0.13
chrXII	368255	368314	.	0.29	-0.08	-0.27	-0.35	-0.23	0.24	-0.03	0.01	-0.18	-0.12	0.79	0.3	-0.19	-0.49	-0.5	-0.56
chrVII	27201	27260	.	-0.18	0.1	-0.11	-0.09	0.08	-0.14	-0.14	-0.02	-0.05	-0.14	-0.41	-0.32	-0.18	-0.28	-0.2	-0.13
chrIII	292414	292473	.	0.16	0.14	0.12	0.25	-0.11	-0.38	-0.43	-0.19	-0.13	-0.32	-0.35	-0.76	-0.85	1.72	-0.68	-0.21
chrIV	375468	375527	.	-0.1	-0.09	-0.07	0.14	-0.03	-0.49	-0.38	-0.31	-0.15	-0.22	-0.6	-0.83	-0.84	-0.47	-0.84	-0.18
chrVI	260596	260655	.	-0.25	-0.23	-0.38	0.11	-0.14	-0.46	-0.39	-0.18	-0.07	-0.2	-0.55	-0.5	-0.44	-0.19	-0.35	-0.01
chrXVI	423843	423892	.	-0.28	0.05	-0.01	0.26	0.33	0.09	0.1	-0.23	-0.03	-0.07	0.65	1.01	0.75	-0.4	0.49	-0.24
chrXVI	678340	678393	.	-0.31	0.11	0.02	-0.11	-0.26	0.15	0.09	-0.15	-0.06	-0.08	-0.4	-0.42	-0.38	-0.42	-0.15	-0.17
chrXII	374455	374514	.	1.33	0.69	0.67	0.67	0.55	0.9	0.62	1.38	0.38	0.89	1.58	0.8	0.24	1.24	0.04	0.48
chrIII	14501	14560	.	0.27	0.56	0.44	0.72	0.19	-0.19	-0.14	-0.15	0.07	-0.18	-0.35	-0.61	-0.71	1.75	-0.1	-0.13
chrX	360490	360534	.	-0.43	-0.69	-0.29	-0.52	-0.68	-0.34	-0.49	-0.2	-0.04	0.04	-0.02	-0.19	0.2	-0.05	0.24	-0.29
chrVII	6701	6760	.	-0.09	-0.14	0	-0.22	-0.26	0	0.01	-0.18	0.06	-0.04	0	0.11	0.18	0.45	0.14	0.14
chrXIV	82330	82389	.	-0.04	-0.02	-0.02	0.18	-0.03	-0.13	0.06	0	-0.01	0	-0.3	0.2	0.22	-0.19	0.16	-0.04
chrVII	73003	73062	.	-0.14	-0.11	-0.19	-0.19	-0.12	-0.39	-0.28	-0.15	-0.13	-0.36	-0.72	-0.42	-0.24	-0.46	-0.15	-0.16
chrIII	87608	87661	.	0.65	0.23	0.43	0.05	0.44	0.12	0.17	0.89	0.25	0.2	0.25	0.4	0.35	0.55	0.2	0.75
chrXI	505751	505810	.	-0.29	-0.55	-0.58	-0.84	-0.52	-0.08	-0.14	-0.24	-0.26	-0.25	-0.41	-0.52	-0.08	-0.24	0.12	-0.04
chrIV	357667	357723	.	0.05	-0.11	-0.07	-0.04	-0.31	0.17	-0.02	-0.18	0.17	0.23	0	-0.46	-0.75	-0.35	-0.61	-0.44
chrIV	372277	372325	.	0.01	0.06	-0.11	0	0.18	-0.32	-0.34	0.21	0.02	0.03	-0.49	-0.62	-0.65	-0.06	-0.79	0.03
chrXVI	482152	482196	.	0.17	0.2	0.01	-0.19	-0.03	0.1	-0.11	0.01	0.16	0.1	-0.28	-0.6	-0.65	-0.54	-0.64	-0.48
chrIV	478029	478073	.	-0.47	-0.3	-0.34	-0.39	-0.2	0.32	0.11	-0.34	-0.04	-0.12	0.13	0.48	0.44	-0.28	0.25	-0.14
chrII	476218	476262	.	-0.38	-0.62	-0.47	-0.62	-0.61	0.02	0	-0.33	-0.13	-0.16	-0.05	-0.1	0.21	-0.19	0.09	-0.05
chrIV	374568	374627	.	-0.33	0	-0.05	-0.03	-0.11	-0.2	-0.28	-0.03	-0.04	-0.16	-0.44	-0.5	-0.7	-0.12	-0.6	0.13
chrXV	669889	669936	.	-0.33	-0.27	-0.3	-0.41	-0.17	-0.47	-0.18	0.02	-0.19	-0.2	-0.51	-0.64	-0.43	-0.29	-0.24	0.09
chrIII	114384	114443	.	1.04	0.5	0.29	0.71	0.49	0.23	0.24	0.65	0.48	0.35	1.57	1.25	0.83	0.2	0.28	0.11
chrVI	229406	229450	.	-0.13	-0.51	-0.14	-0.35	-0.6	-0.04	-0.14	-0.1	0.07	-0.14	0.19	-0.01	-0.06	0	-0.09	-0.14
chrXVI	494136	494183	.	-0.31	0.14	0.09	0.22	0.15	-0.08	0.08	-0.2	-0.03	-0.04	-0.43	-0.45	-0.19	-0.52	0.14	0.03
chrIII	137095	137141	.	0.28	0.08	-0.02	-0.02	0.14	0.17	0.04	0.1	-0.25	-0.24	0.44	0.56	0.12	-0.55	-0.15	-0.49
chrIV	1225987	1226039	.	-0.15	0.17	-0.09	-0.56	-0.14	-0.03	-0.1	-0.22	-0.28	-0.07	-0.43	-0.66	-0.62	-0.48	-0.26	-0.05
chrIII	44405	44456	.	-0.47	-0.13	-0.16	0.21	0.21	0.01	-0.03	-0.33	-0.3	-0.07	1.07	0.85	0.1	-0.47	-0.12	-0.3
chrVII	33401	33460	.	-0.31	0.03	-0.07	-0.13	-0.14	-0.51	-0.29	-0.15	-0.13	-0.3	-0.78	-0.79	-0.49	-0.2	-0.22	0.2
chrXII	233285	233329	.	0.68	0.24	0.32	0.11	0.11	0.74	0.46	0.95	0.55	0.99	1.65	0.9	0.49	0.94	0.33	0.29
chrIII	1906	1960	.	1.19	-0.15	-0.21	-0.03	-0.41	-0.72	-0.72	1.15	-0.26	-0.38	-0.93	-1.06	-1.28	1.18	-1.26	0.6
chrVII	54802	54854	.	-0.71	-0.61	-0.42	-0.54	-0.85	-0.24	-0.13	-0.39	-0.27	-0.26	-0.35	-0.49	-0.18	-0.23	0.13	-0.22
chrV	276729	276778	.	-0.3	-0.11	-0.1	-0.17	0.05	0.13	0.21	0.05	-0.13	-0.03	-0.31	0.09	0.43	-0.29	0.32	0.23
chrIV	342668	342712	.	-0.58	-0.36	-0.13	-0.22	-0.26	0.45	0.25	-0.47	0.02	-0.05	-0.06	0.09	0.34	-0.18	0.16	-0.22
chrXVI	511536	511595	.	-0.45	-0.13	-0.28	-0.27	0.13	-0.04	-0.07	-0.34	-0.22	0.54	1.53	1.05	0.6	0.92	0.43	-0.21
chrIV	330465	330524	.	0.2	0.42	0.32	0.41	0.39	0.23	0.2	-0.03	0.05	0.54	1.15	0.68	0.1	-0.25	-0.21	-0.28
chrXVI	497236	497295	.	-0.46	-0.03	-0.06	-0.46	-0.11	0.21	0.16	-0.23	-0.11	-0.17	-0.23	-0.23	-0.01	-0.23	0.16	-0.04
chrXVI	411637	411681	.	0.63	-0.27	-0.34	-0.59	-0.17	0.12	-0.07	0.26	-0.09	-0.21	0.43	0.3	0.06	-0.33	-0.32	-0.51
chrXII	131215	131270	.	0.15	0.17	0	-0.31	0.16	0.28	0.15	0	-0.07	-0.05	-0.08	0.16	0.22	-0.3	0.06	-0.03
chrIII	45501	45556	.	-0.3	-0.08	0.04	0.39	0.36	0.18	0.15	-0.18	0.03	0.05	0.86	1.05	0.41	-0.07	0.24	0.09
chrIV	470018	470072	.	-0.5	0.17	0.21	-0.03	0.37	0.38	0.39	-0.23	0.09	0.07	0.21	0.66	0.37	-0.2	0.13	0.11
chrX	367680	367731	.	-0.57	-0.17	-0.25	-0.3	-0.2	0.29	0.01	-0.46	-0.06	-0.07	0.09	0.62	0.14	-0.31	0.06	-0.19
chrIV	365865	365924	.	0	-0.04	-0.02	0.01	-0.24	-0.1	-0.47	-0.01	-0.12	-0.24	-0.63	-0.88	-0.93	-0.27	-1.03	-0.15
chrIII	1604	1658	.	1.28	0.09	0.04	0.16	0.11	-0.47	-0.51	1.39	-0.06	-0.14	-0.65	-0.69	-0.91	1.63	-1.11	0.79
chrXI	510251	510310	.	-0.54	-0.17	-0.28	-0.18	0.03	-0.33	0.09	-0.21	-0.08	-0.24	-0.47	0.02	0.15	-0.37	-0.14	-0.04
chrI	38146	38196	.	-0.64	-0.5	-0.49	-0.51	-0.66	-0.08	-0.07	-0.37	-0.18	-0.23	-0.39	-0.23	0.12	-0.25	0.21	-0.18
chrIII	224815	224874	.	0.26	0.04	-0.01	0.33	0.27	-0.19	0.06	-0.17	0.09	1.23	2.12	1.57	0.77	2.21	0.58	0.39
chrIII	112584	112643	.	0.05	-0.12	-0.19	0.26	0.24	-0.23	-0.13	-0.24	-0.23	-0.23	0.83	0.54	-0.04	-0.51	-0.25	-0.34
chrXV	679285	679344	.	0.33	0.09	-0.01	-0.24	-0.18	0.09	-0.03	0.06	0.02	-0.23	-0.31	-0.34	-0.24	-0.09	-0.14	-0.13
chrII	515808	515865	.	0.1	0.03	-0.08	-0.15	-0.08	-0.26	-0.16	0.23	-0.06	-0.05	-0.5	-0.62	-0.48	0.06	-0.15	0.18
chrV	560267	560324	.	-0.03	0.09	-0.05	0.14	-0.12	-0.11	-0.05	-0.14	-0.2	-0.29	-0.51	-0.08	0.09	-0.7	0.07	-0.18
chrXVI	694437	694481	.	-0.1	-0.63	-0.33	-0.54	-0.66	0.22	-0.02	-0.08	-0.07	0.03	0.28	0.07	0.13	0.04	0.08	-0.27
chrVI	3161	3214	.	0.18	0.18	0.41	-0.13	0.24	0.49	0.32	0.04	0.3	0.5	1.56	1.34	0.62	0.36	0.47	0.29
chrIII	50201	50259	.	0.13	-0.51	-0.38	-0.21	-0.38	-0.15	-0.11	0.03	0.04	0.03	0.32	0.59	0.35	0.01	-0.03	-0.29
chrXVI	470437	470481	.	-0.57	0.41	0.31	0.42	0.33	0.23	0.22	-0.16	0.28	0.18	-0.21	-0.27	-0.12	-0.34	0.03	-0.02
chrXVI	566137	566196	.	0.35	-0.04	-0.12	0.36	0.39	0.02	0.1	0.43	-0.04	0.15	0.72	0.82	0.36	0.24	0.23	0.26
chrXV	669486	669544	.	-0.33	-0.07	-0.1	-0.17	-0.01	-0.11	-0.06	0.11	-0.01	-0.02	-0.48	-0.41	-0.32	-0.04	-0.03	0.17
chrX	362582	362629	.	-0.33	-0.63	-0.58	-0.66	-0.51	0	0.01	-0.18	-0.22	-0.15	-0.17	0.19	0.36	-0.05	0.4	-0.06
chrVII	45401	45460	.	-0.43	-0.1	-0.25	-0.29	-0.41	-0.59	-0.38	-0.26	-0.27	-0.34	-0.72	-1.03	-0.87	-0.5	-0.62	-0.2
chrXIV	193459	193518	.	-0.42	-0.37	-0.33	-0.15	-0.34	-0.42	-0.27	-0.21	-0.38	-0.4	-0.75	-0.49	-0.14	-0.25	-0.05	-0.05
chrIII	3801	3860	.	1.31	-0.34	-0.39	-0.34	-0.7	-0.62	-0.77	1.6	-0.28	-0.49	-0.79	-1.09	-1.22	1.54	-1.21	0.86
chrXVI	413437	413494	.	-0.01	-0.14	-0.27	0.2	0.21	0.08	-0.01	0.09	-0.19	-0.26	0.45	0.68	0.23	-0.14	-0.01	0.02
chrXI	503758	503808	.	-0.28	-0.07	-0.03	-0.25	0.02	-0.11	0	0.27	-0.04	-0.34	-0.53	-0.42	0.08	-0.08	0.24	0.28
chrIII	144086	144142	.	-0.26	0.03	0.12	0.34	0.01	0.08	0.12	-0.24	-0.17	-0.18	-0.47	-0.01	0.2	-0.22	0.4	-0.11
chrIII	130586	130641	.	0.92	0.03	0.08	0.35	0.24	0.11	0.16	0.8	-0.06	0.28	0.91	0.67	0.35	0.64	0.08	0.25
chrXII	138515	138574	.	-0.23	-0.3	-0.27	0.08	0.11	0.02	0	-0.25	-0.2	0.2	0.96	0.82	0.37	-0.29	0.02	-0.09
chrIII	142884	142943	.	0.76	0.52	0.5	0.58	0.42	0.28	0.28	0.37	0.34	0.32	0.69	0.52	0.35	0.55	0.37	0.24
chrIII	265821	265873	.	0.26	-0.22	-0.25	-0.39	-0.56	-0.22	-0.22	0.28	0	-0.06	-0.18	-0.52	-0.52	0.19	-0.27	0.06
chrXII	369068	369112	.	0.67	-0.38	-0.09	-0.17	-0.1	0.58	0.28	0.79	0.19	0.48	1.3	0.54	0.18	0.68	-0.11	0.06
chrVIII	525756	525815	.	-0.22	0.09	0.13	-0.07	-0.08	0.11	0.09	-0.1	0.03	0.03	-0.1	-0.05	-0.02	0.12	0.22	0.21
chrIV	328067	328124	.	-0.36	-0.15	-0.2	0.36	0.43	0.04	0.02	-0.27	-0.05	0.34	1.18	0.77	0.27	-0.28	-0.05	-0.06
chrIII	152084	152143	.	-0.04	-0.13	-0.41	-0.03	-0.28	-0.5	-0.34	-0.27	-0.41	-0.44	-0.87	-0.72	-0.21	-0.6	-0.16	-0.34
chrVI	229001	229053	.	-0.35	-0.46	-0.21	-0.46	-0.65	-0.17	-0.21	-0.42	-0.06	-0.15	-0.24	-0.57	-0.52	-0.23	-0.14	-0.14
chrXI	513951	514010	.	0.28	0.16	0.07	0.03	0.15	0.02	0.04	0.23	-0.1	-0.12	0	0.09	-0.07	-0.26	-0.26	-0.27
chrXVI	470938	470995	.	-0.67	0.35	0.11	-0.15	0.18	0.38	0.24	-0.47	-0.12	0.21	-0.01	-0.33	-0.25	-0.26	-0.08	-0.01
chrIII	227018	227062	.	-0.27	-0.95	-0.49	-0.4	-0.58	-0.29	-0.2	-0.18	-0.23	0.19	1.08	0.6	0.23	0.02	0.1	-0.2
chrIV	433123	433172	.	-0.21	0.27	0.12	0.36	0.36	0.07	0.07	-0.19	0.14	0.43	1.01	0.59	0.1	-0.17	-0.23	-0.16
chrIX	363129	363188	.	0.12	-0.01	-0.22	-0.05	0.07	-0.07	-0.08	-0.09	0.01	-0.09	0.43	0.49	0.36	-0.24	0.13	-0.12
chrXVI	522538	522589	.	-0.67	-0.6	-0.43	-0.76	-0.71	-0.27	-0.25	-0.38	-0.17	-0.18	-0.26	-0.3	-0.13	-0.27	-0.2	-0.13
chrXII	142715	142774	.	-0.31	-0.1	-0.22	0.12	0.2	-0.06	0.01	-0.26	-0.13	-0.07	0.6	0.67	0.38	-0.28	0.12	-0.18
chrIII	251419	251466	.	-0.27	-0.36	-0.14	-0.26	-0.32	0.01	-0.09	-0.19	0.05	0.17	0.08	-0.38	-0.26	0.1	-0.12	0.07
chrX	203262	203321	.	0.13	-0.08	0.01	0.31	0.09	-0.09	-0.1	-0.02	-0.21	0.11	0.39	0.29	0.12	0.13	0.07	0.06
chrII	517608	517661	.	0.08	0	0.07	0.1	0.01	-0.33	-0.23	0.07	-0.08	-0.02	-0.58	-0.45	-0.32	0.35	0.01	0.25
chrXVI	702436	702494	.	-0.38	0.28	0.27	0.42	0.54	-0.02	0.13	-0.04	0.49	0.32	-0.11	-0.22	0.05	-0.35	-0.07	-0.03
chrIV	324165	324224	.	-0.2	0.21	0.27	0.55	0.49	0.34	0.33	-0.18	0.07	0.19	0.66	0.82	0.4	-0.22	0.17	-0.05
chrXVI	552537	552596	.	0.11	-0.08	-0.16	0.09	-0.15	-0.14	-0.05	0.12	-0.22	0.06	0.37	0.25	0.26	-0.12	0.22	0.04
chrVI	214296	214346	.	0.18	0.01	0.05	-0.3	0.04	-0.17	0.23	0.41	0.03	-0.05	-0.12	0.12	0.47	0.19	0.32	0.21
chrXI	504051	504110	.	0.01	-0.04	0.03	-0.05	0.17	-0.22	-0.05	0.16	0.04	0.01	-0.34	-0.45	0.14	0.03	0.22	0.25
chrIII	22604	22652	.	-0.35	0.42	0.48	0.5	0.48	0.19	0.22	-0.15	0.28	0.22	-0.23	-0.02	0.17	0.04	0.33	-0.01
chrIII	254714	254772	.	-0.58	-0.08	-0.26	-0.63	-0.25	-0.35	-0.35	-0.29	-0.18	-0.2	-0.52	-0.93	-0.88	-0.29	-0.76	0.11
chrXVI	404443	404496	.	0.2	0.08	0.1	-0.29	-0.35	0.16	0.04	0.03	0.14	-0.01	-0.06	-0.35	-0.01	-0.28	-0.08	-0.47
chrXVI	404337	404385	.	-0.11	-0.16	0.06	-0.17	-0.69	0.04	-0.2	0.09	0.17	0.07	-0.11	-0.24	-0.04	-0.33	0.03	-0.7
chrI	11916	11968	.	-0.17	-0.46	-0.06	-0.49	-0.73	0.28	-0.17	-0.22	-0.21	-0.19	-0.12	-0.27	-0.54	0.07	0.17	-0.03
chrXVI	451743	451793	.	0.51	0.53	0.43	0.25	0.27	0.25	0.32	0.74	0.29	0.3	0	-0.12	0.04	0.45	-0.03	0.16
chrVI	203395	203453	.	-0.22	-0.26	-0.37	-0.14	0.07	-0.08	0.01	-0.31	-0.31	0.11	1.29	0.66	0.11	-0.2	-0.17	-0.33
chrIV	472823	472867	.	0.11	0.87	0.84	0.45	0.65	0.99	0.61	0.02	0.7	0.77	0.75	0.55	0.21	0.05	0.16	-0.22
chrXVI	465637	465696	.	0.1	-0.14	-0.17	-0.32	-0.25	-0.07	-0.21	0.15	-0.14	-0.26	-0.57	-0.6	-0.46	-0.2	-0.17	-0.06
chrVI	248996	249055	.	0.27	-0.23	-0.47	-0.4	-0.16	-0.64	-0.32	0.29	-0.09	-0.03	-0.41	-0.77	-0.56	0.12	-0.69	0.39
chrVI	225407	225451	.	0.12	-0.35	0.12	-0.25	-0.8	-0.21	-0.31	0.18	0.18	0.12	0.04	-0.74	-0.51	-0.41	-0.45	-0.94
chrIII	249623	249670	.	-0.32	-0.67	-0.22	-0.45	-0.64	-0.22	-0.26	-0.19	-0.08	0	-0.03	-0.43	-0.24	-0.13	-0.05	-0.12
chrV	568365	568414	.	-0.01	-0.51	-0.4	-0.62	-0.37	-0.09	-0.04	0.09	-0.27	0.05	0.68	0.44	0.07	0.6	-0.19	0.14
chrVII	9903	9960	.	-0.16	-0.14	-0.17	-0.14	-0.12	-0.34	-0.19	-0.07	-0.36	-0.3	-0.64	-0.39	-0.15	-0.07	-0.2	-0.02
chrXI	508959	509006	.	-0.52	-0.09	-0.15	-0.52	-0.19	0.17	0.03	-0.35	-0.31	-0.1	-0.12	-0.22	0.11	-0.18	0.21	-0.03
chrIV	377770	377827	.	-0.35	0.06	0.04	0.06	-0.2	-0.1	-0.15	-0.18	0.08	-0.05	-0.62	-0.5	-0.58	-0.27	-0.45	0.03
chrXV	613085	613144	.	-0.24	0.03	-0.06	-0.07	0	0.04	0	-0.04	0.08	0.09	-0.16	-0.46	-0.16	-0.05	-0.07	-0.03
chrII	507008	507064	.	-0.48	-0.05	-0.01	0.04	-0.16	-0.28	-0.04	-0.04	-0.03	-0.06	-0.43	-0.54	-0.26	-0.11	0.2	0.21
chrIV	328667	328719	.	-0.38	-0.21	-0.28	0.25	0.23	-0.08	-0.05	-0.41	-0.13	0.34	1.21	0.75	0.25	-0.1	-0.13	-0.16
chrXIV	84030	84089	.	-0.47	0.13	0.16	0.33	0.18	0.28	0.12	-0.09	0.31	0.08	0.2	0.58	0.4	-0.25	0.37	0.01
chrIV	439215	439261	.	0.17	-0.05	-0.12	0.15	0.13	0.14	0.07	0.18	0.04	0.16	0.97	0.58	0.19	-0.35	-0.14	-0.05
chrX	389279	389338	.	-0.22	-0.09	-0.03	0.25	-0.2	0.04	0.17	-0.22	-0.07	-0.11	-0.42	-0.18	0.14	-0.18	0.29	0.1
chrIII	91703	91761	.	0.22	0.4	0.32	-0.07	-0.01	0.22	0.23	0.32	0.35	0.16	-0.05	-0.3	-0.09	-0.11	0.1	0.01
chrXV	582585	582644	.	0.28	-0.15	-0.27	-0.1	-0.2	-0.63	-0.61	0.04	-0.1	-0.33	-0.8	-0.89	-0.74	0.12	-0.68	0.21
chrIV	1238581	1238640	.	0.08	0.39	0.43	0.68	0.38	0.19	0.25	-0.01	0.29	0.14	-0.1	0.06	0.06	-0.1	0.02	-0.08
chrXII	232587	232634	.	0.93	0.48	0.36	-0.02	0.18	0.75	0.33	1.38	0.53	1.13	1.69	0.71	0.23	1.21	0.09	0.37
chrIII	22801	22852	.	-0.55	0.25	0.26	0.21	0.24	0.08	0.1	-0.22	0.07	0.05	-0.43	-0.26	0.11	-0.25	0.06	-0.12
chrIII	144484	144543	.	-0.14	0.12	0.14	0.55	0.16	0.1	0.09	-0.14	0.13	0.06	-0.25	-0.06	0.29	-0.49	0.28	-0.1
chrVI	246502	246549	.	-0.37	-0.75	-0.63	-0.85	-0.88	-0.11	-0.46	-0.31	-0.32	-0.3	-0.37	-0.85	-0.83	-0.29	-0.55	-0.1
chrXVI	703936	703995	.	-0.05	-0.07	-0.18	-0.03	-0.17	-0.23	-0.08	-0.15	-0.28	-0.23	-0.73	-0.54	-0.35	-0.38	-0.05	-0.11
chrVI	247196	247255	.	-0.29	0.04	-0.04	-0.03	-0.06	-0.22	-0.17	0.07	-0.04	-0.11	-0.62	-0.56	-0.53	-0.53	-0.53	0.17
chrXI	507254	507308	.	-0.14	-0.27	-0.35	-0.62	-0.36	-0.05	-0.06	-0.14	-0.21	-0.37	-0.43	-0.28	0.01	-0.26	0.04	-0.18
chrVI	230598	230655	.	-0.18	0.19	0.15	0.4	0.02	-0.23	-0.14	-0.19	0.19	0.09	-0.28	-0.44	-0.51	-0.15	-0.34	-0.01
chrIV	1241486	1241538	.	-0.16	-0.13	-0.1	-0.35	-0.29	0.42	0.1	-0.29	-0.05	0.01	0.4	0.26	0.23	0.21	0.25	-0.29
chrV	534865	534924	.	-0.3	-0.07	0.04	-0.04	0.14	-0.2	-0.19	0.17	0	-0.07	-0.44	-0.58	-0.49	-0.1	-0.25	0.18
chrV	549565	549624	.	-0.01	-0.04	-0.17	0.09	-0.34	-0.4	-0.18	-0.35	-0.33	-0.19	0.5	0.7	0.75	1.63	0.97	-0.51
chrIII	307814	307858	.	0.22	-0.33	0.11	-0.32	-0.38	0.14	0.03	0.11	0.04	0.25	0.66	0.44	0.29	0.62	0.32	0.63
chrXVI	475042	475089	.	0.19	0.01	-0.02	0.12	-0.07	-0.33	-0.31	0.11	-0.11	-0.2	-0.56	-0.69	-0.73	-0.36	-0.59	-0.37
chrIII	4101	4160	.	1.52	0.28	0.19	0.28	-0.09	-0.41	-0.52	1.07	0.07	-0.2	-0.43	-0.51	-0.66	1.96	-0.81	0.35
chrXI	526257	526310	.	-0.12	-0.62	-0.14	-0.44	-0.83	-0.07	-0.14	-0.12	-0.15	-0.14	-0.1	0.03	0.18	-0.07	0.3	-0.15
chrIV	460017	460067	.	-0.03	-0.03	0.07	0.5	0.36	0.12	0.16	-0.2	0.12	0.29	0.95	0.85	0.31	-0.14	0.09	-0.02
chrVII	75203	75262	.	-0.19	0.41	0.23	0.05	0.01	0.02	0.01	-0.18	0.12	-0.02	-0.46	-0.44	-0.23	-0.35	-0.03	-0.05
chrIII	44501	44560	.	-0.45	-0.25	-0.32	0.1	0.14	-0.1	-0.07	-0.4	-0.36	-0.04	1.02	0.76	0.1	-0.48	-0.19	-0.37
chrXV	587987	588043	.	0.74	-0.22	-0.17	-0.42	-0.75	-0.49	-0.52	0.44	-0.07	-0.21	-0.4	-0.82	-0.74	0	-0.52	-0.44
chrXIV	92837	92885	.	-0.14	0.01	-0.15	-0.29	0.18	0.31	0.24	-0.04	-0.07	0	0.54	0.51	0.28	-0.06	0.17	0.01
chrXIV	110730	110789	.	1.48	0.26	0.12	0.31	0	-0.3	-0.41	0.8	0.14	-0.05	-0.61	-0.75	-0.77	0.56	-0.17	-0.04
chrIII	131184	131236	.	0.55	-0.12	-0.13	0.05	0.24	0.09	-0.01	0.65	-0.1	0.43	0.98	0.74	0.3	0.57	0.05	0.37
chrIII	302414	302473	.	-0.07	-0.12	-0.2	-0.15	-0.29	-0.58	-0.43	0	-0.1	-0.14	-0.7	-0.74	-0.58	0.05	-0.17	0.13
chrV	536467	536511	.	-0.56	-0.36	-0.54	-0.79	-0.55	-0.43	-0.59	-0.45	-0.35	-0.39	-0.55	-0.96	-0.82	-0.61	-0.62	-0.32
chrVI	71393	71452	.	-0.33	0.08	0.01	-0.22	0.1	0.07	0.07	0.11	-0.09	-0.12	-0.34	-0.13	-0.03	0.02	0.18	0.37
chrX	366895	366939	.	-0.73	-0.21	-0.18	-0.4	-0.27	0.59	0.26	-0.29	-0.09	-0.08	0.4	0.42	0.34	-0.18	0.26	-0.11
chrXIV	183859	183918	.	-0.4	-0.01	0.02	-0.34	-0.12	0.12	-0.01	-0.27	0	0.06	-0.18	-0.51	-0.51	-0.26	-0.25	0.08
chrXIV	110031	110089	.	0.44	0	0.05	-0.12	-0.01	-0.06	0.11	0.6	-0.13	-0.02	-0.45	-0.67	-0.52	0.32	-0.03	0.38
chrIV	366778	366823	.	0.21	-0.12	-0.1	-0.2	-0.32	0.14	-0.18	0.12	0.02	0.04	-0.06	-0.53	-0.69	-0.04	-0.82	-0.05
chrIII	268216	268267	.	1.45	-0.17	-0.52	-0.81	-0.63	-0.77	-0.55	2.15	-0.12	-0.44	-0.95	-1.03	-0.74	1.77	-0.55	1.11
chrVI	199495	199554	.	0.3	0.25	0.39	0.84	0.5	0.1	0.01	-0.08	0.41	2.61	2.92	1.78	1.05	3.11	0.7	-0.19
chrXV	664385	664444	.	0.23	0.22	0.1	0.26	0.12	-0.12	-0.07	0.13	0.15	-0.09	-0.33	-0.4	-0.2	-0.1	0	0.01
chrXII	388167	388212	.	0.9	0.42	0.36	0.27	-0.11	0.3	0.2	0.83	0.92	0.78	0.45	0.09	0.28	0.84	0.15	0.42
chrIX	376834	376885	.	-0.41	0.07	-0.06	-0.26	0	0.23	0.36	-0.09	-0.08	-0.11	-0.26	-0.47	-0.2	-0.21	0.28	0.11
chrVI	211510	211554	.	-0.41	-0.87	-0.64	-0.76	-0.78	0.04	-0.15	-0.19	0.06	-0.11	0.06	0.17	0.49	-0.13	0.19	-0.31
chrXIV	113033	113084	.	1.27	0.14	0.07	-0.02	-0.21	-0.29	-0.32	1.58	-0.12	-0.29	-0.66	-0.94	-0.84	1.01	-0.55	0.57
chrV	272429	272488	.	-0.03	-0.05	-0.12	0.04	-0.2	-0.17	-0.18	-0.08	-0.13	-0.23	-0.85	-0.54	-0.25	-0.43	0.04	-0.17
chrIV	394168	394227	.	-0.3	0.15	0.04	-0.13	-0.2	-0.01	0.1	-0.19	-0.34	-0.18	-0.67	-0.29	0.08	-0.42	0.17	-0.14
chrXIV	520833	520883	.	0.91	0.16	0.53	0.19	0.56	-0.01	0.19	0.68	0.21	0.09	0.23	0.54	0.29	0.76	0.1	1.01
chrXVI	682440	682496	.	0.07	-0.13	-0.19	0.04	0.01	-0.17	-0.05	0.1	0.03	-0.05	-0.12	0.05	0.1	0.19	-0.04	0.06
chrVI	224795	224854	.	0.27	0.46	0.61	0.06	-0.02	0.53	0.26	0.38	0.47	0.4	0.36	-0.13	0.29	0.91	0.35	0.01
chrIII	301914	301973	.	0.01	0.17	0.1	-0.02	0.06	-0.15	-0.07	0.28	0.06	0.02	-0.28	-0.48	-0.42	0.28	0.1	0.33
chrXVI	538538	538595	.	0.06	0.11	0.04	0.18	-0.07	-0.23	-0.13	0	-0.08	-0.13	-0.56	-0.45	-0.45	-0.2	-0.01	-0.04
chrXII	147115	147174	.	-0.27	-0.11	-0.1	0.03	0.2	-0.1	-0.12	-0.3	-0.02	-0.21	-0.05	0.57	0.41	-0.42	0.06	-0.18
chrXV	624585	624644	.	-0.15	-0.02	-0.17	-0.1	-0.15	-0.3	-0.18	-0.22	-0.01	-0.11	-0.43	-0.48	-0.56	-0.44	-0.45	-0.31
chrVI	80993	81052	.	0.4	-0.08	-0.13	-0.16	-0.18	-0.34	-0.3	0.36	-0.26	-0.29	-0.54	-0.7	-0.71	0.27	-0.46	0.38
chrXIV	85730	85787	.	-0.64	-0.19	-0.19	-0.1	0.07	-0.09	-0.07	-0.38	-0.2	-0.14	0.14	0.39	0.23	-0.47	0.02	-0.16
chrII	513106	513165	.	0.33	0.1	0.09	-0.09	0.03	-0.26	-0.2	0.28	-0.14	-0.12	-0.53	-0.54	-0.66	0	-0.14	0.07
chrIV	334965	335024	.	-0.43	-0.13	-0.33	-0.61	-0.46	0.29	-0.01	-0.35	-0.33	-0.36	0.57	0.46	0.06	-0.2	-0.16	-0.2
chrIV	464828	464872	.	-0.17	-0.59	-0.23	-0.17	-0.52	0.1	0.09	-0.34	-0.07	0.36	1.41	0.86	0.23	-0.09	-0.03	-0.29
chrVII	58705	58761	.	-0.05	0.47	0.37	0.03	0.3	0.24	0.35	0.23	0.27	0.28	0.2	0.06	0.1	-0.02	0.13	0.01
chrIII	85202	85259	.	1.03	0.43	0.49	0.15	0.17	0.4	0.17	0.68	0.35	0.29	0.53	0.36	0.22	0.47	0.09	0.38
chrXVI	557537	557589	.	-0.31	0.04	-0.38	-0.4	0	0.22	0.12	-0.13	-0.09	-0.15	0.38	0.61	0.46	-0.53	0.21	-0.02
chrIV	311268	311320	.	-0.24	0.18	0.11	-0.24	0.2	0.26	0.29	-0.04	-0.04	0.03	-0.22	-0.1	0.22	-0.03	0.35	0.22
chrIII	304314	304373	.	-0.15	-0.17	-0.38	-0.13	-0.4	-0.32	-0.26	-0.13	-0.18	-0.3	-0.33	-0.05	0.15	0.64	0.14	0.1
chrXVI	537837	537890	.	-0.12	0.09	0.12	0.32	0.14	-0.06	0.01	-0.07	0.1	0.01	-0.53	-0.39	-0.26	-0.18	0.15	0.12
chrXVI	398842	398894	.	-0.48	0.11	0.17	-0.07	-0.03	0.19	0.23	-0.25	0.01	0.06	-0.18	-0.23	0.23	-0.11	0.41	0.17
chrIII	24108	24157	.	-0.06	-0.57	-0.25	-0.36	-0.61	-0.21	0.08	-0.12	0.07	0	-0.11	-0.16	0.21	0.01	0.24	-0.24
chrXI	509951	510010	.	-0.27	-0.08	-0.09	0.04	0.02	-0.12	0.09	-0.19	-0.23	-0.27	-0.51	0.14	0	-0.24	0.17	0.02
chrIII	73104	73160	.	0.97	-0.41	-0.41	0.1	0.05	-0.26	-0.32	1.36	-0.19	0.91	1.63	0.81	0.12	1.24	-0.27	0.85
chrIII	140789	140843	.	-0.12	-0.05	-0.02	0.17	0.07	-0.11	0.05	-0.15	-0.17	-0.26	-0.23	0.31	0.24	-0.37	0.18	-0.17
chrXII	363355	363414	.	-0.22	0.07	-0.06	0.25	0.32	-0.01	0.07	-0.37	0.11	-0.15	-0.08	0.59	0.35	0.27	0.13	-0.19
chrIII	63701	63759	.	-0.69	-0.33	-0.39	-0.85	-0.36	0.01	0.05	-0.48	-0.41	-0.34	-0.17	0.4	0.32	-0.55	-0.12	-0.17
chrXI	498751	498810	.	-0.18	-0.09	-0.14	0.07	-0.05	-0.4	-0.14	-0.24	-0.01	-0.2	-0.59	-0.5	-0.35	-0.22	0.16	0.13
chrIII	281014	281073	.	-0.24	0.13	0.14	0.26	0.34	-0.07	-0.01	0.06	0.08	0.09	-0.3	-0.43	-0.36	-0.03	-0.27	0.09
chrIV	340265	340324	.	-0.08	0.41	0.4	0.53	0.62	0.15	0.24	-0.2	0.25	0.09	0.04	0.12	0.07	-0.58	-0.19	-0.35
chrI	31045	31104	.	-0.04	-0.02	-0.43	0.2	-0.04	-0.29	-0.15	-0.4	-0.09	0.03	0.7	0.8	0.73	1.29	0.71	-0.49
chrVI	194395	194452	.	-0.28	-0.26	-0.4	-0.17	-0.02	-0.04	-0.1	-0.32	-0.32	-0.17	0.94	0.73	0.14	-0.46	-0.26	-0.31
chrIV	1255481	1255540	.	-0.34	-0.04	-0.16	-0.12	-0.07	-0.41	-0.05	-0.2	0.14	-0.07	-0.46	-0.55	-0.42	-0.22	-0.21	0.06
chrIV	440425	440471	.	-0.41	-0.07	-0.06	-0.04	0.29	0.24	0.26	0.01	0	0.2	0.96	0.73	0.3	-0.23	-0.03	0.07
chrVII	80103	80162	.	0.05	0.02	-0.14	0.09	-0.15	-0.37	-0.37	0.07	-0.07	-0.15	-0.52	-0.57	-0.49	0.25	-0.28	-0.1
chrII	468212	468265	.	-0.67	-0.15	-0.2	-0.37	-0.18	-0.31	-0.15	-0.3	-0.17	-0.13	-0.49	-0.74	-0.28	-0.29	-0.01	0.2
chrXVI	552037	552081	.	-0.15	-0.67	-0.67	-0.69	-0.82	0.04	-0.23	-0.22	-0.26	-0.15	0.31	0.02	0.07	-0.34	-0.01	-0.29
chrI	21644	21691	.	-0.3	0.04	0.03	0.12	-0.05	-0.11	-0.08	0	0.05	-0.03	-0.41	-0.42	-0.18	-0.07	0.02	0.18
chrV	291731	291778	.	-0.04	-0.27	-0.33	-0.37	-0.25	0.25	0	-0.17	-0.34	-0.36	0.32	0.34	-0.06	-0.51	-0.13	-0.35
chrVI	207295	207354	.	-0.68	-0.11	-0.26	-0.17	0.11	-0.09	-0.12	-0.42	-0.22	-0.35	0.05	0.57	0.24	-0.67	-0.27	-0.32
chrVI	264196	264253	.	0.21	-0.04	-0.12	-0.03	-0.13	-0.16	-0.29	0.02	0.01	-0.12	-0.54	-0.56	-0.64	0.15	-0.56	0.04
chrXIV	75242	75289	.	-0.4	-0.14	-0.23	-0.06	0.01	-0.01	0.15	-0.05	-0.17	-0.19	-0.33	-0.52	0.11	-0.27	0.19	0.23
chrXII	211478	211537	.	-0.08	0	-0.08	-0.15	-0.04	-0.05	0.15	0.21	0.03	-0.05	-0.51	-0.53	0.12	-0.02	0.32	0.17
chrXV	651385	651444	.	-0.03	0.16	0.22	0.54	0.31	0.06	0.19	-0.01	0.14	0.14	-0.16	-0.09	0.11	-0.07	0.34	0.09
chrV	561166	561223	.	-0.46	-0.27	-0.35	-0.15	-0.04	-0.34	-0.16	-0.39	-0.15	-0.27	-0.41	-0.03	0.18	-0.43	-0.05	-0.18
chrXV	648685	648744	.	0.18	0.46	0.4	0.53	0.48	0.32	0.19	0.2	0.29	0.2	-0.22	-0.28	-0.2	-0.1	-0.07	0.05
chrXVI	563537	563589	.	-0.14	-0.09	-0.06	-0.22	0.21	0.26	0.1	-0.05	-0.15	0.64	1.64	1.23	0.64	0.29	0.35	-0.12
chrIII	31501	31560	.	-0.65	0.03	-0.06	0.16	0.27	0.1	0.02	-0.63	-0.18	-0.19	0.46	0.72	0.4	-0.73	-0.14	-0.34
chrVI	226097	226153	.	0.17	0.01	0	-0.19	-0.45	0.12	-0.01	-0.19	-0.1	-0.02	-0.35	-0.67	-0.63	-0.43	-0.4	-0.59
chrXVI	678047	678095	.	-0.36	0.17	-0.02	-0.32	-0.1	-0.01	0.22	-0.34	-0.21	-0.12	-0.12	-0.18	-0.22	-0.29	-0.21	-0.15
chrIV	1257481	1257540	.	0.12	0.06	0.02	-0.27	0.11	-0.35	-0.2	0.31	-0.01	-0.02	-0.52	-0.78	-0.69	-0.09	-0.47	0.1
chrIII	303215	303270	.	0.16	0.03	-0.01	0.09	-0.24	-0.66	-0.3	-0.05	-0.05	-0.21	-0.77	-0.66	-0.56	-0.07	-0.03	-0.03
chrXII	228778	228837	.	0.12	0.11	-0.12	-0.03	0.1	0.07	0.01	0	-0.11	0.32	1.12	0.61	-0.06	0	-0.24	0.07
chrVI	263308	263354	.	0.16	-0.32	-0.28	-0.38	-0.37	-0.22	-0.21	0.32	0.2	0.33	0.4	0.06	0.06	0.36	-0.02	-0.03
chrXIV	212759	212818	.	-0.56	0.46	0.32	0.24	0.16	-0.13	-0.18	-0.29	0.22	0.07	-0.13	-0.45	-0.59	-0.37	-0.61	0
chrIV	647797	647849	.	0.94	0.52	0.88	0.2	0.96	0.37	0.41	1.02	0.53	0.39	0.77	0.68	0.48	0.96	0.51	1.25
chrIV	443013	443071	.	-0.29	-0.15	-0.34	-0.45	0.08	0.01	-0.01	-0.11	-0.22	-0.24	0.33	0.4	0.1	-0.41	-0.29	-0.43
chrIX	364729	364788	.	-0.18	-0.4	-0.33	-0.02	-0.18	-0.39	-0.34	-0.19	-0.34	-0.51	-0.09	0.17	0.11	-0.61	-0.2	-0.56
chrIV	359665	359724	.	1.19	1.5	1.21	1.1	1.13	1.12	0.94	0.85	0.99	0.84	0.34	0.2	0.09	0.76	0.1	0.41
chrIV	338669	338724	.	-0.41	0.24	0.31	0.34	0.42	0.31	0.26	-0.33	0.1	0.11	0.1	0.65	0.41	-0.43	0.25	-0.05
chrXII	393163	393211	.	-0.4	0.08	0.11	-0.23	-0.01	0.02	0.19	-0.03	-0.04	-0.07	-0.46	-0.49	0.25	-0.16	0.57	0.22
chrIV	1526537	1526586	.	0.15	0.42	0.65	0.33	0.65	0.58	0.44	0.17	0.41	0.47	1.41	1.4	0.78	0.54	0.5	0.48
chrV	264629	264680	.	0.16	0.09	0.1	0.23	-0.03	0.02	0.16	0.11	0.27	0.24	-0.13	-0.59	-0.12	0.31	0.02	0.19
chrXVI	575839	575896	.	0.32	0.4	0.29	0.15	0.13	0.27	0.16	0.19	0.11	-0.12	-0.33	-0.11	0.04	-0.35	0	-0.17
chrXVI	572637	572696	.	0.35	0.28	0.22	0.38	0.1	-0.01	0.12	0.06	0.15	-0.18	-0.3	-0.03	0.06	-0.43	-0.05	-0.4
chrIV	368565	368624	.	0.51	0.19	-0.05	0.03	-0.29	-0.22	-0.39	0.2	-0.03	-0.12	-0.55	-1.02	-1.06	-0.83	-1.28	-0.77
chrX	359981	360038	.	-0.2	-0.26	-0.36	-0.27	-0.55	0.04	-0.05	-0.09	-0.05	-0.14	-0.31	-0.22	0.22	-0.24	0.43	-0.16
chrVII	28006	28057	.	-0.49	-0.18	-0.24	-0.26	0.01	-0.32	-0.14	-0.16	-0.12	-0.11	-0.57	-0.52	-0.25	-0.34	-0.24	0.08
chrIII	247914	247973	.	1.38	0.52	1.13	0.84	1.47	0.58	0.45	0.46	0.61	0.43	1.01	0.31	0.12	0.87	0.43	1.12
chrVII	56102	56161	.	0.05	-0.01	-0.14	-0.21	-0.2	-0.07	-0.03	-0.05	-0.03	-0.14	-0.41	-0.44	-0.22	-0.17	-0.12	-0.27
chrIII	252624	252673	.	-0.27	-0.4	-0.17	-0.47	-0.62	-0.16	-0.3	-0.32	-0.28	-0.17	-0.43	-0.61	-0.67	-0.31	-0.41	-0.26
chrXVI	452044	452095	.	0.84	0.49	0.53	0.64	0.45	0.36	0.27	0.67	0.33	0.21	-0.05	0.05	0.03	0.53	0.2	0.36
chrXII	234478	234537	.	0.75	0.65	0.51	0.6	0.47	0.61	0.48	0.42	0.16	0.33	0.94	0.52	-0.02	-0.28	-0.14	-0.61
chrIV	436615	436659	.	-0.36	-0.18	-0.17	0.23	0.18	0.02	-0.06	-0.44	-0.32	0.44	1.15	0.59	0.07	-0.2	-0.16	-0.27
chrVI	242197	242249	.	-0.57	-0.35	-0.38	-0.77	-0.54	-0.4	-0.57	-0.34	-0.19	-0.24	-0.43	-0.9	-0.97	-0.43	-0.72	-0.1
chrXVI	704836	704895	.	-0.35	-0.1	-0.19	-0.12	-0.14	-0.31	-0.23	-0.09	-0.17	-0.21	-0.58	-0.66	-0.39	-0.35	-0.22	-0.04
chrXVI	481837	481896	.	0.03	-0.14	0.01	-0.04	-0.49	-0.08	-0.26	-0.01	-0.11	-0.17	-0.56	-0.69	-0.78	-0.26	-0.68	-0.26
chrXI	515463	515510	.	0.35	-0.11	0.02	-0.27	-0.18	0.41	0.24	0.35	0.27	0.23	0.66	0.55	0.39	0.49	0.21	0.17
chrXVI	58625	58680	.	1.12	0.51	0.76	0.5	0.92	0.32	0.36	1.03	0.37	0.37	0.51	0.7	0.4	1.01	0.56	1.1
chrIII	237523	237569	.	-0.42	-0.53	-0.41	-0.59	-0.7	0.07	-0.07	-0.15	-0.28	-0.29	-0.33	-0.33	0.06	-0.14	0.2	-0.23
chrIII	92702	92761	.	0.4	0.46	0.36	0.33	0.19	-0.08	-0.01	0.67	0.72	0.46	0.03	-0.36	-0.13	-0.47	-0.02	-0.08
chrXI	513063	513108	.	-0.15	-0.12	-0.17	-0.38	-0.22	0.23	0.1	-0.3	-0.16	-0.19	0.24	0.16	0.06	-0.33	-0.03	-0.35
chrIII	67403	67447	.	0.5	0.19	0.08	-0.24	0.07	0.62	0.43	0.46	0.15	0.13	0.95	0.76	0.24	0.82	0.03	0.34
chrVI	226896	226955	.	0.29	0.13	0.15	-0.04	-0.22	0.27	0.09	0.08	0.14	0.17	0.01	-0.48	-0.38	-0.1	-0.17	-0.19
chrII	514206	514265	.	0.17	-0.37	-0.39	-0.11	-0.29	-0.57	-0.53	-0.12	-0.3	-0.4	-0.78	-0.9	-0.71	-0.27	-0.32	-0.11
chrV	296929	296986	.	-0.18	0.26	0.07	-0.17	0.14	0.23	0.25	-0.06	0.24	0.21	0.14	0.12	0.17	0.34	0.12	0.19
chrXII	156515	156574	.	0.05	0.06	0.11	0.59	0.38	-0.04	-0.1	-0.36	-0.04	1.63	2.35	1.68	1.05	0.84	0.68	-0.55
chrXVI	469345	469395	.	-0.28	-0.01	-0.09	0.17	-0.04	-0.24	-0.22	-0.19	-0.09	-0.26	-0.67	-0.71	-0.44	-0.33	-0.14	-0.06
chrVI	57692	57751	.	0.07	0.5	0.6	0.83	0.35	0.35	0.22	0.01	0.44	0.36	0.13	-0.08	-0.12	0	-0.01	0.07
chrXII	238078	238137	.	-0.33	-0.31	-0.37	-0.13	0.05	-0.18	-0.19	-0.48	-0.35	-0.26	0.24	0.35	0.02	-0.55	-0.4	-0.4
chrIX	375634	375683	.	-0.4	-0.53	-0.39	-0.54	-0.6	-0.13	-0.07	-0.34	-0.26	-0.18	-0.27	-0.61	-0.26	-0.28	0.08	-0.16
chrVI	267596	267655	.	-0.28	0.07	-0.09	-0.12	-0.07	-0.24	-0.22	-0.28	-0.03	-0.03	-0.59	-0.58	-0.41	0.43	-0.3	0.21
chrIX	352029	352084	.	-0.24	-0.26	-0.21	0.07	0.11	-0.06	0.1	-0.11	-0.17	-0.09	0.41	0.86	0.64	-0.23	0.19	-0.07
chrXII	224678	224737	.	0.04	-0.01	-0.11	0.26	0.27	-0.02	-0.05	-0.19	0.04	-0.16	0.57	0.5	0.19	-0.2	-0.05	-0.36
chrXIV	214959	215017	.	-0.03	0.25	0.19	0.4	0.2	-0.3	-0.31	-0.21	0.24	0.04	-0.29	-0.63	-0.69	-0.7	-0.81	-0.27
chrI	12755	12804	.	-0.14	-0.17	-0.07	-0.19	-0.01	-0.13	-0.24	0	-0.01	-0.07	-0.46	-0.49	-0.35	0.22	-0.12	0.41
chrIII	248115	248167	.	-0.15	0	-0.06	-0.26	-0.28	-0.01	0.06	-0.01	0.04	0	-0.07	-0.49	-0.59	-0.06	-0.03	0.12
chrVI	50491	50535	.	-0.54	-0.41	-0.56	-0.73	-0.39	-0.09	-0.26	-0.56	-0.33	-0.27	-0.35	-0.65	-0.69	-0.29	-0.62	-0.04
chrIV	450113	450172	.	0.79	0.3	0.16	0.15	0.31	0.07	0.19	0.87	0.41	0.05	-0.29	0.27	0.2	0.35	0.32	0.32
chrXV	675585	675644	.	0.38	-0.04	-0.14	0.06	-0.14	-0.38	-0.25	0.23	-0.13	-0.25	-0.57	-0.65	-0.47	-0.15	-0.29	-0.01
chrIII	308914	308973	.	-0.09	0.01	-0.13	-0.19	-0.15	-0.34	-0.04	0.09	0.07	0.06	-0.43	-0.53	-0.09	-0.1	0	-0.01
chrIII	234429	234474	.	-0.55	-0.09	-0.2	-0.38	0	0.16	0.21	-0.28	-0.05	0	-0.03	0.19	0.29	-0.04	0.18	0.1
chrXVI	529037	529096	.	0.14	-0.1	-0.09	-0.14	-0.28	-0.32	-0.35	0.14	0.11	0	-0.4	-0.55	-0.34	-0.15	-0.17	-0.09
chrIII	220015	220074	.	-0.63	-0.04	-0.24	-0.07	0.24	-0.13	-0.18	-0.7	-0.3	-0.28	0.14	0.44	0.17	-0.68	-0.11	-0.28
chrIII	268689	268739	.	1.66	-0.57	-0.72	-1.09	-1.14	-0.57	-0.76	2.08	-0.26	-0.54	-0.8	-0.93	-0.8	1.82	-0.44	0.78
chrIII	210515	210572	.	-0.56	-0.03	0.04	-0.05	-0.23	-0.06	0.05	-0.39	0.07	-0.05	-0.25	-0.39	-0.06	-0.57	0.11	-0.56
chrXVI	566437	566496	.	0.12	-0.24	-0.38	0.07	0.06	-0.09	-0.04	0.23	-0.33	-0.21	0.55	0.55	0.22	-0.03	-0.14	-0.04
chrXI	515051	515110	.	0.55	0.18	-0.04	0.14	-0.08	-0.02	0.12	0.32	0.04	-0.26	0.17	0.33	0.07	0.31	-0.07	-0.04
chrIII	211521	211574	.	-0.45	-0.47	-0.23	-0.4	-0.6	-0.19	-0.1	-0.32	0.03	-0.14	-0.21	-0.23	-0.19	-0.26	0.25	-0.09
chrXV	639191	639235	.	0.18	-0.39	0.01	-0.31	-0.67	0.23	-0.18	-0.1	-0.25	-0.05	-0.27	-0.95	-0.71	-0.29	-0.56	-0.27
chrII	519407	519465	.	-0.49	-0.09	-0.06	-0.04	0.02	-0.25	-0.13	-0.04	0.03	0.03	-0.45	-0.5	-0.29	-0.15	-0.17	0.29
chrVII	62208	62261	.	-0.38	-0.34	-0.44	-0.03	-0.15	-0.34	-0.28	-0.4	-0.3	-0.4	-0.29	0.08	0.11	-0.41	-0.04	-0.21
chrXI	532051	532103	.	-0.2	-0.27	-0.25	-0.19	-0.01	-0.27	-0.16	-0.17	-0.13	-0.21	-0.48	-0.41	-0.02	-0.21	0.17	-0.15
chrIII	66507	66552	.	0.34	0.14	0.02	-0.24	0.14	0.52	0.28	0.34	0.17	0.12	0.73	0.61	0.26	0.69	0.04	0.22
chrIII	272416	272473	.	1.97	-0.02	-0.3	-0.17	-0.43	-0.49	-0.4	1.96	0.12	-0.3	-0.59	-0.5	-0.3	1.96	-0.15	1.65
chrV	539466	539523	.	0.06	0.05	0.07	-0.09	-0.13	-0.3	-0.1	0.09	-0.03	-0.14	-0.42	-0.53	-0.52	0.06	-0.27	0.19
chrIV	432613	432671	.	-0.4	0.09	0.08	0.27	0.35	0.02	-0.02	-0.24	0.01	0.35	0.96	0.56	0.1	-0.29	-0.28	-0.1
chrXIV	111731	111787	.	1.3	-0.5	-0.42	-0.68	-0.9	-0.38	-0.46	1.3	-0.33	-0.42	-0.48	-0.84	-0.76	1.27	-0.2	0.67
chrIII	118984	119043	.	-0.1	-0.25	-0.35	-0.2	-0.06	-0.17	-0.05	-0.05	-0.26	-0.35	-0.24	0.17	0.26	-0.45	-0.1	-0.18
chrXII	226182	226236	.	-0.29	-0.15	-0.18	0.27	0.3	0.05	-0.01	-0.07	0.07	0.17	0.81	0.74	0.33	0.04	0.03	0.02
chrXIV	70540	70585	.	-0.35	-0.35	-0.17	-0.48	-0.6	-0.02	0.21	-0.15	0.25	0.05	-0.14	-0.24	0.1	-0.03	0.46	0.68
chrXII	166315	166374	.	-0.05	0.31	0.25	0.38	0.33	0.2	0.18	-0.16	0.17	-0.03	-0.12	0.12	0.14	-0.53	0.07	-0.32
chrV	547278	547323	.	0.2	-0.56	-0.35	-0.4	-0.65	0.3	0.02	0.26	0.02	-0.07	0.02	0	0.07	0.35	0.19	0.02
chrXVI	568040	568091	.	0.24	-0.27	-0.35	-0.24	-0.16	-0.21	-0.06	0.35	-0.28	-0.17	0.35	0.43	0.14	0.11	-0.1	-0.02
chrIII	240715	240774	.	-0.29	0.42	0.36	0.28	0.38	0.34	0.29	-0.24	0.45	0.39	-0.03	-0.2	0.01	-0.37	0.22	-0.24
chrIV	331564	331623	.	0.1	0.47	0.49	0.67	0.49	0.62	0.42	0.3	0.48	0.67	1.15	0.8	0.3	0.1	0.13	-0.02
chrVI	252896	252955	.	0.3	0.01	-0.05	0.09	-0.14	-0.25	-0.19	0.22	-0.03	-0.16	-0.64	-0.42	-0.36	0.1	-0.27	0.2
chrX	371979	372035	.	-0.4	0.09	0.1	0.16	0.46	0.36	0.09	-0.17	-0.03	0.26	0.61	0.81	0.27	-0.04	0.33	0.1
chrIV	447720	447767	.	0.01	0.11	0.01	0.19	-0.12	0.05	0	-0.16	-0.1	-0.34	-0.59	0.03	0.21	-0.58	0.25	-0.88
chrXVI	407837	407896	.	0.08	0.31	0.21	0.44	0.51	0.11	0.28	0.06	0.33	0.2	0.01	0.25	0.23	-0.2	0.12	0.04
chrVII	24608	24660	.	0.25	0.74	0.94	0.55	0.67	0.64	0.51	0.61	0.56	0.79	0.34	0.23	0.17	0.33	0.15	0.35
chrIII	136489	136535	.	0.05	-0.08	-0.23	-0.42	0.02	0.36	0.11	0.02	-0.24	-0.08	0.62	0.55	0.31	-0.12	0.07	-0.17
chrV	295230	295288	.	0.74	0.57	0.52	0.77	0.39	0.28	0.22	0.24	0.28	0.05	-0.31	0	0.08	-0.23	0.07	-0.41
chrXVI	519736	519782	.	0.13	-0.22	-0.14	-0.31	-0.66	0.05	-0.18	0.08	0.2	0.15	0.12	0.04	0.12	-0.03	0.07	-0.27
chrIV	336665	336724	.	-0.04	0.06	0.01	0.32	0.35	0.1	0.24	-0.17	-0.06	-0.18	0.24	0.71	0.28	-0.18	0.21	-0.03
chrIV	1258885	1258939	.	-0.28	-0.38	-0.3	-0.48	-0.78	-0.21	-0.34	-0.21	-0.21	-0.23	-0.39	-0.73	-0.76	-0.28	-0.45	-0.13
chrIII	208930	208974	.	-0.4	-0.62	-0.26	-0.38	-0.61	-0.25	0.03	-0.29	-0.19	0.03	-0.07	-0.25	0.19	-0.1	0.49	-0.21
chrXI	533152	533196	.	-0.04	-0.3	-0.28	-0.58	-0.43	0.14	-0.07	0.08	-0.12	-0.09	-0.11	-0.27	-0.15	0	-0.08	0
chrXVI	411538	411582	.	0.6	-0.09	-0.2	-0.25	-0.13	0.32	0.07	0.37	-0.05	-0.17	0.34	0.5	0.07	-0.24	-0.09	-0.4
chrIII	143289	143343	.	0.09	0.04	-0.09	0.2	-0.06	-0.18	-0.1	-0.09	-0.16	-0.25	-0.4	-0.07	0.04	-0.35	0.05	-0.11
chrXII	157315	157374	.	-0.03	0.1	0.08	0.51	0.27	0.03	0.01	-0.08	-0.19	0.43	0.98	0.81	0.26	0.17	0.2	-0.27
chrXVI	571937	571996	.	0.23	0.05	-0.01	0.18	0.12	0.07	0.01	0.02	0	-0.1	0.37	0.52	0.38	-0.1	0.18	-0.1
chrIII	243821	243873	.	-0.5	-0.01	0.07	-0.23	0.17	-0.03	0.16	-0.04	0.02	0	-0.34	-0.45	-0.25	-0.16	0.1	0.2
chrVII	64602	64659	.	-0.3	-0.16	-0.15	0.11	0.02	-0.14	-0.13	-0.18	-0.08	0.06	0.69	0.86	0.59	0.44	0.39	-0.13
chrXIV	95730	95785	.	-0.38	-0.17	-0.16	-0.2	0.02	-0.01	0	-0.08	-0.07	-0.21	-0.07	0.25	0.19	-0.39	-0.16	-0.07
chrVII	59702	59761	.	-0.11	-0.31	-0.36	-0.05	-0.3	-0.44	-0.39	-0.31	-0.42	-0.47	-0.43	-0.26	-0.17	-0.42	-0.17	-0.12
chrIII	57604	57650	.	-0.33	0.27	0.4	0.1	0.12	0.96	0.59	-0.48	0.25	0.37	0.28	0.26	0.66	-0.15	0.75	-0.23
chrXV	602285	602344	.	-0.02	0.15	-0.01	0.14	0.14	-0.3	-0.26	-0.3	-0.04	-0.15	-0.38	-0.29	-0.41	-0.11	0.06	-0.2
chrXV	621185	621244	.	-0.29	0.2	0.09	-0.21	0.28	-0.09	0.01	-0.04	0.2	0.06	-0.31	-0.33	-0.24	-0.11	-0.3	0.32
chrXVI	430637	430696	.	-0.3	-0.01	0.04	-0.19	0.09	0.16	0.13	-0.17	-0.14	-0.13	-0.36	0.12	0.3	-0.22	0.27	0
chrIV	337665	337719	.	-0.51	0.06	0.01	-0.07	0.36	0.18	0.2	-0.26	0	-0.12	0.12	0.56	0.32	-0.42	-0.04	-0.08
chrVI	200295	200354	.	-0.45	-0.06	-0.13	0.17	0.17	0	0.03	-0.2	0.07	0.62	1.23	0.61	0.17	0.3	-0.1	-0.09
chrIII	43712	43760	.	-0.35	-0.37	-0.49	-0.15	0.09	-0.12	0.01	-0.3	-0.21	0.07	1.08	0.68	0.13	-0.37	0	-0.18
chrIX	336729	336788	.	0.5	0.18	0.13	0.25	0.2	-0.12	-0.09	0.23	0.09	0.11	0.61	0.31	0.08	0.28	-0.03	0.03
chrVII	60302	60361	.	-0.13	-0.07	-0.18	0.17	-0.14	-0.29	-0.2	-0.23	-0.34	-0.36	-0.31	0.08	0.13	-0.26	0.09	-0.05
chrXII	134916	134967	.	-0.75	-0.28	-0.4	-0.62	-0.11	0.06	0.06	-0.33	-0.26	-0.14	0.37	0.44	0.27	-0.35	0.04	-0.16
chrIV	368872	368918	.	0.87	0.18	0.46	0.2	-0.36	-0.01	-0.17	0.43	0.33	0.18	0.11	-0.57	-0.72	-0.58	-0.79	-0.89
chrIV	339065	339124	.	-0.48	0.19	0.12	0.4	0.56	0.27	0.25	-0.49	0.09	0.07	-0.09	0.57	0.4	-0.47	0.24	-0.12
chrVI	225495	225554	.	0.17	-0.23	0.4	-0.07	-0.72	0.01	-0.1	0.1	0.16	0.15	0.01	-0.6	-0.39	-0.23	-0.32	-0.68
chrIX	351136	351186	.	-0.22	-0.23	-0.24	0.17	0.33	-0.02	0.07	-0.14	0.24	-0.06	0.56	1.01	0.78	0.34	0.43	-0.01
chrXV	628485	628544	.	-0.04	-0.23	-0.2	-0.5	-0.55	-0.3	-0.35	0.04	0.09	-0.09	-0.25	-0.65	-0.67	0.06	-0.62	-0.03
chrIII	2701	2749	.	1.23	-0.31	-0.34	-0.67	-0.55	-0.55	-0.51	1.49	-0.2	-0.2	-0.55	-0.86	-1.06	1.42	-1.09	0.83
chrXVI	428637	428696	.	-0.32	-0.35	-0.28	-0.08	-0.11	-0.23	-0.15	-0.29	-0.37	-0.35	-0.32	0.16	0.07	-0.23	-0.1	-0.1
chrIV	452713	452772	.	0.56	0.06	-0.08	-0.36	-0.23	-0.21	-0.3	0.2	-0.03	-0.34	-0.37	-0.07	-0.03	-0.73	-0.41	-0.82
chrII	507306	507365	.	-0.4	-0.1	-0.25	-0.02	-0.19	-0.29	-0.26	-0.22	-0.09	-0.19	-0.53	-0.54	-0.32	-0.07	0.16	0.04
chrXVI	401542	401596	.	-0.6	0.26	0.19	-0.26	-0.06	0.35	0.29	-0.35	-0.04	0.16	-0.18	-0.25	0.38	-0.22	0.49	-0.07
chrVII	70203	70247	.	0.04	-0.31	-0.18	-0.5	-0.16	-0.05	-0.02	0.08	-0.03	0.07	0.39	0.15	0.14	0.12	-0.01	0.25
chrIII	219815	219863	.	-0.84	-0.09	-0.11	-0.21	0.28	0.15	0.15	-0.43	-0.22	-0.1	0.37	0.51	0.1	-0.41	-0.18	-0.09
chrXV	662891	662939	.	-0.14	0.08	0.01	-0.18	-0.37	0.1	0.13	-0.1	0.15	0.11	-0.11	-0.23	-0.15	0.08	0.13	-0.02
chrXVI	483036	483095	.	-0.39	-0.51	-0.49	-0.66	-0.83	-0.45	-0.51	-0.24	-0.1	-0.01	-0.14	-0.62	-0.7	-0.27	-0.48	-0.15
chrVI	268396	268455	.	-0.18	-0.03	-0.13	0.04	-0.09	-0.49	-0.39	-0.35	-0.09	-0.25	-0.5	-0.69	-0.72	0.86	-0.55	-0.07
chrV	271629	271688	.	-0.13	-0.17	-0.19	0	-0.24	0.12	0.02	-0.15	-0.11	-0.19	-0.52	-0.43	-0.17	-0.63	0.15	-0.26
chrVI	232707	232751	.	-0.4	-0.15	-0.1	-0.3	0.03	-0.25	-0.18	-0.29	-0.11	-0.12	-0.46	-0.58	-0.61	-0.26	-0.49	0.11
chrIV	384173	384218	.	-0.77	-0.4	-0.39	-0.86	-0.24	-0.31	-0.18	-0.46	-0.34	-0.29	-0.31	-0.7	-0.65	-0.4	-0.21	0.04
chrXV	637387	637439	.	-0.34	-0.47	-0.5	-0.68	-0.69	-0.35	-0.43	-0.27	-0.2	-0.26	-0.46	-0.78	-0.68	-0.14	-0.62	-0.14
chrIV	437313	437372	.	0.21	-0.21	-0.08	-0.04	0.23	-0.38	-0.34	-0.12	-0.2	0	0.3	0.17	-0.01	-0.01	-0.23	-0.1
chrXII	247978	248037	.	0.91	-0.07	-0.09	-0.13	-0.21	-0.14	-0.18	0.59	-0.2	-0.27	-0.52	-0.32	-0.02	0.23	0.02	0.03
chrVII	2701	2760	.	-0.18	0	0.12	-0.09	0	0	0.22	0	0.19	0.19	0.38	-0.31	-0.23	0.26	-0.53	0.1
chrXV	608385	608443	.	0.43	-0.01	-0.05	0.1	0.07	-0.29	-0.11	0.36	-0.09	-0.11	-0.55	-0.56	-0.45	0.13	-0.25	0.11
chrIII	313518	313568	.	0.13	0.39	0.31	0.12	0.12	0.35	0.46	0.16	0.17	0.11	-0.09	0.19	0.26	0.35	0.43	0.01
chrIX	342429	342481	.	-0.05	-0.06	-0.02	0.47	0.28	-0.01	-0.05	-0.28	-0.17	0.86	1.48	0.86	0.29	0.47	-0.09	-0.47
chrIX	370833	370886	.	-0.4	-0.47	-0.47	-0.79	-0.49	-0.34	-0.35	-0.35	-0.4	-0.37	-0.51	-0.66	-0.22	-0.43	-0.22	-0.38
chrIV	407168	407227	.	-0.2	-0.28	-0.29	0.05	0.09	-0.12	-0.15	-0.27	-0.16	0.29	0.83	0.63	0.18	-0.12	-0.07	-0.16
chrXVI	411937	411996	.	0.47	0.06	-0.03	0.18	0.15	-0.33	-0.01	0.26	-0.08	-0.09	0.2	0.45	0.13	-0.68	-0.22	-0.32
chrXVI	449739	449796	.	0.61	-0.18	-0.32	-0.42	-0.14	-0.27	-0.16	0.83	-0.21	-0.34	-0.53	-0.57	-0.08	0.63	-0.11	0.51
chrII	470211	470263	.	-0.3	-0.19	-0.18	-0.23	-0.09	-0.02	0.18	-0.12	0	0.05	-0.13	-0.24	-0.06	0.16	0.14	0.21
chrIV	376068	376127	.	-0.09	0.01	0.04	0.2	0.12	-0.28	-0.38	-0.03	0.15	-0.02	-0.48	-0.56	-0.71	-0.21	-0.77	0.15
chrVII	50501	50560	.	-0.07	0.08	0.04	0.34	0.03	-0.1	0.03	-0.07	-0.02	-0.11	-0.54	-0.56	-0.28	-0.07	0.02	-0.1
chrII	491813	491863	.	-0.01	-0.08	-0.06	-0.2	0.14	0.36	0.34	0.1	-0.21	-0.05	0.69	0.77	0.35	0.1	0.1	0.27
chrXVI	705445	705493	.	-0.24	-0.1	-0.2	0.01	-0.02	-0.19	-0.04	0.04	-0.03	-0.23	-0.56	-0.44	-0.2	-0.2	-0.05	0.06
chrIII	206216	206274	.	-0.12	-0.22	-0.28	-0.18	-0.19	-0.37	-0.24	-0.16	-0.23	-0.5	-0.71	-0.76	-0.37	-0.28	-0.02	-0.01
chrX	371679	371738	.	-0.27	-0.13	-0.11	0.28	0.21	0.01	0.05	-0.21	-0.2	-0.05	0.85	0.76	0.31	-0.34	0.18	-0.12
chrIII	601	660	.	1.11	1.05	1.4	0.71	1.23	1.19	0.97	0.58	0.76	0.78	1.36	1.23	0.94	3	0.61	0.62
chrXIV	202466	202516	.	0.12	-0.36	-0.35	-0.32	-0.28	-0.41	-0.41	-0.09	-0.18	-0.27	-0.66	-0.71	-0.46	-0.19	-0.33	-0.01
chrXV	610885	610944	.	-0.25	-0.12	-0.29	-0.16	-0.24	-0.55	-0.47	-0.3	-0.24	-0.28	-0.61	-0.67	-0.53	-0.48	-0.2	-0.14
chrXVI	571037	571096	.	-0.29	-0.27	-0.41	-0.13	-0.17	-0.29	-0.2	-0.52	-0.37	-0.35	-0.32	0.17	0.12	-0.6	-0.04	-0.3
chrVI	141009	141063	.	0.68	0.18	0.18	0.19	0.34	-0.01	0.07	0.67	0.1	0.08	0.15	0.31	0.22	0.39	0.27	0.51
chrIV	353265	353319	.	-0.39	-0.34	-0.41	-0.67	-0.69	-0.12	-0.2	-0.39	-0.23	-0.32	-0.37	-0.74	-0.9	-0.24	0.04	-0.06
chrXI	505451	505510	.	-0.04	-0.25	-0.34	-0.12	-0.18	-0.21	-0.05	-0.07	-0.2	-0.14	-0.61	-0.48	-0.02	-0.06	0.03	0.14
chrIII	237119	237172	.	-0.05	-0.21	-0.19	-0.16	-0.23	-0.25	-0.05	-0.15	-0.01	-0.26	-0.57	-0.42	-0.08	-0.38	-0.07	-0.27
chrXVI	464147	464196	.	0.71	-0.09	0.09	-0.12	-0.59	0.01	-0.15	0.36	0.12	0.04	-0.15	-0.28	-0.25	-0.21	-0.06	-0.44
chrVII	821685	821744	.	0.86	0.62	0.93	0.48	0.77	0.41	0.38	1.13	0.46	0.41	0.54	0.69	0.39	1.06	0.43	1.19
chrXIV	188366	188410	.	0.02	-0.79	-0.35	-0.52	-0.96	-0.36	-0.27	-0.08	-0.21	-0.14	-0.3	-0.52	-0.42	-0.17	-0.11	-0.1
chrV	272638	272688	.	-0.16	-0.27	-0.44	-0.17	-0.13	-0.42	-0.23	-0.27	-0.15	-0.28	-0.71	-0.61	-0.16	-0.36	-0.1	-0.04
chrI	41946	42005	.	0.14	-0.05	-0.05	0.12	-0.24	-0.25	-0.14	-0.23	-0.15	-0.26	0.02	0.43	0.67	1.31	0.94	-0.26
chrVI	264797	264852	.	0.03	0.03	0.03	-0.24	-0.28	0.31	0.04	0.12	0.17	0.12	0.03	-0.34	-0.29	0.43	-0.24	0.1
chrI	18543	18602	.	-0.04	-0.07	-0.13	-0.02	-0.24	-0.36	-0.21	-0.04	-0.08	-0.2	-0.73	-0.56	-0.36	0.04	0.09	0.2
chrXI	504551	504610	.	0.11	0.06	0.09	0.28	0.12	0.03	0.06	0.15	0.06	-0.03	-0.51	-0.24	0.04	0.34	0.27	0.21
chrIII	48709	48753	.	0.59	0.06	0.26	0	-0.09	0.49	0.41	0.73	0.54	0.36	0.85	0.87	0.35	0.3	0.26	0.01
chrIX	352129	352188	.	-0.24	-0.27	-0.26	0.18	0.2	0.01	0.08	-0.16	-0.22	-0.25	0.33	0.86	0.6	-0.28	0.39	-0.08
chrXVI	517838	517895	.	-0.35	-0.06	-0.23	-0.42	-0.23	-0.06	-0.12	-0.2	-0.19	-0.23	0.13	0.13	0.09	-0.32	-0.12	-0.23
chrIV	461527	461572	.	-0.12	-0.58	-0.22	-0.11	-0.34	-0.19	-0.23	-0.13	-0.05	0.46	1.53	0.65	0.05	-0.19	-0.15	-0.61
chrVI	59292	59351	.	-0.01	-0.08	0.02	0.2	0.07	-0.3	-0.23	0.01	-0.04	-0.1	-0.54	-0.43	-0.41	-0.19	-0.23	0.11
chrXV	587585	587644	.	0.46	0.05	-0.12	-0.39	-0.23	-0.13	-0.17	0.27	-0.12	-0.12	-0.42	-0.77	-0.88	0.03	-0.62	-0.11
chrVI	203197	203241	.	-0.45	-0.41	-0.59	-0.25	-0.18	-0.09	-0.06	-0.37	-0.39	-0.04	1.22	0.76	0.14	-0.17	-0.15	-0.31
chrXVI	455937	455996	.	0.05	-0.01	0.02	-0.1	0.03	-0.16	-0.08	0.07	-0.21	-0.24	-0.15	0	-0.02	-0.13	-0.15	-0.08
chrII	223806	223859	.	0.77	0.4	0.52	-0.12	0.69	0.32	0.38	1.07	0.38	0.45	0.61	0.58	0.43	1.04	0.32	1.03
chrXVI	423937	423996	.	-0.09	0.28	0.25	0.56	0.38	0.3	0.26	-0.19	-0.04	-0.14	0.72	1.27	0.81	-0.34	0.86	-0.27
chrXV	591986	592035	.	-0.35	-0.18	-0.25	-0.32	-0.31	-0.4	-0.28	-0.26	-0.09	-0.3	-0.62	-0.66	-0.63	-0.19	-0.31	-0.08
chrVI	86894	86946	.	0.02	0.16	0.13	0.12	-0.03	-0.23	-0.28	0.11	-0.1	-0.11	-0.61	-0.65	-0.62	-0.11	-0.52	0.08
chrXV	588690	588735	.	0.15	-0.21	-0.21	-0.35	-0.45	-0.15	-0.24	0.14	-0.14	-0.07	-0.35	-0.65	-0.62	0.11	-0.45	0.09
chrVI	181595	181654	.	0.39	-0.37	-0.47	-0.26	-0.3	-0.44	-0.36	-0.01	-0.32	-0.55	-0.78	-0.28	0.12	-0.53	-0.18	-0.53
chrXIV	109834	109888	.	0.49	0.01	0.12	0.18	0.16	0.02	0.07	0.57	0.01	-0.02	-0.39	-0.54	-0.51	0.4	0.01	0.38
chrII	475921	475965	.	-0.47	-0.45	-0.35	-0.66	-0.61	-0.09	0.06	-0.29	-0.11	-0.2	-0.13	-0.07	0.06	-0.12	0.06	-0.03
chrIII	150184	150243	.	0	0	0	0	0	0	0	0	0	0	0	0	0	0	0	0
chrXII	231078	231137	.	0.49	0.43	0.53	0.4	0.42	0.35	0.11	0.22	0.22	1.86	2.21	1.35	0.56	0.54	0.27	-0.26
chrXII	354656	354712	.	-0.62	0.11	0.17	0.33	0.21	0.04	0.15	-0.39	0.2	0.05	-0.32	-0.17	0.32	-0.33	0.41	-0.09
chrI	33446	33503	.	-0.3	-0.35	-0.36	-0.56	-0.55	-0.21	-0.16	-0.13	-0.21	-0.29	-0.17	-0.09	-0.06	-0.11	-0.05	-0.11
chrI	44861	44905	.	0.14	-0.57	-0.23	-0.3	-0.77	-0.04	0.01	0.24	-0.04	0.01	0.07	-0.07	0.18	0.22	0.29	0.04
chrXIV	70040	70088	.	0.21	-0.6	-0.07	-0.5	-0.25	-0.13	-0.12	0.12	0.01	0.03	0.71	0.14	0.04	0.44	-0.07	0.35
chrXI	515366	515410	.	0.39	-0.25	-0.17	-0.36	-0.4	0.28	0.12	0.29	0.21	0.15	0.64	0.41	0.2	0.42	-0.03	0.07
chrXVI	478737	478796	.	-0.44	-0.15	-0.09	-0.28	-0.16	-0.32	-0.3	-0.15	-0.31	-0.27	-0.65	-0.58	-0.86	-0.31	-0.65	-0.09
chrXII	226678	226737	.	-0.19	-0.23	-0.27	0.27	0.32	-0.02	0.03	-0.26	-0.3	0.01	0.89	0.82	0.18	-0.25	0.07	0.02
chrIII	57201	57260	.	-0.37	-0.06	-0.37	0.48	0.28	0.02	0.12	-0.28	1.13	0.26	0.81	0.8	1.13	1.96	1.03	-0.13
chrVII	46201	46260	.	-0.23	-0.01	-0.09	0.12	-0.18	-0.46	-0.32	0	-0.29	-0.2	-0.62	-0.63	-0.78	-0.34	-0.25	-0.1
chrXVI	485941	485994	.	0.22	0.41	0.14	-0.38	0.63	0.12	0.36	0.13	0.5	0.55	1.16	0.63	0.72	1.93	0.28	0.1
chrIII	296914	296973	.	-0.14	-0.13	-0.14	-0.06	-0.31	-0.41	-0.43	-0.12	-0.21	-0.24	-0.55	-0.67	-0.8	0.04	-0.55	-0.05
chrIX	365430	365486	.	-0.15	-0.23	-0.25	-0.31	-0.22	0.04	0.07	0.02	-0.08	-0.04	0.01	0.28	0.31	-0.08	0.17	-0.01
chrXVI	505736	505795	.	0.16	-0.01	-0.16	-0.31	0	0.21	0.23	0.32	-0.09	-0.07	0.28	0.34	0.15	0.23	0.12	0.24
chrXVI	556237	556296	.	0.29	0.18	0.12	0.23	0.25	0.03	0.1	0.23	-0.08	-0.2	0.17	0.56	0.42	-0.36	0.19	-0.09
chrXV	653488	653541	.	-0.31	0.02	0.04	0.1	0.01	0.07	0.16	-0.12	0	-0.12	-0.42	-0.08	0.07	-0.06	0.25	0.1
chrVI	269396	269455	.	0.07	0.32	0.25	0.35	0.04	-0.21	-0.09	-0.17	0.14	-0.19	-0.3	-0.61	-0.67	2.04	-0.5	0.07
chrXIV	106830	106889	.	0.36	0.06	-0.05	0.18	-0.04	-0.32	-0.14	0.14	-0.05	-0.07	-0.42	-0.73	-0.46	-0.16	-0.19	-0.08
chrXV	630685	630744	.	0.08	-0.14	-0.31	-0.19	-0.45	-0.56	-0.68	-0.1	-0.18	-0.34	-0.63	-0.87	-0.71	-0.3	-0.72	-0.33
chrI	32647	32691	.	-0.04	-0.58	-0.06	-0.36	-0.6	-0.09	0.01	0	0.01	0.08	0.29	0.23	0.24	0.22	0.36	-0.16
chrXII	1061216	1061265	.	0.24	-0.47	-0.21	-0.34	-0.42	-0.33	-0.14	-0.1	-0.2	-0.23	-0.31	-0.15	-0.04	-0.28	0.08	-0.48
chrXIV	209759	209810	.	-0.3	-0.09	-0.24	-0.23	-0.16	-0.43	-0.45	-0.09	-0.04	-0.13	-0.6	-0.8	-0.67	-0.44	-0.74	-0.1
chrXVI	432947	432993	.	-0.2	-0.66	-0.48	-0.66	-1.05	0.02	-0.29	-0.07	-0.21	-0.2	-0.28	-0.28	0.09	0.05	0.09	-0.14
chrIV	1253281	1253340	.	-0.25	0.39	0.26	0.22	0.12	-0.11	-0.07	0.01	0.43	0.13	-0.3	-0.45	-0.36	-0.25	-0.15	0.03
chrIII	73204	73256	.	1.12	-0.4	-0.33	0.14	-0.02	-0.17	-0.15	1.29	-0.15	0.81	1.41	0.77	0.11	1.29	-0.17	0.87
chrIV	470813	470872	.	0.05	0.03	0.04	0.35	0.08	0.02	0.09	-0.19	-0.07	-0.29	-0.07	0.43	0.22	-0.4	0.16	-0.23
chrXIV	78230	78287	.	0.05	-0.01	-0.07	0.21	0.15	-0.09	0	-0.02	-0.01	-0.07	-0.55	-0.19	0.13	-0.03	0.18	0.11
chrVI	267811	267855	.	-0.36	0.12	-0.02	-0.38	-0.1	-0.16	0	-0.26	-0.02	0	-0.34	-0.51	-0.53	0.51	-0.45	0.25
chrIV	320280	320324	.	-0.23	0.08	0.1	-0.03	0.17	0.13	0.07	-0.17	-0.14	-0.15	-0.08	0.44	0.29	-0.32	-0.04	-0.07
chrIII	80806	80861	.	-0.75	0.2	0.12	0.28	0.39	-0.05	-0.04	-0.44	0.17	0.13	0.82	0.84	0.32	-0.46	-0.12	-0.1
chrXVI	695241	695296	.	0.7	0.69	0.61	0.24	0.09	0.56	0.41	0.39	0.28	0.49	1.64	1.41	1.07	0.91	1.09	-0.67
chrV	540165	540220	.	-0.09	-0.07	-0.03	-0.1	0.05	-0.21	-0.15	-0.02	0.09	-0.07	-0.47	-0.57	-0.36	0.16	-0.3	0.22
chrXVI	464650	464695	.	-0.05	-0.63	-0.44	-0.55	-0.86	-0.36	-0.16	0.01	-0.21	-0.07	-0.31	-0.43	-0.25	0.02	-0.14	-0.03
chrIV	465324	465368	.	1.08	0.85	0.97	0.74	0.31	0.98	0.77	0.54	0.65	0.75	1.33	0.78	0.25	0.19	0.3	-0.72
chrIV	403668	403727	.	0.18	-0.01	-0.1	0.34	0.2	-0.01	-0.06	0.18	-0.15	-0.29	0.67	0.58	0.18	-0.29	-0.05	-0.07
chrIV	377668	377727	.	-0.42	-0.16	-0.07	0.06	-0.1	-0.26	-0.35	-0.16	0.03	-0.17	-0.45	-0.67	-0.76	-0.23	-0.79	-0.03
chrXVI	680746	680792	.	-0.05	-0.14	-0.24	-0.05	-0.1	-0.04	0.02	-0.09	0.02	-0.14	-0.23	-0.1	0	0.05	0	0.03
chrIII	54702	54760	.	0.13	-0.05	-0.12	0.07	-0.04	-0.02	0.08	0.22	-0.04	-0.08	-0.5	0	0.54	-0.36	0.39	0.23
chrII	30137	30181	.	1.18	0.19	0.62	-0.15	-0.12	0.55	0.16	0.77	0.27	0.25	0.76	0.29	0.09	0.61	0.14	0.34
chrVI	72193	72252	.	-0.36	-0.18	-0.21	-0.23	-0.06	-0.2	-0.12	-0.15	0.05	-0.02	-0.32	-0.51	-0.12	-0.15	-0.08	0.03
chrXIV	205564	205617	.	-0.23	-0.45	-0.33	-0.41	-0.62	-0.1	-0.22	-0.11	-0.17	-0.2	-0.4	-0.73	-0.43	-0.13	-0.27	-0.03
chrI	37646	37696	.	-0.63	-0.44	-0.54	-0.65	-0.54	0.02	-0.13	-0.64	-0.37	-0.33	-0.36	-0.32	-0.03	-0.39	-0.04	-0.43
chrXII	363455	363514	.	-0.23	-0.02	-0.18	0.18	0.12	-0.03	-0.04	-0.27	-0.17	-0.3	-0.21	0.46	0.07	-0.46	-0.07	-0.25
chrII	508506	508565	.	-0.3	-0.09	-0.15	0.18	-0.2	-0.2	-0.07	-0.03	-0.13	-0.01	-0.58	-0.58	-0.4	-0.14	0.14	0.15
chrXI	525357	525403	.	0.05	-0.34	-0.23	-0.28	-0.42	-0.27	0.01	-0.12	0.1	0.07	0.05	0	0.07	-0.05	0.11	-0.11
chrXIV	194660	194715	.	-0.42	-0.44	-0.38	-0.3	-0.38	-0.33	-0.2	-0.21	-0.21	-0.3	-0.54	-0.26	-0.12	-0.03	0.16	-0.01
chrIX	375832	375888	.	-0.41	-0.64	-0.38	-0.59	-0.64	0.08	-0.03	-0.23	-0.07	0.04	-0.86	-0.46	-0.26	-0.19	0.29	-0.06
chrVII	571249	571305	.	0.68	0.16	0.33	-0.07	0.54	-0.04	0.05	0.81	0.14	0.13	0.39	0.39	0.26	0.46	0.18	0.78
chrIV	361169	361224	.	-0.29	0.12	-0.02	-0.16	-0.02	-0.26	-0.28	-0.01	-0.02	-0.16	-0.58	-0.8	-0.93	-0.27	-1.1	0.03
chrXIV	115035	115086	.	-0.21	0.17	0.06	-0.14	0	-0.04	-0.12	0.03	0.01	0.21	-0.21	-0.45	-0.33	0.01	-0.04	0.01
chrXII	151315	151374	.	0.26	0.17	-0.11	-0.28	0.19	0.17	0.07	0.15	-0.21	-0.3	0.26	0.63	0.31	-0.1	0.1	0.02
chrVII	40702	40756	.	-0.17	0.15	0.06	0.13	0.09	-0.01	-0.04	-0.08	0.03	0.03	-0.41	-0.53	-0.45	-0.02	-0.19	0.28
chrXIV	81130	81189	.	-0.27	-0.23	-0.35	-0.59	-0.56	0.19	0.02	-0.21	-0.22	-0.12	-0.23	0.06	0.21	-0.18	0.2	-0.17
chrV	543565	543624	.	0.13	0.19	0.12	0.36	-0.1	-0.11	-0.01	0.05	-0.06	-0.08	-0.5	-0.27	-0.25	-0.1	0.07	0.04
chrVI	52399	52450	.	-0.48	-0.03	-0.12	-0.51	-0.15	-0.32	-0.32	-0.27	-0.11	-0.19	-0.48	-0.67	-0.62	-0.22	-0.58	0
chrIV	1235981	1236040	.	0.14	0.4	0.36	0.34	0.22	-0.04	0.1	0.26	0.57	0.42	0.09	-0.11	-0.03	-0.09	0.01	0.02
chrXIV	201262	201316	.	0.19	0.34	0.27	-0.17	0.2	0.29	0.29	0.45	0.09	0.1	-0.12	-0.38	-0.2	0.48	0.05	0.43
chrVI	266996	267055	.	-0.18	0	0.06	0.15	-0.05	-0.18	-0.17	-0.25	-0.09	-0.08	-0.53	-0.54	-0.59	0.17	-0.32	0.04
chrXV	599485	599544	.	1.01	0.48	0.5	0.57	0.49	0.17	0.15	0.81	0.29	0.17	0.25	0.39	0.2	0.6	0.23	0.69
chrIX	352734	352782	.	-0.38	-0.39	-0.38	-0.08	0.23	0	-0.02	-0.07	-0.49	-0.33	0.35	0.84	0.53	-0.3	0	-0.14
chrXVI	515739	515794	.	-0.1	-0.08	-0.14	0.08	-0.03	-0.14	-0.13	-0.09	-0.07	-0.18	0.22	0.4	0.08	-0.15	0.07	-0.1
chrVII	1001	1060	.	1.32	0.26	0.07	0.11	-0.09	-0.3	-0.39	0.95	0.04	-0.14	-0.11	-0.21	-0.46	1.38	-0.67	0.46
chrIX	350929	350988	.	-0.28	-0.1	-0.16	0.1	0.26	0.26	0.23	-0.14	-0.2	-0.13	0.57	1.02	0.65	-0.21	0.27	-0.07
chrIII	36206	36256	.	-0.57	-0.28	-0.35	-0.34	-0.12	0.13	0.04	-0.27	-0.26	0.34	1.36	0.71	0.07	-0.2	-0.18	-0.16
chrXVI	852763	852814	.	1.03	0.56	0.82	0.42	0.74	0.4	0.4	1	0.47	0.39	0.61	0.61	0.51	0.99	0.44	1.08
chrXVI	711636	711680	.	-0.27	-0.67	-0.1	-0.17	-0.55	-0.01	0.09	-0.23	-0.16	0.18	-0.02	-0.24	-0.31	-0.04	0.01	0.03
chrXV	619886	619935	.	-0.06	-0.18	-0.2	-0.28	-0.49	0.06	-0.1	-0.09	-0.05	-0.11	-0.2	-0.26	-0.25	-0.2	-0.26	-0.09
chrIII	56012	56060	.	-0.42	0	0	-0.43	0.01	0.06	0.18	-0.18	-0.14	-0.17	-0.41	-0.13	0.53	-0.38	0.24	-0.09
chrVI	191295	191354	.	0.18	0.28	0.21	0.18	0.36	0.28	0.29	0.23	0.16	0.14	0.45	0.68	0.32	0.02	0.05	-0.09
chrII	523506	523565	.	-0.21	-0.1	-0.15	-0.12	-0.13	-0.4	-0.2	-0.07	0.07	-0.04	-0.41	-0.49	-0.45	-0.06	-0.25	0.14
chrVI	79393	79452	.	0.05	-0.02	-0.02	-0.19	-0.2	-0.32	-0.28	-0.2	-0.1	-0.26	-0.61	-0.57	-0.64	-0.04	-0.31	0.05
chrXV	677099	677143	.	-0.65	-1.01	-0.77	-0.94	-0.72	-0.41	-0.41	-0.24	0.08	-0.04	0	-0.24	0.12	0.26	0.28	-0.2
chrIV	328165	328224	.	-0.26	-0.11	-0.13	0.4	0.41	0.01	-0.04	-0.23	-0.21	0.31	1.25	0.79	0.21	-0.13	-0.09	-0.12
chrXVI	485439	485490	.	0.5	0.1	-0.04	-0.26	-0.37	0.44	0.26	0.41	0.23	0.27	0.65	0.35	0.04	0.29	-0.04	0.08
chrXII	156315	156374	.	-0.1	0.05	0.12	0.44	0.32	0.09	-0.07	-0.32	-0.2	0.95	1.79	1.31	0.63	0.16	0.4	-0.32
chrXI	534751	534809	.	-0.72	-0.29	-0.26	-0.44	-0.15	-0.18	-0.06	-0.4	-0.09	-0.06	-0.41	-0.54	-0.21	-0.36	0.1	0.15
chrIII	49607	49660	.	0.27	-0.4	-0.03	-0.34	-0.48	0.33	0.1	0.36	0.28	0.19	0.5	0.62	0.32	0.1	0.14	-0.11
chrXVI	408139	408189	.	0.01	0.13	0.13	0.14	0.3	0.15	0.24	0.07	0.12	0.01	-0.06	0.31	0.22	-0.1	0.12	0.13
chrXV	609987	610041	.	-0.1	-0.05	-0.08	0.18	0.03	-0.34	-0.19	-0.14	-0.03	-0.1	-0.63	-0.43	-0.23	0.04	-0.1	0.11
chrX	375582	375636	.	-0.09	-0.26	-0.12	0.13	0.1	-0.15	-0.07	-0.09	-0.12	0.38	1	0.61	0.24	-0.02	0	-0.23
chrIII	285120	285173	.	0.16	0.23	0.28	0.51	0.25	-0.08	-0.04	0.11	0.27	0.21	-0.2	-0.27	-0.34	0.19	-0.31	0.27
chrXIV	104333	104385	.	0.45	0.22	0.12	0.32	0.14	-0.12	0.01	0.14	0.16	-0.06	-0.43	-0.52	-0.18	-0.1	0.03	0.01
chrVI	185895	185953	.	-0.59	-0.49	-0.49	-0.53	-0.31	-0.14	-0.04	-0.4	-0.14	-0.23	-0.32	0.17	0.4	-0.19	0.16	-0.14
chrIV	383770	383824	.	-0.56	-0.07	-0.24	-0.55	-0.25	-0.08	0.07	-0.37	-0.17	-0.2	-0.32	-0.46	-0.45	-0.01	-0.15	-0.01
chrXII	148115	148174	.	-0.31	-0.13	-0.06	-0.17	0.04	0.13	0.14	0.01	-0.17	-0.14	-0.12	0.6	0.4	-0.28	0.14	-0.04
chrXV	680685	680744	.	0.48	0.21	0.23	0.37	0.31	0.01	0.07	0.38	0.31	0.1	-0.05	-0.18	-0.06	0.22	-0.01	-0.06
chrIII	231215	231274	.	-0.02	0.76	0.69	0.75	0.38	0.3	0.4	-0.22	0.45	0.35	0.22	0.54	0.28	-0.32	0.17	-0.21
chrIV	382670	382721	.	-0.51	-0.27	-0.22	-0.65	-0.62	-0.1	-0.17	-0.41	-0.14	-0.21	-0.35	-0.62	-0.61	-0.34	-0.08	-0.11
chrIV	326465	326524	.	-0.26	-0.1	-0.2	0.29	0.16	0.06	-0.02	-0.18	-0.17	-0.05	0.69	0.7	0.13	-0.37	-0.11	-0.28
chrXVI	769375	769434	.	2.48	1.15	1.41	1.21	1.76	0.9	1.07	1.6	0.91	0.62	1.29	1.07	0.67	1.81	0.62	1.31
chrVI	71593	71652	.	-0.5	-0.1	-0.09	-0.35	-0.05	-0.16	-0.08	-0.17	-0.13	-0.17	-0.44	-0.37	-0.13	-0.03	0.06	0.26
chrIV	399168	399227	.	0.14	-0.07	-0.14	0.01	0.03	0	0.09	0.01	0	-0.18	-0.27	0.35	0.21	-0.28	0.03	-0.05
chrVII	16006	16050	.	-0.19	-0.24	-0.19	-0.41	-0.35	0.44	0.05	-0.1	-0.17	-0.1	0.29	0.3	0.19	0.18	0.11	-0.11
chrIV	467413	467466	.	-0.25	0.04	0.02	0.35	0.47	0.28	0.29	-0.15	-0.04	0.11	0.75	0.88	0.53	-0.27	0.18	0.04
chrIV	451515	451572	.	0.53	0.06	0.02	0.04	0.14	0.04	0.11	0.63	0.21	0	-0.25	0.36	0.53	0.29	0.2	0.36
chrXI	520851	520910	.	1.17	0.41	0.29	0.06	0.06	0.08	0.44	1.03	0.46	0.41	0.41	0.4	0.29	0.96	0.24	0.69
chrIII	296814	296873	.	-0.23	-0.21	-0.28	-0.11	-0.57	-0.77	-0.61	-0.2	-0.21	-0.67	-0.76	-0.94	-1.17	-0.14	-0.96	-0.36
chrXVI	544342	544394	.	-0.14	-0.22	-0.26	-0.27	-0.35	-0.49	-0.37	-0.24	-0.21	-0.29	-0.73	-0.57	-0.41	-0.37	-0.15	-0.24
chrVII	58203	58251	.	-0.04	0.1	0.19	-0.11	-0.03	0.54	0.29	0	0.23	0.33	0.46	0.27	0.34	0.77	0.29	-0.03
chrIII	294814	294873	.	0.37	0.1	0.17	0.3	-0.09	-0.21	-0.45	-0.21	-0.08	-0.28	-0.4	-0.71	-0.81	1.7	-0.84	-0.09
chrVII	37201	37260	.	-0.14	0.17	0.08	-0.16	-0.04	-0.21	-0.14	0.14	0.16	-0.01	-0.41	-0.76	-0.74	-0.29	-0.44	0.07
chrXVI	523837	523896	.	-0.04	0.08	-0.02	0.17	-0.05	-0.25	-0.12	-0.16	-0.09	-0.19	-0.5	-0.07	-0.01	-0.2	0.23	0.02
chrVI	198196	198251	.	-0.32	-0.42	-0.33	-0.21	-0.01	0.14	0.04	-0.15	-0.17	0.93	1.73	0.92	0.28	0.64	0	0.02
chrXVI	542937	542996	.	-0.3	-0.17	-0.2	0.17	-0.16	-0.28	-0.2	-0.29	-0.1	-0.23	-0.55	-0.39	-0.28	-0.37	0.03	-0.09
chrXVI	714336	714395	.	-0.12	-0.17	-0.12	-0.07	0.07	-0.28	-0.33	-0.19	0.02	-0.09	-0.62	-0.68	-0.63	-0.19	-0.5	0.07
chrVII	15001	15057	.	-0.05	-0.23	-0.22	-0.03	-0.07	-0.2	-0.09	-0.08	-0.05	-0.21	-0.19	0.05	-0.07	-0.03	-0.17	-0.14
chrVII	77711	77762	.	-0.09	0.72	0.8	0.44	0.57	0.39	0.4	0.22	0.67	0.56	0.2	-0.08	0.06	0.04	0.08	0.25
chrVII	44201	44254	.	-0.12	-0.01	-0.1	-0.05	-0.2	-0.42	-0.44	-0.13	-0.17	-0.32	-0.61	-0.71	-0.77	-0.26	-0.42	0.1
chrIV	408168	408227	.	-0.16	-0.4	-0.28	0.14	0.05	-0.19	-0.16	-0.34	-0.2	1.32	2.12	1.41	0.7	0.71	0.45	-0.41
chrIII	230520	230569	.	-0.5	0.31	0.43	-0.02	0.23	0.54	0.32	-0.46	0.38	0.52	0.76	0.51	0.32	-0.23	0.16	-0.11
chrIV	436013	436072	.	-0.11	-0.05	0.07	0.19	0.45	0.06	0.17	-0.1	-0.01	0.68	1.44	0.8	0.19	0.06	-0.17	-0.1
chrXVI	568343	568387	.	0.06	-0.71	-0.71	-0.58	-0.81	0.06	-0.12	0.05	-0.38	-0.29	0.62	0.66	0.24	-0.12	0.05	-0.16
chrIII	315327	315371	.	0.23	0.28	0.18	0.27	0.33	0.06	0.07	0.15	0.23	0.35	0.02	0.07	0.17	1.16	0.03	0.28
chrVI	223495	223539	.	0.15	0.39	0.44	0.04	0.11	0.71	0.35	0.07	0.38	0.39	0.22	-0.08	-0.05	0.1	0.21	-0.07
chrIII	145384	145440	.	-0.27	0.02	0.1	0	0.13	0.12	0.3	0	0.02	0.17	-0.23	-0.14	0.32	-0.03	0.36	0.21
chrXI	514551	514610	.	0.26	-0.24	-0.38	-0.56	-0.75	-0.03	-0.15	-0.04	-0.24	-0.32	0	-0.33	-0.4	-0.55	-0.58	-0.87
chrII	489906	489965	.	0.05	-0.43	-0.48	-0.6	-0.47	0.1	-0.07	0.24	-0.46	-0.16	0.74	0.53	0.2	0.17	0	-0.07
chrII	476606	476655	.	-0.18	0.17	0.11	-0.28	-0.17	0.2	0.09	-0.17	-0.16	-0.26	-0.41	-0.18	-0.05	-0.34	-0.07	-0.31
chrIII	39501	39560	.	-0.1	0.01	0.03	0.36	0.18	-0.06	-0.12	-0.19	0.03	2.19	2.46	1.46	0.62	1.95	0.28	-0.41
chrIV	353965	354017	.	-0.4	0.03	-0.11	-0.53	0.02	-0.09	0.03	-0.16	-0.04	-0.11	-0.35	-0.64	-0.53	-0.16	0.06	0.18
chrVI	250096	250155	.	0.13	-0.06	-0.21	-0.2	-0.19	-0.26	-0.14	-0.02	-0.3	-0.16	-0.37	-0.52	-0.32	-0.25	-0.41	-0.27
chrIII	52501	52560	.	0.84	0.2	0.07	0.06	-0.25	-0.07	0.07	0.94	0.22	0.01	-0.04	0.21	0.26	0.77	0.08	0.48
chrXIII	361928	361984	.	0.64	0.34	0.26	0.31	0.27	-0.19	-0.14	0.33	0.2	-0.03	-0.25	-0.15	-0.1	-0.04	-0.23	-0.11
chrIII	300914	300973	.	0.26	0.24	0.12	0.35	0.12	-0.18	-0.15	0.19	0.19	0.13	-0.43	-0.55	-0.42	0.28	0.06	0.34
chrXII	238678	238724	.	-0.56	-0.07	-0.14	-0.21	0.27	0.2	0.18	-0.18	-0.12	-0.2	0.47	0.66	0.23	-0.42	-0.15	-0.07
chrXVI	700436	700495	.	0.39	0.65	0.66	0.71	0.44	0.39	0.45	0.25	0.45	0.25	0	0.06	0.07	-0.06	0.15	-0.36
chrXVI	407037	407096	.	-0.01	0.57	0.55	-0.05	0.51	0.55	0.55	-0.06	0.23	0.33	-0.02	0.25	0.3	-0.21	0.18	-0.09
chrIV	1236081	1236136	.	0.12	0.43	0.23	0.26	0.05	-0.09	0.01	0.22	0.61	0.28	-0.03	-0.16	-0.01	-0.19	-0.02	-0.1
chrXII	234780	234831	.	0.94	0.62	0.56	0.46	0.62	0.72	0.58	0.47	0.38	0.55	0.98	0.54	0.17	0.14	-0.14	-0.35
chrVI	265896	265949	.	0.05	0.28	0.04	0.39	0.18	-0.26	-0.2	0.12	0.15	-0.07	-0.53	-0.68	-0.54	0.18	-0.44	0.16
chrI	23245	23304	.	-0.34	-0.26	-0.22	0	-0.21	-0.45	-0.36	-0.28	-0.2	-0.33	-0.65	-0.56	-0.35	-0.38	-0.09	-0.25
chrIII	51216	51260	.	0.58	-0.47	-0.18	-0.52	-0.69	0.06	-0.1	0.51	-0.1	-0.04	-0.05	0.39	0.27	0.36	0.05	-0.1
chrI	19243	19302	.	-0.05	-0.18	-0.27	-0.16	-0.2	-0.55	-0.36	-0.01	-0.2	-0.35	-0.6	-0.56	-0.32	0	0.01	0.11
chrIV	1248982	1249040	.	-0.35	-0.33	-0.43	-0.46	-0.47	-0.28	-0.2	-0.2	-0.26	-0.28	-0.63	-0.61	-0.28	-0.36	0.04	-0.09
chrIII	84102	84161	.	1.05	0.39	0.38	0.36	0.35	0.03	0.03	0.72	0.13	0.12	0.54	0.09	0.05	0.52	0.08	0.28
chrVI	201295	201354	.	-0.63	-0.7	-0.53	0.04	0.1	-0.34	-0.31	-0.61	-0.4	0.56	1.33	0.68	0.13	-0.14	-0.25	-0.32
chrXV	634486	634542	.	0.11	-0.1	0.04	0.21	-0.01	-0.36	-0.27	0.03	-0.12	-0.09	-0.6	-0.71	-0.64	0.07	-0.53	0.2
chrI	33245	33304	.	-0.46	-0.35	-0.41	-0.6	-0.36	-0.29	-0.17	-0.19	-0.37	-0.24	-0.3	-0.3	-0.11	-0.32	-0.24	-0.19
chrXII	153216	153260	.	-0.15	-0.07	-0.27	0.09	0.12	-0.09	-0.03	-0.14	-0.14	-0.17	0.67	0.68	0.31	-0.32	0.06	-0.18
chrXII	386155	386214	.	1.4	0.35	0.13	0.29	0.23	-0.12	0.12	1.81	0.5	0.26	-0.12	0.14	0.24	1.02	-0.05	1.51
chrV	293429	293488	.	-0.24	-0.15	-0.27	-0.26	-0.05	-0.19	-0.09	-0.14	-0.09	-0.09	-0.08	0.23	0.1	-0.23	0.03	0.06
chrXVI	406137	406196	.	0.02	0.75	0.67	0.58	0.41	0.74	0.66	0.08	0.75	0.74	0.38	0.23	0.23	-0.32	0.18	-0.29
chrIV	345465	345524	.	-0.1	0.07	-0.1	0.09	-0.1	-0.01	-0.03	-0.24	-0.02	-0.26	-0.61	-0.37	-0.06	-0.43	0.08	-0.26
chrVII	47801	47860	.	-0.28	-0.07	-0.09	-0.08	-0.24	-0.36	-0.25	-0.24	-0.05	-0.28	-0.61	-0.84	-0.55	-0.3	-0.34	-0.07
chrXIV	190362	190418	.	-0.09	0.06	0.12	-0.33	-0.28	0.28	0.11	0.12	0.05	-0.07	-0.18	-0.37	-0.18	0.12	-0.07	0.28
chrXVI	566637	566696	.	0.36	-0.26	-0.33	0.2	0.06	-0.05	-0.17	0.12	-0.27	-0.11	0.56	0.55	0.14	-0.2	-0.15	-0.2
chrXVI	450537	450596	.	0.4	-0.25	-0.18	-0.29	-0.35	-0.35	-0.36	0.36	-0.18	-0.37	-0.52	-0.36	-0.74	-0.01	-0.31	-0.08
chrXVI	490736	490795	.	-0.15	0.07	0.16	0.31	0.23	-0.18	0.1	0.04	0.08	-0.02	-0.35	-0.37	-0.38	-0.26	-0.07	-0.03
chrII	523415	523464	.	-0.19	-0.26	-0.2	-0.02	-0.14	-0.34	-0.37	0	0.05	-0.06	-0.39	-0.53	-0.48	-0.19	-0.32	0.1
chrIV	353068	353114	.	-0.31	-0.23	-0.33	-0.33	-0.29	-0.23	-0.19	-0.17	-0.05	-0.15	-0.45	-0.7	-0.5	-0.06	-0.07	-0.01
chrXVI	401037	401096	.	-0.22	-0.03	0.25	0.34	0.24	0.04	0.18	-0.06	0.13	0.19	-0.3	-0.19	0.33	-0.17	0.6	0.12
chrXV	636986	637036	.	0.14	0.06	-0.07	-0.31	-0.25	-0.29	-0.2	-0.01	-0.12	-0.3	-0.5	-0.85	-0.92	-0.47	-0.81	-0.37
chrIII	237830	237874	.	-0.34	-0.73	-0.54	-0.79	-0.94	0.1	-0.15	-0.24	-0.15	-0.23	-0.27	-0.3	0.1	-0.17	0.12	-0.1
chrIII	291114	291173	.	0.15	0.08	-0.01	0.2	-0.1	-0.51	-0.43	0.04	-0.08	-0.24	-0.48	-0.64	-0.91	0.37	-0.88	-0.01
chrVI	235995	236054	.	0.07	0.03	0.07	0.2	0.12	-0.16	-0.19	0.01	0.02	-0.12	-0.33	-0.56	-0.6	-0.14	-0.53	0.23
chrIV	344873	344922	.	-0.39	-0.49	-0.51	-0.69	-0.82	0.01	-0.21	-0.4	-0.34	-0.34	-0.49	-0.56	-0.07	-0.52	-0.04	-0.36
chrVI	247396	247455	.	-0.31	-0.25	-0.23	-0.29	-0.1	-0.58	-0.38	-0.02	-0.06	-0.12	-0.6	-0.76	-0.54	-0.22	-0.59	0.09
chrXV	667585	667644	.	0.19	0.11	-0.12	0.04	-0.18	-0.21	-0.2	-0.17	-0.03	-0.12	-0.34	-0.58	-0.42	0.04	-0.11	-0.16
chrIII	270714	270773	.	1.35	-0.07	-0.47	-0.66	-0.46	-0.81	-0.58	2.01	-0.06	-0.38	-0.7	-0.68	-0.54	1.72	-0.35	0.93
chrXV	668791	668842	.	-0.28	-0.04	-0.09	-0.25	-0.04	-0.1	0.04	0.06	0.04	0.11	-0.13	-0.33	0.11	-0.01	-0.05	0.3
chrVIII	538894	538949	.	-0.3	-0.06	-0.17	-0.45	-0.2	-0.22	-0.24	-0.23	-0.08	-0.02	-0.33	-0.59	-0.47	-0.07	-0.14	0.17
chrXII	157715	157774	.	-0.21	0.01	-0.04	0.32	0.21	0.04	-0.05	-0.3	-0.25	0.33	1.02	0.76	0.37	-0.13	-0.08	-0.32
chrIV	482514	482573	.	-0.09	-0.27	-0.4	-0.16	0.08	-0.14	0.06	0.07	-0.18	-0.13	0.47	0.43	0.25	-0.49	-0.2	-0.26
chrVIII	532922	532972	.	0.11	-0.14	-0.08	-0.04	-0.04	-0.27	-0.18	0.06	-0.21	-0.3	-0.66	-0.48	-0.33	-0.01	-0.03	0.21
chrIV	430520	430568	.	-0.23	0.54	0.41	0.04	0.16	0.65	0.4	-0.22	0.22	0.22	0.92	0.8	0.26	-0.32	0.17	-0.21
chrIV	358568	358623	.	0.24	-0.06	0.05	0.12	-0.35	-0.19	-0.27	-0.02	0.03	-0.15	-0.3	-0.68	-0.83	-0.24	-0.78	-0.37
chrXI	536152	536208	.	-0.65	0.07	-0.01	-0.06	-0.09	-0.03	0.04	-0.26	0.03	-0.11	-0.46	-0.4	-0.27	-0.42	0.03	-0.07
chrVI	212605	212651	.	-0.1	-0.23	-0.15	-0.49	-0.37	0.44	0.23	-0.08	-0.1	-0.05	-0.05	0.29	0.65	0.04	0.41	0.11
chrIII	281714	281773	.	0.05	0.25	0.33	0.47	0.22	0.02	0.01	0.15	0.2	0.17	-0.27	-0.34	-0.28	0.1	-0.07	0.03
chrXII	358369	358413	.	-0.86	0.3	0.28	-0.15	0.1	0.5	0.45	-0.44	0.18	0.13	-0.03	0.18	0.47	-0.32	0.4	0.01
chrII	498714	498762	.	-0.13	-0.09	-0.05	-0.01	-0.02	0.07	0.12	-0.13	-0.04	-0.17	-0.42	0.15	0.35	-0.09	0.36	0.13
chrXVI	478137	478195	.	-0.33	-0.4	-0.49	-0.23	-0.16	-0.41	-0.3	-0.19	-0.15	-0.32	-0.61	-0.75	-0.79	-0.33	-0.7	0.2
chrVI	73595	73649	.	-0.36	-0.35	-0.3	-0.57	-0.48	-0.12	-0.07	-0.18	-0.14	-0.03	-0.25	-0.25	-0.23	-0.04	0.06	0.02
chrIX	345935	345987	.	-0.47	-0.29	-0.39	-0.38	0.04	0.13	0.04	-0.29	-0.38	0.08	1.19	0.84	0.36	-0.18	-0.11	-0.18
chrXV	615192	615243	.	-0.46	0.27	0.16	0.04	0.18	0.22	0.15	0.02	0.12	0.13	0.01	-0.22	-0.07	-0.08	-0.23	0.24
chrXIV	76630	76689	.	-0.6	-0.35	-0.38	-0.59	-0.47	-0.3	-0.13	-0.49	-0.4	-0.5	-0.8	-0.64	-0.09	-0.68	-0.01	-0.39
chrX	372679	372738	.	-0.52	-0.13	-0.12	-0.05	0.33	0.25	0.19	-0.36	-0.12	0.2	1.05	0.85	0.33	-0.22	0.05	0.01
chrIII	314615	314662	.	-0.08	-0.04	-0.05	-0.47	-0.24	0.18	0.02	0.02	-0.3	-0.02	-0.01	-0.18	0.04	0.48	0.12	0.16
chrX	373379	373438	.	-0.38	-0.26	-0.29	0.25	-0.02	-0.18	-0.14	-0.38	-0.27	0.01	0.7	0.47	0.02	-0.4	-0.18	-0.24
chrXI	531751	531806	.	-0.47	-0.02	-0.13	-0.2	0.02	0.01	0.09	-0.06	-0.13	-0.07	-0.41	-0.27	0.13	-0.04	0.34	-0.01
chrII	481407	481457	.	-0.53	0.29	0.32	0.03	0.29	0.44	0.34	-0.31	0.27	0.26	0.57	0.51	0.31	-0.19	0.13	0.06
chrIII	286828	286873	.	-0.49	-0.07	-0.31	-0.58	-0.26	-0.32	-0.3	-0.32	-0.2	-0.27	-0.47	-0.91	-0.85	-0.33	-0.85	-0.14
chrIV	379573	379623	.	-0.27	0.22	0.28	0.24	0.25	-0.11	0.12	0.1	0.32	0.23	-0.12	-0.27	-0.41	0.14	-0.16	0.3
chrVII	49611	49660	.	-0.16	0.2	0.26	-0.12	0.05	-0.02	0.13	-0.02	-0.08	-0.1	-0.26	-0.46	-0.34	0.02	0.02	0.08
chrIV	395468	395526	.	-0.59	0.03	0.05	0.26	0.2	0.04	0.06	-0.34	0.13	0.03	-0.32	-0.01	0.47	-0.32	0.27	0.04
chrIII	70404	70453	.	-0.47	-0.78	-0.55	-0.52	-0.76	-0.07	-0.2	-0.42	-0.33	0.05	1.32	0.72	0.09	-0.25	-0.17	-0.26
chrIII	306315	306371	.	-0.16	-0.2	-0.1	0.06	0.01	-0.21	-0.07	0	-0.19	-0.12	-0.43	-0.07	0.09	0.07	0.27	0.12
chrXII	356559	356614	.	-0.47	0.1	0.21	0.38	0.3	0.19	0.17	-0.37	0.15	0.1	-0.28	-0.08	0.39	-0.34	0.46	-0.04
chrXVI	465444	465491	.	0.17	0.27	0.27	-0.14	-0.07	0.62	0.32	0.16	0.31	0.24	0.16	-0.16	0.01	0.17	0.16	-0.01
chrXI	496250	496309	.	0.04	-0.09	-0.13	0.07	0	-0.28	-0.22	0	-0.07	-0.18	-0.66	-0.67	-0.58	-0.17	-0.21	0.14
chrIV	454213	454272	.	0.28	0.08	-0.1	-0.03	-0.01	0.27	0.07	-0.03	0.04	-0.07	0.08	0.43	0.28	-0.15	0.12	-0.2
chrXVI	678737	678796	.	0.19	-0.28	0.05	-0.23	-0.67	0.01	-0.27	-0.07	-0.08	-0.16	-0.12	-0.33	-0.43	-0.42	-0.2	-0.53
chrV	290929	290988	.	-0.09	-0.14	-0.03	0.23	0.08	-0.04	-0.02	-0.07	-0.16	-0.2	0.12	0.43	0.14	0.02	0.12	0.11
chrIII	293014	293069	.	-0.06	-0.01	-0.06	-0.13	-0.24	-0.34	-0.27	0	-0.06	-0.06	-0.46	-0.73	-0.67	0.98	-0.39	0.1
chrXII	167115	167174	.	0.38	0.32	0.34	0.61	0.39	0.15	0.23	0.42	0.19	0.07	-0.17	0.19	0.24	-0.1	0.33	0.34
chrXV	657386	657438	.	-0.09	-0.28	-0.27	-0.55	-0.22	-0.41	-0.09	0.13	-0.24	-0.09	-0.16	-0.03	0.12	0.31	0.16	0.07
chrI	28644	28703	.	0.08	0.19	0.05	0.14	-0.05	-0.11	-0.15	-0.34	-0.25	-0.39	-0.44	-0.26	-0.13	-0.66	-0.2	-0.46
chrIII	78002	78061	.	-0.15	-0.05	-0.12	-0.1	0.11	0.25	0.15	-0.15	-0.16	-0.07	1.03	0.51	-0.05	-0.29	-0.38	-0.44
chrVII	55515	55560	.	-0.4	-0.76	-0.36	-0.53	-0.85	-0.34	-0.19	-0.37	-0.12	-0.08	-0.28	-0.39	-0.1	-0.14	0.02	-0.34
chrIV	314665	314724	.	-0.26	-0.33	-0.28	-0.13	-0.29	-0.36	-0.17	-0.19	-0.18	-0.36	-0.49	-0.1	0.22	-0.34	0.1	-0.15
chrXVI	693838	693893	.	0.09	-0.18	0.11	-0.04	-0.17	0.58	0.27	0.06	0.12	0.21	0.5	0.39	0.22	0.25	0.37	0
chrXII	378255	378309	.	-0.32	-0.2	-0.2	0.05	0.16	0.09	-0.01	-0.31	-0.4	-0.16	0.52	0.73	0.22	-0.22	-0.08	-0.01
chrIV	330070	330123	.	0.02	-0.01	0.11	0.04	0.07	0.11	0.09	0.09	0.08	0.66	1.23	0.83	0.26	0.51	-0.07	-0.1
chrVI	263896	263955	.	0.45	0.25	0.06	0.38	0.08	-0.14	-0.35	0.04	-0.02	-0.19	-0.62	-0.67	-0.77	-0.22	-0.51	-0.45
chrI	36745	36804	.	-0.51	-0.06	-0.07	-0.12	-0.05	-0.1	0.08	-0.21	0.04	-0.12	-0.36	-0.22	0.13	-0.53	-0.03	-0.04
chrX	373479	373538	.	-0.32	-0.35	-0.3	0.16	0.12	-0.2	-0.2	-0.43	-0.34	-0.03	0.59	0.43	0.16	-0.37	-0.19	-0.22
chrXIV	83830	83887	.	-0.86	-0.04	-0.07	-0.14	0.17	0.09	0.02	-0.36	0.03	0.04	0.02	0.31	0.26	-0.64	-0.04	-0.09
chrX	389379	389438	.	-0.14	-0.1	-0.09	0.13	-0.04	0.07	0.14	-0.12	-0.02	-0.1	-0.46	-0.14	0.16	-0.17	0.44	0.14
chrXVI	434839	434895	.	-0.06	-0.01	-0.06	0.03	-0.1	-0.2	-0.01	-0.04	-0.12	-0.33	-0.72	-0.41	0.09	-0.29	0.25	-0.03
chrVII	5302	5358	.	1.02	0	0.9	0	1.5	-0.05	0.22	0.62	0.13	0.25	0.79	0	0.13	0.61	-0.2	0.61
chrV	281137	281181	.	0.36	-0.26	-0.13	-0.21	-0.53	0.17	0.01	-0.06	-0.01	-0.16	0.16	0.17	-0.02	-0.63	-0.16	-0.76
chrIV	1235081	1235140	.	0.47	0.63	0.55	0.68	0.44	0.09	0.13	0.29	0.64	0.51	0.03	-0.01	-0.02	-0.05	0.19	0.06
chrIII	232216	232262	.	-0.55	-0.14	-0.33	-0.08	-0.05	-0.08	-0.07	-0.47	-0.28	-0.41	-0.29	0.41	0.31	-0.45	0.03	-0.17
chrIX	345831	345881	.	-0.35	-0.1	-0.22	-0.27	0.13	0.21	0.13	-0.22	-0.36	0.1	1.45	0.86	0.29	-0.12	-0.09	-0.09
chrI	17643	17688	.	-0.02	-0.1	-0.04	0.12	-0.05	-0.27	-0.17	-0.05	0.08	-0.08	-0.44	-0.54	-0.12	0.45	-0.01	0.2
chrXVI	682737	682796	.	0.21	0.02	0.02	0.2	-0.04	0.11	0.07	0.14	0.34	0.1	0.3	0.32	0.4	0.85	0.34	0.04
chrXIV	205160	205218	.	0.13	-0.29	-0.23	-0.06	-0.15	-0.08	-0.08	0.19	-0.03	-0.07	-0.45	-0.66	-0.43	-0.38	-0.25	0.06
chrI	35349	35393	.	-0.08	-0.91	-0.61	-0.82	-0.92	-0.43	-0.29	0.01	-0.42	-0.37	-0.15	-0.26	-0.1	-0.01	-0.04	-0.15
chrXVI	443237	443296	.	0.36	-0.06	-0.15	0.09	-0.09	-0.5	-0.31	0.14	-0.11	-0.32	-0.68	-0.68	-0.54	-0.21	-0.07	0.04
chrIII	29501	29560	.	0.19	0.19	-0.02	0.18	0.12	-0.07	0.09	-0.01	-0.24	-0.31	-0.07	0.2	0.14	0.07	-0.17	-0.24
chrIX	348229	348283	.	-0.4	-0.08	-0.05	-0.18	0.42	0.24	0.13	-0.05	-0.2	-0.36	0.59	0.84	0.38	-0.31	-0.08	-0.03
chrXI	496150	496209	.	0.07	0	0	-0.06	0.11	-0.14	-0.17	0.17	-0.05	-0.14	-0.58	-0.56	-0.6	-0.16	-0.15	0.24
chrV	283243	283287	.	-0.26	0.22	0.22	0.47	0.4	0.45	0.38	-0.09	0.29	0.19	0.46	0.57	0.32	-0.13	0.12	0.04
chrIV	1259781	1259840	.	0.22	0.13	0.01	0.15	0.03	-0.39	-0.27	-0.07	-0.1	-0.21	-0.65	-0.87	-0.83	-0.27	-0.56	-0.04
chrIII	69302	69356	.	-0.2	-0.33	-0.17	-0.45	-0.26	0.47	0.05	-0.21	-0.18	-0.02	1.14	0.81	0.19	0.02	-0.07	0.04
chrIII	137184	137234	.	0.46	-0.01	-0.25	-0.32	-0.08	0.12	-0.07	0.18	-0.36	-0.36	0.39	0.41	0.12	-0.61	-0.25	-0.82
chrXV	666485	666544	.	-0.32	-0.09	-0.09	-0.12	-0.15	-0.33	-0.13	-0.22	-0.23	-0.11	-0.54	-0.49	-0.33	-0.43	0.16	0.07
chrIII	299218	299271	.	0.49	0.39	0.14	-0.21	0.03	-0.04	-0.07	0.19	0.13	-0.39	-0.52	-0.68	-0.62	-0.45	-0.48	-0.31
[truncated: 13,039 more rows]
