# Supplementary material for: The Eukaryotic Mismatch Recognition Complexes Track with the Replisome during DNA Synthesis
Source: PLoS Genet. 2015 Dec 18;11(12):e1005719. doi: 10.1371/journal.pgen.1005719 (PMC4684283; doi:10.1371/journal.pgen.1005719)
Supplement: S1 Data — The data corresponding to each figure are in this compressed file. (ZIP) [file pgen.1005719.s009.zip › Files for Haye and Gammie 2015/Fig_3_4_5_Average.sgr/Mcm4_ave.sgr]

chrVI	199295	39.689198
chrVI	269696	36.154739
chrVI	199395	36.091271
chrIII	74501	34.759657
chrIII	11301	34.532097
chrVI	199495	31.409443
chrIII	11201	30.480936
chrIII	15101	28.271678
chrVI	256396	28.162512
chrIII	39501	27.713306
chrIII	224815	27.556740
chrXV	600885	27.540928
chrX	374979	27.520430
chrXVI	418137	26.961022
chrXIV	196059	26.604733
chrIV	316865	25.899037
chrIX	342029	25.845934
chrIII	273014	24.979872
chrX	374879	24.886575
chrI	42046	24.782519
chrXII	156615	24.621160
chrVI	199204	24.512349
chrIII	11401	24.417547
chrIII	14801	24.050525
chrXII	243678	23.888806
chrXVI	418237	23.667852
chrXV	656685	23.411742
chrIII	224915	23.092777
chrV	549565	22.674017
chrIV	435213	22.457115
chrIII	15201	22.268370
chrXVI	511736	22.027278
chrIII	42001	22.006779
chrX	375079	21.983199
chrVI	269396	21.914242
chrIII	203	21.815773
chrXII	243778	21.762661
chrIII	303	21.700470
chrII	486706	21.644788
chrIII	3	21.585073
chrXII	139815	21.481685
chrXIV	196359	21.476160
chrIII	15301	21.421320
chrIII	106	21.291385
chrVI	216395	20.997402
chrV	287529	20.919323
chrIII	14901	20.746263
chrXI	530651	20.523585
chrXII	139715	20.437941
chrIV	462613	20.379959
chrXVI	695437	20.337846
chrXVI	695637	20.314491
chrI	41946	20.263741
chrXII	156815	20.250525
chrVI	256797	20.153483
chrVII	80603	19.758714
chrXIV	196259	19.571461
chrVI	68693	19.295363
chrVI	269597	19.224133
chrIX	342229	19.181752
chrVII	17801	19.164012
chrXV	600985	19.142681
chrVI	269796	18.845378
chrI	30845	18.815156
chrV	549665	18.799987
chrXVI	695537	18.657273
chrV	287429	18.496277
chrIII	39401	18.343749
chrIV	316965	18.322949
chrII	486906	18.277581
chrVII	691	17.899323
chrXII	243578	17.614915
chrVII	64402	17.610492
chrXV	656797	17.569660
chrVI	269896	17.549244
chrVII	64302	17.509831
chrXVI	418041	17.427496
chrVI	199695	17.291210
chrVI	199095	17.267068
chrVI	269296	17.240932
chrIX	339229	17.238296
chrIII	14501	17.033736
chrV	549465	16.991251
chrV	287829	16.971204
chrXI	530551	16.955262
chrVI	199595	16.907430
chrVI	216495	16.821698
chrV	287629	16.792792
chrIII	273114	16.746023
chrII	487006	16.729294
chrI	30945	16.640940
chrXV	656885	16.554333
chrIII	15001	16.539095
chrXIV	89630	16.476514
chrI	31045	16.393072
chrVI	256696	16.305658
chrII	517206	16.294022
chrXII	156715	16.282566
chrVI	216195	16.260552
chrIX	341929	16.064532
chrIV	408068	15.964775
chrIII	15501	15.936319
chrII	517306	15.897390
chrVII	601	15.856225
chrVI	269496	15.851505
chrVI	216295	15.842707
chrIII	15401	15.814880
chrXIV	89730	15.791344
chrII	812545	15.736606
chrIV	435113	15.518302
chrV	569565	15.457106
chrXII	231278	15.450386
chrIII	14601	15.422029
chrXV	681385	15.397446
chrVII	116	15.254946
chrIII	242415	15.221934
chrII	486810	15.127630
chrXII	156915	15.078772
chrXII	139615	14.814854
chrVI	199795	14.724952
chrXV	681285	14.708084
chrIII	272914	14.659136
chrIV	435013	14.599998
chrIV	329665	14.573642
chrVII	64002	14.568201
chrIV	462713	14.552461
chrIII	225123	14.550348
chrIV	316765	14.523072
chrVII	17601	14.514527
chrXVI	404737	14.458736
chrIII	315914	14.381608
chrXIV	196159	14.289332
chrX	374579	14.239992
chrVI	256502	14.114983
chrIV	1240881	14.063424
chrX	374781	14.018321
chrXV	600785	14.001122
chrV	569665	13.981393
chrVII	17901	13.852211
chrIII	901	13.828968
chrIII	224716	13.788713
chrII	6611	13.772457
chrVI	198895	13.771426
chrVII	64502	13.702919
chrXVI	511836	13.686726
chrIII	294714	13.684968
chrIII	1001	13.604207
chrXI	530757	13.581019
chrI	41846	13.577377
chrIII	15601	13.571263
chrIII	315714	13.554445
chrXVI	418337	13.514200
chrIV	1240781	13.502052
chrXIV	195973	13.491620
chrIX	357133	13.429861
chrIII	15701	13.315923
chrXII	139915	13.232454
chrIV	435313	13.132552
chrII	812600	13.109281
chrV	569465	12.987015
chrIII	294914	12.981094
chrXII	373255	12.975789
chrVI	269196	12.935891
chrVI	256896	12.935629
chrIII	804	12.864558
chrXIV	89531	12.751026
chrIII	74601	12.695625
chrXII	369459	12.687981
chrIII	39701	12.567086
chrXVI	456737	12.553228
chrVI	256605	12.536832
chrV	287729	12.243598
chrIII	74401	12.176855
chrXVI	695348	12.163138
chrIII	315816	12.133548
chrVII	64202	12.040351
chrI	31145	12.038597
chrIX	341829	12.033497
chrIII	225015	12.000217
chrIII	14401	11.908862
chrVI	269997	11.900129
chrII	6229	11.895702
chrIX	342129	11.641023
chrIII	39601	11.448099
chrXI	915	11.424100
chrIX	439334	11.283966
chrII	517111	11.279717
chrIV	407968	11.232052
chrIV	1240981	11.203546
chrIV	329465	11.134956
chrV	549368	11.088716
chrXII	243478	11.082254
chrVII	16	11.066975
chrVI	216605	11.036405
chrXV	601185	11.025352
chrIII	149484	11.016302
chrXIV	89330	11.009319
chrVI	68593	11.000170
chrXII	243378	10.906797
chrIII	15801	10.878910
chrXII	373155	10.872685
chrX	375180	10.862374
chrIV	408168	10.827756
chrXVI	553337	10.805282
chrVI	270096	10.706798
chrXII	373055	10.616795
chrIII	39301	10.602039
chrXI	666251	10.597562
chrIII	273214	10.521959
chrXV	656985	10.520681
chrXV	681186	10.460034
chrVII	64111	10.448983
chrXIV	89830	10.394977
chrVII	901	10.337450
chrVII	801	10.320535
chrIV	407868	10.305135
chrIII	14301	10.304157
chrIII	74701	10.293404
chrX	374680	10.284051
chrXVI	417938	10.221644
chrXIV	89430	10.218089
chrII	486507	10.190518
chrII	486606	10.125534
chrVI	257198	10.109970
chrI	30745	10.062608
chrVI	257001	10.015270
chrIII	127784	9.977457
chrXV	601085	9.970431
chrIII	601	9.960301
chrIV	1241081	9.882829
chrIX	357229	9.878796
chrIII	516	9.877943
chrVI	256298	9.865706
chrI	16743	9.861883
chrIV	462813	9.792122
chrVI	198998	9.780450
chrXVI	456937	9.736902
chrIX	341529	9.734317
chrIX	341629	9.684238
chrIX	357329	9.658339
chrXV	657099	9.615030
chrXVI	563837	9.614215
chrIII	74001	9.609034
chrI	30645	9.567022
chrXII	156515	9.460234
chrXVI	563738	9.450442
chrV	549865	9.397553
chrV	570176	9.391679
chrXVI	695241	9.275605
chrXII	231478	9.217400
chrVI	83993	9.125538
chrVI	84093	9.065436
chrVI	199895	9.034020
chrIV	462513	9.030802
chrIV	316665	9.021888
chrXII	231178	9.000484
chrXV	656490	8.968575
chrXVI	511636	8.905817
chrIII	14704	8.839753
chrIII	133289	8.820630
chrXII	373357	8.764393
chrXV	657185	8.755924
chrXII	231378	8.737009
chrXVI	563937	8.699738
chrVI	84193	8.680792
chrVII	18001	8.665178
chrVII	301	8.629951
chrIX	341729	8.600135
chrIII	39201	8.580176
chrIII	292414	8.559482
chrVI	216695	8.508653
chrX	375282	8.500229
chrXVI	511936	8.476852
chrIV	434213	8.436003
chrXVI	456837	8.386377
chrXI	517051	8.319163
chrIII	133184	8.315865
chrI	17143	8.280248
chrV	569365	8.269831
chrXII	243879	8.234666
chrIII	272614	8.225034
chrXII	140021	8.188558
chrXVI	427837	8.149877
chrIII	74201	8.102835
chrV	549769	8.069297
chrXI	530451	8.065116
chrVI	257100	8.016519
chrXII	222478	8.013524
chrVI	257302	7.972837
chrXVI	695142	7.876598
chrXII	222378	7.873832
chrXII	222578	7.860251
chrVII	201	7.850539
chrXV	681492	7.831393
chrXV	656400	7.703307
chrXII	232178	7.685946
chrIII	294614	7.670970
chrXI	520751	7.660869
chrVII	77903	7.575008
chrI	16843	7.565696
chrIII	272214	7.464775
chrXVI	684337	7.391921
chrIII	272314	7.385086
chrXII	231578	7.383347
chrIII	114784	7.349237
chrXVI	427737	7.348123
chrXII	140115	7.330577
chrXI	530852	7.320329
chrI	16943	7.310761
chrV	549267	7.310584
chrXII	140219	7.298430
chrXII	232078	7.285781
chrI	17043	7.244359
chrXII	139329	7.215907
chrIII	401	7.170938
chrV	287329	7.152399
chrXI	517151	7.132739
chrIII	30101	7.118357
chrV	287929	7.107932
chrV	288029	7.099937
chrII	486306	7.093291
chrIII	268020	7.083952
chrII	486411	7.079619
chrIII	74310	7.075563
chrXVI	553437	7.071417
chrXI	517263	7.038116
chrIII	315514	6.986540
chrVI	68793	6.975378
chrIV	317074	6.949074
chrIII	267714	6.930359
chrXVI	695737	6.909110
chrXI	530952	6.872913
chrII	486206	6.813388
chrXII	157117	6.812393
chrVI	180891	6.798129
chrV	566865	6.783060
chrVII	63902	6.756663
chrVI	269105	6.750156
chrV	570065	6.734638
chrIV	408268	6.733335
chrIII	132288	6.714044
chrXV	681585	6.702999
chrXII	372955	6.695594
chrV	569269	6.679482
chrIII	272416	6.676812
chrXVI	511536	6.658101
chrXII	156415	6.634207
chrXVI	553237	6.617614
chrXI	531053	6.601928
chrIII	272814	6.599727
chrI	30545	6.598877
chrXI	517351	6.598205
chrXII	369655	6.596529
chrXII	139415	6.588107
chrIV	316573	6.574240
chrIII	30208	6.564813
chrIV	1241190	6.563280
chrIV	434813	6.558223
chrIII	295314	6.552284
chrIV	435413	6.538867
chrIII	133386	6.531911
chrXII	374655	6.527053
chrV	569969	6.520463
chrIII	132084	6.477623
chrXI	516951	6.450931
chrV	278129	6.424700
chrXIV	196463	6.421868
chrIII	132588	6.421406
chrVI	84293	6.410392
chrIII	131884	6.408837
chrIII	268414	6.391842
chrV	570278	6.377557
chrXII	369355	6.362816
chrIII	273314	6.349057
chrVI	268596	6.342617
chrIV	476514	6.331906
chrIV	476713	6.305423
chrXV	601385	6.305404
chrI	42146	6.279439
chrIV	1240681	6.268842
chrIII	11501	6.261900
chrIV	434913	6.249006
chrXVI	684137	6.243127
chrIII	39801	6.241355
chrIII	11001	6.210663
chrXVI	572352	6.206674
chrIII	272714	6.202989
chrIV	435513	6.186706
chrXV	656085	6.142658
chrIV	1241289	6.112518
chrXI	520851	6.092666
chrII	517406	6.092218
chrIII	292314	6.075916
chrXIV	89930	6.057190
chrXV	617285	6.036994
chrIII	267914	5.981271
chrXII	243978	5.980332
chrXIV	195874	5.968454
chrV	288333	5.943647
chrXV	663885	5.931879
chrIII	4101	5.930244
chrXVI	462237	5.895055
chrXVI	511436	5.891979
chrXII	373555	5.862145
chrV	549969	5.857105
chrXII	231078	5.842249
chrIII	268323	5.827265
chrXII	374455	5.817372
chrIII	90802	5.809177
chrIII	142784	5.804826
chrXV	601294	5.795067
chrIV	435613	5.784643
chrVI	198797	5.773391
chrXVI	512036	5.770643
chrIX	357029	5.761772
chrVI	256204	5.752692
chrIII	132484	5.752159
chrXV	617385	5.724863
chrXVI	417839	5.710022
chrV	287229	5.698472
chrXV	617485	5.672402
chrXVI	702036	5.665134
chrIII	114684	5.622329
chrVII	17301	5.617209
chrVI	216798	5.614623
chrIX	342329	5.598500
chrIII	131984	5.567450
chrIII	269520	5.504333
chrIV	1237381	5.485494
chrIV	410875	5.482164
chrXII	373455	5.475269
chrIII	269918	5.457900
chrIII	16012	5.447235
chrXII	374555	5.425083
chrIII	4201	5.415213
chrXII	232278	5.408318
chrXI	520651	5.395928
chrIII	268717	5.384813
chrIII	168545	5.377072
chrXVI	564039	5.373306
chrIII	1201	5.365033
chrIV	462913	5.350486
chrXVI	563137	5.322066
chrXII	233083	5.306426
chrXV	675288	5.295511
chrXVI	560137	5.293642
chrIII	270824	5.291369
chrIV	329765	5.272731
chrVI	210695	5.260084
chrXIV	104835	5.257664
chrIII	268114	5.226290
chrXIV	195766	5.198373
chrIII	74804	5.192666
chrII	266403	5.181527
chrIII	295614	5.180724
chrXII	157015	5.172395
chrI	42246	5.166400
chrIII	271014	5.153184
chrXI	531151	5.133200
chrXVI	428037	5.130300
chrX	375379	5.127947
chrXVI	405337	5.087372
chrII	517506	5.084973
chrXVI	563643	5.083278
chrIII	30301	5.071984
chrIV	449613	5.067118
chrIV	329865	5.057580
chrIII	14201	5.025239
chrXII	232489	5.018904
chrIII	295414	5.012553
chrIII	133684	4.996041
chrXV	657285	4.993768
chrIII	272517	4.987932
chrXIV	89238	4.974607
chrII	479106	4.949567
chrXVI	427937	4.943798
chrVI	68496	4.938271
chrV	549165	4.930949
chrXII	386655	4.930463
chrIII	73506	4.927587
chrXVI	6436	4.924338
chrXIV	89130	4.909937
chrIII	269725	4.903455
chrXVI	418441	4.902061
chrVI	75993	4.897337
chrIII	269616	4.876924
chrIII	132397	4.863815
chrIII	271715	4.857644
chrXVI	453644	4.837412
chrIII	132984	4.834668
chrIII	268916	4.827090
chrIII	73611	4.827038
chrV	278229	4.823452
chrIII	304314	4.822097
chrXI	518051	4.814422
chrXVI	528937	4.811839
chrV	277429	4.810304
chrIII	270914	4.804229
chrIII	132798	4.803657
chrIV	329369	4.794999
chrIV	316471	4.786220
chrII	486106	4.776448
chrVI	83893	4.776052
chrIV	1238281	4.774480
chrIII	269814	4.766417
chrIII	11101	4.761662
chrX	358179	4.733427
chrIII	38901	4.706099
chrVI	216995	4.704837
chrXV	656292	4.698329
chrIII	132892	4.698313
chrXV	656185	4.694189
chrIII	30401	4.690025
chrIII	133084	4.689214
chrXIV	196574	4.684436
chrIII	268216	4.679652
chrIX	357432	4.674655
chrIII	73401	4.666074
chrXVI	553137	4.664101
chrIII	271622	4.660361
chrII	517008	4.659671
chrVI	76093	4.652298
chrXVI	435837	4.647254
chrVI	75893	4.638795
chrI	17243	4.631953
chrV	276129	4.622544
chrV	289231	4.622169
chrIII	132684	4.618292
chrXII	232587	4.618120
chrV	550066	4.608959
chrIII	114584	4.608611
chrIII	270025	4.607816
chrIV	449813	4.603090
chrV	569175	4.601995
chrXI	530351	4.594864
chrIII	14101	4.581696
chrV	545165	4.574420
chrIII	4601	4.566940
chrXII	233480	4.566241
chrXVI	689438	4.556208
chrIII	270118	4.542373
chrIV	434313	4.542227
chrIII	271126	4.541132
chrIII	271418	4.538859
chrXII	232379	4.500253
chrII	485906	4.497184
chrIII	16201	4.495777
chrVI	268496	4.489749
chrXII	156315	4.487648
chrIII	294814	4.472319
chrXVI	689637	4.457103
chrIII	133492	4.453252
chrVII	7604	4.451231
chrIII	269414	4.446875
chrIII	270415	4.442312
chrVI	257396	4.428778
chrVII	18101	4.428015
chrXII	374855	4.427033
chrVI	268696	4.425710
chrIX	356829	4.423558
chrXVI	684239	4.411916
chrIII	268616	4.402302
chrIII	268791	4.393629
chrIII	74916	4.384319
chrIII	74102	4.380210
chrIII	114886	4.379823
chrIV	1237581	4.379641
chrIV	336165	4.350610
chrVII	24901	4.343994
chrIII	315414	4.329053
chrXI	516851	4.326993
chrXV	681092	4.284503
chrIV	317165	4.281771
chrVII	64602	4.277175
chrVI	268796	4.264615
chrIII	271824	4.264130
chrIV	1238181	4.262366
chrII	478713	4.252498
chrXII	139515	4.241243
chrXI	513365	4.204043
chrIII	271514	4.190526
chrXIV	89030	4.184811
chrVI	76408	4.177944
chrIII	268689	4.169471
chrX	374390	4.162026
chrI	17343	4.142127
chrIV	408368	4.126012
chrI	31245	4.121540
chrVI	191598	4.114336
chrI	30447	4.110963
chrIII	304014	4.104520
chrI	42348	4.100657
chrIII	270614	4.095415
chrV	546465	4.082716
chrII	478517	4.073241
chrIII	73904	4.073182
chrVI	76301	4.069784
chrII	478515	4.069691
chrXVI	511236	4.065937
chrIII	269214	4.053270
chrI	30245	4.048327
chrV	570465	4.043906
chrIII	272016	4.041041
chrIII	269314	4.035148
chrXII	232890	4.025469
chrVI	83293	4.018335
chrIII	39112	4.015198
chrXII	140319	4.009033
chrIII	2401	4.001763
chrXIV	195259	4.001520
chrIII	13501	3.997872
chrVI	216904	3.990665
chrIII	29001	3.969179
chrIII	224615	3.967822
chrIII	4801	3.952937
chrIII	92402	3.941838
chrII	487106	3.940647
chrXII	232985	3.937516
chrIV	476413	3.937416
chrVI	216095	3.936706
chrXII	374255	3.921731
chrIII	130284	3.916568
chrIII	304214	3.913197
chrIII	73305	3.905170
chrII	479006	3.903485
chrXII	230980	3.902599
chrVII	544569	3.895068
chrVI	83804	3.893918
chrX	374182	3.886768
chrIII	14001	3.882584
chrV	549065	3.873844
chrXVI	701642	3.869599
chrXV	226639	3.868595
chrIII	271219	3.864942
chrIII	267826	3.853449
chrIII	133589	3.851665
chrXII	233187	3.843835
chrXI	517851	3.843521
chrVI	268996	3.842025
chrIII	11610	3.840743
chrIII	1301	3.836044
chrV	568965	3.836034
chrVI	68893	3.821257
chrXII	385955	3.811246
chrI	41745	3.810983
chrXVI	701840	3.809637
chrXVI	695040	3.805339
chrIII	268818	3.791701
chrIII	270516	3.789701
chrIX	356929	3.787974
chrVI	83093	3.784270
chrVII	17502	3.779417
chrXII	233584	3.773783
chrVII	7901	3.760939
chrXVI	769375	3.760628
chrXVI	418537	3.754934
chrVII	7802	3.753036
chrXVI	456637	3.750123
chrXVI	701840	3.732246
chrVI	83394	3.728005
chrIV	317368	3.723308
chrXVI	563437	3.719127
chrVI	82893	3.718402
chrIII	75001	3.717249
chrXVI	701936	3.715001
chrIII	271914	3.711405
chrIII	28401	3.672985
chrXII	168015	3.672056
chrIII	270222	3.664407
chrXII	244078	3.661841
chrXII	157215	3.633659
chrIV	648810	3.631145
chrXI	530251	3.624461
chrXV	617185	3.609426
chrVI	82995	3.604413
chrXIII	186534	3.604172
chrVI	83693	3.600410
chrXVI	701337	3.597859
chrXII	369267	3.584464
chrVII	73903	3.583790
chrIII	29801	3.580243
chrIII	30001	3.563149
chrIV	437827	3.560950
chrIV	1240084	3.552059
chrXII	386056	3.551805
chrIII	29901	3.550379
chrXI	531351	3.547040
chrXVI	701230	3.537936
chrIII	1604	3.531367
chrIII	120586	3.526979
chrXI	520351	3.518472
chrIII	121184	3.515350
chrIII	292914	3.506903
chrV	288529	3.500988
chrXII	244178	3.500554
chrXII	222283	3.496079
chrXVI	684537	3.496020
chrXIII	504945	3.495958
chrIII	306614	3.494425
chrXVI	684047	3.494179
chrV	446526	3.489723
chrVII	8001	3.488391
chrIV	443914	3.485571
chrIII	268519	3.482727
chrXVI	701133	3.481057
chrIII	138293	3.478495
chrXVI	418642	3.477707
chrVII	18301	3.469753
chrX	378279	3.468233
chrIII	270714	3.462272
chrIII	11701	3.460176
chrII	478615	3.458385
chrX	375479	3.456233
chrXVI	511351	3.448505
chrXII	233378	3.444754
chrXVI	553043	3.442390
chrIII	39901	3.441931
chrII	478816	3.441479
chrIII	39001	3.440851
chrI	31345	3.439108
chrI	16644	3.438530
chrIII	120784	3.435063
chrXII	232778	3.434731
chrIII	306714	3.432412
chrXIV	105430	3.424300
chrXVI	417737	3.417841
chrII	478615	3.415226
chrXVI	563537	3.407208
chrII	487209	3.388639
chrIII	271314	3.380188
chrII	222903	3.375582
chrIV	1236882	3.374838
chrXVI	683937	3.374262
chrIV	462327	3.372161
chrIII	29101	3.367412
chrIII	73703	3.358965
chrIII	138187	3.354815
chrXIII	290813	3.353799
chrV	288229	3.352424
chrXVI	58221	3.352173
chrXII	156215	3.351998
chrXIV	101936	3.350486
chrIII	133884	3.345351
chrVI	217095	3.341689
chrXV	274738	3.330804
chrIV	410368	3.329149
chrIV	1236981	3.322108
chrII	478415	3.320549
chrIII	225320	3.312448
chrIV	369267	3.311893
chrIII	224321	3.310052
chrXVI	499336	3.304071
chrX	474503	3.299969
chrIV	434713	3.299761
chrXVI	701251	3.299604
chrII	478113	3.293370
chrIV	463013	3.292578
chrV	288129	3.283649
chrIV	1237281	3.283310
chrII	221171	3.281622
chrIII	133784	3.277875
chrXIV	104730	3.273431
chrIV	476815	3.269919
chrIX	336332	3.266170
chrIV	309665	3.265549
chrIII	272121	3.260449
chrIII	4501	3.257672
chrV	287132	3.254333
chrXVI	405538	3.248578
chrVI	268396	3.247107
chrIV	355665	3.246768
chrIII	12321	3.246013
chrII	223807	3.238599
chrXII	369870	3.233885
chrVII	821685	3.223652
chrIII	315327	3.222559
chrX	355426	3.214243
chrIII	270316	3.212890
chrIV	1237981	3.208469
chrV	443417	3.202860
chrVI	200095	3.199461
chrXIV	104930	3.195593
chrIII	4301	3.193614
chrV	559180	3.191845
chrXVI	511142	3.185248
chrIV	1237781	3.184453
chrI	163237	3.182448
chrIII	3009	3.181092
chrVII	25601	3.172441
chrIII	130586	3.169878
chrIII	73204	3.163479
chrVII	25501	3.163006
chrI	26549	3.161820
chrIV	437613	3.161677
chrXVI	58220	3.161517
chrX	390979	3.151961
chrIII	120984	3.149680
chrXII	386155	3.146521
chrXII	374970	3.146158
chrIV	1240593	3.143868
chrXVI	435940	3.136996
chrIII	120684	3.135964
chrXVI	405440	3.135921
chrVII	63702	3.135882
chrIII	2601	3.127216
chrIV	1239981	3.124594
chrVII	17401	3.123979
chrXVI	701149	3.123817
chrXIV	108831	3.118313
chrIX	370329	3.116998
chrIII	13001	3.115445
chrIII	3701	3.115171
chrXIV	112734	3.110097
chrVI	82793	3.108945
chrIII	169290	3.108598
chrV	446092	3.104563
chrIII	273414	3.099103
chrX	374279	3.096184
chrVI	220905	3.091412
chrIV	449913	3.081464
chrI	30345	3.079898
chrIII	73104	3.078257
chrXI	519451	3.077424
chrX	475008	3.076815
chrVI	256096	3.076026
chrVI	215496	3.075650
chrVI	268900	3.073587
chrXIV	99311	3.072670
chrXII	219078	3.069088
chrIII	139184	3.066308
chrXVI	435737	3.058162
chrXII	219481	3.054922
chrII	222978	3.049567
chrII	221189	3.048861
chrVII	1001	3.042223
chrXVI	563337	3.038001
chrXII	250978	3.037421
chrXII	168315	3.031367
chrIV	437713	3.030849
chrXIV	113130	3.026126
chrIII	130984	3.021642
chrIII	227925	3.016914
chrVII	7701	3.016193
chrVI	75797	3.013919
chrIII	73802	3.009438
chrIII	3205	3.001184
chrXII	217906	2.996912
chrVI	257498	2.994549
chrXV	854187	2.993321
chrV	566765	2.990828
chrVIII	547202	2.984620
chrIV	329266	2.983376
chrIV	1237183	2.979600
chrXII	369555	2.978155
chrVI	161917	2.977776
chrX	472743	2.977225
chrX	355579	2.974965
chrVII	63802	2.968014
chrIV	359665	2.962070
chrIII	2701	2.958385
chrV	569066	2.955723
chrXVI	563042	2.954234
chrII	478106	2.951964
chrXVI	512136	2.950800
chrVI	210597	2.948026
chrVI	199995	2.947693
chrVII	538902	2.946219
chrI	183142	2.945015
chrVI	69093	2.942666
chrXII	222080	2.940378
chrIII	16401	2.934068
chrVII	7501	2.932984
chrI	42456	2.929591
chrIII	306814	2.922948
chrXI	517962	2.922641
chrIV	648396	2.922458
chrXI	520051	2.920515
chrIII	49316	2.916633
chrXV	663685	2.912203
chrXIV	100730	2.909039
chrII	499216	2.906362
chrII	223173	2.905911
chrXVI	427537	2.903091
chrVI	204995	2.901569
chrXVI	563243	2.899647
chrI	163548	2.888033
chrXVI	701730	2.883325
chrVII	538000	2.879483
chrI	162536	2.869937
chrIV	645510	2.869614
chrVIII	543708	2.868551
chrXII	231978	2.865909
chrIII	3904	2.865266
chrV	550165	2.862469
chrV	278339	2.855976
chrIV	323071	2.853400
chrIII	4407	2.849741
chrXIV	112930	2.849237
chrXIV	195659	2.847450
chrXVI	551237	2.847399
chrV	550265	2.843800
chrXV	680985	2.831094
chrVI	83494	2.830313
chrV	446992	2.829747
chrIII	82502	2.829687
chrVI	191395	2.829441
chrIX	356637	2.827191
chrXV	657386	2.824134
chrXIV	112839	2.821063
chrVII	538730	2.817671
chrVI	83193	2.815209
chrVI	87994	2.813979
chrIII	267615	2.812728
chrXVI	702145	2.812243
chrIV	309565	2.804593
chrVIII	547500	2.803942
chrVII	25401	2.803589
chrVI	215395	2.802903
chrXVI	405237	2.802676
chrIII	4001	2.802619
chrIII	72608	2.801337
chrII	516907	2.796546
chrXVI	58625	2.790692
chrIII	2501	2.789804
chrXVI	689542	2.787174
chrI	163237	2.782481
chrIV	1237689	2.776988
chrIV	437113	2.771611
chrVIII	237890	2.771435
chrV	278030	2.771194
chrXII	168115	2.771156
chrIII	138389	2.770195
chrIII	138490	2.765445
chrV	277829	2.764541
chrXVI	456541	2.763066
chrVI	220795	2.761808
chrXI	519854	2.760876
chrV	284438	2.760596
chrX	479617	2.760441
chrIII	292814	2.758225
chrVI	215896	2.755665
chrXII	369770	2.754558
chrIII	292014	2.752023
chrXV	655889	2.746931
chrIII	16101	2.742786
chrI	42546	2.742615
chrII	517608	2.741269
chrXIV	108943	2.735362
chrIV	649739	2.734853
chrIII	306315	2.732905
chrIV	1239881	2.732726
chrIV	465324	2.732563
chrXVI	553537	2.732272
chrIV	435813	2.730068
chrI	41646	2.727871
chrV	135673	2.723027
chrIV	443818	2.721745
chrXII	215321	2.718746
chrIII	225215	2.709389
chrVI	83593	2.704879
chrIII	132184	2.703590
chrXII	372864	2.701524
chrI	30145	2.700994
chrIII	72901	2.698171
chrIII	228015	2.697536
chrXV	119877	2.696616
chrIII	30501	2.693842
chrIII	130684	2.693674
chrXVI	769263	2.690468
chrVII	17201	2.681414
chrXVI	423937	2.679563
chrXII	168215	2.676304
chrVIII	543708	2.675764
chrV	287029	2.671258
chrXII	140415	2.670088
chrIII	3310	2.668763
chrI	41545	2.667086
chrIII	295719	2.664392
chrIII	82602	2.661972
chrV	445604	2.660739
chrXI	520562	2.656748
chrXI	664800	2.656398
chrI	16445	2.654856
chrIX	342429	2.650961
chrXII	220576	2.647803
chrXV	594285	2.642834
chrVIII	546645	2.642169
chrIII	72507	2.638969
chrXII	220678	2.633869
chrV	446799	2.630256
chrIV	434613	2.628210
chrXII	375155	2.626864
chrXIV	98702	2.626390
chrIII	273514	2.624302
chrXVI	535850	2.622633
chrIII	73001	2.622252
chrXVI	560737	2.621172
chrIV	1257081	2.620872
chrIII	2911	2.620785
chrXII	231678	2.619961
chrVII	64705	2.617507
chrVII	25201	2.617085
chrIII	56501	2.614853
chrIII	11804	2.613922
chrXII	243279	2.609851
chrXVI	405037	2.609787
chrXIV	102630	2.607569
chrII	516806	2.606442
chrXII	231778	2.605256
chrIII	55116	2.602808
chrIV	443713	2.599648
chrXIV	102830	2.598531
chrVI	198702	2.598046
chrIV	649526	2.595010
chrXIV	96230	2.592515
chrXII	374755	2.590437
chrIII	138691	2.589217
chrVI	76193	2.585926
chrXII	222180	2.584972
chrVIII	544202	2.584100
chrXIV	99530	2.583521
chrIII	138594	2.583192
chrXIV	195567	2.583145
chrVII	17701	2.581089
chrXII	167915	2.579216
chrIII	91006	2.576013
chrVI	64295	2.574655
chrVI	198595	2.574418
chrIII	3404	2.573660
chrXIV	196763	2.570667
chrVIII	557416	2.570350
chrV	566266	2.569065
chrVI	220499	2.568789
chrIII	30701	2.566739
chrIV	568891	2.558394
chrVI	180791	2.552872
chrX	475833	2.550149
chrIII	72201	2.549873
chrXIV	113033	2.548370
chrV	275829	2.545893
chrXVI	404937	2.541978
chrV	559265	2.541257
chrXV	120771	2.538463
chrIII	142184	2.535407
chrXII	167815	2.532783
chrIII	121793	2.531402
chrIII	3602	2.527287
chrIV	1209140	2.524391
chrIV	410483	2.523761
chrXI	519964	2.518461
chrV	548165	2.518040
chrIX	356531	2.516476
chrVIII	547130	2.513252
chrIII	30601	2.512461
chrVII	24001	2.510915
chrV	288429	2.509483
chrI	25653	2.509047
chrXVI	572247	2.508988
chrIX	341329	2.508198
chrV	551265	2.507725
chrXII	220379	2.507271
chrXII	144820	2.497740
chrXIV	111731	2.494947
chrIV	434013	2.492060
chrVII	64902	2.490875
chrXII	387859	2.485893
chrV	275738	2.480266
chrV	301629	2.475285
chrVII	539030	2.474979
chrII	224803	2.473570
chrIV	1240181	2.469385
chrIII	83002	2.468782
chrXV	681786	2.467014
chrVII	25001	2.465078
chrIV	322965	2.458991
chrXVI	702236	2.458943
chrXV	228345	2.458083
chrI	11145	2.457945
chrXII	232692	2.455166
chrXII	370059	2.454230
chrV	301729	2.454068
chrIV	476613	2.452266
chrXVI	428137	2.448473
chrX	355079	2.446402
chrIII	142684	2.445461
chrXVI	454144	2.444624
chrVI	68394	2.443075
chrXV	681690	2.442026
chrXIV	196668	2.439787
chrXVI	59819	2.439576
chrIV	315065	2.436895
chrXIV	112642	2.434655
chrII	225206	2.434289
chrX	480015	2.434099
chrII	261642	2.427201
chrIII	139288	2.424730
chrIII	114184	2.424090
chrIV	386477	2.423132
chrXII	386955	2.422972
chrXI	519056	2.420256
chrXII	220379	2.420237
chrIV	316365	2.418029
chrXIV	113232	2.417112
chrXI	517751	2.416510
chrXII	150515	2.416408
chrXI	531551	2.411676
chrIII	1405	2.408884
chrIII	15901	2.407924
chrXVI	457537	2.406195
chrXV	681892	2.405157
chrVI	214395	2.404232
chrVII	561928	2.403717
chrIII	2101	2.402859
chrV	276329	2.401782
chrIII	121384	2.397933
chrVI	220596	2.397837
chrII	499006	2.397469
chrIV	317272	2.397003
chrIV	472517	2.395349
chrXVI	57921	2.394719
chrIII	303921	2.394302
chrVI	82694	2.392172
chrIII	131784	2.391836
chrIII	28801	2.391810
chrII	486008	2.389991
chrIII	209429	2.389823
chrXI	519652	2.383995
chrIII	3101	2.383844
chrVI	210396	2.379886
chrXII	373955	2.377146
chrIV	1237882	2.375770
chrIII	295114	2.374236
chrV	493994	2.374215
chrIII	75108	2.372651
chrIX	341130	2.372152
chrXII	1059507	2.369294
chrVII	535296	2.368483
chrIV	450013	2.367815
chrX	475133	2.364871
chrX	391079	2.359986
chrV	546565	2.358663
chrV	445022	2.357594
chrXII	214978	2.356521
chrVII	538406	2.356344
chrXIII	360397	2.355954
chrXVI	59925	2.354650
chrIV	463113	2.354015
chrIII	224415	2.351348
chrIV	332065	2.350193
chrVIII	85308	2.349783
chrIV	437913	2.348661
chrIV	309765	2.347978
chrIII	224215	2.347455
chrIII	3801	2.345665
chrXVI	844480	2.343970
chrIII	72706	2.343743
chrIX	341436	2.342064
chrXII	215324	2.340082
chrIII	224519	2.337033
chrXVI	551137	2.336787
chrIV	434113	2.336247
chrII	226201	2.332707
chrVI	64092	2.331568
chrXII	230889	2.331544
chrXI	516553	2.331134
chrIV	462413	2.330860
chrXII	387460	2.328109
chrIII	124184	2.326578
chrV	548565	2.324706
chrVIII	546002	2.323825
chrXIV	90033	2.320893
chrXII	598393	2.317108
chrIII	28901	2.316809
chrXVI	852763	2.315585
chrIII	40010	2.314264
chrX	391180	2.313980
chrIV	355565	2.306043
chrVI	75695	2.305943
chrXV	655785	2.305630
chrIII	72801	2.304801
chrXIV	111635	2.303034
chrIX	350029	2.302612
chrIV	1241581	2.297878
chrXVI	427639	2.297193
chrIV	1241486	2.296367
chrIII	292514	2.295775
chrVI	53701	2.295345
chrXVI	457143	2.291169
chrXV	680885	2.288837
chrIV	435913	2.283263
chrIX	357529	2.282696
chrII	223806	2.281162
chrVI	198504	2.280841
chrXI	516751	2.279975
chrXVI	436038	2.276919
chrVIII	543685	2.267106
chrXIV	112230	2.265948
chrV	301834	2.265203
chrXVI	401637	2.265174
chrIII	142884	2.261781
chrXIV	112539	2.261470
chrIII	28301	2.259824
chrXIV	111830	2.257057
chrVI	204895	2.253738
chrIV	407770	2.253293
chrXIV	98940	2.252064
chrXV	617587	2.251456
chrVII	7301	2.249370
chrXVI	58819	2.247872
chrXII	389269	2.245030
chrII	516706	2.244349
chrVI	215997	2.244328
chrXV	601587	2.243067
chrV	266692	2.237927
chrIII	138899	2.237048
chrIII	28703	2.233299
chrXVI	562737	2.231955
chrIII	28601	2.230938
chrXIV	112130	2.230291
chrIII	72108	2.227134
chrV	566375	2.226108
chrVI	84393	2.226003
chrIII	142584	2.223109
chrXV	663485	2.221930
chrIII	124358	2.221753
chrIV	330070	2.219660
chrXII	139218	2.218629
chrVII	561842	2.218529
chrIII	13201	2.216844
chrVI	255998	2.215428
chrIII	2801	2.213784
chrXII	233786	2.210607
chrIII	121084	2.209915
chrI	25546	2.209449
chrXVI	405737	2.205535
chrXIV	112037	2.205155
chrXIV	113332	2.204529
chrXVI	433848	2.204206
chrIII	13601	2.204153
chrXVI	417544	2.200144
chrXII	157315	2.197727
chrV	276229	2.197535
chrII	477918	2.194968
chrXIV	90130	2.194742
chrXV	663785	2.193613
chrVI	215695	2.192113
chrI	17443	2.189733
chrIV	450213	2.188416
chrXI	531257	2.187672
chrXIV	191066	2.187313
chrVIII	545330	2.187169
chrV	551165	2.185738
chrXII	233679	2.183685
chrIV	317565	2.183557
chrIII	115184	2.181075
chrXII	369160	2.180160
chrIX	358030	2.179792
chrXII	243179	2.179511
chrX	482915	2.178878
chrIII	267516	2.177900
chrIII	11909	2.176537
chrII	224873	2.172608
chrIII	13301	2.171454
chrIII	2311	2.171016
chrII	300926	2.170232
chrXIV	112431	2.169407
chrXV	678085	2.167584
chrV	568865	2.166231
chrIV	1241381	2.160088
chrVI	75593	2.159983
chrIV	804438	2.159354
chrVI	181100	2.158870
chrI	16546	2.154441
chrIV	1237481	2.152234
chrXI	520156	2.151510
chrXIV	520833	2.150601
chrXII	373655	2.150535
chrIX	356743	2.150206
chrIII	137797	2.147687
chrIII	121684	2.143943
chrXII	387655	2.141318
chrXI	531451	2.138741
chrXVI	560339	2.138242
chrIV	477313	2.137132
chrII	263845	2.135468
chrXIV	195467	2.135432
chrXIV	96330	2.134867
chrVI	69193	2.134818
chrIII	16611	2.131929
chrXVI	560037	2.131117
chrXIII	359425	2.129431
chrIV	1240489	2.127562
chrXIV	197165	2.125275
chrXII	372755	2.124559
chrX	383479	2.123687
chrIII	121885	2.121982
chrIV	437513	2.115557
chrIV	355365	2.113929
chrVII	73803	2.113228
chrXV	122073	2.112781
chrIII	57501	2.112358
chrIII	1706	2.109721
chrIV	408471	2.109221
chrXVI	457437	2.107565
chrV	288629	2.104555
chrV	448805	2.104301
chrXV	655685	2.104035
chrXVI	809139	2.100744
chrVI	214595	2.098127
chrV	551365	2.096192
chrX	375779	2.094909
chrXVI	564143	2.093759
chrVII	64802	2.091871
chrXV	1082951	2.088410
chrX	355280	2.087817
chrII	505217	2.087553
chrIII	295014	2.087104
chrI	25720	2.086565
chrIII	89202	2.083432
chrIII	138797	2.082563
chrXII	242678	2.081027
chrIII	75406	2.080864
chrIII	2201	2.079130
chrIII	52501	2.077143
chrXII	156115	2.076892
chrXII	139120	2.071675
chrIV	435721	2.069985
chrIV	1237089	2.069983
chrXII	223078	2.069973
chrV	448805	2.067927
chrXII	386355	2.067350
chrIX	356429	2.064841
chrI	13245	2.064350
chrXI	658839	2.063884
chrV	492367	2.062090
chrIV	648297	2.061340
chrXII	150715	2.059457
chrXVI	852555	2.056253
chrIII	137989	2.053764
chrIV	1241689	2.047626
chrVII	562115	2.047504
chrVI	229110	2.047327
chrIII	124284	2.047230
chrXVI	427437	2.041101
chrIV	517398	2.040088
chrVI	217595	2.039251
chrVII	73703	2.038927
chrVIII	389179	2.036503
chrIII	121290	2.034994
chrXI	664600	2.031796
chrVI	53598	2.029678
chrXVI	405640	2.029650
chrII	260541	2.026930
chrV	275532	2.025521
chrXV	680485	2.024882
chrIV	329565	2.021648
chrV	300329	2.020618
chrV	276040	2.020526
chrII	477908	2.012177
chrVI	67695	2.009319
chrXI	458178	2.007997
chrIV	386268	2.007888
chrXIII	186832	2.006361
chrVI	52791	2.005259
chrVI	221001	2.003667
chrII	261642	2.001939
chrIII	2001	2.001733
chrIII	239415	2.000461
chrI	27059	1.999152
chrXI	530051	1.998360
chrVI	58092	1.996766
chrVI	253496	1.996168
chrVI	53491	1.994163
chrX	378179	1.993757
chrXIII	184838	1.991453
chrXV	617693	1.989683
chrIV	332264	1.987781
chrX	6694	1.986970
chrIX	336429	1.984521
chrXII	216678	1.984249
chrXVI	417645	1.983849
chrXII	242983	1.983663
chrXIV	108430	1.983480
chrXVI	550652	1.983209
chrII	34635	1.982699
chrV	276429	1.980768
chrV	62279	1.978209
chrVII	24402	1.974477
chrXII	216978	1.974455
chrXVI	693738	1.971649
chrXII	216778	1.970124
chrIII	273614	1.969380
chrIV	450113	1.969214
chrIII	75301	1.968714
chrXVI	433538	1.966597
chrXIII	374495	1.965952
chrII	224907	1.965816
chrIII	306515	1.964034
chrXII	375055	1.961643
chrVI	257609	1.960440
chrXVI	418737	1.959664
chrIII	29701	1.958686
chrXIII	357206	1.955751
chrVII	535375	1.954541
chrVIII	548609	1.954029
chrI	165336	1.952665
chrXVI	525237	1.951646
chrI	17543	1.950129
chrIII	127691	1.949841
chrXIV	111330	1.948826
chrXIV	109139	1.948263
chrXII	150419	1.945774
chrXI	520257	1.943603
chrIV	331771	1.943016
chrV	566065	1.942635
chrXIV	111935	1.940785
chrIX	317689	1.937912
chrIII	21101	1.929996
chrXII	220978	1.929697
chrIV	462219	1.928944
chrXVI	517245	1.926207
chrV	306531	1.926069
chrX	476803	1.925560
chrXIV	98031	1.924705
chrXVI	405141	1.922197
chrIII	308119	1.916544
chrIII	114984	1.914242
chrIX	369832	1.913122
chrIII	90702	1.912676
chrXI	515551	1.912436
chrII	224301	1.911015
chrIX	341029	1.910881
chrIX	300241	1.908035
chrVI	64392	1.905734
chrXIV	108740	1.904672
chrIII	72301	1.904047
chrIX	355929	1.903095
chrII	478010	1.898431
chrIII	295214	1.896982
chrXI	528459	1.896238
chrXIV	197071	1.895218
chrXIV	96900	1.894998
chrXV	617085	1.893783
chrXVI	805355	1.892528
chrV	444594	1.892307
chrXVI	536737	1.892220
chrIV	1239381	1.891895
chrI	42649	1.891532
chrVI	64192	1.890524
chrVII	539633	1.888447
chrIII	130387	1.888064
chrXVI	457237	1.887652
chrIII	83102	1.887621
chrIII	130184	1.884999
chrIII	114285	1.883158
chrXI	516653	1.882639
chrXII	386463	1.882336
chrXIII	358128	1.879160
chrVII	25701	1.876636
chrVI	217195	1.876087
chrVI	68993	1.872563
chrV	282429	1.872303
chrXII	133223	1.871210
chrVI	214998	1.871000
chrXVI	400137	1.869598
chrI	25446	1.867754
chrVI	67893	1.866060
chrIV	317471	1.864956
chrVII	8301	1.864215
chrXVI	499645	1.864121
chrXVI	562937	1.860920
chrIII	1506	1.860409
chrIV	477013	1.858556
chrVII	24502	1.857791
chrV	548967	1.857651
chrXVI	427337	1.855139
chrVI	143004	1.854096
chrXVI	434240	1.853265
chrVII	8201	1.851591
chrII	487318	1.850881
chrXVI	852455	1.848380
chrIII	292114	1.845066
chrIII	28207	1.843438
chrIII	137885	1.842796
chrXVI	417437	1.842670
chrXIV	108640	1.840710
chrIII	211315	1.840237
chrIII	52312	1.836133
chrXV	601498	1.834624
chrIV	356165	1.834304
chrXVI	560637	1.833637
chrIV	446520	1.833114
chrVII	566335	1.832873
chrXVI	498851	1.831575
chrV	300130	1.831138
chrIII	72005	1.828970
chrIII	12301	1.828966
chrVI	53991	1.828334
chrXII	387055	1.827753
chrXII	386555	1.827113
chrIII	3503	1.824998
chrXV	663585	1.821986
chrII	499606	1.821242
chrIII	151784	1.818805
chrXIV	99234	1.816824
chrX	375689	1.812958
chrV	135435	1.811581
chrVI	198303	1.809813
chrXI	519766	1.807497
chrIV	472727	1.806275
chrXI	516451	1.806227
chrII	478013	1.805947
chrXII	389469	1.805685
chrXVI	562137	1.805525
chrVII	18203	1.804273
chrX	382085	1.803366
chrXI	516259	1.802603
chrXII	388167	1.802043
chrIX	342630	1.801809
chrV	568768	1.801713
chrV	550365	1.801553
chrXVI	457337	1.800833
chrII	470913	1.798947
chrIV	1236691	1.798729
chrVII	535375	1.795928
chrIII	225622	1.795053
chrXVI	407737	1.792176
chrXI	530151	1.791843
chrIII	138087	1.790672
chrIII	38801	1.790568
chrXII	140515	1.788613
chrXVI	553648	1.787624
chrV	546265	1.786868
chrIII	13806	1.784697
chrIV	309972	1.784022
chrV	568480	1.782645
chrIII	149684	1.779829
chrXVI	572137	1.778235
chrXVI	433737	1.778067
chrXVI	562842	1.777170
chrXI	529262	1.774928
chrVI	68294	1.770856
chrXII	233887	1.770634
chrII	499306	1.770283
chrIV	355876	1.770088
chrVII	10801	1.770002
chrV	571572	1.765879
chrVII	567337	1.764083
chrIII	307814	1.763241
chrVI	214695	1.762020
chrIII	292714	1.760680
chrVI	76708	1.759544
chrVII	24808	1.757492
chrXIII	185244	1.756873
chrIII	225425	1.752563
chrXV	673185	1.750809
chrIII	57201	1.750673
chrIII	304424	1.750207
chrXIV	195373	1.749458
chrXI	520951	1.749171
chrIV	645502	1.748764
chrIII	82402	1.746827
chrIX	357831	1.746810
chrIV	1245093	1.745684
chrXV	594392	1.744146
chrXVI	550337	1.744048
chrIII	51811	1.738572
chrIII	28502	1.738457
chrXIV	562172	1.736556
chrXV	657485	1.735236
chrI	41147	1.735175
chrIX	342535	1.734676
chrV	548270	1.734456
chrVI	84493	1.732450
chrXV	117725	1.731890
chrIV	332564	1.731334
chrIII	138984	1.731049
chrIV	444013	1.730235
chrXV	652086	1.730197
chrI	25856	1.730027
chrVIII	544102	1.728923
chrXVI	402337	1.728136
chrXVI	695944	1.726228
chrV	546065	1.725724
chrIII	273714	1.725299
chrXVI	692939	1.724220
chrXV	622785	1.722807
chrVI	214799	1.721317
chrII	466910	1.720434
chrII	503206	1.719922
chrXI	518965	1.719758
chrV	546165	1.718536
chrV	566565	1.718501
chrIII	267314	1.716849
chrIV	513469	1.716849
chrXIV	97230	1.716315
chrXII	387558	1.715865
chrIII	13826	1.714397
chrXVI	407537	1.714157
chrVI	75394	1.713996
chrXIII	184838	1.711733
chrIII	121585	1.710341
chrXII	243086	1.709541
chrXII	215906	1.708691
chrIII	123689	1.704479
chrIII	4701	1.704349
chrXIV	111530	1.704224
chrV	548866	1.703800
chrIX	368637	1.703685
chrIII	114084	1.702439
chrXVI	406037	1.702342
chrXII	387155	1.701381
chrXII	945492	1.700357
chrII	491506	1.698156
chrXII	387955	1.697907
chrII	34535	1.696534
chrV	448192	1.695619
chrXII	242790	1.694610
chrVI	53893	1.694528
chrVI	140304	1.694323
chrVI	54097	1.694264
chrIII	48811	1.691793
chrV	567465	1.689161
chrXIV	90345	1.689082
chrXII	233981	1.685861
chrXII	387266	1.685686
chrXII	944984	1.683243
chrVI	200195	1.682819
chrIII	142284	1.682722
chrII	33535	1.682337
chrIV	436813	1.682191
chrVII	63602	1.681435
chrIII	30801	1.681274
chrVI	67993	1.680734
chrI	161636	1.680054
chrIII	65903	1.678801
chrIV	1245781	1.677177
chrIV	513954	1.676043
chrIII	51901	1.674523
chrX	375582	1.674098
chrXVI	56797	1.673956
chrIII	266429	1.673902
chrIV	1240381	1.673871
chrXI	519566	1.672791
chrII	9200	1.672465
chrXI	513452	1.670950
chrIII	123488	1.669808
chrV	304430	1.669405
chrIV	1526537	1.668025
chrVI	217295	1.667016
chrIII	262116	1.666479
chrIV	459725	1.666191
chrIV	650500	1.665348
chrXII	365955	1.662269
chrXVI	683837	1.661510
chrXIII	201471	1.659333
chrIV	476918	1.658586
chrX	376579	1.656920
chrXVI	499451	1.654937
chrIII	29201	1.654916
chrIII	48709	1.654817
chrIII	121489	1.654784
chrXVI	550837	1.654146
chrI	11045	1.653127
chrV	570665	1.652022
chrXII	369966	1.650161
chrIV	331270	1.649175
chrIII	40201	1.648943
chrXV	664985	1.648416
chrV	269329	1.647988
chrII	491106	1.647250
chrXVI	509036	1.645732
chrIV	1526019	1.645426
chrIV	1229181	1.645360
chrX	376379	1.645128
chrXII	387355	1.642948
chrXV	655585	1.642067
chrXVI	696141	1.641808
chrXI	519351	1.641553
chrXI	314284	1.641311
chrIV	393368	1.639558
chrXV	576053	1.639218
chrXII	373855	1.639157
chrIII	52209	1.638880
chrIII	5001	1.637859
chrI	41453	1.636914
chrI	160328	1.636267
chrXV	677885	1.635800
chrVI	258896	1.634224
chrVII	24713	1.630916
chrXVI	562337	1.628946
chrIII	267414	1.628919
chrXII	373755	1.628277
chrIV	355465	1.625466
chrIV	331664	1.624970
chrXI	516363	1.624452
chrX	355179	1.624412
chrIX	341237	1.622803
chrXIV	523211	1.622744
chrXII	386755	1.622178
chrXII	354555	1.622042
chrXV	623793	1.621843
chrXI	532251	1.621662
chrXV	607187	1.618515
chrVII	76207	1.618440
chrXVI	694938	1.617856
chrV	551079	1.615952
chrIII	315214	1.612608
chrXI	520455	1.608954
chrIII	49012	1.608655
chrXII	162015	1.607789
chrI	165670	1.607756
chrV	571667	1.606931
chrVII	25104	1.605886
chrIII	142084	1.603538
chrX	473632	1.602567
chrIV	1244287	1.601362
chrVI	191695	1.601063
chrX	361485	1.599626
chrXIV	74330	1.599057
chrIV	331964	1.598019
chrIV	472214	1.596895
chrXIV	196963	1.592887
chrI	165336	1.592045
chrXII	388956	1.590501
chrIII	295814	1.590095
chrIV	1236782	1.589689
chrXII	944787	1.589642
chrXII	150015	1.589520
chrIX	231768	1.588572
chrVII	32901	1.588533
chrIX	9682	1.585497
chrXII	155219	1.584245
chrIX	368229	1.583948
chrIII	130884	1.581963
chrXIV	101845	1.581711
chrVI	253601	1.581167
chrII	32535	1.578625
chrI	25945	1.575685
chrV	269431	1.572322
chrVII	6505	1.571972
chrIV	322665	1.571712
chrIV	362071	1.571601
chrXII	157426	1.571169
chrXII	387758	1.569846
chrIII	75901	1.569181
chrX	381982	1.566601
chrVII	33006	1.566018
chrIII	209018	1.564473
chrIII	85105	1.563644
chrI	32248	1.562744
chrVI	217999	1.561874
chrVI	253807	1.561336
chrX	382679	1.558264
chrXVI	499147	1.558150
chrXVI	433152	1.557873
chrVII	6306	1.557729
chrX	383079	1.557060
chrI	31647	1.550961
chrXIV	4873	1.547895
chrVI	223095	1.546380
chrIII	306414	1.545571
chrIII	71905	1.544800
chrIV	323265	1.542915
chrVI	218102	1.540589
chrXVI	550037	1.540560
chrVII	33705	1.538904
chrIV	410269	1.538183
chrII	7720	1.537348
chrIX	357931	1.536611
chrXVI	406244	1.535403
chrIV	332664	1.533713
chrIV	451913	1.532407
chrVI	69294	1.531587
chrXVI	551037	1.530557
chrIV	446413	1.529177
chrV	275942	1.529036
chrXV	577054	1.528818
chrXIV	520329	1.526567
chrXVI	433437	1.526478
chrX	383379	1.526407
chrIV	1523244	1.525554
chrIII	292214	1.525183
chrXI	529359	1.524522
chrXIV	112330	1.524497
chrXVI	553837	1.523827
chrIII	92702	1.523363
chrXII	386255	1.523265
chrIII	12003	1.522006
chrII	499406	1.521661
chrIV	449413	1.521165
chrV	550766	1.520778
chrXV	623485	1.520479
chrXII	389855	1.520308
chrXII	353556	1.520065
chrXIV	99130	1.519878
chrXIII	358895	1.519793
chrIII	72406	1.519388
chrXII	244278	1.519109
chrIX	356229	1.518134
chrIII	58501	1.518043
chrI	41247	1.517385
chrXIV	520833	1.516968
chrVI	227507	1.514893
chrIII	13901	1.514450
chrV	301532	1.512801
chrXIV	96130	1.512327
chrV	277632	1.512152
chrI	31545	1.511903
chrIII	83303	1.510970
chrXVI	433337	1.508295
chrIV	347268	1.505761
chrVI	213807	1.503098
chrV	306846	1.501910
chrIX	358329	1.501794
chrVII	7401	1.500727
chrXII	222882	1.500431
chrI	30045	1.500405
chrXVI	555449	1.499862
chrXVI	433637	1.499370
chrIV	1256981	1.497592
chrX	363686	1.497096
chrVI	76608	1.496328
chrXVI	684640	1.495830
chrIII	76208	1.495139
chrV	566176	1.494550
chrIV	331064	1.494324
chrVI	69594	1.493976
chrV	266328	1.493028
chrIX	336229	1.492912
chrXV	623685	1.492713
chrIII	40301	1.492424
chrXIV	631868	1.491252
chrX	382479	1.490331
chrXVI	57719	1.489923
chrIII	130084	1.489015
chrII	9157	1.488470
chrV	302933	1.488407
chrXV	681992	1.487165
chrVII	24301	1.486735
chrII	260542	1.486622
chrXV	620794	1.485640
chrXIV	111235	1.485400
chrIX	357729	1.485204
chrXV	577352	1.484966
chrIII	131088	1.484940
chrVI	54195	1.482975
chrIII	308020	1.482390
chrXII	221978	1.482119
chrXVI	433947	1.480630
chrIII	227715	1.479947
chrVI	53292	1.479834
chrXVI	552537	1.478115
chrXVI	702336	1.478104
chrV	282931	1.477467
chrIII	120884	1.475790
chrV	566465	1.472737
chrIV	513469	1.472321
chrXVI	564537	1.471486
chrIII	131584	1.471171
chrIII	13701	1.471131
chrIII	29602	1.469683
chrIV	323165	1.468588
chrIII	120384	1.468291
chrXVI	512236	1.468185
chrXV	576254	1.468167
chrXIV	88930	1.466201
chrVI	205098	1.465705
chrXI	523658	1.463904
chrXII	386860	1.462837
chrVII	571149	1.462338
chrXVI	431437	1.460134
chrIII	24001	1.460115
chrXIV	72030	1.458851
chrIII	1801	1.457650
chrXIV	519163	1.457176
chrI	161633	1.455868
chrIV	331372	1.455664
chrXV	576560	1.454356
chrIII	52003	1.453987
chrIII	122284	1.453608
chrXVI	498239	1.453535
chrV	301430	1.452510
chrVI	217395	1.452411
chrIII	217317	1.452247
chrVI	3161	1.451996
chrIII	83202	1.451905
chrIII	67005	1.450700
chrII	500306	1.449849
chrV	301029	1.449510
chrXIV	71130	1.448669
chrV	304532	1.448658
chrV	301232	1.447538
chrVII	32801	1.446457
chrIV	480014	1.446288
chrXIV	72530	1.446052
chrXII	389370	1.444974
chrXVI	515638	1.443151
chrXVI	552940	1.442238
chrV	301333	1.441361
chrIII	85202	1.438410
chrI	26344	1.437929
chrIV	1239781	1.437430
chrV	266933	1.437004
chrI	48346	1.436473
chrV	277532	1.435575
chrIV	1236381	1.435565
chrV	62306	1.435556
chrXIV	4972	1.435116
chrXIV	108533	1.431953
chrXVI	562439	1.431688
chrV	275232	1.430772
chrXVI	504236	1.430250
chrXIV	101032	1.429159
chrV	266896	1.428645
chrIII	134185	1.427766
chrXIV	523709	1.426803
chrVI	212402	1.426310
chrIV	333065	1.425912
chrVII	569849	1.425642
chrVII	8103	1.425259
chrXVI	405848	1.425041
chrIII	49508	1.423869
chrXIV	101130	1.423685
chrVI	261296	1.423669
chrIV	462125	1.420088
chrI	2517	1.419145
chrXVI	564246	1.418472
chrXII	221878	1.417605
chrVI	210495	1.417008
chrXII	375256	1.416941
chrVI	52895	1.416519
chrXV	577249	1.416452
chrII	30137	1.416423
chrVI	223301	1.413583
chrXV	664085	1.412841
chrXII	357755	1.412397
chrIII	307014	1.411323
chrIV	451713	1.411144
chrVI	53396	1.411023
chrVI	268296	1.410450
chrXII	167315	1.407278
chrIV	1236481	1.404858
chrII	264145	1.404328
chrXV	655985	1.403708
chrXII	231880	1.401426
chrV	559666	1.401414
chrII	477819	1.401125
chrIII	75205	1.399990
chrXV	657892	1.399238
chrXVI	402738	1.398515
chrXII	354155	1.398233
chrIII	57811	1.398209
chrIV	323365	1.397800
chrXI	500951	1.396627
chrVI	218195	1.396570
chrIV	1236181	1.396556
chrIV	332364	1.396208
chrXII	361555	1.396080
chrXV	652886	1.395860
chrIV	331564	1.395084
chrI	11245	1.394468
chrXVI	564437	1.394015
chrIII	114484	1.393501
chrXII	389560	1.393200
chrII	479307	1.392800
chrXVI	693648	1.392721
chrXIV	632414	1.392617
chrIX	358229	1.392561
chrXVI	408037	1.392487
chrXVI	693838	1.392345
chrV	277339	1.390791
chrIII	234215	1.390080
chrXV	659785	1.388634
chrXVI	451437	1.388337
chrVI	68195	1.386429
chrI	32050	1.384991
chrXVI	400647	1.384639
chrVI	215295	1.384628
chrIII	121984	1.384240
chrX	382583	1.384219
chrIII	48601	1.383915
chrXI	515864	1.382131
chrIII	16301	1.380655
chrIII	40104	1.380283
chrIII	29301	1.379372
chrXV	621985	1.379291
chrXII	214778	1.378150
chrIV	408573	1.377002
chrVI	68100	1.376479
chrXIII	168551	1.375174
chrX	382391	1.374454
chrIV	1238381	1.373794
chrVII	735553	1.373458
chrXII	389159	1.372227
chrI	40950	1.372143
chrXVI	507436	1.371276
chrIX	357629	1.369245
chrIII	92207	1.369098
chrXII	242578	1.365747
[truncated: 13,022 more rows]
