# Supplementary material for: The Eukaryotic Mismatch Recognition Complexes Track with the Replisome during DNA Synthesis
Source: PLoS Genet. 2015 Dec 18;11(12):e1005719. doi: 10.1371/journal.pgen.1005719 (PMC4684283; doi:10.1371/journal.pgen.1005719)
Supplement: S1 Data — The data corresponding to each figure are in this compressed file. (ZIP) [file pgen.1005719.s009.zip › Files for Haye and Gammie 2015/Fig_3_4_5_Average.sgr/Msh2_t=0_ave.sgr]

chrXVI	572352	24.257900
chrV	559180	22.171748
chrIII	28401	22.127853
chrIV	449613	21.545696
chrVII	901	21.016253
chrXII	369459	20.301579
chrXII	374655	18.724156
chrIV	449813	18.115016
chrIV	410483	17.156068
chrVI	76301	16.988292
chrXVI	451437	16.619400
chrVI	76093	16.293017
chrIII	139184	16.273401
chrIV	450013	16.156453
chrXV	594285	16.022645
chrIII	142784	15.671984
chrVI	76408	15.669301
chrVI	83993	15.462816
chrXI	520751	14.429433
chrXVI	560137	14.313444
chrIV	465324	13.483601
chrIV	449913	12.893096
chrIV	450113	12.760701
chrVII	116	12.674440
chrIII	127784	12.386494
chrVI	84193	12.066863
chrIII	106	11.872536
chrVI	84293	11.685447
chrVI	53091	11.671344
chrXVI	448739	11.640270
chrIII	203	11.207635
chrXII	232078	11.080623
chrXII	150715	10.986170
chrX	390979	10.852303
chrII	479106	10.442374
chrIV	434213	10.422792
chrXII	386655	10.412190
chrIII	3	10.297423
chrVI	75993	10.244911
chrXVI	435837	10.184878
chrIII	130586	10.158822
chrIII	29101	10.158794
chrXI	516851	10.153664
chrIII	52501	10.049378
chrIII	142584	9.844458
chrXI	519056	9.633227
chrXIV	102930	9.465819
chrIII	78506	9.395182
chrXVI	702036	9.389017
chrXII	373955	9.318137
chrVI	84093	9.304538
chrIII	303	9.228138
chrIII	168545	9.221568
chrXIV	105430	9.118055
chrII	479206	9.042408
chrXII	248278	9.005046
chrXII	374555	8.648557
chrX	378279	8.529646
chrIV	1237381	8.491341
chrXII	369355	8.399912
chrV	546465	8.321120
chrIII	120784	8.231565
chrIV	359665	8.101829
chrXII	232178	7.997016
chrIV	1237981	7.977347
chrII	504610	7.966837
chrVI	191395	7.918130
chrIX	355529	7.859003
chrV	546565	7.809397
chrIII	29001	7.758369
chrXIV	102830	7.734663
chrIII	130684	7.714724
chrV	565565	7.708779
chrIII	130984	7.666036
chrIII	142284	7.582084
chrXVI	769375	7.565756
chrIV	437613	7.543559
chrX	391180	7.501085
chrVII	73703	7.496515
chrIX	370329	7.448347
chrVI	180891	7.433365
chrXII	385955	7.426448
chrXVI	451537	7.371452
chrXII	164215	7.362329
chrXIV	101936	7.353004
chrVI	76193	7.342724
chrXV	663685	7.319700
chrXII	386463	7.285006
chrVI	64295	7.178287
chrXII	234278	7.153201
chrXI	520851	7.145535
chrIII	139288	7.086579
chrIII	148586	7.058948
chrIII	82602	7.035935
chrXII	387859	7.019668
chrVI	226595	7.008050
chrIII	137584	6.996046
chrXII	374455	6.949476
chrXII	164115	6.921757
chrVI	181895	6.880253
chrXIV	113033	6.845046
chrVI	191598	6.780137
chrXII	369655	6.646889
chrXII	386056	6.640331
chrVI	65092	6.637127
chrIV	1238281	6.620628
chrVI	75797	6.619569
chrVII	24001	6.619490
chrXVI	405037	6.617725
chrIII	29201	6.594101
chrXII	232278	6.589335
chrIX	336429	6.488121
chrIII	52312	6.461251
chrVI	83893	6.448983
chrXVI	404937	6.400603
chrXV	663885	6.376086
chrXIV	104930	6.373373
chrVI	223995	6.369113
chrIV	1257081	6.356231
chrIV	1256981	6.321850
chrXVI	560037	6.311951
chrXIV	89030	6.286484
chrII	491106	6.266430
chrVI	54992	6.138948
chrIV	309665	6.129368
chrXII	386255	6.125482
chrXIV	102630	6.119255
chrXVI	405337	6.089369
chrVI	233795	6.068827
chrX	383479	6.063516
chrIII	267314	6.038289
chrIV	332264	6.029447
chrIII	1906	6.013972
chrIII	268020	5.974664
chrXVI	560339	5.957231
chrIII	73401	5.955339
chrIV	452315	5.930261
chrIII	114285	5.925368
chrXII	168215	5.910183
chrXVI	452044	5.908200
chrIII	130284	5.860467
chrXI	518051	5.840934
chrIII	268717	5.833477
chrX	472743	5.810830
chrXI	517351	5.758232
chrIII	114184	5.745339
chrVI	83093	5.731141
chrIV	332564	5.703600
chrXII	168315	5.695157
chrIV	331964	5.688113
chrXIV	197071	5.674551
chrVI	225206	5.629859
chrIV	1238181	5.598413
chrIII	4201	5.575913
chrVI	204995	5.568764
chrIII	169290	5.560082
chrV	559265	5.526462
chrIII	268916	5.496436
chrVI	269896	5.455438
chrIII	138594	5.454136
chrXII	220576	5.440502
chrVI	82393	5.425800
chrIV	1237281	5.419658
chrXII	233083	5.409812
chrVII	25501	5.409508
chrVII	73903	5.399647
chrXIV	108943	5.394295
chrIII	267914	5.392186
chrXIV	113130	5.378378
chrIV	437827	5.363239
chrXII	168015	5.351201
chrIII	148084	5.340748
chrXII	386155	5.340314
chrIV	1236882	5.328439
chrXI	516951	5.328053
chrIV	1237581	5.324020
chrX	391294	5.313264
chrVI	83804	5.303123
chrXVI	445837	5.286476
chrIII	4301	5.275546
chrXVI	555837	5.273357
chrIII	137684	5.271002
chrIX	355929	5.255063
chrIII	2401	5.241897
chrIV	449513	5.241624
chrIII	272416	5.239006
chrXII	168515	5.237362
chrIII	272314	5.223859
chrXII	234578	5.219958
chrIII	138490	5.209129
chrVI	83593	5.200757
chrVI	82995	5.190765
chrVI	82893	5.180404
chrXII	232985	5.177726
chrVI	64192	5.174613
chrIII	268323	5.174177
chrXVI	769263	5.160321
chrII	474109	5.153953
chrIII	120984	5.151340
chrIV	332864	5.151105
chrV	565365	5.139705
chrIII	269520	5.138444
chrIII	269314	5.134590
chrXVI	678652	5.118622
chrIV	410368	5.115483
chrIII	272214	5.108790
chrV	448805	5.100357
chrIII	130184	5.098270
chrIII	147984	5.070629
chrVIII	548609	5.056652
chrXIII	290813	5.055254
chrXII	233378	5.053396
chrVI	64803	5.049308
chrXV	594685	5.039474
chrIII	268791	5.023315
chrIV	323071	5.019978
chrIII	1301	5.017299
chrIII	268114	5.011111
chrVI	82793	4.984334
chrXIV	89330	4.966215
chrVI	83293	4.960868
chrI	165336	4.951374
chrIV	645510	4.942052
chrVI	83394	4.933962
chrIII	138293	4.931988
chrIII	65903	4.929888
chrXIV	112930	4.915312
chrXII	233480	4.912884
chrIII	2911	4.911509
chrXIV	104730	4.880418
chrIII	28901	4.875443
chrVI	270096	4.870891
chrV	570176	4.865829
chrVI	83193	4.864463
chrIII	4501	4.861586
chrXI	520651	4.851879
chrXVI	504236	4.847243
chrX	382085	4.842845
chrII	221171	4.820601
chrXV	606385	4.811084
chrIII	73611	4.809954
chrXII	388255	4.808275
chrXVI	700336	4.805512
chrXVI	555449	4.804137
chrIII	83002	4.804050
chrXII	369267	4.790055
chrIII	127584	4.787703
chrIII	269414	4.773045
chrXII	372955	4.767466
chrIII	3904	4.767275
chrIV	453713	4.765184
chrVII	1001	4.762835
chrIII	2601	4.753574
chrIX	355829	4.750972
chrXVI	689438	4.747165
chrII	260542	4.739851
chrXVI	436038	4.739643
chrIII	29301	4.729333
chrXIV	111830	4.726923
chrV	448805	4.718816
chrXII	232379	4.714146
chrXV	607385	4.706424
chrVI	83494	4.704190
chrIII	138899	4.698253
chrIII	268689	4.693163
chrIII	295614	4.678589
chrIV	437113	4.672169
chrIII	138797	4.671342
chrIII	137797	4.665130
chrII	477108	4.654671
chrXII	386355	4.648077
chrXII	231478	4.639357
chrIV	434613	4.634995
chrIII	270222	4.623371
chrIII	267826	4.622630
chrIII	1604	4.620354
chrXI	518965	4.617771
chrIII	73506	4.615359
chrX	474503	4.598949
chrVI	262899	4.597695
chrXIV	112130	4.595555
chrXVI	449148	4.591117
chrIV	355365	4.582622
chrIII	28801	4.574477
chrIII	73305	4.565965
chrIII	268519	4.565941
chrI	183142	4.555433
chrIII	82502	4.554391
chrXVI	695142	4.552484
chrIII	90802	4.548057
chrIII	72507	4.543485
chrI	165670	4.542923
chrVII	16	4.535819
chrXII	232489	4.533386
chrII	504514	4.524452
chrXIV	112431	4.523251
chrIII	272517	4.512963
chrIII	268616	4.511711
chrVIII	237890	4.511498
chrXII	374255	4.507449
chrIII	267714	4.503665
chrXV	675288	4.503622
chrXII	220678	4.496160
chrIII	2101	4.491112
chrXIV	196359	4.483672
chrIII	268818	4.481278
chrIII	138389	4.480071
chrIII	130387	4.478746
chrV	558976	4.474136
chrIII	272614	4.470015
chrIV	411879	4.463864
chrIII	3009	4.462546
chrIII	78702	4.459310
chrIII	267214	4.450042
chrV	264728	4.449185
chrXII	370658	4.448872
chrXIV	112839	4.445531
chrIII	270316	4.443550
chrII	221189	4.442647
chrX	355079	4.438998
chrXIV	112037	4.437767
chrVI	84393	4.429623
chrXVI	405237	4.427033
chrIII	65801	4.426791
chrXIV	186971	4.425079
chrXII	167815	4.421561
chrIV	1240084	4.420866
chrX	355579	4.406018
chrIII	28601	4.400404
chrIII	83202	4.400355
chrXII	248478	4.386881
chrXV	680485	4.383730
chrIII	2201	4.375773
chrIV	449313	4.374401
chrII	224803	4.366317
chrXVI	550652	4.344633
chrIII	2701	4.343874
chrII	260541	4.342401
chrIV	645502	4.330829
chrIII	516	4.329880
chrIII	138187	4.326972
chrVI	76708	4.300499
chrXIV	112230	4.297424
chrIII	138691	4.293060
chrXI	516751	4.289135
chrXIV	108330	4.287383
chrXIV	111235	4.286112
chrVI	53491	4.277723
chrVI	54692	4.275718
chrXIII	184838	4.261246
chrIII	270415	4.260150
chrIII	49316	4.237478
chrXV	226639	4.233505
chrXVI	560737	4.229400
chrIII	270025	4.201641
chrXII	374855	4.198831
chrIII	269814	4.193379
chrXII	219481	4.188903
chrIV	1236981	4.184658
chrVI	75893	4.183879
chrII	477310	4.182614
chrXVI	445537	4.181366
chrXV	854187	4.179796
chrXV	594785	4.179761
chrIII	26901	4.177412
chrIII	270118	4.167395
chrVI	75695	4.163110
chrVII	49401	4.158763
chrXII	232587	4.155383
chrIII	269214	4.151698
chrIII	114084	4.148881
chrII	477506	4.139827
chrXVI	572247	4.138572
chrIII	4001	4.136438
chrXV	607294	4.133744
chrIII	227925	4.127065
chrV	565465	4.124244
chrXV	594392	4.123071
chrIII	268414	4.120166
chrVI	55096	4.114873
chrIII	268216	4.107645
chrIII	16611	4.097327
chrVI	64992	4.093949
chrV	282531	4.083920
chrIII	2001	4.083838
chrXVI	689542	4.077713
chrXI	515051	4.074587
chrIII	3101	4.057206
chrVII	561842	4.050368
chrXII	220379	4.047808
chrXIV	110830	4.046476
chrVI	64092	4.045190
chrIV	1237689	4.041185
chrXI	517962	4.039206
chrIII	28207	4.035511
chrX	383379	4.025878
chrI	26549	4.023482
chrXII	370364	4.016726
chrVII	821685	4.008382
chrIII	50403	4.006432
chrV	446992	3.996639
chrIV	648810	3.976766
chrIII	267014	3.966348
chrIII	271014	3.962495
chrVI	55194	3.961852
chrIV	434113	3.961152
chrVII	25601	3.957805
chrIII	72608	3.957524
chrV	264539	3.956895
chrXII	168115	3.954027
chrXI	520351	3.950960
chrXIV	111935	3.948300
chrIII	91117	3.933654
chrIII	267615	3.929833
chrIII	224915	3.929042
chrXVI	556137	3.927185
chrIV	331771	3.925243
chrXIV	105030	3.923878
chrIII	401	3.912725
chrXII	387655	3.912610
chrXIV	103030	3.907356
chrVIII	548844	3.905284
chrIV	1237481	3.905122
chrIII	28502	3.902891
chrIII	3801	3.891466
chrV	567065	3.884927
chrIII	267516	3.871439
chrIII	3602	3.870131
chrIII	120586	3.866013
chrV	545165	3.864140
chrVII	538000	3.861252
chrXI	520051	3.860666
chrXII	374970	3.853125
chrVIII	544202	3.839714
chrIV	434313	3.833267
chrIV	449413	3.833006
chrX	382391	3.832685
chrIII	73001	3.830430
chrXIV	89430	3.827859
chrIII	2311	3.820841
chrVI	75593	3.817506
chrXII	220379	3.815501
chrXIV	100730	3.811729
chrIX	370229	3.811707
chrXVI	56797	3.809310
chrIII	270914	3.808832
chrX	475008	3.807633
chrXIV	104835	3.806638
chrIII	271514	3.806303
chrXIII	504945	3.801765
chrIV	1236691	3.795356
chrXIV	101845	3.787513
chrXVI	451344	3.785865
chrXIV	89531	3.781916
chrIII	295414	3.777639
chrIII	271622	3.775437
chrVI	53701	3.774938
chrX	476803	3.767538
chrXII	233584	3.764369
chrIII	28703	3.762318
chrXVI	58221	3.758529
chrXV	228345	3.748406
chrIII	124184	3.748057
chrVI	76608	3.744911
chrVI	199395	3.742559
chrIV	1229181	3.739440
chrXV	607785	3.738838
chrIII	270824	3.738483
chrXII	387266	3.736080
chrXV	608085	3.732247
chrIV	648396	3.731990
chrV	559070	3.726317
chrIII	272016	3.726144
chrXVI	701642	3.724936
chrXII	234178	3.723906
chrXIII	357206	3.715500
chrXVI	435940	3.712471
chrVI	224095	3.711168
chrXVI	57921	3.709987
chrIII	71601	3.701740
chrXIV	111530	3.691687
chrIII	271914	3.685515
chrV	446526	3.685480
chrVI	182995	3.674967
chrIII	3404	3.673741
chrV	445022	3.671513
chrV	493994	3.669312
chrIV	1237183	3.668888
chrX	482915	3.667224
chrIII	28301	3.665567
chrXIV	111635	3.665519
chrIII	89202	3.664017
chrIII	91006	3.653488
chrIII	73703	3.653204
chrII	34635	3.644870
chrIII	270516	3.635463
chrIII	1405	3.627846
chrXII	232890	3.626875
chrVI	180791	3.624699
chrXIII	184838	3.623174
chrIII	271418	3.619199
chrVII	544569	3.616386
chrV	492367	3.608849
chrXVI	445338	3.608782
chrXVI	453237	3.603525
chrV	448192	3.603460
chrIII	270614	3.599279
chrXVI	525643	3.598688
chrXIV	96330	3.598503
chrVI	82694	3.595825
chrIII	72406	3.594055
chrIII	3205	3.592127
chrXI	517851	3.590545
chrIII	1506	3.590226
chrVIII	545330	3.587242
chrXIV	110730	3.567719
chrXIV	110930	3.566363
chrXIV	96230	3.565973
chrIII	295314	3.564253
chrXVI	498851	3.564089
chrIII	271715	3.561228
chrX	374579	3.558862
chrV	135673	3.551354
chrX	391079	3.546442
chrIII	4407	3.545991
chrIII	72201	3.543663
chrIII	271314	3.543302
chrXVI	852455	3.538723
chrXI	513365	3.536685
chrIII	4101	3.534509
chrIII	269725	3.534148
chrVII	25401	3.533314
chrIII	267414	3.531445
chrIV	358365	3.523502
chrXVI	560437	3.521058
chrIII	72005	3.519316
chrXVI	445437	3.518689
chrIII	269918	3.517493
chrVII	562115	3.516072
chrXVI	502336	3.515747
chrXIV	112642	3.510726
chrVI	83693	3.509804
chrIV	437713	3.507948
chrIII	52209	3.506501
chrXV	582292	3.504603
chrXII	232778	3.502989
chrVI	87393	3.502635
chrIV	340465	3.496282
chrX	479617	3.495132
chrXVI	701840	3.493355
chrI	25775	3.486396
chrIII	122598	3.476206
chrXIV	113232	3.469371
chrIII	272121	3.464876
chrIV	454213	3.464738
chrXVI	701337	3.464704
chrII	225206	3.463057
chrXIV	111731	3.460039
chrII	478113	3.458307
chrXVI	844480	3.457632
chrII	224873	3.454504
chrXIII	374495	3.452564
chrIII	3503	3.450781
chrIII	271126	3.446422
chrIII	601	3.444661
chrIII	124284	3.440552
chrXII	388655	3.438839
chrXII	233285	3.432810
chrXVI	551237	3.432678
chrV	443417	3.428146
chrII	222903	3.427012
chrVIII	547500	3.413313
chrIII	295719	3.412687
chrVI	53396	3.410473
chrVII	538902	3.405152
chrXII	386555	3.401233
chrXIV	112330	3.399743
chrIV	437513	3.398609
chrIV	1237089	3.398434
chrVI	191695	3.394283
chrXII	234078	3.392148
chrIII	142684	3.391762
chrIII	1201	3.390713
chrIV	451913	3.386292
chrVII	201	3.385854
chrII	505217	3.383277
chrII	478415	3.382724
chrIII	48709	3.381064
chrXVI	701840	3.378077
chrXIV	111330	3.374757
chrXIV	112539	3.368651
chrIII	78402	3.368388
chrXVI	491750	3.363641
chrII	9157	3.362612
chrIV	437913	3.359633
chrXII	220978	3.356824
chrXII	385855	3.356566
chrXVI	701936	3.355247
chrIV	333065	3.350687
chrIII	49911	3.347346
chrII	478615	3.346742
chrV	288333	3.346704
chrIII	3701	3.345477
chrIX	300241	3.341263
chrVII	20101	3.330779
chrII	478615	3.318563
chrVI	84493	3.316816
chrXII	162928	3.315684
chrIV	568891	3.309604
chrXI	519351	3.307609
chrVI	253097	3.303838
chrXV	274738	3.302871
chrXIV	97230	3.295295
chrVI	204895	3.294753
chrIII	73204	3.293846
chrV	444594	3.291426
chrIV	452823	3.291197
chrXII	387055	3.289709
chrXII	388167	3.288136
chrIII	267114	3.287722
chrVIII	543708	3.281731
chrII	478713	3.275007
chrIV	450213	3.271875
chrI	163548	3.271555
chrXIV	520833	3.270785
chrVIII	389179	3.257493
chrIV	1237781	3.256183
chrIII	137885	3.254812
chrXII	369555	3.249135
chrXVI	58220	3.244072
chrIV	359465	3.240622
chrXI	520951	3.231203
chrXIV	99530	3.230639
chrXVI	701149	3.230500
chrIV	410269	3.227343
chrXVI	701133	3.227179
chrIII	123689	3.226294
chrXIV	196259	3.223871
chrVIII	547130	3.223029
chrXII	387155	3.221704
chrIV	392368	3.220224
chrIII	2501	3.217925
chrII	478517	3.216474
chrXVI	701251	3.215264
chrII	513006	3.212448
chrXII	388456	3.211968
chrXII	219078	3.205085
chrIII	3310	3.204728
chrXII	369160	3.201193
chrII	478515	3.195322
chrVII	84604	3.191269
chrII	30137	3.190473
chrIII	262814	3.190290
chrIV	1233783	3.190288
chrXI	517263	3.181801
chrXIV	89630	3.181214
chrIII	1706	3.180547
chrX	473632	3.180403
chrIII	228119	3.178741
chrIX	339229	3.177483
chrII	479006	3.177448
chrIII	271219	3.175549
chrXII	214778	3.173235
chrIII	269616	3.172861
chrXIII	360397	3.169987
chrII	266403	3.169496
chrIII	130884	3.169160
chrXVI	450437	3.167262
chrIII	270714	3.166931
chrXIV	96900	3.153368
chrXI	666251	3.144879
chrIV	355665	3.144056
chrIII	74001	3.140809
chrXIV	113332	3.139244
chrX	355179	3.137916
chrXIV	98031	3.137617
chrXVI	436137	3.137211
chrXII	386955	3.136360
chrIII	82402	3.135830
chrIV	1237882	3.134340
chrIV	650500	3.133984
chrIII	120684	3.129030
chrXV	663985	3.128454
chrII	6229	3.127639
chrXII	365755	3.126625
chrXIV	99311	3.126514
chrXII	216978	3.125063
chrXIII	186534	3.123351
chrIII	73104	3.123305
chrVI	210597	3.122593
chrI	163237	3.119977
chrXII	216778	3.115162
chrXVI	572445	3.113341
chrXV	681186	3.109299
chrVI	53598	3.107257
chrIV	332664	3.106189
chrX	355426	3.104317
chrVIII	543685	3.103295
chrI	163237	3.102311
chrXII	231578	3.101893
chrIII	262714	3.100539
chrXV	122073	3.097188
chrV	551265	3.094317
chrXI	458178	3.091307
chrXII	168415	3.084470
chrXI	519255	3.079868
chrVII	535296	3.079789
chrIV	513469	3.077699
chrIV	451713	3.072576
chrIII	28103	3.072254
chrII	226201	3.070798
chrIV	1224581	3.067074
chrXVI	449037	3.066024
chrIII	83102	3.064149
chrXVI	57719	3.064136
chrXIV	519163	3.060105
chrVI	53191	3.059696
chrVI	253496	3.059297
chrXII	598393	3.058412
chrIII	138087	3.058198
chrXVI	556237	3.057278
chrXI	520156	3.056723
chrXIV	101630	3.056129
chrXV	119877	3.051492
chrXII	167915	3.048498
chrVII	538730	3.044935
chrIV	1236481	3.042938
chrXVI	457437	3.041128
chrIII	295214	3.038413
chrII	812600	3.036471
chrVIII	543708	3.034712
chrXVI	503336	3.031649
chrXII	216678	3.030215
chrXII	215324	3.026321
chrIV	513954	3.024642
chrVII	43115	3.021778
chrXI	520562	3.020159
chrXI	519854	3.018099
chrVI	75304	3.015725
chrXI	517751	3.013636
chrVII	22001	3.013350
chrII	223807	3.011161
chrIII	14801	3.008902
chrV	548565	3.008408
chrXVI	435737	3.005395
chrXII	214978	3.002258
chrII	9200	3.001937
chrVI	53292	3.000047
chrIV	355565	2.995391
chrVII	539633	2.991905
chrXII	389159	2.987553
chrVI	82593	2.987313
chrII	478106	2.983594
chrXVI	451743	2.983276
chrXVI	702236	2.981098
chrV	445604	2.981064
chrV	566266	2.975150
chrIII	72108	2.974771
chrXIV	112734	2.973899
chrIV	1209140	2.973347
chrVI	53792	2.969674
chrXVI	451639	2.968823
chrXVI	689637	2.964200
chrXVI	59819	2.963828
chrV	548165	2.962855
chrIX	370529	2.961521
chrIII	71701	2.953007
chrIII	271824	2.951625
chrXVI	58625	2.951417
chrXVI	455337	2.950343
chrXVI	701230	2.949196
chrIII	2801	2.945145
chrIII	137989	2.942259
chrV	565877	2.942191
chrXIII	358128	2.941994
chrV	570465	2.940769
chrVIII	547202	2.940059
chrIV	362365	2.939962
chrXV	600283	2.926729
chrVII	569049	2.925050
chrVI	82493	2.924071
chrVI	143004	2.922168
chrIII	119284	2.917036
chrXIV	108430	2.915919
chrIII	51811	2.913959
chrXIII	185244	2.913827
chrXIV	110630	2.911839
chrVII	535375	2.911544
chrIII	71508	2.909393
chrIV	331372	2.908865
chrXV	664085	2.908611
chrXII	945492	2.907395
chrXII	233981	2.907310
chrXII	162318	2.902639
chrXII	386860	2.900450
chrIII	72706	2.897545
chrVII	567337	2.896882
chrXVI	693738	2.895825
chrVII	74103	2.895538
chrIV	649526	2.893178
chrV	288529	2.888198
chrXII	390255	2.881809
chrV	566865	2.878896
chrI	162536	2.878729
chrIII	149684	2.876733
chrXIII	358895	2.869860
chrIII	72301	2.868502
chrXI	520257	2.867396
chrXII	388956	2.853224
chrXII	215906	2.851919
chrI	160328	2.851031
chrXIV	89730	2.850902
chrII	263845	2.845274
chrVIII	546645	2.843603
chrIV	1257181	2.843292
chrI	165336	2.838108
chrIV	332964	2.836869
chrV	566765	2.836013
chrXII	387460	2.834055
chrIV	357165	2.829118
chrV	135435	2.827737
chrIII	133289	2.827342
chrIII	121184	2.827203
chrXVI	449237	2.825115
chrXVI	809139	2.818921
chrV	446092	2.816322
chrII	224907	2.815165
chrIV	332464	2.811910
chrXII	248578	2.809417
chrXVI	448437	2.803902
chrXIV	520833	2.800731
chrXIV	108831	2.798284
chrVII	23801	2.792853
chrXII	233786	2.791847
chrVII	535375	2.788925
chrX	355280	2.788490
chrIX	350029	2.787812
chrXII	374755	2.787812
chrXVI	451237	2.786865
chrIV	434013	2.782032
chrIII	130784	2.780572
chrVI	226798	2.779637
chrIII	48601	2.778856
chrV	570278	2.775560
chrXVI	559939	2.765594
chrXVI	550337	2.762320
chrXIV	562172	2.761984
chrXII	366360	2.753155
chrIII	131884	2.752464
chrIII	67708	2.751715
chrII	222978	2.751340
chrX	381982	2.750573
chrIII	27901	2.750458
chrIII	142184	2.745617
chrXIV	523709	2.745217
chrIII	49215	2.735318
chrXIV	89130	2.733115
chrII	478816	2.731949
chrV	546065	2.728133
chrXVI	852763	2.727052
chrVI	199495	2.722854
chrXII	369870	2.721536
chrIX	336332	2.720118
chrXVI	565537	2.718948
chrIII	122284	2.717240
chrXVI	695437	2.716588
chrIV	804438	2.716185
chrXVI	481237	2.715594
chrXVI	451837	2.713475
chrVI	82300	2.711826
chrXII	387355	2.709636
chrVII	84403	2.708103
chrXVI	560637	2.706656
chrV	570065	2.705270
chrI	161633	2.705252
chrXI	519964	2.700729
chrXVI	700536	2.699859
chrXVI	852555	2.699533
chrI	35045	2.697135
chrXIII	168551	2.694825
chrXIV	98940	2.691317
chrV	566375	2.689979
chrXIV	96130	2.689554
chrI	161636	2.683007
chrXV	663785	2.681309
chrVII	34901	2.681004
chrXVI	6436	2.679213
chrVI	54892	2.676785
chrXIV	99234	2.674538
chrIII	262914	2.673317
chrXVI	503236	2.669273
chrVI	181100	2.663511
chrIII	52108	2.663402
chrVI	223897	2.663194
chrXII	366257	2.662708
chrVIII	85308	2.661666
chrXVI	698636	2.661051
chrXII	370155	2.660247
chrXIV	108640	2.657876
chrV	62306	2.645210
chrIV	386477	2.643444
chrV	546265	2.643417
chrXI	513452	2.639123
chrXIV	111130	2.639029
chrXIV	109030	2.638118
chrXV	608485	2.633815
chrXI	516653	2.633179
chrV	62279	2.633015
chrV	548270	2.631679
chrXVI	805355	2.628001
chrXII	388355	2.626272
chrII	261642	2.624359
chrXV	120771	2.622437
chrXV	607187	2.620627
chrIII	228015	2.613051
chrXI	314284	2.610822
chrIV	369074	2.610435
chrXIV	111435	2.605846
chrXIV	89238	2.605183
chrV	284438	2.604861
chrIV	331064	2.602953
chrVI	54097	2.601817
chrXV	608385	2.601802
chrXVI	509036	2.600627
chrVII	22101	2.599399
chrII	264145	2.595260
chrXVI	59925	2.592868
chrXI	513251	2.589176
chrIII	272714	2.588291
chrVI	213807	2.588169
chrVI	223795	2.585954
chrXIV	98702	2.581677
chrX	483587	2.580923
chrV	287429	2.580865
chrIII	127691	2.572100
chrII	223173	2.569741
chrXVI	451937	2.568918
chrVIII	546002	2.567500
chrIII	901	2.563933
chrXII	387558	2.561289
chrXIV	111030	2.558368
chrXII	215321	2.545637
chrIV	453517	2.543807
chrIV	450717	2.543708
chrX	475833	2.543193
chrXIV	631868	2.538772
chrXVI	701730	2.538381
chrXIV	101130	2.536618
chrVI	87994	2.535648
chrIV	404468	2.534356
chrIV	454013	2.531549
chrXIV	88930	2.529909
chrXVI	453644	2.526512
chrII	512906	2.526189
chrIV	453816	2.524917
chrIII	72901	2.523021
chrII	477606	2.522288
chrXI	519451	2.521088
chrVIII	543826	2.520937
chrVI	53893	2.520898
chrIV	649739	2.520421
chrII	223806	2.520380
chrVII	80804	2.518666
chrXII	375055	2.518218
chrIII	124358	2.517265
chrXII	130919	2.514112
chrII	812545	2.509700
chrVI	54496	2.509450
chrXV	582491	2.508597
chrVI	214695	2.507106
chrVII	569849	2.506160
chrXV	680390	2.505912
chrVII	22201	2.503736
chrXVI	551137	2.502887
chrIV	331664	2.498197
chrXV	678085	2.494978
chrVII	538406	2.494455
chrII	478013	2.490896
chrX	374390	2.489860
chrXVI	499147	2.489768
chrVII	24205	2.486899
chrXII	944984	2.484671
chrII	478010	2.481067
chrV	446799	2.481047
chrVI	225008	2.480249
chrIII	89402	2.472283
chrIII	266429	2.471455
chrXVI	58819	2.470665
chrXI	516451	2.469704
chrXVI	448239	2.469298
chrIV	648297	2.469297
chrIX	368229	2.463610
chrIII	131088	2.463090
chrXVI	407737	2.461370
chrIII	92702	2.455232
chrII	477407	2.454865
chrXII	373255	2.454265
chrVII	73803	2.449476
chrIII	266820	2.439553
chrV	546165	2.433582
chrVI	210695	2.432442
chrVII	691	2.432414
chrXI	524151	2.431173
chrIII	72801	2.421769
chrXII	370755	2.418180
chrXIV	520329	2.417060
chrXIII	359425	2.411353
chrXII	389370	2.411337
chrXVI	507436	2.409898
chrV	443810	2.402546
chrIII	85202	2.402234
chrVII	566335	2.402199
chrXII	150615	2.401047
chrX	382679	2.399411
chrIII	1801	2.397133
chrII	224301	2.396459
chrIII	260126	2.394463
chrXII	233679	2.393942
chrIV	358265	2.390870
chrV	569665	2.388625
chrVI	64392	2.387904
chrII	261642	2.386898
chrXV	606285	2.385445
chrXVI	695637	2.384038
chrXII	388761	2.383673
chrIV	517398	2.376954
chrIII	4701	2.376892
chrXII	162715	2.374091
chrXVI	448950	2.372359
chrXVI	452137	2.371909
chrXIV	109139	2.369760
chrXII	217906	2.369745
chrVI	214998	2.367874
chrVI	249096	2.364419
chrXII	231978	2.360073
chrV	264629	2.358924
chrXVI	550437	2.358133
chrIII	134185	2.355980
chrXIV	523211	2.354749
chrVII	84503	2.352921
chrXII	216182	2.349422
chrIII	123488	2.348164
chrVII	561928	2.346819
chrXVI	702145	2.345277
chrVI	220395	2.341845
chrXIV	103230	2.338546
chrIII	51901	2.337827
chrII	33535	2.335452
chrVII	74003	2.332604
chrXII	161515	2.331062
chrIII	272914	2.330247
chrXII	365155	2.329336
chrIII	804	2.328683
chrIII	213625	2.328078
chrIII	51502	2.326070
chrII	34535	2.323680
chrIV	513469	2.321156
chrVII	818488	2.318248
chrIV	876012	2.317813
chrIII	1001	2.316703
chrXII	388857	2.316668
chrXVI	572137	2.316069
chrX	381779	2.314410
chrIII	266714	2.312539
chrX	382289	2.312430
chrVII	35101	2.312221
chrXVI	448637	2.310815
chrXV	675585	2.309986
chrV	565665	2.303818
chrX	374680	2.302946
chrXVI	508936	2.301266
chrIV	455213	2.298877
chrIII	73802	2.298673
chrXVI	446137	2.297238
chrXI	517151	2.297008
chrXII	232692	2.296842
chrIII	266326	2.295807
chrXII	248179	2.294960
chrVII	539030	2.293511
chrVI	54195	2.292908
chrII	491506	2.288001
chrIII	14601	2.287935
chrXIII	185437	2.286913
chrVI	269696	2.281176
chrXVI	445237	2.279895
chrIV	359765	2.278969
chrXI	504651	2.278218
chrIII	292014	2.276534
chrXIV	108533	2.275919
chrVI	215395	2.275734
chrIII	73904	2.270896
chrXVI	454144	2.269514
chrXII	168615	2.263530
chrIV	1238381	2.261455
chrXVI	462940	2.260811
chrXII	387955	2.260499
chrX	383579	2.256566
chrV	297639	2.256280
chrXV	621885	2.254260
chrIII	151784	2.253174
chrVI	140304	2.251046
chrII	477908	2.250460
chrIII	121984	2.247961
chrXII	368957	2.247411
chrIV	1236584	2.244212
chrV	269329	2.243208
chrXII	373555	2.242368
chrV	295029	2.241545
chrXVI	461737	2.241511
chrIII	120884	2.241150
chrVI	220499	2.239156
chrXI	521751	2.237711
chrIX	246322	2.236038
chrXIV	201459	2.232760
chrXI	519166	2.231809
chrXV	622785	2.228424
chrXV	607485	2.228132
chrIII	49711	2.224217
chrIII	28001	2.222408
chrVII	80603	2.220845
chrXI	513551	2.216811
chrXII	386755	2.216358
chrIII	149484	2.215978
chrV	566465	2.215132
chrIII	48811	2.214504
chrXVI	689337	2.212459
chrXV	594485	2.209582
chrXII	389070	2.209128
chrXII	243378	2.208743
chrV	287529	2.208719
chrX	382179	2.208694
chrIII	51710	2.206858
chrIV	472913	2.204628
chrVII	601	2.204595
chrXII	373855	2.203947
chrIII	49508	2.203181
chrIV	357076	2.201091
chrVI	55393	2.200377
chrXV	664785	2.199787
chrV	565969	2.199528
chrXV	663585	2.199205
chrIV	323465	2.197387
chrIII	142484	2.197325
chrIII	90702	2.196591
chrII	477006	2.196573
chrI	35459	2.193760
chrXII	131115	2.193718
chrX	382479	2.192674
chrX	6694	2.185905
chrXII	385655	2.184278
chrIV	309565	2.183714
chrIII	83416	2.183671
chrXV	619290	2.182293
chrXVI	499451	2.182087
chrXV	664185	2.178188
chrIII	71803	2.178053
chrVI	81193	2.177975
chrIII	71905	2.177490
chrVII	25201	2.176173
chrXI	520455	2.173353
chrX	374781	2.172005
chrIII	121885	2.171335
chrVI	161917	2.170089
chrIII	272814	2.165742
chrV	288429	2.164862
chrIII	131699	2.163432
chrIV	1239881	2.160910
chrVI	215496	2.154719
chrIV	1239981	2.153590
chrXV	664285	2.148865
chrXVI	499336	2.147202
chrIV	465520	2.146447
chrXII	230889	2.141975
chrIII	133884	2.137594
chrX	475133	2.136074
chrXII	248378	2.135938
chrXVI	507736	2.134279
chrVI	191295	2.131680
chrIII	227815	2.127465
chrXV	608285	2.125928
chrXII	375155	2.125888
chrXVI	507540	2.123832
chrIV	362071	2.122487
chrX	482887	2.122280
chrVI	52895	2.118514
chrVI	53991	2.117958
chrVI	220905	2.117132
chrXIV	108740	2.111538
chrXVI	461937	2.109378
chrXVI	449637	2.106822
chrXIV	101032	2.105040
chrIV	1239381	2.102929
chrII	491206	2.101255
chrVI	54793	2.098606
chrXII	373357	2.097900
chrIII	137489	2.097505
chrXVI	406037	2.097287
chrXII	366155	2.095017
chrIV	1245781	2.092608
chrVI	54306	2.091451
chrIII	27802	2.088024
chrIII	15101	2.085868
chrXI	524051	2.085694
chrIII	56801	2.085453
chrXV	599485	2.084569
chrXIV	105338	2.081990
chrIV	332065	2.081395
chrXII	150515	2.079293
chrXVI	550537	2.078671
chrIV	472517	2.076856
chrV	266328	2.076161
chrIII	121793	2.075805
chrVI	182610	2.074209
chrIX	369832	2.073841
chrVI	224295	2.071356
chrXIII	186832	2.070899
chrV	567165	2.069224
chrVI	227507	2.068676
chrXVI	405538	2.066971
chrIX	439334	2.065389
chrXII	366055	2.065088
chrXVI	407637	2.064213
chrIV	465413	2.063135
chrIII	266628	2.063046
chrVIII	544102	2.058671
chrXII	390157	2.055950
chrVI	263796	2.054915
chrXI	524554	2.054386
chrXII	233187	2.050722
chrIII	121084	2.049625
chrIII	266116	2.048020
chrXII	368562	2.047379
chrXI	525357	2.045669
chrXIV	203573	2.045634
chrVII	67313	2.045323
chrXII	385755	2.044926
chrXV	606885	2.044698
chrXII	387758	2.044112
chrXIII	189534	2.043021
chrIII	294914	2.042901
chrXII	167215	2.042829
chrVI	52791	2.040775
chrIII	4601	2.040445
chrXV	680585	2.039963
chrX	378179	2.039631
chrXI	521051	2.036586
chrIV	361766	2.035491
chrV	568965	2.034181
chrVII	540300	2.034093
chrV	564765	2.034054
chrIII	284914	2.032885
chrXII	369770	2.031230
chrVI	222995	2.031029
chrVII	301	2.030479
chrV	548365	2.030240
chrIII	66914	2.029740
chrXVI	509836	2.029539
chrV	566176	2.028944
chrIII	27701	2.024944
chrIV	332364	2.024062
chrIII	67104	2.023785
chrIV	359865	2.023307
chrXV	587885	2.022242
chrIII	315816	2.021319
chrVI	75493	2.020261
chrXII	388062	2.019635
chrXVI	572538	2.019425
chrXIV	105743	2.018718
chrIII	266518	2.018062
chrXVI	536737	2.013537
chrXIV	198271	2.013045
chrVII	21906	2.011871
chrVII	79103	2.009750
chrXVI	435544	2.009386
chrVI	210396	2.008326
chrVI	261296	2.005267
chrXV	617285	2.004836
chrIV	329865	2.004571
chrVI	248896	2.004180
chrXIII	361727	2.003452
chrII	477809	2.002397
chrXIV	197959	2.001428
chrV	566669	2.000972
chrXV	123055	2.000198
chrIII	85105	1.999397
chrXII	151315	1.998663
chrXV	606185	1.997693
chrXIV	101430	1.994104
chrIII	121684	1.993628
chrV	559365	1.993208
chrXIV	102530	1.989979
chrXIV	196159	1.989535
chrIV	453913	1.985919
chrXI	516553	1.985779
chrXVI	695537	1.985197
chrIII	315914	1.984032
chrVI	199295	1.983201
chrIII	84102	1.980986
chrIII	71401	1.980354
chrIV	309765	1.979405
chrXII	164015	1.979221
chrVI	199204	1.979165
chrIV	453613	1.978960
chrVI	223301	1.978898
chrIV	403768	1.973448
chrV	545066	1.973328
chrXVI	405440	1.971096
chrXIV	199468	1.970726
chrXII	389560	1.969496
chrXV	680785	1.965702
chrXVI	525737	1.965038
chrXII	233887	1.964605
chrIV	1236381	1.963135
chrIII	266914	1.961225
chrVII	21201	1.957487
chrVII	42602	1.957216
chrIII	228915	1.955287
chrIV	1220881	1.952743
chrIX	355336	1.950039
chrXV	648685	1.948814
chrXVI	506037	1.948451
chrIV	464828	1.947740
chrXIV	204859	1.947159
chrIV	323165	1.944849
chrX	374279	1.943310
chrVI	205195	1.943138
chrXII	163517	1.943088
chrXII	389469	1.941738
chrXV	606993	1.937027
chrVI	55292	1.933147
chrXIV	187059	1.932893
chrV	567365	1.931590
chrXIII	201471	1.931065
chrVI	181795	1.929290
chrII	466708	1.929082
chrIV	1224881	1.928951
chrIII	138984	1.927024
chrIV	450913	1.923487
chrVI	265396	1.922951
chrXVI	700239	1.922507
chrIII	227715	1.922245
chrIV	434413	1.919511
chrIV	410875	1.919337
chrVI	183395	1.918670
chrVII	25001	1.916494
chrII	477918	1.916310
chrV	565778	1.913750
chrXII	389269	1.913540
chrXVI	465837	1.910148
chrXVI	575237	1.908660
chrXII	366459	1.908308
chrIV	1236782	1.907970
chrXVI	551543	1.907850
chrV	306731	1.907252
chrVI	220596	1.907070
chrII	300926	1.904366
chrVI	74793	1.903611
chrXVI	693648	1.903405
chrV	566565	1.902528
chrVI	210495	1.901649
chrII	477819	1.900327
chrVI	54391	1.900194
chrXII	370059	1.898911
chrIV	450518	1.895886
chrIV	315065	1.894842
chrXV	671189	1.893958
chrVII	40702	1.892540
chrIII	131784	1.891706
chrV	297129	1.891035
chrV	551365	1.890591
chrXII	151115	1.890307
chrXI	516259	1.888433
chrII	491412	1.887010
chrIII	15701	1.883431
chrXVI	448837	1.882436
chrXI	524252	1.881042
chrV	266129	1.880819
chrIV	331874	1.880538
chrVII	23504	1.879192
chrIII	273014	1.878873
chrVI	84693	1.878777
chrIV	359365	1.877035
chrXIV	105130	1.875103
chrII	479307	1.872563
chrXV	678485	1.871941
chrXV	664985	1.870183
chrVII	540730	1.868837
chrIII	54901	1.868439
chrV	266228	1.867545
chrXIV	97830	1.866646
chrII	472207	1.864880
chrXV	635585	1.864868
chrXVI	689737	1.861903
chrIII	147884	1.850559
chrXI	495650	1.848802
chrXIV	106633	1.848598
chrIII	51103	1.848409
chrIII	123787	1.848310
chrXVI	473942	1.847044
chrV	566065	1.846623
chrVI	269997	1.843424
chrXII	247978	1.842570
chrVII	20203	1.840140
chrXIV	99130	1.840073
chrXV	606486	1.839197
chrV	567465	1.838790
chrIII	232615	1.838136
chrIII	127984	1.837610
chrVII	36801	1.837410
chrVI	204795	1.836505
chrIV	333165	1.834998
chrXII	234684	1.833313
chrIV	410668	1.830783
chrVI	248996	1.830611
chrIII	52003	1.830467
chrXVI	504136	1.830339
chrVI	265496	1.827180
chrXII	370569	1.826288
chrVI	253196	1.825580
chrV	565065	1.823963
chrXV	673185	1.823708
chrIII	246815	1.821881
chrIV	450613	1.821557
chrXII	248083	1.820186
chrIII	246720	1.819439
chrXII	370461	1.818749
chrXI	516363	1.817641
chrXIV	187162	1.814516
chrXVI	446040	1.814098
chrXVI	525537	1.810963
chrIII	49012	1.810419
chrVI	183103	1.809117
chrXVI	491936	1.807990
chrV	265828	1.805401
chrIX	336229	1.805135
chrXII	369966	1.804218
chrXII	373755	1.804191
chrII	32535	1.802575
chrIV	1238081	1.795406
chrXVI	689237	1.794324
chrIV	472823	1.793622
chrXVI	404737	1.793038
chrXVI	481137	1.792585
chrX	374879	1.786724
chrXVI	459241	1.785826
chrIII	88504	1.782759
chrVI	64493	1.782187
chrXVI	405141	1.781577
chrXV	593489	1.780639
chrVI	75394	1.780616
chrVI	269796	1.779911
chrVI	182707	1.778619
chrIII	27601	1.776184
chrIV	517297	1.773716
chrXV	681092	1.773274
chrIX	362637	1.772262
chrIII	121384	1.772220
chrXII	162015	1.771613
chrXI	518854	1.770438
chrIV	340865	1.769588
chrXVI	550837	1.767654
chrXI	523658	1.765377
chrIII	50706	1.764785
chrXII	365855	1.761981
chrIV	465223	1.759872
chrIII	236515	1.759678
chrIII	295814	1.759317
chrXIV	104630	1.756739
chrV	567265	1.754223
chrIII	282614	1.753531
chrXV	678187	1.751849
chrXI	513751	1.750760
chrX	381380	1.750590
chrIV	1257281	1.749630
chrIII	114784	1.746523
chrV	545365	1.746241
chrVI	220795	1.746170
chrXII	365955	1.745947
chrIII	137397	1.745503
chrXIV	523793	1.745388
chrXVI	462337	1.744891
chrV	567565	1.744119
chrXVI	565337	1.743565
chrX	374182	1.738321
chrXII	368855	1.737032
chrIV	355876	1.736622
chrIX	317689	1.734527
chrXII	247779	1.733136
chrX	360890	1.733090
chrIII	51605	1.731933
chrIV	390770	1.731508
chrIII	295014	1.730927
chrVII	25104	1.729345
chrIV	455113	1.729088
chrIX	365430	1.728089
chrV	546675	1.727453
chrXV	621685	1.724166
chrXII	230693	1.723460
chrVI	214799	1.722736
chrIII	148184	1.722038
chrVI	233695	1.721509
chrVI	255611	1.720598
chrVI	265296	1.719097
chrIV	358165	1.717276
chrXII	156615	1.717015
chrIV	462613	1.715268
chrV	569565	1.714533
chrIII	84005	1.713056
chrIII	114684	1.711794
chrV	569465	1.711459
chrXIV	108232	1.711214
chrIV	434513	1.710451
chrXVI	700632	1.710440
chrX	355679	1.709598
chrIII	68501	1.707233
chrV	567680	1.706642
chrXV	622285	1.704990
chrIII	83303	1.704356
chrV	565265	1.703262
chrII	34135	1.702528
chrVI	205098	1.702024
chrXV	621385	1.701949
chrIII	51216	1.700569
chrII	515510	1.700244
chrXVI	565237	1.699609
chrVI	262196	1.698805
chrII	488711	1.698418
chrIV	332164	1.697589
chrXV	663485	1.696974
chrXVI	459137	1.695304
chrIII	142884	1.692453
chrIII	236615	1.690854
chrIII	26701	1.690562
chrII	513106	1.690368
chrXI	513651	1.690342
chrXII	373655	1.688419
chrXVI	453348	1.687960
chrXII	234780	1.687390
chrXVI	695241	1.687308
chrIV	472214	1.687251
chrIII	125485	1.686149
chrXVI	546739	1.684901
chrXV	631988	1.683437
chrXII	388556	1.683437
chrXV	617385	1.682465
chrXVI	413537	1.682077
chrXVI	695348	1.680324
chrXVI	405737	1.678999
chrIV	1236281	1.676090
chrXVI	446242	1.675992
chrV	288229	1.675759
chrX	381880	1.675114
chrIII	125884	1.674554
chrXVI	446337	1.673052
chrX	382583	1.672890
chrXII	247578	1.672676
chrVI	223709	1.670308
chrIII	66810	1.667646
chrIII	49607	1.665902
chrVII	24402	1.665123
chrIII	133784	1.663842
chrII	512815	1.662220
chrXV	587987	1.659771
chrXVI	555637	1.659338
chrXV	619385	1.659089
chrIV	1222981	1.658283
chrIV	356165	1.656895
chrVII	24901	1.655572
chrXVI	526040	1.654774
chrXIV	105636	1.654371
chrVI	262296	1.654346
chrVI	223599	1.652811
chrIV	356765	1.652184
chrXVI	452240	1.651928
chrIII	114584	1.651894
chrXIV	196463	1.650352
chrX	358179	1.650211
chrIII	27001	1.650205
chrXVI	499239	1.649140
chrIII	49110	1.648741
chrV	545467	1.647042
chrXIV	187566	1.645892
chrX	383079	1.645696
chrX	389579	1.645338
chrVII	541230	1.644806
chrXVI	517245	1.643755
chrXII	161715	1.643577
chrIII	292814	1.642850
chrIV	403668	1.642524
chrXV	117725	1.642227
chrVII	817983	1.641293
chrXVI	693045	1.640910
chrIII	52701	1.640727
chrXVI	571737	1.640707
chrXIV	106730	1.640134
chrII	226203	1.639429
chrXVI	459437	1.639068
chrXII	368755	1.638037
chrXVI	551037	1.638007
chrX	381681	1.636394
chrVI	223095	1.635380
chrX	383679	1.634616
chrVI	54592	1.630786
chrIV	451413	1.628892
chrXII	364155	1.628870
chrXVI	520738	1.626361
chrVII	21507	1.625254
chrXVI	456937	1.624213
chrXV	675785	1.622284
chrXII	389769	1.621248
chrXVI	550744	1.619769
chrV	268328	1.618973
chrX	378481	1.616593
chrIII	27101	1.616128
chrXII	162115	1.615199
chrXV	678385	1.613389
chrX	480015	1.612333
chrVII	812039	1.611240
chrIII	262116	1.611212
chrXIV	109231	1.610897
chrXV	623793	1.610886
chrV	551079	1.610466
chrIII	149584	1.608530
chrIV	981870	1.607180
chrXVI	502945	1.606813
chrIII	131184	1.606598
chrXVI	447537	1.605744
chrXIV	196059	1.603790
chrXVI	464147	1.603377
chrVIII	545814	1.603148
chrIII	52601	1.603070
chrIII	300914	1.601737
chrIX	355230	1.599009
chrIV	1233882	1.598213
chrVII	541100	1.596084
chrIII	121489	1.595826
chrXV	622185	1.595136
chrXVI	502545	1.593158
chrXII	365455	1.591940
chrVI	64895	1.591060
chrXI	524454	1.589322
chrV	282429	1.588849
chrIII	49807	1.586900
chrVIII	557416	1.585750
chrVI	196295	1.584315
chrVII	74303	1.583432
chrXIV	107130	1.581660
chrXV	630986	1.581327
chrIV	450314	1.580815
chrXVI	508141	1.578936
chrXV	631885	1.578819
chrXVI	476638	1.577569
chrXVI	492045	1.576781
chrIV	517597	1.575216
chrXII	234878	1.574529
chrIV	362265	1.574091
chrIV	452913	1.573429
chrVII	20512	1.572953
chrXV	620395	1.569270
chrIV	359165	1.569214
chrIII	266221	1.569132
chrIII	125384	1.569129
chrXII	211878	1.568438
chrV	307333	1.567409
chrXII	368655	1.566918
chrXV	584993	1.566132
chrIII	312514	1.564724
chrVIII	544030	1.564164
chrIII	48508	1.563171
chrXII	231378	1.562632
chrXVI	447137	1.561404
chrIII	78902	1.561295
chrIII	15201	1.561263
chrIII	4801	1.561054
chrVII	16401	1.560509
chrXIV	196574	1.560301
chrXVI	422137	1.560008
chrX	383179	1.559994
chrIII	27504	1.559603
chrIV	400068	1.558625
chrXVI	452337	1.556979
chrXVI	505436	1.556916
chrIII	24001	1.556815
chrXVI	454037	1.556429
chrIV	1221485	1.555471
chrIII	67403	1.555254
chrXV	607085	1.554272
chrV	569969	1.554192
chrVII	35001	1.554041
chrIV	472120	1.553893
chrIII	119184	1.552550
chrIV	1235283	1.552446
chrIII	51408	1.551540
chrX	382979	1.551469
chrXII	163319	1.549852
chrIII	50601	1.548580
chrXII	375256	1.548358
chrV	305931	1.545220
chrXII	211978	1.544613
chrXV	671300	1.544393
chrXV	680885	1.544055
chrIV	332764	1.543213
chrVI	256298	1.542164
chrIV	357267	1.542053
chrIII	225425	1.539861
chrIV	340565	1.539407
chrXV	607585	1.538465
chrXV	670987	1.538373
chrIII	51002	1.537831
chrXVI	406446	1.537036
chrVII	817311	1.534368
chrIII	14401	1.531829
chrXVI	555537	1.531673
chrVII	25316	1.530431
chrXVI	525852	1.529989
chrVI	249506	1.526799
chrII	474210	1.526642
chrVI	205395	1.524679
chrXVI	448537	1.521913
chrIV	1233295	1.521208
chrIII	27301	1.519680
chrIV	323765	1.519360
chrV	288629	1.518451
chrXII	370255	1.518264
chrIV	1245981	1.517866
chrII	300732	1.516398
chrXV	677885	1.516336
chrIII	49403	1.515509
chrVII	21405	1.515255
chrVI	210795	1.515216
chrV	548465	1.513932
chrIII	48914	1.513199
chrIV	451113	1.512870
chrXIV	113433	1.512832
chrXVI	502637	1.512059
chrIX	336529	1.511999
chrXVI	457143	1.510353
chrXI	494654	1.509700
chrIII	307814	1.508726
chrXVI	498948	1.508205
chrVI	256396	1.507206
chrIV	368471	1.507017
chrXVI	406339	1.505640
chrVI	226407	1.505255
chrXV	607885	1.505063
chrIX	372941	1.503334
chrI	18043	1.502577
chrXVI	435643	1.502519
chrXVI	453537	1.500221
chrXVI	572838	1.499038
chrXVI	449340	1.497302
chrXII	373055	1.496697
chrVI	181195	1.496571
chrXII	234478	1.496419
chrXIV	204959	1.496185
chrVI	181695	1.495309
chrXVI	434240	1.494460
chrXII	215876	1.491957
chrX	382779	1.490896
chrVI	190996	1.489704
chrXV	623385	1.488788
chrIII	65701	1.487723
chrIV	331471	1.486556
chrV	571572	1.486278
chrIV	356078	1.485899
chrXV	584185	1.484630
chrXI	523952	1.483855
chrXV	594588	1.483510
chrIII	51312	1.481923
chrXII	215978	1.481764
chrIV	460617	1.481234
chrXII	167715	1.480574
chrV	546380	1.480487
chrIII	84702	1.479953
chrIV	322665	1.478989
chrIII	121290	1.478836
chrIII	227615	1.478262
chrII	477217	1.478233
chrIII	67005	1.477787
chrVII	77903	1.474724
chrVII	24502	1.473243
chrVI	85193	1.472429
chrIII	263017	1.471672
chrXII	247678	1.470830
chrIV	1251681	1.470461
chrV	551565	1.470168
chrXIV	113631	1.469604
chrXIV	101230	1.467604
chrXII	370869	1.467333
chrXVI	565645	1.466570
chrIII	315414	1.466295
chrXV	607685	1.464720
chrXV	581585	1.464665
chrX	381581	1.464548
chrIII	265922	1.463693
chrII	488906	1.462939
chrIII	66303	1.462837
chrXVI	498239	1.461806
chrXVI	407537	1.461553
chrXVI	408037	1.460062
chrIII	123084	1.459412
chrIV	386677	1.458659
chrXII	373455	1.457025
chrI	48346	1.456834
chrXII	163615	1.456500
chrXVI	447437	1.455795
chrVI	255196	1.454465
chrIII	91202	1.454115
chrIII	262617	1.452987
chrIV	1233181	1.451185
chrXVI	565439	1.447333
chrXVI	481544	1.447086
chrVI	195699	1.446994
chrXVI	454239	1.444809
chrII	224603	1.443498
chrXV	589385	1.442228
chrIII	66109	1.442100
chrIII	123891	1.442062
chrI	46946	1.441572
chrXVI	564940	1.440378
chrXV	588286	1.439743
chrIII	130084	1.439132
chrIII	134084	1.436760
chrIII	295114	1.436012
chrIII	224215	1.435665
chrXVI	498549	1.435527
chrXII	231778	1.435223
chrXV	675885	1.434869
chrVII	571249	1.434535
chrX	381179	1.431631
chrXVI	459737	1.431550
chrX	363686	1.431364
chrXVI	406244	1.428916
chrI	47050	1.428729
chrXVI	527337	1.427929
chrIII	117392	1.427265
chrVII	36601	1.427262
chrII	517111	1.427248
chrXVI	463237	1.427204
chrXVI	498739	1.426886
chrIV	448813	1.425774
chrX	382883	1.425725
chrVI	226097	1.424883
chrVI	221797	1.424876
chrII	476906	1.424564
chrIV	451822	1.424428
chrIII	67305	1.423743
chrV	277429	1.423120
chrV	551465	1.421838
chrIII	26804	1.421819
chrXVI	505547	1.421763
chrXVI	406137	1.420870
chrIII	67205	1.420224
chrXVI	692637	1.419637
chrI	44861	1.418872
chrXIV	565841	1.418712
chrXIV	198361	1.418537
chrV	266428	1.418418
chrVI	76793	1.416882
chrXVI	426145	1.416589
chrXIV	198874	1.416163
chrIII	119697	1.415954
chrXV	599883	1.415919
chrVII	50701	1.413794
chrVII	735553	1.413134
chrIV	368872	1.412888
chrXVI	405640	1.412849
chrXV	679785	1.410742
chrIII	236315	1.408638
chrXVI	432151	1.405752
chrXVI	450937	1.405133
chrII	6611	1.404487
chrIV	331564	1.402813
chrXVI	457237	1.402469
chrIII	68606	1.402411
chrIII	14301	1.402292
chrIV	355465	1.401720
chrXI	517051	1.401571
chrXII	216006	1.399822
chrVI	263696	1.398879
chrIII	137285	1.397198
chrIX	368829	1.396266
chrIII	127885	1.396264
chrIV	449713	1.395815
chrXIV	105232	1.395155
chrVI	190495	1.392228
chrXVI	414937	1.392068
chrXVI	502750	1.390561
chrXI	515463	1.386594
chrXV	600785	1.385674
chrXII	369068	1.385334
chrIII	67802	1.384815
chrXII	230578	1.383864
chrIII	315714	1.381625
chrIII	284714	1.380872
chrXII	231678	1.380493
chrXII	234379	1.378478
chrXII	389969	1.378239
chrV	544871	1.377870
chrIV	518797	1.377793
chrXV	667887	1.376498
chrIII	123388	1.375620
chrXIV	89830	1.375275
chrXIV	107331	1.375251
chrIII	62306	1.374972
chrIII	50908	1.374285
chrIV	1256881	1.373645
chrIV	1234988	1.373593
chrVI	141212	1.373556
chrVII	24713	1.373020
chrIV	472727	1.372384
chrIII	68301	1.372253
chrXV	588188	1.370939
chrXI	526963	1.370584
chrXVI	450142	1.370384
chrII	225903	1.370234
chrXV	639088	1.370014
chrVI	84593	1.369571
chrIV	450414	1.369307
chrV	282234	1.368871
chrXII	248678	1.368740
chrXVI	693838	1.367796
chrXVI	445937	1.366971
chrVII	571149	1.366270
chrXI	515655	1.365457
chrVI	182504	1.364986
chrXVI	484437	1.364036
chrVIII	536991	1.362974
chrXV	648889	1.362914
chrXVI	499041	1.361703
chrXVI	455137	1.361504
chrIV	357577	1.361041
chrIII	15601	1.359909
chrVI	214395	1.359844
chrXV	678585	1.358778
chrXV	677985	1.356444
chrI	31245	1.356073
chrVII	36909	1.355967
chrXII	167315	1.354606
chrVI	64592	1.354389
chrVI	255899	1.354379
chrVII	79204	1.353722
chrV	270429	1.351999
chrXII	389855	1.349738
chrXVI	520637	1.348684
chrVI	142004	1.346901
chrXII	247391	1.346258
chrIX	356129	1.345684
chrXVI	457337	1.345380
chrV	274129	1.344949
chrIV	451618	1.344760
chrVI	75193	1.342533
chrIII	142084	1.342451
chrVII	67402	1.341980
chrIII	66401	1.341774
chrIII	209616	1.341723
chrIII	252428	1.341373
chrXVI	432040	1.340877
chrXII	231078	1.340347
chrXVI	446437	1.339637
chrIII	23901	1.339306
chrVII	78903	1.339272
chrIX	355429	1.339259
chrXIV	110539	1.339030
chrXVI	445137	1.337228
chrII	491006	1.336529
chrIII	121585	1.336298
chrIII	66707	1.336229
chrXV	630885	1.336086
chrIV	323365	1.335698
chrXV	581785	1.335508
chrVII	20901	1.335226
chrIII	242415	1.334900
chrI	48447	1.334329
chrVI	88293	1.333914
chrXV	681285	1.332560
chrXIV	113730	1.331408
chrII	486906	1.329850
chrVII	73611	1.328986
chrII	503806	1.328278
chrVII	20304	1.328019
chrXI	518158	1.327597
chrV	567870	1.327555
chrIII	57411	1.326954
chrX	391381	1.326042
chrXIV	196763	1.325487
chrIV	1239781	1.325483
chrV	265029	1.325166
chrXII	151215	1.323368
chrIV	355967	1.323301
chrV	548065	1.323231
chrXVI	695040	1.322632
chrVII	57212	1.322225
chrVI	74993	1.322107
chrVII	42701	1.322006
chrXIV	197359	1.320779
chrXII	167115	1.319187
chrXVI	447637	1.318938
chrXVI	498636	1.318927
chrVI	253296	1.318394
[truncated: 13,022 more rows]
