# Supplementary material for: The Eukaryotic Mismatch Recognition Complexes Track with the Replisome during DNA Synthesis
Source: PLoS Genet. 2015 Dec 18;11(12):e1005719. doi: 10.1371/journal.pgen.1005719 (PMC4684283; doi:10.1371/journal.pgen.1005719)
Supplement: S1 Data — The data corresponding to each figure are in this compressed file. (ZIP) [file pgen.1005719.s009.zip › Files for Haye and Gammie 2015/Fig_3_4_5_Average.sgr/no_tag_ave.sgr]

chrV	545165	18.645559
chrIII	303	16.692268
chrVII	116	16.319988
chrIII	106	16.163124
chrIII	203	15.146241
chrIII	3	13.723128
chrVI	84093	9.537065
chrVI	67695	9.460353
chrVI	84193	9.371132
chrXII	369459	8.876286
chrVI	83993	8.612500
chrVII	80603	8.170780
chrXVI	535850	8.146096
chrIV	386477	7.151811
chrXIV	105430	7.074320
chrIX	339229	7.017810
chrXII	386056	6.944917
chrVI	84293	6.815195
chrVII	16	6.675311
chrVI	270096	6.664067
chrXII	385955	6.525568
chrIII	168545	6.380380
chrXII	386155	6.357702
chrXII	232078	6.334440
chrIII	272314	6.285684
chrXII	232178	6.099357
chrV	570176	5.655773
chrIV	648810	5.590329
chrVII	901	5.285296
chrIII	272416	5.196341
chrXII	386655	5.124875
chrXII	232278	5.117657
chrXII	219481	5.105581
chrIII	242415	5.088680
chrXVI	404737	4.851307
chrVII	821685	4.721973
chrXI	520751	4.654672
chrX	475008	4.650375
chrIII	272214	4.647860
chrVI	269896	4.610108
chrXVI	58819	4.580568
chrVI	83893	4.415602
chrVI	76093	4.409143
chrXV	586492	4.346512
chrII	222903	4.321701
chrX	474503	4.286152
chrV	446526	4.285065
chrI	163237	4.267086
chrXIII	186534	4.249757
chrXVI	58221	4.246883
chrI	26549	4.210634
chrXVI	769375	4.202792
chrII	505217	4.187335
chrIV	449813	4.161401
chrII	479106	4.159790
chrIII	28401	4.158949
chrIII	516	4.134831
chrVII	538000	4.127746
chrIV	315065	4.121984
chrII	224803	4.106599
chrVII	538902	4.085292
chrI	163237	4.072930
chrXIV	99311	4.002486
chrIV	648396	3.997147
chrX	479617	3.990723
chrXII	386255	3.984183
chrIII	73401	3.957743
chrV	446092	3.952867
chrVII	538730	3.949147
chrII	223807	3.936113
chrXII	219078	3.928474
chrIII	127784	3.916744
chrIV	649739	3.906926
chrIV	1229181	3.903014
chrXVI	57921	3.892935
chrXII	217906	3.876088
chrVI	87994	3.874538
chrXVI	572352	3.858764
chrI	163548	3.840902
chrVIII	547202	3.810133
chrI	162536	3.797121
chrXVI	58220	3.789363
chrIII	73506	3.763769
chrVI	75993	3.743750
chrIII	139184	3.692516
chrV	445604	3.671525
chrVII	87908	3.649510
chrXI	520851	3.647045
chrXII	369355	3.626649
chrXIII	359425	3.587195
chrV	546465	3.577395
chrXII	232379	3.537423
chrXIV	100730	3.531505
chrXII	374655	3.521239
chrVIII	546645	3.512331
chrV	570278	3.490871
chrVIII	547130	3.483260
chrVIII	547500	3.466652
chrXVI	59925	3.427754
chrII	224301	3.427420
chrIII	29001	3.418361
chrXIV	99530	3.379103
chrVI	76301	3.376581
chrXIV	101936	3.370423
chrX	475833	3.365370
chrXI	520651	3.344260
chrXV	120771	3.327314
chrVIII	545330	3.324263
chrVIII	544202	3.318835
chrV	446992	3.312826
chrXIV	520833	3.306215
chrXIV	98940	3.296406
chrXVI	59819	3.295352
chrXIV	98702	3.291864
chrII	225206	3.286947
chrXVI	852763	3.252847
chrXIII	360397	3.249887
chrV	284438	3.247901
chrIV	449613	3.247050
chrII	222978	3.241426
chrIV	649526	3.231969
chrX	472743	3.214118
chrIII	271418	3.206946
chrVI	269997	3.206883
chrXII	369555	3.206672
chrII	479206	3.198521
chrIV	359665	3.192696
chrVIII	546002	3.168467
chrII	223173	3.150524
chrXII	216778	3.148996
chrII	224873	3.140555
chrIII	267714	3.137516
chrXII	374255	3.134622
chrVI	82793	3.133543
chrIII	272517	3.130538
chrIII	270118	3.129805
chrXII	374455	3.129510
chrV	443417	3.110721
chrII	226201	3.091750
chrX	476803	3.087260
chrX	482915	3.076780
chrVII	539030	3.070693
chrXVI	453644	3.067091
chrXII	233083	3.065236
chrIII	73305	3.064607
chrIII	270824	3.059659
chrIII	2401	3.051881
chrXV	119877	3.051418
chrV	445022	3.046956
chrXIV	108943	3.035733
chrV	446799	3.035281
chrIV	437827	3.031219
chrIII	601	3.025488
chrX	475133	3.022973
chrXV	122073	3.022035
chrXIV	99234	3.013496
chrIII	267914	3.001482
chrXVI	58625	2.996126
chrIII	268020	2.980124
chrIV	1237381	2.946407
chrIII	401	2.937970
chrIII	268323	2.932065
chrIII	272614	2.930564
chrIII	270415	2.922738
chrVI	53091	2.922195
chrVII	538406	2.920820
chrIII	269520	2.917989
chrVI	76408	2.912333
chrVI	181100	2.911775
chrV	493994	2.911025
chrIV	1238181	2.909395
chrIV	1209140	2.908287
chrXIV	98031	2.883604
chrXVI	702036	2.881507
chrVI	83394	2.871311
chrIV	396068	2.855804
chrIII	271126	2.854493
chrIII	29101	2.852513
chrXII	598393	2.845818
chrII	221171	2.841064
chrIII	169290	2.839338
chrIV	1238281	2.830329
chrII	223806	2.821273
chrVI	143004	2.812097
chrIV	1257081	2.793258
chrXII	374970	2.792953
chrXIII	186832	2.792166
chrXII	216978	2.785628
chrXI	527251	2.780077
chrVI	82694	2.777150
chrXVI	536737	2.773082
chrVI	83804	2.760612
chrIII	73611	2.756088
chrIII	272016	2.752025
chrXIV	71130	2.751373
chrII	261642	2.750318
chrXII	232890	2.746046
chrIII	89202	2.738127
chrVII	301	2.735532
chrIV	517398	2.719322
chrVI	83693	2.717384
chrXII	232587	2.716020
chrIII	65801	2.708147
chrXVI	6436	2.707570
chrVI	191598	2.705736
chrXIII	374495	2.686653
chrIX	350029	2.685872
chrXI	520351	2.684094
chrII	6229	2.680879
chrVI	83293	2.676774
chrVI	76193	2.668534
chrIV	1225682	2.661729
chrXIV	108831	2.646277
chrVI	82995	2.644643
chrII	263845	2.628358
chrXII	386355	2.627322
chrXI	666251	2.626386
chrIII	271914	2.624081
chrII	34635	2.604643
chrXIV	523211	2.602779
chrVII	566335	2.602132
chrIII	28801	2.600713
chrIII	271715	2.597024
chrII	224907	2.596401
chrXVI	405538	2.595086
chrXII	232489	2.594387
chrV	444594	2.592222
chrX	355079	2.591773
chrXVI	852555	2.583221
chrXIV	113130	2.581513
chrXVI	852455	2.579693
chrXII	355166	2.577435
chrVII	691	2.573356
chrVIII	237890	2.571415
chrIII	271514	2.566432
chrXII	220576	2.566285
chrXII	233480	2.560797
chrIII	268414	2.558909
chrIII	271014	2.558577
chrIII	272121	2.554877
chrXVI	805355	2.554092
chrXII	168215	2.551126
chrXII	374555	2.548541
chrIV	804438	2.548001
chrIV	434613	2.547602
chrXIV	520833	2.545703
chrXII	369655	2.539270
chrXII	216678	2.538956
chrIV	1236882	2.535139
chrXIII	290813	2.526583
chrIX	369832	2.514846
chrVI	75893	2.510027
chrVI	140304	2.509154
chrXII	374855	2.499364
chrXII	215906	2.497444
chrXVI	809139	2.495181
chrXII	216182	2.494367
chrXVI	405337	2.491632
chrV	570065	2.489558
chrXII	377856	2.487939
chrVII	201	2.487085
chrIII	28601	2.485663
chrIII	49316	2.483973
chrII	33535	2.482962
chrXIV	71032	2.479295
chrIII	268216	2.466807
chrXIV	102630	2.454279
chrII	261642	2.452014
chrVI	83093	2.451192
chrIII	130984	2.450460
chrVI	53991	2.447108
chrVII	17001	2.443097
chrIII	16012	2.439854
chrXII	945492	2.436850
chrVII	539633	2.434877
chrIII	271622	2.434546
chrIII	4301	2.432686
chrIII	270614	2.432165
chrIII	269214	2.422339
chrIII	42001	2.422047
chrIII	28901	2.420569
chrX	361393	2.418977
chrIII	28703	2.409413
chrI	183142	2.409331
chrVI	210396	2.404984
chrIV	410368	2.403192
chrIII	269616	2.400138
chrI	25653	2.398262
chrIII	268916	2.394438
chrVII	77903	2.393803
chrIII	269414	2.386867
chrXIV	196359	2.381643
chrIII	268616	2.379522
chrXII	232985	2.379274
chrXI	518051	2.378556
chrIII	3904	2.370780
chrXI	502352	2.370668
chrIII	268818	2.365338
chrIII	130586	2.352988
chrIII	270316	2.349192
chrIII	270222	2.345870
chrIII	3701	2.344872
chrV	135673	2.343899
chrXIII	358128	2.340209
chrIII	3009	2.340073
chrII	479006	2.336607
chrII	221189	2.334236
chrX	480015	2.329698
chrXII	369267	2.321573
chrVI	82893	2.319180
chrVI	83593	2.311593
chrXII	220678	2.310143
chrIII	271314	2.308719
chrXIV	99130	2.304701
chrXIV	111830	2.302873
chrVI	53701	2.299307
chrIII	268791	2.299015
chrXIV	113033	2.292575
chrIII	269314	2.291479
chrIII	124184	2.290117
chrXIV	89531	2.286888
chrXV	659785	2.284018
chrIV	645510	2.283741
chrIV	449913	2.281196
chrIV	1237781	2.275092
chrIV	450013	2.262654
chrII	812600	2.258709
chrIV	648297	2.257738
chrIII	4001	2.256393
chrIII	270025	2.255757
chrII	812545	2.247060
chrIII	270516	2.246296
chrXII	168315	2.245449
chrIII	271824	2.243785
chrXIII	358895	2.236039
chrVIII	543708	2.234561
chrX	358179	2.230877
chrXIV	101032	2.230453
chrIII	268717	2.222574
chrXIV	89430	2.221398
chrIV	362071	2.220045
chrII	469318	2.213053
chrII	34535	2.210838
chrIII	4201	2.210606
chrIII	271219	2.209756
chrIII	65903	2.205162
chrV	448805	2.204903
chrIII	270914	2.201269
chrVI	75797	2.200045
chrXIV	97230	2.197876
chrIII	315914	2.197466
chrVI	84393	2.191823
chrIII	2501	2.190830
chrXII	944984	2.187927
chrV	546565	2.187237
chrIII	269918	2.186083
chrII	478713	2.185553
chrXII	233378	2.185320
chrIII	262116	2.180924
chrIII	73204	2.170264
chrIII	269814	2.159416
chrI	25546	2.159150
chrIII	142184	2.157217
chrXI	519766	2.156876
chrI	165336	2.155775
chrVI	220905	2.155694
chrV	448192	2.150826
chrIII	28301	2.147819
chrV	277429	2.144827
chrXVI	701936	2.140540
chrIII	268689	2.140174
chrXVI	701840	2.137671
chrXII	220379	2.130397
chrIII	209429	2.128805
chrXII	944787	2.127452
chrXII	220379	2.122558
chrXVI	701642	2.118628
chrIV	1237281	2.117362
chrII	264145	2.110623
chrXIV	112230	2.106355
chrXII	387266	2.101746
chrXIV	89330	2.101518
chrIII	142784	2.100822
chrIII	2601	2.097516
chrIV	450213	2.096253
chrIII	72608	2.092674
chrXVI	769263	2.088213
chrXII	215321	2.085239
chrIV	876012	2.083532
chrII	32535	2.078855
chrXV	854187	2.075994
chrIII	52501	2.074317
chrII	478517	2.066862
chrXIV	183568	2.061574
chrXIV	112431	2.061301
chrIV	411768	2.060494
chrVI	83494	2.059571
chrIII	130284	2.058664
chrXIV	112539	2.055699
chrXVI	507540	2.055410
chrVII	569849	2.052938
chrXVI	551237	2.052078
chrVIII	545814	2.051583
chrIII	3801	2.042277
chrIII	72201	2.040460
chrXV	226639	2.035803
chrXVI	517245	2.035235
chrXIV	111935	2.031940
chrIII	307814	2.030687
chrII	225903	2.030217
chrIV	1236981	2.027658
chrVII	818488	2.026452
chrVIII	543708	2.022987
chrX	473632	2.022088
chrI	161636	2.020616
chrIII	89402	2.020534
chrXIV	113332	2.019935
chrXII	386463	2.019723
chrVI	180891	2.017413
chrVIII	544102	2.017402
chrVI	53491	2.017113
chrVII	25601	2.016622
chrII	478615	2.015539
chrXVI	560737	2.013806
chrXV	594285	2.011458
chrVI	229110	2.008221
chrXV	663885	2.005749
chrXI	513365	2.002080
chrII	260541	1.997689
chrIII	52312	1.997323
chrIV	1225081	1.996009
chrXIV	186862	1.991905
chrI	25775	1.989750
chrIII	73104	1.986563
chrIII	82502	1.984584
chrXVI	701230	1.984504
chrXI	520562	1.984459
chrIII	55116	1.984254
chrXVI	513642	1.984125
chrIII	138899	1.983230
chrXII	168115	1.982697
chrV	264728	1.977241
chrXIV	112930	1.975676
chrIII	72507	1.974051
chrXII	232778	1.973999
chrVII	601	1.973422
chrXVI	701133	1.972105
chrXIV	96230	1.970665
chrIII	2001	1.970046
chrII	478515	1.968723
chrIV	1237689	1.967304
chrX	363686	1.967251
chrXIV	112839	1.963235
chrI	161633	1.961844
chrVII	24001	1.961275
chrII	478615	1.955359
chrXVI	701337	1.954909
chrIV	1237183	1.951954
chrXII	233187	1.951296
chrIV	1237981	1.951127
chrII	478816	1.948851
chrXVI	844480	1.941716
chrIII	73001	1.935980
chrVIII	548609	1.935731
chrXIII	184838	1.935382
chrVI	161917	1.932917
chrIX	439334	1.919480
chrIV	1256981	1.919351
chrV	492367	1.917343
chrVI	83193	1.916725
chrXIV	523709	1.909803
chrIV	410483	1.907289
chrIII	1604	1.905752
chrVII	43115	1.902767
chrX	396080	1.900967
chrXI	517751	1.896219
chrXV	635885	1.891700
chrXVI	701840	1.888829
chrXIV	199468	1.886473
chrXI	458178	1.885263
chrI	25720	1.881078
chrIII	2101	1.880458
chrXIV	69536	1.879964
chrIII	268114	1.879766
chrIII	1906	1.878681
chrXII	144820	1.877665
chrIII	16201	1.876672
chrVII	88803	1.871738
chrI	13245	1.871236
chrVII	561842	1.869481
chrIII	138293	1.868994
chrIII	3310	1.865791
chrXV	622785	1.864749
chrXVI	448239	1.863820
chrXIV	523793	1.863566
chrXIV	112037	1.858598
chrIII	901	1.856525
chrIII	83002	1.845260
chrXII	215324	1.842940
chrXI	523658	1.841952
chrIV	309865	1.840219
chrII	478415	1.837446
chrXIV	101130	1.837438
chrXIV	102830	1.837240
chrXIV	104930	1.836733
chrXIV	96900	1.836641
chrIII	3205	1.827782
chrXIV	78834	1.825806
chrXVI	701149	1.825192
chrXIV	520329	1.820536
chrXII	387460	1.814849
chrIII	151784	1.814722
chrXII	233285	1.813609
chrVI	53292	1.811418
chrXIII	504945	1.811306
chrIII	3404	1.810613
chrX	381982	1.802548
chrIV	513954	1.802291
chrII	478113	1.798480
chrIII	28207	1.797015
chrIII	139288	1.793640
chrIII	268519	1.792807
chrVII	544569	1.792050
chrXVI	57719	1.788266
chrXII	168015	1.784180
chrXIV	112130	1.783998
chrVII	535375	1.778657
chrIII	13001	1.774211
chrXVI	536348	1.772803
chrXV	626999	1.769641
chrXIII	189534	1.769440
chrIII	269725	1.761951
chrVII	562115	1.758926
chrIII	130684	1.758361
chrXIII	184838	1.756115
chrXIV	111330	1.755984
chrXVI	689637	1.755930
chrVII	817983	1.753314
chrVII	540300	1.752915
chrXII	385855	1.742414
chrXIII	185244	1.736296
chrVII	40702	1.732931
chrXII	233584	1.731618
chrIII	267314	1.730049
chrXV	600283	1.723934
chrIV	1248087	1.723420
chrXVI	546040	1.723014
chrXIV	111530	1.722423
chrIII	124358	1.717861
chrIII	83416	1.717018
chrVI	84693	1.715800
chrXVI	528937	1.713181
chrIII	28502	1.709433
chrII	500306	1.709328
chrXVI	560137	1.706711
chrIII	3101	1.704454
chrXVI	499239	1.703689
chrII	224603	1.703520
chrVI	227507	1.703104
chrXIV	109139	1.697216
chrXII	389269	1.695778
chrXVI	435940	1.694357
chrIX	362040	1.690197
chrIII	138594	1.690008
chrV	296729	1.690001
chrVI	53598	1.687998
chrI	27059	1.686117
chrIII	124284	1.685702
chrXII	387655	1.685635
chrVI	53191	1.684969
chrIV	1237581	1.682227
chrVII	535296	1.679375
chrVI	263308	1.678191
chrIII	301617	1.677606
chrXV	657597	1.676131
chrXIV	108740	1.675239
chrVII	25401	1.675192
chrII	9200	1.674062
chrVI	55194	1.673665
chrIII	2701	1.673255
chrIV	410875	1.671545
chrVI	214395	1.663770
chrIII	83102	1.662689
chrVIII	389179	1.658552
chrXIV	4873	1.656909
chrIII	2311	1.656596
chrXV	274738	1.656306
chrI	160328	1.656142
chrXVI	509036	1.655386
chrIV	434313	1.655344
chrV	571572	1.654292
chrXIV	89630	1.653542
chrVII	571149	1.651822
chrIII	65701	1.651040
chrXIII	185437	1.647096
chrXIV	112734	1.644777
chrXIV	112330	1.643390
chrIV	459725	1.641921
chrIV	309665	1.641433
chrIV	645502	1.637910
chrXV	1082951	1.637635
chrIV	517297	1.633490
chrI	25446	1.630947
chrXI	519854	1.630900
chrIX	370329	1.629779
chrIV	331270	1.629676
chrXIV	113232	1.627685
chrII	477908	1.625828
chrXVI	56797	1.624006
chrIV	1523244	1.619463
chrIII	248017	1.619307
chrXIV	112642	1.618912
chrXII	167915	1.618141
chrXIV	108640	1.616196
chrXV	623793	1.615473
chrXIII	201471	1.615222
chrXII	374755	1.614154
chrIV	650500	1.609553
chrXIII	357206	1.608814
chrIV	1237089	1.608558
chrVI	84493	1.607564
chrXIV	70930	1.607505
chrIII	2911	1.596580
chrXVI	507436	1.596517
chrIII	87608	1.596465
chrVIII	543685	1.593797
chrIII	301414	1.592544
chrXII	220978	1.590836
chrXVI	452044	1.589722
chrIII	72108	1.588735
chrXIV	204459	1.584899
chrXII	150715	1.584800
chrXVI	498851	1.582984
chrV	304430	1.582671
chrIII	60701	1.579054
chrV	448805	1.576113
chrX	382679	1.574425
chrIII	88504	1.574036
chrXV	623685	1.572870
chrIII	12321	1.569321
chrXII	356055	1.564434
chrII	9157	1.562944
chrIII	4407	1.559962
chrX	391079	1.557730
chrI	25856	1.556758
chrXVI	702145	1.555019
chrII	260542	1.553317
chrII	522906	1.552444
chrIV	396168	1.551566
chrIII	87502	1.550994
chrIII	26901	1.550600
chrII	472207	1.549232
chrIII	4501	1.548465
chrIII	92402	1.547980
chrVII	567337	1.546828
chrX	357890	1.546509
chrIV	1526537	1.545910
chrXVI	701730	1.545810
chrVII	535375	1.544927
chrXII	386755	1.544479
chrXVI	413243	1.543030
chrXI	519652	1.542854
chrVII	561928	1.541819
chrIII	804	1.536551
chrIII	2801	1.534663
chrXVI	456637	1.534661
chrXV	576053	1.534103
chrIII	13806	1.531332
chrIII	284214	1.530408
chrVII	36401	1.527700
chrVI	265396	1.527292
chrXII	387155	1.525754
chrVII	1001	1.522638
chrIII	232615	1.522079
chrXVI	433538	1.521573
chrXI	520051	1.514756
chrXIV	111731	1.512827
chrV	289231	1.512479
chrXI	520156	1.512249
chrXV	599485	1.512062
chrVII	25201	1.508313
chrXVI	405737	1.508180
chrVII	88503	1.507083
chrXIV	562172	1.504858
chrVII	541100	1.504603
chrIII	295214	1.504553
chrV	297241	1.501529
chrV	571667	1.500777
chrXVI	560637	1.500546
chrII	478013	1.499519
chrXII	369870	1.497556
chrXV	123055	1.496039
chrXIV	104835	1.495275
chrIII	285517	1.494826
chrXIV	111235	1.493972
chrXIV	97830	1.493720
chrVI	54097	1.486383
chrXII	139329	1.483002
chrXII	386555	1.482353
chrXIV	108430	1.481566
chrXV	657892	1.481247
chrII	478106	1.480447
chrXVI	531239	1.479831
chrV	300130	1.479707
chrIX	368730	1.478317
chrIII	138389	1.477095
chrIII	284414	1.475904
chrII	224673	1.473968
chrVII	25501	1.473875
chrII	477819	1.473127
chrV	62279	1.473103
chrIV	451913	1.472182
chrXI	519964	1.470531
chrIV	331064	1.469299
chrIII	245015	1.468301
chrVII	82905	1.466347
chrXV	626485	1.465194
chrIII	213515	1.464166
chrVII	24901	1.461439
chrXVI	702236	1.460676
chrIII	90702	1.460539
chrI	165670	1.459466
chrXI	522561	1.458971
chrIV	450113	1.457167
chrIII	315327	1.456344
chrXII	387355	1.455999
chrIII	52809	1.455521
chrVI	204995	1.454184
chrIII	72801	1.453463
chrVI	53893	1.453266
chrIV	1237481	1.453251
chrIII	72706	1.452499
chrXIV	71234	1.451583
chrXVI	551137	1.451095
chrXVI	405440	1.450840
chrXIII	361727	1.450717
chrXV	620999	1.449096
chrVI	220499	1.447935
chrII	478010	1.447755
chrVI	248803	1.446620
chrXIV	109030	1.446165
chrXII	362070	1.445359
chrXV	577054	1.442775
chrII	477918	1.442599
chrIX	366337	1.442457
chrXVI	550337	1.442154
chrVII	24713	1.440422
chrVI	141212	1.439458
chrII	469406	1.437462
chrXII	386955	1.435934
chrXI	517962	1.435848
chrXIV	565841	1.431765
chrXV	668791	1.429052
chrXV	627099	1.428204
chrXII	386860	1.427863
chrXV	671685	1.426732
chrXIV	70730	1.425949
chrIII	90802	1.423584
chrXVI	457437	1.421983
chrXII	369770	1.421810
chrIII	72901	1.418886
chrXV	607187	1.417148
chrVI	199204	1.414223
chrX	482887	1.414198
chrXVI	462237	1.414171
chrIII	315816	1.413956
chrIII	235817	1.412490
chrXIV	111635	1.410861
chrXVI	555449	1.410516
chrIV	335765	1.409629
chrXIV	196259	1.408181
chrIII	284914	1.407378
chrIII	149684	1.406918
chrIII	309014	1.406118
chrVI	76708	1.404602
chrXIV	197071	1.402506
chrIII	270714	1.402066
chrVII	571249	1.401348
chrIII	73703	1.400553
chrXI	529566	1.398674
chrIII	295414	1.394208
chrXVI	447838	1.393793
chrXVI	508540	1.393597
chrXII	167115	1.393335
chrXV	228345	1.391611
chrXV	621485	1.390542
chrIII	120984	1.390309
chrII	502608	1.387969
chrIII	1706	1.387055
chrXVI	483751	1.386636
chrIII	267826	1.386408
chrXV	626888	1.383973
chrXVI	449148	1.380880
chrVII	24205	1.379160
chrXVI	536037	1.377765
chrIII	15801	1.376876
chrIV	513469	1.375092
chrVIII	557416	1.374962
chrXI	520951	1.373905
chrIII	130884	1.373139
chrVI	75695	1.370716
chrXVI	449237	1.368800
chrX	391180	1.368437
chrXI	314284	1.367947
chrXIV	4972	1.366636
chrV	443810	1.361971
chrIV	513469	1.361073
chrXII	388167	1.360973
chrVII	73903	1.360332
chrV	546380	1.357308
chrXVI	447137	1.357029
chrXIV	104730	1.356619
chrIII	213625	1.356460
chrIV	331771	1.356346
chrVII	540730	1.354737
chrV	569665	1.353291
chrIV	393368	1.352834
chrII	34135	1.352556
chrIII	295314	1.351439
chrV	570465	1.350911
chrVI	249096	1.349585
chrIII	266116	1.348281
chrXVI	501037	1.345528
chrII	517111	1.344934
chrV	569465	1.344031
chrIII	1001	1.342917
chrIV	1254881	1.339897
chrII	226203	1.339748
chrIV	386677	1.339597
chrII	266403	1.339316
chrX	382085	1.338336
chrIII	267615	1.338065
chrVII	569049	1.337416
chrXII	943684	1.336363
chrI	13145	1.334958
chrXV	662891	1.333126
chrIV	341066	1.332902
chrIV	472214	1.331452
chrVIII	548844	1.331370
chrXII	375155	1.330830
chrIV	568891	1.329425
chrI	26344	1.329271
chrVI	3678	1.328710
chrIII	133492	1.328120
chrVI	220795	1.328012
chrX	483587	1.328004
chrXI	662209	1.327969
chrXVI	711136	1.327608
chrXV	593489	1.322631
chrXII	232692	1.320509
chrIII	300319	1.319087
chrVII	89216	1.318691
chrXVI	701251	1.317657
chrXV	582292	1.316900
chrIII	138187	1.316749
chrXIV	69730	1.315676
chrIII	85202	1.314795
chrIII	142684	1.313661
chrXIV	96330	1.313478
chrVI	87893	1.312477
chrIV	434513	1.310384
chrXV	631685	1.310344
chrI	48346	1.310228
chrII	491206	1.308345
chrIII	28103	1.305042
chrVI	253496	1.304971
chrIII	131088	1.304661
chrVI	248896	1.304577
chrIII	67708	1.304501
chrVII	25316	1.303791
chrXVI	446744	1.303093
chrVII	43310	1.302710
chrIII	239415	1.301727
chrIII	138490	1.300074
chrXI	511361	1.297478
chrXVI	573944	1.293820
chrIV	451713	1.292189
chrXVI	446540	1.292034
chrIV	1244888	1.292006
chrXII	387055	1.291914
chrII	469506	1.291647
chrIII	72005	1.290915
chrVI	222210	1.290242
chrXIV	90345	1.287871
chrXIV	70241	1.286446
chrI	38760	1.285795
chrIV	411879	1.285382
chrIII	86404	1.285070
chrIII	121184	1.284146
chrIII	266429	1.284027
chrIII	52003	1.283837
chrXIV	101845	1.279929
chrII	470615	1.278282
chrXVI	454144	1.277636
chrVI	251011	1.277332
chrX	363979	1.273657
chrXI	522356	1.273307
chrVI	214799	1.273179
chrIII	3602	1.272952
chrV	297129	1.272938
chrIII	72406	1.270085
chrII	491506	1.268657
chrIII	67104	1.268630
chrXVI	483949	1.268165
chrVI	210597	1.268071
chrIX	368637	1.268002
chrXIV	71335	1.267166
chrVII	89303	1.264913
chrXII	369160	1.263790
chrIV	451413	1.262717
chrXV	622389	1.262497
chrXVI	435837	1.260230
chrVI	60797	1.259106
chrV	566266	1.258992
chrVI	265010	1.258780
chrVII	24402	1.256811
chrIII	66109	1.256579
chrII	30137	1.256542
chrXV	635585	1.255777
chrXV	664185	1.255222
chrIII	301819	1.254772
chrV	569565	1.253250
chrXIII	168551	1.253052
chrIV	379471	1.252385
chrIV	383770	1.251385
chrXIV	196463	1.250671
chrXI	529359	1.250227
chrIV	517597	1.249789
chrIV	431215	1.249620
chrXV	636085	1.249341
chrXV	666985	1.249201
chrIV	387768	1.247732
chrI	25945	1.245444
chrV	300841	1.244833
chrXVI	525852	1.243205
chrV	5844	1.242264
chrIII	2201	1.239395
chrIV	1236281	1.237800
chrXII	233679	1.237760
chrXVI	506037	1.235903
chrIV	450717	1.235275
chrI	165336	1.235148
chrXV	599883	1.234073
chrIII	208730	1.234043
chrVII	25104	1.232824
chrIV	380270	1.232334
chrXVI	448739	1.231736
chrV	567465	1.230775
chrV	301834	1.228204
chrIV	472517	1.228158
chrXIV	70040	1.227321
chrIII	227925	1.226402
chrVII	64705	1.225425
chrIX	246322	1.225091
chrXII	233786	1.224936
chrX	374390	1.224602
chrVI	53396	1.223796
chrXIV	111435	1.222498
chrXV	643092	1.221733
chrXV	635986	1.219897
chrXI	502758	1.214909
chrXVI	448437	1.214395
chrIII	277518	1.213829
chrIV	1245284	1.213139
chrXII	231978	1.212987
chrXII	387558	1.212574
chrIX	336332	1.210838
chrX	382883	1.207285
chrXV	594392	1.205774
chrV	62306	1.204395
chrXVI	505736	1.202089
chrIII	67005	1.201208
chrIV	434213	1.200559
chrXVI	449037	1.198182
chrXI	520455	1.197226
chrV	546265	1.196179
chrV	559180	1.195672
chrXII	390770	1.195470
chrXVI	525237	1.194538
chrIII	71905	1.193234
chrXVI	550437	1.192639
chrVIII	543826	1.192230
chrXVI	550037	1.190571
chrV	569969	1.190361
chrIII	251120	1.187690
chrIII	265922	1.184200
chrIII	7901	1.182603
chrXVI	451837	1.181427
chrXV	608085	1.181293
chrXII	162015	1.180845
chrIII	21101	1.180571
chrVI	214695	1.180529
chrXVI	448950	1.179979
chrXV	623887	1.177893
chrVII	480703	1.177844
chrXVI	507837	1.177552
chrIII	267516	1.177488
chrXV	621985	1.176697
chrIII	72301	1.176422
chrXVI	532437	1.174877
chrXII	229185	1.173849
chrI	26047	1.173816
chrVIII	85308	1.172939
chrXVI	546739	1.172476
chrIII	83202	1.172339
chrVI	214495	1.171314
chrV	277339	1.171143
chrXII	231578	1.170424
chrXII	211178	1.169866
chrIV	1231884	1.169155
chrXI	502251	1.168778
chrXV	676888	1.168410
chrXI	495950	1.168410
chrXII	133223	1.166092
chrII	32236	1.165952
chrIII	66303	1.165483
chrII	6611	1.164599
chrXVI	526347	1.163920
chrXIV	108533	1.163579
chrIV	1237882	1.162728
chrIII	137797	1.161630
chrXVI	407937	1.161609
chrIII	20101	1.160569
chrIII	300914	1.160115
chrIX	300241	1.158176
chrVII	6505	1.156449
chrXII	353556	1.155402
chrIII	15101	1.154228
chrXV	623288	1.153495
chrII	499006	1.152952
chrXV	659886	1.152086
chrIV	331964	1.151101
chrXV	607785	1.150252
chrXIV	70838	1.149938
chrVI	269796	1.149895
chrIII	230021	1.149270
chrVI	141104	1.149035
chrXIV	69838	1.148798
chrIV	472120	1.147703
chrIII	51901	1.147561
chrXII	215876	1.146103
chrIII	114784	1.145871
chrII	470913	1.144005
chrIII	138691	1.143366
chrVI	253601	1.141631
chrXVI	422837	1.137578
chrIX	358129	1.137564
chrXVI	447637	1.137223
chrX	382583	1.136740
chrXV	635187	1.136316
chrXVI	452137	1.134833
chrVI	3161	1.133574
chrIV	1526019	1.133479
chrXVI	460942	1.133466
chrXVI	689542	1.133149
chrIV	465520	1.133120
chrXV	645785	1.133085
chrIV	389968	1.133060
chrXIV	101230	1.132708
chrXV	622285	1.132484
chrIV	445714	1.131874
chrX	382479	1.131511
chrXVI	484742	1.131391
chrVII	88103	1.131231
chrXIV	101630	1.130936
chrVI	220596	1.128255
chrXVI	508436	1.128091
chrIII	283014	1.127953
chrIV	363380	1.127925
chrXV	678085	1.127084
chrXIV	70445	1.127035
chrXVI	499451	1.126257
chrVI	231296	1.125182
chrXVI	405640	1.124853
chrXII	381763	1.123942
chrXIV	78434	1.123888
chrXV	664985	1.121872
chrVI	59892	1.121733
chrI	38647	1.121514
chrIII	277014	1.120155
chrIII	51811	1.119396
chrIII	7303	1.117837
chrI	15745	1.117673
chrX	378279	1.117471
chrIII	121885	1.117470
chrXVI	449637	1.117343
chrIII	142084	1.117266
chrXI	513551	1.116694
chrXVI	433737	1.116531
chrXVI	499147	1.115975
chrV	297639	1.115315
chrXIV	70630	1.115189
chrV	300329	1.115025
chrV	269431	1.114957
chrXII	375256	1.114634
chrXVI	435544	1.112252
chrIII	234317	1.111721
chrV	534765	1.111242
chrXV	607485	1.111221
chrXVI	536938	1.110999
chrIII	29201	1.110426
chrIV	379968	1.110347
chrIII	251419	1.110334
chrXII	353458	1.110017
chrIV	1231082	1.109544
chrIV	438613	1.109118
chrXVI	447337	1.107775
chrXIV	519163	1.107063
chrX	355179	1.105468
chrIII	234115	1.103000
chrI	44861	1.100961
chrII	517306	1.099527
chrII	522611	1.099003
chrIV	356165	1.098850
chrVIII	89955	1.098616
chrIII	283917	1.098483
chrVII	1085215	1.098211
chrXVI	537037	1.098005
chrXVI	402837	1.097071
chrXI	503151	1.096701
chrXII	375055	1.094954
chrIII	308119	1.094101
chrXVI	572247	1.093320
chrVI	55393	1.093278
chrIX	341130	1.093168
chrXV	590586	1.091315
chrIII	52701	1.090621
chrXV	622593	1.090523
chrXVI	692939	1.090294
chrXIV	72830	1.088758
chrII	488906	1.088066
chrXI	526851	1.086664
chrXVI	446838	1.085727
chrXV	589885	1.085667
chrX	382391	1.084425
chrXII	165226	1.084214
chrIV	1245781	1.082761
chrXVI	448637	1.082675
chrVII	89003	1.080633
chrIV	332065	1.080016
chrXIV	204168	1.079398
chrXV	629591	1.079361
chrXV	577249	1.078542
chrIII	16501	1.077843
chrXVI	476838	1.077298
chrXVI	545737	1.077145
chrXIV	105743	1.077111
chrXVI	508736	1.077059
chrXVI	434240	1.076642
chrIII	142284	1.076302
chrXVI	700151	1.076207
chrXV	623485	1.075371
chrXIV	109231	1.074971
chrXV	590685	1.074027
chrXIV	72230	1.073456
chrV	276638	1.071771
chrIV	1236782	1.071711
chrIII	13601	1.071677
chrXVI	477141	1.071353
chrXV	622486	1.071016
chrXIV	93943	1.069970
chrII	470106	1.069492
chrXII	354855	1.069475
chrVI	71893	1.068222
chrIII	204815	1.067656
chrV	282429	1.067328
chrII	466910	1.067060
chrII	477809	1.066892
chrIV	1257181	1.066457
chrIII	16301	1.065995
chrVI	182610	1.064653
chrXIV	109930	1.064169
chrXVI	489044	1.064158
chrXIV	195259	1.063376
chrXVI	432747	1.062957
chrXIII	4299	1.061992
chrXII	359565	1.060975
chrXVI	499041	1.060025
chrXVI	700632	1.060022
chrXVI	518236	1.059703
chrIII	127691	1.059697
chrXV	646489	1.059664
chrIII	312614	1.059612
chrV	551265	1.059589
chrVII	78003	1.059401
chrXVI	483550	1.059053
chrXII	215978	1.058356
chrXIV	188767	1.057348
chrVI	214595	1.057199
chrIII	32805	1.056275
chrXII	388956	1.055927
chrXI	515551	1.055915
chrIII	133884	1.054947
chrIII	6401	1.054835
chrVI	235795	1.054570
chrXIV	195973	1.054314
chrVI	54195	1.053504
chrX	363479	1.052723
chrXV	677494	1.051791
chrIII	280614	1.051627
chrII	510613	1.051552
chrVI	182110	1.051471
chrXVI	433848	1.051110
chrXII	143715	1.050602
chrVII	22101	1.050271
chrVII	541230	1.049981
chrIII	236228	1.049451
chrVII	50901	1.049310
chrVI	248996	1.048631
chrIII	266714	1.048042
chrIII	246416	1.047887
chrXI	503553	1.046854
chrIII	252428	1.045921
chrIV	446622	1.045846
chrXIV	111030	1.045609
chrII	300926	1.044563
chrII	492313	1.043222
chrIII	8816	1.041888
chrXVI	462848	1.041320
chrV	555765	1.041140
chrXIV	79534	1.040776
chrIII	7102	1.040310
chrV	531872	1.039869
chrX	383479	1.039268
chrIII	133184	1.038898
chrIII	15701	1.037913
chrIV	317074	1.037736
chrIV	382369	1.037364
chrVI	181195	1.036564
chrXII	162615	1.036296
chrX	372079	1.035595
chrIX	367929	1.034421
chrIV	405776	1.034178
chrXIV	183659	1.032877
chrIV	450414	1.032434
chrIV	349273	1.032196
chrVI	75593	1.030930
chrV	264828	1.030733
chrXI	528665	1.029810
chrIV	1245093	1.029634
chrVII	16706	1.029438
chrIV	1221686	1.028999
chrVI	204895	1.028425
chrXVI	710840	1.028039
chrXVI	549543	1.027991
chrXVI	451937	1.027666
chrVII	77711	1.027056
chrIII	287517	1.026520
chrXVI	550837	1.025759
chrVII	21201	1.025412
chrXVI	454550	1.025310
chrXIV	204265	1.025304
chrXVI	520037	1.025068
chrVI	253296	1.024957
chrXV	622690	1.024389
chrXVI	550652	1.023307
chrVII	77803	1.022381
chrXVI	473942	1.021762
chrXI	495650	1.021728
chrII	516706	1.021478
chrV	548165	1.021186
chrV	298129	1.021059
chrXV	117725	1.020339
chrV	568965	1.019151
chrII	502506	1.018511
chrXIV	70540	1.018507
chrI	26520	1.018417
chrVII	25001	1.018357
chrV	301029	1.018131
chrIV	379671	1.017892
chrXV	667887	1.017580
chrVI	142004	1.017090
chrI	26154	1.016753
chrVI	183500	1.016511
chrXVI	515036	1.016157
chrI	47050	1.015429
chrII	470408	1.015099
chrXV	659385	1.014951
chrXVI	536437	1.014687
chrXIV	201459	1.014137
chrVII	22201	1.014050
chrX	363188	1.013903
chrIV	315365	1.013204
chrIV	437113	1.012852
chrVII	21601	1.012539
chrXVI	504236	1.012181
chrIII	16401	1.011960
chrIV	1251492	1.011189
chrXVI	405237	1.010909
chrXII	242983	1.010230
chrV	288429	1.010002
chrXIV	73430	1.009013
chrIV	430821	1.008982
chrIV	324667	1.007609
chrIII	224815	1.007492
chrIII	48709	1.007465
chrX	362983	1.007225
chrXVI	501443	1.007120
chrXVI	514944	1.006882
chrIV	351065	1.006788
chrV	566375	1.006484
chrIX	368229	1.006001
chrXIV	189560	1.005953
chrVI	230396	1.005237
chrIII	283214	1.004955
chrXI	520257	1.004775
chrXV	623189	1.004669
chrV	275532	1.004287
chrIV	313973	1.004159
chrXIV	72438	1.003972
chrII	483706	1.003714
chrXVI	400647	1.002560
chrIII	127584	1.002531
chrXII	387859	1.002169
chrXV	674687	1.001541
chrIII	86602	1.000777
chrX	375282	1.000010
chrXVI	422737	0.999120
chrVII	3207	0.999005
chrXV	613896	0.997750
chrIII	149584	0.996992
chrXVI	427737	0.996217
chrV	556369	0.995075
chrVI	265296	0.993064
chrXVI	535942	0.992717
chrXII	389855	0.992633
chrII	519109	0.992500
chrIII	82602	0.992418
chrV	135435	0.990575
chrIX	346329	0.990297
chrV	534665	0.989866
chrXII	248678	0.989578
chrIII	285014	0.989347
chrXVI	433637	0.989279
chrII	7720	0.989006
chrIII	315714	0.988868
chrV	276129	0.988606
chrX	363279	0.988514
chrXI	507657	0.987515
chrX	355426	0.987071
chrIII	121684	0.986221
chrXVI	468137	0.985968
chrIII	85105	0.985489
chrXIV	183071	0.985180
chrIX	336429	0.983877
chrIV	18121	0.983280
chrIII	239715	0.983171
chrII	503307	0.982112
chrXVI	431437	0.982091
chrXIV	195467	0.981929
chrIII	3503	0.980590
chrVI	259896	0.980490
chrXI	528956	0.979210
chrIII	16611	0.978885
chrXVI	446437	0.978646
chrXVI	485439	0.978600
chrVII	21405	0.977979
chrVII	4512	0.977586
chrVI	250407	0.976659
chrVI	221001	0.976542
chrIII	66611	0.976158
chrV	297729	0.975209
chrXVI	557449	0.974910
chrXV	621385	0.973746
chrXI	516363	0.972793
chrVI	61192	0.971552
chrII	482306	0.971477
chrIII	218023	0.971029
chrVII	24608	0.970761
chrVII	24301	0.970641
chrIII	139885	0.970432
chrIII	142884	0.970251
chrXVI	447537	0.970021
chrIII	66401	0.969561
chrII	471506	0.969422
chrIV	1221485	0.968892
chrVI	247597	0.968192
chrXI	503251	0.967808
chrIII	272714	0.966845
chrXVI	500944	0.966687
chrIII	301514	0.966371
chrII	500710	0.966317
chrXVI	401037	0.966257
chrXIV	113631	0.966199
chrXIV	566441	0.966109
chrIV	452315	0.965889
chrV	297337	0.965848
chrXIV	79034	0.965807
chrXV	655685	0.965317
chrIV	1253981	0.964342
chrIII	228015	0.962288
chrXVI	696340	0.961548
chrXVI	445737	0.961209
chrXV	577352	0.961005
chrXVI	433337	0.960603
chrIII	301322	0.960549
chrVI	188210	0.960277
chrVI	199295	0.959947
chrIII	144684	0.959689
chrVII	801	0.959112
chrXVI	565748	0.958843
chrIII	28001	0.958126
chrXV	651185	0.957077
chrIII	49110	0.956620
chrIV	355876	0.956539
chrVI	75304	0.956225
chrIII	137885	0.956161
chrIII	66204	0.955545
chrII	506914	0.955542
chrIII	60801	0.955102
chrXIV	208659	0.954715
chrIV	309565	0.954263
chrXI	516259	0.953764
chrIX	368829	0.953357
chrIV	355565	0.952950
chrXIV	72330	0.952452
chrVII	64202	0.952444
chrX	390979	0.952062
chrVI	224498	0.951853
chrXV	607685	0.950747
chrIV	462327	0.950713
chrXVI	693738	0.950419
chrIII	279416	0.950052
chrXVI	439037	0.949878
chrIV	379573	0.948564
chrXV	650785	0.948295
chrIV	387668	0.948001
chrIII	240822	0.947954
chrXVI	531140	0.947539
chrXIV	71930	0.947513
chrII	471206	0.947367
chrXIV	198874	0.947146
chrVI	214195	0.945764
chrXV	617693	0.945192
chrVII	24808	0.944649
chrVII	70203	0.944514
chrIII	26501	0.943764
chrII	471710	0.943531
chrVII	73803	0.943471
chrI	2517	0.942805
chrIX	358030	0.942755
chrV	294532	0.942376
chrVI	72093	0.942176
chrIII	6501	0.942124
chrX	382779	0.942031
chrIII	295719	0.941606
chrXII	243378	0.940953
chrVI	218496	0.940742
chrII	482606	0.939903
chrVII	6306	0.939878
chrXVI	565439	0.939872
chrIII	302019	0.939744
chrV	265029	0.939736
chrVI	269296	0.939587
chrIV	392875	0.939389
chrX	383379	0.939289
chrXII	365955	0.938750
chrIII	4801	0.938678
chrIII	8301	0.936952
chrXII	222882	0.936534
chrVI	61103	0.936410
chrVI	52791	0.936330
chrIV	309972	0.936210
chrXV	680485	0.935822
chrXVI	433251	0.935344
chrVII	51901	0.934406
chrIII	265527	0.934142
chrXII	360758	0.934084
chrIII	138984	0.933965
chrIII	284125	0.933819
chrV	296529	0.933759
chrXII	381060	0.933299
chrXII	154515	0.932232
chrXV	624185	0.932033
chrI	25747	0.931023
chrIII	12301	0.930603
chrIV	322965	0.930149
chrVII	82803	0.928555
chrIII	57501	0.928137
chrII	514906	0.927841
chrXII	162115	0.927702
chrXIV	108136	0.927291
chrV	273331	0.927014
chrVII	24502	0.926403
chrVI	248000	0.926228
chrVI	189495	0.925342
chrIV	471925	0.924462
chrIII	53609	0.924152
chrX	382179	0.923999
chrV	302933	0.923850
chrXV	591385	0.923781
chrIII	137989	0.923638
chrVII	22001	0.923514
chrXI	516553	0.922981
chrVI	188109	0.922472
chrX	383179	0.922309
chrXVI	485346	0.921479
chrXV	576560	0.921179
chrXII	389560	0.921148
chrIII	218416	0.921040
chrI	12246	0.920786
chrII	471810	0.920408
chrXVI	519140	0.920246
chrIV	450314	0.919949
chrX	369180	0.919526
chrIV	984162	0.919147
chrVII	47901	0.918580
chrIV	480514	0.918535
chrXV	652886	0.917980
chrIII	301114	0.917875
chrIX	9682	0.917410
chrXII	214978	0.917272
chrIX	317689	0.917183
chrXVI	473642	0.917135
chrV	534267	0.916988
chrXIV	204859	0.916320
chrIII	308020	0.916125
chrXV	576254	0.916002
chrVII	572953	0.915862
chrX	374579	0.914961
chrV	534365	0.914300
chrIV	353773	0.913991
chrIII	230424	0.913333
chrXVI	448037	0.913324
chrXIII	4715	0.913180
chrXVI	499336	0.912849
chrIII	130387	0.912195
chrXIV	209464	0.912134
chrXII	358159	0.911788
chrVII	85917	0.911550
chrIV	1255881	0.911502
chrVI	82493	0.911428
chrX	381581	0.909869
chrXII	216006	0.909713
chrIII	225425	0.909709
chrXI	504651	0.909616
chrIII	88802	0.909462
chrXVI	445837	0.908863
chrIII	134185	0.908510
chrIII	217317	0.908262
chrXV	652685	0.907982
chrII	523006	0.907937
chrVI	141009	0.907786
chrV	275033	0.907671
chrIII	262014	0.907557
chrXII	229085	0.907248
chrVI	249506	0.907065
chrII	521807	0.906920
chrXI	517263	0.906449
chrV	534465	0.906286
chrXV	652294	0.906225
chrVI	269696	0.906182
chrIII	68102	0.906121
chrXV	575450	0.906099
chrXIV	74330	0.905805
chrXII	226278	0.905500
chrVI	50191	0.905448
chrXIV	78530	0.905428
chrVI	61792	0.905372
chrIII	16101	0.904662
chrIV	459613	0.904581
chrXII	155816	0.904218
chrIV	449713	0.903550
chrXVI	421345	0.903016
chrXVI	448149	0.902635
chrII	498906	0.902518
chrVI	63798	0.902178
chrIII	13501	0.901564
chrVII	80804	0.900872
chrIII	114584	0.900638
chrXVI	433437	0.899974
chrXVI	484139	0.899964
chrVI	253097	0.899661
chrIV	356470	0.899624
chrXVI	709841	0.899343
chrXIV	213561	0.898222
chrXVI	446637	0.898215
chrIII	6710	0.897597
chrXII	368957	0.896688
chrXII	375458	0.896144
chrXV	631499	0.895661
chrIV	472727	0.895190
chrII	522706	0.894541
chrIII	295114	0.894456
chrXVI	565537	0.894447
chrIII	133084	0.894405
chrIII	52108	0.894136
chrII	492108	0.893908
chrXVI	702336	0.893640
chrXII	387955	0.893312
chrXV	622185	0.892365
chrVI	64803	0.891844
chrIII	130084	0.891302
chrXV	620794	0.891027
chrXII	389469	0.890296
chrXVI	498239	0.889796
chrXVI	484247	0.889730
chrIV	451822	0.889690
chrIII	10102	0.889256
chrVI	215496	0.888811
chrXVI	699539	0.888523
chrIV	380368	0.888396
chrIV	480014	0.887747
chrXVI	430237	0.887442
chrV	559666	0.887027
chrIII	241215	0.886921
chrVI	190198	0.886387
chrIV	1220881	0.886331
chrIII	213423	0.886063
chrIII	73904	0.885986
chrV	265433	0.885579
chrII	516806	0.884690
chrXV	656400	0.884630
chrIX	368031	0.884602
chrIII	4701	0.884539
chrIV	336165	0.884089
chrIII	62701	0.883819
chrIII	67802	0.883627
chrXVI	693544	0.882626
chrXIV	198166	0.882410
chrVI	51591	0.882386
chrV	565565	0.882333
chrV	545066	0.881647
chrVI	61292	0.881188
chrVI	223495	0.881053
chrI	47646	0.881040
chrXVI	447437	0.880981
chrIV	1232283	0.880761
chrXIV	204761	0.880518
chrII	524306	0.879895
chrV	568480	0.879787
chrIII	1405	0.879690
chrXVI	515436	0.879146
chrII	479307	0.878959
chrXII	231478	0.878720
chrIII	66009	0.878718
chrVI	198895	0.878490
chrIII	121793	0.878253
chrIII	26804	0.878177
chrIII	71803	0.877789
chrIII	114484	0.877573
chrII	501007	0.877535
chrVI	82593	0.877476
chrXI	503654	0.877316
chrXI	662915	0.877167
chrXV	623587	0.877164
chrXVI	449739	0.876114
chrXVI	411348	0.876037
chrXVI	677637	0.875986
chrXV	679996	0.875657
chrIX	365430	0.875396
chrVI	53792	0.875023
chrXVI	509536	0.875003
chrXVI	446937	0.874589
chrIV	390168	0.874385
chrXVI	485941	0.874280
chrXII	212678	0.873841
chrXVI	436137	0.873192
chrIV	1233181	0.872983
chrX	355280	0.872693
chrXV	623385	0.872275
chrXV	669093	0.872071
chrIII	225930	0.871963
chrIII	7202	0.871545
chrXV	674385	0.871346
chrIII	6902	0.871281
chrXVI	492139	0.871257
chrVI	264496	0.871179
chrV	548270	0.870764
chrIV	379769	0.870705
chrXV	606885	0.870358
chrV	529965	0.870125
chrX	355579	0.870119
chrV	299834	0.869966
chrIV	469313	0.869562
chrXVI	422639	0.868094
chrVI	222695	0.867905
chrXVI	462639	0.867887
chrXV	678187	0.867699
chrIII	295614	0.867455
chrXV	656685	0.867372
chrI	26359	0.867098
chrVI	80893	0.866916
chrXIV	566541	0.866552
chrIII	309123	0.866121
chrXVI	483345	0.865908
chrXIV	781831	0.865555
chrXI	664800	0.865519
chrIII	15501	0.865515
chrIV	348965	0.865232
chrVII	87303	0.865140
chrIII	261717	0.864909
chrXVI	450142	0.864680
chrIII	41701	0.864494
chrXII	137615	0.863610
chrIII	93108	0.863601
chrIII	1801	0.863208
chrXV	635686	0.863163
chrV	282931	0.862549
chrV	264629	0.862302
chrIII	83303	0.862009
chrI	18043	0.862003
chrXIV	199859	0.861992
chrXVI	507736	0.861522
chrXII	385755	0.861371
chrXIV	78738	0.860777
chrXI	915	0.860740
chrVI	76608	0.860591
chrXVI	573841	0.859923
chrVI	191395	0.859508
chrIV	1244287	0.859469
chrXVI	530445	0.858896
chrIII	26701	0.858662
chrXI	496150	0.858380
chrIX	370529	0.858239
chrIV	378879	0.858042
chrIX	367329	0.857967
chrV	275738	0.857709
chrIII	285120	0.857285
chrXVI	435737	0.856931
chrIV	332264	0.856641
chrXVI	692837	0.856587
chrVII	57915	0.856509
chrXVI	446137	0.856306
chrVII	10801	0.855724
chrIV	453913	0.855715
chrV	277829	0.855526
chrXII	233981	0.855206
chrXI	503758	0.855047
chrVI	57692	0.853829
chrV	282729	0.853551
chrIV	405574	0.852851
chrI	13348	0.852667
chrXIV	81338	0.852469
chrI	26816	0.852394
chrIII	252316	0.852326
chrXVI	505238	0.852254
chrVI	231903	0.852122
chrVII	69302	0.852039
chrVI	188295	0.851876
chrIV	333965	0.851608
chrIV	406079	0.851540
chrXVI	693341	0.851537
chrX	381880	0.851086
chrIX	231768	0.851045
chrXIV	188859	0.850466
chrIII	264228	0.850205
chrVI	199395	0.850025
chrIV	398568	0.849942
chrXIV	110930	0.849530
chrVI	269597	0.849524
chrI	25345	0.849491
chrXV	680288	0.849186
chrXVI	476337	0.848430
chrXV	606993	0.847749
chrIII	49012	0.847519
chrIV	412068	0.847286
chrVI	254196	0.847155
chrXIV	69630	0.847080
chrVI	189995	0.846144
chrIX	346829	0.845594
chrIII	5403	0.845336
chrIII	66914	0.844925
chrVI	71294	0.844711
chrV	531765	0.844428
chrXIV	71430	0.844292
chrIII	86710	0.843849
chrXV	606685	0.843463
chrXVI	536844	0.843218
chrIV	332564	0.842941
chrIV	402068	0.842932
chrIII	290114	0.842837
chrV	529765	0.842685
chrII	515510	0.842527
chrII	471306	0.841462
chrXIV	204959	0.841449
chrIX	372941	0.841308
chrVII	83003	0.841288
chrIV	347965	0.841215
chrVI	60092	0.841203
chrII	485906	0.841126
chrVI	70493	0.840853
chrV	275632	0.840241
chrII	472506	0.839941
chrIII	123689	0.839698
chrXVI	446337	0.839512
chrIV	402168	0.839333
chrXVI	515638	0.838840
chrXVI	549437	0.838780
chrIII	130184	0.838768
chrII	472110	0.838540
chrXV	679785	0.838348
chrXV	652086	0.838116
chrVII	9501	0.837567
chrVI	212708	0.837510
chrX	390580	0.837301
chrIV	1238081	0.837044
chrXVI	478540	0.836098
chrIII	275014	0.836075
chrVI	264902	0.835803
chrXVI	465444	0.835267
chrXIV	111130	0.834711
chrXV	655585	0.834396
chrIII	8501	0.834356
chrXIV	110140	0.834089
chrXV	651385	0.834034
chrV	305030	0.834014
chrIII	1506	0.833802
chrXIV	104630	0.833773
chrVII	42207	0.833442
chrX	363379	0.833388
chrXII	233887	0.833373
chrXVI	547037	0.833199
chrIII	68013	0.833123
chrIV	462125	0.832988
chrIII	250814	0.832917
chrV	545768	0.832658
chrXI	504451	0.832614
chrXVI	402946	0.832512
chrIII	301714	0.832210
chrXIV	102930	0.832115
chrXIV	201059	0.832007
chrXVI	406037	0.831754
chrXV	626385	0.831467
chrII	518306	0.831423
chrXV	677592	0.831181
chrIX	368930	0.830906
chrXV	581296	0.830773
chrI	12451	0.830556
chrIV	400968	0.830462
chrIII	49508	0.830452
chrXIV	109730	0.830226
chrXV	576449	0.830109
chrIV	450518	0.830070
chrXIV	105338	0.829932
chrXVI	401637	0.829592
chrXIV	187162	0.829498
chrV	274929	0.829414
chrXII	364955	0.829407
chrX	388880	0.829391
chrVI	223405	0.829108
chrXVI	683337	0.828905
chrXVI	447942	0.828873
chrIII	313118	0.828052
chrII	523306	0.828030
chrV	299630	0.827835
chrXV	582685	0.827677
chrII	500117	0.827589
chrX	6694	0.827521
chrXV	575852	0.826856
chrII	485116	0.826790
chrIII	209915	0.826718
chrIII	226818	0.826295
chrV	306731	0.825751
chrIII	284714	0.825679
chrIII	281514	0.825044
chrII	472016	0.824744
chrX	363579	0.824498
chrX	383279	0.824319
chrI	49646	0.824187
chrXVI	551037	0.823684
chrVI	66493	0.823682
chrXVI	433152	0.823208
chrVI	224410	0.823168
chrXVI	447241	0.823062
chrV	264935	0.823039
chrIII	29301	0.822911
chrXVI	509137	0.822878
chrXVI	477337	0.822734
chrVII	78103	0.822382
chrXVI	474242	0.822334
chrVII	9101	0.821178
chrXVI	693045	0.821037
chrI	15445	0.820994
chrXII	355858	0.820849
chrXVI	496936	0.820451
chrXVI	565645	0.820082
chrIV	1254990	0.820045
chrXVI	689438	0.819972
chrXVI	550537	0.819337
chrV	282629	0.819253
chrVI	215395	0.819116
chrIII	276014	0.819031
chrV	551665	0.818666
chrXIV	109330	0.818152
chrXIV	81540	0.817809
chrV	296329	0.817225
chrXIV	96130	0.817210
chrII	521106	0.816808
chrXVI	447042	0.816596
chrVII	77503	0.816352
chrXVI	509736	0.816197
chrXIV	114833	0.816123
chrIII	138797	0.815979
chrV	556265	0.815479
chrV	300437	0.815216
chrIV	480314	0.815196
chrXIV	110830	0.815130
chrV	265530	0.815093
chrXVI	496736	0.814681
chrXI	525754	0.814102
chrIII	244914	0.814018
chrII	468618	0.813853
chrIV	390069	0.813784
chrXV	590185	0.813512
chrXI	515463	0.813509
chrXI	523952	0.813459
chrXII	358369	0.813395
chrVI	57092	0.813286
chrV	546065	0.813050
chrXIV	90033	0.813041
chrX	357285	0.812812
chrXVI	693238	0.812757
chrIV	437713	0.812714
chrXVI	452240	0.812575
chrIII	74001	0.812330
chrXII	355957	0.812236
chrXV	628794	0.812031
chrXI	528154	0.812020
chrXII	211378	0.811579
chrIII	251014	0.811569
chrIII	261215	0.811515
chrXVI	463237	0.810774
chrVI	227597	0.810709
chrXV	636687	0.810343
chrIII	67205	0.810317
chrVII	7101	0.809797
chrI	40950	0.809415
chrV	275232	0.808852
chrIV	384570	0.808753
chrIII	4101	0.808584
chrIII	260214	0.808262
chrV	277532	0.808070
chrIV	350665	0.807609
chrXVI	400350	0.806406
chrIII	26101	0.806380
chrXV	584788	0.806378
chrXV	668886	0.806338
chrII	483806	0.806278
chrXVI	448537	0.806263
chrVI	85393	0.806200
chrIV	1254085	0.806154
chrVII	51801	0.806037
chrXI	513751	0.805988
chrIV	1244081	0.805715
chrXIV	110341	0.805372
chrIII	5806	0.805225
chrV	288529	0.805006
chrIII	217918	0.805003
chrXVI	405141	0.804992
chrXIV	203467	0.804952
chrXIV	631868	0.804028
chrVI	189097	0.803868
chrXIV	196963	0.803745
chrVI	182396	0.803612
chrI	49946	0.803398
chrVII	89103	0.802313
chrV	306846	0.802191
chrXIV	204061	0.801850
chrIX	355929	0.801325
chrIII	149185	0.801224
chrV	290433	0.801207
chrIII	7404	0.800634
chrIII	84102	0.799866
chrXVI	565337	0.799783
chrIV	356378	0.799438
chrV	546165	0.799320
chrIII	135485	0.799018
chrVI	60696	0.798617
chrXV	620586	0.797365
chrXI	513452	0.797272
chrVII	25701	0.797191
chrII	518012	0.797063
chrXVI	427037	0.796833
chrXIV	105636	0.796722
chrIII	279014	0.796570
chrIII	283814	0.796127
chrXVI	693838	0.795199
chrIV	331664	0.795186
chrXV	1070291	0.795031
chrVI	214998	0.793711
chrII	519407	0.793356
chrV	285838	0.793195
chrIII	284614	0.793189
chrVI	267596	0.792908
chrVI	226798	0.792793
chrXV	576851	0.792329
chrXI	664600	0.791631
chrIV	481014	0.791554
chrVII	24105	0.791423
chrVI	210695	0.791383
chrXVI	551637	0.791055
chrXII	150515	0.790245
chrIII	267414	0.789191
chrVI	52991	0.789184
chrVII	40103	0.789161
chrXVI	693648	0.789099
chrXV	640285	0.789035
chrVII	69402	0.788943
chrV	288333	0.788798
[truncated: 13,022 more rows]
