# Supplementary material for: The Eukaryotic Mismatch Recognition Complexes Track with the Replisome during DNA Synthesis
Source: PLoS Genet. 2015 Dec 18;11(12):e1005719. doi: 10.1371/journal.pgen.1005719 (PMC4684283; doi:10.1371/journal.pgen.1005719)
Supplement: S1 Data — The data corresponding to each figure are in this compressed file. (ZIP) [file pgen.1005719.s009.zip › Files for Haye and Gammie 2015/Fig_3_4_5_Average.sgr/Pol2_t=0_ave.sgr]

chrXII	369459	32.175048
chrIII	28401	23.281867
chrVI	76408	22.268156
chrIV	449813	21.462158
chrXII	374655	20.457329
chrXII	386655	20.390571
chrXII	369655	20.315990
chrXI	520751	19.972516
chrVI	83993	19.625027
chrVI	76093	18.755537
chrVI	84193	18.254267
chrVI	76301	18.119195
chrIII	130586	15.728048
chrXVI	702036	15.601724
chrIV	449613	15.559833
chrXVI	572352	14.985284
chrII	479106	14.619943
chrIV	450113	14.245228
chrII	479206	14.046024
chrIII	127784	13.953747
chrVI	84293	13.893039
chrV	546465	13.738911
chrVI	75993	13.453366
chrVI	76193	13.363971
chrIV	450013	13.328352
chrVI	53091	13.122907
chrIV	1237981	13.088023
chrVI	84093	12.932453
chrIII	139184	12.927235
chrXV	594285	12.443014
chrXII	374555	12.361226
chrVI	83893	12.186606
chrVII	116	11.854418
chrIII	52501	11.775154
chrV	565565	11.706334
chrIV	449913	11.622303
chrIV	1237381	11.535400
chrVII	901	11.355424
chrIII	130684	11.334229
chrIV	359665	11.329151
chrXII	232178	11.091418
chrXII	369355	11.083080
chrXVI	448739	10.781194
chrIII	142784	10.739006
chrXII	386463	10.473516
chrXVI	560137	10.397619
chrIV	309665	10.349732
chrXII	232278	10.341420
chrIV	331964	10.252624
chrXIV	113033	10.219655
chrIV	465324	10.179973
chrXII	386056	10.146744
chrIII	130984	10.135972
chrIII	268020	10.025693
chrIV	1237581	10.011757
chrIII	29001	9.956743
chrVII	24001	9.916738
chrXI	519056	9.886644
chrXII	387859	9.877666
chrIII	29101	9.756857
chrXII	374455	9.704870
chrIV	410483	9.303046
chrV	546565	9.276106
chrVI	191395	9.261134
chrXIV	102930	9.080066
chrV	559180	8.980016
chrIV	1238181	8.960339
chrIII	142584	8.958844
chrXI	520851	8.706312
chrXVI	435837	8.655299
chrX	390979	8.651701
chrVI	180891	8.639888
chrX	383479	8.535485
chrIX	336429	8.483684
chrIV	434213	8.434516
chrVI	83804	8.400916
chrIII	268323	8.291853
chrXIV	112930	8.191488
chrIII	73401	8.179212
chrIII	270516	8.131518
chrIII	168545	8.124816
chrVI	53491	8.088121
chrIII	268791	8.073452
chrXII	232078	8.060294
chrIV	332264	8.049407
chrIV	1238281	8.022275
chrXII	386255	7.918570
chrVI	83093	7.895767
chrIII	269520	7.863732
chrIII	268414	7.851294
chrVI	83394	7.848626
chrIII	1906	7.841358
chrIII	268114	7.827049
chrIII	267914	7.821190
chrIII	2601	7.742484
chrIII	268216	7.737925
chrIII	269314	7.720092
chrIII	269616	7.678244
chrIII	142284	7.581098
chrIII	268717	7.563243
chrXII	232379	7.540602
chrX	383379	7.506102
chrXVI	451437	7.498115
chrIII	270222	7.497917
chrVII	25501	7.494796
chrXII	385955	7.490045
chrXI	518051	7.435718
chrIII	270316	7.423053
chrXII	386355	7.412236
chrIII	268916	7.396128
chrIII	4201	7.391733
chrIII	269814	7.385760
chrXIV	108943	7.385550
chrIII	2401	7.385122
chrXIV	104930	7.373710
chrIII	130387	7.320765
chrIII	268689	7.312452
chrXII	232587	7.308723
chrVI	75797	7.275745
chrXIV	196359	7.272318
chrIV	1236882	7.201956
chrIII	120784	7.171700
chrIII	139288	7.171128
chrXII	386155	7.168607
chrIII	3009	7.163466
chrIII	269414	7.140615
chrXI	516851	7.104979
chrXIV	89330	7.066295
chrXVI	405337	7.062569
chrIV	1237281	7.059475
chrIII	148586	7.039677
chrIII	2701	7.028414
chrXVI	404937	7.020549
chrIII	106	7.003226
chrXI	517351	7.002515
chrIV	331771	6.965649
chrIII	268519	6.964804
chrII	491106	6.944661
chrXIV	112431	6.938290
chrIII	65903	6.933414
chrXII	233083	6.927904
chrXVI	769375	6.908789
chrXII	373955	6.871628
chrXII	372955	6.852560
chrXII	233480	6.841547
chrXIV	112130	6.832719
chrXIV	102830	6.806790
chrXIV	111935	6.780204
chrVI	82793	6.716802
chrIII	82602	6.710754
chrXIV	186971	6.689367
chrIII	2501	6.686862
chrVI	191598	6.669617
chrIII	3801	6.664294
chrXII	232985	6.621942
chrX	382391	6.620862
chrXI	520651	6.619976
chrXV	607385	6.590052
chrXIV	113130	6.588318
chrIII	270025	6.576796
chrIII	268616	6.552146
chrIII	269918	6.539066
chrIII	83202	6.533693
chrXVI	689637	6.521857
chrIII	303	6.521420
chrXII	374855	6.500924
chrXII	168015	6.462832
chrIII	72507	6.462828
chrIII	2911	6.457849
chrVI	64295	6.456703
chrV	565365	6.436806
chrIII	267714	6.434690
chrXII	387266	6.418935
chrIII	138490	6.392662
chrVI	83593	6.384501
chrIII	267826	6.371290
chrIII	272214	6.365307
chrIII	268818	6.359598
chrVI	53701	6.355113
chrIII	269214	6.345676
chrXVI	550652	6.339504
chrIV	332564	6.337867
chrXIV	112037	6.330193
chrXIV	105430	6.327085
chrXIV	112839	6.319820
chrVI	83693	6.316225
chrXIV	112230	6.310245
chrIII	130284	6.309300
chrVI	83293	6.303727
chrIV	1257081	6.291134
chrIV	1237689	6.290760
chrIII	203	6.289981
chrX	391180	6.284353
chrIII	270415	6.273422
chrIII	271622	6.268178
chrIII	3701	6.247054
chrIII	73506	6.230229
chrIII	1604	6.229506
chrVI	82995	6.224336
chrXII	232489	6.210632
chrIII	3	6.205742
chrXII	232890	6.195602
chrXIV	112734	6.191925
chrXII	162928	6.170311
chrXIV	111830	6.151097
chrIII	270824	6.150355
chrXI	519451	6.132931
chrIII	138293	6.129375
chrIV	1256981	6.118259
chrXII	248278	6.097082
chrIII	138594	6.090996
chrX	374579	6.084146
chrIII	271914	6.053160
chrIII	271514	6.044028
chrIII	270118	6.013994
chrIII	271715	6.011382
chrXVI	457437	6.002816
chrVI	82893	5.997261
chrIII	28801	5.966643
chrXIV	111530	5.949482
chrXIV	196259	5.931278
chrIII	138797	5.915675
chrIII	72608	5.915648
chrIII	3101	5.900463
chrIII	137584	5.897587
chrIII	272314	5.842472
chrIII	2311	5.834564
chrIII	73305	5.831822
chrIV	449513	5.821346
chrIII	269725	5.782438
chrIII	271126	5.774226
chrXV	622785	5.765389
chrVI	53598	5.763253
chrIII	270914	5.755754
chrIII	28703	5.744971
chrIII	28901	5.743149
chrIII	120984	5.735690
chrVI	220395	5.732875
chrIII	73204	5.726634
chrIX	370329	5.702305
chrII	479006	5.695139
chrIII	272016	5.672015
chrVI	84393	5.667656
chrV	559265	5.662847
chrX	382085	5.650509
chrIII	4301	5.640189
chrIII	271824	5.636843
chrIII	3602	5.625480
chrIII	138389	5.614913
chrXII	369555	5.604277
chrVI	64192	5.603371
chrXIV	112539	5.580317
chrIII	2801	5.573653
chrIII	73611	5.568979
chrIII	272416	5.566352
chrXII	168215	5.552958
chrXVI	451537	5.539617
chrXVI	701642	5.538607
chrXVI	405037	5.535630
chrIII	28601	5.535361
chrIII	271314	5.533511
chrIII	3404	5.532724
chrVI	83494	5.527212
chrVI	226595	5.524023
chrIV	331664	5.510778
chrXVI	504236	5.510382
chrXII	365155	5.509802
chrV	264728	5.506887
chrVII	73703	5.505928
chrXII	233378	5.503759
chrIV	355365	5.502910
chrIII	4001	5.494493
chrIII	65801	5.490231
chrVI	82393	5.487492
chrXIV	111235	5.474197
chrIII	3904	5.473813
chrIII	270614	5.471924
chrIII	148084	5.454614
chrXVI	452044	5.441934
chrIII	90802	5.414954
chrIV	1237481	5.403993
chrXVI	701840	5.403862
chrXVI	702236	5.400528
chrXIV	198874	5.392496
chrXII	387355	5.383372
chrIII	270714	5.379196
chrIV	1236981	5.347792
chrIII	271219	5.334439
chrII	478713	5.332912
chrIII	2201	5.328065
chrIII	138691	5.314632
chrIII	138187	5.300203
chrXIV	112330	5.295144
chrXIV	111330	5.286152
chrXIV	101936	5.285891
chrXV	594785	5.277737
chrXII	232778	5.266416
chrIII	2101	5.263388
chrIII	49316	5.255927
chrIII	271418	5.253364
chrIII	137797	5.247089
chrIII	267314	5.243939
chrXII	387460	5.235869
chrXIV	112642	5.225782
chrIII	267516	5.221435
chrIV	437613	5.217856
chrXIV	111635	5.213538
chrXII	233584	5.206915
chrIII	67708	5.191258
chrXV	663685	5.187815
chrXII	231478	5.186101
chrIII	52312	5.185527
chrXV	607294	5.176118
chrXII	369267	5.175661
chrIII	295614	5.151612
chrIV	648810	5.149236
chrXII	387055	5.147794
chrIV	359765	5.140256
chrIV	332864	5.135300
chrIV	1257181	5.094865
chrIX	368229	5.092055
chrIV	323071	5.090077
chrIII	48709	5.087408
chrVI	75695	5.069715
chrIII	26901	5.054811
chrIII	3310	5.048401
chrIII	2001	5.046362
chrIV	437827	5.035306
chrXVI	507436	5.034637
chrXII	386555	5.034239
chrIII	3205	4.995482
chrXVI	689438	4.983828
chrXIV	102630	4.983369
chrXII	387655	4.982620
chrIII	28207	4.975177
chrXII	233285	4.973509
chrXVI	769263	4.964705
chrXII	167815	4.961896
chrIV	332664	4.961831
chrIII	271014	4.956280
chrV	565465	4.948114
chrIII	48601	4.942159
chrXV	663885	4.934113
chrIV	1240084	4.927142
chrIII	267014	4.926533
chrIV	333065	4.913654
chrVII	25601	4.910611
chrXII	386955	4.900284
chrXII	168315	4.894964
chrXII	387155	4.892464
chrXVI	701840	4.865862
chrVI	82694	4.852351
chrXIV	108831	4.852051
chrIII	72406	4.850794
chrXVI	449148	4.844278
chrIII	147984	4.842405
chrIII	137684	4.828946
chrXIII	186534	4.823155
chrXII	162318	4.822410
chrIV	1238081	4.819296
chrIII	130784	4.814686
chrIII	130884	4.813686
chrV	264539	4.809210
chrVI	83193	4.801461
chrIII	267615	4.801142
chrIV	1237781	4.798539
chrXI	520351	4.791258
chrIII	138899	4.770068
chrVII	73903	4.766919
chrXI	517263	4.766398
chrIII	73001	4.763627
chrVI	53292	4.755306
chrIII	73104	4.752485
chrXII	168115	4.751326
chrIV	1237882	4.749691
chrVI	75593	4.736014
chrII	474109	4.718513
chrVII	25401	4.715318
chrVI	204995	4.711453
chrX	355579	4.697449
chrIV	1237089	4.675235
chrIII	138984	4.667144
chrXV	607187	4.660708
chrXVI	700336	4.647478
chrIII	272121	4.643657
chrIII	28301	4.619350
chrII	504610	4.613672
chrII	478113	4.612976
chrXV	680485	4.603914
chrVI	75893	4.603887
chrIV	332364	4.599633
chrXVI	560037	4.598776
chrXII	374255	4.594962
chrXII	220576	4.572465
chrXVI	507540	4.567620
chrVII	821685	4.529651
chrIII	130184	4.516641
chrIII	3503	4.508367
chrVI	269896	4.502263
chrXIV	89430	4.499403
chrX	475008	4.489069
chrIII	295414	4.484484
chrIII	133289	4.479862
chrXVI	550337	4.475103
chrXII	369870	4.464515
chrIV	1237183	4.464176
chrVI	76608	4.461425
chrIV	1236691	4.459531
chrII	478615	4.459352
chrVI	199395	4.449149
chrXVI	435737	4.448220
chrXII	233187	4.448180
chrX	474503	4.437793
chrIII	29201	4.437190
chrXVI	701936	4.430330
chrIII	72201	4.426046
chrVI	224095	4.421375
chrVI	223995	4.419138
chrXI	516751	4.413372
chrIII	4501	4.408332
chrXVI	701133	4.404584
chrXII	388255	4.396526
chrX	383579	4.395361
chrXII	386860	4.392018
chrXIV	111731	4.386677
chrXV	623485	4.385364
chrXIV	113332	4.366004
chrIII	74001	4.364876
chrIII	272517	4.362902
chrXIV	108430	4.359613
chrIV	410368	4.355182
chrIV	453713	4.345353
chrII	478615	4.340401
chrIII	272614	4.329845
chrVI	54097	4.324650
chrXIV	113232	4.313660
chrIII	72301	4.311140
chrI	165336	4.303547
chrXIV	108330	4.291723
chrIII	72901	4.290849
chrVI	53191	4.285146
chrIII	72108	4.273353
chrXII	162715	4.267476
chrXII	220379	4.253783
chrXII	219481	4.251280
chrII	224803	4.249713
chrXIV	105030	4.239069
chrXI	516951	4.234096
chrXVI	560339	4.228359
chrVI	53396	4.225875
chrVIII	237890	4.221957
chrVI	53991	4.219204
chrXV	606385	4.215647
chrIV	648396	4.215380
chrX	382679	4.214648
chrVI	76708	4.208264
chrXVI	448239	4.185230
chrVI	253496	4.182736
chrXVI	701337	4.178732
chrXII	164115	4.176021
chrIII	50601	4.175609
chrXII	390255	4.174826
chrXIV	89630	4.172785
chrIV	437113	4.163860
chrIII	131088	4.163376
chrVI	53893	4.158001
chrI	163548	4.147509
chrXV	854187	4.131814
chrXII	219078	4.128687
chrIII	267214	4.124168
chrXII	164215	4.119594
chrV	546165	4.118360
chrIII	78506	4.117724
chrXII	374970	4.113906
chrX	378279	4.106330
chrXII	374755	4.102806
chrIII	137885	4.092781
chrXI	520951	4.090965
chrIII	78702	4.087769
chrV	446526	4.078583
chrII	488711	4.076828
chrXII	386755	4.074588
chrXI	517851	4.072168
chrXVI	498851	4.072056
chrXVI	436038	4.070060
chrXVI	701730	4.064476
chrIII	55116	4.064198
chrII	260541	4.060881
chrIII	169290	4.059124
chrXI	520051	4.054669
chrXVI	405237	4.047525
chrIII	73703	4.039810
chrII	478515	4.039438
chrV	446992	4.028276
chrIII	72706	4.027629
chrII	478517	4.023945
chrXIII	184838	4.022000
chrXIV	204859	4.021731
chrXVI	58221	4.013463
chrX	472743	4.013012
chrX	479617	4.011968
chrVII	538902	4.009680
chrII	478415	4.009267
chrXIV	100730	4.002012
chrIII	83002	4.001920
chrXVI	59819	4.000304
chrXI	524051	3.999034
chrIV	332065	3.997771
chrXV	607785	3.994353
chrVI	262899	3.988956
chrIV	452823	3.986386
chrXII	231578	3.985750
chrXII	388167	3.980904
chrIII	131184	3.976836
chrI	163237	3.963263
chrXVI	451937	3.958715
chrXV	607485	3.939698
chrX	475833	3.939698
chrVIII	548609	3.938313
chrXV	594392	3.928792
chrIII	91006	3.926207
chrVI	53792	3.923964
chrXI	519351	3.922276
chrXVI	57921	3.921406
chrII	478816	3.915043
chrXI	524151	3.910492
chrVI	249096	3.909274
chrII	223807	3.907092
chrXIV	89730	3.905034
chrXVI	551237	3.904075
chrXIV	99530	3.902673
chrIII	92702	3.898828
chrVI	220499	3.893970
chrVIII	547500	3.888055
chrII	222903	3.887750
chrV	446092	3.885751
chrIII	120684	3.883151
chrXIV	89531	3.878986
chrVI	214395	3.873995
chrVII	538730	3.870946
chrIV	332464	3.859573
chrXVI	451639	3.856011
chrV	282531	3.851620
chrXIV	110830	3.851553
chrXVI	701149	3.845482
chrXIV	110930	3.844761
chrVI	64092	3.824831
chrXIII	290813	3.823418
chrIV	1236481	3.819155
chrXIII	360397	3.818840
chrXII	387558	3.818328
chrII	477506	3.816760
chrXIV	108640	3.816140
chrXVI	701230	3.810770
chrIII	82502	3.806001
chrXII	369160	3.802139
chrV	445604	3.800042
chrIII	295314	3.794149
chrVII	538000	3.792412
chrV	443417	3.792350
chrIV	434613	3.782790
chrXIV	99311	3.776803
chrIII	122284	3.773396
chrIII	28502	3.764401
chrXII	387758	3.762948
chrIV	472913	3.761250
chrXIV	109030	3.761202
chrVI	225206	3.748035
chrXIII	184838	3.747075
chrXI	520562	3.744907
chrIII	1706	3.743101
chrVI	84493	3.738330
chrXI	513365	3.737484
chrX	382179	3.732416
chrXVI	451743	3.731549
chrXV	226639	3.723100
chrIV	451713	3.722885
chrXVI	58220	3.710667
chrXIV	201459	3.710217
chrVII	544569	3.706703
chrXI	519854	3.705589
chrXVI	503236	3.704801
chrVII	561842	3.700145
chrXVI	448437	3.694968
chrXII	217906	3.694223
chrXVI	702145	3.692002
chrV	448805	3.691573
chrV	448805	3.686853
chrIV	411879	3.682959
chrVII	1001	3.680959
chrXI	517151	3.679342
chrIII	71601	3.678172
chrX	355079	3.675333
chrXIII	185244	3.675078
chrXII	150715	3.669060
chrXII	161715	3.667038
chrVI	182995	3.662495
chrII	221171	3.651660
chrIV	434113	3.651466
chrII	34635	3.647693
chrIII	295719	3.643611
chrXVI	449037	3.637682
chrIX	355829	3.630532
chrXV	608085	3.627833
chrI	163237	3.621261
chrIV	452315	3.613458
chrI	183142	3.610929
chrXI	519964	3.607332
chrIII	42001	3.606927
chrXII	220678	3.601479
chrVI	75304	3.599187
chrXVI	550537	3.597430
chrII	478106	3.594623
chrV	566266	3.592673
chrX	381779	3.588121
chrX	383079	3.584615
chrV	266328	3.584432
chrX	382479	3.582089
chrXV	120771	3.581183
chrIII	114285	3.579341
chrX	473632	3.577676
chrI	162536	3.574673
chrIV	645510	3.571548
chrIV	340465	3.567448
chrIV	1209140	3.567379
chrVI	180791	3.566110
chrIV	437913	3.564934
chrIII	213625	3.560109
chrIV	309565	3.557686
chrIII	121184	3.556817
chrXII	375155	3.556783
chrXI	517962	3.551740
chrXI	520257	3.545569
chrIII	138087	3.543946
chrVII	538406	3.543762
chrXIII	504945	3.542001
chrVI	223795	3.539004
chrXIV	109139	3.537075
chrXIV	111130	3.529889
chrXVI	555449	3.528681
chrVI	82593	3.528051
chrVIII	544202	3.527892
chrIII	227925	3.525310
chrXII	231978	3.509297
chrXVI	852763	3.508462
chrXII	373255	3.505805
chrXVI	445837	3.505743
chrVIII	547130	3.502102
chrVI	214695	3.502093
chrIV	650500	3.501883
chrXIV	98940	3.498885
chrXIV	197071	3.497248
chrXIV	111030	3.495845
chrIII	131699	3.494471
chrXVI	693738	3.493539
chrIII	127584	3.486274
chrIV	309765	3.485609
chrXII	232692	3.482325
chrVI	270096	3.475011
chrV	566865	3.474508
chrIII	4407	3.474098
chrVI	55194	3.469092
chrIII	1506	3.468110
chrXV	122073	3.466064
chrIII	266820	3.465429
chrIII	124184	3.462973
chrXVI	701251	3.462404
chrI	165670	3.462074
chrXIV	111435	3.458136
chrV	566465	3.453085
chrXIV	520833	3.449907
chrIII	131884	3.444485
chrV	445022	3.440602
chrIII	137989	3.437988
chrIX	355929	3.430446
chrV	546065	3.424080
chrV	446799	3.423667
chrXI	518965	3.421545
chrXVI	551137	3.414970
chrXIV	196159	3.411002
chrIII	72005	3.410552
chrXVI	58819	3.405755
chrII	491206	3.404196
chrV	565665	3.391848
chrVI	52895	3.390530
chrXVI	508036	3.387573
chrIII	15701	3.387023
chrII	223173	3.384440
chrX	482915	3.383646
chrII	260542	3.381435
chrVIII	547202	3.380792
chrVII	567337	3.380685
chrIV	449413	3.378910
chrII	221189	3.373758
chrII	223806	3.371473
chrXVI	809139	3.368307
chrXII	387955	3.368016
chrII	478013	3.367808
chrIV	450213	3.362154
chrIII	89202	3.361172
chrXVI	525537	3.360810
chrIV	355665	3.360708
chrVII	22201	3.357291
chrXVI	689542	3.355670
chrXV	119877	3.353953
chrXV	663585	3.351864
chrIII	228119	3.350894
chrIII	266914	3.350403
chrIII	52209	3.344842
chrVI	214595	3.344784
chrVIII	548844	3.338553
chrIII	48508	3.336932
chrXVI	59925	3.335833
chrXII	216978	3.332808
chrVI	54692	3.331456
chrXVI	504136	3.331075
chrIV	410269	3.330275
chrXIV	103030	3.328994
chrXVI	58625	3.322075
chrXVI	560737	3.321483
chrIV	329865	3.314259
chrV	492367	3.311103
chrXVI	56797	3.310935
chrXI	513251	3.298704
chrXII	369770	3.296689
chrIII	72801	3.293722
chrXII	220379	3.287648
chrXVI	405440	3.285716
chrIV	386477	3.281690
chrIII	266628	3.275506
chrXI	524252	3.272727
chrXIV	187059	3.271304
chrXVI	453237	3.264814
chrXV	274738	3.261891
chrXIII	186832	3.259515
chrIV	645502	3.258791
chrIII	267114	3.257838
chrIV	331874	3.257216
chrXII	234078	3.251092
chrXV	594685	3.246810
chrV	548165	3.246387
chrII	224907	3.241996
chrXII	233786	3.239323
chrXVI	565537	3.230850
chrXVI	550437	3.229796
chrII	478010	3.229320
chrVII	22001	3.228498
chrIV	331372	3.228203
chrVI	223301	3.227084
chrIII	1801	3.226833
chrIV	568891	3.226725
chrVI	54195	3.225247
chrXVI	57719	3.221975
chrXVI	572247	3.220966
chrV	306731	3.219710
chrIV	1229181	3.217152
chrIII	149484	3.215923
chrII	222978	3.207113
chrII	479307	3.206603
chrXIV	101845	3.204102
chrXII	233679	3.194754
chrIV	356165	3.193245
chrXVI	556137	3.188325
chrV	135673	3.187492
chrIV	649739	3.184874
chrIII	266714	3.183621
chrXV	675288	3.179805
chrIII	267414	3.178162
chrXIV	99234	3.176227
chrXIV	104730	3.175990
chrIX	370229	3.175787
chrXIV	96230	3.173617
chrII	477606	3.173336
chrXII	168515	3.170066
chrIV	332964	3.167292
chrIV	434013	3.166787
chrXVI	405538	3.166716
chrVIII	543708	3.165927
chrX	476803	3.165915
chrIV	649526	3.165727
chrVIII	545330	3.162877
chrXII	389269	3.162547
chrVII	49401	3.160933
chrX	391079	3.160268
chrXII	385855	3.160084
chrXIV	71130	3.159626
chrXV	622285	3.157883
chrIII	123689	3.155733
chrXVI	499336	3.152379
chrIV	472823	3.151482
chrXII	598393	3.150959
chrV	288529	3.150895
chrII	504514	3.147274
chrV	558976	3.147229
chrIV	437713	3.144915
chrVIII	546002	3.143853
chrVII	22101	3.143449
chrIV	450717	3.139882
chrVI	253097	3.136260
chrVI	216295	3.133700
chrXI	520156	3.133366
chrXVI	499147	3.131741
chrVII	539030	3.131689
chrIII	67104	3.130937
chrXIV	108533	3.128958
chrVI	64392	3.128816
chrII	261642	3.127059
chrV	269329	3.126841
chrXV	228345	3.126730
chrX	355280	3.126637
chrVI	199295	3.125005
chrXVI	449237	3.118684
chrV	448192	3.118531
chrXII	368957	3.115587
chrXVI	852455	3.110656
chrIV	1239981	3.110483
chrVI	54992	3.110419
chrV	493994	3.108758
chrVII	25201	3.099872
chrVI	214998	3.092346
chrIII	121793	3.091721
chrIII	4101	3.091277
chrVII	562115	3.090047
chrXVI	695637	3.089413
chrIII	29301	3.084770
chrIII	71701	3.083451
chrIV	464828	3.083201
chrXIV	101630	3.083106
chrIV	340865	3.080102
chrXV	582292	3.078062
chrV	567065	3.077555
chrI	25775	3.077511
chrVI	210695	3.074869
chrII	224301	3.072950
chrV	546265	3.066510
chrV	444594	3.066121
chrV	551265	3.064633
chrXIII	357206	3.064007
chrII	224873	3.063329
chrIII	123488	3.062570
chrIV	434313	3.060210
chrI	165336	3.054813
chrXIV	98031	3.050398
chrXVI	435940	3.047967
chrXIV	89030	3.047821
chrIV	1221485	3.045043
chrIII	114184	3.039819
chrIV	1236584	3.038412
chrXVI	451837	3.030299
chrXII	215324	3.030108
chrX	391294	3.029193
chrXVI	507736	3.029058
chrV	282429	3.026714
chrXIV	104835	3.025232
chrV	566375	3.022342
chrVI	143004	3.020455
chrVI	220596	3.019097
chrII	225206	3.012582
chrVI	161917	3.012228
chrXV	680390	3.009249
chrXII	168615	3.009110
chrXVI	844480	3.008742
chrIII	67802	3.008609
chrXIV	520329	2.997115
chrVII	24901	2.995544
chrXVI	422639	2.992982
chrXIV	98702	2.992972
chrXVI	693045	2.991954
chrXIV	108740	2.991677
chrXVI	447137	2.991396
chrXII	215321	2.991298
chrIX	355529	2.988987
chrXII	216778	2.985789
chrIII	131784	2.984773
chrXVI	503336	2.983929
chrX	355426	2.982893
chrIII	48811	2.980678
chrIV	410875	2.979172
chrVI	52791	2.976267
chrXII	375055	2.976139
chrIII	266116	2.974548
chrVI	55096	2.973375
chrII	477809	2.967847
chrIII	52108	2.966739
chrVI	215496	2.961070
chrII	226201	2.960955
chrIV	648297	2.959640
chrXIV	110730	2.945144
chrIV	804438	2.942433
chrXIV	198271	2.941384
chrXIII	374495	2.938528
chrXIV	96900	2.937932
chrXII	162015	2.937693
chrXII	248478	2.922003
chrXI	513452	2.920980
chrIII	134185	2.919793
chrII	261642	2.917034
chrIII	49911	2.916683
chrXVI	695437	2.907856
chrXVI	445338	2.905108
chrXII	167915	2.904795
chrIII	91117	2.903965
chrVI	253196	2.903764
chrXVI	449637	2.901111
chrII	263845	2.893799
chrXIV	97230	2.892666
chrIII	260126	2.892645
chrXII	944984	2.892530
chrIII	71508	2.888153
chrIV	332164	2.885858
chrXII	389070	2.885800
chrIII	51811	2.884598
chrIX	370529	2.884453
chrXI	520455	2.879522
chrIII	1405	2.873890
chrXII	214778	2.870107
chrXVI	451344	2.869667
chrV	567680	2.868392
chrXIV	523211	2.864742
chrV	288333	2.854751
chrVI	54496	2.851292
chrIX	336332	2.847280
chrIV	450518	2.846408
chrIV	392368	2.843089
chrX	382583	2.842064
chrX	382883	2.841101
chrIII	142684	2.838983
chrIII	127691	2.835214
chrIV	410668	2.834639
chrII	9157	2.834173
chrIV	451413	2.832471
chrIII	51502	2.830889
chrV	545066	2.828538
chrVII	25001	2.827812
chrII	477918	2.826771
chrIII	67005	2.825988
chrVII	23801	2.821199
chrXI	513651	2.819170
chrVIII	546645	2.818858
chrXVI	445537	2.816930
chrXI	519652	2.812374
chrII	30137	2.808643
chrIV	1220881	2.803729
chrVI	191695	2.803322
chrXVI	481237	2.802849
chrXVI	508936	2.799743
chrIV	451913	2.792229
chrV	565969	2.788981
chrXII	388655	2.788618
chrIII	1201	2.780118
chrIII	66914	2.779932
chrX	480015	2.778213
chrIV	517398	2.773958
chrXVI	406137	2.773678
chrXVI	509036	2.771699
chrIII	49508	2.764246
chrIII	121984	2.757732
chrIII	295214	2.755937
chrIII	121885	2.755357
chrIV	355565	2.753725
chrVI	215395	2.748775
chrIII	73904	2.746652
chrIV	331564	2.740583
chrIV	450913	2.740317
chrVII	561928	2.738669
chrVI	227507	2.737624
chrXII	243378	2.737304
chrIV	513954	2.737153
chrVI	82493	2.736507
chrXVI	452137	2.734189
chrII	9200	2.733958
chrXIII	358895	2.733314
chrXVI	406037	2.728991
chrV	566065	2.726180
chrV	297241	2.724971
chrXII	390157	2.724433
chrXII	215906	2.723570
chrXII	945492	2.723439
chrVII	566335	2.722573
chrX	475133	2.717955
chrIII	66303	2.717360
chrXV	677885	2.717292
chrXI	458178	2.712731
chrIII	124284	2.710669
chrVI	181895	2.710570
chrIII	82402	2.702693
chrIII	1301	2.701671
chrIII	73802	2.701283
chrXII	216678	2.699999
chrXII	370658	2.698530
chrXI	519166	2.696381
chrVI	181100	2.695368
chrIII	83416	2.694736
chrXV	621685	2.693389
chrVII	43115	2.689317
chrIII	516	2.688518
chrXVI	572137	2.688063
chrIX	300241	2.686227
chrVI	183395	2.685250
chrIII	71401	2.683040
chrX	382289	2.680649
chrXI	517751	2.676857
chrXVI	506037	2.673910
chrXVI	678652	2.670398
chrVII	691	2.668726
chrXII	233981	2.668527
chrXV	648685	2.667304
chrIII	49215	2.666496
chrIII	121684	2.663443
chrXIV	196059	2.663193
chrXIV	110630	2.662916
chrIV	450314	2.662674
chrII	266403	2.656136
chrIX	339229	2.652913
chrIII	121084	2.652080
chrVII	539633	2.651610
chrXV	663485	2.649687
chrXII	162115	2.645276
chrXI	519255	2.644458
chrXII	369966	2.639094
chrVI	226798	2.634630
chrIII	28103	2.633921
chrIV	465520	2.633424
chrIII	119284	2.631790
chrIV	358365	2.630258
chrIII	66109	2.629610
chrX	374182	2.628866
chrXV	621385	2.627652
chrXIII	185437	2.626451
chrV	297639	2.624815
chrIII	66009	2.623959
chrXI	516451	2.623693
chrV	566176	2.621915
chrIII	83102	2.621356
chrIV	1238381	2.619832
chrIII	266429	2.619278
chrVI	204895	2.613416
chrXIV	99130	2.611867
chrV	135435	2.606474
chrXIV	631868	2.603215
chrXII	373555	2.599106
chrXVI	805355	2.598758
chrXVI	688140	2.597963
chrXII	370155	2.595915
chrXIV	520833	2.594947
chrXVI	6436	2.594589
chrVIII	543708	2.594305
chrV	570176	2.593144
chrV	565778	2.589490
chrV	567465	2.588850
chrVIII	544102	2.585016
chrXIV	197959	2.582377
chrX	381982	2.581522
chrXI	516653	2.581364
chrIV	359465	2.578412
chrXI	515051	2.571377
chrII	6229	2.571022
chrXII	389560	2.567088
chrVI	216195	2.566790
chrII	477310	2.565732
chrIII	121290	2.563498
chrIII	301617	2.562093
chrVI	82300	2.561640
chrXV	608285	2.559936
chrIV	330165	2.556579
chrIII	266326	2.555585
chrXVI	499451	2.551771
chrXVI	702336	2.551309
chrXIV	562172	2.551274
chrIV	472517	2.549427
chrX	374680	2.548998
chrXII	162524	2.544297
chrIII	228015	2.542182
chrXV	678085	2.541142
chrXVI	473942	2.540293
chrIV	453816	2.539357
chrIII	124358	2.535892
chrII	477819	2.535427
chrIV	359865	2.531668
chrIII	66401	2.530456
chrXIV	101130	2.529930
chrV	565877	2.528740
chrXII	247779	2.528020
chrX	374390	2.526649
chrX	355679	2.525970
chrIV	1236782	2.524747
chrII	477908	2.522965
chrVI	84693	2.521910
chrIII	66810	2.519878
chrXV	608485	2.519061
chrIV	369074	2.518754
chrXVI	491750	2.517840
chrVII	535375	2.516240
chrXV	650785	2.515547
chrXIV	523709	2.510153
chrVI	220905	2.509508
chrIII	224915	2.509277
chrIV	332764	2.504962
chrXIII	359425	2.503499
chrXVI	449340	2.502537
chrV	568965	2.500315
chrVI	75493	2.499373
chrVII	818488	2.498497
chrXVI	525643	2.496996
chrVIII	85308	2.491531
chrXVI	507337	2.488111
chrVI	140304	2.487384
chrIX	246322	2.482049
chrII	516706	2.474572
chrXV	607585	2.472909
chrXV	600283	2.472846
chrVI	54391	2.472747
chrIII	142184	2.472422
chrXV	663785	2.471348
chrVI	220795	2.470935
chrXVI	526040	2.470283
chrXIV	204459	2.467679
chrX	382979	2.464462
chrI	161636	2.463552
chrV	62279	2.462687
chrXII	162615	2.461893
chrIII	273014	2.461862
chrVII	569849	2.459733
chrXII	388761	2.459579
chrV	443810	2.455273
chrIII	83303	2.453022
chrXI	666251	2.453009
chrXI	516553	2.448320
chrIV	403668	2.441503
chrXII	388456	2.436307
chrXII	247678	2.435950
chrXII	389159	2.431676
chrXII	231378	2.429424
chrIII	120884	2.429021
chrIII	284914	2.426331
chrI	161633	2.425781
chrXVI	692837	2.424356
chrIII	51901	2.422827
chrVI	75394	2.419928
chrIII	15801	2.419431
chrIII	49711	2.419126
chrXVI	448950	2.413034
chrXVI	454144	2.411392
chrVI	181195	2.409540
chrVII	24713	2.408485
chrXII	388062	2.408040
chrXII	385755	2.406469
chrIV	1236281	2.402933
chrXVI	407637	2.402288
chrXII	388857	2.398136
chrVI	265396	2.397296
chrXV	607085	2.394432
chrXVI	852555	2.392836
chrIII	66611	2.390026
chrXVI	551037	2.387446
chrIII	71905	2.385145
chrXII	388956	2.383830
chrXVI	700536	2.383714
chrIII	52003	2.382445
chrIII	227715	2.381867
chrIII	133784	2.381326
chrXIV	89238	2.379554
chrIV	331064	2.378753
chrIII	142484	2.377992
chrV	567565	2.377791
chrXV	664085	2.374129
chrXV	663985	2.369827
chrX	383179	2.368889
chrVI	54306	2.368885
chrXII	389855	2.363211
chrIII	272714	2.363042
chrVII	80603	2.362268
chrVII	25701	2.359790
chrXII	214978	2.357713
chrVII	58403	2.355086
chrIX	317689	2.352551
chrXIV	101032	2.351489
chrXII	220978	2.351248
chrXIV	196463	2.350950
chrXV	679996	2.349879
chrX	381380	2.349584
chrXV	608385	2.347622
chrII	264145	2.347375
chrIII	601	2.346851
chrXVI	447537	2.346139
chrVII	73803	2.345420
chrXV	606285	2.345318
chrVI	64803	2.343638
chrXVI	551543	2.343322
chrIII	67612	2.341253
chrII	505217	2.334760
chrXVI	572445	2.332900
chrIII	51710	2.331672
chrIII	90702	2.325786
chrVII	21201	2.325693
chrXVI	700632	2.319628
chrIV	355876	2.317968
chrVI	87994	2.314943
chrIV	322665	2.313778
chrXV	589885	2.312875
chrVI	68195	2.312159
chrIII	51605	2.309396
chrV	269431	2.308874
chrXVI	405141	2.308315
chrVI	210495	2.306167
chrXVI	559939	2.304128
chrXVI	447337	2.301772
chrXVI	448537	2.301638
chrVII	535375	2.301184
chrXII	365055	2.301122
chrXIV	109231	2.299520
chrV	566669	2.298356
chrXII	385655	2.295464
chrXVI	556237	2.295259
chrXIV	523793	2.293171
chrV	566765	2.292777
chrXIV	105743	2.291575
chrVII	24205	2.290489
chrXIII	358128	2.289076
chrXV	585496	2.288721
chrII	515510	2.287036
chrIII	66204	2.285356
chrXI	521051	2.284160
chrIII	209429	2.282345
chrIII	24001	2.281882
chrII	472207	2.279972
chrXVI	550237	2.279552
chrV	546675	2.278004
chrXII	167315	2.277853
chrVI	227396	2.276127
chrXV	680785	2.275855
chrXVI	505436	2.273898
chrIII	67501	2.273800
chrXV	623385	2.272944
chrXIV	519163	2.272340
chrVII	535296	2.270582
chrIII	266518	2.269999
chrVIII	389179	2.268913
chrXVI	436137	2.265680
chrIV	400577	2.263623
chrIII	26701	2.262667
chrXVI	433737	2.259241
chrXVI	693648	2.256827
chrI	160328	2.255274
chrXVI	446437	2.255161
chrXV	622486	2.255092
chrVI	256396	2.254389
chrIV	437513	2.251386
chrXVI	499041	2.250856
chrXVI	525737	2.250733
chrVII	16	2.247014
chrIII	67205	2.245461
chrIII	133884	2.244100
chrVI	55292	2.243246
chrIII	142084	2.241519
chrV	545278	2.239859
chrXIV	89130	2.239175
chrV	276129	2.238789
chrXVI	520037	2.238618
chrIII	315914	2.236223
chrXIV	96130	2.231839
chrIV	450414	2.231050
chrIII	49012	2.230162
chrXII	234578	2.228564
chrIII	88504	2.227165
chrXI	515153	2.226580
chrIII	23901	2.224344
chrXVI	450337	2.222771
chrVI	248896	2.218105
chrXVI	405737	2.214696
chrIII	227815	2.212941
chrXV	623288	2.210317
chrVI	87393	2.207718
chrXV	584993	2.207578
chrXII	389370	2.206009
chrIV	513469	2.203848
chrXII	388355	2.201113
chrII	33535	2.200241
chrIV	1239881	2.199705
chrIII	213515	2.198826
chrV	305731	2.197011
chrIII	65701	2.196947
chrX	374879	2.191005
chrXIII	168551	2.190911
chrXII	131115	2.188684
chrIV	1245981	2.186147
chrV	264629	2.185494
chrV	566565	2.185379
chrXIV	96330	2.185237
chrII	34535	2.184244
chrVII	16202	2.182963
chrII	812600	2.182689
chrXIV	199468	2.178124
chrIII	78805	2.176351
chrVI	253601	2.174523
chrIII	149684	2.172215
chrVI	265010	2.170752
chrVI	214799	2.167676
chrIII	91202	2.163850
chrV	559070	2.163667
chrXV	593489	2.163574
chrVIII	543826	2.161424
chrXVI	560637	2.161224
chrXVI	572538	2.156196
chrV	567165	2.152140
chrIII	121384	2.150289
chrXIV	187162	2.146725
chrIII	49403	2.144907
chrXIV	105636	2.144680
chrXI	523952	2.138859
chrXII	234178	2.138682
chrVI	199204	2.136418
chrXII	151315	2.134334
chrXV	594485	2.133950
chrIII	67403	2.133482
chrXV	678385	2.131718
chrIV	1236381	2.131633
chrIII	71803	2.128244
chrXV	621185	2.124055
chrIII	51103	2.123994
chrX	383679	2.123515
chrXII	234278	2.118516
chrIII	148295	2.118272
chrIII	401	2.116965
chrIV	451024	2.116817
chrVI	204795	2.116772
chrIII	87608	2.113409
chrVII	24808	2.112128
chrV	548565	2.112028
chrVIII	543685	2.111138
chrIV	1244081	2.105981
chrIII	262814	2.104765
chrV	567365	2.103093
chrIV	371868	2.102725
chrXV	123055	2.102720
chrXVI	546739	2.102133
chrIII	27901	2.100577
chrXVI	448837	2.096587
chrXII	163517	2.095229
chrIV	451113	2.094810
chrIII	68102	2.093326
chrIII	292014	2.093218
chrIII	209715	2.092751
chrV	62306	2.092431
chrIV	513469	2.092428
chrVI	64493	2.092118
chrV	288429	2.091031
chrXVI	550837	2.089751
chrIII	251214	2.088887
chrI	26549	2.088580
chrXVI	446838	2.087715
chrVI	253296	2.085758
chrXVI	507636	2.085635
chrIII	83503	2.084689
chrXV	681186	2.079099
chrVII	24301	2.077837
chrXVI	693341	2.075006
chrXI	524454	2.074577
chrXII	373055	2.074279
chrIV	358265	2.073385
chrIV	451822	2.073351
chrIV	473022	2.069087
chrXI	519566	2.064832
chrXVI	525852	2.064132
chrVI	87893	2.063204
chrV	282329	2.063034
chrIII	120586	2.061007
chrII	224603	2.058530
chrIV	1257281	2.055177
chrIV	465223	2.054335
chrIX	372941	2.054224
chrXII	161515	2.051815
chrIV	331471	2.051634
chrXV	621786	2.051232
chrII	34135	2.051219
chrXII	216182	2.050630
chrIII	266221	2.050453
chrXV	679785	2.049286
chrIV	450613	2.048099
chrXVI	693238	2.047762
chrIII	54901	2.046826
chrVI	220297	2.046306
chrVII	480703	2.045859
chrIII	119697	2.043431
chrIV	404468	2.043345
chrXVI	565645	2.043113
chrVI	205098	2.042987
chrXII	389469	2.041174
chrIX	365430	2.039838
chrVI	54793	2.036766
chrXV	680585	2.035676
chrIV	453613	2.033008
chrIV	333767	2.032720
chrIII	48914	2.032561
chrIV	1245781	2.031626
chrXVI	446540	2.026998
chrXVI	483949	2.026120
chrII	32535	2.025800
chrX	381880	2.025625
chrII	300926	2.025622
chrV	570465	2.024370
chrXVI	447437	2.021263
chrVII	23901	2.020122
chrXVI	450437	2.018697
chrII	491506	2.016713
chrVI	222995	2.016649
chrX	355179	2.015877
chrXVI	689237	2.015105
chrIV	454213	2.013866
chrIV	359365	2.010758
chrI	35045	2.009215
chrIV	1239381	2.008940
chrXIII	189534	2.007741
chrXVI	408237	2.007711
chrXII	233887	2.005040
chrXV	622389	2.003144
chrIII	49607	2.002336
chrXV	581385	1.999793
chrVII	569049	1.998875
chrIII	1001	1.998246
chrII	477108	1.997987
chrIV	1229081	1.996746
chrXV	622185	1.995265
chrXIV	108232	1.994718
chrIV	340565	1.993966
chrIV	313973	1.992552
chrXVI	693938	1.990125
chrXII	139329	1.988187
chrXV	623793	1.986450
chrVI	55393	1.985905
chrXIV	113433	1.985216
chrIV	333165	1.983640
chrXV	622087	1.983290
chrVII	201	1.982717
chrXVI	689337	1.982231
chrVII	24502	1.980519
chrXIV	79534	1.979226
chrXII	368855	1.977984
chrIII	92402	1.977600
chrV	548365	1.977033
chrXII	162215	1.975083
chrXV	606885	1.974434
chrIV	1254881	1.974255
chrIV	1236181	1.970175
chrXII	247578	1.969490
chrXVI	446137	1.969229
chrIII	284214	1.961850
chrVI	141212	1.958902
chrXV	599485	1.958305
chrVII	25104	1.956653
chrXIV	198670	1.955768
chrIII	89402	1.953058
chrXVI	465837	1.953046
chrVI	182610	1.952790
chrVII	601	1.952581
chrVIII	545814	1.952362
chrXIV	108136	1.950852
chrX	374979	1.948516
chrXVI	445437	1.947325
chrX	382779	1.946875
chrXII	130919	1.946721
chrXVI	525937	1.946476
chrIII	151784	1.942450
chrXVI	695537	1.940490
chrXVI	462940	1.938917
chrIV	1251681	1.938341
chrVII	74003	1.936602
chrXV	622593	1.936585
chrXVI	509836	1.935888
chrXIV	196574	1.935859
chrVII	24402	1.933546
chrXII	373357	1.931257
chrVII	540300	1.930366
chrVI	54892	1.930013
chrXIV	105338	1.928104
chrIV	1250881	1.927838
chrVII	25316	1.926194
chrIII	49110	1.925429
chrXVI	536737	1.925408
chrIV	1224881	1.921111
chrIII	121585	1.920798
chrIII	51408	1.919303
chrXVI	406244	1.915220
chrXII	164015	1.912985
chrVI	54592	1.912341
chrVI	221001	1.910669
chrXII	373655	1.910089
chrXII	370461	1.907764
chrIII	901	1.906322
chrIV	472727	1.904327
chrIV	1239781	1.904170
chrIII	51216	1.904028
chrIII	131386	1.903232
chrXV	620586	1.902937
chrXIV	106633	1.902767
chrXII	370364	1.902353
chrIV	355465	1.902033
chrIV	1233181	1.900371
chrX	381681	1.900212
chrXIV	198361	1.899612
chrIV	355967	1.898310
chrV	565265	1.897505
chrIII	52701	1.897031
chrIV	465413	1.896696
chrIV	453517	1.894530
chrI	47850	1.894442
chrII	513006	1.893910
chrXV	606993	1.893124
chrIV	335765	1.892330
chrXII	231678	1.891980
chrXVI	407737	1.891684
chrIII	228215	1.889571
chrXI	513551	1.889482
chrV	266428	1.888290
chrIV	517297	1.887922
chrV	265433	1.887819
chrXII	168415	1.887503
chrXV	617285	1.887425
chrVII	21507	1.885773
chrVI	190996	1.884772
chrXII	167115	1.884572
chrV	266129	1.881427
chrXVI	405848	1.881166
chrXVI	535850	1.878173
chrIII	121489	1.878084
chrIII	16012	1.876114
chrXII	369068	1.875498
chrXII	944787	1.875355
chrX	389579	1.873685
chrXVI	447637	1.873560
chrXII	389769	1.871982
chrXVI	509736	1.871684
chrII	489006	1.870927
chrII	488906	1.870560
chrVII	42602	1.870334
chrXVI	446337	1.869070
chrXIII	361727	1.868206
chrXII	248179	1.866446
chrXV	680288	1.865720
chrV	287429	1.865068
chrXV	678187	1.865045
chrXV	594085	1.862412
chrXI	516363	1.862082
chrXIV	105130	1.861858
chrIII	57501	1.860450
chrIII	272914	1.859670
chrXV	630986	1.857889
chrVII	540730	1.857790
chrVI	183308	1.857647
chrII	502719	1.857500
chrVI	262296	1.852653
chrXI	314284	1.849835
chrI	46946	1.845640
chrIII	213717	1.845048
chrVI	247496	1.843248
chrIII	67901	1.843079
chrXVI	448637	1.842162
chrVI	223095	1.842099
chrVI	81193	1.841868
chrXII	248578	1.841774
chrXV	606787	1.841659
chrX	374279	1.840802
chrV	269129	1.840741
chrXVI	459137	1.840705
chrIV	449313	1.839955
chrXI	515551	1.839460
chrIII	85202	1.837193
chrXVI	453644	1.836405
chrXVI	450237	1.834573
chrIV	451219	1.832841
chrXVI	447942	1.832679
chrX	378179	1.832291
chrII	516907	1.831725
chrVII	571149	1.829904
chrIV	356078	1.829271
chrIII	4801	1.829032
chrVI	191095	1.827800
chrXVI	692939	1.826906
chrVII	817983	1.825724
chrXII	375256	1.823515
chrII	491412	1.821010
chrIII	148184	1.819408
chrIII	84102	1.816696
chrV	269829	1.816454
chrIV	1251492	1.816188
chrIII	85105	1.814315
chrIII	227615	1.809017
chrXVI	422737	1.807235
chrVII	40702	1.806802
chrXV	623099	1.806613
chrVII	21405	1.806519
chrIII	15601	1.805879
chrVI	265496	1.805432
chrIII	27001	1.804527
chrXIV	101230	1.804473
chrXII	211878	1.802921
chrIV	400468	1.801643
chrXV	587885	1.799678
chrIV	450813	1.798884
chrV	288229	1.798789
chrXII	368755	1.797143
chrVI	205195	1.796096
chrVI	214495	1.794891
chrVII	53701	1.794651
chrIII	87502	1.794635
chrV	534465	1.793878
chrV	567265	1.793158
chrVI	223405	1.792329
chrXVI	498636	1.791018
chrIV	330070	1.788081
chrXII	161919	1.786016
chrXV	664185	1.785902
chrI	47050	1.785067
chrXIV	105232	1.783977
chrII	32236	1.782312
chrVII	35001	1.780772
chrIV	403768	1.780718
chrXI	516259	1.780517
chrXV	621985	1.780503
chrXVI	447838	1.780045
chrIII	4701	1.778662
chrXVI	453941	1.778171
chrXVI	677737	1.777559
chrXVI	507939	1.777504
chrX	483587	1.773389
chrXVI	565439	1.771261
chrVI	256298	1.770163
chrIV	1233295	1.769564
chrXII	231778	1.769288
chrVI	84593	1.767505
chrXVI	527337	1.767091
chrXVI	405640	1.766854
chrVIII	536991	1.766701
chrXVI	505547	1.765263
chrXIII	201471	1.763848
chrIII	130084	1.763513
chrXVI	447241	1.762553
chrIX	369832	1.762279
chrVII	89303	1.761303
chrXVI	450043	1.760209
chrVI	210795	1.756658
chrXVI	454037	1.753432
chrXIV	198759	1.753244
chrXV	623685	1.752909
chrIII	250514	1.752804
chrIII	250914	1.752463
chrXII	370059	1.752126
chrXVI	695348	1.751923
chrXII	247878	1.751829
chrXVI	508236	1.750521
chrXVI	453842	1.749761
chrXVI	435544	1.748284
chrXV	607985	1.748264
chrXVI	550037	1.746322
chrXV	621085	1.746275
chrXVI	405947	1.744464
chrIV	335976	1.737524
chrXIV	565841	1.737361
chrXVI	484437	1.736096
chrV	567870	1.735915
chrVII	21801	1.735400
chrVII	541100	1.735041
chrIX	336229	1.734619
chrIV	1256881	1.734463
chrXIV	197359	1.734214
chrVII	571249	1.734123
chrXVI	473040	1.733018
chrV	567965	1.731130
chrIII	147884	1.729495
chrV	570065	1.728126
chrXVI	565837	1.728073
chrII	226203	1.726672
chrIII	92602	1.726471
chrX	374088	1.725964
chrVI	199495	1.724875
chrV	548270	1.724800
chrIII	78402	1.723723
chrIII	225123	1.722208
chrIII	114584	1.721134
chrXI	519766	1.720088
chrVI	213807	1.719658
chrXV	584386	1.719092
chrIX	439334	1.718474
chrXV	677985	1.717364
chrXII	370755	1.716301
chrIII	301414	1.715800
chrVII	36909	1.715377
chrXVI	451237	1.715281
chrIII	4601	1.714715
chrXV	607885	1.714268
chrX	381581	1.712537
chrVI	224795	1.708923
chrIV	356765	1.708316
chrVI	253905	1.708148
chrXVI	446637	1.707325
chrXII	943684	1.706818
chrI	47749	1.706387
chrIII	290814	1.705627
chrII	483806	1.705613
chrXII	150515	1.704394
chrXV	590185	1.704303
chrV	569665	1.703622
chrXV	674687	1.703129
chrXI	518854	1.699348
chrXVI	454239	1.699012
chrIII	114784	1.698456
chrVI	265596	1.697211
chrXIV	109730	1.696222
chrIV	454013	1.694124
chrXV	593685	1.693990
chrVI	223897	1.693154
chrXVI	514944	1.692680
chrII	466708	1.692172
chrXVI	700436	1.691813
chrIV	472214	1.691389
chrX	381279	1.690438
chrVI	196295	1.690362
chrIII	284714	1.688461
chrXV	664985	1.688362
chrXV	673185	1.687196
chrIII	284414	1.687148
chrXV	614085	1.686317
chrIII	804	1.686242
chrXII	230578	1.685919
chrXVI	502336	1.685772
chrXIV	201364	1.684725
chrX	378481	1.683169
chrXVI	498948	1.682259
chrXVI	682043	1.681033
chrXVI	572937	1.679699
chrXIV	204559	1.679488
chrXIV	102530	1.678495
chrXVI	565237	1.678358
chrXI	517051	1.678293
chrIII	282514	1.677809
chrXV	606486	1.675944
chrV	559365	1.672795
chrXVI	694239	1.671772
chrXII	247978	1.671575
chrXVI	700642	1.666712
chrII	477407	1.666147
chrXII	242678	1.665602
chrIII	66707	1.665474
chrV	265029	1.665373
chrVI	225008	1.665081
chrIX	362529	1.664767
chrIII	28001	1.663804
chrV	547667	1.663405
chrXVI	447746	1.663090
chrXII	365755	1.662823
chrIV	1244287	1.662133
chrIV	411978	1.661944
chrIII	51002	1.661784
chrV	269729	1.660347
chrIII	132084	1.657329
chrVI	210597	1.656108
chrVI	191795	1.654558
chrIII	213423	1.654447
chrIV	1245093	1.654107
chrV	297129	1.652580
chrVII	21906	1.652573
chrX	381179	1.650691
chrXV	607685	1.650127
chrXII	234478	1.648982
chrV	545165	1.648249
chrXI	524554	1.647979
chrV	275532	1.647963
chrXVI	508736	1.647448
chrIX	350029	1.647260
chrXVI	505736	1.646658
chrXI	504651	1.645551
chrVII	80804	1.645307
chrXVI	550744	1.645232
chrXI	513751	1.644617
chrVI	182707	1.644233
chrII	812545	1.644044
chrIII	52601	1.643602
chrVI	191295	1.642842
chrV	287529	1.642710
chrIV	1254990	1.641657
chrXV	584185	1.641466
chrIV	876012	1.641023
chrXVI	575839	1.640786
chrIII	308824	1.639024
chrIV	430821	1.638930
chrX	482887	1.638589
chrII	517306	1.636903
chrVI	64592	1.635331
chrXIV	113631	1.632867
chrXVI	555837	1.632544
chrI	45246	1.631628
chrIV	357076	1.631589
chrII	482719	1.631411
chrIV	1253981	1.630365
chrXVI	433337	1.629756
chrXVI	452240	1.628574
chrII	225903	1.628148
chrVII	73611	1.627874
chrV	545866	1.627034
chrXII	365255	1.625904
chrXVI	507837	1.625382
chrIII	137489	1.624733
chrI	47448	1.622983
chrXII	248678	1.622355
chrVII	24608	1.621054
chrIII	84005	1.620358
chrXIV	104630	1.618551
chrXII	163615	1.617428
chrXV	576053	1.616821
chrXIV	109834	1.616209
chrIII	265922	1.615585
chrXVI	415037	1.615184
chrIV	1251590	1.613529
chrV	547765	1.611844
chrXVI	433251	1.611784
chrXV	624185	1.611048
chrXVI	414937	1.610408
chrIII	14901	1.609551
chrIII	131284	1.608887
chrIII	239715	1.608224
chrXII	373755	1.607377
chrII	491006	1.607239
chrIV	451618	1.605505
chrII	505406	1.604656
chrV	548065	1.603458
chrII	470615	1.603436
chrXVI	571737	1.603303
chrXV	581685	1.602279
chrII	517111	1.601301
chrIV	517597	1.601268
chrXVI	693838	1.599908
chrVII	58705	1.597462
chrV	545967	1.596615
chrIV	378969	1.596404
chrXI	494654	1.595591
chrX	374781	1.594009
chrI	45347	1.593606
chrXI	495650	1.591660
chrXIV	188859	1.591467
chrV	264828	1.590797
chrXVI	502637	1.590410
chrXII	373855	1.590376
chrXVI	435643	1.590150
chrVI	261296	1.588273
chrXII	368562	1.588005
chrXV	620889	1.585119
chrIV	356566	1.583521
chrV	551365	1.581732
chrVII	58804	1.580738
chrII	502608	1.580623
chrXVI	552537	1.580160
chrXII	248378	1.578803
chrXV	581785	1.578659
chrXV	622985	1.578481
chrXVI	698636	1.578157
chrIV	438527	1.577680
chrV	303541	1.577573
chrIII	300914	1.575763
chrXV	620999	1.573845
chrXIV	196763	1.572282
chrVII	88703	1.572247
chrIV	1245284	1.571883
chrII	492906	1.571500
chrXIV	110539	1.571345
chrXVI	508141	1.571273
chrIV	356470	1.571196
chrV	282234	1.570934
chrXV	664285	1.570840
chrXVI	445937	1.570779
chrV	297337	1.569850
chrXVI	459437	1.569520
chrIII	82302	1.568063
chrXV	664785	1.567594
chrVII	36801	1.565016
chrIV	386677	1.562417
chrIII	295814	1.561074
chrII	499216	1.560254
chrXV	606185	1.560198
chrII	6611	1.559899
chrVI	80593	1.559545
chrIII	129885	1.558518
chrIII	218115	1.557113
chrV	296729	1.553118
chrIII	127885	1.552076
chrXVI	481544	1.552006
chrVI	248996	1.551429
chrVII	58305	1.549132
chrXVI	498239	1.548642
chrXV	606685	1.548426
chrIII	122189	1.547016
chrXV	620395	1.546956
chrXV	667887	1.546288
chrXV	606588	1.546268
chrXV	576449	1.546186
chrIII	265621	1.545879
chrVI	199095	1.545858
chrXV	582491	1.545545
chrVII	57212	1.545171
chrXVI	508336	1.544199
chrV	559467	1.541848
chrXV	576560	1.541190
chrV	546380	1.539764
chrIV	356670	1.538715
chrII	499806	1.538047
chrXV	622690	1.537102
chrXVI	404737	1.536627
chrIV	455113	1.536171
chrIII	252428	1.535757
chrVII	301	1.535521
chrXVI	550141	1.535079
chrIV	393276	1.534933
chrV	544969	1.534283
chrVII	812039	1.533942
chrXVI	448037	1.533918
chrVI	75193	1.533882
chrIII	88802	1.533353
chrXV	620189	1.532702
chrV	551079	1.531153
chrIV	333270	1.530229
chrIII	26804	1.529647
chrXII	167215	1.526666
chrVI	223709	1.526179
chrIII	123388	1.526157
chrXII	230889	1.524886
chrVI	182295	1.524309
chrIII	49807	1.524222
chrIII	133184	1.523693
chrXVI	463237	1.521462
chrXII	215978	1.520612
chrXIV	109630	1.520255
chrXVI	509237	1.520148
chrXIV	72030	1.519936
chrIV	453913	1.519401
chrVI	80993	1.519309
chrVI	223495	1.519112
chrV	296229	1.517796
chrXIV	187566	1.517535
chrXV	656585	1.517005
chrXV	576851	1.514969
chrXV	620285	1.514755
chrXVI	503537	1.514560
chrXVI	503440	1.513958
chrXVI	695142	1.511883
chrIV	361766	1.511719
chrVI	269696	1.510044
chrVII	37101	1.509691
chrXIV	109534	1.508578
chrV	571572	1.507784
chrII	488806	1.507169
chrIII	266025	1.506807
chrII	224673	1.506534
chrIII	135485	1.505806
chrV	570278	1.505752
chrXIV	110031	1.502425
chrVII	24105	1.502349
chrIV	1259381	1.501324
chrVII	21601	1.501003
chrXV	648889	1.500457
chrXV	581885	1.500328
chrV	565065	1.499917
chrIV	1228981	1.498416
chrIV	1234988	1.498075
chrIV	1232881	1.496531
chrII	514906	1.496510
chrXIV	109330	1.495074
chrXII	373155	1.493418
chrIII	86404	1.493158
chrIII	251014	1.491925
chrIII	135786	1.491913
chrVI	65092	1.491433
chrXV	590094	1.491352
chrVI	76793	1.490697
chrIII	301819	1.490030
chrXIV	71430	1.488085
chrXIV	113531	1.485915
chrIV	1245582	1.485876
chrII	492108	1.485809
chrIII	123787	1.485618
chrXVI	509137	1.485136
chrVII	57915	1.484815
chrXVI	565337	1.482943
chrVI	262196	1.481435
chrIII	143184	1.481233
chrXVI	567637	1.481064
chrVI	222210	1.480246
chrIII	114684	1.479630
chrXIV	201671	1.479452
chrVI	255696	1.478930
chrIV	393368	1.478305
chrXV	117725	1.477241
chrVII	78003	1.476743
chrXVI	408037	1.476729
chrIII	284614	1.476544
chrV	275738	1.476379
chrV	288629	1.475722
chrII	491713	1.474338
chrXVI	679039	1.474134
chrIV	362071	1.472953
chrIX	355230	1.472554
chrIII	262714	1.472421
[truncated: 13,022 more rows]
