# Supplementary material for: The Eukaryotic Mismatch Recognition Complexes Track with the Replisome during DNA Synthesis
Source: PLoS Genet. 2015 Dec 18;11(12):e1005719. doi: 10.1371/journal.pgen.1005719 (PMC4684283; doi:10.1371/journal.pgen.1005719)
Supplement: S1 Data — The data corresponding to each figure are in this compressed file. (ZIP) [file pgen.1005719.s009.zip › Files for Haye and Gammie 2015/Fig_3_4_5_Average.sgr/tp1_Msh2_ave.sgr]

chrVII	116	25.017510
chrV	559180	14.490751
chrIV	434213	12.355697
chrVI	225206	10.155289
chrIII	225622	10.139657
chrXVI	520037	9.937536
chrIV	1229181	9.025490
chrVI	77195	8.769660
chrIII	253429	8.484779
chrIII	3	8.329174
chrV	546565	8.017963
chrIII	203	8.003518
chrIII	106	7.917470
chrIII	401	7.509652
chrIV	355665	7.208830
chrIV	355876	7.136961
chrV	570278	7.101952
chrVI	225008	7.074094
chrI	26549	7.031657
chrIII	142784	6.787395
chrIV	410483	6.785608
chrXII	386655	6.768215
chrXVI	701337	6.727784
chrVII	201	6.576930
chrXVI	572352	6.563156
chrIII	516	6.534988
chrV	570176	6.523669
chrIII	303	6.416422
chrII	478517	6.291857
chrIV	465324	6.273966
chrX	374579	6.161116
chrII	478415	6.159231
chrVI	269997	6.065385
chrII	478515	6.025165
chrII	478615	5.979154
chrII	478615	5.961020
chrVII	15601	5.794606
chrXII	387859	5.695661
chrIII	240715	5.633160
chrVI	76301	5.581085
chrIII	224519	5.478492
chrVII	57212	5.441129
chrVI	77893	5.428250
chrIV	383770	5.421726
chrIV	352365	5.371223
chrIV	331064	5.154460
chrV	566065	5.149267
chrXIV	105430	5.128855
chrVII	301	5.074534
chrIV	384272	5.070448
chrIII	601	4.984839
chrIII	273514	4.963586
chrII	6229	4.926693
chrXVI	464751	4.910144
chrV	570065	4.903880
chrVI	76408	4.898911
chrVI	269896	4.868865
chrXII	233887	4.856850
chrVII	16	4.853925
chrXI	525357	4.851765
chrV	300738	4.821070
chrXII	233584	4.790428
chrIII	271126	4.777768
chrXVI	433048	4.775880
chrVI	64295	4.765924
chrXVI	562337	4.735003
chrIV	435813	4.703936
chrXI	666251	4.654512
chrIII	271219	4.648875
chrXV	581885	4.646086
chrXIV	198874	4.554894
chrIV	355780	4.512661
chrVI	225100	4.506934
chrIII	232615	4.496587
chrV	558976	4.489178
chrVI	199395	4.486480
chrIV	1237381	4.416622
chrV	301729	4.416550
chrXIV	108943	4.393961
chrIII	248725	4.392686
chrVII	73903	4.384766
chrIII	62901	4.352730
chrXI	519652	4.335907
chrIV	1238281	4.334647
chrIV	343868	4.322668
chrXII	233786	4.296143
chrXIV	96330	4.296057
chrIV	323071	4.282708
chrIX	366029	4.261752
chrXII	233679	4.260186
chrI	35459	4.233640
chrXVI	485941	4.230628
chrVI	71294	4.157668
chrIII	62807	4.153063
chrXI	520051	4.143001
chrIII	225815	4.136533
chrVI	75797	4.128191
chrIV	355565	4.117191
chrXVI	701251	4.102170
chrV	559265	4.100514
chrIV	355967	4.076576
chrIV	331164	4.054479
chrVI	75695	4.048632
chrIII	272016	4.039805
chrXII	232587	4.031798
chrXVI	6436	4.025463
chrIX	439334	4.012150
chrXVI	454438	3.991721
chrVI	222995	3.981429
chrXVI	560137	3.981280
chrXVI	406244	3.975457
chrXVI	498439	3.954532
chrXVI	702036	3.922449
chrVII	53701	3.912906
chrII	490911	3.910966
chrXVI	400137	3.863271
chrIII	224615	3.828995
chrVI	83893	3.810008
chrIII	214215	3.796267
chrVI	77793	3.754236
chrIII	121184	3.754217
chrVI	53491	3.751351
chrXV	620794	3.749845
chrXII	233480	3.747513
chrXIV	108640	3.744480
chrV	569969	3.701689
chrXII	387758	3.666522
chrVII	43310	3.664840
chrXIV	88830	3.657736
chrXII	369160	3.648887
chrXVI	481137	3.639907
chrXII	370658	3.632239
chrXI	515551	3.630458
chrIV	343665	3.606146
chrXII	369068	3.601620
chrIV	437613	3.595197
chrXVI	483036	3.594131
chrVII	53906	3.594028
chrX	360490	3.580725
chrVI	49499	3.575098
chrIV	1251385	3.566769
chrXIV	116142	3.547179
chrI	25775	3.535712
chrIII	804	3.529528
chrX	380881	3.528184
chrIII	270316	3.524060
chrV	566565	3.520748
chrIII	295614	3.513708
chrII	479206	3.505094
chrIII	238428	3.504678
chrIII	132288	3.494039
chrVI	208497	3.491557
chrI	31450	3.484199
chrXI	520257	3.472211
chrIII	226016	3.470733
chrXV	622593	3.457935
chrXII	369459	3.451248
chrIII	271622	3.436973
chrXII	233981	3.433791
chrIII	295414	3.427506
chrV	566965	3.421757
chrXVI	433737	3.415585
chrXVI	498346	3.415488
chrIII	247914	3.415450
chrV	299630	3.411046
chrXI	519964	3.387069
chrXVI	506037	3.378285
chrXI	520455	3.375306
chrXI	528251	3.374386
chrXVI	701230	3.369770
chrVII	43401	3.347666
chrVI	183205	3.343604
chrV	300841	3.331941
chrVI	225603	3.320291
chrX	378279	3.305567
chrIII	253314	3.301759
chrI	27351	3.300337
chrXVI	460837	3.295832
chrX	357183	3.287077
chrIII	271914	3.284282
chrIII	224415	3.279710
chrIX	366136	3.277477
chrXVI	433637	3.276637
chrXI	510461	3.268610
chrIII	271715	3.257003
chrIV	446520	3.245364
chrXII	232489	3.228357
chrXII	232985	3.224514
chrIV	1238181	3.220786
chrIV	456024	3.219334
chrXV	639088	3.219183
chrXVI	701642	3.216807
chrIV	393368	3.197938
chrXV	620690	3.193302
chrIII	58101	3.192993
chrVI	183103	3.191496
chrIII	120984	3.181734
chrXII	389070	3.171818
chrXII	389370	3.170975
chrXVI	574543	3.164822
chrII	478713	3.139111
chrXIV	190460	3.130441
chrIII	74501	3.130250
chrVI	55292	3.105421
chrX	360686	3.101253
chrVII	53817	3.101024
chrIV	382369	3.084714
chrXIV	89030	3.083069
chrXVI	520236	3.074180
chrVI	53396	3.071528
chrVII	56402	3.054986
chrXII	233083	3.050301
chrV	566176	3.043360
chrXII	214978	3.042053
chrXVI	697037	3.040178
chrVI	227299	3.022109
chrVI	64192	3.016418
chrXVI	451344	3.007164
chrXII	389159	2.998216
chrVI	222896	2.997711
chrVI	64092	2.981805
chrXV	663885	2.961778
chrV	300630	2.958254
chrXII	232078	2.957257
chrIII	259817	2.953971
chrXIV	90033	2.951079
chrXIV	104930	2.945215
chrIV	1224681	2.942903
chrXVI	405337	2.937033
chrXVI	499336	2.934930
chrVII	75916	2.934077
chrXII	232778	2.926702
chrIII	211315	2.925273
chrIII	130586	2.924386
chrIV	323565	2.922350
chrV	559070	2.918099
chrVI	196295	2.904960
chrVI	191598	2.902847
chrXV	652886	2.901863
chrV	570465	2.899488
chrXII	388956	2.887372
chrIII	225930	2.885690
chrIII	252929	2.876865
chrVI	208604	2.876150
chrXV	581785	2.863697
chrIII	28601	2.862712
chrXIV	88641	2.862512
chrIV	1220881	2.858975
chrXVI	433152	2.858371
chrXII	369870	2.857423
chrIII	78402	2.847794
chrXVI	499147	2.845511
chrIV	449613	2.844055
chrII	812600	2.837123
chrIII	271824	2.836591
chrII	472306	2.830994
chrIV	1237183	2.828815
chrIII	240615	2.825421
chrXIV	88741	2.823105
chrX	361485	2.805865
chrIII	63013	2.805739
chrI	46354	2.801942
chrXII	232890	2.795410
chrIII	271314	2.794919
chrIII	241415	2.788450
chrVII	54002	2.780164
chrIII	260126	2.773487
chrXIV	102830	2.755790
chrVI	233504	2.754191
chrIII	57901	2.752348
chrIII	148586	2.746983
chrI	45846	2.734242
chrXVI	435837	2.727474
chrXVI	513642	2.726796
chrVI	225695	2.721758
chrV	299131	2.720739
chrXVI	521037	2.720330
chrXIV	198559	2.719728
chrXV	583087	2.718577
chrXII	231278	2.715908
chrIII	52209	2.710329
chrIV	468021	2.708611
chrV	300329	2.703616
chrXII	139815	2.700048
chrIV	323165	2.699398
chrXV	620889	2.694591
chrI	32445	2.693571
chrX	360782	2.692773
chrVI	199295	2.690995
chrVI	78301	2.687197
chrXIV	90634	2.685331
chrXIV	101936	2.684381
chrVII	76207	2.678113
chrI	32556	2.667535
chrIV	1251291	2.663676
chrX	382679	2.661187
chrIII	271514	2.657616
chrXII	156415	2.654458
chrXII	372662	2.654101
chrIII	39501	2.653788
chrXII	163517	2.648618
chrV	275532	2.641620
chrVI	183308	2.634812
chrXVI	683337	2.634147
chrXV	619290	2.629671
chrXI	520156	2.629300
chrI	45947	2.628903
chrXV	682890	2.628642
chrVI	76093	2.627740
chrXII	131115	2.627605
chrII	812545	2.625646
chrXV	588188	2.617887
chrXIV	205870	2.615352
chrIII	58208	2.608970
chrII	472417	2.608173
chrXVI	520141	2.605338
chrIV	450717	2.599039
chrII	520406	2.597303
chrXVI	432947	2.596148
chrIII	122598	2.590438
chrII	482306	2.587607
chrV	295029	2.582132
chrIV	462613	2.573739
chrIV	1236882	2.572807
chrXIV	116232	2.571395
chrIX	368637	2.570501
chrIV	331372	2.569691
chrIII	52312	2.564693
chrVI	185995	2.561898
chrXII	387155	2.560891
chrIII	210930	2.558613
chrIII	16201	2.550141
chrXII	168015	2.548463
chrIII	270914	2.545561
chrX	371079	2.544184
chrIV	435213	2.541151
chrXII	220379	2.536795
chrIII	242814	2.535297
chrIV	355365	2.535228
chrIX	365939	2.534460
chrIV	435313	2.532824
chrXV	585892	2.530662
chrXV	576355	2.529003
chrVI	251011	2.527647
chrXIV	197071	2.526276
chrIX	376032	2.524553
chrIII	215919	2.524194
chrI	46461	2.517857
chrIII	131284	2.517205
chrXV	646489	2.512455
chrIII	226428	2.512187
chrX	374979	2.509880
chrIII	121290	2.508108
chrXVI	689637	2.506991
chrVI	220001	2.505933
chrIII	270222	2.502646
chrIII	127784	2.502465
chrIII	56501	2.499052
chrIII	213717	2.498162
chrXVI	406339	2.495134
chrV	557465	2.491946
chrXII	156615	2.490673
chrXVI	460942	2.484518
chrIV	1257081	2.481920
chrX	382085	2.472927
chrXII	388857	2.471245
chrXV	621385	2.460512
chrXII	161018	2.460230
chrXVI	560339	2.458053
chrXIV	89531	2.457875
chrXV	585597	2.457164
chrIII	253520	2.450604
chrIII	309423	2.449944
chrIV	383472	2.437662
chrIII	131884	2.430697
chrIII	248115	2.424538
chrII	475820	2.420510
chrVI	55693	2.420508
chrVI	54195	2.418841
chrXVI	525237	2.418440
chrIV	357473	2.416299
chrVI	270096	2.413903
chrX	382391	2.412215
chrXIV	90439	2.410479
chrIII	265015	2.409978
chrXVI	706036	2.407282
chrXVI	677340	2.407247
chrIII	51103	2.407232
chrXV	576449	2.399870
chrIII	41603	2.399232
chrXII	369355	2.397317
chrIII	73611	2.385478
chrIV	343771	2.379029
chrXIV	190559	2.376161
chrXII	389855	2.375686
chrVII	77603	2.373805
chrIV	449813	2.372188
chrIII	269725	2.360642
chrVI	186098	2.360063
chrIV	1244287	2.358378
chrIII	68606	2.351146
chrVI	225296	2.344290
chrXV	682800	2.336986
chrXVI	462940	2.336886
chrIV	1250383	2.327972
chrII	477908	2.326366
chrIV	332264	2.325870
chrIX	369531	2.321754
chrIV	331270	2.319985
chrIII	209018	2.318487
chrXV	585693	2.316815
chrIII	52108	2.316174
chrIV	1254283	2.314965
chrIII	28401	2.306932
chrIV	383068	2.305137
chrIV	386677	2.304004
chrIX	366242	2.298358
chrIII	225730	2.294288
chrXVI	535850	2.288989
chrIII	121384	2.288163
chrVI	75593	2.287968
chrIV	1232381	2.287651
chrIII	226324	2.285000
chrXVI	705936	2.284119
chrV	287529	2.276625
chrIX	357133	2.273971
chrVI	221001	2.270383
chrIX	365842	2.270369
chrIV	1237089	2.269076
chrXII	375155	2.267021
chrVI	254798	2.261596
chrXII	139715	2.260650
chrXIV	115731	2.257115
chrII	489314	2.255635
chrXIV	88131	2.253770
chrIV	384075	2.253681
chrXV	613485	2.253295
chrXII	232278	2.251904
chrXII	232379	2.251331
chrVII	25001	2.248958
chrXII	140815	2.248871
chrIII	252014	2.248576
chrVI	191395	2.246062
chrIX	317689	2.242618
chrVI	220795	2.240562
chrVI	250896	2.237782
chrI	46152	2.235855
chrVI	222804	2.235567
chrIV	450013	2.231517
chrVI	220297	2.231001
chrIV	367965	2.229813
chrIV	359665	2.229151
chrIX	339736	2.223026
chrIII	271014	2.222561
chrIV	1251183	2.222136
chrIII	54101	2.220823
chrIV	356566	2.220415
chrIII	228715	2.219465
chrIX	355529	2.218557
chrVI	76608	2.213247
chrVI	183395	2.209048
chrXI	520351	2.208165
chrVI	259596	2.204799
chrIII	3009	2.204100
chrIII	223015	2.200915
chrV	300437	2.196062
chrIII	272214	2.193741
chrXII	150615	2.191444
chrXVI	404443	2.191376
chrV	293529	2.189305
chrXVI	452044	2.188890
chrXV	576254	2.188669
chrVII	24001	2.184367
chrXV	646588	2.179761
chrXVI	701730	2.177400
chrIII	236228	2.177201
chrXV	613185	2.175001
chrXV	614386	2.170519
chrIV	356078	2.168910
chrXII	374455	2.167419
chrVII	24205	2.160862
chrIII	225123	2.159710
chrV	299430	2.158792
chrII	491713	2.152174
chrVI	199495	2.149335
chrVI	50191	2.148548
chrIII	79209	2.148347
chrVII	24901	2.146800
chrII	477918	2.143625
chrII	498211	2.142114
chrIII	226230	2.140097
chrXV	582985	2.139464
chrXIV	78530	2.133849
chrVI	213807	2.131065
chrI	13456	2.130889
chrXVI	499239	2.126396
chrIV	393568	2.125376
chrVI	204995	2.123071
chrVII	57115	2.116781
chrIV	365666	2.115807
chrIII	24602	2.114825
chrVI	75993	2.114401
chrXII	233378	2.113580
chrXIV	88534	2.112126
chrXVI	473942	2.106733
chrIV	356165	2.105268
chrV	534565	2.102099
chrV	301029	2.100478
chrVII	24713	2.098423
chrIV	332364	2.095153
chrXV	624099	2.094903
chrII	300926	2.092118
chrVII	24502	2.091803
chrVII	41103	2.091366
chrI	46546	2.090003
chrXII	372755	2.087928
chrXI	532465	2.087216
chrXI	519854	2.086675
chrXII	234878	2.085595
chrV	293638	2.080771
chrVI	195295	2.078756
chrII	479106	2.077624
chrIII	269814	2.077431
chrII	478816	2.076938
chrXII	389769	2.075913
chrXII	375256	2.075199
chrIII	36702	2.072803
chrIV	437113	2.070793
chrI	46046	2.067947
chrXIV	112431	2.063452
chrIII	280922	2.060826
chrV	556065	2.059625
chrVII	25201	2.059580
chrV	285129	2.056844
chrIII	269214	2.056811
chrV	278632	2.052857
chrVI	53292	2.052422
chrIII	269314	2.050590
chrII	474109	2.049661
chrXIV	88930	2.049324
chrIX	343229	2.048845
chrXII	372562	2.044613
chrIII	24201	2.044181
chrV	301629	2.043764
chrXVI	483638	2.042376
chrIV	316665	2.040017
chrXII	369966	2.036013
chrXIV	96230	2.033478
chrIII	901	2.033448
chrXVI	700036	2.030284
chrIV	433623	2.028647
chrII	483706	2.024815
chrIV	367465	2.024341
chrVII	79103	2.022534
chrIII	268414	2.022533
chrV	301140	2.021610
chrXVI	711636	2.020875
chrXII	389269	2.019546
chrXIV	90530	2.018457
chrXIV	113130	2.015741
chrXIV	198670	2.014458
chrXVI	457237	2.008428
chrIII	131784	2.006367
chrIV	323365	2.005301
chrVI	259400	2.003780
chrXVI	425450	2.002638
chrVI	199595	2.002387
chrIII	268916	1.997870
chrII	512906	1.996687
chrV	266328	1.996368
chrX	363089	1.990644
chrIII	271418	1.990483
chrXIV	203467	1.989184
chrXII	386955	1.988136
chrII	478113	1.984647
chrIII	16401	1.983754
chrV	300933	1.979199
chrVI	221108	1.972735
chrIV	340465	1.971526
chrVII	73703	1.969828
chrXII	233285	1.969349
chrXII	389469	1.965214
chrXII	162715	1.964582
chrVI	64803	1.961352
chrIII	2911	1.960427
chrXII	375363	1.959667
chrXV	628485	1.959301
chrVII	25701	1.955173
chrV	297639	1.954602
chrIII	233415	1.954322
chrVI	212402	1.953097
chrVI	220905	1.952256
chrVII	25601	1.951262
chrVI	78196	1.951018
chrVI	211300	1.949096
chrIII	233316	1.948938
chrI	45446	1.948562
chrVII	76103	1.947350
chrXI	519056	1.946109
chrVI	84293	1.941696
chrXVI	434037	1.933838
chrI	35349	1.933219
chrIV	449913	1.931084
chrXII	369770	1.929624
chrIV	323465	1.929411
chrV	551079	1.929180
chrIV	1251096	1.927114
chrXV	594285	1.927112
chrXVI	514944	1.926965
chrIII	45701	1.926688
chrVII	15403	1.926378
chrXVI	453537	1.924740
chrIII	121084	1.923800
chrVI	58092	1.921075
chrIV	331964	1.919677
chrXVI	678652	1.913906
chrXVI	463237	1.913551
chrXV	622486	1.912031
chrVI	180891	1.911996
chrXIV	189161	1.911020
chrXII	220379	1.909671
chrV	288333	1.909240
chrXIV	89430	1.908554
chrXVI	58220	1.906646
chrIV	1223183	1.904192
chrX	375079	1.902921
chrIV	1236981	1.901654
chrIII	145384	1.899699
chrXIV	116036	1.895361
chrIV	1237281	1.893271
chrIV	1240084	1.892844
chrIV	1225782	1.892106
chrXVI	517245	1.890306
chrXIV	78434	1.890145
chrXVI	689438	1.887013
chrXVI	433947	1.885059
chrX	361086	1.879872
chrXVI	702236	1.877032
chrV	300130	1.876147
chrXIV	89630	1.876052
chrIX	344637	1.875262
chrIII	270824	1.871564
chrIII	36801	1.869780
chrIII	74701	1.868692
chrXII	243378	1.867201
chrXV	663485	1.866064
chrXII	232178	1.864302
chrIII	51502	1.864058
chrIV	330165	1.863161
chrIII	121489	1.862469
chrXV	622985	1.862108
chrXII	387055	1.861789
chrIII	253020	1.860881
chrXVI	681638	1.858229
chrXVI	433538	1.853334
chrXVI	58221	1.851734
chrXIV	70130	1.851249
chrXV	624185	1.850925
chrXI	511361	1.850097
chrIII	51002	1.849889
chrIV	312070	1.849069
chrIV	1239081	1.844781
chrV	301232	1.843007
chrI	27150	1.840860
chrVI	76708	1.840804
chrIV	449413	1.837779
chrIV	450314	1.837560
chrXII	245478	1.836414
chrIX	342029	1.835558
chrIV	1255685	1.835372
chrIII	63109	1.834253
chrIII	268791	1.834205
chrIII	230021	1.834032
chrXI	528154	1.832618
chrXVI	689737	1.832344
chrIV	465223	1.831211
chrXV	663685	1.830429
chrX	355280	1.830327
chrVI	55194	1.830173
chrVI	249401	1.829363
chrXVI	701840	1.828786
chrV	299533	1.827384
chrIII	24501	1.826532
chrIV	393481	1.824315
chrV	300530	1.822223
chrXII	389560	1.821293
chrVI	77693	1.817602
chrIII	299126	1.814930
chrXIV	96130	1.814804
chrXII	232692	1.814661
chrIII	213515	1.814312
chrIV	356378	1.812900
chrV	298129	1.810807
chrXI	517851	1.805091
chrVII	24808	1.805051
chrI	46248	1.804461
chrXVI	545142	1.804329
chrIV	466413	1.804288
chrXVI	405237	1.803282
chrII	478010	1.801379
chrIII	16301	1.796423
chrII	490116	1.796233
chrXVI	492243	1.794315
chrIII	253620	1.792149
chrXVI	418137	1.789581
chrIV	1233981	1.788876
chrXII	372955	1.788474
chrXVI	499451	1.786730
chrXV	576053	1.784686
chrII	516706	1.783055
chrIII	268818	1.782789
chrVI	211099	1.781540
chrIV	1234681	1.779738
chrI	25653	1.779321
chrII	478013	1.778513
chrIX	375936	1.776058
chrXI	520851	1.774485
chrXII	245778	1.773034
chrIII	226118	1.772849
chrIV	392668	1.771842
chrXVI	431937	1.770737
chrIII	71905	1.769601
chrXIV	88234	1.769266
chrXV	611291	1.768011
chrIV	356470	1.766766
chrIV	1254184	1.765717
chrIV	468613	1.765071
chrII	222903	1.764765
chrX	372079	1.764170
chrIV	1235283	1.763064
chrII	491506	1.761707
chrIII	82602	1.760301
chrXI	512254	1.759683
chrV	300229	1.758821
chrVI	199204	1.758558
chrIV	332065	1.757482
chrIII	295314	1.757410
chrXVI	454550	1.756587
chrXII	369267	1.755775
chrIII	223621	1.755730
chrIII	121585	1.754816
chrXIV	71130	1.753867
chrIII	51605	1.753535
chrXI	508551	1.751072
chrVI	83993	1.751071
chrIV	332564	1.748217
chrXVI	401437	1.747367
chrVII	87215	1.745216
chrXII	389658	1.744343
chrX	474503	1.742324
chrVI	227196	1.740699
chrV	282729	1.739447
chrXIV	86838	1.738318
chrVI	246396	1.738273
chrIII	77402	1.737333
chrXVI	473642	1.737110
chrXII	234578	1.737060
chrXIV	90345	1.736134
chrIII	50706	1.735875
chrI	32248	1.734287
chrIX	370329	1.734220
chrIV	468114	1.732939
chrIV	1254881	1.732860
chrIX	370529	1.732731
chrXVI	701840	1.731783
chrXIV	88430	1.731376
chrXV	581986	1.730093
chrVII	80603	1.730091
chrII	488109	1.728737
chrXIV	100730	1.728455
chrXVI	473151	1.727745
chrVII	76005	1.727481
chrXV	619385	1.724734
chrIII	248314	1.724617
chrIII	33801	1.721982
chrVII	85806	1.719711
chrV	551365	1.719401
chrI	41545	1.718815
chrXVI	492349	1.717337
chrIV	331771	1.716351
chrV	270829	1.715718
chrVII	25501	1.715443
chrXV	663585	1.715171
chrXV	613585	1.714291
chrXIV	215361	1.710478
chrXVI	407737	1.710427
chrXII	248878	1.710263
chrXIV	108740	1.710103
chrIII	28703	1.710044
chrXVI	556637	1.707488
chrIII	228818	1.705606
chrII	491610	1.705196
chrXVI	461540	1.704566
chrIII	215627	1.703552
chrVII	57406	1.701740
chrIII	39201	1.700689
chrXVI	677637	1.700082
chrI	26154	1.698458
chrXI	517351	1.697004
chrVI	220596	1.695765
chrV	533765	1.695398
chrV	299231	1.693452
chrXVI	694144	1.693326
chrI	43455	1.692482
chrII	490007	1.691574
chrIV	649526	1.690522
chrVII	812039	1.689299
chrXIV	88034	1.687814
chrXII	373255	1.687052
chrIV	355465	1.686623
chrXV	588097	1.684780
chrXVI	454349	1.684648
chrXI	531053	1.683883
chrIII	299314	1.683531
chrI	26816	1.683471
chrXVI	463142	1.683382
chrIII	289914	1.683025
chrXVI	701149	1.681054
chrIV	468515	1.679695
chrIV	476713	1.676635
chrXIV	108533	1.674212
chrIII	76608	1.672971
chrVI	55597	1.672541
chrXVI	695637	1.671839
chrXI	524554	1.671737
chrXII	360955	1.671244
chrIII	66109	1.669623
chrIX	344032	1.668294
chrV	284438	1.668014
chrII	222978	1.666980
chrXVI	700151	1.666206
chrXVI	407637	1.666046
chrXVI	693437	1.665474
chrIII	49711	1.664278
chrI	13348	1.663917
chrVII	58403	1.663246
chrXI	519566	1.662021
chrVI	195496	1.660182
chrVI	210295	1.660020
chrXVI	407537	1.659619
chrIII	75901	1.659093
chrIV	332164	1.657527
chrXII	162615	1.657378
chrIII	260214	1.656720
chrIII	16012	1.656089
chrXII	370755	1.655889
chrIV	352170	1.651053
chrV	268537	1.650162
chrXVI	456038	1.649230
chrVII	63203	1.648923
chrIV	450518	1.648409
chrI	26359	1.648328
chrXII	231578	1.645578
chrIV	323765	1.644434
chrIX	358030	1.643179
chrI	25747	1.642473
chrXV	585998	1.642142
chrXVI	432637	1.641657
chrXV	664085	1.641619
chrIII	21401	1.639548
chrXII	358159	1.638892
chrXII	219078	1.638381
chrXIV	203573	1.637875
chrXI	521661	1.636983
chrXII	168615	1.634009
chrXVI	688237	1.633418
chrXII	154315	1.631423
chrI	38254	1.631173
chrIV	322965	1.630887
chrIII	212626	1.628850
chrX	382479	1.628220
chrXIV	213463	1.627635
chrIX	344134	1.626549
chrXII	240179	1.625692
chrXII	162928	1.624275
chrXIV	196763	1.622904
chrXII	211178	1.622856
chrIII	301617	1.621103
chrVIII	547500	1.620265
chrIII	60301	1.618637
chrVII	85703	1.617608
chrIX	369629	1.617581
chrII	478106	1.617177
chrIII	268717	1.616124
chrX	360184	1.614713
chrV	304532	1.612670
chrX	391180	1.612286
chrII	474412	1.611976
chrXVI	536938	1.611705
chrIII	241526	1.610854
chrXIV	198759	1.609925
chrIII	213115	1.608264
chrIII	130284	1.608157
chrXV	600985	1.608023
chrIX	336429	1.608009
chrII	490321	1.607592
chrXIV	105636	1.606777
chrXII	248278	1.606032
chrXIV	102930	1.605838
chrXII	368957	1.604409
chrXVI	432845	1.603300
chrIII	240519	1.602439
chrXVI	434240	1.602156
chrIV	411468	1.601826
chrV	299834	1.601481
chrVII	54102	1.601459
chrXI	514551	1.601205
chrXII	387266	1.599403
chrIII	228119	1.598909
chrIX	368338	1.598817
chrII	512706	1.597337
chrXII	388655	1.597173
chrIV	408068	1.596795
chrVII	601	1.596736
chrIII	313620	1.595036
chrVI	183695	1.594866
chrIII	222216	1.594276
chrI	32354	1.593454
chrXIV	187759	1.592862
chrVI	220101	1.592708
chrXIV	215661	1.589908
chrXVI	515436	1.587034
chrXV	576560	1.586800
chrIII	60211	1.585924
chrXIV	101845	1.585175
chrXV	636395	1.584758
chrII	489421	1.584342
chrVI	71706	1.584219
chrXII	234780	1.583437
chrV	305331	1.582977
chrIII	224915	1.582574
chrIII	226927	1.582493
chrVI	57192	1.582259
chrIII	77510	1.582237
chrXII	373955	1.582142
chrII	471506	1.582055
chrXIV	188967	1.581435
chrXIV	105338	1.581125
chrVI	77305	1.580632
chrXIV	109231	1.579979
chrXV	677188	1.579057
chrVI	83494	1.577858
chrIV	411070	1.577810
chrV	269329	1.576678
chrXV	636485	1.575878
chrVII	88503	1.575078
chrX	394487	1.573458
chrIV	335765	1.573060
chrXIV	87830	1.572851
chrXII	150715	1.568277
chrXII	250378	1.567988
chrIII	213316	1.567560
chrII	30137	1.567378
chrIV	329865	1.566074
chrXII	147816	1.564932
chrIX	344232	1.564081
chrXVI	520637	1.562733
chrIII	22205	1.560745
chrXVI	544137	1.560620
chrXVI	701133	1.558746
chrXI	523751	1.558083
chrXI	518751	1.557058
chrXV	680785	1.556885
chrIII	57811	1.556382
chrIII	248226	1.555869
chrII	504610	1.555768
chrXIV	87730	1.555265
chrVI	54097	1.554730
chrIV	389469	1.554727
chrV	282531	1.552548
chrXVI	454737	1.551944
chrVI	223599	1.550388
chrXII	163615	1.548711
chrXV	586094	1.547871
chrV	448805	1.547235
chrIII	66009	1.546978
chrIV	339865	1.546461
chrIII	24108	1.545807
chrV	534465	1.544167
chrXIV	190362	1.543302
chrXVI	572247	1.542548
chrXIV	78634	1.542520
chrIV	465124	1.542112
chrVI	77498	1.541735
chrIII	277214	1.540933
chrIX	360034	1.540660
chrV	448805	1.539744
chrIII	224716	1.539712
chrXIV	183659	1.537772
chrVI	225495	1.537614
chrXI	496950	1.537264
chrIV	471813	1.535394
chrXVI	483550	1.534813
chrXIV	87132	1.534043
chrV	306731	1.533500
chrIII	261215	1.533287
chrIII	267714	1.532346
chrIII	49012	1.532163
chrII	486706	1.530320
chrIII	3701	1.528500
chrXII	389969	1.528207
chrVI	64392	1.528131
chrX	382883	1.526442
chrX	360588	1.523422
chrVI	214595	1.523028
chrIV	329465	1.522960
chrVII	89216	1.522831
chrV	298231	1.522381
chrIV	433524	1.521632
chrX	381779	1.520817
chrIV	446413	1.516946
chrXVI	702145	1.514872
chrV	301929	1.514413
chrXI	522561	1.513011
chrIII	207018	1.511929
chrVI	51796	1.510576
chrVII	41001	1.509879
chrVI	57292	1.507469
chrV	282838	1.506711
chrXIV	105232	1.506701
chrXIV	112539	1.504886
chrIX	342229	1.504843
chrIV	433213	1.504286
chrIII	130984	1.503528
chrXII	386463	1.501866
chrVII	901	1.501660
chrII	472806	1.501460
chrIV	357577	1.501257
chrVII	15901	1.500923
chrXV	652294	1.499125
chrVI	55393	1.498644
chrVI	254196	1.498408
chrXV	652994	1.498316
chrX	382179	1.496958
chrVI	254697	1.496695
chrXV	678085	1.495973
chrVI	182707	1.495266
chrV	278536	1.495222
chrIV	356265	1.495019
chrIII	234215	1.494330
chrII	470706	1.493869
chrIII	212526	1.492897
chrVII	15804	1.492118
chrXIV	86934	1.491824
chrII	482413	1.490447
chrVI	252201	1.489847
chrVII	72402	1.489399
chrXVI	405848	1.486668
chrXII	170415	1.486380
chrIV	1237689	1.486028
chrXVI	406446	1.485773
chrX	390979	1.485699
chrIII	138594	1.485287
chrX	360279	1.483502
chrI	45347	1.482525
chrIII	213216	1.482416
chrV	301333	1.482396
chrIX	341829	1.481494
chrIII	114184	1.481309
chrIV	649739	1.480898
chrXVI	448739	1.479940
chrIV	445013	1.479670
chrIII	270118	1.478887
chrVI	191795	1.478468
chrVII	17001	1.477769
chrXII	369655	1.477612
chrVII	43115	1.477193
chrIII	120684	1.476977
chrXII	170516	1.476512
chrIII	138389	1.476343
chrV	298929	1.475529
chrIII	261116	1.475237
chrV	305233	1.474079
chrIII	280819	1.474059
chrIII	39701	1.473926
chrIII	60101	1.473295
chrXIV	112037	1.472674
chrIV	433715	1.471996
chrIII	315327	1.471920
chrIV	316765	1.468762
chrXVI	446937	1.468529
chrVI	248696	1.467137
chrIII	315914	1.466706
chrV	299329	1.466053
chrXVI	504236	1.465958
chrIII	82402	1.465636
chrXIV	104730	1.465435
chrXII	388255	1.465185
chrXII	250480	1.465000
chrI	25720	1.464897
chrXVI	541938	1.464776
chrXII	388761	1.464551
chrIII	61501	1.464452
chrXV	652086	1.463334
chrXI	515751	1.463239
chrVII	15507	1.462657
chrVI	242101	1.462570
chrXVI	477141	1.462269
chrVII	25401	1.462117
chrXII	388556	1.461362
chrXIV	205760	1.459818
chrXVI	564246	1.456599
chrXVI	453644	1.456235
chrIII	242015	1.456121
chrXII	168515	1.455890
chrIII	121793	1.455590
chrXIV	520833	1.455387
chrIII	122485	1.455316
chrXV	677000	1.454765
chrXIV	215560	1.454660
chrXII	386860	1.452743
chrXIV	89330	1.450315
chrVI	57092	1.450064
chrXVI	695437	1.449351
chrXIV	109030	1.449119
chrX	480015	1.448830
chrIV	377071	1.448705
chrVI	182995	1.447519
chrXVI	503236	1.447358
chrX	378179	1.447209
chrVI	225407	1.447182
chrXV	619199	1.446839
chrXV	588385	1.446569
chrIII	72801	1.444217
chrXI	521051	1.444069
chrII	470615	1.443738
chrIII	72706	1.442746
chrV	285032	1.441722
chrIII	62102	1.440388
chrIII	138490	1.440300
chrIII	209118	1.438967
chrIII	49316	1.438664
chrXIV	115841	1.438565
chrXVI	404538	1.437344
chrVII	89003	1.437088
chrIII	90802	1.436343
chrXI	530952	1.436216
chrIII	216327	1.435216
chrIII	216415	1.434970
chrVI	53792	1.434176
chrIV	385071	1.431905
chrII	475921	1.431857
chrIII	52501	1.431189
chrIII	75406	1.430411
chrXI	499451	1.429850
chrIV	1233783	1.429662
chrXI	514654	1.428901
chrIX	371029	1.427407
chrIV	437713	1.427134
chrIII	315414	1.426938
chrIII	51408	1.426907
chrXIV	213561	1.425229
chrXV	613085	1.424473
chrXVI	519944	1.423780
chrX	382779	1.421512
chrVII	75103	1.420110
chrI	27245	1.419546
chrIII	50801	1.418183
chrIV	371868	1.416670
chrVI	182610	1.416620
chrIII	138797	1.415966
chrII	493118	1.415293
chrVI	53893	1.413654
chrII	261642	1.413405
chrVI	78094	1.413386
chrXII	390055	1.412838
chrXII	243478	1.412118
chrVI	56894	1.411913
chrXVI	541838	1.411568
chrII	472506	1.410666
chrV	445022	1.410371
chrII	476906	1.409736
chrXVI	433848	1.408988
chrVII	821685	1.408386
chrIII	268616	1.407214
chrXV	589185	1.406130
chrIII	268323	1.406112
chrXVI	407144	1.405737
chrIII	48811	1.405300
chrI	46749	1.404523
chrXII	135015	1.403908
chrIII	74804	1.403525
chrIII	254428	1.402166
chrIV	371669	1.402009
chrIV	390770	1.401808
chrIV	435721	1.401613
chrIII	127584	1.401172
chrXV	683288	1.400497
chrIV	462513	1.398777
chrV	301532	1.398402
chrIV	1234388	1.398159
chrI	25446	1.398074
chrXV	577054	1.397139
chrXII	231478	1.396969
chrVII	89303	1.396537
chrIII	80413	1.396299
chrXVI	503137	1.393795
chrIII	217615	1.393414
chrXIV	203159	1.392996
chrVI	182895	1.392540
chrXVI	477745	1.392539
chrXV	657485	1.392207
chrXVI	405737	1.390736
chrVI	73499	1.390412
chrX	371279	1.390039
chrIII	76208	1.389657
chrIII	238325	1.387727
chrVII	57004	1.387698
chrVI	249696	1.386754
chrXI	516259	1.386351
chrVII	78003	1.386311
chrXVI	519450	1.386307
chrIX	355929	1.385518
chrIII	295719	1.384854
chrIX	350029	1.384583
chrIV	393168	1.384100
chrIV	459725	1.384032
chrIII	315214	1.382310
chrXV	671585	1.381931
chrIX	369731	1.381575
chrIV	340565	1.381182
chrIII	268689	1.381088
chrXV	620999	1.380818
chrXVI	491936	1.380500
chrI	13549	1.380459
chrV	299729	1.380005
chrVII	75004	1.378308
chrI	32753	1.378009
chrVI	182504	1.377706
chrIII	9301	1.377678
chrIII	223426	1.376700
chrXVI	557141	1.376039
chrVI	198895	1.374256
chrXVI	681737	1.372988
chrXVI	500836	1.372870
chrIV	389270	1.372574
chrXV	677099	1.371346
chrXII	228378	1.370990
chrIV	392569	1.370328
chrIV	472517	1.369974
chrVI	210995	1.368956
chrVI	60797	1.368563
chrIII	131386	1.368460
chrX	392179	1.368327
chrXVI	503038	1.367967
chrIII	67802	1.367908
chrXII	374655	1.367797
chrX	381880	1.367692
chrXIV	88335	1.367282
chrVI	83093	1.366954
chrVI	196599	1.366650
chrXII	366459	1.365341
chrXI	516363	1.363356
chrXV	619485	1.363006
chrIV	333065	1.362697
chrXVI	489339	1.362297
chrIV	382068	1.362082
chrXII	370869	1.362014
chrIV	1237781	1.361421
chrIV	462813	1.360669
chrIII	42001	1.360621
chrII	516608	1.356185
chrX	380591	1.355739
chrIX	371136	1.355678
chrXV	680390	1.355568
chrIV	1251788	1.355097
chrXVI	769375	1.354975
chrIII	138293	1.353732
chrXVI	401542	1.353668
chrVII	49401	1.352990
chrIX	344837	1.351428
chrX	381982	1.351417
chrIII	71803	1.351068
chrIV	981870	1.350976
chrXVI	684137	1.350763
chrV	569465	1.349780
chrIV	371269	1.348627
chrIII	221915	1.346955
chrXVI	518743	1.346061
chrIII	223526	1.345851
chrXIV	198361	1.345666
chrXVI	483751	1.343158
chrXV	586195	1.341796
chrX	374680	1.340815
chrV	266639	1.340774
chrXII	374555	1.340535
chrVI	83394	1.339580
chrXV	622785	1.339571
chrIII	4407	1.339048
chrIX	344436	1.336972
chrIV	443713	1.335196
chrIII	67708	1.334832
chrXIV	185559	1.333955
chrXVI	451743	1.333694
chrIII	138691	1.333342
chrIV	386477	1.333310
chrIII	16611	1.332599
chrX	380686	1.330990
chrVII	58305	1.330750
chrXII	360355	1.330429
chrXVI	696945	1.329890
chrIV	408869	1.329496
chrXII	248478	1.329375
chrXVI	694639	1.329153
chrVII	69402	1.328722
chrIX	368229	1.328697
chrXI	497150	1.328368
chrIV	1237581	1.328184
chrI	13245	1.327121
chrVI	195598	1.326825
chrIII	51216	1.326662
chrIV	450113	1.325643
chrXIV	190664	1.325437
chrXIV	86631	1.325355
chrVI	248803	1.325127
chrX	355426	1.324719
chrI	32647	1.324253
chrII	519306	1.323405
chrIV	451413	1.323197
chrXV	583185	1.322120
chrX	374182	1.322023
chrXII	147717	1.320520
chrII	504916	1.320086
chrI	39247	1.318857
chrI	27059	1.318677
chrIV	356670	1.318548
chrIII	58001	1.318444
chrIII	269616	1.318296
chrXVI	457437	1.317971
chrV	569365	1.317731
chrVI	53701	1.316916
chrV	282629	1.315883
chrXV	623189	1.314911
chrXV	620586	1.314155
chrIV	1245093	1.313537
chrIV	1245981	1.313088
chrVI	195699	1.312469
chrIV	320874	1.311693
chrXVI	400041	1.311507
chrIV	392773	1.311383
chrIII	272121	1.311308
chrXIV	186971	1.310893
chrIII	301114	1.310849
chrIV	568891	1.310785
chrX	361594	1.310284
chrIV	1237981	1.310038
chrIII	222115	1.309862
chrIV	312272	1.309744
chrVI	184010	1.309289
chrXV	605796	1.308914
chrIV	398675	1.308602
chrXIII	504945	1.307926
chrXVI	498549	1.307839
chrVI	58192	1.307718
chrVI	220395	1.307675
chrIV	1254085	1.305491
chrXV	626888	1.305131
chrV	533565	1.303303
chrXVI	401637	1.302974
chrVI	223495	1.302664
chrIII	269520	1.301984
chrVII	571149	1.301458
chrVII	77903	1.301446
chrXV	636585	1.300828
chrIV	311969	1.300785
chrVI	75493	1.299076
chrXI	520951	1.297697
chrXV	631499	1.295699
chrIV	385272	1.295171
chrIII	248616	1.295093
chrXI	526751	1.294834
chrIV	462713	1.293525
chrIII	149484	1.292710
chrVII	41201	1.292126
chrIII	295814	1.291506
chrXVI	695142	1.290912
chrXII	147615	1.290811
chrXVI	526347	1.289247
chrIII	57604	1.288866
chrXVI	553437	1.288751
chrIII	36505	1.288368
chrVI	71793	1.288086
chrXVI	514836	1.286320
chrIII	226517	1.285469
chrXI	527151	1.285085
chrIV	1235381	1.284872
chrX	362382	1.284745
chrX	6694	1.284533
chrVII	57309	1.284439
chrXVI	418337	1.284372
chrXII	370155	1.284199
chrXIII	184838	1.284123
chrIII	11201	1.283817
chrVI	64694	1.283667
chrXIII	184838	1.283062
chrIII	211115	1.282890
chrXVI	520442	1.282702
chrIX	357329	1.282654
chrIX	357229	1.282050
chrVII	86003	1.281365
chrIV	435113	1.281052
chrVI	183899	1.280556
chrV	301834	1.278344
chrXVI	484036	1.278341
chrIII	123689	1.276701
chrIII	304528	1.276126
chrXIV	205960	1.275446
chrXVI	574639	1.273142
chrXIV	207262	1.272295
chrVI	202995	1.271575
chrIII	254514	1.269239
chrIII	83202	1.268405
chrIII	315114	1.268266
chrXII	163319	1.267910
chrVI	251203	1.267751
chrIII	51312	1.267674
chrXIV	87645	1.267301
chrIV	472727	1.266586
chrIII	272314	1.265618
chrVI	77101	1.265584
chrVII	5001	1.265277
chrIII	284214	1.265105
chrIV	344065	1.264261
chrVI	194294	1.264175
chrIX	377329	1.263989
chrII	481907	1.263954
chrIII	52003	1.263875
chrVII	88312	1.262689
chrIV	383171	1.262224
chrXI	517263	1.261310
chrXVI	563137	1.257589
chrIII	207226	1.255738
chrV	299037	1.255494
chrXII	156915	1.255165
chrXIV	113033	1.254595
chrIII	3101	1.254181
chrX	382583	1.254077
chrV	287429	1.253708
chrXIV	90730	1.253457
chrIII	255714	1.253168
chrVI	78593	1.251506
chrXIV	181864	1.251064
chrXVI	693341	1.250938
chrXV	623991	1.250632
chrIII	213625	1.250597
chrXVI	58625	1.249966
chrI	42348	1.249398
chrVI	185895	1.249311
chrXI	516951	1.248858
chrXV	589685	1.248526
chrXIV	87037	1.248155
chrX	202262	1.247718
chrXIV	189864	1.246454
chrVI	259496	1.246286
chrXV	585797	1.246151
chrV	276129	1.246024
chrIII	246917	1.245739
chrIX	355829	1.245125
chrXII	231178	1.244984
chrXVI	489939	1.244642
chrXVI	399941	1.244603
chrXI	517051	1.243757
chrIX	341629	1.242935
chrIII	129885	1.242154
chrXV	650785	1.241315
chrVII	63104	1.241241
chrIII	274814	1.241109
chrXVI	693544	1.240960
chrI	25856	1.240174
chrVI	216695	1.239245
chrIV	340365	1.239123
chrVI	194208	1.238917
chrXVI	409839	1.238755
chrIII	114584	1.238388
chrXII	388456	1.237591
chrXI	508363	1.237562
chrV	286335	1.236744
chrIII	55116	1.235636
chrXIV	102630	1.235185
chrV	300031	1.234187
chrIV	1245881	1.233556
chrVII	56609	1.233151
chrIII	302219	1.232986
chrXII	383855	1.232537
chrIV	480014	1.231630
chrXVI	563437	1.229224
chrIII	301414	1.227613
chrIII	285517	1.227190
chrVII	78103	1.226663
chrV	288229	1.226567
chrVII	53209	1.226147
chrXIV	115244	1.225598
chrVI	240495	1.224804
chrXVI	464650	1.224047
chrI	165670	1.223846
chrIV	335976	1.223803
chrIII	240415	1.223450
chrXVI	453741	1.222957
chrXII	238878	1.222936
chrVI	61597	1.222809
chrXV	660585	1.220848
chrXV	626789	1.220551
chrXV	613690	1.219585
chrV	281436	1.218738
chrIII	56406	1.218229
chrXVI	769263	1.218137
chrXIV	80932	1.218085
chrIII	79307	1.217761
chrX	383379	1.217724
chrIV	318366	1.217432
chrXVI	432747	1.217069
chrXIV	197165	1.213767
chrIII	215724	1.212366
chrIII	281314	1.211626
chrII	223806	1.211135
chrXI	511951	1.210269
chrVII	77711	1.209771
chrXVI	545937	1.208397
chrIII	261316	1.208370
chrXVI	498636	1.208335
chrIII	270415	1.207218
chrXI	530251	1.207202
chrXVI	462848	1.206963
chrIV	434313	1.206425
chrIV	431614	1.205832
chrV	544068	1.205248
chrXVI	489436	1.204780
chrXVI	496936	1.204049
chrXI	504051	1.203848
chrXV	585496	1.203630
chrIV	456120	1.202704
chrXVI	436038	1.202121
chrXV	667887	1.201547
chrVII	74003	1.201018
chrIV	478714	1.200430
chrIII	49911	1.199523
chrXVI	460739	1.198321
chrV	284930	1.198312
chrIII	56801	1.197892
chrXVI	555449	1.197572
chrXII	369555	1.195971
chrXII	216678	1.195905
chrIV	391872	1.195540
chrIV	480814	1.195222
chrXII	140021	1.195080
chrVI	57405	1.193945
chrIX	345229	1.193295
chrIV	1245781	1.192838
chrIV	467913	1.192703
chrX	479617	1.192684
chrXV	639286	1.192215
chrIV	382476	1.191687
chrII	475110	1.191425
chrVI	181100	1.190695
chrIV	1237481	1.190553
chrX	381681	1.190053
chrIV	1251988	1.188135
chrV	288629	1.188083
chrVI	212995	1.187574
chrXI	915	1.187213
chrIV	352478	1.187202
chrVI	262899	1.187011
chrXI	522251	1.186863
chrIV	385568	1.186235
chrVII	88003	1.185958
chrII	468506	1.185845
chrII	512815	1.185551
chrIII	241621	1.185536
chrX	372679	1.185023
chrXIV	183965	1.184974
chrXVI	456138	1.184460
chrXIV	196963	1.184281
chrIII	94302	1.183952
chrXVI	563337	1.183636
chrIV	332864	1.183482
chrIII	137797	1.182995
chrXVI	409037	1.182210
chrII	482606	1.181922
chrIII	215816	1.181835
chrIX	343429	1.181780
chrIV	1257181	1.181678
chrIV	435013	1.181173
chrXV	854187	1.180595
chrII	469318	1.180207
chrIII	249815	1.179782
chrXV	646985	1.179320
chrIII	239318	1.177862
chrXIV	115639	1.177664
chrXV	639191	1.177420
chrXVI	513536	1.176809
chrXII	245278	1.176744
chrIV	329665	1.176466
chrVII	88803	1.176412
chrXV	634585	1.176073
chrV	285537	1.175654
chrVII	73803	1.175228
chrXVI	697137	1.175225
chrXVI	422938	1.174373
chrXVI	400238	1.173941
chrIII	262014	1.173030
chrXIV	204061	1.172771
chrII	476712	1.172649
chrX	383479	1.172304
chrXI	524655	1.172298
chrXVI	454840	1.172259
chrIII	224215	1.172227
chrIII	212720	1.172127
chrVI	87893	1.172061
chrXV	119877	1.171661
chrXV	635885	1.171608
chrXI	520751	1.171576
chrXII	139915	1.171402
chrV	547765	1.171118
chrIII	92903	1.170664
chrIII	53916	1.169584
chrX	361882	1.169332
chrXVI	688140	1.168945
chrIII	121684	1.168536
chrXVI	713642	1.167907
chrIII	51901	1.165866
chrV	301430	1.164764
chrIV	405968	1.164418
chrIV	436213	1.164076
chrV	551265	1.163215
chrIV	323265	1.162733
chrXVI	519736	1.162336
chrVII	3207	1.160629
chrIV	1245284	1.160625
chrXIV	111330	1.160419
chrXII	165319	1.159289
chrIII	240918	1.159198
chrIII	142184	1.158998
chrXI	515366	1.158920
chrVII	40702	1.157963
chrXII	248578	1.157948
chrXIV	89130	1.157709
chrXIV	73830	1.157575
chrI	33860	1.157492
chrIV	459018	1.155612
chrXVI	528342	1.155291
chrXV	648685	1.155250
chrVI	185595	1.154580
chrXI	515864	1.154404
chrIV	390879	1.154222
chrIX	369437	1.154095
chrI	26344	1.153121
chrII	515510	1.152966
chrI	165336	1.152905
chrXVI	509036	1.152532
chrXIV	195766	1.152396
chrIII	41101	1.152368
chrXIV	108831	1.152214
chrIII	79102	1.152160
chrXIII	290813	1.152097
chrIII	249116	1.150907
chrXVI	425641	1.150860
chrXI	508254	1.150721
chrXV	602585	1.150089
chrIV	1238081	1.149835
chrXII	168315	1.149664
chrV	278744	1.149657
chrIII	51710	1.149585
chrVI	83293	1.149422
chrXVI	520838	1.149070
chrIV	390268	1.148294
chrXIV	107331	1.148055
chrVII	58502	1.145425
chrVII	77803	1.145082
chrXV	584386	1.144916
chrX	381581	1.144536
chrXVI	712936	1.144501
chrXV	576658	1.144378
chrVII	58804	1.143515
chrIV	1254781	1.143492
chrIV	1250981	1.143467
chrXII	243778	1.143028
chrIV	1256981	1.142742
chrVII	63302	1.142476
chrV	297241	1.141895
chrIII	50601	1.141487
chrIII	253914	1.141342
chrIII	269414	1.140840
chrVI	191695	1.139548
chrIX	340144	1.139522
chrXII	357455	1.139441
chrXIV	111235	1.138607
chrIII	54002	1.138128
chrXVI	709647	1.138050
chrXII	234978	1.137630
chrVI	57492	1.137418
chrXVI	693738	1.137321
chrXII	154515	1.136712
chrV	283031	1.135978
chrV	266692	1.135665
chrIV	467616	1.135484
chrXII	243678	1.134124
chrVI	198504	1.134103
chrXIV	520833	1.132985
chrXVI	433437	1.132571
chrX	382289	1.131569
chrIV	1251492	1.131445
chrIX	372829	1.131353
chrXIV	198460	1.131064
chrVII	19301	1.130819
chrIII	41511	1.130593
chrV	288529	1.130055
chrXVI	454648	1.129302
chrXV	584993	1.129254
chrXI	495450	1.128623
chrIII	240822	1.128331
chrXII	393255	1.128259
chrXVI	685345	1.128048
chrI	26520	1.127984
chrVII	38302	1.127546
chrXVI	689837	1.127465
chrXVI	683139	1.126917
chrXVI	693648	1.126536
chrXV	623685	1.126467
chrIV	330764	1.126385
chrXVI	505939	1.126220
chrXIV	195567	1.124990
chrII	468906	1.124615
chrIII	48914	1.124429
chrXVI	461044	1.124427
chrII	483806	1.124261
chrIV	479014	1.124112
chrIV	1234491	1.123488
chrXVI	551237	1.123338
chrX	370479	1.123131
chrXVI	448239	1.123036
chrXV	575758	1.122990
chrV	291030	1.122945
chrXV	678385	1.122186
chrVI	70293	1.122120
chrVI	84093	1.122107
chrXII	387655	1.121729
chrIV	437827	1.121257
chrXVI	569439	1.121203
chrXVI	428337	1.120958
chrVI	71593	1.120465
chrXVI	461639	1.119821
chrXI	534751	1.119799
chrVII	69302	1.119645
chrVI	64493	1.119335
chrXIV	105839	1.118671
chrXV	226639	1.118424
chrXVI	482239	1.118380
chrXVI	706237	1.117970
chrX	394579	1.117829
chrIII	248017	1.117759
chrVI	254396	1.117399
chrIV	382769	1.115612
chrIII	222019	1.115318
chrII	490810	1.114554
chrIII	207316	1.114477
chrII	501313	1.114271
chrIV	393276	1.113984
chrXII	245678	1.113885
chrIII	247114	1.113069
chrIII	125884	1.112690
chrIII	49607	1.112666
chrXV	622389	1.112595
chrIII	283917	1.112337
chrX	357079	1.111939
chrIII	227116	1.111782
chrXV	619091	1.111528
chrXVI	693238	1.111393
chrIV	322665	1.110445
chrXVI	548037	1.109900
chrV	276834	1.109596
chrII	223807	1.108623
chrXVI	449237	1.108489
chrIII	36601	1.108449
chrXII	167815	1.108443
chrXII	139329	1.108376
chrIII	74601	1.108121
chrXII	221478	1.107938
chrXV	663785	1.107737
chrV	282931	1.107718
chrV	266428	1.107614
chrXIV	89730	1.107510
chrI	40845	1.107157
chrIII	207815	1.106898
chrXII	386755	1.106267
chrVII	58010	1.104981
chrIV	804438	1.104822
chrXV	613297	1.103604
chrIV	450613	1.103359
chrII	502806	1.102869
chrXVI	507837	1.102742
chrXI	514351	1.102327
chrXV	677386	1.101975
chrXIV	111130	1.101972
chrVI	212605	1.101401
chrIII	268519	1.099802
chrIII	214122	1.099194
chrI	26854	1.098193
chrVI	53598	1.097925
chrIII	235817	1.097569
chrIII	58310	1.096805
chrVII	20403	1.096642
chrIII	38304	1.096575
chrIV	312171	1.096243
chrXV	680485	1.095662
chrVII	480703	1.094671
chrVI	221605	1.094623
chrIV	450213	1.093574
chrXVI	694052	1.093525
chrX	371979	1.093437
chrIV	383370	1.093296
chrII	477819	1.092872
chrVI	222695	1.092745
chrIII	138899	1.092575
chrVI	206497	1.089761
chrXVI	521137	1.088989
chrXVI	425352	1.088989
chrIV	1239881	1.088886
chrIII	311318	1.088875
chrVI	184109	1.088702
chrXVI	473738	1.087931
chrVII	78210	1.087914
chrXIV	106334	1.087896
chrIV	331564	1.087598
chrXIV	179959	1.087575
chrIII	227925	1.087416
chrII	491813	1.087088
chrIX	343329	1.087087
chrVI	256797	1.085607
chrXI	515655	1.084787
chrXVI	708836	1.084164
chrI	43052	1.084107
chrVII	57517	1.082706
chrIII	233224	1.082697
chrXV	671785	1.082096
chrXIV	202769	1.082047
chrVII	49801	1.082042
chrIII	217317	1.080945
chrVI	56995	1.080265
chrIII	74001	1.079735
chrVIII	85308	1.079708
chrXVI	553237	1.078732
chrIV	334867	1.078486
chrXII	245581	1.078346
chrXVI	562137	1.078267
chrX	393991	1.077545
chrXII	146015	1.077477
chrXVI	540337	1.075958
chrIV	1234081	1.074036
chrXI	518666	1.073460
chrVII	15713	1.073381
chrVII	71109	1.073016
chrIII	15701	1.072554
chrXVI	518851	1.072255
chrIV	333165	1.071554
chrXIV	181469	1.071443
chrXVI	522538	1.071352
chrXI	506458	1.070547
chrXVI	517838	1.070385
chrVII	88603	1.069247
chrV	446526	1.069232
chrIII	267914	1.068749
chrXI	515463	1.067521
chrIII	48001	1.067508
chrIII	15801	1.067367
chrVII	77503	1.066817
chrXI	517962	1.066430
chrXII	370364	1.066236
chrIII	251720	1.065761
chrVII	65302	1.065453
chrXIV	201459	1.065187
chrXI	528366	1.065031
chrIV	411370	1.064926
chrIII	272614	1.064839
chrXII	161715	1.064312
chrIII	13101	1.063606
chrXVI	425550	1.063559
chrXVI	481237	1.063372
chrII	493209	1.063307
chrXVI	406537	1.063304
chrXIV	180359	1.062378
chrXV	594392	1.061797
chrII	476806	1.061419
chrI	163237	1.059917
chrIII	223925	1.059364
chrIV	410974	1.059281
chrXV	587100	1.059109
chrIII	315514	1.058448
chrXI	523857	1.058095
chrIII	224815	1.057242
chrIV	344365	1.057151
chrXI	516158	1.057064
chrXVI	435940	1.056678
chrII	483608	1.056657
chrXI	514251	1.056375
chrXIV	198271	1.055401
chrVI	183803	1.055233
chrIII	15501	1.055107
chrXII	155219	1.053554
chrVI	199795	1.053386
chrVI	223195	1.053267
chrXVI	553137	1.053066
chrXIV	96432	1.052840
chrIV	313973	1.052026
chrXIV	84832	1.051253
chrIV	449713	1.051180
chrV	538667	1.049896
chrVII	88204	1.049895
chrV	286232	1.049115
chrIV	431413	1.048982
chrXII	243578	1.048628
chrVI	82694	1.048377
chrXIV	215764	1.047765
chrVI	84393	1.047507
chrIV	1251681	1.047132
chrXII	359055	1.046731
chrVI	191895	1.046437
chrVII	43501	1.046311
chrXVI	695348	1.046117
chrIV	1228782	1.045790
chrII	263845	1.045372
chrXVI	680440	1.045133
chrIII	214325	1.044861
chrXIV	94030	1.044203
chrXIV	107430	1.044112
chrV	568168	1.044042
chrVI	67398	1.043796
chrIII	133289	1.043758
chrXIV	111731	1.043656
chrXIV	183759	1.043333
chrIX	349629	1.043144
chrIV	1239381	1.041929
chrIV	359765	1.041649
chrIV	359465	1.041028
chrIV	1232482	1.040421
chrX	355579	1.040159
chrVII	9704	1.040142
chrXVI	689542	1.039162
chrXV	621985	1.039008
chrIV	435513	1.038664
chrIII	61415	1.038372
chrXI	503851	1.037678
chrVI	62092	1.037626
chrXVI	408237	1.037579
chrVII	81203	1.037548
chrXII	146215	1.037488
chrI	25945	1.037481
chrIII	221215	1.037398
chrVII	24608	1.037246
chrIII	93011	1.037016
chrIII	230219	1.036611
chrII	517111	1.036071
chrIII	51811	1.035948
chrII	482106	1.035036
chrXII	163417	1.034837
chrIII	223830	1.034648
chrVII	68208	1.034093
chrXVI	687437	1.033340
chrIV	410269	1.033271
chrIV	382269	1.033238
chrIII	147594	1.033097
chrVI	53091	1.032895
chrIV	367280	1.032803
chrXII	366257	1.032320
chrXV	589885	1.032216
chrIII	66204	1.032188
chrXV	613385	1.032109
chrIX	339229	1.031604
chrIX	375832	1.031075
chrVI	88293	1.030868
chrVI	55797	1.030633
chrXVI	499041	1.029915
chrXVI	575839	1.029887
chrIII	28801	1.029617
chrVII	51501	1.029009
chrIV	358365	1.028169
chrIII	56701	1.028140
chrXI	519766	1.028002
chrVI	199695	1.027695
chrVI	231296	1.026678
chrIV	1234586	1.026373
chrXVI	491139	1.025930
chrXI	502659	1.025862
chrIII	123488	1.025859
chrX	362983	1.025834
chrXI	523559	1.025723
chrV	553365	1.024595
chrIV	446622	1.024505
chrVI	241102	1.024181
chrIII	290017	1.024119
chrII	501212	1.024065
chrV	291129	1.024059
chrV	569665	1.024047
chrXI	521751	1.023802
chrII	489906	1.023734
chrXVI	457947	1.022919
chrII	490210	1.022418
chrIII	262914	1.022281
chrXVI	406037	1.022281
chrIII	91006	1.022135
chrV	547667	1.021841
[truncated: 13,022 more rows]
