# Supplementary material for: The Eukaryotic Mismatch Recognition Complexes Track with the Replisome during DNA Synthesis
Source: PLoS Genet. 2015 Dec 18;11(12):e1005719. doi: 10.1371/journal.pgen.1005719 (PMC4684283; doi:10.1371/journal.pgen.1005719)
Supplement: S1 Data — The data corresponding to each figure are in this compressed file. (ZIP) [file pgen.1005719.s009.zip › Files for Haye and Gammie 2015/Fig_3_4_5_Average.sgr/tp1_Pol2_ave.sgr]

chrIII	42001	34.970378
chrVI	199295	30.097369
chrIII	74501	28.915465
chrXVI	702036	27.819140
chrXII	369655	26.506628
chrIX	357133	24.807187
chrX	374979	23.544567
chrVI	199395	23.418283
chrXII	156615	23.212324
chrXII	369459	20.994771
chrVI	199495	20.841908
chrVII	116	20.734862
chrIX	357329	19.835583
chrIX	342029	19.195278
chrIII	39501	18.647713
chrIV	462613	18.547349
chrV	301729	18.480543
chrIII	224915	17.787531
chrVI	76301	17.522898
chrX	374579	17.512155
chrXII	139715	17.457579
chrIV	434213	17.211017
chrXII	372955	16.894892
chrXVI	572352	16.819318
chrIV	435213	16.604257
chrVI	76408	16.604067
chrIII	74601	16.137963
chrIII	131884	15.692079
chrIII	130586	15.387339
chrIII	130984	15.318756
chrXII	231278	15.291502
chrIII	130684	15.192144
chrII	479106	15.070547
chrXIV	88830	15.024223
chrIII	106	14.947049
chrIV	332264	14.924474
chrXII	139815	14.693254
chrIII	127784	14.686336
chrIV	435313	14.556997
chrIV	331771	14.517984
chrIV	465324	14.374770
chrIX	342229	14.368836
chrX	375079	14.275207
chrXVI	418237	13.966993
chrIII	3	13.937929
chrIV	331964	13.895714
chrVI	199204	13.868300
chrIV	355665	13.832144
chrIII	303	13.718340
chrXVI	560137	13.701748
chrXII	369555	13.629442
chrII	479206	13.565606
chrIII	203	13.417091
chrIV	449813	13.376894
chrIII	39701	13.323353
chrXII	156815	13.307865
chrXVI	405337	12.769880
chrVI	220395	12.707886
chrX	374879	12.443896
chrXII	373255	12.425601
chrIV	408168	12.418137
chrIV	332964	12.343395
chrIII	142784	12.278319
chrXII	232178	12.232503
chrXIV	88741	12.107105
chrIV	309665	12.087083
chrIX	357229	12.082248
chrIV	408068	12.048877
chrIV	359665	12.047363
chrIV	1237381	12.023145
chrVI	199695	11.958089
chrXII	231378	11.909333
chrIV	332364	11.641771
chrIV	323071	11.571472
chrXII	369355	11.552414
chrXVI	553337	11.441605
chrVII	25501	11.420286
chrXII	232078	11.369258
chrVI	76093	11.366976
chrII	486906	11.291667
chrVII	80603	11.231914
chrXII	156715	11.205526
chrXII	243378	11.199264
chrIV	1237581	11.191053
chrIV	462713	11.159529
chrIII	132084	11.081652
chrIV	462513	11.022433
chrIV	437613	10.992825
chrVI	75993	10.939946
chrIV	355365	10.939594
chrVI	199795	10.868505
chrIV	332564	10.827287
chrIII	39401	10.775112
chrVII	25601	10.773237
chrXII	233083	10.756879
chrIV	1237981	10.679119
chrXII	373055	10.563463
chrIV	410483	10.554398
chrVI	199595	10.495379
chrXII	156915	10.467676
chrXVI	435837	10.380279
chrXIV	102830	10.379291
chrXV	594285	10.379122
chrIV	435013	10.275439
chrXII	232278	10.266234
chrIII	74001	10.233017
chrIV	435813	10.216091
chrIX	336429	10.212375
chrXIV	89030	10.163636
chrVI	198895	10.133278
chrV	559180	10.101663
chrV	301629	10.038319
chrX	378279	9.972789
chrXII	231478	9.870131
chrII	486706	9.816557
chrXVI	418137	9.776616
chrIV	1238281	9.771608
chrV	300329	9.769416
chrIV	435113	9.691169
chrIV	437113	9.680821
chrXII	374455	9.611926
chrXIV	89730	9.544544
chrIX	341829	9.514501
chrVI	64295	9.480716
chrXIV	88930	9.454579
chrXII	373155	9.436466
chrIII	74701	9.415894
chrIV	1240084	9.379850
chrXI	517351	9.319966
chrIV	332864	9.304322
chrIV	446520	9.302607
chrXVI	418041	9.229704
chrXIV	89330	9.210831
chrXI	516951	9.200359
chrXII	231178	9.187250
chrXII	231578	9.175615
chrIV	407968	9.166266
chrVI	180891	9.114983
chrXI	518051	9.015071
chrIX	341929	9.012713
chrV	287429	8.979348
chrIV	472913	8.916543
chrXII	232379	8.905855
chrIII	130884	8.895130
chrV	288333	8.858572
chrIV	435913	8.832653
chrXV	663685	8.831226
chrXV	663885	8.802306
chrIV	309765	8.802184
chrII	486810	8.793990
chrIII	131184	8.774067
chrIV	1237689	8.741684
chrXII	139915	8.672410
chrV	287529	8.572771
chrIV	355565	8.558283
chrXI	519056	8.547259
chrIV	407868	8.487117
chrVI	64092	8.413777
chrVI	64192	8.374693
chrXII	373357	8.338108
chrVI	199095	8.333733
chrIII	39801	8.298632
chrXII	232489	8.275830
chrV	299430	8.267762
chrXII	232890	8.263120
chrIV	329465	8.248764
chrXI	517051	8.237911
chrII	487006	8.230880
chrIII	82602	8.225551
chrXVI	695637	8.224661
chrXII	374655	8.214980
chrXII	231078	8.210063
chrIX	342129	8.198867
chrIV	1238181	8.179329
chrIV	332065	8.169969
chrIV	355465	8.147551
chrXII	156515	8.145805
chrIX	339229	8.144029
chrXVI	418337	8.139424
chrV	300130	8.096701
chrXIV	89630	8.080923
chrX	374781	8.028043
chrIII	131784	7.999430
chrXII	232587	7.994465
chrXII	372755	7.952261
chrXVI	563937	7.950753
chrVI	223095	7.939910
chrVI	53491	7.917511
chrII	479006	7.886730
chrVII	73703	7.884393
chrXII	232985	7.855304
chrXI	517151	7.816377
chrXII	140219	7.785053
chrIII	76208	7.783361
chrVI	76193	7.782391
chrVII	25701	7.779507
chrIII	75901	7.778430
chrIII	224321	7.773906
chrIII	131984	7.770346
chrIV	434813	7.758777
chrXVI	701642	7.748090
chrXVI	553437	7.734896
chrXII	373955	7.725662
chrXII	243478	7.711363
chrVII	24001	7.703648
chrIX	357432	7.700975
chrIX	341629	7.694223
chrIV	449913	7.689012
chrIII	120984	7.671288
chrXIV	89531	7.669484
chrXVI	563837	7.654533
chrXVI	701936	7.647031
chrV	300437	7.614779
chrV	299329	7.608348
chrIV	462813	7.602564
chrIV	331372	7.590379
chrIV	329865	7.573372
chrIX	355929	7.535433
chrIV	1237481	7.529211
chrIV	331664	7.519060
chrXII	156415	7.496259
chrIII	132288	7.471986
chrIII	39601	7.422921
chrIX	341529	7.417245
chrIV	449613	7.381832
chrIV	435513	7.332684
chrXII	233480	7.324936
chrXI	517263	7.322735
chrIV	1257081	7.246295
chrIII	74401	7.240886
chrIV	446413	7.239947
chrV	287829	7.238336
chrIV	408268	7.234167
chrVI	75797	7.190253
chrXII	374555	7.181805
chrVI	191598	7.181066
chrXIV	89430	7.172647
chrIII	224815	7.172325
chrIII	225622	7.171978
chrV	299630	7.125601
chrVI	269896	7.120398
chrIV	332464	7.114138
chrIV	329665	7.095684
chrIV	1238081	7.079048
chrIV	1237281	7.071517
chrII	478713	7.069540
chrXVI	701840	7.069396
chrXII	155415	7.062939
chrXI	520751	7.051138
chrIV	408869	7.022802
chrIII	78506	7.019462
chrIV	437713	7.012856
chrVII	73903	7.002172
chrXVI	701840	6.977768
chrVII	77903	6.975976
chrV	559265	6.974230
chrIV	1236882	6.970376
chrIII	40201	6.956616
chrIV	1237781	6.945589
chrXII	386655	6.927775
chrX	374680	6.891912
chrXII	232778	6.891714
chrV	287629	6.889726
chrII	478615	6.874182
chrXVI	689637	6.851633
chrIX	344436	6.842742
chrIII	39301	6.840610
chrXVI	563738	6.827821
chrVI	200095	6.822947
chrXII	230889	6.817879
chrV	300841	6.817293
chrIII	120784	6.803161
chrXII	373555	6.798780
chrXVI	553237	6.788937
chrXII	233378	6.784436
chrIII	225123	6.767761
chrIX	357029	6.765157
chrIV	1237183	6.745062
chrXVI	560339	6.743355
chrXVI	702145	6.706580
chrII	478113	6.701416
chrIII	295314	6.685012
chrIV	437016	6.669648
chrIII	225015	6.640670
chrXVI	564039	6.624811
chrXII	233285	6.616309
chrII	478415	6.611585
chrIV	333065	6.601219
chrXVI	701730	6.597629
chrIV	340465	6.588972
chrXIV	104930	6.588563
chrX	378179	6.586853
chrXVI	417938	6.568746
chrXI	520851	6.550681
chrV	301532	6.544777
chrIV	330165	6.543443
chrVI	191395	6.542109
chrIII	295614	6.529177
chrXII	139329	6.526642
chrIII	130784	6.526132
chrIII	74201	6.519551
chrVI	198303	6.505977
chrXII	370658	6.482257
chrIX	341729	6.448128
chrVII	16	6.426982
chrX	390979	6.426896
chrXVI	702236	6.419853
chrVI	270096	6.419131
chrIII	224215	6.412703
chrXVI	701230	6.403462
chrX	374182	6.393964
chrIII	133289	6.393173
chrIII	168545	6.387940
chrXVI	701133	6.384611
chrXI	516851	6.369310
chrII	478515	6.360036
chrXII	168015	6.358863
chrII	478517	6.353148
chrXI	517851	6.352016
chrVII	78003	6.337086
chrXII	157117	6.328159
chrIX	341029	6.326192
chrXVI	695437	6.311164
chrIII	114784	6.305326
chrVI	83993	6.300625
chrXVI	701149	6.285950
chrII	478615	6.285650
chrXVI	701337	6.277318
chrXII	233187	6.277312
chrXIV	102930	6.270226
chrIII	72608	6.266419
chrX	375180	6.246280
chrVI	199895	6.245936
chrIII	90802	6.240603
chrIV	355876	6.240385
chrIX	358030	6.225855
chrXVI	701251	6.220701
chrXVI	563137	6.214451
chrXII	233584	6.210896
chrIV	1236981	6.208155
chrXVI	405237	6.195918
chrXII	230980	6.193456
chrIV	450113	6.190140
chrII	478816	6.133037
chrIII	75406	6.131631
chrIII	56801	6.114316
chrX	374390	6.077523
chrIV	356165	6.072601
chrII	478106	6.067717
chrV	306731	6.063676
chrV	301029	6.045946
chrV	300031	6.044666
chrX	391180	6.044261
chrXIV	108943	6.037428
chrIV	332664	6.026343
chrIV	333165	6.019699
chrIV	1229181	6.011687
chrXII	140021	5.992865
chrV	300229	5.984528
chrVI	204995	5.973334
chrIII	114184	5.962688
chrVI	83893	5.956711
chrXIV	87830	5.950804
chrVII	24901	5.938109
chrIII	39201	5.929101
chrIV	435613	5.913279
chrXII	372562	5.905102
chrXII	155615	5.902420
chrIX	370329	5.898940
chrIV	436413	5.894893
chrXII	140115	5.867910
chrXVI	434240	5.852540
chrIII	142284	5.851477
chrIII	73401	5.841491
chrIII	149484	5.833126
chrIV	309565	5.812724
chrIII	37901	5.806576
chrIV	462327	5.795184
chrXVI	405440	5.769782
chrXII	372864	5.755089
chrIX	359129	5.749913
chrV	301929	5.744113
chrIV	1245781	5.734083
chrIII	131088	5.733677
chrIV	1245981	5.729434
chrIV	435721	5.725586
chrIV	323165	5.722745
chrXII	139615	5.716986
chrV	301834	5.714273
chrIX	355829	5.691968
chrVI	200195	5.671946
chrV	301140	5.664098
chrIV	410269	5.653553
chrVI	84093	5.630578
chrIII	229315	5.630505
chrV	269329	5.610978
chrIV	460923	5.600300
chrXIV	104730	5.600077
chrIV	332164	5.594005
chrXII	231978	5.593186
chrIII	82402	5.583573
chrV	300530	5.582110
chrV	300738	5.573911
chrVII	25401	5.566922
chrX	372079	5.541754
chrXIV	88641	5.534114
chrIV	1237882	5.529074
chrIII	39901	5.513806
chrVI	198998	5.495392
chrIII	120684	5.495045
chrXII	139415	5.479579
chrV	300630	5.473449
chrV	301333	5.472268
chrV	299834	5.470168
chrX	383379	5.469932
chrX	382679	5.438280
chrIII	295414	5.435498
chrXII	373455	5.428445
chrVII	25001	5.427921
chrXVI	551237	5.424729
chrXII	155219	5.405158
chrVII	77803	5.402776
chrXII	369267	5.395365
chrIII	224415	5.393216
chrIV	462413	5.390955
chrIII	76104	5.376316
chrX	355579	5.372795
chrVI	64392	5.368462
chrXIV	89130	5.367248
chrIV	1237089	5.362138
chrIII	131386	5.353413
chrV	301232	5.331899
chrXII	369870	5.312502
chrX	382391	5.305052
chrIX	341237	5.297220
chrIX	341130	5.296234
chrIV	435413	5.291244
chrVI	53701	5.260779
chrV	288529	5.248563
chrIII	73611	5.247822
chrXII	156215	5.242401
chrIII	121184	5.238278
chrIV	460513	5.233046
chrIV	1239881	5.226461
chrIV	1239981	5.220469
chrIV	328766	5.212562
chrIV	331874	5.190069
chrX	374088	5.186832
chrXVI	405538	5.178049
chrIII	73904	5.170569
chrXIV	89830	5.167010
chrXII	231778	5.165145
chrX	383479	5.157631
chrVII	25201	5.154850
chrXVI	406037	5.149855
chrXVI	560037	5.125737
chrXVI	693738	5.125158
chrVI	196295	5.122862
chrV	301430	5.107556
chrIV	459725	5.102807
chrVI	198504	5.097849
chrIX	340634	5.097789
chrXII	373855	5.097326
chrIII	131584	5.097188
chrII	477606	5.096351
chrV	299533	5.090229
chrIII	78702	5.082857
chrVII	901	5.079962
chrIV	1256981	5.062375
chrXIII	504945	5.058988
chrXIII	290813	5.052676
chrXII	370461	5.016315
chrV	288029	5.013622
chrXVI	562337	5.011476
chrIII	38801	5.009755
chrXII	387859	4.996922
chrXII	369770	4.996849
chrIX	356829	4.993198
chrXII	232692	4.991584
chrXII	389159	4.990429
chrIII	15801	4.963891
chrXIV	88335	4.959622
chrIV	434113	4.948817
chrIV	437827	4.923945
chrXII	372662	4.912200
chrIII	73802	4.903620
chrXVI	769375	4.903231
chrIV	437913	4.901688
chrIII	142584	4.892736
chrIII	74804	4.888333
chrIV	433213	4.887060
chrIV	331564	4.880268
chrVI	76708	4.873714
chrIII	230021	4.866365
chrVI	197595	4.862178
chrIV	331064	4.859780
chrIII	131284	4.856610
chrXII	388255	4.842246
chrXIV	198271	4.838229
chrIV	462913	4.836572
chrXIV	198874	4.835055
chrIV	331471	4.828386
chrXVI	417544	4.827452
chrIX	342929	4.814544
chrIII	295719	4.807663
chrXV	678085	4.803826
chrXIV	105430	4.803157
chrXIV	89238	4.799976
chrIII	223426	4.794663
chrXI	516751	4.791088
chrXI	513365	4.787135
chrVI	53598	4.780312
chrVI	197298	4.774200
chrIV	1236181	4.773854
chrX	383079	4.761927
chrIII	49316	4.756585
chrXVI	406137	4.750116
chrIII	228119	4.745193
chrIV	436013	4.736953
chrIV	434013	4.736817
chrIV	461313	4.724253
chrIX	357931	4.705558
chrXI	520651	4.698912
chrIV	408368	4.696336
chrIV	356078	4.675869
chrXIV	196359	4.674005
chrIII	73506	4.673111
chrV	264728	4.669081
chrXII	156115	4.664938
chrXVI	689438	4.662647
chrIII	75301	4.657518
chrIII	131699	4.656718
chrV	288229	4.654757
chrX	355426	4.653888
chrXVI	452044	4.653744
chrIII	38304	4.653194
chrXVI	553137	4.652400
chrIII	41215	4.651496
chrXVI	562137	4.648927
chrVI	226595	4.646543
chrXVI	511142	4.634002
chrVI	53091	4.631516
chrIII	56501	4.616630
chrV	300933	4.612265
chrIII	231015	4.600798
chrXV	274738	4.600046
chrVI	210695	4.599459
chrX	382085	4.598794
chrIV	323365	4.584147
chrIV	1245881	4.582940
chrV	266428	4.579540
chrXVI	406244	4.576472
chrXVI	769263	4.574919
chrI	26549	4.571904
chrIII	227925	4.557707
chrIII	73104	4.551761
chrXII	371956	4.550677
chrXII	156315	4.545892
chrXIV	88430	4.545747
chrVII	544569	4.538375
chrIII	127584	4.536136
chrIII	40801	4.535960
chrXII	243678	4.533448
chrXVI	499336	4.529158
chrIII	114684	4.527489
chrII	478010	4.519298
chrVIII	237890	4.517110
chrIII	120586	4.512308
chrXII	389070	4.506315
chrVI	75893	4.505140
chrIV	463013	4.504702
chrXVI	417437	4.493843
chrIII	38901	4.490460
chrV	297639	4.485577
chrV	558976	4.482786
chrII	478013	4.457187
chrXVI	564940	4.454463
chrII	486606	4.454088
chrXVI	405037	4.451550
chrIV	473022	4.443805
chrXVI	562737	4.443763
chrIII	75601	4.440675
chrIX	342329	4.438589
chrXII	372456	4.428275
chrXII	233679	4.420502
chrXVI	535850	4.418195
chrIX	359030	4.415689
chrXII	389269	4.408043
chrIII	227715	4.397759
chrV	282531	4.377874
chrXII	370364	4.375203
chrIII	227615	4.370571
chrXII	243578	4.364285
chrIV	465520	4.363482
chrIX	356637	4.355645
chrIII	37801	4.354470
chrXVI	689542	4.352890
chrXIV	96230	4.341771
chrV	546565	4.339473
chrXVI	700536	4.337018
chrIV	434913	4.334764
chrVI	198702	4.333934
chrII	477908	4.317563
chrXII	369160	4.314751
chrXIV	102630	4.313406
chrX	371079	4.312303
chrXII	372155	4.308273
chrIII	57201	4.302251
chrIV	459913	4.301298
chrIV	465413	4.289313
chrVI	180791	4.287284
chrXII	388456	4.284520
chrXVI	451437	4.283133
chrXV	680390	4.281304
chrIV	443713	4.275468
chrXVI	498851	4.269908
chrIX	356929	4.269229
chrXVI	404737	4.265917
chrIII	40701	4.264685
chrIV	450013	4.262268
chrVI	75695	4.259685
chrIX	342630	4.259212
chrXV	854187	4.257373
chrIV	322665	4.252946
chrXI	515551	4.251077
chrXII	138515	4.248034
chrXVI	404937	4.243354
chrIII	80413	4.240074
chrVI	53396	4.239571
chrIII	48709	4.234946
chrVI	198595	4.231746
chrIII	229915	4.226349
chrIX	355529	4.225202
chrVI	199995	4.223470
chrVII	23801	4.219000
chrXVI	515036	4.207876
chrIX	342829	4.205240
chrIX	336332	4.201369
chrXIV	101936	4.199598
chrIII	40910	4.196677
chrXVI	695142	4.191582
chrV	269431	4.189775
chrXII	389560	4.189738
chrIV	410368	4.189323
chrV	299231	4.183419
chrIV	462219	4.181978
chrXII	372355	4.171728
chrIV	355780	4.168766
chrVI	198797	4.164792
chrIII	75108	4.163823
chrIX	341436	4.159541
chrIII	240715	4.149955
chrVI	84193	4.147192
chrXVI	462237	4.144505
chrII	479307	4.144112
chrIII	72507	4.143880
chrIII	74310	4.138007
chrXVI	405737	4.137562
chrIV	434313	4.124214
chrIII	75001	4.096248
chrIII	121084	4.095319
chrIII	36801	4.093877
chrIV	436813	4.091342
chrXV	226639	4.089575
chrIV	463524	4.086125
chrVI	220499	4.083849
chrXVI	553537	4.080258
chrIV	463813	4.077568
chrXV	677885	4.072148
chrXII	157015	4.070724
chrXVI	511736	4.058575
chrXVI	511836	4.057552
chrIV	355967	4.054297
chrIII	73001	4.053698
chrVI	220905	4.052568
chrXIV	88534	4.052186
chrIX	356429	4.049107
chrIII	91006	4.047372
chrXVI	435940	4.046298
chrIV	323465	4.044224
chrIII	36505	4.040586
chrXIV	88234	4.025207
chrIII	227815	4.024936
chrIV	472517	4.024209
chrIII	78402	4.022429
chrIV	431013	4.016788
chrIV	330070	4.015187
chrVI	202198	4.013162
chrIV	408471	4.008156
chrXVI	563643	4.000568
chrX	371279	3.999662
chrVII	77603	3.999469
chrIII	148586	3.996376
chrVI	225206	3.995436
chrXVI	702336	3.992386
chrIX	357831	3.977575
chrXIV	186971	3.974404
chrX	374279	3.967723
chrX	375379	3.964049
chrIV	359865	3.961897
chrXII	370155	3.957655
chrXI	516553	3.951556
chrXII	154315	3.950488
chrIII	82502	3.946121
chrXVI	695537	3.944106
chrVII	23901	3.941594
chrIV	472823	3.939033
chrXVI	417839	3.938826
chrXII	372055	3.923573
chrIV	323265	3.923515
chrIII	57411	3.922151
chrIII	71508	3.918030
chrIX	356531	3.909773
chrXVI	560437	3.909672
chrXII	230578	3.909191
chrIV	568891	3.905216
chrXII	233786	3.905214
chrIV	472727	3.902377
chrVI	223301	3.901163
chrIV	446213	3.890762
chrV	302029	3.889908
chrIII	228215	3.889484
chrVII	24713	3.883982
chrIX	344637	3.879576
chrIII	38201	3.875381
chrIX	358429	3.865968
chrIV	465223	3.863448
chrIII	73204	3.860952
chrV	266328	3.859127
chrIV	329266	3.858356
chrXI	519451	3.856225
chrXI	517962	3.855668
chrIII	76608	3.849216
chrIV	327965	3.843718
chrIV	436213	3.838440
chrXII	168215	3.834451
chrXI	519166	3.828084
chrIII	131484	3.817891
chrVI	55194	3.814917
chrIII	73703	3.812171
chrXII	386463	3.809631
chrX	355280	3.808167
chrIX	341329	3.806663
chrXII	234578	3.805038
chrIII	114886	3.802009
chrXIV	88131	3.799498
chrIII	72706	3.793584
chrIII	41101	3.781186
chrIII	15701	3.778525
chrVII	24808	3.777944
chrIX	358936	3.776926
chrVII	24402	3.772694
chrIII	221215	3.769453
chrXVI	433538	3.769274
chrXII	167815	3.767604
chrII	487209	3.760707
chrX	372679	3.757854
chrXII	389370	3.757387
chrV	492367	3.756990
chrIV	430913	3.756928
chrXV	663585	3.755453
chrXII	388167	3.752416
chrXII	231678	3.750693
chrIV	1236281	3.748632
chrXII	230778	3.747595
chrIV	359765	3.741322
chrIV	1245093	3.739513
chrXIV	71130	3.738097
chrXII	234078	3.735620
chrIII	16012	3.729093
chrXV	594392	3.728851
chrXI	520051	3.721118
chrXVI	572247	3.719435
chrVI	220297	3.718558
chrVII	24502	3.716622
chrXII	388655	3.716530
chrXII	373655	3.714905
chrXII	154515	3.714679
chrXV	228345	3.712046
chrIV	328865	3.711311
chrXI	516653	3.710211
chrII	477506	3.709021
chrIV	309972	3.694081
chrX	391079	3.693943
chrV	570176	3.693785
chrXV	663485	3.690769
chrIV	463928	3.683998
chrIV	446622	3.682654
chrXVI	504236	3.678698
chrIII	74916	3.678266
chrXII	138615	3.676852
chrX	375282	3.669462
chrIII	73305	3.666604
chrXII	229085	3.666242
chrIV	464828	3.664943
chrIX	340736	3.664909
chrXII	168315	3.662780
chrXII	375155	3.659940
chrII	266403	3.657343
chrIII	74102	3.657324
chrVI	202097	3.656553
chrXVI	457437	3.655371
chrII	482719	3.650117
chrIII	270118	3.648645
chrVI	53292	3.647083
chrII	477918	3.644833
chrVI	198102	3.641901
chrIII	36401	3.639425
chrVI	53792	3.636882
chrXVI	531239	3.629687
chrXII	138915	3.624427
chrIV	405776	3.621061
chrIX	343034	3.620054
chrXII	230693	3.619464
chrVI	197495	3.619406
chrIII	232615	3.611257
chrXVI	516244	3.607748
chrIII	32805	3.602810
chrXVI	695348	3.600361
chrIII	209429	3.597505
chrIII	114084	3.594204
chrIV	1254990	3.591876
chrIII	77103	3.591260
chrVI	197695	3.589118
chrIII	120384	3.586370
chrXV	675288	3.584610
chrXII	155315	3.579289
chrXIV	196259	3.579227
chrXVI	453237	3.577831
chrIII	40010	3.577572
chrV	299729	3.574453
chrIII	39112	3.564694
chrIII	268020	3.562906
chrIII	48601	3.560214
chrIV	430821	3.559790
chrXV	678385	3.558427
chrXVI	564537	3.554073
chrXVI	452137	3.552332
chrIV	1236691	3.550172
chrIV	356566	3.543854
chrIII	75801	3.543318
chrIV	460813	3.542876
chrVI	64803	3.538767
chrIII	50601	3.537856
chrXVI	417737	3.535889
chrII	486507	3.534624
chrIX	370529	3.530927
chrVI	197095	3.529657
chrVI	220795	3.528622
chrXV	577249	3.527673
chrVI	75593	3.525054
chrIII	130184	3.523423
chrXVI	564651	3.523012
chrII	300926	3.522404
chrIX	340437	3.520361
chrIII	224716	3.520284
chrIX	340330	3.519492
chrXI	519854	3.513422
chrX	382479	3.512975
chrXIV	87433	3.512837
chrIII	30501	3.506819
chrIII	222917	3.505358
chrXIV	87645	3.501322
chrV	546465	3.498509
chrXVI	564143	3.494642
chrVI	210597	3.493540
chrXII	372263	3.489932
chrIII	142184	3.489901
chrVI	198196	3.484914
chrXV	576560	3.484754
chrIII	72201	3.480603
chrIII	36702	3.480382
chrII	504610	3.478903
chrXII	369966	3.470483
chrIV	1257181	3.468836
chrIV	460413	3.468224
chrIV	434713	3.466915
chrXVI	509436	3.459801
chrXVI	433437	3.455137
chrIII	72901	3.455128
chrXII	140415	3.454683
chrIV	464613	3.454498
chrXVI	552940	3.450979
chrV	135435	3.449398
chrX	382179	3.445186
chrIX	357729	3.436862
chrII	477819	3.436368
chrIII	38611	3.435296
chrXVI	405848	3.435077
chrIX	336229	3.431738
chrIII	516	3.428023
chrIV	330964	3.427324
chrXII	242678	3.425702
chrX	373079	3.423552
chrXII	370755	3.423248
chrIII	41301	3.423247
chrIV	369267	3.422794
chrIX	355230	3.422262
chrXIV	104835	3.422207
chrXVI	511236	3.421444
chrIII	40301	3.419223
chrIV	436124	3.418402
chrXII	139218	3.412711
chrXIV	87931	3.405211
chrIII	268414	3.403661
chrXII	140319	3.403050
chrV	307333	3.401421
chrX	371379	3.400257
chrXVI	511436	3.399050
chrXVI	453644	3.392904
chrV	287729	3.391988
chrIII	134185	3.391805
chrIV	329176	3.391611
chrXVI	405640	3.391539
chrIV	411879	3.388214
chrI	25775	3.387620
chrIII	142684	3.387098
chrXII	388956	3.386855
chrXI	666251	3.382202
chrIII	39001	3.377958
chrIX	345229	3.377503
chrXVI	435737	3.375911
chrIII	133684	3.375639
chrIX	340029	3.374657
chrV	288629	3.372382
chrIV	459613	3.371090
chrXIV	199468	3.368947
chrXII	157215	3.365442
chrXVI	433337	3.365230
chrX	382883	3.358668
chrVI	204895	3.357602
chrXII	373755	3.356457
chrIV	459513	3.355139
chrIX	356229	3.348909
chrXII	389469	3.345958
chrVI	53191	3.345065
chrV	299935	3.341938
chrVII	24205	3.341770
chrV	305731	3.339721
chrIII	272214	3.337703
chrVI	220596	3.337412
chrVI	197796	3.327598
chrXVI	419745	3.325211
chrXII	388355	3.324535
chrIII	28401	3.324129
chrIV	1235283	3.323752
chrV	570465	3.323453
chrXV	680485	3.320370
chrVI	64592	3.318314
chrIV	460115	3.314569
chrIII	67708	3.312225
chrVI	196207	3.311522
chrXVI	511536	3.309478
chrIV	443914	3.308372
chrIV	327565	3.308037
chrXII	234178	3.307689
chrXI	516451	3.304845
chrVI	191695	3.304675
chrVI	76608	3.304442
chrVI	54097	3.304020
chrXVI	551137	3.299142
chrIII	228015	3.299047
chrIII	76802	3.295973
chrXI	520351	3.293211
chrII	221171	3.291805
chrXII	368957	3.287696
chrIII	129290	3.284775
chrX	378481	3.282237
chrXVI	516039	3.279594
chrIII	230630	3.278618
chrXI	518965	3.277786
chrXVI	473942	3.270691
chrV	298929	3.268543
chrIII	37406	3.267794
chrIII	132588	3.267679
chrIII	75501	3.264942
chrIII	16401	3.258890
chrIII	601	3.257718
chrX	382583	3.254500
chrIV	1238381	3.252299
chrIII	169290	3.248966
chrXVI	419837	3.248020
chrV	443417	3.247016
chrIV	1244081	3.244313
chrIX	300241	3.240827
chrIII	83002	3.239649
chrIII	72108	3.238424
chrVII	78103	3.234058
chrXII	157515	3.231288
chrXII	228883	3.226445
chrXI	515051	3.226110
chrIII	269520	3.225960
chrIV	329765	3.222615
chrIV	450518	3.221717
chrXII	385955	3.221060
chrIII	267714	3.218877
chrXIV	187059	3.217970
chrXII	138724	3.215912
chrIII	42401	3.215041
chrXIV	108831	3.212269
chrXV	576053	3.211553
chrIII	16501	3.210130
chrIII	38101	3.210099
chrXII	229978	3.208786
chrIV	450717	3.207974
chrXII	214778	3.207529
chrVI	200995	3.200200
chrIV	406868	3.199554
chrIII	269616	3.197270
chrVI	226798	3.195524
chrXV	622785	3.194851
chrXII	370569	3.194335
chrXII	167915	3.193591
chrXV	577352	3.193172
chrIII	38015	3.188859
chrVI	55096	3.187319
chrIII	40402	3.187301
chrII	486008	3.185302
chrIII	76515	3.184965
chrVI	227507	3.183634
chrVII	77711	3.182193
chrXVI	417337	3.181258
chrXVI	555449	3.180846
chrXI	519964	3.180323
chrIII	133884	3.179680
chrV	282429	3.179452
chrXIV	88034	3.178007
chrIII	91117	3.177890
chrIII	38701	3.176201
chrII	477809	3.176180
chrVII	691	3.175313
chrXI	520257	3.173360
chrXII	234278	3.166770
chrXVI	418642	3.166438
chrII	486206	3.166054
chrIII	76303	3.163758
chrXII	376362	3.163309
chrV	288429	3.161832
chrIII	49215	3.159677
chrXIV	87330	3.157555
chrIV	333270	3.146726
chrXI	516259	3.146670
chrIV	356470	3.143700
chrIX	346329	3.143442
chrXV	576658	3.142661
chrIII	121793	3.141157
chrX	472743	3.139659
chrVI	210795	3.137697
chrVI	84293	3.136605
chrIII	37311	3.136435
chrIV	1245681	3.131004
chrIV	463316	3.128941
chrX	355679	3.125545
chrIV	408573	3.121612
chrIII	72005	3.121135
chrIX	359229	3.119848
chrIV	410875	3.118314
chrIX	370229	3.117809
chrXII	374855	3.117594
chrIV	332764	3.114641
chrXIV	89930	3.110265
chrIV	329369	3.103658
chrV	299131	3.102442
chrIV	434613	3.100600
chrXVI	700632	3.096142
chrIV	410168	3.093704
chrIII	222019	3.092016
chrV	559070	3.088884
chrXIV	631868	3.087883
chrIV	449513	3.087839
chrV	269829	3.082606
chrVI	201595	3.081619
chrIV	359465	3.079902
chrXI	519255	3.079899
chrIII	114285	3.077847
chrIV	1254881	3.077739
chrVI	202995	3.075272
chrXII	137815	3.073143
chrIII	57301	3.071589
chrIV	1235381	3.071443
chrIV	453713	3.068903
chrXI	516363	3.068487
chrVI	53893	3.067571
chrXVI	454144	3.066544
chrXII	140515	3.063756
chrIII	127691	3.063754
chrIV	461416	3.063279
chrXVI	6436	3.061580
chrX	383179	3.061546
chrIX	344342	3.059315
chrIII	224519	3.055261
chrXVI	553043	3.054589
chrXVI	560737	3.054305
chrXVI	700336	3.052511
chrIII	230716	3.051281
chrIII	83202	3.049404
chrXV	663785	3.047239
chrIV	405668	3.044099
chrXIV	212959	3.041439
chrIII	121290	3.040751
chrIV	330366	3.040601
chrXII	220576	3.037449
chrVI	197995	3.030426
chrIII	33801	3.028888
chrIII	42701	3.027095
chrIV	1245284	3.025133
chrXII	150715	3.024803
chrIV	460617	3.023666
chrIV	431614	3.023499
chrIII	132798	3.022612
chrIII	114584	3.021634
chrXII	243778	3.021055
chrIII	71701	3.018186
chrVII	601	3.016240
chrIII	16611	3.015537
chrIV	463225	3.015393
chrIII	217615	3.014538
chrXV	576254	3.009007
chrIII	123488	3.004347
chrIII	130284	3.002361
chrVII	25104	3.000515
chrIV	465013	2.999091
chrIV	1241289	2.998983
chrII	482306	2.998319
chrVII	43115	2.997981
chrVI	201195	2.997478
chrXVI	433737	2.997370
chrXII	388857	2.996614
chrIII	72801	2.995849
chrVII	74003	2.995613
chrXVI	512736	2.995376
chrIII	76402	2.995028
chrIII	269414	2.994999
chrIV	645510	2.992179
chrXII	233981	2.990786
chrXVI	514944	2.989779
chrIV	356378	2.989441
chrIII	75205	2.986996
chrIX	358329	2.986146
chrIV	406079	2.984604
chrIV	340865	2.984580
chrVII	73803	2.982331
chrXVI	559939	2.981984
chrIV	1244888	2.981441
chrVIII	85308	2.978130
chrV	268328	2.977578
chrIV	328565	2.976982
chrVI	204795	2.975340
chrIII	129885	2.974551
chrXVI	453941	2.973674
chrXVI	405947	2.970748
chrIII	123689	2.968755
chrIII	221915	2.966851
chrXVI	515436	2.966315
chrXIV	197959	2.960509
chrIV	443414	2.959426
chrIV	436513	2.956953
chrV	569665	2.956345
chrIII	40104	2.955622
chrVI	64493	2.955259
chrIX	342429	2.954926
chrIV	328365	2.954358
chrXII	370255	2.953901
chrIV	331164	2.953441
chrIV	408768	2.951649
chrIII	48811	2.947533
chrXVI	451537	2.942118
chrII	812545	2.941876
chrIII	295814	2.941564
chrIV	357165	2.941190
chrIV	648810	2.940267
chrXIV	87730	2.938850
chrV	551265	2.936669
chrVII	24301	2.934803
chrIX	357629	2.931877
chrXVI	417240	2.931368
chrIV	464216	2.927828
chrXIV	96330	2.927378
chrV	571572	2.923018
chrIV	357076	2.922311
chrXVI	572445	2.921625
chrXVI	407537	2.920732
chrVII	201	2.918722
chrI	165336	2.917631
chrIV	430713	2.917534
chrV	305833	2.917099
chrXIV	103030	2.914511
chrXII	386056	2.913504
chrIV	1236381	2.912025
chrIV	438527	2.911770
chrIV	1526537	2.910423
chrII	482413	2.910029
chrX	382979	2.909310
chrIX	358829	2.909218
chrVI	197395	2.905177
chrXVI	416942	2.904731
chrVI	3161	2.904576
chrVI	201895	2.903427
chrIV	463420	2.900863
chrVI	222995	2.900784
chrV	569365	2.900407
chrIII	901	2.895667
chrII	6229	2.895048
chrXIV	99311	2.888469
chrXIV	191066	2.888355
chrIV	1236782	2.886166
chrIV	433321	2.883372
chrXV	594785	2.883027
chrX	391294	2.874597
chrXII	139015	2.872999
chrIV	1236481	2.867043
chrIII	43201	2.866370
chrIII	75701	2.865760
chrXII	228078	2.865598
chrXVI	499147	2.864634
chrXI	519351	2.864384
chrIX	344535	2.861599
chrIII	270824	2.860982
chrXII	229481	2.859342
chrXI	518158	2.859159
chrXII	220379	2.854762
chrV	551079	2.854261
chrIX	317689	2.853687
chrII	221189	2.852044
chrXIV	4873	2.851938
chrXVI	692837	2.851192
chrXI	520156	2.849875
chrIV	460313	2.849815
chrXVI	419937	2.849686
chrIV	351780	2.849379
chrIII	230219	2.846079
chrXVI	513937	2.843860
chrXVI	565037	2.842541
chrIII	218115	2.840963
chrVI	200795	2.840615
chrIII	40512	2.835591
chrIV	410772	2.835420
chrXVI	405141	2.834662
chrIV	410668	2.830418
chrIII	133386	2.829000
chrIII	273014	2.827558
chrV	264539	2.825302
chrVI	216195	2.823877
chrXII	374255	2.823241
chrIV	1236584	2.822701
chrIV	480417	2.820921
chrXVI	511936	2.819208
chrIII	224615	2.817681
chrXIV	4972	2.817340
chrIII	223830	2.816694
chrIII	222320	2.814739
chrIII	42512	2.811629
chrXII	229878	2.809802
chrVIII	548609	2.808705
chrX	375479	2.808657
chrIX	345129	2.801286
chrVI	64694	2.801016
chrIV	406468	2.798552
chrXV	623485	2.798340
chrX	371579	2.794554
chrIII	38502	2.793333
chrIII	267914	2.792975
chrXVI	456737	2.792694
chrIII	42601	2.791626
chrXII	368855	2.789134
chrVI	57692	2.785429
chrV	266228	2.784539
chrXII	228582	2.783993
chrIV	463113	2.783141
chrXVI	401037	2.782170
chrXII	233887	2.780889
chrIII	36903	2.779352
chrXII	388761	2.777917
chrV	551365	2.775097
chrIV	463718	2.773589
chrIV	405968	2.772448
chrXII	242983	2.770889
chrIII	132984	2.770613
chrXV	576449	2.769840
chrIV	329065	2.767989
chrIX	340529	2.767695
chrXII	214978	2.766063
chrX	355079	2.765675
chrI	162536	2.761772
chrIII	283014	2.761731
chrIV	445013	2.760851
chrXII	243279	2.760472
chrI	30845	2.760276
chrVI	269997	2.759797
chrXV	664085	2.759537
chrXVI	433251	2.758892
chrXII	243179	2.756841
chrVII	58804	2.755837
chrIV	476514	2.755733
chrXII	377055	2.754584
chrIV	1245582	2.754329
chrX	474503	2.753956
chrVI	200695	2.752530
chrVI	197205	2.749266
chrXVI	406446	2.748721
chrIV	436713	2.742066
chrIII	247914	2.741429
chrIV	355265	2.741407
chrIV	406370	2.740229
chrXII	138117	2.740170
chrIV	330569	2.737423
chrIII	37103	2.736985
chrIV	446713	2.734890
chrVII	78210	2.733714
chrXII	370059	2.728240
chrV	448805	2.726895
chrXVI	695241	2.719974
chrIII	227420	2.718260
chrXV	651385	2.714134
chrIII	129989	2.713637
chrXV	621985	2.712740
chrXVI	564246	2.712218
chrXVI	551543	2.710417
chrIII	225815	2.710150
chrXV	648685	2.708049
chrVII	301	2.707912
chrX	475833	2.707163
chrIV	472314	2.705251
chrXII	376455	2.704858
chrV	570065	2.702590
chrXVI	693938	2.701960
chrXVI	407737	2.700348
chrIV	356265	2.696795
chrXVI	852763	2.696767
chrIII	230915	2.694397
chrXVI	407637	2.692994
chrXVI	499451	2.691933
chrIV	408968	2.689455
chrX	372483	2.689264
chrXIII	186534	2.688863
chrIII	270914	2.686926
chrIII	133784	2.685661
chrXVI	532137	2.685326
chrV	297241	2.681320
chrXVI	513642	2.680455
chrV	298829	2.680321
chrXII	138815	2.679869
chrXII	387655	2.678623
chrVI	191795	2.677990
chrVII	64402	2.677945
chrIII	142484	2.675717
chrIII	268323	2.675425
chrIX	339835	2.669663
chrV	289231	2.669338
chrIX	338429	2.668576
chrIV	431813	2.666908
chrV	571667	2.665966
chrXV	577054	2.665086
chrIII	222419	2.661712
chrIII	130387	2.658874
chrXI	516158	2.656288
chrII	487106	2.654628
chrIII	231315	2.654464
chrVII	561842	2.654088
chrIII	127984	2.648130
chrXVI	433848	2.646944
chrXII	168115	2.646144
chrXIV	105030	2.644869
chrXII	375755	2.644535
chrXI	513452	2.643650
chrIV	1240181	2.643582
chrXVI	550652	2.642817
chrXII	357755	2.642155
chrXII	229185	2.642057
chrXVI	436038	2.639890
chrIX	356129	2.637299
chrXII	231880	2.635395
chrIII	120884	2.634965
chrIV	340365	2.634384
chrIV	328067	2.633942
chrVII	538902	2.633693
chrX	475008	2.632644
chrXII	243086	2.631771
chrIII	804	2.631494
chrIII	133589	2.630916
chrXVI	693045	2.630881
chrXII	375658	2.630666
chrXII	371755	2.627808
chrV	285838	2.627289
chrIII	222820	2.623214
chrXIV	213561	2.622698
chrIX	359630	2.621300
chrIII	269314	2.616147
chrIX	350029	2.614573
chrXII	389769	2.613738
chrX	371979	2.612997
chrIII	37216	2.612765
chrIII	222216	2.611783
chrXII	369068	2.610804
chrIV	406168	2.608788
chrI	163548	2.608510
chrXVI	554037	2.607005
chrIV	481115	2.605346
chrVII	89003	2.605259
chrIX	358229	2.604898
chrIV	356670	2.604780
chrV	297729	2.603931
chrIII	132184	2.603263
chrXVI	693648	2.602699
chrX	370879	2.601623
chrX	382289	2.598526
chrII	481708	2.598337
chrXIII	357206	2.598173
chrIII	228517	2.597827
chrXVI	564351	2.597583
chrIV	464015	2.595909
chrXVI	564437	2.594024
chrV	287329	2.591266
chrXVI	499041	2.590607
chrIII	268916	2.590034
chrIII	121384	2.588491
chrXI	517751	2.588225
chrIII	225320	2.587978
chrIV	1244287	2.587123
chrIV	1239781	2.585552
chrIX	344837	2.585519
chrIII	32003	2.581612
chrIII	267014	2.580465
chrXII	162928	2.580325
chrXVI	677637	2.579309
chrXII	162115	2.578347
chrIII	42801	2.578245
chrIV	459018	2.575432
chrIX	357529	2.572709
chrXII	242578	2.571989
chrVI	227396	2.571424
chrII	300732	2.571104
chrIII	15601	2.571104
chrIV	1235182	2.570878
chrII	260542	2.569548
chrIII	16201	2.568424
chrIII	14801	2.567194
chrXVI	510336	2.563483
chrIV	1240781	2.562258
chrVII	88803	2.561165
chrXII	377165	2.559314
chrXIV	109139	2.558858
chrXVI	417645	2.558697
chrVI	195699	2.557366
chrIV	443613	2.554988
chrIII	76916	2.554756
chrIV	480014	2.553767
chrIV	446313	2.553507
chrIII	269918	2.553383
chrIII	283917	2.551902
chrIV	409868	2.551595
chrXII	220678	2.551397
chrIII	37001	2.550817
chrVIII	543708	2.550524
chrIII	229715	2.549586
chrVI	256396	2.548731
chrXVI	515638	2.548670
chrIII	127885	2.548359
chrIII	1001	2.545376
chrIII	71601	2.544145
chrXII	215321	2.543391
chrIV	396068	2.542758
chrIII	229815	2.541805
chrVI	223195	2.540582
chrIII	270516	2.540511
chrIV	406269	2.539067
chrXII	370869	2.538875
chrIV	386477	2.538247
chrXIV	90345	2.537679
chrIV	461813	2.536886
chrX	381380	2.536057
chrIV	460017	2.535180
chrIII	78805	2.534226
chrXII	138415	2.534153
chrXV	617385	2.531212
chrIV	1246081	2.529180
chrXVI	515236	2.528087
chrIII	72301	2.526891
chrIII	124284	2.525438
chrXIV	100730	2.525438
chrIV	433123	2.524787
chrXV	575651	2.522944
chrIII	71803	2.522402
chrIV	1234988	2.521718
chrXVI	551939	2.521559
chrXII	228486	2.519870
chrXII	220978	2.518427
chrIII	230119	2.517199
chrXV	575852	2.516421
chrX	6694	2.515595
chrIII	269814	2.514221
chrXII	242886	2.514165
chrXV	575758	2.511838
chrVI	3678	2.511585
chrV	282329	2.510400
chrIII	65903	2.510188
chrXVI	551637	2.509984
chrIII	76002	2.509527
chrIV	357267	2.508828
chrXVI	556137	2.507917
chrVI	196496	2.507547
chrVI	82893	2.507544
chrIII	79602	2.506399
chrV	284036	2.505843
chrXII	155715	2.505353
chrXVI	509036	2.505044
chrII	222903	2.504913
chrIII	222715	2.504379
chrVIII	389179	2.504284
chrIV	446813	2.499607
chrXIII	184838	2.499048
chrV	135673	2.498670
chrV	446992	2.497229
chrVI	201095	2.496862
chrIII	230424	2.495727
chrIV	433413	2.495049
chrVI	223709	2.494776
chrIV	433813	2.494134
chrIII	16901	2.492805
chrXVI	563537	2.492606
chrIII	71905	2.489846
chrIII	315914	2.487299
chrV	445604	2.484969
chrIV	464918	2.482861
chrVII	821685	2.481953
chrXV	623189	2.481100
chrIII	304528	2.480288
chrIII	15101	2.479532
chrXII	371855	2.477096
chrIII	71401	2.476925
chrIV	432313	2.475855
chrIV	409168	2.475546
chrXII	142216	2.475213
chrXVI	512136	2.474322
chrIII	230315	2.474090
chrIII	223925	2.472344
chrIII	401	2.472251
chrV	287229	2.472031
chrIII	52501	2.466699
chrIV	409976	2.466616
chrIII	41401	2.466268
chrXII	162715	2.465684
chrV	287132	2.464811
chrVI	225008	2.462514
chrIII	71310	2.460835
chrXII	164215	2.459388
chrV	446092	2.459385
chrIV	406572	2.458463
chrIII	37501	2.457583
chrVII	74103	2.454654
chrIII	220915	2.454409
chrXVI	418441	2.451107
chrIII	72406	2.451002
chrXII	230386	2.450275
chrXV	614085	2.449248
chrXV	623288	2.448205
chrIV	461527	2.447703
chrV	299037	2.447653
chrIV	464114	2.447346
chrXVI	564840	2.447100
chrXVI	693238	2.446407
chrXII	138315	2.444459
chrXIII	184838	2.444456
chrXV	621385	2.443855
chrXII	228778	2.442565
chrIII	229617	2.442381
chrIV	1241081	2.442084
chrIII	77208	2.440739
chrIII	77402	2.438234
chrVI	53991	2.435614
chrIX	358532	2.435261
chrI	183142	2.434880
chrVI	196895	2.433859
chrIV	1239381	2.433721
chrIV	1254781	2.432001
chrXII	154715	2.431701
chrXVI	451937	2.431604
chrVI	200395	2.430003
chrIX	356743	2.429051
chrIII	265922	2.427281
chrIV	472120	2.424012
chrVI	52791	2.423019
chrXV	622185	2.422483
chrXVI	451837	2.422315
chrV	269929	2.422104
chrXI	513251	2.421742
chrIII	41603	2.421738
chrIV	330265	2.419698
chrIII	79803	2.419559
chrIII	229215	2.416893
chrIX	358129	2.416630
chrIV	461225	2.416254
chrVI	83093	2.415733
chrIII	129385	2.415046
chrXV	617285	2.414961
chrXII	389855	2.412651
chrIII	225515	2.412497
chrXVI	852455	2.410907
chrIV	433524	2.410135
chrII	224803	2.409725
chrIII	81004	2.407501
chrXVI	677737	2.406787
chrIII	270222	2.406679
chrVI	181100	2.405839
chrXVI	563337	2.404956
chrVI	54195	2.404603
chrV	302129	2.404293
chrIV	407368	2.403696
chrV	448805	2.403612
chrX	372779	2.402588
chrIV	437513	2.401346
chrIII	133084	2.400987
chrIV	1241190	2.398722
chrXIV	198361	2.398629
chrIV	406968	2.397760
chrIII	221315	2.397569
chrVI	200295	2.396929
chrII	491206	2.396749
chrXVI	695737	2.396736
chrXVI	517245	2.396342
chrIX	340144	2.395925
chrVI	200495	2.395905
chrIV	463614	2.395766
chrIV	322965	2.394662
chrIII	229529	2.394384
chrXVI	532043	2.394366
chrIV	431119	2.392885
chrXVI	507540	2.391662
chrII	504514	2.388147
chrVII	64202	2.386786
chrIX	359529	2.385220
chrXVI	58220	2.385051
chrVI	223795	2.384537
chrVIII	546002	2.384371
chrIII	224021	2.384318
chrIV	430619	2.383609
chrVI	269696	2.382897
chrXVI	406339	2.376879
chrXVI	563243	2.376809
chrIII	133492	2.376387
chrIV	438720	2.375039
chrVI	216295	2.372189
chrV	306846	2.371414
chrIX	343229	2.370959
chrXI	519652	2.370828
chrIII	225425	2.368933
chrV	545165	2.368700
chrIII	79910	2.367604
chrIX	339736	2.366859
chrXVI	507939	2.366450
chrXII	219481	2.366310
chrIV	450314	2.365927
chrIV	340565	2.363199
chrXVI	555837	2.362205
chrIX	345629	2.362076
chrIII	32101	2.361708
chrXVI	511351	2.361681
chrIII	41511	2.360848
chrIV	433919	2.360170
chrXII	139120	2.360079
chrXII	371455	2.359428
chrXV	678187	2.357116
chrVI	75304	2.356914
chrIII	225215	2.356590
chrIII	130084	2.355606
chrXII	215324	2.355454
chrII	260541	2.354810
chrIII	82302	2.354549
chrIV	323565	2.352127
chrVI	223405	2.351685
chrIV	436313	2.351039
chrVI	254196	2.351008
chrIII	228915	2.350536
chrII	481407	2.350486
chrIII	268519	2.350311
chrIV	330465	2.349948
chrIII	77809	2.349932
chrXV	621885	2.349286
chrIII	37601	2.347434
chrVIII	543708	2.347251
chrIV	407168	2.347182
chrXVI	561737	2.346088
chrXVI	58221	2.341655
chrXV	622285	2.341636
chrVI	54992	2.341474
chrXVI	561537	2.341445
chrXIV	109030	2.339085
chrII	812600	2.339039
chrIV	465124	2.338985
chrIV	472214	2.336519
chrXVI	57921	2.336351
chrXVI	572538	2.336316
chrXII	217906	2.336146
chrIII	24001	2.335713
chrXVI	520037	2.334176
chrX	381880	2.333967
chrIX	231768	2.333421
chrIII	77702	2.332847
chrXII	370962	2.332801
chrVI	221001	2.332407
chrIV	462125	2.331186
chrXIV	70930	2.330847
chrXII	162318	2.329762
chrIX	356032	2.329558
chrXI	522561	2.328458
chrXVI	499239	2.328025
chrXII	242790	2.325273
chrIII	223315	2.322821
chrIV	461015	2.322430
chrX	479617	2.322312
chrI	165670	2.320425
chrIV	430520	2.319731
chrV	569565	2.319310
chrVII	567337	2.319229
chrXVI	561444	2.314211
chrIV	358365	2.313366
chrXIV	108640	2.311848
chrIII	40614	2.311814
chrXVI	510938	2.309985
chrIV	433623	2.309751
chrIV	462013	2.309359
chrIII	209715	2.309142
chrIV	461118	2.308632
chrXI	520562	2.308534
chrIII	270025	2.308369
chrV	288129	2.307744
chrXV	663985	2.307469
chrIV	355165	2.305842
chrXVI	433947	2.305829
chrIV	648396	2.304857
chrX	381681	2.299915
chrXVI	511636	2.299668
chrXVI	420337	2.299388
chrVI	204099	2.298866
chrIII	222115	2.298397
chrXVI	418737	2.297711
chrIV	407568	2.297634
chrIV	1234081	2.297545
chrVI	52895	2.296941
chrVI	205195	2.296125
chrVIII	547500	2.295757
chrXII	375458	2.294874
chrXVI	514836	2.294556
chrIV	450414	2.293800
chrVI	196795	2.291724
chrV	307433	2.290205
chrXII	234478	2.290006
chrXII	167315	2.289181
chrX	372592	2.288448
chrV	546165	2.288071
chrIV	407681	2.287059
chrXIV	108330	2.285260
chrIII	128084	2.284202
chrIII	38402	2.284009
chrX	375779	2.283435
chrXVI	700642	2.281164
chrIV	479014	2.281116
chrXI	515655	2.279805
chrII	491106	2.279138
chrIII	57604	2.277066
chrXII	368755	2.276208
chrIV	439113	2.275986
chrV	269129	2.275839
chrXII	155018	2.275786
chrIV	369074	2.274831
chrIX	340929	2.274826
chrIII	30101	2.272931
chrVI	75493	2.272479
chrXVI	551737	2.271306
chrXII	387266	2.271281
chrIX	340835	2.271255
chrXIV	98940	2.270266
chrXV	677985	2.267958
chrV	570278	2.267170
chrIX	358729	2.263338
chrIII	76717	2.260496
chrX	381779	2.260216
chrIII	121684	2.259475
chrIII	230815	2.259464
chrIII	30208	2.258651
chrVI	223599	2.258205
chrIV	407268	2.257484
chrX	371479	2.256196
chrXVI	484437	2.254812
chrXV	623685	2.254741
chrXV	576851	2.254049
chrIII	134284	2.252425
chrVII	562115	2.252127
chrIV	315065	2.250423
chrIII	124184	2.250143
chrII	512906	2.247899
chrII	482106	2.247588
chrIII	242415	2.247313
chrV	62279	2.246954
chrXII	371055	2.246801
chrIV	433013	2.244772
chrIV	1253981	2.244511
chrIV	438913	2.244207
chrXVI	528937	2.243561
chrIII	142084	2.243088
chrXII	387460	2.242493
chrXII	228678	2.240985
chrXIV	87531	2.240770
chrIII	121984	2.240745
chrIII	226818	2.239515
chrV	284438	2.238906
chrIII	79409	2.238784
chrIII	268717	2.238133
chrIV	449413	2.237936
chrIII	50706	2.237889
chrIII	227116	2.237633
chrIV	446016	2.237206
chrII	223807	2.235484
chrIV	331270	2.235245
chrIX	356332	2.233811
chrXII	230478	2.233517
chrXII	219078	2.232130
chrXII	162615	2.230926
chrXII	376255	2.229810
chrXVI	563437	2.229533
chrIII	121885	2.229528
chrXVI	563042	2.229235
chrXVI	454037	2.225882
chrXIV	87132	2.225667
chrVI	269796	2.225293
chrIII	92702	2.223219
chrX	376079	2.222200
chrXI	458178	2.221471
chrIII	225930	2.216841
chrXIV	198759	2.214752
chrIV	406669	2.213190
chrIV	1240981	2.212448
chrXIII	360397	2.212223
chrIV	650500	2.211994
chrVI	262899	2.210736
chrIII	52312	2.210017
chrIX	340235	2.209623
chrIX	439334	2.208987
chrIII	90702	2.207551
chrXV	622389	2.206444
chrV	306631	2.206230
chrXII	230278	2.203943
chrIII	221617	2.202849
chrXIV	93943	2.202528
chrIII	80002	2.202180
chrXII	137916	2.200372
chrVII	89303	2.199330
chrXVI	693341	2.196944
chrII	474109	2.195743
chrIV	461914	2.195340
chrIII	132397	2.194253
chrVIII	544202	2.192630
chrII	491506	2.192093
chrIV	464413	2.191358
chrXV	623991	2.190463
chrV	269229	2.188286
chrXII	155516	2.187727
chrXVI	693838	2.187224
chrIII	41001	2.186179
chrIV	405574	2.186118
chrVIII	557416	2.185193
chrIII	227515	2.184815
chrII	488906	2.183930
chrXVI	572137	2.183347
chrI	163237	2.182910
chrIV	469313	2.179791
chrX	376186	2.179417
chrXII	157915	2.179231
chrV	444594	2.179083
chrXIV	96130	2.178054
chrIII	77014	2.175739
chrVII	561928	2.175665
chrXI	515864	2.175605
chrXVI	433152	2.172202
chrV	281629	2.171637
chrIV	330871	2.170576
chrXVI	56797	2.168248
chrXVI	566349	2.166041
chrVIII	547130	2.164770
chrXI	516051	2.164235
chrXVI	431437	2.164086
chrX	376787	2.163445
chrIV	410068	2.160189
chrII	485906	2.160021
chrXVI	433637	2.159495
chrIII	49911	2.154938
chrXVI	418537	2.154740
chrXVI	564737	2.154219
chrIV	436913	2.153476
chrIV	409083	2.152920
chrIV	450613	2.152381
chrX	382779	2.151362
chrXI	520951	2.151342
chrXII	142715	2.150569
chrIV	456414	2.150519
chrII	224873	2.146091
chrXV	622985	2.145815
chrV	287029	2.145468
chrXVI	694239	2.144441
chrXIV	213463	2.143998
chrXII	234780	2.142008
chrVI	205098	2.141479
chrVI	197895	2.139399
chrXV	621786	2.138281
chrXII	154615	2.138115
chrX	372187	2.138064
chrIV	1235081	2.137986
chrXII	154922	2.137512
chrIII	35801	2.137003
chrXVI	416337	2.136850
chrIII	21101	2.136578
chrXII	155816	2.135532
chrIII	49403	2.135523
chrIII	83102	2.135196
chrX	381581	2.134932
chrXII	376155	2.134186
chrV	307231	2.133725
chrIV	445613	2.131915
chrIX	342535	2.131458
chrV	551165	2.130635
chrII	485707	2.130442
chrIII	270415	2.129194
chrXV	575450	2.128808
chrIV	405081	2.128563
chrIV	323765	2.128355
chrXVI	515346	2.127149
chrXV	680585	2.126189
chrXV	605585	2.125398
chrXV	622593	2.125080
chrIII	135485	2.123626
chrXII	157426	2.121612
chrXVI	566237	2.120974
chrXII	157315	2.119934
chrXII	140716	2.116789
chrIV	438613	2.116675
chrIII	31001	2.116303
chrIV	328465	2.116245
chrXV	605485	2.115144
chrV	287929	2.114468
chrIV	335765	2.113802
chrII	224301	2.111146
chrIV	480814	2.109614
chrII	487318	2.109485
chrIII	48508	2.109063
chrIV	645502	2.108963
chrXII	371655	2.108863
chrIII	77604	2.106927
chrVI	202001	2.106418
chrXII	162015	2.106214
chrVII	535375	2.105970
chrXV	656797	2.105420
chrXII	375256	2.105078
chrIII	261717	2.104456
chrIII	295214	2.103350
chrIII	119697	2.102152
chrIV	464713	2.102049
chrXII	944984	2.100965
chrIII	134884	2.100851
chrXV	663385	2.100180
chrIII	32201	2.099780
chrVI	196695	2.098595
chrIV	459218	2.097925
chrIII	82202	2.097065
chrXIV	98702	2.095859
chrIII	77302	2.095769
chrIV	441127	2.095004
chrIII	49508	2.093970
chrXVI	59925	2.093284
chrX	371179	2.093264
chrIII	36102	2.092487
chrXV	621685	2.092357
chrIII	124358	2.090866
chrXVI	700436	2.090485
chrIII	221715	2.089932
chrII	226201	2.088983
chrX	358179	2.088745
chrV	446799	2.088290
chrXII	164115	2.087729
chrX	381982	2.085825
chrIV	432023	2.084836
chrIII	83303	2.083353
chrVI	201397	2.080179
chrIII	268114	2.079987
chrX	383579	2.078749
chrIV	359365	2.077922
chrIV	458413	2.077149
chrV	445022	2.074066
chrI	165336	2.071859
chrIII	229418	2.071531
chrXVI	515140	2.071129
chrVII	25316	2.071038
chrV	569269	2.069199
chrVII	538406	2.068534
chrVII	24608	2.068217
chrIII	34001	2.067735
chrVII	53701	2.067656
chrXII	230082	2.067150
chrXVI	689737	2.063837
chrV	546265	2.062343
chrIV	1224581	2.062129
[truncated: 13,022 more rows]
