# Supplementary material for: The Eukaryotic Mismatch Recognition Complexes Track with the Replisome during DNA Synthesis
Source: PLoS Genet. 2015 Dec 18;11(12):e1005719. doi: 10.1371/journal.pgen.1005719 (PMC4684283; doi:10.1371/journal.pgen.1005719)
Supplement: S1 Data — The data corresponding to each figure are in this compressed file. (ZIP) [file pgen.1005719.s009.zip › Files for Haye and Gammie 2015/Fig_3_4_5_Average.sgr/tp2_Msh2_all_ave.sgr]

chrVII	116	52.373102
chrV	559180	24.816917
chrIII	106	22.371739
chrIII	203	21.340546
chrIII	303	20.995407
chrIII	3	19.811460
chrXVI	572352	18.241404
chrIV	410483	15.058835
chrXVI	702036	14.000522
chrVI	199395	13.497391
chrXII	369459	13.236452
chrIV	465324	11.943442
chrIII	74501	11.654870
chrIV	449813	11.609532
chrX	374979	11.385464
chrXII	139715	11.185942
chrIII	142784	11.121055
chrXVI	560137	11.094535
chrVII	80603	11.091914
chrVI	199295	11.037481
chrIV	323071	10.905482
chrIII	127784	10.814204
chrXII	232078	10.503116
chrXI	519056	10.375635
chrII	479206	10.178934
chrVI	270096	10.066428
chrXV	663885	10.002392
chrVII	16	9.973130
chrIV	355665	9.872968
chrIV	331964	9.782422
chrVI	64295	9.742531
chrX	374579	9.671832
chrIV	331771	9.573881
chrXII	156615	9.457538
chrVI	76301	9.360163
chrIII	39501	9.250398
chrXIV	88741	9.191290
chrV	559265	9.184771
chrII	479106	9.121752
chrIV	1238281	8.950096
chrV	287529	8.948720
chrXII	369655	8.892125
chrIV	355365	8.851975
chrVI	191598	8.710121
chrXII	231278	8.640455
chrV	570176	8.607600
chrIV	449613	8.540544
chrIX	357329	8.502765
chrVI	53491	8.433494
chrIV	434213	8.312255
chrIV	1237381	8.285945
chrV	301729	8.277558
chrXVI	405337	8.271460
chrIX	339229	8.215564
chrXII	369355	8.052541
chrX	378279	7.832666
chrVI	76408	7.759009
chrIV	462613	7.753125
chrXIV	88830	7.738874
chrIX	342029	7.587673
chrVII	73903	7.582763
chrXVI	701642	7.500419
chrIV	1240084	7.486722
chrXII	233083	7.478958
chrV	301629	7.452732
chrIV	323365	7.370207
chrXII	232178	7.298212
chrVI	199495	7.297362
chrXII	243378	7.169382
chrIV	435213	7.163753
chrX	375079	7.098570
chrXII	234578	7.033009
chrII	478615	6.948128
chrX	374879	6.944061
chrVI	64092	6.942820
chrIII	516	6.938813
chrIV	437613	6.923055
chrII	478713	6.901702
chrVI	64192	6.878126
chrV	300329	6.871060
chrV	300130	6.868895
chrV	299630	6.865996
chrII	504610	6.862182
chrIV	462513	6.813456
chrII	478113	6.807679
chrIV	323165	6.778115
chrIV	359665	6.777966
chrII	478615	6.774173
chrIII	224915	6.762470
chrIV	437827	6.752549
chrIV	449913	6.727484
chrV	300841	6.693084
chrXVI	701337	6.688226
chrII	478515	6.672532
chrVI	180891	6.614537
chrIV	1237981	6.595507
chrXIV	101936	6.581104
chrV	299430	6.548373
chrX	390979	6.509960
chrXIV	102830	6.507111
chrXVI	701230	6.487841
chrXV	594285	6.467898
chrVI	76093	6.465996
chrIV	1257081	6.451381
chrVI	199204	6.441683
chrXVI	701149	6.440765
chrIV	309665	6.436089
chrXIV	89030	6.421942
chrII	478415	6.391654
chrIII	401	6.378762
chrXIV	89630	6.370328
chrIII	130984	6.362835
chrIV	332264	6.346839
chrXVI	701251	6.276201
chrVII	24001	6.261931
chrVII	25501	6.255995
chrIV	323465	6.253144
chrV	300437	6.214847
chrXVI	701840	6.214490
chrII	478517	6.207488
chrIII	127584	6.202607
chrXVI	701840	6.169385
chrXVI	418137	6.136455
chrXIV	88930	6.129140
chrVI	75993	6.116207
chrXII	232278	6.073631
chrXVI	701936	6.057819
chrXIII	504945	6.050330
chrIV	408068	6.037679
chrXIV	89531	6.036371
chrXII	139815	6.036203
chrXII	156815	6.034329
chrIII	601	6.017325
chrIX	370329	6.016401
chrXII	373255	5.999455
chrIV	1236882	5.997801
chrXVI	701133	5.977531
chrXVI	695437	5.973762
chrIV	462713	5.969308
chrIII	168545	5.968591
chrXIV	89730	5.951808
chrIV	1256981	5.946122
chrIV	1238181	5.930531
chrX	382391	5.909268
chrV	558976	5.904650
chrIV	1237183	5.899424
chrVI	199595	5.894756
chrIII	90802	5.883732
chrXII	374455	5.869633
chrXVI	553437	5.864440
chrXVI	435837	5.842564
chrVI	76193	5.836157
chrXII	233378	5.824991
chrVI	269896	5.823975
chrXVI	702236	5.794995
chrX	382085	5.780285
chrVI	191395	5.760617
chrIV	356165	5.757969
chrVI	204995	5.749991
chrIV	1237281	5.749620
chrVII	24901	5.738450
chrXVI	769263	5.726642
chrXII	156915	5.725480
chrXVI	701730	5.717724
chrXII	233480	5.713099
chrIX	336429	5.686097
chrXII	168015	5.678934
chrIV	331064	5.652594
chrXI	517351	5.624499
chrVII	201	5.616331
chrV	284438	5.607214
chrXVI	560339	5.595667
chrV	570278	5.550852
chrXIV	89330	5.544873
chrV	299329	5.544484
chrII	478816	5.542569
chrXI	518051	5.531857
chrIII	39801	5.503346
chrXVI	702145	5.494978
chrXII	370364	5.486333
chrIV	435313	5.476273
chrXVI	553337	5.452213
chrXII	232890	5.451622
chrII	479006	5.436963
chrV	301029	5.425643
chrXI	666251	5.419044
chrIV	331372	5.411583
chrXII	372955	5.393197
chrII	478106	5.389168
chrXVI	769375	5.385767
chrVI	220395	5.378553
chrIII	78506	5.371469
chrIV	355565	5.370441
chrIII	39701	5.365420
chrXVI	689637	5.362883
chrXII	232985	5.353892
chrV	570465	5.349646
chrVIII	237890	5.347095
chrXI	517263	5.338351
chrIII	295614	5.333066
chrXII	232379	5.324635
chrXII	139329	5.316871
chrXIV	108943	5.301648
chrV	300630	5.269625
chrXIV	88641	5.240908
chrIX	355929	5.229265
chrIV	1236981	5.212282
chrXIV	96230	5.207321
chrXIII	290813	5.204665
chrV	300738	5.200469
chrII	6229	5.189699
chrIV	355876	5.186744
chrIV	446413	5.184187
chrXIV	96330	5.168619
chrX	391180	5.153893
chrVII	77903	5.140394
chrIII	131884	5.124106
chrXIV	104930	5.123227
chrXVI	405237	5.086371
chrVII	25001	5.084167
chrXII	232489	5.083508
chrXIV	104730	5.083280
chrV	300031	5.081805
chrII	486706	5.073537
chrIV	355465	5.067335
chrIV	410368	5.066975
chrXII	370658	5.065374
chrXII	232587	5.063144
chrV	570065	5.054462
chrIV	435013	5.049807
chrI	26549	5.041418
chrV	301532	5.038953
chrIII	32805	5.035823
chrXII	231178	5.030820
chrXI	513365	5.026384
chrIV	332364	5.019264
chrV	300530	5.008684
chrV	301140	4.998354
chrVII	301	4.992967
chrIV	332065	4.985825
chrV	300229	4.980444
chrVII	25601	4.969118
chrV	287429	4.965083
chrIX	357229	4.956127
chrIV	434313	4.936484
chrXII	231078	4.921034
chrV	288333	4.911857
chrX	382679	4.889141
chrVI	64392	4.887550
chrXV	663685	4.886178
chrIV	1237581	4.878218
chrIII	56501	4.878184
chrIV	437113	4.872450
chrVI	75797	4.871191
chrIV	1229181	4.863137
chrIII	56801	4.845695
chrIV	330165	4.841877
chrXV	678085	4.830130
chrXII	232778	4.828526
chrVII	24713	4.827997
chrIII	130586	4.819830
chrXII	369555	4.815573
chrV	299834	4.814124
chrV	300933	4.811274
chrX	374680	4.807376
chrIII	82402	4.805128
chrIX	358030	4.784412
chrX	472743	4.742205
chrIV	407968	4.728408
chrXII	389159	4.712744
chrV	559070	4.700325
chrV	301430	4.700235
chrXVI	6436	4.696406
chrXII	233285	4.695844
chrV	301929	4.680663
chrXVI	405538	4.672709
chrIV	437713	4.658506
chrVI	210597	4.641134
chrI	165336	4.638240
chrIV	322965	4.636261
chrXIV	89430	4.633467
chrII	478010	4.630827
chrII	478013	4.629762
chrIII	91006	4.621334
chrX	391079	4.618835
chrIV	332864	4.612307
chrII	477908	4.601433
chrXI	517851	4.601221
chrXVI	435940	4.591510
chrIX	350029	4.589393
chrIV	322665	4.588037
chrIV	435113	4.587102
chrIV	356566	4.583584
chrXVI	405440	4.580087
chrV	301834	4.566485
chrXV	274738	4.565948
chrVI	53701	4.548384
chrII	812600	4.538900
chrV	443417	4.536718
chrXII	231578	4.516794
chrIV	332564	4.511205
chrIII	80413	4.510393
chrIV	323265	4.493947
chrIV	1237689	4.492740
chrIII	142284	4.481514
chrIV	443713	4.471861
chrVII	544569	4.471706
chrIV	355967	4.470812
chrIV	309565	4.451660
chrIII	82502	4.442510
chrIII	230021	4.441662
chrXII	231478	4.428271
chrXI	518965	4.424247
chrIV	1237781	4.423097
chrIV	568891	4.412134
chrXV	226639	4.410617
chrXII	156715	4.409385
chrIII	227925	4.405395
chrIX	439334	4.389401
chrIII	295314	4.368427
chrXVI	563837	4.367996
chrVII	73703	4.363985
chrVI	199795	4.340770
chrXII	373055	4.324808
chrIV	410269	4.323010
chrV	299533	4.308696
chrXVI	453644	4.298921
chrIV	356078	4.296004
chrII	482413	4.289209
chrIX	341929	4.287584
chrVI	269997	4.283224
chrII	477918	4.273890
chrXIV	87830	4.256068
chrXII	369267	4.241786
chrXII	220576	4.241670
chrXV	854187	4.216673
chrIV	407868	4.212900
chrIV	333065	4.200288
chrIV	1245781	4.197504
chrXIV	104835	4.193247
chrIV	356470	4.186882
chrXII	233584	4.183858
chrIII	82602	4.181672
chrVII	25401	4.179896
chrIV	1237089	4.178792
chrXII	140219	4.178001
chrVI	198895	4.173486
chrV	448805	4.170258
chrVII	77603	4.155146
chrIV	1237481	4.144516
chrXV	228345	4.135864
chrVII	77803	4.129434
chrIII	49316	4.115812
chrXV	680390	4.107750
chrII	487006	4.103759
chrIV	1245981	4.090846
chrV	288529	4.085256
chrIV	472517	4.083198
chrXIV	186971	4.083129
chrXIV	89130	4.073014
chrVII	691	4.070425
chrVI	64803	4.068591
chrX	355426	4.064079
chrV	269329	4.056490
chrV	301333	4.050334
chrXIV	102630	4.041872
chrII	300926	4.028260
chrIII	228119	4.025478
chrXVI	405737	4.022926
chrXII	370155	4.012297
chrIX	342229	4.003857
chrXIII	184838	3.982408
chrXI	517151	3.975907
chrVII	25201	3.973200
chrIII	295414	3.961866
chrVI	204895	3.959817
chrVI	55194	3.958834
chrIV	355780	3.958609
chrIII	78402	3.949868
chrII	486810	3.946063
chrIV	434613	3.945329
chrXIV	88534	3.937038
chrXVI	695348	3.933764
chrIII	74601	3.921141
chrIX	341629	3.915412
chrVI	53598	3.907015
chrIV	340465	3.903901
chrXII	389269	3.903834
chrIII	74001	3.896247
chrXIV	102930	3.886400
chrII	474109	3.872231
chrXIV	105430	3.870775
chrIV	323565	3.862559
chrXVI	517245	3.858278
chrXI	517962	3.857682
chrVI	75893	3.844961
chrXIV	89830	3.840926
chrXII	220379	3.837032
chrIII	28401	3.827507
chrIII	120984	3.825916
chrVII	24502	3.823524
chrXVI	418237	3.821486
chrXII	139615	3.819106
chrX	378179	3.819091
chrIII	804	3.811196
chrXVI	560037	3.808555
chrIV	462813	3.795782
chrXII	156415	3.792299
chrXII	374555	3.786929
chrX	374390	3.777349
chrIII	901	3.770488
chrIII	33801	3.767440
chrII	266403	3.767339
chrX	383379	3.767015
chrXII	168215	3.763701
chrIX	357133	3.756734
chrIII	231015	3.756406
chrXII	220379	3.752463
chrXIV	88430	3.741604
chrV	301232	3.737596
chrIV	472727	3.733460
chrVI	199095	3.733016
chrVI	210695	3.722106
chrXII	219481	3.716799
chrXV	680485	3.715658
chrV	448805	3.713792
chrX	474503	3.703013
chrXII	231378	3.701372
chrXV	594392	3.700810
chrVI	220905	3.690063
chrII	504514	3.688964
chrXVI	695637	3.687171
chrIV	446520	3.678361
chrVI	210396	3.677834
chrIV	331664	3.675798
chrXII	168315	3.673026
chrIII	169290	3.668519
chrIV	437913	3.662178
chrXIV	88335	3.657756
chrXII	373155	3.652668
chrIV	645510	3.643183
chrXII	386655	3.642216
chrIII	133289	3.640408
chrIV	450013	3.639771
chrVII	77711	3.639248
chrV	299729	3.638697
chrIV	650500	3.637482
chrXVI	689542	3.635155
chrIV	359465	3.631421
chrX	355579	3.627416
chrII	812545	3.624337
chrII	477819	3.615467
chrXVI	404737	3.614568
chrVII	24205	3.613244
chrIV	331874	3.596815
chrIV	431013	3.594937
chrXII	220678	3.591785
chrX	374781	3.591443
chrXII	374655	3.581896
chrXII	369870	3.581157
chrV	299231	3.579050
chrIV	356378	3.572894
chrVII	24808	3.570701
chrIV	465413	3.557284
chrIV	323765	3.552474
chrVI	75695	3.548787
chrXVI	406244	3.542922
chrVIII	548609	3.540999
chrVII	821685	3.540786
chrIV	472913	3.533635
chrX	374182	3.533146
chrVII	538902	3.530746
chrVI	199695	3.524063
chrIII	225015	3.517168
chrVIII	85308	3.516561
chrXVI	702336	3.514860
chrIV	434013	3.513418
chrV	135435	3.509941
chrI	165670	3.508680
chrXII	167915	3.507500
chrVI	220297	3.498802
chrV	546565	3.498741
chrXVI	406446	3.495057
chrXII	389370	3.488424
chrVI	196295	3.479385
chrXVI	452044	3.478417
chrIV	309765	3.472679
chrIV	333165	3.470442
chrIII	39401	3.466249
chrXVI	572247	3.464742
chrII	486906	3.461913
chrIII	78702	3.454317
chrX	6694	3.452864
chrXII	233679	3.442044
chrVII	601	3.441315
chrIII	67708	3.432568
chrVI	53292	3.429387
chrVII	78003	3.428663
chrIX	336332	3.426916
chrIII	148586	3.419414
chrIV	446622	3.406974
chrXVI	58221	3.394088
chrXVI	405640	3.386739
chrVII	73803	3.386685
chrV	299131	3.383497
chrIV	332464	3.382178
chrIV	1238081	3.378984
chrXIV	89238	3.377302
chrII	221171	3.374276
chrXII	231978	3.370016
chrIV	331564	3.363926
chrXIV	99311	3.357190
chrX	355280	3.352399
chrXII	139915	3.341201
chrV	569665	3.339698
chrXI	520851	3.338687
chrXVI	418041	3.338225
chrXV	663785	3.335840
chrIV	356670	3.333877
chrVI	76708	3.333489
chrVI	220795	3.331114
chrX	479617	3.330989
chrIV	332164	3.324955
chrV	287629	3.322340
chrIV	358365	3.321668
chrIII	16012	3.307566
chrV	266328	3.306653
chrIII	114084	3.305947
chrX	391294	3.299515
chrIII	83002	3.298429
chrXIV	100730	3.297991
chrIII	130684	3.292835
chrIII	295719	3.292040
chrXII	140021	3.282860
chrIX	357029	3.278795
chrIII	142584	3.278398
chrXVI	406137	3.273187
chrX	375282	3.271623
chrXII	388255	3.270563
chrIII	142684	3.267859
chrXVI	498851	3.267084
chrVII	567337	3.265072
chrXII	156515	3.262304
chrXII	370461	3.260875
chrVII	74003	3.258652
chrII	221189	3.254256
chrIV	459725	3.251759
chrII	260541	3.250137
chrXI	516951	3.246090
chrXII	388456	3.243689
chrXV	576560	3.243207
chrIV	434113	3.243154
chrVI	53396	3.241284
chrXVI	531239	3.236579
chrXII	150715	3.234551
chrV	551265	3.228626
chrXVI	405037	3.227631
chrIV	332964	3.222080
chrXVI	435737	3.219384
chrXIV	87433	3.218370
chrX	372079	3.218014
chrXII	389070	3.206319
chrXVI	499147	3.205851
chrX	382583	3.200522
chrXII	139415	3.199456
chrIV	645502	3.196862
chrXII	155219	3.196213
chrIII	142184	3.195193
chrIII	229915	3.195072
chrIV	472823	3.193454
chrIII	42001	3.186394
chrVI	64493	3.180751
chrXVI	436038	3.178652
chrIV	435813	3.176284
chrXII	243179	3.169637
chrVI	191695	3.168778
chrIV	1239981	3.168660
chrIX	357831	3.163339
chrXVI	555449	3.161421
chrIV	408168	3.161401
chrIII	131784	3.159055
chrXV	576254	3.158500
chrXVI	405848	3.153853
chrXVI	693045	3.152901
chrV	297639	3.151849
chrVII	25701	3.149678
chrXII	214978	3.146142
chrXI	520651	3.144738
chrXII	388956	3.140757
chrXII	233187	3.135904
chrVI	180791	3.134965
chrII	505217	3.134587
chrXVI	56797	3.133918
chrIV	465223	3.131445
chrV	571572	3.127951
chrII	260542	3.127111
chrV	298929	3.119154
chrIII	123689	3.118825
chrIV	462413	3.115509
chrIV	411879	3.115451
chrVI	53091	3.113002
chrIII	127691	3.112980
chrVI	54097	3.112866
chrIII	229815	3.109135
chrXII	156315	3.102307
chrXVI	418337	3.101629
chrXIII	186534	3.092051
chrIX	346329	3.088170
chrII	479307	3.082191
chrXIV	88234	3.082163
chrXIV	520833	3.081917
chrXII	167815	3.081437
chrIII	228915	3.076657
chrV	446092	3.074783
chrV	266228	3.074773
chrVII	24301	3.074434
chrII	481708	3.073845
chrIV	648810	3.069350
chrIV	431614	3.068783
chrX	382179	3.066870
chrIII	79803	3.065865
chrVI	57692	3.064272
chrX	382479	3.060877
chrII	482106	3.054580
chrIV	1245093	3.048511
chrXVI	560737	3.046128
chrIII	240715	3.043706
chrXII	243478	3.040817
chrVI	226595	3.035715
chrIII	114184	3.033661
chrIV	331471	3.029028
chrXIII	184838	3.024462
chrXVI	58220	3.016532
chrIV	1237882	3.014725
chrXII	230889	3.013037
chrX	383079	3.009502
chrXVI	695241	3.003061
chrIII	32101	3.002437
chrIII	242415	3.001142
chrXII	369160	3.000681
chrXII	217906	3.000211
chrIII	230630	2.999490
chrII	482306	2.999261
chrXIV	101845	2.991667
chrII	222903	2.991147
chrIII	315914	2.983119
chrIV	465520	2.978695
chrXII	369770	2.978074
chrXII	242983	2.977046
chrI	163237	2.975929
chrXV	576053	2.974538
chrXVI	689438	2.971849
chrV	299935	2.969077
chrVI	222995	2.965725
chrXVI	57921	2.963889
chrI	162536	2.963395
chrIII	48709	2.961421
chrXIV	88131	2.959236
chrIV	1239881	2.957023
chrXII	156215	2.955245
chrVII	25104	2.955189
chrXIV	96130	2.954881
chrIV	356265	2.949336
chrIII	230219	2.948091
chrXVI	700536	2.948087
chrV	266428	2.945081
chrXV	577352	2.943564
chrVI	83893	2.940014
chrXVI	499451	2.937971
chrIX	359129	2.937428
chrXI	520751	2.931915
chrIII	30501	2.931391
chrVIII	547500	2.927034
chrIII	131699	2.926854
chrXIV	198361	2.924309
chrXII	243678	2.922232
chrIV	462327	2.921837
chrX	475008	2.921672
chrIII	133184	2.920746
chrVII	24402	2.919469
chrXVI	404937	2.918315
chrXII	164115	2.914901
chrIV	648396	2.909476
chrXII	243279	2.908129
chrXVI	563937	2.908113
chrV	551079	2.904038
chrXV	663985	2.902865
chrXII	219078	2.901931
chrIII	114784	2.899767
chrXI	520051	2.898371
chrIII	121184	2.894086
chrII	224803	2.892080
chrII	477809	2.890842
chrVII	43115	2.884753
chrXV	576449	2.884635
chrIX	356429	2.883049
chrIV	464613	2.881842
chrX	382883	2.879068
chrIX	300241	2.875631
chrIV	1244888	2.874350
chrIV	459913	2.868162
chrIII	224815	2.867493
chrXV	678385	2.864098
chrVIII	557416	2.858433
chrIV	472214	2.856202
chrIV	358165	2.853688
chrIV	355165	2.852528
chrV	282531	2.849809
chrX	382289	2.846696
chrIV	435513	2.842952
chrVIII	546002	2.838413
chrXII	154515	2.835864
chrXI	516553	2.832953
chrXIV	87730	2.832481
chrIII	91117	2.828440
chrIII	227615	2.828328
chrVI	75593	2.823450
chrXV	623685	2.821907
chrIV	355265	2.816317
chrIII	74701	2.805777
chrXVI	59819	2.803096
chrV	269431	2.801958
chrIX	341029	2.801576
chrVIII	548844	2.800214
chrVII	78103	2.789159
chrXII	389560	2.787644
chrV	302029	2.786289
chrXII	157015	2.785264
chrIV	472314	2.784373
chrV	283741	2.781918
chrXVI	695537	2.781013
chrIII	50706	2.779812
chrXII	164215	2.778158
chrXVI	499336	2.776400
chrIX	336229	2.773452
chrV	445604	2.772080
chrXII	243086	2.771721
chrIV	446213	2.771305
chrVI	53893	2.763609
chrXII	230980	2.762202
chrII	223173	2.762109
chrX	475833	2.760297
chrIX	356531	2.757555
chrIX	341829	2.751917
chrIV	430821	2.750631
chrXII	155615	2.750377
chrXII	243578	2.749027
chrIX	370529	2.748384
chrXI	517751	2.746994
chrIII	221215	2.745087
chrXIV	197071	2.740894
chrXVI	564940	2.736290
chrIII	74401	2.734659
chrXVI	453237	2.734297
chrXII	388655	2.732136
chrXII	366257	2.731801
chrV	492367	2.730119
chrIX	355529	2.726106
chrI	165336	2.725071
chrXV	577249	2.724510
chrI	25775	2.724045
chrXV	677885	2.723155
chrXIV	198874	2.721831
chrIV	473022	2.718919
chrXII	373357	2.716398
chrXIII	357206	2.715256
chrIV	1244081	2.711920
chrIV	1245284	2.703482
chrVI	3161	2.702646
chrX	355079	2.701897
chrV	569969	2.691151
chrIII	224215	2.689865
chrX	371979	2.685970
chrV	446992	2.685421
chrIV	1238381	2.684902
chrXI	520351	2.683789
chrV	288429	2.683394
chrIV	430520	2.682822
chrIV	435913	2.680311
chrVII	562115	2.679637
chrXVI	678652	2.677825
chrIV	329465	2.673557
chrXII	233786	2.672840
chrXII	373955	2.672190
chrXVI	59925	2.671324
chrVIII	543708	2.670908
chrXVI	700632	2.667374
chrXVI	504236	2.666304
chrVIII	543708	2.660709
chrIV	430913	2.660548
chrIV	1244287	2.660214
chrVI	55096	2.658581
chrXII	157117	2.656702
chrVI	199895	2.656688
chrIV	437016	2.656036
chrXIV	98702	2.654650
chrVI	223301	2.654406
chrIV	445213	2.653756
chrV	307433	2.653239
chrIII	222419	2.653100
chrXVI	406037	2.652471
chrVII	538000	2.646812
chrIII	228215	2.643927
chrXII	366459	2.638240
chrXI	519854	2.635615
chrXII	220978	2.632228
chrVI	87994	2.627094
chrV	571667	2.626106
chrIII	131984	2.619258
chrXII	155415	2.619225
chrXVI	407637	2.619152
chrXVI	58625	2.614178
chrVI	76608	2.613642
chrIII	229715	2.611967
chrXVI	407537	2.601738
chrVI	254196	2.600405
chrIII	217615	2.597648
chrIII	30901	2.593597
chrXVI	457437	2.591925
chrXII	370755	2.590715
chrV	299037	2.588477
chrXV	576658	2.588336
chrIV	459513	2.588033
chrVI	53991	2.586393
chrIV	445013	2.584225
chrI	183142	2.582389
chrXI	516653	2.582217
chrXI	517051	2.581882
chrIII	36505	2.581710
chrXVI	535850	2.578812
chrV	135673	2.577933
chrXVI	515036	2.576232
chrIV	443414	2.575844
chrVIII	389179	2.575267
chrIX	355829	2.574800
chrXII	234078	2.572362
chrVI	223599	2.570479
chrVI	226798	2.570378
chrIII	131184	2.569012
chrXIV	108831	2.565366
chrV	306731	2.562451
chrXIV	98940	2.561950
chrIII	228015	2.561724
chrIV	467616	2.561452
chrXIV	4873	2.558220
chrIX	359030	2.556679
chrII	226201	2.551613
chrXII	215321	2.546695
chrXVI	852763	2.546269
chrIV	359765	2.545499
chrIV	443914	2.544280
chrVII	561842	2.543604
chrV	298231	2.542865
chrVI	181100	2.542513
chrIII	123488	2.538170
chrIII	315816	2.537364
chrXII	242678	2.532911
chrXII	366155	2.532288
chrV	298829	2.528334
chrXVI	700336	2.526729
chrXV	575852	2.526215
chrV	306846	2.525843
chrII	223807	2.524637
chrXV	663485	2.523128
chrXVI	406339	2.522025
chrXV	577054	2.521458
chrVI	220596	2.521003
chrXII	389469	2.520103
chrIV	462913	2.518481
chrXVI	563137	2.518244
chrIV	1245881	2.511770
chrIV	462219	2.507078
chrXIV	108430	2.506721
chrIII	229315	2.504713
chrIV	1239381	2.503354
chrIV	408368	2.501599
chrIII	232615	2.496444
chrV	284036	2.496282
chrVIII	545330	2.488976
chrII	261642	2.485501
chrX	375180	2.485366
chrIII	34001	2.485102
chrIII	120586	2.484654
chrXV	648685	2.483382
chrVI	210495	2.476887
chrXVI	407737	2.474020
chrXI	458178	2.473009
chrIII	77103	2.472955
chrII	477606	2.471322
chrXVI	553137	2.468938
chrXIV	71130	2.468606
chrXV	605585	2.465308
chrIV	649739	2.465230
chrI	163548	2.464177
chrIII	225123	2.459664
chrIX	231768	2.451535
chrIV	460617	2.450010
chrIV	459613	2.448361
chrXIV	88034	2.448341
chrIV	445414	2.445705
chrIII	1001	2.445539
chrIX	317689	2.443756
chrXIII	4715	2.442200
chrVIII	544202	2.442199
chrV	287829	2.441287
chrIV	1236691	2.440903
chrXIV	213463	2.440646
chrII	225206	2.439079
chrIII	42801	2.437950
chrII	224873	2.437480
chrIX	338429	2.433783
chrVI	220499	2.432810
chrIV	430713	2.428849
chrXII	232692	2.427874
chrIII	90702	2.426974
chrII	222978	2.421983
chrXIV	631868	2.421694
chrXVI	693738	2.419134
chrVII	901	2.414927
chrVI	225206	2.412868
chrVI	57405	2.412121
chrIV	437513	2.411964
chrIII	39301	2.410846
chrVI	53792	2.408263
chrV	307034	2.404755
chrIV	456120	2.403185
chrIV	1526019	2.401941
chrIV	329665	2.400189
chrV	288229	2.397226
chrIII	58101	2.396284
chrXII	233981	2.396232
chrVI	262899	2.394601
chrX	374279	2.392014
chrX	382779	2.391687
chrXV	575651	2.389738
chrX	383479	2.389293
chrIV	450113	2.389277
chrIII	42601	2.387892
chrXII	144820	2.385663
chrXII	231778	2.382472
chrII	486606	2.382374
chrIII	81004	2.382036
chrXIV	87645	2.379362
chrIV	480514	2.377541
chrXVI	693648	2.376183
chrIV	1233783	2.373525
chrXII	162715	2.372907
chrIII	223426	2.372147
chrVII	24608	2.370876
chrXIV	198271	2.368075
chrVI	3678	2.367485
chrIII	230716	2.367340
chrII	224301	2.366931
chrIII	124358	2.366451
chrXIV	87330	2.365423
chrII	300732	2.365380
chrIX	341237	2.364914
chrIV	329865	2.357992
chrXV	650785	2.355725
chrV	307231	2.355487
chrIII	39901	2.354888
chrXI	513251	2.351862
chrXVI	809139	2.351059
chrIII	149684	2.350492
chrXII	243778	2.342820
chrXII	215324	2.339862
chrIII	304528	2.336891
chrXVI	417437	2.336351
chrIV	332664	2.334254
chrXVI	451437	2.331951
chrIII	224321	2.330186
chrXV	575758	2.328749
chrIII	227815	2.328424
chrXVI	697037	2.326740
chrIII	142084	2.326520
chrIV	408869	2.326461
chrXVI	563738	2.322953
chrVII	535375	2.322399
chrIV	463928	2.320953
chrII	492108	2.319166
chrIII	41101	2.318965
chrIII	149484	2.318020
chrX	371079	2.315317
chrXVI	405141	2.314007
chrIV	1526537	2.311801
chrIX	357432	2.311329
chrIII	124184	2.310792
chrV	307333	2.309702
chrIII	131088	2.307489
chrXVI	452137	2.307417
chrIII	229617	2.306311
chrIV	432313	2.306059
chrIII	227715	2.304383
chrVII	78210	2.302314
chrVI	221001	2.299633
chrVII	89003	2.299440
chrV	445022	2.298516
chrXII	366360	2.296696
chrI	163237	2.296379
chrXIV	99530	2.296302
chrV	493994	2.293734
chrVII	77503	2.291572
chrXVI	852455	2.289667
chrVI	57492	2.284893
chrXII	236978	2.283812
chrIV	410668	2.282585
chrXII	370255	2.281979
chrXV	119877	2.281491
chrXI	516451	2.280828
chrIV	357076	2.280615
chrXVI	695142	2.279207
chrXII	168115	2.279142
chrIII	295214	2.275851
chrX	372679	2.275146
chrIV	649526	2.274173
chrIII	57411	2.274141
chrVII	538730	2.272828
chrVI	223897	2.272808
chrIII	39201	2.272376
chrIV	335765	2.271845
chrVI	223995	2.271757
chrIII	270118	2.268632
chrXV	617485	2.267807
chrIII	38611	2.266456
chrIV	472120	2.265889
chrXV	594785	2.264326
chrXIV	96900	2.264276
chrXIV	181864	2.264082
chrIV	479014	2.259010
chrV	446799	2.257969
chrIII	120684	2.256839
chrX	482915	2.254939
chrIV	435613	2.253513
chrXIV	90345	2.247796
chrIII	56406	2.247669
chrII	482719	2.247146
chrIII	228517	2.243511
chrIV	1209140	2.242915
chrIII	57604	2.242868
chrXIV	99234	2.242046
chrII	477310	2.241965
chrIX	369832	2.241305
chrXIV	109139	2.241284
chrIV	1243687	2.241122
chrII	30137	2.240204
chrX	381982	2.238590
chrIII	225622	2.236042
chrVI	205195	2.235952
chrV	288629	2.235084
chrIV	464828	2.234281
chrXVI	844480	2.234242
chrXV	120771	2.228850
chrIV	393368	2.227281
chrVI	200095	2.226354
chrV	283031	2.225669
chrV	444594	2.225470
chrIII	38901	2.224433
chrIII	113384	2.223000
chrVI	64592	2.222695
chrIII	16201	2.222282
chrIV	324465	2.221773
chrV	282429	2.217910
chrVI	53191	2.215875
chrIV	460513	2.214398
chrIII	230424	2.211259
chrXVI	417839	2.210913
chrXVI	499239	2.208940
chrIII	221915	2.208655
chrVI	54992	2.205444
chrVII	535296	2.205263
chrIV	435721	2.199507
chrV	448192	2.198291
chrXV	575450	2.198140
chrXIII	185244	2.197406
chrXII	374255	2.195173
chrIV	325065	2.192729
chrIV	329266	2.192288
chrV	569465	2.192048
chrXII	162928	2.188816
chrXIV	108740	2.188745
chrXII	377856	2.187411
chrIII	83102	2.186710
chrXII	389769	2.185386
chrXIV	213561	2.183254
chrIV	405081	2.181192
chrXIII	4299	2.179511
chrVII	561928	2.179066
chrXVI	454144	2.178503
chrII	34635	2.178278
chrIII	48811	2.176970
chrXIV	199468	2.174899
chrXIV	93943	2.174403
chrXV	605485	2.173114
chrII	477407	2.167154
chrIV	433213	2.166728
chrXIV	101630	2.165813
chrVI	222896	2.165196
chrXVI	559939	2.162321
chrIII	114684	2.161593
chrXV	678288	2.160092
chrIII	31814	2.154125
chrIII	30601	2.153989
chrIV	330569	2.152594
chrIX	356929	2.150830
chrX	381581	2.149893
chrVII	58804	2.144306
chrIII	34401	2.143909
chrV	559365	2.143026
chrXVI	536737	2.136504
chrXII	386463	2.132565
chrIX	356829	2.131972
chrIV	358265	2.131112
chrXI	520257	2.131081
chrXV	675288	2.130978
chrXV	614085	2.128169
chrVIII	546645	2.125073
chrXV	622785	2.124790
chrIV	333270	2.123216
chrXI	515551	2.123132
chrXIV	197959	2.120596
chrXVI	697243	2.118912
chrIX	359229	2.118372
chrV	446526	2.115953
chrIV	1253981	2.115810
chrIII	121793	2.112809
chrXVI	520037	2.112729
chrVI	58092	2.112547
chrXII	388167	2.111341
chrVIII	547130	2.111267
chrXII	390255	2.110842
chrX	371279	2.110388
chrII	472207	2.109452
chrXII	234878	2.109314
chrIII	222115	2.108232
chrXI	520562	2.107058
chrXI	515051	2.105515
chrXII	368957	2.105052
chrII	482606	2.101967
chrIV	331270	2.100278
chrXVI	405947	2.098853
chrIII	39601	2.097612
chrX	371579	2.097562
chrIX	349829	2.097070
chrXII	214778	2.096910
chrIV	309972	2.096588
chrV	570665	2.095498
chrIV	1254085	2.094901
chrVI	50191	2.093856
chrX	355679	2.092476
chrXI	519964	2.092134
chrIV	444215	2.090596
chrIV	322565	2.090545
chrIV	356765	2.089378
chrVI	83993	2.089169
chrXV	576851	2.087746
chrVII	538406	2.087494
chrX	355179	2.087250
chrXVI	565037	2.086984
chrIII	229529	2.086242
chrV	282129	2.085533
chrXVI	57719	2.081781
chrIII	48601	2.081310
chrXV	576355	2.079216
chrIV	431813	2.077319
chrXVI	551137	2.076742
chrXVI	513642	2.075856
chrV	285838	2.073927
chrVII	539633	2.073665
chrXIII	360397	2.072449
chrVI	210795	2.072407
chrXIV	87931	2.071655
chrIV	333367	2.070980
chrXVI	564039	2.069704
chrIV	340565	2.067959
chrIV	804438	2.066541
chrXII	388857	2.065041
chrX	476803	2.064233
chrIX	341130	2.062391
chrXVI	551237	2.061747
chrXII	140319	2.057553
chrVI	75394	2.056253
chrIII	67802	2.055886
chrX	378481	2.052586
chrIV	445613	2.051914
chrXII	388355	2.050453
chrXII	163517	2.049856
chrXVI	433538	2.049329
chrIV	1257181	2.046707
chrIV	434813	2.046309
chrX	473632	2.043510
chrIX	340634	2.043503
chrIII	284414	2.043370
chrXIV	108640	2.043024
chrXVI	451743	2.041941
chrIV	362071	2.041572
chrIV	340365	2.041058
chrVI	54195	2.035622
chrIII	32201	2.035364
chrXV	622593	2.032130
chrXIII	358128	2.031386
chrII	261642	2.029481
chrXIV	101130	2.028162
chrV	282234	2.027968
chrXII	242790	2.027285
chrIV	1224581	2.027180
chrXI	522561	2.026169
chrVII	64202	2.023902
chrVI	223709	2.023727
chrIII	209429	2.021252
chrIII	15701	2.020409
chrXVI	407144	2.019896
chrXII	162615	2.017763
chrIII	218115	2.016861
chrIV	1245681	2.016233
chrIII	31901	2.015626
chrIII	57501	2.014888
chrIV	1236782	2.014073
chrIII	49911	2.011352
chrIII	72108	2.011317
chrVII	88803	2.011313
chrXVI	689737	2.010881
chrXVI	401637	2.010760
chrIII	230315	2.008064
chrIII	230119	2.005822
chrVI	202795	2.004493
chrIX	344436	2.004298
chrXII	236684	2.003472
chrXVI	421345	2.001678
chrVI	57092	2.001550
chrXIV	187162	2.001356
chrIV	480814	2.001035
chrXV	613896	1.999616
chrIV	343868	1.999341
chrIII	270516	1.997961
chrIV	406468	1.996793
chrIII	16401	1.995919
chrIV	332764	1.995271
chrIX	346229	1.992290
chrV	282329	1.991026
chrXII	216978	1.990804
chrII	9157	1.987532
chrIV	446313	1.987174
chrIV	406968	1.984977
chrXVI	58819	1.984252
chrIV	1246081	1.980220
chrXVI	419745	1.975197
chrXII	230578	1.974415
chrXII	230693	1.973065
chrXIV	519163	1.972333
chrII	9200	1.971222
chrXII	598393	1.970266
chrIII	295814	1.970128
chrVIII	547202	1.969112
chrIV	446713	1.968338
chrIII	283917	1.967831
chrIV	445519	1.967696
chrXVI	560637	1.967468
chrIII	40201	1.966189
chrXII	156115	1.964807
chrV	297729	1.963248
chrIII	131584	1.961327
chrIV	331164	1.959463
chrIV	328766	1.955601
chrXVI	677637	1.953938
chrIV	359365	1.953590
chrIV	322865	1.953464
chrIX	359630	1.952728
chrIII	151784	1.950675
chrXVI	417737	1.949785
chrXIV	196259	1.945527
chrVIII	543685	1.945259
chrXVI	417544	1.945227
chrIV	1239781	1.945181
chrXVI	406537	1.943898
chrX	358179	1.943896
chrVI	84093	1.943174
chrXII	234178	1.941104
chrX	381681	1.941085
chrIV	1245582	1.938823
chrIV	324165	1.937327
chrI	160328	1.937194
chrV	546465	1.936847
chrXVI	407244	1.935909
chrIII	30701	1.934782
chrVI	75304	1.934109
chrIV	464216	1.934055
chrXII	155715	1.933643
chrIII	58310	1.932434
chrXVI	533237	1.930811
chrV	307138	1.926905
chrIV	445714	1.926462
chrVI	64694	1.925880
chrIV	406370	1.925251
chrXIV	98031	1.924644
chrXVI	511736	1.924347
chrXVI	433737	1.924276
chrIII	130884	1.923861
chrXII	361766	1.923443
chrIII	30801	1.922468
chrXIV	87531	1.922144
chrXIII	359425	1.921702
chrIII	131386	1.921179
chrXII	373455	1.920721
chrXI	516363	1.920267
chrIII	28801	1.918860
chrXIV	90033	1.918737
chrXIV	212959	1.918228
chrIII	120784	1.918055
chrXVI	696141	1.916819
chrII	481407	1.916701
chrXVI	434240	1.915235
chrIV	410875	1.914628
chrXII	216678	1.913153
chrXIV	196359	1.912982
chrXVI	550037	1.912972
chrIII	239415	1.912795
chrXI	511565	1.912751
chrVII	539030	1.912604
chrXIV	89930	1.912431
chrXII	138117	1.908923
chrXVI	461540	1.908648
chrIV	446016	1.908481
chrXIV	101032	1.907769
chrIV	328465	1.907588
chrIII	35501	1.904628
chrIII	133884	1.904602
chrIII	114584	1.904022
chrXVI	499041	1.900579
chrXI	516851	1.899798
chrVI	210295	1.899658
chrXVI	471741	1.898991
chrXVI	852555	1.898614
chrXI	516259	1.898469
chrXII	372355	1.898387
chrXII	371956	1.897423
chrXVI	694239	1.896583
chrIII	130784	1.895423
chrII	512906	1.895112
chrIII	78805	1.894120
chrVI	205098	1.893951
chrIII	40801	1.890476
chrVII	74103	1.889862
chrXII	150515	1.889514
chrXII	389855	1.889128
chrXV	621985	1.886746
chrXVI	509036	1.883738
chrXVI	451837	1.883345
chrXVI	693938	1.882985
chrIV	444013	1.881462
chrXIV	107130	1.881086
chrXII	381763	1.880290
chrIII	130184	1.880188
chrXVI	456637	1.880031
chrXV	651385	1.879722
chrIII	129290	1.878600
chrIII	75601	1.878376
chrVII	88503	1.877918
chrXVI	532137	1.877543
chrVI	216295	1.875512
chrXVI	514944	1.874544
chrIV	330964	1.874352
chrXVI	470537	1.873258
chrIV	325266	1.872340
chrXVI	553237	1.870999
chrIII	15601	1.870818
chrIII	42701	1.870788
chrXVI	407037	1.868695
chrXII	215906	1.867622
chrXVI	572445	1.867426
chrXI	512254	1.867299
chrIV	322769	1.867296
chrXII	370059	1.863684
chrIII	49215	1.863584
chrV	569565	1.862513
chrIX	341529	1.862213
chrXVI	693838	1.861060
chrXVI	697346	1.860951
chrIII	15801	1.858410
chrIX	349136	1.855420
chrIV	434913	1.855311
chrIII	222019	1.853300
chrIII	16611	1.851878
chrIII	114285	1.851669
chrXI	515153	1.851095
chrIX	356229	1.850052
chrII	512815	1.849954
chrXVI	407437	1.849948
chrXIV	109231	1.849580
chrX	475133	1.849345
chrIII	75901	1.849096
chrXIV	99130	1.848977
chrXIII	374495	1.848961
chrXVI	515436	1.847265
chrXII	234684	1.847097
chrXII	230778	1.846367
chrXVI	559537	1.846078
chrVII	57915	1.844127
chrIII	132288	1.842594
chrIV	463013	1.842555
chrIV	386477	1.841255
chrVI	225008	1.838366
chrIII	38015	1.838027
chrVII	1085215	1.837705
chrIII	124284	1.836077
chrXII	369966	1.835246
chrXII	367359	1.832928
chrII	481606	1.832871
chrXV	663585	1.831822
chrXII	133223	1.831329
chrIII	74201	1.830648
chrVI	55393	1.830197
chrXI	519166	1.830079
chrXII	234780	1.828131
chrIII	35703	1.827486
chrXVI	451937	1.826322
chrIV	469313	1.825754
chrIII	270824	1.824649
chrXII	140115	1.823757
chrXVI	805355	1.823754
chrIV	430619	1.823025
chrXII	361162	1.821129
chrIX	358129	1.820806
chrX	381880	1.820235
chrIV	444513	1.819770
chrVI	220101	1.819095
chrVI	204795	1.818642
chrXV	594485	1.815470
chrIV	438527	1.815438
chrXIV	109030	1.814614
chrXV	622389	1.814310
chrXIV	108533	1.810340
chrIII	72201	1.808654
chrVI	161917	1.808499
chrXVI	407338	1.807343
chrIII	30208	1.805070
chrIX	355230	1.804565
chrVI	198303	1.803985
chrXV	648586	1.803622
chrXII	162015	1.803295
chrIV	513954	1.802444
chrIV	480014	1.801461
chrXVI	564840	1.800900
chrXVI	420337	1.799405
chrIII	77208	1.798789
chrX	370879	1.798592
chrVI	223195	1.797013
chrIV	335976	1.796759
chrIII	33501	1.796431
chrIV	517398	1.795774
chrXII	162318	1.795235
chrVIII	543826	1.794961
chrXVI	516039	1.792916
chrXI	516751	1.791950
chrXVI	400647	1.791689
chrIX	357529	1.787699
chrIII	47406	1.787255
chrVI	223405	1.787002
chrVII	535375	1.785605
chrXVI	553043	1.785291
chrIV	330366	1.785170
chrV	548165	1.784172
chrIV	328865	1.783950
chrII	6611	1.783332
chrIV	456024	1.783110
chrIII	261717	1.782936
chrXVI	514836	1.782411
chrII	263845	1.780783
chrII	223806	1.780034
chrXV	623793	1.778770
chrXII	945492	1.778743
chrIV	444413	1.778190
chrXII	234478	1.777782
chrXVI	454037	1.777448
chrIV	444813	1.777178
chrVI	199995	1.776815
chrX	383179	1.773808
chrXVI	423937	1.768941
chrXIV	92031	1.768597
chrV	295029	1.767794
chrXIV	108136	1.767175
chrII	491506	1.766970
chrVI	57292	1.763464
chrXVI	451537	1.763311
chrV	62279	1.763243
chrXV	623485	1.762888
chrXII	944984	1.761447
chrVI	203295	1.760762
chrXI	520156	1.760656
chrXV	649985	1.757091
chrIX	370229	1.755560
chrIV	396168	1.755331
chrVII	57212	1.754688
chrXII	216778	1.751827
chrV	297241	1.750900
chrXV	620999	1.750399
chrII	484410	1.750252
chrX	371679	1.748890
chrXIV	97230	1.748182
chrIV	410772	1.747769
chrXI	519351	1.746702
chrXII	231678	1.746581
chrIII	231315	1.745848
chrIV	453713	1.745533
chrXVI	453941	1.743565
chrXIII	186832	1.742673
chrI	161636	1.742359
chrV	281436	1.742207
chrXII	236387	1.741799
chrIV	444113	1.740321
chrIV	431314	1.739563
chrXVI	700642	1.737182
chrVI	84193	1.737020
chrII	264145	1.736461
chrIX	342129	1.734492
chrVI	200195	1.734474
chrIII	22205	1.733581
chrIV	464918	1.733025
chrVII	569849	1.732747
chrIV	404572	1.731873
chrII	474210	1.730335
chrVI	197298	1.728404
chrXII	157315	1.724285
chrIX	358229	1.722567
chrIII	131284	1.722265
chrIX	354730	1.721358
chrIV	330070	1.720821
chrIII	38801	1.720706
chrXIV	187059	1.720397
chrIX	246322	1.719728
chrIII	89202	1.719689
chrIII	230520	1.719473
chrIII	132084	1.719049
chrXVI	453842	1.718690
chrXII	155018	1.717882
chrXIV	520329	1.714882
chrVI	223495	1.714151
chrIV	359865	1.713104
chrXII	165226	1.711807
chrXVI	561537	1.711437
chrIV	343665	1.711045
chrVI	223795	1.710865
chrIX	357931	1.710071
chrXII	388761	1.708711
chrXII	368855	1.708552
chrIII	58208	1.707964
chrIV	329176	1.707431
chrIII	217715	1.706882
chrVI	229110	1.706866
chrVII	566335	1.706688
chrII	484509	1.706665
chrX	381779	1.706406
chrIV	478321	1.706150
chrV	288029	1.705191
chrVII	57517	1.703818
chrIII	82302	1.703526
chrIII	210426	1.703264
chrV	269642	1.703074
chrV	289231	1.702660
chrXVI	554037	1.701666
chrXVI	550652	1.701154
chrIII	230915	1.700531
chrIII	127484	1.698794
chrXVI	465338	1.697563
chrIII	68013	1.696961
chrIV	325165	1.696020
chrIII	14801	1.694513
chrV	545165	1.693178
chrXIV	520833	1.693048
chrIII	56601	1.692808
chrVI	196795	1.691943
chrXV	605696	1.690742
chrV	551365	1.690517
chrIII	73904	1.690000
chrIX	345629	1.689826
chrIII	31001	1.689550
chrXVI	556137	1.687674
chrXVI	507436	1.686287
chrIX	362040	1.686246
chrXII	242578	1.683048
chrIV	328565	1.682415
chrVI	197595	1.681890
chrXVI	552940	1.681499
chrV	282931	1.681441
chrIX	355336	1.680727
chrXI	522356	1.680641
chrXV	605085	1.680638
chrIV	431513	1.679738
chrXVI	433337	1.678635
chrIII	34101	1.678615
chrIV	464526	1.678578
chrVI	263696	1.677959
chrII	491206	1.676991
chrIII	229418	1.676845
chrIX	344535	1.673974
chrXII	373555	1.673501
chrVI	220195	1.671231
chrIII	67005	1.671087
chrX	371379	1.669557
chrXVI	693341	1.669538
chrXII	356155	1.669264
chrXVI	572137	1.668962
chrVII	89303	1.667636
chrII	477506	1.666438
chrIX	336129	1.665048
chrIX	345229	1.664630
chrIII	72608	1.664103
chrIII	28703	1.663995
chrIX	355129	1.663505
chrXVI	433637	1.663052
chrIV	452315	1.662923
chrVI	227396	1.662785
chrIV	405968	1.661493
chrIII	85202	1.661275
chrXII	236791	1.660076
chrXII	133317	1.659092
chrIV	449713	1.658506
chrIX	358329	1.657866
chrIV	467114	1.657500
chrXV	648889	1.657227
chrX	368479	1.655761
chrIV	408471	1.655333
chrIV	411668	1.654896
chrIV	409868	1.654847
chrXII	234278	1.654840
chrXIV	91138	1.654242
chrIV	435413	1.653312
chrXVI	566237	1.652679
chrIV	465013	1.651318
chrV	298129	1.649996
chrIV	462125	1.649992
chrIV	460017	1.649568
chrX	375479	1.649344
chrX	374088	1.647197
chrIV	431913	1.646932
chrXV	122073	1.646562
chrVI	64001	1.646382
chrIV	369074	1.645694
chrXIV	108330	1.643860
chrIV	456414	1.643028
chrIII	121885	1.642454
chrXVI	485941	1.642217
chrV	264539	1.641017
chrIII	133784	1.639972
chrIII	123787	1.639943
chrXIV	87132	1.638851
chrIV	340070	1.637345
chrXII	153815	1.636483
chrIV	1238482	1.635646
chrIII	75406	1.634256
chrXV	677985	1.632154
chrVI	198998	1.631937
chrIX	340330	1.631749
chrIV	1234988	1.631679
chrVI	214395	1.631291
chrIII	75301	1.630645
chrIII	79409	1.629930
chrIV	406079	1.629660
chrIII	241121	1.629208
chrXV	635986	1.629004
chrVII	69302	1.628357
chrXII	387266	1.627125
chrIII	121384	1.626866
chrXII	360955	1.626395
chrXVI	433437	1.625821
chrIII	315714	1.624101
chrIX	356637	1.623100
chrVI	52791	1.623061
chrIV	463524	1.621852
chrIII	40910	1.620757
chrIII	74102	1.619637
chrXVI	483949	1.619577
chrVI	223095	1.618156
chrXII	233887	1.616586
chrX	381380	1.615501
chrIII	217415	1.615432
chrXII	385955	1.615262
chrXII	155118	1.615166
chrXIII	361727	1.614732
chrIV	323965	1.614486
chrXII	216182	1.613770
chrIV	338869	1.613281
chrIII	222320	1.613006
chrXVI	484437	1.612084
chrIV	445913	1.611946
chrIII	21101	1.611575
chrIII	66914	1.611091
chrXI	519255	1.606840
chrIII	142884	1.606047
chrIII	38304	1.605873
chrXV	679996	1.605157
chrXIV	562172	1.603786
chrXIV	4972	1.601997
chrXV	619290	1.601359
chrII	224907	1.598868
chrXII	377165	1.597293
chrIV	460115	1.597291
chrIV	481014	1.596829
chrXIV	105030	1.596577
chrIX	358729	1.595300
chrXV	678187	1.595048
chrIV	445318	1.594897
chrXVI	562737	1.593827
chrIV	1254990	1.593813
chrIV	443818	1.593392
chrIV	467714	1.593268
chrV	306631	1.590858
chrIX	341329	1.590806
chrV	264728	1.590535
chrIII	56901	1.589767
chrXIV	523709	1.589718
chrIV	335872	1.588736
chrIII	76208	1.588274
chrVI	194294	1.587389
chrIII	217317	1.586945
chrIII	209915	1.586453
chrIV	454213	1.584625
chrII	33535	1.583710
chrIII	121684	1.583482
chrIX	342630	1.583287
chrXII	245478	1.582511
chrIII	121290	1.581414
chrIV	513469	1.581321
chrXII	242886	1.580654
chrXVI	692939	1.580430
chrXVI	507540	1.580245
chrIV	330465	1.579952
chrIV	357267	1.579643
chrXVI	693238	1.578048
chrXII	163615	1.577764
chrIII	15501	1.576778
chrIII	229215	1.576225
chrIV	439113	1.575382
chrIV	476815	1.574815
chrV	269229	1.573979
chrXVI	564537	1.573470
chrIII	133084	1.573314
chrIII	307814	1.572860
chrIV	390168	1.571701
chrV	292132	1.570002
chrXII	165119	1.569847
chrIII	228621	1.569645
chrIII	30401	1.569111
chrIV	327865	1.566858
chrIII	114886	1.566802
chrXII	386056	1.566638
chrIII	79910	1.566570
chrIII	57901	1.565998
chrIII	226818	1.564784
chrIV	340670	1.562609
chrXII	161018	1.562494
chrXIV	196463	1.561613
chrVI	197495	1.560723
chrIV	648297	1.560611
chrIX	341729	1.560573
chrIII	32003	1.559028
chrXII	143715	1.557211
chrIV	450213	1.553833
chrXVI	460739	1.553783
chrVI	183395	1.553464
chrXV	622285	1.551893
chrXVI	402738	1.550883
chrXV	117725	1.550483
chrVI	203695	1.550351
chrXVI	452540	1.549631
chrIV	459018	1.549029
chrII	34535	1.547938
chrXVI	533037	1.547353
chrXVI	532437	1.546836
chrIII	285517	1.546563
chrIV	453816	1.546193
chrIV	480417	1.546123
chrIV	410168	1.545349
chrXVI	511436	1.545226
chrIII	222715	1.544083
chrV	551165	1.543642
chrV	287132	1.543409
chrXVI	531737	1.543272
chrV	265433	1.543204
chrXII	160722	1.543149
chrXV	680585	1.542839
chrIV	1254184	1.542643
chrXVI	515236	1.542606
chrXI	513452	1.542130
chrXII	229185	1.540882
chrIII	119697	1.539844
chrIII	225320	1.539735
chrXVI	452441	1.539653
chrIV	340166	1.539317
chrIII	49110	1.538600
chrXII	153622	1.538511
chrIII	134185	1.538476
chrXV	589885	1.537973
chrIII	78314	1.537700
chrIX	340235	1.536847
chrIV	446813	1.536790
chrVII	58403	1.536165
chrVII	23801	1.535461
chrVI	198797	1.535304
chrXVI	419837	1.534816
chrIV	393276	1.533888
chrXI	520455	1.533526
chrIII	76916	1.533287
chrXII	140716	1.532960
chrIII	130284	1.532797
chrIV	409083	1.532293
chrIII	51103	1.532255
chrXII	372263	1.532167
chrVII	69402	1.529377
chrIX	343034	1.529332
chrIV	463316	1.527814
chrIII	36801	1.527497
chrV	548565	1.527311
chrXIII	358895	1.527161
chrXVI	426145	1.527158
chrXVI	433251	1.526881
chrIII	42512	1.526043
chrIV	1254881	1.525985
chrXII	153315	1.524446
chrIV	405668	1.524194
chrIII	31301	1.522425
chrIII	37901	1.522423
chrV	296729	1.522321
chrV	559666	1.521772
chrXVI	692837	1.520985
chrII	485116	1.520738
chrV	269829	1.520225
chrXVI	560437	1.518996
chrIV	463718	1.518409
chrIV	468218	1.517500
chrIII	247914	1.516981
chrVI	221108	1.516725
chrV	281340	1.516170
chrIII	75001	1.515670
chrIII	121084	1.514952
chrIII	269520	1.514939
chrXVI	414340	1.514144
chrIX	358829	1.513115
chrIII	42401	1.512833
chrIII	125884	1.512127
chrX	382979	1.512097
chrIII	31201	1.511358
chrXII	371055	1.510996
chrXVI	404837	1.509390
chrXVI	425641	1.508849
chrXVI	535737	1.508493
chrIV	1240181	1.508424
chrIII	223830	1.507420
chrXVI	564737	1.507207
chrIV	338669	1.507000
chrIV	443613	1.506596
chrIV	463225	1.506267
chrIII	262116	1.506217
chrIV	436213	1.506146
chrIII	51811	1.504097
chrIII	49403	1.504027
chrIII	236315	1.503101
chrIII	72507	1.502875
chrXIV	183568	1.502815
chrXI	513751	1.502154
chrIX	344342	1.501082
chrIII	74916	1.500606
chrIII	129385	1.499032
chrIV	461313	1.496546
chrV	269531	1.495527
chrX	371179	1.495433
chrIII	67901	1.495228
chrIII	230815	1.494708
chrXI	518854	1.494531
chrIV	1235182	1.493878
chrV	559467	1.493811
chrV	62306	1.493514
chrIV	322165	1.493491
chrIII	76104	1.493075
chrIII	117392	1.492558
chrV	302129	1.490049
chrIV	1235081	1.489926
chrXVI	501037	1.489690
chrXVI	530637	1.489298
chrV	282729	1.488462
chrIV	340865	1.486908
chrXV	650287	1.486810
chrXVI	572538	1.486420
chrXII	355957	1.485621
chrIV	325665	1.484896
chrXII	228582	1.484751
chrIII	85105	1.484694
chrXII	375658	1.481963
chrVII	540300	1.481515
chrIV	473116	1.481395
chrV	282838	1.480130
chrII	482006	1.478801
chrVII	58705	1.478594
chrXV	605387	1.477280
chrIV	410068	1.476590
chrIII	78902	1.476247
chrIII	142484	1.476235
chrVII	1001	1.473767
chrXII	157426	1.473484
chrXV	680785	1.472659
chrVI	263496	1.472362
chrIII	57301	1.472204
chrIX	357729	1.471688
chrIII	50601	1.471546
chrV	545066	1.471013
chrIV	356865	1.470237
chrVI	143004	1.469804
chrXII	246082	1.469049
chrIV	329765	1.468810
chrX	370688	1.468754
chrIX	358429	1.466959
chrIV	1234781	1.464339
chrI	33860	1.462396
chrIV	438613	1.462040
chrXV	651085	1.460648
chrXII	165319	1.460550
chrII	483806	1.460426
chrXII	387655	1.459893
chrI	31450	1.459672
chrIII	73401	1.459081
chrIV	463614	1.459047
chrXVI	525852	1.458399
chrIII	74310	1.457228
chrV	281629	1.456212
chrIV	1250383	1.455349
chrXII	378655	1.455020
chrIII	227420	1.453242
chrII	491106	1.452675
chrIII	36401	1.452668
chrXVI	696945	1.452250
chrXIV	115244	1.451950
chrIX	337536	1.451548
chrXII	370962	1.451443
chrXIII	185437	1.451337
chrIII	76402	1.451220
chrVI	198702	1.450248
chrIV	445115	1.448893
chrIV	465124	1.448376
chrIII	224716	1.447798
chrXVI	532043	1.447591
chrIV	436413	1.447542
chrXV	663385	1.447317
chrIII	295014	1.447068
chrXII	163915	1.446966
chrIV	459413	1.445952
chrIX	357629	1.445615
chrIV	364465	1.444060
chrIII	135485	1.443446
chrII	485906	1.442897
chrIII	121984	1.442642
chrI	25747	1.442517
chrXII	162524	1.441222
chrIII	221015	1.439827
chrXV	623991	1.439029
chrIX	344837	1.439016
chrXII	353458	1.438958
chrXVI	530445	1.438862
chrIII	129989	1.438303
chrXV	652086	1.438129
chrVI	55292	1.436105
chrIV	444613	1.435955
chrIV	364565	1.435809
chrV	283332	1.434336
chrVII	88603	1.433887
chrIII	240415	1.433881
chrXVI	561737	1.432313
chrXII	376362	1.432230
chrXI	519451	1.431820
chrVI	208298	1.431692
chrIII	134884	1.430936
chrXVI	416942	1.430875
chrXII	162115	1.430236
chrIV	439413	1.429677
chrIII	81402	1.429345
chrII	484310	1.429157
chrXI	523658	1.429097
chrIII	68102	1.429089
chrIII	66401	1.428618
chrXV	648385	1.428499
chrIII	52501	1.428234
chrXV	621385	1.427984
chrX	381179	1.426301
chrIII	269414	1.425835
chrIV	460413	1.425088
chrXV	659785	1.422123
chrVII	25316	1.422074
chrIII	49012	1.421411
chrXII	245882	1.420980
chrVII	40702	1.420951
chrXVI	416537	1.420035
chrXII	137916	1.419572
chrIX	339835	1.418826
chrXII	155915	1.418688
chrVI	224795	1.417880
chrX	368179	1.417787
chrVII	64502	1.414492
chrVI	208997	1.414274
chrXIV	181469	1.412831
chrIII	223315	1.412585
chrIV	513469	1.412363
chrIII	81813	1.410813
[truncated: 13,022 more rows]
