# Supplementary material for: The Eukaryotic Mismatch Recognition Complexes Track with the Replisome during DNA Synthesis
Source: PLoS Genet. 2015 Dec 18;11(12):e1005719. doi: 10.1371/journal.pgen.1005719 (PMC4684283; doi:10.1371/journal.pgen.1005719)
Supplement: S1 Data — The data corresponding to each figure are in this compressed file. (ZIP) [file pgen.1005719.s009.zip › Files for Haye and Gammie 2015/Fig_3_4_5_Average.sgr/tp2_Pol2_ave.sgr]

chrIII	74501	32.179328
chrIX	357133	31.802859
chrVI	199295	29.454582
chrIII	39501	27.600058
chrXII	156615	25.275520
chrIX	342029	24.187316
chrIV	435213	24.030117
chrIX	342229	23.302850
chrIV	329665	22.208017
chrXII	156815	22.008899
chrVI	199395	21.737206
chrXVI	418137	21.734172
chrIII	224915	21.691262
chrX	374579	21.375548
chrXVI	418237	21.270037
chrIV	434213	21.061280
chrIX	357329	20.716650
chrXII	139715	20.086210
chrXII	369655	19.465320
chrIII	224815	19.311194
chrIV	329465	18.766320
chrVI	199495	18.730388
chrX	374979	18.563957
chrIII	39701	18.017913
chrXVI	702036	17.834388
chrIII	225123	17.757092
chrII	487006	17.146964
chrVII	116	17.134641
chrXII	369459	16.964356
chrVI	199795	16.128349
chrIII	130586	15.911963
chrIII	131884	15.607827
chrIV	329765	15.310831
chrIV	435813	15.137436
chrXII	139815	14.888249
chrIV	462613	14.835530
chrXII	139615	14.790792
chrIII	74601	14.619032
chrII	486906	14.464085
chrIX	341529	14.458434
chrXIV	88830	14.276342
chrIII	42001	14.222794
chrX	375079	13.900291
chrXII	372955	13.885674
chrXI	517051	13.853808
chrXII	231278	13.716024
chrV	301729	13.669628
chrXVI	511736	13.601884
chrXVI	572352	13.598616
chrXVI	560137	13.579269
chrIV	435013	13.507027
chrIII	130984	13.448124
chrIII	224716	13.423216
chrIV	435313	13.400522
chrXI	516951	13.298319
chrXII	139329	13.166306
chrIII	38304	13.114677
chrXVI	418041	13.011448
chrVI	76408	12.943793
chrIX	357229	12.922008
chrVI	199204	12.872985
chrVI	198895	12.731608
chrXVI	563738	12.608219
chrXII	373255	12.564980
chrIII	130684	12.452659
chrIII	132084	12.302891
chrXVI	417544	12.299515
chrIII	127784	12.273835
chrXVI	418337	12.270203
chrVI	76301	12.250176
chrIV	446520	12.214011
chrIX	341829	12.129090
chrIX	344637	11.658485
chrXII	139915	11.492969
chrIII	75406	11.490483
chrIX	355929	11.486396
chrIV	332364	11.482883
chrIV	408068	11.450544
chrXII	156915	11.435677
chrII	486810	11.322559
chrIX	341929	11.290927
chrIX	355829	11.278650
chrIV	408168	11.256736
chrIII	224321	11.238159
chrIX	341629	11.227437
chrX	374879	11.173684
chrIII	74001	11.076544
chrIV	436513	11.017982
chrV	287529	10.924088
chrIII	37801	10.839117
chrXII	156715	10.832777
chrIII	39401	10.830337
chrIV	332564	10.733235
chrVI	199695	10.727398
chrIV	462513	10.719143
chrXII	243378	10.633622
chrIII	3	10.466434
chrIV	437613	10.383448
chrXII	140219	10.368009
chrIII	74401	10.357715
chrIX	342129	10.344351
chrXII	375855	10.344208
chrVI	199595	10.282921
chrXVI	553337	10.267882
chrV	287429	10.223922
chrXII	243678	10.169464
chrIII	74701	10.165088
chrIV	465324	10.160839
chrIII	224215	10.147796
chrIV	331964	10.111395
chrXII	139415	10.091719
chrVI	200095	10.087992
chrII	486706	10.048086
chrXII	231478	9.928119
chrXII	231378	9.899162
chrIV	435113	9.865435
chrIII	106	9.777165
chrV	288229	9.722599
chrIV	462713	9.648213
chrVI	76093	9.631475
chrIX	358030	9.618635
chrIV	407968	9.538449
chrVII	25601	9.509839
chrIX	336429	9.461583
chrIII	203	9.337834
chrX	378279	9.332256
chrIV	435913	9.331938
chrVI	200195	9.321865
chrV	287829	9.280284
chrIII	142784	9.276500
chrVI	199095	9.204285
chrXII	231178	9.147355
chrXII	369555	9.125533
chrIII	133289	9.122065
chrXII	373155	9.103129
chrII	479206	9.086268
chrXII	157117	8.997213
chrIII	131984	8.920361
chrIII	37901	8.915451
chrVI	75993	8.892439
chrXVI	563837	8.826960
chrIII	303	8.781874
chrIII	114184	8.769388
chrIV	408869	8.721148
chrIII	120784	8.662687
chrIV	332964	8.616515
chrIV	435513	8.559057
chrIX	341729	8.547210
chrXII	156515	8.476085
chrVI	201895	8.435698
chrVI	201095	8.406624
chrVI	64295	8.406456
chrXII	155219	8.389651
chrIV	1237381	8.389453
chrIX	344436	8.373072
chrXII	232078	8.365995
chrXII	231578	8.357238
chrXII	157215	8.277135
chrXII	373055	8.270011
chrIV	329865	8.226704
chrXII	243478	8.207541
chrIX	355529	8.191402
chrXII	373357	8.189727
chrIX	341029	8.160978
chrXII	374655	8.144454
chrIV	355665	8.106988
chrIV	330165	8.098492
chrII	479106	8.074377
chrXVI	511236	8.060649
chrXII	231078	8.056658
chrX	374781	8.028502
chrXII	140021	8.023938
chrXI	516851	8.003264
chrXVI	695637	7.984226
chrIV	407868	7.973760
chrIV	355365	7.972008
chrVI	64092	7.869573
chrIX	359129	7.851001
chrIV	446413	7.847533
chrXVI	563937	7.845276
chrIV	410483	7.834835
chrIV	309665	7.832828
chrIII	74201	7.832118
chrXIV	89730	7.816714
chrIX	338429	7.771338
chrXIV	198874	7.771295
chrXIV	88741	7.759322
chrIV	332864	7.735890
chrII	486206	7.711248
chrVI	200495	7.664857
chrIII	39601	7.662022
chrIII	38801	7.651355
chrIV	434813	7.630070
chrXII	369355	7.624196
chrVII	25501	7.607035
chrVI	196295	7.544719
chrIV	323071	7.517722
chrXVI	417938	7.510789
chrXII	138515	7.492950
chrIII	39301	7.491831
chrXVI	553437	7.412463
chrXVI	511836	7.407317
chrV	287629	7.354147
chrIX	359229	7.254521
chrVI	191395	7.230440
chrV	288029	7.220486
chrIII	149484	7.211417
chrIII	114084	7.183900
chrIV	408268	7.157683
chrIII	75901	7.147529
chrIV	435413	7.137294
chrVI	201195	7.119126
chrIV	1238181	7.080701
chrXIV	89630	7.073938
chrVII	64502	7.071491
chrIII	130884	7.066583
chrIII	225015	7.043947
chrIV	1238281	7.036718
chrIII	74804	7.030241
chrVII	64402	7.004528
chrXII	156415	6.963606
chrIV	1240084	6.948662
chrIII	114784	6.942519
chrIV	1237981	6.937393
chrXIV	89531	6.936276
chrXVI	553237	6.903741
chrIII	225622	6.892794
chrIV	449613	6.876260
chrIII	120384	6.868259
chrX	372679	6.867823
chrXVI	563137	6.839847
chrXVI	565037	6.837302
chrIV	329176	6.835628
chrI	30845	6.822111
chrIV	332264	6.819528
chrIV	449813	6.800456
chrIV	435613	6.799974
chrIV	331771	6.779208
chrXVI	560037	6.774130
chrV	288333	6.742749
chrIII	131784	6.724783
chrIII	37601	6.701724
chrIX	342829	6.697611
chrXII	140515	6.693428
chrIX	341237	6.687713
chrVII	80603	6.686775
chrXVI	405337	6.673440
chrXII	154515	6.655528
chrIV	436413	6.637490
chrIII	80413	6.603502
chrXII	230889	6.596805
chrXI	517151	6.591788
chrX	375180	6.579462
chrIV	333165	6.577634
chrXII	373955	6.561869
chrVI	200595	6.550700
chrIX	346329	6.517655
chrVII	25701	6.505439
chrXII	232178	6.488198
chrIV	1237581	6.481806
chrIX	357432	6.444901
chrX	371079	6.443706
chrIII	39201	6.441118
chrVI	201595	6.432790
chrXVI	511636	6.421789
chrXII	157315	6.420158
chrX	374680	6.400478
chrXII	373555	6.386341
chrVI	204099	6.385889
chrIV	462813	6.366480
chrVI	220395	6.361921
chrXVI	689438	6.309575
chrXVI	551237	6.295401
chrIII	30601	6.277862
chrIV	355565	6.262333
chrIX	357029	6.254623
chrIII	42801	6.246356
chrXI	519056	6.244396
chrXII	374455	6.243417
chrIX	345629	6.195934
chrVI	76193	6.172001
chrX	378179	6.096698
chrIII	82402	6.083375
chrVI	199895	6.072601
chrXI	517351	6.068834
chrXIV	88930	6.068699
chrIII	132184	6.057800
chrVI	204995	6.054379
chrXV	663685	6.027681
chrX	371379	6.014746
chrIII	76208	6.011528
chrXVI	695437	6.006964
chrXII	386655	5.965224
chrXVI	689637	5.959600
chrXII	140815	5.937355
chrVII	73703	5.932431
chrXII	230980	5.928568
chrIV	359665	5.910578
chrV	301629	5.890732
chrXIV	89030	5.888004
chrIV	437113	5.878875
chrXVI	419037	5.873129
chrIII	132288	5.872951
chrIV	328766	5.869565
chrXII	154315	5.863442
chrXII	372755	5.859285
chrVI	200895	5.829395
chrIII	130284	5.828608
chrXIV	89330	5.825785
chrIV	309765	5.825455
chrVI	197595	5.820984
chrIX	342929	5.785348
chrXIV	105430	5.778040
chrXII	138915	5.754772
chrXII	243578	5.729887
chrXI	518051	5.716538
chrXVI	564940	5.715295
chrXII	374555	5.704217
chrIII	114584	5.704153
chrIII	133184	5.700453
chrXIV	102830	5.681443
chrIV	355465	5.673938
chrIV	1257081	5.672044
chrX	372079	5.662494
chrXVI	695142	5.659883
chrIV	332065	5.650243
chrIV	476514	5.646639
chrIII	120684	5.621227
chrIII	41215	5.608570
chrIII	227615	5.603547
chrIII	229315	5.598583
chrVI	270096	5.569754
chrII	482719	5.566301
chrXII	140115	5.563793
chrIII	131184	5.529464
chrXII	243778	5.516983
chrIII	30501	5.488241
chrIII	32101	5.482736
chrXVI	564039	5.456473
chrIX	341130	5.436170
chrIII	42601	5.436122
chrXII	228678	5.433366
chrXII	229878	5.429415
chrVI	198303	5.425241
chrIII	227420	5.418560
chrIV	329369	5.412842
chrXVI	555837	5.411952
chrIV	460923	5.389651
chrXII	150515	5.386796
chrIII	75601	5.385274
chrIV	323765	5.378894
chrXII	233083	5.376725
chrXVI	562337	5.369845
chrIV	333065	5.359520
chrVI	64192	5.348067
chrIX	356829	5.345128
chrXII	157015	5.338021
chrIII	82602	5.335215
chrIII	114684	5.334367
chrIII	41301	5.331197
chrIII	224415	5.324173
chrIV	408368	5.323913
chrIV	331372	5.307181
chrXII	373455	5.305459
chrXII	232278	5.300873
chrIII	74310	5.288409
chrI	26549	5.286735
chrXII	157915	5.276242
chrXVI	456737	5.267662
chrIII	72608	5.261603
chrIV	323365	5.233174
chrXIV	89430	5.216626
chrXII	372562	5.215614
chrVI	205195	5.209875
chrIV	460513	5.197604
chrXVI	562737	5.180083
chrIII	130184	5.174187
chrXII	155415	5.163749
chrXVI	512736	5.162629
chrIII	38611	5.160001
chrIV	435721	5.154243
chrXIV	196359	5.153891
chrVI	198998	5.130591
chrIII	34101	5.113248
chrVI	202097	5.107223
chrIII	130784	5.095806
chrIV	434913	5.093721
chrIV	323465	5.080151
chrV	287729	5.070354
chrXII	372864	5.070008
chrVII	24001	5.067941
chrIII	120984	5.067558
chrI	30945	5.064156
chrXVI	560339	5.053015
chrV	288129	5.051055
chrIX	339229	5.048733
chrVI	216295	5.046307
chrXV	663885	5.034921
chrXII	232489	5.033270
chrIV	437016	5.028621
chrVI	180891	5.028304
chrXII	156215	5.028298
chrXI	517263	5.026975
chrIII	224519	5.018863
chrIV	443713	4.992066
chrIII	73611	4.985138
chrXVI	561537	4.981499
chrX	373079	4.959901
chrX	376186	4.948227
chrVI	202907	4.938424
chrXII	150419	4.933687
chrVII	64302	4.923412
chrIII	67708	4.922878
chrXII	232587	4.922859
chrIV	433213	4.916729
chrIII	39901	4.906329
chrIX	342329	4.904198
chrXII	232890	4.901551
chrIII	33801	4.894277
chrXII	156315	4.869895
chrIII	40910	4.867572
chrIII	34401	4.860942
chrXII	232379	4.856023
chrXVI	417437	4.855256
chrIX	340634	4.851197
chrII	488711	4.849893
chrIV	458413	4.840798
chrXIV	104930	4.839887
chrXVI	563643	4.827682
chrX	371979	4.827555
chrIII	43201	4.823268
chrIII	40801	4.810234
chrXVI	415037	4.810143
chrIII	41101	4.805309
chrXVI	451437	4.801856
chrVI	200795	4.796939
chrV	545165	4.792700
chrXVI	553137	4.779742
chrIII	128084	4.774685
chrXII	228078	4.758842
chrVI	227507	4.755620
chrIV	449913	4.749273
chrIV	323165	4.745701
chrXII	140716	4.729675
chrXVI	557449	4.709969
chrXII	227878	4.707723
chrXVI	422639	4.704321
chrIV	459913	4.701515
chrXII	370658	4.698358
chrXVI	516244	4.691380
chrIX	357931	4.662169
chrXII	139218	4.659973
chrIII	73904	4.642565
chrIV	1237689	4.641956
chrXVI	456937	4.635735
chrXII	243879	4.608373
chrV	559180	4.608275
chrIV	406079	4.603420
chrVI	198504	4.592147
chrVI	191598	4.590138
chrIII	36505	4.586505
chrIII	120586	4.585161
chrIV	329266	4.580606
chrXII	138415	4.575944
chrXVI	695537	4.571464
chrV	306731	4.570097
chrIII	42701	4.568601
chrIX	342630	4.562703
chrIII	56501	4.557520
chrVI	199995	4.556263
chrIV	316965	4.555411
chrIV	436213	4.554982
chrV	559265	4.551886
chrXII	228778	4.546126
chrIII	44601	4.542644
chrIII	42401	4.538418
chrVI	216195	4.519954
chrIV	462413	4.514006
chrV	299430	4.486956
chrIV	406468	4.482459
chrIII	39801	4.479285
chrXII	232985	4.452412
chrII	478713	4.441100
chrIX	358329	4.437776
chrXVI	561737	4.430687
chrIII	42301	4.426713
chrIII	224615	4.425534
chrIV	462913	4.416113
chrIII	131386	4.416020
chrIV	327666	4.413909
chrXII	153815	4.411340
chrIII	73401	4.409083
chrXII	231778	4.386357
chrIII	41801	4.383119
chrIV	463524	4.382742
chrIV	461313	4.377441
chrIV	436813	4.374715
chrXI	520751	4.370412
chrVI	201695	4.368213
chrXII	150715	4.366657
chrIX	356429	4.362011
chrIV	327465	4.359242
chrIV	1237781	4.352341
chrIII	131088	4.351607
chrIII	231015	4.351133
chrII	477506	4.350377
chrIII	32805	4.341572
chrV	284036	4.340836
chrX	374182	4.334169
chrXVI	515436	4.331795
chrXVI	553537	4.330973
chrXV	594285	4.329626
chrIII	38201	4.328527
chrIII	40201	4.325001
chrIV	403668	4.322285
chrI	31045	4.321803
chrIV	328565	4.319212
chrIV	324465	4.312799
chrXII	230578	4.312719
chrXVI	564143	4.311392
chrXIV	196259	4.309954
chrV	288529	4.306166
chrXII	155615	4.302678
chrIII	30901	4.295164
chrVII	16	4.293490
chrIX	356637	4.289470
chrVI	269896	4.288508
chrX	383479	4.281847
chrVI	53491	4.276114
chrIV	437713	4.269175
chrIII	38901	4.266479
chrIV	1237481	4.265835
chrXVI	684337	4.264153
chrIV	462327	4.262286
chrIII	114285	4.262261
chrIII	42512	4.259357
chrXII	142216	4.258129
chrXII	137815	4.255702
chrIII	240715	4.248673
chrIV	327965	4.240983
chrXVI	457437	4.239738
chrIV	459725	4.239561
chrIII	74916	4.234305
chrIII	78506	4.230000
chrXVI	419745	4.228909
chrXVI	535850	4.220642
chrV	300329	4.219854
chrIV	335976	4.215561
chrIII	72507	4.212058
chrIII	65903	4.206350
chrIII	82202	4.201870
chrIV	332464	4.198381
chrXII	236978	4.196676
chrXII	233480	4.184101
chrIII	75108	4.181792
chrIII	223426	4.181467
chrXII	379655	4.180970
chrXI	520651	4.176431
chrXVI	417839	4.165854
chrVI	198595	4.164476
chrIV	323565	4.162408
chrIX	356929	4.161739
chrXVI	701642	4.157832
chrIII	15801	4.153970
chrXII	156115	4.144765
chrIX	341436	4.140473
chrXVI	558437	4.136714
chrXVI	499336	4.135589
chrIV	456024	4.132235
chrXIV	89830	4.129744
chrVI	200395	4.128929
chrIII	112384	4.122346
chrIII	142584	4.120269
chrXII	138015	4.110302
chrIII	131584	4.108218
chrIII	76104	4.106293
chrVI	200695	4.104260
chrX	374390	4.097829
chrXI	520851	4.095608
chrXVI	416537	4.087071
chrXII	138615	4.087052
chrII	479006	4.081229
chrIV	437913	4.079327
chrIV	359765	4.068166
chrIII	73104	4.057771
chrVI	191795	4.051773
chrII	482106	4.048787
chrXII	381763	4.047319
chrIII	295614	4.046410
chrII	486606	4.043635
chrII	491506	4.033013
chrIV	436013	4.032107
chrXVI	701936	4.021630
chrIII	71401	4.021527
chrIX	356531	4.020369
chrXVI	695348	4.019250
chrIV	332664	4.015564
chrIV	410269	3.995034
chrIV	331664	3.992951
chrIX	358936	3.989580
chrIII	38015	3.989206
chrIX	358429	3.989031
chrXVI	509036	3.986923
chrIII	227715	3.985636
chrIII	73506	3.985022
chrXVI	559837	3.975043
chrIV	404280	3.972012
chrV	300130	3.968819
chrVI	204007	3.968566
chrXII	233285	3.966458
chrXII	367359	3.959725
chrXII	372662	3.949733
chrXVI	558637	3.944154
chrIII	40701	3.941699
chrIV	1236882	3.941234
chrXVI	435837	3.938910
chrXII	231978	3.938197
chrIII	76802	3.930535
chrXVI	515036	3.923202
chrXII	373855	3.915978
chrIII	40104	3.914161
chrXII	161715	3.913966
chrXII	140319	3.910823
chrIX	357629	3.905211
chrIII	39112	3.901451
chrXVI	555449	3.893127
chrXII	228582	3.890073
chrXII	231678	3.883315
chrIV	332164	3.877137
chrIII	75501	3.874396
chrVI	200995	3.862609
chrIX	370329	3.862433
chrXVI	550652	3.861568
chrIV	408471	3.861466
chrIX	359030	3.854245
chrV	546465	3.853014
chrXII	168015	3.848741
chrXII	233378	3.848578
chrXII	138117	3.846284
chrXII	388255	3.845218
chrXII	139120	3.839014
chrXII	233584	3.832742
chrXVI	452044	3.831723
chrVI	75797	3.830475
chrIV	411879	3.829978
chrVI	204795	3.824602
chrIV	477313	3.824282
chrXI	517851	3.823192
chrXIV	88641	3.821210
chrIV	322965	3.821020
chrIV	331064	3.820813
chrI	30645	3.817651
chrIV	431013	3.817577
chrIII	75001	3.813904
chrII	482413	3.813590
chrVII	77803	3.812722
chrIII	227325	3.809235
chrIV	315065	3.804946
chrIII	76608	3.802937
chrIV	1237183	3.802833
chrIV	436713	3.792424
chrXVI	511142	3.790909
chrXII	232778	3.784150
chrIII	73802	3.781819
chrXVI	560437	3.780412
chrXII	140415	3.773293
chrIII	222917	3.765415
chrVI	225206	3.764539
chrVI	202198	3.762663
chrVII	77903	3.762494
chrV	299630	3.760758
chrVI	198702	3.760218
chrIX	362429	3.751154
chrIII	73703	3.745757
chrVII	73903	3.744832
chrXIV	87830	3.740670
chrXVI	418441	3.733965
chrIII	34601	3.732810
chrIV	467413	3.731675
chrIV	462219	3.726181
chrIII	40010	3.717087
chrXVI	514944	3.712663
chrIV	464613	3.712472
chrIII	71508	3.706428
chrX	382085	3.700107
chrXII	377856	3.698700
chrV	299329	3.698008
chrIII	39001	3.697206
chrIV	328865	3.697168
chrVI	202995	3.696241
chrIII	132588	3.691947
chrV	300437	3.690190
chrXVI	511536	3.687812
chrII	488608	3.687775
chrIII	225320	3.687668
chrIV	476713	3.679412
chrX	368379	3.679255
chrXVI	555537	3.669556
chrXVI	556749	3.665336
chrIV	1237281	3.663815
chrIX	345229	3.661943
chrIV	473022	3.660817
chrIV	323965	3.657959
chrIV	330070	3.655343
chrIV	472913	3.655267
chrXVI	509436	3.655037
chrIII	42101	3.653326
chrIII	31901	3.641625
chrXII	154115	3.640171
chrVI	197298	3.631215
chrIII	127584	3.619348
chrXVI	417737	3.611890
chrIV	463013	3.610610
chrXVI	418642	3.605349
chrXII	162928	3.604322
chrIII	41603	3.603007
chrXII	233187	3.598473
chrX	383379	3.597775
chrXVI	701840	3.597075
chrXII	235980	3.596586
chrV	300841	3.596246
chrXII	369267	3.596231
chrIV	460813	3.594112
chrIII	113384	3.592024
chrV	301532	3.585808
chrXVI	511436	3.585690
chrIII	114886	3.585071
chrXII	373655	3.584974
chrIII	230021	3.581289
chrXVI	559939	3.580559
chrXVI	701840	3.580476
chrII	486507	3.577839
chrVII	25401	3.576730
chrXII	375155	3.576479
chrXI	511951	3.576455
chrIV	458513	3.575956
chrXVI	508936	3.563742
chrX	374088	3.562962
chrXVI	702236	3.562354
chrIV	333767	3.561542
chrX	375282	3.559356
chrIII	73204	3.559098
chrX	375979	3.552921
chrIV	401670	3.547732
chrIII	36801	3.545410
chrV	266328	3.544243
chrIV	335765	3.543416
chrIII	38101	3.540552
chrXV	678085	3.539279
chrIII	134185	3.538855
chrXVI	511936	3.534917
chrIV	1240781	3.532985
chrXVI	414340	3.532696
chrV	297639	3.529347
chrIV	441127	3.527788
chrIV	480417	3.522395
chrXVI	564651	3.521634
chrX	371579	3.518414
chrIV	325565	3.516822
chrIV	331564	3.516112
chrX	390979	3.509681
chrIII	221215	3.500539
chrIV	1245781	3.500466
chrIII	34001	3.498715
chrIII	142284	3.495205
chrX	382391	3.490488
chrIX	356229	3.489515
chrXII	157515	3.485394
chrIV	436615	3.480543
chrX	371279	3.477224
chrXII	377055	3.471696
chrV	546565	3.471005
chrIII	295314	3.469517
chrIII	227515	3.469057
chrIV	386477	3.466783
chrII	478517	3.466726
chrV	264539	3.465938
chrVI	210695	3.462396
chrVI	220297	3.458160
chrXVI	556937	3.454304
chrIII	37406	3.453221
chrII	482306	3.451989
chrIV	1239881	3.447854
chrVII	78003	3.440416
chrX	382679	3.440262
chrIII	133784	3.437524
chrIII	113084	3.436326
chrIV	456414	3.433737
chrXVI	701730	3.433471
chrXII	139515	3.431906
chrXVI	702145	3.427787
chrIV	433013	3.425336
chrIX	357831	3.419929
chrIV	1236181	3.418828
chrXII	229481	3.417523
chrXVI	415638	3.416561
chrXVI	419837	3.412209
chrIV	436124	3.407814
chrXII	377165	3.406175
chrXVI	453644	3.404787
chrVI	197495	3.396585
chrVII	24901	3.396299
chrVI	198102	3.393494
chrXII	229978	3.391283
chrIX	343034	3.390502
chrV	269329	3.390052
chrIV	464828	3.387025
chrIII	31001	3.386787
chrIII	56801	3.384622
chrXIV	89130	3.380632
chrIV	431614	3.380113
chrXV	656797	3.376716
chrV	301834	3.374549
chrIV	446213	3.371010
chrXII	372263	3.370596
chrXII	162715	3.369817
chrIV	482514	3.369661
chrIII	36401	3.366101
chrV	287929	3.365992
chrXII	372155	3.365961
chrIII	78702	3.365284
chrV	287329	3.363113
chrIII	41901	3.362248
chrIX	359329	3.359327
chrIX	363129	3.359003
chrXII	369870	3.357367
chrIV	406868	3.356045
chrIV	328165	3.352384
chrIV	434313	3.349520
chrXV	274738	3.348711
chrXV	617485	3.342728
chrIII	80202	3.335979
chrIV	1245981	3.333313
chrXVI	564537	3.331958
chrIII	75301	3.330654
chrII	486306	3.329304
chrV	300229	3.327621
chrVI	197796	3.326311
chrIII	73305	3.326286
chrIX	340235	3.322920
chrX	370279	3.322247
chrIII	72201	3.321371
chrIII	73001	3.316328
chrIII	72005	3.315438
chrII	478615	3.315321
chrX	370688	3.313624
chrXII	155315	3.312452
chrIV	355876	3.312130
chrX	375379	3.311463
chrIII	132798	3.309993
chrXII	143715	3.309846
chrIV	1236981	3.309166
chrXII	233786	3.309071
chrIV	480014	3.308034
chrXII	230778	3.307703
chrII	478615	3.306837
chrV	301029	3.300721
chrXVI	562137	3.299920
chrXIV	89238	3.299708
chrIII	40301	3.298834
chrIII	129290	3.297206
chrIX	351229	3.295786
chrXII	369160	3.295575
chrX	370879	3.295384
chrIV	405081	3.295225
chrXV	226639	3.292940
chrIV	405776	3.291525
chrXVI	427737	3.289616
chrXIV	108943	3.284222
chrIII	75205	3.282395
chrIII	50601	3.281309
chrIII	37501	3.280992
chrVI	203295	3.276910
chrIV	403768	3.275153
chrIV	430913	3.275126
chrIV	437827	3.274434
chrXVI	701149	3.274346
chrVII	17801	3.273685
chrXVI	405237	3.272700
chrXI	515051	3.271641
chrIII	41401	3.265675
chrX	368479	3.264097
chrXVI	513642	3.261311
chrXII	141815	3.260019
chrIX	340029	3.258572
chrIV	309565	3.258306
chrIX	358229	3.257223
chrXII	373755	3.253294
chrIX	357529	3.251366
chrIX	336829	3.248008
chrV	549665	3.246157
chrIX	359630	3.245519
chrXII	154922	3.244253
chrIV	459513	3.243132
chrIX	352529	3.243115
chrIV	1245881	3.242203
chrIV	328365	3.240238
chrXVI	512636	3.232771
chrVI	67695	3.231916
chrII	478515	3.231245
chrXI	515551	3.231161
chrVI	203910	3.230274
chrIV	340465	3.229112
chrIII	81004	3.228971
chrXIV	104835	3.228551
chrXVI	513536	3.227565
chrVI	197695	3.226635
chrXII	369770	3.225719
chrXI	513452	3.223990
chrXII	157815	3.220733
chrIX	340437	3.220631
chrVI	203695	3.218948
chrIX	340736	3.215290
chrII	478113	3.208782
chrXVI	418937	3.207502
chrIII	79803	3.207371
chrIV	463813	3.205105
chrXII	376362	3.203876
chrIII	131699	3.198821
chrXVI	566137	3.198043
chrIII	135485	3.197460
chrIV	454213	3.197289
chrIV	479014	3.192933
chrIII	90802	3.190079
chrII	486008	3.185367
chrXVI	510236	3.184034
chrIX	356743	3.183384
chrXVI	404737	3.182604
chrIII	32003	3.175809
chrIII	41511	3.173207
chrIV	438720	3.172554
chrIII	49316	3.172438
chrXVI	701133	3.171281
chrIII	75801	3.171169
chrXII	230693	3.168646
chrXVI	516039	3.161558
chrII	486106	3.159985
chrXVI	563437	3.159736
chrIX	340144	3.156058
chrIV	316765	3.154998
chrIII	43001	3.152389
chrIII	132984	3.147916
chrIV	434113	3.146147
chrXVI	553043	3.143096
chrIV	1256981	3.142074
chrIX	339835	3.140696
chrXVI	507540	3.139110
chrIII	121184	3.133347
chrIII	72901	3.131976
chrIII	217615	3.130321
chrVII	23801	3.126301
chrIV	430821	3.126044
chrVI	197095	3.124445
chrXII	227078	3.124441
chrIII	77103	3.123769
chrXVI	504236	3.122687
chrIV	331471	3.122056
chrIV	466717	3.120565
chrXII	139015	3.120180
chrXII	370364	3.119063
chrVI	197995	3.118121
chrXVI	507436	3.117251
chrIII	33201	3.115916
chrIII	135284	3.115903
chrXVI	564351	3.114479
chrIV	481115	3.113688
chrXVI	422737	3.111774
chrIX	358829	3.111583
chrI	25775	3.109658
chrXVI	701251	3.109555
chrIII	38701	3.104540
chrXII	372456	3.102970
chrIV	436313	3.100991
chrV	300738	3.097926
chrII	478816	3.097374
chrXII	229085	3.096439
chrIII	228119	3.095238
chrXII	137415	3.091613
chrXVI	508036	3.090857
chrIII	131484	3.090320
chrIV	456813	3.089028
chrIV	323265	3.088315
chrX	376079	3.087201
chrIV	325065	3.084519
chrIV	1239381	3.084501
chrIX	357729	3.083206
chrIII	133684	3.082767
chrIX	341329	3.081826
chrX	355426	3.079238
chrIII	78402	3.076592
chrIII	74102	3.076527
chrXVI	416942	3.075829
chrIV	460617	3.071572
chrIII	135184	3.071533
chrXVI	701337	3.071441
chrXVI	561444	3.069788
chrVI	198196	3.068179
chrXII	227278	3.067748
chrXVI	701230	3.066625
chrXII	232692	3.062874
chrIII	35703	3.062089
chrXVI	695241	3.059731
chrXI	522561	3.054580
chrIV	1238081	3.051799
chrVI	195699	3.049080
chrVII	544569	3.048144
chrIII	130387	3.045634
chrXII	233679	3.042648
chrIX	345730	3.042566
chrIII	168545	3.042463
chrIII	57411	3.041188
chrIV	336465	3.036147
chrIX	354730	3.035429
chrXVI	572247	3.033227
chrIV	1239981	3.031294
chrIII	72706	3.030660
chrIV	463113	3.030616
chrIX	355230	3.029989
chrIII	37311	3.027077
chrV	300630	3.026320
chrVI	197205	3.025277
chrIII	36903	3.024431
chrXVI	551137	3.023439
chrVI	83993	3.021659
chrXII	155018	3.020273
chrII	485810	3.014667
chrIII	48601	3.014429
chrIX	346229	3.001556
chrIII	132484	3.000841
chrV	301929	2.998043
chrIV	434713	2.996858
chrIV	465223	2.995451
chrVI	83893	2.995358
chrII	487209	2.994655
chrIII	40402	2.993685
chrIV	480814	2.992723
chrII	478415	2.992305
chrVI	191695	2.991569
chrII	266403	2.990979
chrIII	40512	2.990866
chrXII	230386	2.989805
chrVI	75893	2.989452
chrVI	53091	2.989242
chrXV	656685	2.988792
chrVII	88803	2.988591
chrIV	408768	2.987271
chrXV	678585	2.985955
chrX	370479	2.983796
chrIV	457514	2.978178
chrV	299834	2.977319
chrXVI	418537	2.977136
chrVII	77603	2.974358
chrXVI	451937	2.972396
chrIX	359529	2.971418
chrXVI	510136	2.971154
chrIX	356129	2.968326
chrIII	132397	2.966260
chrXI	516751	2.966123
chrXVI	689542	2.965662
chrV	301333	2.964845
chrXI	517962	2.962302
chrII	487318	2.961820
chrXVI	563537	2.959829
chrXV	677885	2.957325
chrII	478106	2.957299
chrIV	405168	2.956635
chrXVI	515236	2.955451
chrVI	208997	2.950230
chrXII	238578	2.947473
chrXVI	512136	2.944316
chrIII	231315	2.944044
chrIV	405375	2.943459
chrIII	82102	2.942545
chrIII	38502	2.941429
chrXIV	96230	2.940008
chrXII	222578	2.938887
chrVI	196207	2.938534
chrXII	161018	2.936704
chrIV	464216	2.936687
chrXIV	88335	2.935619
chrIV	434013	2.933821
chrIV	460313	2.933559
chrV	300031	2.932768
chrVI	64392	2.928400
chrIV	1237089	2.927367
chrXI	519166	2.925752
chrX	371679	2.924524
chrIII	131284	2.922874
chrIII	38402	2.922090
chrIII	36702	2.920784
chrIV	329065	2.919886
chrIV	325465	2.919479
chrXVI	565837	2.916432
chrIX	344342	2.911446
chrII	481708	2.910983
chrXII	365755	2.906863
chrV	277429	2.905620
chrIV	356165	2.905373
chrIX	339736	2.904133
chrIII	76002	2.903917
chrIV	322665	2.902317
chrV	287229	2.902142
chrIII	134985	2.900400
chrIX	360034	2.899610
chrVI	57692	2.899553
chrX	376879	2.893911
chrVII	89003	2.893050
chrIII	79602	2.892088
chrV	548565	2.889411
chrIV	333270	2.888963
chrVI	203795	2.887922
chrXVI	405037	2.886043
chrVI	76708	2.882872
chrXVI	417337	2.880803
chrIII	127984	2.873512
chrXV	680485	2.873284
chrIV	327765	2.869963
chrIII	295414	2.868864
chrXVI	693738	2.866954
chrXI	513365	2.866452
chrIII	228215	2.865312
chrXV	678385	2.862166
chrV	301232	2.859659
chrIII	72108	2.859552
chrX	376379	2.858288
chrIX	362637	2.858094
chrXII	153115	2.857964
chrXII	229778	2.855369
chrIII	71310	2.852324
chrIV	479614	2.849574
chrXII	234078	2.844414
chrV	300530	2.844061
chrV	286335	2.843956
chrII	481407	2.841027
chrIV	410368	2.840732
chrXIV	88430	2.839146
chrIII	129385	2.838069
chrXII	226478	2.837644
chrXVI	520037	2.837455
chrIII	35002	2.836312
chrX	375479	2.836132
chrIV	453713	2.835409
chrXIV	88534	2.835147
chrXV	675288	2.833776
chrXII	389159	2.833603
chrIV	465520	2.833271
chrVI	198797	2.832374
chrXII	141715	2.832321
chrIX	356032	2.829882
chrVI	223301	2.829093
chrXIV	88131	2.828057
chrXIII	504945	2.827680
chrXVI	564246	2.827446
chrXV	656585	2.826185
chrIV	464413	2.825429
chrIII	37001	2.825194
chrX	355579	2.824602
chrXII	372055	2.824283
chrXVI	563337	2.822938
chrVII	25201	2.822684
chrIII	75701	2.822671
chrIV	455213	2.822593
chrXVI	689337	2.818902
chrIV	446622	2.818234
chrVII	25001	2.814580
chrXVI	564437	2.813834
chrIV	331874	2.812027
chrIV	406168	2.811994
chrXII	379855	2.807139
chrIV	438527	2.806389
chrXVI	515836	2.804280
chrIV	463718	2.804178
chrIV	433123	2.802996
chrIV	472517	2.797894
chrIX	342429	2.797464
chrIV	469413	2.793489
chrXVI	405538	2.793414
chrII	485707	2.790427
chrXVI	415341	2.788960
chrVI	227396	2.788230
chrIII	227925	2.787940
chrIII	223315	2.787721
chrIV	568891	2.787105
chrV	287132	2.786058
chrXIV	198271	2.785046
chrV	558976	2.783487
chrIII	133386	2.781278
chrIII	83202	2.771964
chrIV	405968	2.771522
chrIX	359434	2.770448
chrX	377479	2.768591
chrVI	196795	2.768495
chrIX	338229	2.766955
chrIII	229215	2.766370
chrXIV	89930	2.764938
chrIV	325165	2.764141
chrXII	137615	2.764068
chrIX	336332	2.764067
chrIII	30701	2.760325
chrIII	112684	2.759060
chrIX	347029	2.758495
chrXII	234578	2.758203
chrX	375779	2.758024
chrIII	209429	2.757273
chrXII	138815	2.756812
chrXII	376155	2.756333
chrXI	519451	2.755781
chrXVI	558152	2.754705
chrIII	71701	2.754491
chrV	299533	2.750930
chrXVI	416337	2.749546
chrVI	216605	2.748103
chrIII	41001	2.747702
chrIII	76515	2.747150
chrVI	196895	2.746811
chrVI	200295	2.744456
chrXVI	700336	2.744317
chrXV	623485	2.744075
chrX	374279	2.744066
chrV	282531	2.743699
chrXVI	417240	2.737377
chrVI	193694	2.735444
chrIV	469313	2.735170
chrIX	358532	2.735078
chrIII	48709	2.733289
chrXVI	700536	2.729855
chrVI	205098	2.729625
chrII	489006	2.727949
chrXVI	684537	2.726632
chrIX	345429	2.726508
chrIII	37216	2.725158
chrIV	408573	2.721725
chrIV	463928	2.721369
chrIII	35501	2.720641
chrIII	134284	2.713932
chrXII	229678	2.713721
chrIII	72801	2.713649
chrIV	443613	2.712674
chrIII	76402	2.711945
chrXVI	562842	2.711880
chrIX	358729	2.711506
chrXVI	415537	2.709992
chrV	569365	2.709760
chrXV	678485	2.708938
chrIV	1229181	2.707249
chrIII	142684	2.707208
chrIV	331164	2.703945
chrIII	40614	2.703331
chrIII	133492	2.702723
chrVI	197895	2.702456
chrIX	347429	2.699649
chrXII	233887	2.698981
chrIII	133884	2.697850
chrIV	316865	2.696061
chrXVI	418737	2.696027
chrIV	440913	2.695832
chrIII	228015	2.695779
chrXII	372355	2.695544
chrIX	342535	2.691401
chrX	376279	2.690901
chrII	485906	2.690400
chrIV	405668	2.688965
chrXII	223078	2.688057
chrXII	225978	2.687397
chrIII	79409	2.684185
chrXII	152915	2.683422
chrV	301140	2.682799
chrIV	464114	2.682555
chrIV	433623	2.682033
chrXII	157426	2.680546
chrXVI	769375	2.680245
chrXII	230278	2.677826
chrIII	57301	2.676838
chrIII	16012	2.676246
chrXII	366459	2.674313
chrXVI	421937	2.672233
chrXIV	186971	2.671886
chrIV	325665	2.671348
chrV	492367	2.668844
chrIX	349829	2.668578
chrXVI	435940	2.663733
chrII	477606	2.662707
chrIII	224125	2.662625
chrIX	344535	2.659469
chrIV	444513	2.659230
chrXVI	415146	2.656798
chrXII	376455	2.655481
chrXVI	554037	2.649055
chrIII	242415	2.648955
chrX	375689	2.648415
chrIV	406269	2.647976
chrIV	459613	2.647800
chrIII	35801	2.647702
chrXII	375458	2.644298
chrIV	333367	2.642854
chrIV	463614	2.639616
chrXIV	93943	2.637553
chrIII	230630	2.636971
chrXII	233981	2.636908
chrIV	324565	2.636437
chrXII	162318	2.635922
chrXII	378655	2.635547
chrIV	404468	2.635056
chrIV	325266	2.634889
chrXII	370461	2.632036
chrIV	432313	2.631304
chrIV	328465	2.631223
chrXIV	92530	2.631222
chrII	482606	2.630773
chrXVI	6436	2.627216
chrXVI	413637	2.625615
chrXVI	556237	2.624126
chrXVI	515638	2.621182
chrVI	210597	2.620425
chrIX	343229	2.620374
chrXVI	417645	2.618038
chrIX	336229	2.617307
chrIV	437513	2.613872
chrXIII	290813	2.613838
chrVI	196995	2.612666
chrXII	359755	2.610982
chrXV	854187	2.610840
chrII	487106	2.609672
chrV	281730	2.608066
chrV	570176	2.607652
chrXVI	418837	2.607409
chrXV	680390	2.603356
chrIV	404572	2.601545
chrIV	430713	2.599399
chrIII	67802	2.598837
chrIX	340330	2.597796
chrIII	229915	2.597351
chrIII	222019	2.595579
chrXII	154816	2.593048
chrIII	43601	2.590103
chrIX	345129	2.587449
chrXVI	499451	2.584959
chrIV	443414	2.584259
chrVI	195598	2.584078
chrV	300933	2.583326
chrX	368579	2.582683
chrIII	33304	2.581282
chrIII	65801	2.580200
chrIII	221915	2.577194
chrIII	218115	2.575855
chrXVI	563243	2.574412
chrIII	230716	2.573852
chrXII	228883	2.573748
chrIII	69410	2.573417
chrIV	433413	2.572717
chrXII	138724	2.572690
chrXVI	406244	2.572493
chrIII	71905	2.571913
chrXIV	88234	2.571252
chrXII	155715	2.568877
chrIII	82302	2.565510
chrXI	516653	2.564214
chrIII	34703	2.563182
chrXIV	104730	2.559173
chrXVI	684137	2.558382
chrVI	194899	2.557476
chrXII	227378	2.554830
chrV	570465	2.554561
chrIII	225215	2.552841
chrXII	164115	2.552562
chrX	370079	2.546382
chrIX	349136	2.544534
chrIV	461613	2.544014
chrIII	37103	2.543743
chrIV	461813	2.536413
chrIX	355129	2.535391
chrXIV	212959	2.531989
chrIV	402468	2.527499
chrV	264728	2.527350
chrIV	406968	2.526988
chrXVI	564840	2.526707
chrIV	409083	2.525967
chrXII	226278	2.524411
chrV	551265	2.521995
chrX	383079	2.519806
chrVI	202001	2.518139
chrXVI	498851	2.518092
chrIV	324765	2.516731
chrIII	123488	2.513235
chrXII	234278	2.512484
chrXVI	695737	2.511086
chrIV	458213	2.509839
chrIII	129989	2.508973
chrXII	153415	2.508208
chrXIV	87433	2.507348
chrIV	1237882	2.506835
chrIII	48811	2.506775
chrXII	371755	2.503474
chrIII	601	2.502904
chrXVI	451537	2.502712
chrIV	330366	2.500967
chrXVI	413837	2.498409
chrXVI	684640	2.496847
chrXV	228345	2.494968
chrIX	345029	2.490800
chrIV	323865	2.487724
chrIV	443914	2.484496
chrXVI	505436	2.483743
chrII	6229	2.483169
chrIII	76916	2.482188
chrXII	234178	2.481307
chrXI	519854	2.481092
chrIX	343942	2.480847
chrX	369082	2.478197
chrXVI	769263	2.477773
chrIV	359865	2.475978
chrIX	355429	2.475599
chrIII	77809	2.474386
chrVII	63002	2.471960
chrVI	201397	2.471634
chrVI	204895	2.468519
chrIV	328067	2.467889
chrVI	193494	2.467596
chrIII	222419	2.467440
chrIX	337329	2.466546
chrXII	386463	2.465954
chrII	300926	2.465089
chrXII	144820	2.464914
chrXII	225578	2.464136
chrIV	410875	2.462945
chrIX	344837	2.461638
chrVII	24502	2.461586
chrXIV	101936	2.460453
chrIII	35402	2.459325
chrX	366387	2.457594
chrXII	370755	2.457070
chrIII	229115	2.454017
chrIII	222216	2.453944
chrIV	465413	2.453689
chrV	551165	2.453676
chrV	549465	2.453539
chrXII	144515	2.453365
chrVI	226595	2.451838
chrIII	67104	2.450939
chrIV	463316	2.450753
chrVII	78103	2.450717
chrXVI	405440	2.450542
chrVI	220905	2.450395
chrXII	228278	2.447736
chrVI	64803	2.446558
chrIII	117084	2.445285
chrXIV	87132	2.445071
chrVIII	237890	2.442717
chrXVI	406037	2.442125
chrIV	410772	2.438897
chrVI	201497	2.438497
chrII	486411	2.432801
chrIII	71110	2.432423
chrXII	141315	2.432112
chrXVI	514236	2.431505
chrIV	462013	2.430801
chrVI	220499	2.427728
chrXII	145215	2.426368
chrIII	133084	2.426283
chrIX	358629	2.424219
chrIV	476413	2.423726
chrXII	374855	2.422843
chrIII	127691	2.422131
chrXVI	422237	2.422125
chrIII	229715	2.421017
chrIII	45701	2.420878
chrIV	439113	2.418965
chrIV	355780	2.413313
chrXVI	514436	2.413199
chrIV	464015	2.412406
chrIII	36206	2.411688
chrX	372592	2.410407
chrXII	376255	2.408318
chrXII	361766	2.407865
chrIV	431813	2.405636
chrXII	138315	2.404787
chrIV	332764	2.403794
chrV	288629	2.403481
chrIV	446813	2.400963
chrX	370179	2.400490
chrIII	295719	2.399273
chrV	571572	2.399045
chrXVI	457537	2.398682
chrIII	229529	2.398052
chrIV	327565	2.397044
chrIII	30101	2.395670
chrIV	328265	2.395110
chrIV	461015	2.393907
chrIII	134792	2.390552
chrXVI	415937	2.390027
chrXII	143015	2.389918
chrXV	652086	2.388551
chrIV	336165	2.387384
chrIV	326873	2.387116
chrIV	460713	2.386839
chrXVI	422938	2.384298
chrII	481106	2.383328
chrIII	77702	2.382345
chrVI	193794	2.381320
chrX	382179	2.376725
chrIV	465013	2.376678
chrVI	195006	2.376028
chrIII	115592	2.375929
chrIII	227116	2.374384
chrVII	64002	2.373609
chrXII	153622	2.373029
chrXVI	569837	2.373007
chrIII	217317	2.371544
chrXII	222378	2.370215
chrIII	79502	2.370100
chrIV	409168	2.369252
chrXII	244178	2.367963
chrV	283429	2.365975
chrIV	465124	2.364937
chrV	297241	2.362915
chrXII	157715	2.360794
chrIII	230915	2.360467
chrXVI	514836	2.359589
chrVI	194594	2.359391
chrXII	223678	2.358986
chrXII	243978	2.358517
chrIII	15701	2.357653
chrVI	192994	2.356682
chrIV	461118	2.355523
chrXII	133915	2.353307
chrIII	222320	2.352926
chrIX	340529	2.352637
chrXII	167215	2.352278
chrIII	267714	2.350013
chrIV	459018	2.349378
chrXVI	692837	2.349151
chrXI	516553	2.348134
chrXII	374970	2.347857
chrXII	230082	2.347364
chrIII	71601	2.346039
chrXVI	419937	2.345694
chrIII	130084	2.345572
chrXII	151315	2.344933
chrIII	30208	2.344243
chrXII	155118	2.344042
chrV	283934	2.342519
chrXV	663785	2.339779
chrIV	472727	2.339425
chrIV	450113	2.339068
chrXVI	419137	2.338367
chrXII	226182	2.337416
chrVII	691	2.337358
chrIII	133589	2.336231
chrIII	222715	2.335518
chrXII	154215	2.335431
chrX	391180	2.333151
chrIV	463225	2.333074
chrIV	464526	2.332862
chrXII	227480	2.332776
chrIV	396068	2.332564
chrIV	462125	2.332456
chrIV	439413	2.332451
chrV	305833	2.332450
chrIV	481014	2.332445
chrIV	460115	2.331679
chrXIV	94530	2.329672
chrXVI	558037	2.329532
chrXII	369068	2.329105
chrIX	358129	2.327412
chrIII	129584	2.326209
chrIX	343329	2.326130
chrIX	344032	2.325908
chrXIV	88034	2.325782
chrXII	136820	2.324068
chrVI	195295	2.319202
chrVI	190295	2.318752
chrXVI	551939	2.317531
chrIII	227815	2.317194
chrXVI	507736	2.316283
chrIII	77402	2.315492
chrIII	230219	2.315113
chrXII	162115	2.314740
chrIV	409868	2.314569
chrXVI	550337	2.313371
chrIX	354429	2.312940
chrXII	134415	2.312717
chrXI	516451	2.311855
chrIII	113884	2.308556
chrII	478013	2.308497
chrIV	472823	2.307129
chrXII	371956	2.306727
chrIV	433715	2.304985
chrIII	71803	2.304656
chrXII	228486	2.304306
chrIX	370529	2.303935
chrIII	119697	2.302162
chrXIV	87645	2.299867
chrXII	133317	2.299328
chrIX	344931	2.299004
chrXII	375658	2.298429
chrIII	82502	2.297564
chrIV	1235283	2.296871
chrXVI	420737	2.296389
chrIV	406370	2.294366
chrIII	77510	2.293744
chrIII	30401	2.292277
chrXII	140615	2.291526
chrXIV	87730	2.290394
chrIV	433813	2.290260
chrIII	76303	2.288868
chrXVI	510036	2.286824
chrIV	407368	2.286813
chrIII	47001	2.286573
chrXIV	4972	2.285334
chrIX	339129	2.283718
chrX	372187	2.283647
chrIII	113287	2.283621
chrXVI	552940	2.282745
chrV	284438	2.282606
chrXI	519964	2.282330
chrIII	121084	2.282041
chrX	372779	2.281082
chrXVI	456637	2.280354
chrIV	324165	2.278988
chrX	366580	2.276332
chrIII	36304	2.275979
chrIV	467013	2.275957
chrXVI	405737	2.275569
chrIX	336629	2.274923
chrIV	316665	2.273941
chrIII	516	2.273848
chrIX	349629	2.271004
chrXII	375755	2.269395
chrXVI	510536	2.269107
chrIX	344232	2.268570
chrIV	468021	2.267994
chrIV	336065	2.267723
chrXVI	552537	2.267231
chrVI	84093	2.267130
chrXVI	516736	2.266865
chrIV	1526537	2.265417
chrIV	464918	2.264643
chrIII	222115	2.264405
chrXII	150217	2.262815
chrVI	196496	2.262809
chrV	288429	2.262151
chrXVI	553837	2.262059
chrIV	430619	2.259921
chrIII	72406	2.258627
chrIII	229418	2.257843
chrIV	458313	2.257756
chrXIV	102930	2.255561
chrIX	343429	2.254207
chrVI	203103	2.253844
chrIX	342736	2.252921
chrV	569665	2.252776
chrVI	53598	2.252185
chrXVI	562439	2.251276
chrIII	78314	2.250218
chrIV	463420	2.249554
chrXII	142315	2.249407
chrIII	66914	2.249100
chrIII	46010	2.248935
chrXII	227578	2.248021
chrVI	256396	2.247730
chrIII	224021	2.247728
chrXI	518965	2.247166
chrVI	53701	2.246887
chrXII	371455	2.245611
chrIX	370229	2.244930
chrIV	410974	2.242767
chrXVI	693238	2.242146
chrIV	330569	2.241420
chrX	391079	2.241386
chrXVI	457337	2.240665
chrVII	73803	2.240140
chrXI	666251	2.239580
chrIV	461914	2.236772
chrII	485506	2.236482
chrXVI	565937	2.236459
chrXII	370155	2.236435
chrXII	382355	2.235818
chrVI	196695	2.235214
chrX	376787	2.234728
chrXVI	401637	2.231347
chrXII	142021	2.229790
chrXVI	510938	2.228145
chrXVI	514336	2.226778
chrIV	430520	2.224293
chrXVI	550037	2.222580
chrXII	234878	2.220731
chrIV	478321	2.220576
chrXVI	551543	2.220477
chrIII	225930	2.220281
chrII	491206	2.220144
chrIV	329965	2.219756
chrIV	404783	2.217875
chrIII	117392	2.217780
chrXII	224678	2.215114
chrIX	339631	2.214958
chrIII	30801	2.214875
chrIV	433524	2.214151
chrIV	411668	2.211849
chrII	487406	2.211813
chrXVI	693045	2.211450
chrX	377979	2.210815
chrIX	350029	2.210608
chrV	266428	2.209081
chrVI	204709	2.207879
chrXVI	416148	2.206876
chrXII	162615	2.205250
chrII	812600	2.204931
chrIII	72301	2.204821
chrXVI	460837	2.204710
chrVIII	85308	2.204232
chrIV	450013	2.204045
chrXI	520051	2.202399
chrXII	153915	2.202103
chrXVI	453941	2.201503
chrIII	231115	2.200608
chrIV	433321	2.199309
chrXVI	559537	2.196856
chrXII	155516	2.194405
chrXIV	4873	2.194044
chrX	368179	2.193990
chrXII	228378	2.193571
chrIX	336529	2.193314
chrIX	346039	2.193274
chrX	382479	2.190687
chrV	301430	2.190656
chrII	481606	2.190436
chrXVI	556137	2.190387
chrXIV	86838	2.190373
chrIV	482614	2.188567
chrIII	225425	2.188226
chrIII	43503	2.186516
chrXVI	508736	2.186061
chrXII	155816	2.185020
chrIV	467513	2.181364
chrXVI	422137	2.179985
chrIV	329565	2.179794
chrIV	407770	2.178948
chrIV	404669	2.178618
chrXV	680785	2.177283
chrXVI	531239	2.175697
chrVI	3161	2.174792
chrXV	617285	2.174029
chrIV	455113	2.173982
chrX	382883	2.172779
chrII	487906	2.171635
chrIII	169290	2.171494
chrVI	181100	2.171183
chrIII	79910	2.170779
chrIII	284214	2.169352
chrIII	50706	2.168849
chrIV	324667	2.168445
chrXII	371655	2.168342
chrVI	76608	2.167881
chrXII	239886	2.167344
chrIII	134484	2.166755
chrX	371881	2.166528
chrIII	221015	2.166416
chrIII	28401	2.166148
chrX	381380	2.165858
chrXVI	423237	2.165662
chrIX	343529	2.164948
chrII	478010	2.163680
chrXV	594392	2.162833
chrIV	464313	2.162655
chrXVI	499147	2.162232
chrIV	406669	2.161921
chrIX	362232	2.161668
chrXII	167815	2.159663
chrXII	230478	2.159601
chrIV	461527	2.157094
chrVI	222995	2.155316
chrIII	148586	2.154942
chrXII	228980	2.154476
chrIII	119884	2.154447
chrXVI	423737	2.154287
chrV	551079	2.153134
chrXIV	96330	2.152751
chrXII	229578	2.152589
chrXVI	454144	2.152519
chrII	491106	2.150851
chrIII	226927	2.150398
chrIV	1224581	2.150105
chrVI	210396	2.149219
chrIV	461416	2.147404
chrXII	377357	2.147202
chrXII	370569	2.147181
chrIII	230424	2.146562
chrXVI	566349	2.146079
chrXII	167915	2.142785
chrXIV	196059	2.140802
chrIII	36102	2.140504
chrIII	77302	2.139649
chrIII	218315	2.139597
chrV	282429	2.138997
chrIV	408668	2.137640
chrVII	24205	2.137568
chrXII	389269	2.136759
chrIII	113584	2.136666
chrVII	24713	2.136123
chrIV	431119	2.134492
chrII	6611	2.131947
chrIV	457313	2.130806
chrVI	262899	2.129841
chrIII	132684	2.128800
chrIV	446713	2.128722
chrXVI	509137	2.127489
chrXVI	507939	2.126875
chrIX	350637	2.126546
chrV	289231	2.125891
chrIII	31201	2.125767
chrIV	1236381	2.125350
chrV	571667	2.124915
chrIII	44204	2.124837
chrIII	223830	2.124649
chrII	482006	2.123201
chrIII	44501	2.122885
chrXII	150315	2.122522
chrXII	366655	2.122251
chrIV	409976	2.121758
chrXIV	92031	2.121194
chrV	299729	2.120249
chrIII	67403	2.118914
chrIII	81813	2.115996
chrVI	202795	2.115560
chrIX	353131	2.115118
chrIII	129694	2.115005
chrXII	160722	2.114652
chrXI	516259	2.114352
chrIII	35301	2.113566
chrXVI	559237	2.113465
chrXII	377755	2.113357
chrXII	227178	2.112579
chrIX	347635	2.111610
chrXII	369966	2.108244
chrXII	168315	2.106547
chrXII	151115	2.106273
chrIII	129484	2.106009
chrIII	70404	2.105357
chrVI	205695	2.104741
chrII	483006	2.103610
chrIII	76717	2.103052
chrXII	162015	2.102924
chrII	504610	2.102007
chrIII	123689	2.101527
chrIII	144684	2.101264
chrXII	234478	2.101107
chrII	812545	2.099864
chrXVI	407537	2.099810
chrVI	75695	2.099020
chrVI	192694	2.097651
chrV	269431	2.095956
chrXVI	511351	2.094989
chrIV	330964	2.094293
chrIX	356332	2.093098
chrXII	225178	2.092163
chrIII	901	2.089949
chrIII	222820	2.089878
chrII	488806	2.089590
chrXII	357755	2.087577
chrIII	220815	2.086980
chrVI	220596	2.086327
chrIV	461225	2.085415
chrVI	197395	2.085412
chrIII	81602	2.084914
chrXII	226678	2.084223
chrVIII	557416	2.083779
chrIV	458816	2.082148
chrXVI	549437	2.080842
chrV	570665	2.080346
chrIX	368229	2.080261
chrIV	330465	2.079944
chrXVI	566041	2.079766
chrXII	154615	2.079250
chrIII	221315	2.079085
chrXII	379255	2.078908
chrXI	521751	2.077924
chrIV	405868	2.077657
chrII	221171	2.077585
chrIII	315914	2.077189
chrXII	161515	2.076678
chrXVI	556437	2.076630
chrXII	371855	2.075768
chrXII	225378	2.075608
chrIII	77604	2.075387
chrXVI	549543	2.075253
chrIV	339865	2.075042
chrXII	135015	2.074314
chrXV	663485	2.073904
chrIV	409273	2.072567
chrIII	77014	2.071364
chrIV	458914	2.068508
chrIV	1254781	2.068152
chrXV	622785	2.068129
chrXVI	515936	2.067965
chrXVI	693648	2.067646
chrXVI	515346	2.067064
chrVI	194294	2.066148
chrIX	351829	2.065168
chrXVI	414739	2.064750
chrIV	322165	2.064662
chrV	281629	2.063526
chrIV	401968	2.062447
chrIII	137584	2.062360
chrVII	58804	2.061980
chrXII	137916	2.061510
chrXVI	513336	2.060007
chrIV	309972	2.058699
chrVI	196099	2.058097
chrIV	431314	2.057685
chrXVI	517245	2.057625
chrXII	389070	2.056153
chrIII	116985	2.054131
chrXII	366155	2.054122
chrIV	356078	2.053982
chrXVI	420337	2.053955
chrIV	467813	2.053666
chrIV	407681	2.052522
chrV	302029	2.052298
chrXVI	515536	2.051828
chrIII	228417	2.051332
chrIV	436913	2.051292
chrXII	383355	2.050968
chrXIV	198361	2.050610
chrXIV	215959	2.050424
chrIV	438613	2.049583
chrIX	339031	2.049423
chrVI	196599	2.048838
chrVII	58403	2.048165
chrV	549865	2.045273
chrXII	388167	2.043220
chrIV	410168	2.043002
chrXII	164215	2.042697
chrXII	154425	2.042343
chrV	551365	2.042108
chrIII	226818	2.041462
chrXVI	507636	2.041323
chrIV	408968	2.039788
chrIII	115184	2.039733
chrVI	223095	2.038779
chrIII	129885	2.038596
chrXII	236684	2.037687
chrXVI	401037	2.035800
chrXII	370059	2.033976
chrII	484706	2.032890
chrXII	155915	2.032715
chrXII	226778	2.032420
chrXVI	563042	2.032303
chrIV	476613	2.031960
chrX	373279	2.031914
chrXVI	514042	2.031703
chrIII	113184	2.030757
chrXI	519255	2.030516
chrXII	154715	2.029275
chrVI	203197	2.028789
chrXII	143515	2.027456
chrXII	142415	2.027219
chrIV	317074	2.027159
chrIII	35905	2.026745
chrXII	376555	2.026497
chrXIV	87330	2.026069
chrV	298929	2.025041
chrVI	210795	2.024435
chrXIII	357206	2.024236
chrIII	69902	2.021658
chrIV	1236281	2.021180
chrIV	456713	2.020334
chrXII	370255	2.019475
chrXVI	555637	2.018773
chrXI	525357	2.018537
chrIV	430013	2.016845
chrXI	516363	2.014448
chrIV	459413	2.013607
chrIX	339941	2.013068
chrIII	36601	2.012944
chrXII	141124	2.012182
chrIII	45801	2.011999
chrIII	35213	2.011743
chrXII	367655	2.011153
chrIII	44701	2.010873
chrIII	34904	2.010519
chrX	372381	2.009627
chrX	355280	2.008782
chrXII	388456	2.008343
chrIII	33101	2.008264
chrIX	352429	2.007308
chrXVI	416837	2.007233
chrVI	220795	2.006984
chrII	485606	2.006799
chrIX	351529	2.005080
chrIII	113684	2.004995
chrXV	650785	2.004840
chrIV	356566	2.003204
chrX	371179	2.002672
chrXII	375256	2.002545
chrXII	389370	2.001832
chrXI	520257	2.001566
chrVI	216695	2.000648
chrXII	377459	2.000460
chrIX	346530	1.999214
chrVII	64202	1.996269
[truncated: 13,022 more rows]
