# Supplementary material for: The Eukaryotic Mismatch Recognition Complexes Track with the Replisome during DNA Synthesis
Source: PLoS Genet. 2015 Dec 18;11(12):e1005719. doi: 10.1371/journal.pgen.1005719 (PMC4684283; doi:10.1371/journal.pgen.1005719)
Supplement: S1 Data — The data corresponding to each figure are in this compressed file. (ZIP) [file pgen.1005719.s009.zip › Files for Haye and Gammie 2015/Fig_3_4_5_Average.sgr/tp3_Msh2_ave.sgr]

chrIV	434213	12.758622
chrVII	116	10.534011
chrX	374579	10.245871
chrXVI	702036	9.791714
chrIII	3	9.272056
chrIII	42001	8.928065
chrIII	303	8.773086
chrIII	106	8.692937
chrXII	369459	8.528188
chrXVI	572352	8.064545
chrIII	203	8.044999
chrV	559180	7.052575
chrIV	449813	6.956943
chrIV	323071	6.633009
chrII	479206	6.571175
chrXIV	88830	6.523325
chrIV	449613	6.295180
chrIV	1238281	6.135540
chrXVI	560137	5.887468
chrIII	127784	5.810247
chrVI	199395	5.797960
chrII	479106	5.564610
chrIV	1237381	5.563598
chrVII	80603	5.471558
chrXII	369655	5.465314
chrIV	355365	5.317961
chrVI	64295	5.232999
chrXII	369355	5.222639
chrXII	139715	5.218440
chrV	301729	5.203229
chrIV	355665	5.006280
chrIV	331964	4.897791
chrXIV	88930	4.897125
chrIV	332364	4.891224
chrIV	1238181	4.879649
chrIX	339229	4.834584
chrIV	1237281	4.816603
chrIV	322965	4.800996
chrVI	76093	4.774668
chrIV	355465	4.714781
chrXVI	435837	4.714524
chrIII	142784	4.615415
chrIV	309665	4.599510
chrIV	355565	4.532172
chrXVI	702145	4.510184
chrIII	130586	4.508752
chrIII	168545	4.507213
chrVI	191598	4.494252
chrXV	678385	4.423075
chrXVI	405337	4.323291
chrII	478515	4.320353
chrXI	516951	4.308309
chrVII	73903	4.300544
chrII	479006	4.295487
chrII	478517	4.262110
chrII	478615	4.238687
chrIV	323165	4.232096
chrIII	225123	4.187412
chrIV	1240084	4.168339
chrII	478713	4.156127
chrXIV	88741	4.146203
chrXII	232985	4.145597
chrXI	517263	4.110236
chrXIV	89030	4.105753
chrIII	30801	4.101043
chrII	478415	4.099250
chrIV	465324	4.094279
chrXVI	701936	4.088746
chrXIV	104930	4.061757
chrXII	156815	4.055868
chrX	378279	4.034574
chrXVI	701840	4.016802
chrV	300329	4.004169
chrIV	1237981	3.977363
chrXVI	701337	3.975578
chrXVI	701251	3.974754
chrIX	355929	3.970620
chrXIV	89630	3.967795
chrIV	1237183	3.965049
chrXVI	689438	3.939656
chrVII	25701	3.929691
chrIV	1237581	3.927708
chrIII	127584	3.912920
chrXII	233083	3.892645
chrIX	336429	3.878817
chrXII	369555	3.875553
chrXVI	701642	3.864441
chrIV	437827	3.861075
chrXVI	702236	3.845031
chrXVI	701840	3.829851
chrIII	74501	3.814395
chrXI	517351	3.793265
chrIV	410368	3.792101
chrV	287529	3.789367
chrIV	462613	3.761754
chrII	478615	3.754470
chrXII	168015	3.736304
chrIX	357329	3.688665
chrXII	156615	3.680078
chrIX	342029	3.670806
chrXII	231278	3.646529
chrXV	663885	3.644290
chrV	301629	3.632479
chrXVI	769375	3.632385
chrVII	25501	3.630494
chrIII	30501	3.629030
chrXIII	504945	3.616818
chrXII	243678	3.611708
chrIV	323365	3.602872
chrXVI	701230	3.595779
chrXII	232489	3.587524
chrVI	64192	3.583860
chrXII	243378	3.553819
chrXII	139329	3.524265
chrXVI	701149	3.523387
chrXIV	89730	3.510053
chrIII	90802	3.504961
chrXVI	701133	3.503690
chrXI	517051	3.489196
chrII	478816	3.488747
chrIV	449913	3.483439
chrXII	232278	3.470271
chrVI	76408	3.463996
chrIV	410483	3.444952
chrXVI	695437	3.427690
chrV	559265	3.425374
chrXII	232178	3.410027
chrXIII	290813	3.394096
chrXII	139815	3.383205
chrXVI	560339	3.382893
chrV	300437	3.354986
chrVI	64092	3.352229
chrIII	130984	3.344991
chrXIV	104835	3.342537
chrVI	76301	3.334035
chrIII	82602	3.330194
chrXI	519056	3.326012
chrXVI	405237	3.321134
chrXII	232587	3.319733
chrVI	64392	3.300940
chrVII	16	3.293023
chrV	300841	3.283307
chrVII	25601	3.281407
chrIV	331771	3.280950
chrXV	663685	3.274319
chrVII	544569	3.272930
chrXII	243478	3.268248
chrX	390979	3.256358
chrXIV	89330	3.255530
chrXVI	701730	3.245590
chrV	301834	3.238724
chrVI	76193	3.230915
chrIII	224915	3.227963
chrIV	355876	3.213202
chrIV	1236981	3.211861
chrIX	355829	3.210506
chrV	288333	3.200702
chrV	300229	3.200139
chrIV	435213	3.190752
chrIII	56801	3.190493
chrVI	204995	3.186214
chrIV	1237089	3.180616
chrXVI	695348	3.175343
chrXV	226639	3.163818
chrIII	82502	3.161981
chrVI	191395	3.160242
chrIII	82402	3.160209
chrXV	678085	3.146476
chrXII	156715	3.144977
chrIV	332964	3.143102
chrXI	517851	3.136143
chrIV	1237481	3.136070
chrV	301929	3.132516
chrIV	443713	3.114449
chrX	374979	3.111395
chrIV	323465	3.102606
chrIV	446413	3.101720
chrXII	232078	3.097378
chrIX	370329	3.096533
chrXI	517151	3.096134
chrXII	243778	3.088313
chrVI	199204	3.085598
chrV	288229	3.084122
chrXIV	96330	3.079471
chrV	570176	3.065983
chrIV	1236882	3.059874
chrIV	323265	3.057344
chrV	299630	3.052162
chrXII	233480	3.048358
chrIII	295614	3.044411
chrXIV	102830	3.044323
chrX	391079	3.042326
chrXII	168315	3.040485
chrIV	434313	3.027294
chrIV	568891	3.026926
chrXII	243578	3.024950
chrXVI	6436	3.016786
chrXIV	89531	3.016234
chrXI	517962	3.001510
chrIV	1257081	2.997717
chrIII	56501	2.993600
chrXI	518051	2.987180
chrII	266403	2.981947
chrVI	199295	2.980389
chrXII	232890	2.962538
chrV	300933	2.960945
chrIII	401	2.958469
chrIV	309565	2.947592
chrV	570465	2.947549
chrIV	437613	2.945943
chrXIV	96230	2.941854
chrII	478113	2.940955
chrV	301029	2.940462
chrIII	39501	2.939487
chrXVI	404737	2.936804
chrXVI	405440	2.935845
chrXVI	689637	2.933171
chrXI	513365	2.930985
chrIX	355529	2.921519
chrXVI	769263	2.907903
chrXII	233584	2.894133
chrVI	180891	2.892492
chrIV	462713	2.888397
chrXII	369267	2.879267
chrV	300130	2.878024
chrIV	355780	2.869257
chrVI	75993	2.860124
chrXVI	405538	2.858513
chrVI	210695	2.855869
chrIII	30401	2.851531
chrXIV	89430	2.848926
chrXII	156415	2.839150
chrXIV	89130	2.835259
chrVI	270096	2.830339
chrIV	1239881	2.829506
chrIII	516	2.796002
chrXII	232778	2.791386
chrXVI	452044	2.787687
chrIII	142284	2.784990
chrVII	24502	2.783886
chrIV	1245981	2.780935
chrV	266228	2.777354
chrIV	462513	2.775989
chrIX	341629	2.774036
chrIV	408068	2.766561
chrIII	601	2.762674
chrXV	854187	2.760770
chrIII	30701	2.759455
chrXV	274738	2.759192
chrXII	168215	2.756056
chrXV	228345	2.747374
chrXII	366155	2.740365
chrXII	233285	2.732813
chrIII	142584	2.730378
chrXVI	405037	2.729949
chrX	374879	2.725000
chrIV	323765	2.723249
chrIV	332264	2.710814
chrV	300630	2.709475
chrXII	139615	2.708599
chrIV	472517	2.706106
chrV	299834	2.699813
chrXIV	102630	2.694474
chrXII	157315	2.690371
chrVIII	237890	2.685027
chrXIV	101936	2.675354
chrX	374781	2.664947
chrIII	91006	2.661631
chrIII	120984	2.655244
chrX	374680	2.650293
chrXII	233378	2.642576
chrIII	295414	2.639641
chrIII	227925	2.637240
chrXVI	418137	2.630077
chrXII	232379	2.625823
chrXIV	88641	2.624489
chrIII	130684	2.623782
chrIV	410269	2.621120
chrII	478106	2.618919
chrIII	224815	2.614303
chrXVI	689542	2.612254
chrIV	446520	2.610197
chrVI	191695	2.609833
chrIV	333165	2.596132
chrV	302029	2.595836
chrIV	443613	2.593045
chrVII	77803	2.591608
chrII	6229	2.591315
chrII	482306	2.580253
chrII	260541	2.579781
chrV	287629	2.578758
chrII	477918	2.578033
chrXII	139415	2.573063
chrV	299430	2.571292
chrIX	358030	2.564898
chrVI	199495	2.556611
chrXII	374455	2.555893
chrXVI	560037	2.555411
chrX	355426	2.550122
chrVII	77903	2.545256
chrVII	24001	2.542952
chrX	472743	2.540071
chrIV	1238381	2.528373
chrVI	199595	2.523671
chrVI	210597	2.521155
chrXII	366459	2.520755
chrIV	444513	2.519784
chrXI	666251	2.505683
chrII	300926	2.500309
chrXVI	563837	2.497879
chrV	288529	2.497617
chrIII	114084	2.485039
chrIV	434113	2.477885
chrIII	30901	2.476579
chrIV	356165	2.476441
chrXIV	89238	2.474332
chrIX	351229	2.473762
chrIV	435113	2.473698
chrV	299329	2.473028
chrIV	437113	2.470021
chrXII	156915	2.462561
chrIV	1237689	2.459478
chrX	355280	2.447342
chrVII	201	2.444435
chrV	301140	2.442314
chrIX	357229	2.433370
chrVI	64803	2.433294
chrV	546565	2.433155
chrVIII	85308	2.431139
chrXII	366257	2.430411
chrVIII	548609	2.423339
chrVI	64493	2.409679
chrXIV	89830	2.408256
chrV	300031	2.406839
chrIII	295314	2.399536
chrIII	169290	2.398990
chrII	477908	2.396395
chrIX	336332	2.396183
chrIX	341929	2.395067
chrXII	369870	2.393377
chrIV	359665	2.388457
chrIV	355967	2.384294
chrIV	407968	2.382871
chrXVI	702336	2.381420
chrVI	220905	2.371640
chrIII	228015	2.366299
chrXII	231178	2.361331
chrV	284036	2.358393
chrX	374390	2.357153
chrIV	472727	2.355985
chrXII	140219	2.352866
chrXII	139915	2.352325
chrXVI	435940	2.348588
chrIII	131884	2.345236
chrIV	332065	2.340860
chrV	287429	2.337885
chrIII	131784	2.337376
chrXII	155219	2.336383
chrV	570278	2.334247
chrIII	142684	2.328480
chrIV	437713	2.327005
chrIX	357133	2.324007
chrIV	316965	2.308841
chrII	478013	2.295068
chrXII	167915	2.292158
chrV	559070	2.287933
chrIV	332864	2.283506
chrV	570065	2.283323
chrIII	30601	2.282211
chrV	135435	2.280411
chrIV	444413	2.277206
chrXII	374655	2.272572
chrVI	75893	2.270075
chrIV	332464	2.265446
chrVI	269896	2.261600
chrXVI	516039	2.260336
chrXVI	457437	2.257969
chrII	221171	2.256249
chrXVI	695637	2.251651
chrIV	325065	2.251549
chrV	301532	2.247919
chrVI	204895	2.245029
chrVII	73803	2.241476
chrIX	342229	2.241435
chrV	301333	2.238974
chrIV	333065	2.238262
chrIX	300241	2.237768
chrXVI	515436	2.237371
chrVI	75797	2.231806
chrVII	691	2.229581
chrXVI	405737	2.223116
chrIII	114285	2.211289
chrXIV	104730	2.199798
chrV	301232	2.198514
chrIII	230021	2.194010
chrII	482413	2.193343
chrXVI	572247	2.192266
chrXIV	87830	2.189138
chrIV	465520	2.188472
chrIII	114184	2.186360
chrV	551265	2.185359
chrV	492367	2.183024
chrX	374279	2.174867
chrIV	331664	2.172546
chrII	260542	2.171270
chrIX	370529	2.170495
chrII	479307	2.156158
chrVII	24901	2.149846
chrIII	114784	2.148844
chrX	355579	2.148416
chrIII	39701	2.147954
chrVI	220795	2.137961
chrXII	234578	2.137924
chrXVI	404937	2.136663
chrX	474503	2.135121
chrIV	434613	2.135116
chrXI	520751	2.132914
chrVII	74003	2.130053
chrIV	331874	2.127161
chrIII	83002	2.121062
chrI	165336	2.115546
chrVII	25401	2.113970
chrIV	329665	2.107090
chrXII	164115	2.096061
chrX	355079	2.095151
chrIV	434013	2.092615
chrIII	295719	2.092363
chrXII	374255	2.091512
chrIX	439334	2.091053
chrXII	156315	2.090416
chrII	812545	2.088882
chrII	478010	2.086009
chrII	487006	2.082488
chrIII	901	2.082181
chrXII	243879	2.081593
chrIV	435313	2.080311
chrX	382085	2.078329
chrIV	356566	2.075959
chrV	301430	2.075286
chrVI	55194	2.074464
chrIV	340465	2.071287
chrIV	1238081	2.068737
chrXVI	456737	2.066744
chrIV	323565	2.063474
chrVI	205098	2.061968
chrV	299729	2.061411
chrVIII	547500	2.060824
chrXVI	405640	2.058004
chrXII	150715	2.056798
chrX	391180	2.050968
chrVII	301	2.050564
chrXVI	695537	2.050398
chrIII	32101	2.044629
chrXII	219481	2.043871
chrXII	373255	2.040099
chrIV	1239981	2.038974
chrV	300738	2.031786
chrIII	114584	2.029236
chrVI	220395	2.028746
chrVII	78103	2.024898
chrIV	356470	2.021048
chrXII	361766	2.020771
chrVI	199795	2.018252
chrXV	594392	2.015918
chrV	298129	2.013886
chrIV	453816	2.006679
chrVII	24808	2.001987
chrII	812600	2.000106
chrXV	680785	1.999736
chrXII	156515	1.999233
chrV	288429	1.999196
chrIX	359129	1.998098
chrIII	123488	1.991349
chrVI	53091	1.987517
chrIV	1245781	1.987372
chrX	375079	1.987348
chrIII	22205	1.986796
chrIII	114684	1.986274
chrXV	678187	1.981049
chrIII	127691	1.978692
chrIV	1245093	1.978671
chrXV	663785	1.971204
chrIV	645510	1.970823
chrXVI	407737	1.968272
chrVI	58092	1.960742
chrIV	325266	1.956816
chrVII	24713	1.956731
chrV	446992	1.952343
chrV	298231	1.947600
chrV	307433	1.945120
chrXVI	461540	1.945048
chrXIV	108430	1.943130
chrXII	373055	1.942952
chrIX	336229	1.935860
chrV	266328	1.924501
chrIX	357029	1.922844
chrIV	340365	1.922331
chrX	382391	1.918315
chrVII	25201	1.917754
chrXII	220576	1.916268
chrXI	516851	1.914705
chrVII	601	1.914096
chrXVI	58220	1.912905
chrIII	133184	1.910907
chrIX	359229	1.906337
chrXVI	423937	1.904408
chrXIV	215959	1.904319
chrIV	1240881	1.903202
chrIII	225015	1.902478
chrXVI	693738	1.901431
chrV	493994	1.901259
chrXVI	462237	1.899522
chrXVI	461737	1.898632
chrV	443417	1.894728
chrXII	220678	1.893055
chrII	477809	1.892982
chrIII	130884	1.890709
chrVI	269997	1.889291
chrIV	331564	1.889077
chrVI	53491	1.888199
chrIV	1237882	1.886528
chrXIV	186971	1.886028
chrXVI	58221	1.885462
chrXVI	511736	1.883876
chrIII	142184	1.880832
chrXII	214978	1.876965
chrV	569665	1.876952
chrXII	168115	1.875672
chrVI	205195	1.873833
chrXVI	553337	1.871056
chrII	222903	1.870414
chrVII	78003	1.864950
chrXI	513452	1.862063
chrIV	473022	1.861883
chrIV	332164	1.861043
chrXI	520351	1.856767
chrXI	520651	1.854712
chrVI	53701	1.852109
chrV	269329	1.850500
chrIV	408168	1.849640
chrXII	154515	1.848590
chrX	383479	1.847652
chrXIII	186534	1.846021
chrXVI	700536	1.845048
chrIV	472823	1.844938
chrXII	373155	1.837795
chrXVI	553437	1.837432
chrXIV	100730	1.835400
chrV	551165	1.833836
chrXVI	695142	1.827306
chrVII	73703	1.826885
chrXIII	185244	1.823994
chrIII	31001	1.822945
chrXII	233187	1.822265
chrIII	74401	1.820834
chrIV	437913	1.819265
chrXII	366360	1.818047
chrXV	594285	1.817923
chrVI	57692	1.815771
chrIII	224215	1.814949
chrXII	369770	1.814085
chrIII	232615	1.813284
chrIII	48709	1.811589
chrIV	650500	1.811192
chrXVI	563937	1.810363
chrIII	229815	1.808540
chrIV	1237781	1.796343
chrXVI	515936	1.793667
chrIV	455113	1.792669
chrVI	58192	1.785770
chrIV	446622	1.785642
chrIV	406468	1.784481
chrV	282531	1.781787
chrXVI	844480	1.780824
chrIV	356078	1.779577
chrXVI	406244	1.779044
chrII	486706	1.772160
chrIV	465413	1.770979
chrX	374182	1.769807
chrX	378179	1.768405
chrIII	120784	1.768289
chrVII	25001	1.766819
chrXVI	405848	1.764887
chrXIII	358128	1.764451
chrVI	161917	1.762118
chrXIV	98031	1.762099
chrXVI	559939	1.762012
chrXV	663585	1.761518
chrXVI	406037	1.761355
chrXII	220978	1.754141
chrIII	142084	1.753711
chrIV	433213	1.753146
chrIV	358165	1.753066
chrIII	804	1.753054
chrV	571572	1.752046
chrIV	324165	1.752029
chrV	300530	1.749399
chrXI	520851	1.748988
chrIV	645502	1.746571
chrI	30945	1.746039
chrIV	462813	1.745284
chrIX	350132	1.744021
chrIV	316865	1.743199
chrXII	382955	1.741980
chrIV	1245881	1.741930
chrIV	459613	1.739453
chrIII	48601	1.738913
chrIII	121184	1.737415
chrVI	64592	1.733838
chrXV	576355	1.729111
chrII	504514	1.726856
chrXII	155118	1.726014
chrIV	649526	1.723242
chrXIV	88335	1.721496
chrIV	449513	1.721318
chrIII	131699	1.719667
chrIV	332564	1.717004
chrIV	356670	1.716530
chrXII	372955	1.714634
chrVI	55096	1.711007
chrIX	341729	1.710378
chrVIII	543708	1.710093
chrII	261642	1.708949
chrV	288029	1.707986
chrXII	369160	1.707544
chrII	486810	1.705974
chrIV	1256981	1.700707
chrVI	223995	1.700259
chrIII	132288	1.697718
chrXII	157815	1.696891
chrIV	322665	1.695831
chrXVI	852763	1.693975
chrVI	199695	1.693958
chrVI	200195	1.691619
chrIV	355165	1.691004
chrXII	215321	1.690154
chrV	445022	1.690130
chrXII	140021	1.688731
chrXIV	215863	1.688723
chrXV	576254	1.688178
chrXII	360955	1.687688
chrIV	450013	1.687315
chrXII	163915	1.687113
chrXII	155415	1.685937
chrXIV	98702	1.683793
chrVIII	543708	1.683335
chrXII	234078	1.683307
chrIII	125485	1.681100
chrIV	449413	1.679745
chrXV	577054	1.679552
chrXII	215324	1.676423
chrVII	821685	1.675246
chrVIII	389179	1.673394
chrXII	231578	1.670414
chrXIV	96130	1.668212
chrIV	1244287	1.668178
chrXVI	560737	1.664158
chrXVI	516244	1.661913
chrXII	157015	1.658951
chrVI	75695	1.657358
chrIII	117684	1.656862
chrXIV	105030	1.656582
chrXII	219078	1.656206
chrIX	349829	1.655089
chrXII	231978	1.654829
chrVII	535296	1.653775
chrIX	341829	1.653717
chrIII	131088	1.650811
chrIII	31901	1.649754
chrXII	374555	1.649230
chrV	448192	1.648360
chrXII	236978	1.646577
chrVI	220596	1.644183
chrXVI	514944	1.634066
chrVII	561842	1.633636
chrV	135673	1.630331
chrIII	120684	1.630209
chrIII	132084	1.629145
chrXII	157117	1.626109
chrIII	78506	1.626081
chrIV	1229181	1.626029
chrXVI	695241	1.625816
chrXIV	87645	1.625510
chrIV	435013	1.625280
chrIV	333767	1.625180
chrIII	229315	1.621037
chrII	477506	1.620044
chrIV	333367	1.619943
chrXIII	184838	1.619303
chrV	269229	1.619054
chrIII	218115	1.618965
chrIII	229915	1.617666
chrIII	56601	1.616461
chrXVI	454037	1.616107
chrXVI	407537	1.614483
chrII	221189	1.614206
chrII	477606	1.613935
chrIII	224321	1.612862
chrIV	444215	1.612435
chrVII	538000	1.609033
chrII	504610	1.607437
chrXVI	695737	1.606024
chrXIV	88534	1.605477
chrIV	443914	1.604270
chrXIV	87433	1.603809
chrIII	34001	1.602800
chrIII	315914	1.602400
chrII	224803	1.602282
chrXII	388456	1.601324
chrIV	459913	1.599916
chrIII	30301	1.599557
chrXV	576560	1.596562
chrXIV	631868	1.594624
chrIII	56406	1.594271
chrIII	34401	1.593863
chrVII	89003	1.590012
chrII	479406	1.588915
chrXIV	101630	1.588023
chrXVI	454144	1.587645
chrXVI	556137	1.586977
chrVII	77711	1.585067
chrXII	157215	1.583750
chrXIV	88131	1.583385
chrVII	1085215	1.582186
chrXII	220379	1.582047
chrX	383679	1.580580
chrV	307231	1.580447
chrII	477819	1.579355
chrIII	131984	1.579321
chrXVI	700336	1.578922
chrIV	359465	1.577309
chrIII	231315	1.576262
chrXII	361555	1.572823
chrIII	75901	1.572779
chrXIII	357206	1.571766
chrXII	234178	1.571212
chrV	299533	1.570560
chrIII	231015	1.570046
chrIII	127484	1.569904
chrIII	1001	1.568648
chrV	448805	1.568471
chrXV	576053	1.567897
chrXV	652086	1.566638
chrXII	156215	1.557508
chrIII	30208	1.557068
chrX	382583	1.556749
chrV	295029	1.555779
chrXII	233786	1.555637
chrII	261642	1.555137
chrXII	215906	1.553151
chrIII	125884	1.552825
chrXIV	198271	1.552700
chrXV	119877	1.552079
chrIV	1246081	1.549002
chrV	289231	1.548343
chrXVI	689337	1.548034
chrXII	231478	1.547981
chrXVI	499336	1.545949
chrV	446799	1.545946
chrII	34635	1.545241
chrVI	181100	1.544197
chrIV	338165	1.542403
chrIX	357629	1.540825
chrIII	67005	1.540531
chrIII	131184	1.540232
chrVI	199895	1.539422
chrVI	210795	1.537146
chrXVI	418237	1.536767
chrIV	309765	1.536181
chrV	269431	1.534405
chrVII	77603	1.532153
chrIII	121793	1.529712
chrXIV	101130	1.524468
chrVI	53598	1.522277
chrIII	227715	1.521779
chrXVI	57719	1.521682
chrXVI	58625	1.520342
chrXIV	96900	1.520201
chrXVI	57921	1.519986
chrIX	349929	1.519922
chrXII	153915	1.519830
chrXII	233679	1.519155
chrIII	123689	1.518770
chrVIII	547130	1.518198
chrII	223173	1.517912
chrXII	242678	1.517479
chrIV	329865	1.516729
chrIV	434913	1.515954
chrIII	130784	1.514667
chrXV	663485	1.513198
chrXIV	88034	1.512989
chrIII	218915	1.512949
chrXII	162318	1.512692
chrIX	357831	1.512221
chrII	482719	1.511937
chrV	569565	1.510062
chrII	222978	1.509453
chrIV	648396	1.509311
chrVI	226595	1.508281
chrIII	227615	1.505112
chrIV	325165	1.504835
chrIX	356229	1.503973
chrV	287829	1.503738
chrXVI	435737	1.503700
chrIII	227420	1.502586
chrXV	576658	1.499511
chrX	6694	1.497885
chrII	226201	1.494977
chrIII	49316	1.494026
chrX	482915	1.492373
chrIII	39401	1.491699
chrXI	520562	1.491498
chrXI	520051	1.490633
chrXVI	58819	1.490247
chrVI	204795	1.490058
chrX	473632	1.488783
chrIII	21101	1.483358
chrIII	124358	1.483236
chrII	300732	1.483203
chrXV	677985	1.482882
chrIV	355265	1.482747
chrXVI	406137	1.481218
chrIII	228119	1.479368
chrXIV	88234	1.475177
chrX	475008	1.473452
chrIV	331471	1.472252
chrVI	223301	1.472127
chrXII	235980	1.471995
chrVIII	544202	1.471507
chrIV	472314	1.468416
chrVIII	543685	1.467219
chrIV	332664	1.466884
chrIV	322565	1.466510
chrIII	133289	1.465525
chrVI	224095	1.465503
chrI	183142	1.464319
chrIV	456414	1.463867
chrXVI	457739	1.463795
chrIV	453913	1.463554
chrIV	804438	1.462740
chrVII	535375	1.461795
chrXI	516653	1.461488
chrIX	317689	1.459901
chrV	287729	1.459408
chrV	307333	1.459342
chrVII	562115	1.457897
chrIII	48811	1.457847
chrIII	295214	1.457456
chrIII	89202	1.456173
chrXVI	809139	1.453573
chrXV	575758	1.453060
chrIII	75406	1.451201
chrIV	472214	1.447887
chrVI	220499	1.447482
chrIV	410875	1.446365
chrIV	338265	1.446311
chrXIV	108943	1.446041
chrII	6611	1.446014
chrIX	355336	1.444910
chrX	355179	1.444678
chrX	375282	1.444664
chrXII	220379	1.443671
chrV	444594	1.443392
chrIII	114886	1.443166
chrIII	134884	1.442154
chrXVI	499147	1.440180
chrXII	232692	1.439995
chrIV	402168	1.438822
chrXVI	405947	1.437822
chrIV	648810	1.437657
chrVI	180791	1.436925
chrXVI	689737	1.436809
chrIV	462413	1.436784
chrIII	30101	1.435687
chrIII	120586	1.435447
chrXIV	196359	1.434945
chrII	486906	1.431123
chrXVI	453941	1.429810
chrXVI	572137	1.429785
chrVI	226798	1.428930
chrIX	231768	1.428079
chrXIII	374495	1.427768
chrVI	223095	1.426324
chrIII	49403	1.424866
chrIII	230630	1.421682
chrIII	229715	1.421271
chrIV	435513	1.421229
chrXIII	185437	1.420444
chrXVI	436038	1.418221
chrVII	78210	1.417497
chrIV	358365	1.417445
chrIV	1239781	1.417384
chrIV	465223	1.416298
chrIII	149684	1.415505
chrVII	64202	1.415444
chrIII	82202	1.415043
chrXVI	677737	1.414828
chrV	299131	1.414688
chrIV	453713	1.414674
chrIII	124284	1.414554
chrIV	472913	1.414238
chrIII	78702	1.413889
chrIV	1245284	1.413097
chrV	569465	1.412015
chrXVI	498851	1.411184
chrIII	45501	1.409812
chrIII	32201	1.408275
chrIX	355129	1.408130
chrII	482006	1.407416
chrIV	371868	1.406882
chrIV	1238482	1.406858
chrIV	331372	1.406710
chrV	548565	1.406510
chrV	266129	1.404541
chrIV	1244081	1.403490
chrXVI	453644	1.402744
chrIV	356378	1.402288
chrIV	459814	1.400903
chrXVI	461639	1.400853
chrXV	576449	1.400276
chrXII	366655	1.400007
chrIII	230219	1.399134
chrII	482606	1.398304
chrX	371979	1.398260
chrXIII	4715	1.397798
chrXI	517751	1.396334
chrIV	1526537	1.395147
chrVII	24402	1.393838
chrIV	406370	1.392751
chrX	382679	1.392347
chrIX	356429	1.391719
chrIII	32408	1.391473
chrI	161636	1.390298
chrV	551365	1.389868
chrXVI	407637	1.389813
chrIII	31814	1.389691
chrXVI	677637	1.389304
chrXVI	693648	1.389129
chrXVI	405141	1.388954
chrXII	389469	1.388428
chrXII	370155	1.386151
chrXVI	421345	1.385884
chrXI	519166	1.383283
chrIV	1244888	1.382827
chrX	476803	1.381834
chrII	485906	1.381207
chrVIII	547202	1.381043
chrII	9200	1.380936
chrVI	55292	1.380275
chrIV	401968	1.379967
chrIV	328766	1.379917
chrVII	566335	1.379439
chrIV	358265	1.379201
chrXII	354155	1.378911
chrXVI	572445	1.378097
chrVIII	545330	1.376997
chrIII	32003	1.376988
chrIII	123787	1.376847
chrVII	567337	1.374686
chrXVI	404837	1.374221
chrIV	410668	1.372068
chrXVI	451937	1.371939
chrX	382289	1.370471
chrVII	24301	1.369969
chrIII	65903	1.369704
chrIX	358229	1.369677
chrV	288629	1.369602
chrX	383379	1.369072
chrXIV	88430	1.364974
chrIII	230119	1.363354
chrXVI	560637	1.362691
chrIV	446913	1.361566
chrXVI	536737	1.361542
chrIII	35501	1.358809
chrXVI	566237	1.358717
chrXVI	556237	1.356156
chrIX	349136	1.356059
chrXII	388255	1.355105
chrIV	356265	1.353324
chrIII	124184	1.352568
chrIII	57604	1.351367
chrXII	233981	1.351327
chrIII	227515	1.351040
chrVIII	543826	1.351031
chrIII	113384	1.350251
chrXI	516259	1.349803
chrIV	459513	1.348718
chrXII	231078	1.348005
chrIV	472120	1.347762
chrIII	131386	1.346530
chrIII	50706	1.343873
chrXII	382255	1.343724
chrIV	435613	1.343162
chrXV	617285	1.340823
chrVIII	546002	1.339848
chrXIII	361727	1.338348
chrXII	242983	1.338324
chrVI	221001	1.337627
chrX	479617	1.335787
chrIV	449713	1.333090
chrII	263845	1.332357
chrIV	404280	1.330259
chrIII	218315	1.329893
chrIII	119697	1.329008
chrXII	382555	1.328974
chrVI	53292	1.327411
chrVI	53191	1.326984
chrXII	598393	1.324302
chrX	368579	1.322115
chrXVI	692939	1.321479
chrIII	142884	1.321145
chrIII	47501	1.319556
chrXVI	56797	1.319140
chrIII	134185	1.318762
chrV	558976	1.317017
chrIII	242415	1.316859
chrIV	338465	1.315956
chrXI	519964	1.313187
chrIV	1245582	1.312739
chrXIV	519163	1.312722
chrIV	1209140	1.311418
chrVII	25104	1.311292
chrIV	403768	1.309194
chrIV	462327	1.308093
chrXVI	515036	1.307756
chrXII	216978	1.306553
chrXVI	420337	1.306015
chrVI	3678	1.305846
chrXIII	360397	1.305715
chrV	306846	1.304624
chrIV	459725	1.303570
chrIII	229617	1.302186
chrVI	53396	1.301172
chrXVI	852455	1.300008
chrX	368679	1.299797
chrXII	164215	1.299755
chrV	445604	1.299656
chrXVI	697346	1.298477
chrVII	74103	1.298138
chrVI	222995	1.296972
chrXII	226478	1.296736
chrX	383079	1.296114
chrIV	443414	1.295980
chrXII	368957	1.294184
chrVII	561928	1.294129
chrIV	444113	1.293946
chrXV	576851	1.291706
chrV	266428	1.291192
chrXII	370059	1.290999
chrIII	130387	1.290445
chrII	225206	1.288768
chrV	446526	1.288593
chrIII	225622	1.287968
chrVIII	548844	1.287768
chrXVI	406446	1.287555
chrXII	164015	1.287523
chrXVI	451837	1.287000
chrVI	210495	1.285628
chrVII	64302	1.285083
chrIV	324565	1.284537
chrX	480015	1.284345
chrIX	356129	1.283982
chrXIV	97230	1.283932
chrXVI	551237	1.283595
chrXIV	89930	1.282835
chrIII	14801	1.282567
chrIV	1234988	1.282055
chrIII	15701	1.281507
chrVII	535375	1.281505
chrXII	388167	1.280821
chrIX	358129	1.280552
chrVI	203295	1.278987
chrIII	31301	1.277773
chrIX	336129	1.275617
chrII	264145	1.275380
chrIV	446713	1.275075
chrXII	244178	1.273986
chrXVI	452137	1.273768
chrIV	328165	1.272344
chrI	160328	1.271809
chrI	163548	1.271597
chrIV	322769	1.270703
chrVI	54097	1.269608
chrXV	664285	1.269476
chrXV	577249	1.269276
chrIV	649739	1.268758
chrII	483806	1.267983
chrIII	38304	1.265988
chrIV	1245681	1.265158
chrIV	446213	1.263543
chrXII	222080	1.262875
chrIII	127885	1.262762
chrXII	382163	1.261257
chrXII	156115	1.260816
chrIII	81402	1.257912
chrXVI	451437	1.257278
chrVI	217595	1.257269
chrIII	31201	1.255516
chrXII	945492	1.254951
chrIV	513954	1.254905
chrIV	332764	1.254501
chrV	306731	1.252789
chrXV	678288	1.252592
chrIII	49508	1.252530
chrIII	75601	1.252061
chrIV	444013	1.251376
chrXII	361455	1.250495
chrIV	1240681	1.249199
chrXII	216778	1.249107
chrXII	243086	1.248701
chrXII	216678	1.248162
chrXV	680485	1.247831
chrVII	24608	1.247696
chrXVI	852555	1.246728
chrIII	120884	1.246227
chrXVI	456637	1.245412
chrXV	594785	1.242956
chrIX	356531	1.242660
chrIII	134985	1.241388
chrXII	389070	1.241057
chrIV	435813	1.240906
chrVI	75593	1.240657
chrXII	157915	1.240480
chrIII	34101	1.240161
chrIII	74601	1.239698
chrV	299231	1.237574
chrXIII	201471	1.237117
chrXVI	535850	1.236398
chrIV	444313	1.235387
chrXV	605085	1.234105
chrIV	434813	1.233414
chrIV	411879	1.233258
chrXI	458178	1.232845
chrIII	78902	1.232549
chrIV	473116	1.232503
chrX	372079	1.232468
chrVII	84604	1.231355
chrIV	468021	1.229775
chrIII	45304	1.229180
chrIX	246322	1.227826
chrXVI	515638	1.227042
chrXII	162015	1.226543
chrIII	130184	1.226349
chrXVI	517245	1.225931
chrXV	594485	1.225374
chrIX	341329	1.225134
chrXII	373955	1.224757
chrV	551079	1.224645
chrIV	435413	1.224021
chrIX	350029	1.223956
chrXII	236791	1.222457
chrVII	538902	1.222182
chrIV	398371	1.221360
chrIV	430520	1.220922
chrIII	231115	1.220468
chrIV	331064	1.219908
chrIV	405081	1.219689
chrIV	338065	1.217887
chrXIV	87730	1.217474
chrIII	222216	1.217432
chrXI	511851	1.217094
chrX	371779	1.216704
chrXIV	101032	1.215635
chrVII	64402	1.215406
chrVI	210295	1.215293
chrIII	240715	1.215025
chrIV	430821	1.214705
chrXII	243279	1.214676
chrIV	438527	1.214142
chrIV	513469	1.213988
chrII	224873	1.213823
chrIX	354730	1.211780
chrV	282329	1.211729
chrIV	1240981	1.210339
chrVI	53893	1.210261
chrIX	341529	1.209931
chrXIV	4873	1.208979
chrIII	229215	1.208958
chrXVI	510236	1.208030
chrXII	370658	1.207869
chrIII	12321	1.207371
chrX	374088	1.206442
chrIV	324065	1.205815
chrVI	223897	1.204132
chrXII	379855	1.203853
chrXIV	198874	1.203544
chrV	448805	1.203394
chrIII	247914	1.202739
chrXV	577352	1.202637
chrIX	356929	1.202582
chrIII	78805	1.201426
chrVII	58804	1.200907
chrIV	330569	1.200205
chrIV	408368	1.199922
chrIII	133784	1.199770
chrXII	370755	1.199005
chrX	382179	1.197296
chrXII	242578	1.197251
chrI	162536	1.196377
chrXII	140716	1.195588
chrXII	375658	1.195542
chrXVI	456837	1.195397
chrXII	231378	1.194500
chrIII	117084	1.194452
chrIV	1240781	1.193541
chrXVI	553137	1.193288
chrIV	410772	1.192915
chrIV	1239381	1.192844
chrXI	519854	1.192077
chrXII	243179	1.190517
chrXIV	562172	1.190286
chrVI	269796	1.190082
chrVII	64502	1.189610
chrXVI	805355	1.189464
chrV	282429	1.189424
chrXVI	551137	1.189310
chrIII	131584	1.189016
chrXV	575450	1.188335
chrXVI	453237	1.187870
chrII	481106	1.187518
chrIV	467413	1.187324
chrXI	519351	1.184917
chrXVI	465338	1.184757
chrII	223807	1.184596
chrIV	317074	1.183695
chrXII	376362	1.182989
chrXI	515551	1.182474
chrIV	446813	1.182057
chrIII	56901	1.181904
chrIII	230315	1.181830
chrV	287929	1.181398
chrIII	218515	1.179859
chrIV	451913	1.179739
chrXV	122073	1.178492
chrXIV	99311	1.178051
chrXVI	418337	1.176183
chrV	569969	1.175674
chrIII	227815	1.173415
chrIV	378879	1.172359
chrV	307138	1.172218
chrXII	235578	1.171099
chrVI	55393	1.171015
chrIII	45401	1.170401
chrIV	457514	1.169884
chrX	371379	1.169231
chrXIV	523211	1.168589
chrI	46946	1.167739
chrXIV	101845	1.167552
chrIX	350229	1.167376
chrIV	430913	1.166215
chrIII	230424	1.166202
chrIV	1243687	1.165771
chrIII	32306	1.165278
chrIV	1236782	1.165149
chrXII	382460	1.164877
chrV	282234	1.164369
chrIV	325365	1.163272
chrVI	143004	1.163103
chrV	571667	1.162787
chrXI	516451	1.162095
chrX	482887	1.161456
chrIII	222019	1.161200
chrXV	678485	1.160804
chrVIII	557416	1.160024
chrVII	24205	1.158739
chrIII	57411	1.158491
chrIII	315714	1.157265
chrIV	340565	1.156383
chrXV	648586	1.156282
chrXVI	504236	1.156091
chrXI	521751	1.156085
chrIV	478321	1.155357
chrXII	236478	1.155180
chrVI	87994	1.154646
chrXVI	515236	1.154539
chrXVI	457537	1.152846
chrXVI	433538	1.149819
chrII	9157	1.148292
chrVII	818488	1.148101
chrXI	520156	1.148056
chrIV	330165	1.147493
chrXII	216182	1.147120
chrXIV	196159	1.147072
chrIX	355230	1.146175
chrVI	3161	1.145427
chrXII	234878	1.145092
chrII	224907	1.144158
chrIII	82302	1.144102
chrIII	39601	1.143014
chrIV	336165	1.141866
chrX	382883	1.141538
chrXII	226678	1.141484
chrXVI	499239	1.141202
chrXV	656797	1.139377
chrIII	31103	1.136582
chrIX	370229	1.136328
chrV	287229	1.135126
chrXII	234684	1.133505
chrXII	366055	1.133074
chrXVI	546040	1.132841
chrIX	358329	1.132444
chrIV	329465	1.132226
chrIV	403970	1.132045
chrIV	476514	1.130486
chrX	378481	1.130097
chrXVI	509036	1.129235
chrXII	389269	1.128888
chrXV	680885	1.128802
chrII	482106	1.127969
chrXVI	700632	1.127615
chrV	287132	1.127267
chrIII	42401	1.126732
chrIX	352429	1.126623
chrXII	386056	1.123630
chrX	381380	1.123198
chrXVI	59819	1.123085
chrXIV	520329	1.122848
chrIV	460617	1.122653
chrXII	165715	1.122446
chrIV	1238581	1.122088
chrXVI	423737	1.122032
chrIII	32805	1.120517
chrIII	121684	1.120439
chrXII	389560	1.120271
chrIV	481221	1.120216
chrVII	540300	1.119840
chrXVI	693838	1.119504
chrIV	446313	1.119371
chrIV	320874	1.118916
chrVII	539633	1.118770
chrIV	456213	1.118283
chrXVI	407937	1.117678
chrXVI	452240	1.115564
chrI	163237	1.115237
chrVI	191295	1.113484
chrXIV	98940	1.112416
chrIX	359529	1.112069
chrXII	385955	1.111468
chrXII	230578	1.111055
chrVI	221108	1.110212
chrXV	575651	1.109095
chrX	375379	1.109005
chrIV	468218	1.108566
chrXII	154115	1.108483
chrV	62279	1.107971
chrIV	434713	1.107968
chrXIV	87931	1.107587
chrXII	383355	1.106835
chrV	559365	1.106418
chrVI	198895	1.105904
chrIV	437513	1.105576
chrVI	222896	1.105157
chrII	477310	1.105056
chrIII	315816	1.104884
chrIV	334065	1.104871
chrXII	369966	1.104386
chrXI	510461	1.103597
chrXII	235378	1.101772
chrIX	351829	1.101500
chrIV	324865	1.101204
chrXII	154425	1.101174
chrIV	405168	1.100171
chrXII	230693	1.100168
chrX	475133	1.099364
chrXII	370461	1.097815
chrXII	226078	1.097174
chrX	383179	1.097167
chrXII	155018	1.096426
chrX	381982	1.096245
chrIV	464613	1.095178
chrI	165670	1.094457
chrIV	407868	1.094211
chrXII	165615	1.092948
chrXIV	4972	1.092585
chrIV	459115	1.092309
chrXIII	184838	1.092154
chrVII	569849	1.092016
chrIX	357432	1.091753
chrV	62306	1.091245
chrXI	516553	1.090920
chrVII	540730	1.090757
chrXII	225978	1.090646
chrXV	600283	1.089313
chrI	161633	1.088938
chrIII	142484	1.086481
chrXII	236684	1.086260
chrXIV	102930	1.086055
chrIV	324265	1.085770
chrXIV	99530	1.085486
chrIX	337536	1.083409
chrXII	167115	1.082473
chrXII	373455	1.082273
chrXII	379655	1.081720
chrII	486606	1.081705
chrXII	153315	1.081263
chrX	381880	1.080841
chrIII	121290	1.080824
chrIV	450113	1.080532
chrXII	223378	1.080512
chrIII	83202	1.080411
chrXII	368855	1.079172
chrIV	403668	1.078997
chrV	570665	1.078373
chrIV	338669	1.077876
chrIII	221415	1.077676
chrIII	295814	1.076885
chrX	358179	1.076445
chrXII	234478	1.076046
chrVI	84093	1.075935
chrXVI	505436	1.075425
chrVII	77503	1.074970
chrVI	237395	1.074968
chrXII	233887	1.074772
chrV	446092	1.074748
chrIII	120484	1.073293
chrIX	359030	1.073099
chrXIV	87531	1.072486
chrIII	131284	1.072443
chrIII	217615	1.072133
chrV	283031	1.071501
chrIX	341237	1.071456
chrV	560865	1.070437
chrXVI	59925	1.069387
chrIX	341130	1.069046
chrIV	340166	1.067949
chrIX	357529	1.067807
chrXII	242790	1.067473
chrXI	525251	1.067471
chrIV	445414	1.067014
chrXII	373357	1.066582
chrIV	431813	1.066556
chrIII	228915	1.066117
chrIV	369267	1.066108
chrII	483706	1.064403
chrIV	1526019	1.064225
chrIII	149484	1.064066
chrXIV	105430	1.062076
chrXII	353458	1.061768
chrIX	342129	1.061402
chrIV	433123	1.061236
chrXVI	499451	1.061200
chrXII	226278	1.061025
chrXII	365955	1.060995
chrIII	68807	1.060759
chrIV	431013	1.060562
chrIII	229529	1.058874
chrVI	64694	1.058490
chrIV	338869	1.058421
chrIII	270824	1.057588
chrXVI	693938	1.057508
chrIII	218416	1.056745
chrXII	140115	1.056618
chrIII	220215	1.056452
chrIV	517398	1.056044
chrIV	460213	1.055458
chrXII	143715	1.055079
chrI	30045	1.054665
chrIV	1257181	1.054337
chrVI	199095	1.054333
chrXVI	424737	1.053735
chrIII	90702	1.052326
chrVII	538730	1.052299
chrIII	65801	1.052158
chrIII	68501	1.052148
chrIII	82102	1.051750
chrXVI	424339	1.049674
chrXVI	515346	1.047736
chrXII	149015	1.046442
chrIII	120384	1.045595
chrXI	516751	1.045088
chrIV	410168	1.044910
chrXIII	186832	1.044580
chrIV	325565	1.043402
chrI	163237	1.041920
chrXVI	427737	1.041781
chrXII	222180	1.041700
chrXIII	4299	1.041052
chrIX	357931	1.040982
chrVII	538406	1.040942
chrIX	366337	1.040788
chrIII	58310	1.040737
chrXII	370255	1.040630
chrIV	455213	1.040453
chrII	481606	1.040291
chrXVI	518236	1.039409
chrXV	117725	1.039149
chrXVI	557449	1.038978
chrIV	439413	1.038223
chrIII	129385	1.037202
chrIV	460017	1.037068
chrXII	383855	1.036798
chrXVI	481237	1.036556
chrXVI	457843	1.036296
chrV	306531	1.036059
chrV	283934	1.035977
chrXV	575852	1.034716
chrIV	444813	1.034569
chrIII	37801	1.033774
chrXVI	700642	1.033617
chrV	550365	1.033035
chrXIV	87330	1.031681
chrXII	162715	1.031640
chrIII	42601	1.031433
chrXVI	516736	1.030500
chrIV	480014	1.030319
chrXII	157426	1.029977
chrIV	396168	1.029784
chrIII	115592	1.029271
chrIII	41101	1.029043
chrXIV	104630	1.028853
chrXVI	457947	1.027951
chrIV	477313	1.026653
chrVI	76608	1.026017
chrIV	1241081	1.025829
chrXII	389370	1.025575
chrIV	443818	1.025027
chrXVI	406339	1.024729
chrXII	150515	1.024727
chrXII	133317	1.024100
chrXVI	451537	1.023498
chrIII	121084	1.022685
chrXVI	407144	1.022483
chrII	34535	1.022423
chrXII	362457	1.021994
chrIV	460115	1.021675
chrIII	115184	1.021661
chrIV	401874	1.021129
chrXVI	456937	1.020383
chrVIII	544102	1.020233
chrVI	57492	1.020227
chrXIV	109030	1.020013
chrIV	481014	1.020007
chrVI	76708	1.019891
chrXII	383055	1.019770
chrIV	329765	1.019488
chrXI	515051	1.018905
chrIV	477413	1.018642
chrIII	284914	1.018147
chrXIV	523709	1.017250
chrIII	128284	1.016745
chrIII	221617	1.016521
chrXII	225578	1.016201
chrIII	79803	1.015384
chrIV	344065	1.014142
chrXII	167215	1.013156
chrIV	339865	1.012270
chrIV	327765	1.011513
chrIII	220715	1.010944
chrIV	324667	1.010918
chrIV	513469	1.010815
chrV	283243	1.010658
chrIX	367129	1.009744
chrIX	367329	1.009693
chrIII	83102	1.009460
chrXII	140319	1.008906
chrXII	236387	1.008444
chrXVI	555449	1.008233
chrIII	224716	1.006936
chrIII	138490	1.006309
chrXII	155615	1.006285
chrXV	677885	1.004917
chrV	549969	1.002675
chrXV	600885	1.002475
chrIII	45701	1.002108
chrIV	460313	1.001810
chrIV	386168	1.001707
chrIII	148586	0.998573
chrIV	480514	0.998474
chrIII	222419	0.996938
chrXVI	499537	0.995659
chrIV	335765	0.995655
chrXII	383457	0.995124
chrIV	454013	0.994655
chrIII	218615	0.994370
chrXII	150419	0.994200
chrIV	468114	0.993668
chrIV	404180	0.993624
chrXII	388355	0.992449
chrXII	217906	0.991939
chrIV	340070	0.990595
chrIV	322365	0.989975
chrX	371679	0.989909
chrV	307531	0.989286
chrIV	330366	0.989256
chrIV	459413	0.989065
chrIII	117392	0.988940
chrXIII	358895	0.988837
chrV	299935	0.988828
chrIX	355029	0.988628
chrXVI	566137	0.988584
chrVI	62792	0.987415
chrXI	513251	0.986240
chrIV	465613	0.986174
chrIX	341029	0.985898
chrIII	121984	0.985222
chrI	25747	0.984950
chrXVI	559537	0.984377
chrX	382979	0.984342
chrVII	801	0.984080
chrXVI	407437	0.983977
chrXII	388956	0.983955
chrXII	139515	0.983833
chrXII	365755	0.981879
chrXVI	559837	0.980169
chrIII	240918	0.979319
chrXVI	461837	0.979231
chrXIV	196059	0.979126
chrIII	117588	0.978573
chrX	370688	0.978565
chrIV	436615	0.977118
chrXI	513651	0.976839
chrIII	45801	0.976009
chrIX	352929	0.975954
chrIX	342929	0.975315
chrXIV	187162	0.974999
chrIII	128084	0.974548
chrXVI	426145	0.973859
chrIV	411668	0.973342
chrXII	162928	0.972403
chrXII	230778	0.972225
chrXIV	108533	0.971448
chrIII	68013	0.971404
chrXVI	407338	0.971238
chrIV	323965	0.971113
chrXII	149115	0.970336
chrXIV	93030	0.969623
chrXVI	460739	0.969179
chrXI	520951	0.969100
chrII	496106	0.969067
chrXVI	693045	0.969055
chrIII	80413	0.967486
chrX	383579	0.966803
chrIV	1254881	0.966310
chrX	371079	0.966096
chrXVI	427137	0.966036
chrIII	114484	0.964961
chrV	281629	0.964879
chrXV	120771	0.964529
chrXII	353556	0.964331
chrIV	445318	0.964240
chrXVI	457337	0.964115
chrXVI	427437	0.964006
chrIII	32601	0.962775
chrII	477407	0.962571
chrIV	395168	0.962385
chrIII	39901	0.962229
chrIII	77103	0.962111
chrI	26549	0.961890
chrIV	328565	0.960773
chrXVI	516936	0.960447
chrIII	38015	0.959937
chrIII	57501	0.959729
chrIV	336465	0.959389
chrIV	456813	0.959065
chrI	47050	0.958893
chrXV	651185	0.958887
chrIV	320973	0.958758
chrXV	664185	0.957864
chrXVI	433848	0.957796
chrXII	225084	0.957347
chrX	382479	0.956917
chrIII	56309	0.956841
chrXVI	697037	0.956212
chrIX	352330	0.956038
chrXIV	108831	0.955952
chrIX	346729	0.955907
chrIX	357729	0.955256
chrXVI	515536	0.955182
chrIV	433321	0.954532
chrIV	406968	0.953981
chrVI	253601	0.953434
chrII	483308	0.952739
chrXI	515655	0.952711
chrXII	944984	0.952530
chrIII	74310	0.952434
chrXI	512352	0.952407
chrVI	208695	0.951967
chrIV	331164	0.951741
chrXV	659785	0.951539
chrIV	445613	0.951112
chrXV	617385	0.950120
chrXV	614386	0.949136
chrX	382779	0.948968
chrIV	398269	0.947717
chrIV	459218	0.947441
chrIII	221515	0.945888
chrIV	455628	0.945328
chrIII	219318	0.945230
chrIII	22708	0.944757
chrIII	220516	0.944287
chrIII	49012	0.944263
chrIV	390879	0.944223
chrX	370279	0.944213
chrIV	477516	0.943636
chrIV	465124	0.943502
chrVII	480703	0.942330
chrIII	220815	0.941525
chrVI	202001	0.941520
chrV	281730	0.941501
chrXVI	565037	0.941429
chrXVI	507939	0.941131
chrIII	127292	0.941108
chrIX	347429	0.939988
chrIX	352829	0.939759
chrIV	322865	0.938447
chrIV	476815	0.937795
chrV	306631	0.937248
chrXVI	453842	0.937038
chrXII	155715	0.937017
chrXIV	90345	0.936792
chrXI	513751	0.936318
chrIII	68901	0.935821
chrXV	623793	0.935113
chrIV	457313	0.935060
chrIX	367529	0.934928
chrXVI	407244	0.934486
chrXIV	101230	0.934272
chrXII	369068	0.933432
chrXVI	515739	0.931911
chrIV	316665	0.931719
chrXVI	684537	0.930803
chrIII	129694	0.929649
chrXVI	515836	0.929193
chrVI	187695	0.929023
chrVI	84293	0.927752
chrIII	73401	0.927323
chrIII	67305	0.927160
chrIX	358729	0.927013
chrVI	54195	0.926940
chrXII	383155	0.926812
chrXII	364155	0.925503
chrVIII	91355	0.924160
chrXV	621685	0.923077
chrXII	373555	0.922976
chrXV	614185	0.922900
chrIV	395268	0.922334
chrII	483406	0.922273
chrIII	74201	0.922125
chrIV	470813	0.922120
chrXII	244078	0.922119
chrXIV	97830	0.921953
chrIV	390668	0.921683
chrXII	355858	0.920024
chrIII	28301	0.919823
chrXVI	566349	0.919244
chrXI	519255	0.919080
chrVI	223709	0.919009
chrVII	25316	0.918451
chrXVI	433251	0.918430
chrIX	336529	0.918364
chrIV	456120	0.918154
chrXII	157515	0.917792
chrXIV	87132	0.917507
chrXII	370569	0.917252
chrIV	459018	0.916917
chrXII	360758	0.916532
chrIII	32503	0.916348
chrIII	141984	0.916172
chrIV	403270	0.916159
chrIII	58101	0.916030
chrXII	234278	0.915781
chrV	302129	0.915621
chrXVI	427537	0.915403
chrIV	320776	0.915367
chrIV	472013	0.915330
chrXV	651685	0.914999
chrXII	150615	0.914971
chrXVI	558437	0.914970
chrXV	664785	0.914717
chrIV	431314	0.914509
chrIV	390770	0.914405
chrXV	648685	0.914357
chrIV	438013	0.914168
chrXII	165226	0.913040
chrXVI	412838	0.912633
chrXVI	550037	0.912250
chrXVI	515140	0.911972
chrXVI	531737	0.911870
chrI	31045	0.911669
chrXIV	198361	0.911297
chrVIII	546645	0.911098
chrIII	85202	0.910108
chrXIV	94830	0.910055
chrXII	370364	0.909253
chrIV	478817	0.909013
chrXII	227078	0.908845
chrXII	162615	0.908774
chrIII	42512	0.908354
chrIV	389768	0.907984
chrXI	518965	0.906745
chrXVI	520838	0.906311
chrIII	121384	0.905884
chrXIV	90130	0.905682
chrXII	222283	0.905572
chrIV	445013	0.905493
chrXV	651585	0.904971
chrIII	64701	0.904659
chrXVI	511836	0.904536
chrIII	44901	0.904409
chrIV	337969	0.904325
chrV	283332	0.903482
chrIX	355729	0.903427
chrIV	444613	0.903192
chrIV	1240593	0.902534
chrXV	675288	0.901564
chrIII	33501	0.901550
chrIV	445213	0.901512
chrI	25653	0.901205
chrXII	151015	0.900410
chrIV	410568	0.900316
chrIII	4407	0.899429
chrVII	57212	0.899414
chrIX	345429	0.898783
chrVII	63203	0.897632
chrIII	221215	0.897596
chrIII	22604	0.897052
chrXV	614085	0.896888
chrIV	324965	0.895993
chrVII	541100	0.895952
chrIV	401273	0.895452
chrXII	235478	0.895231
chrIV	471925	0.895130
chrIV	467813	0.894219
chrV	283829	0.894170
chrIX	342329	0.894064
chrXII	167315	0.893691
chrX	369082	0.893089
chrV	288840	0.892761
chrIV	324465	0.892732
chrIII	230915	0.892374
chrXVI	427837	0.891665
chrX	355679	0.891609
chrIII	49215	0.891034
chrVI	64001	0.890584
chrV	288729	0.890406
chrXIV	99234	0.890151
chrV	282729	0.889895
chrIX	366429	0.889240
chrIV	442013	0.889092
chrVI	262899	0.888959
chrXII	389159	0.888953
chrXVI	516536	0.888949
chrXVI	419745	0.887978
chrXII	145530	0.887368
chrIV	436213	0.886720
chrXI	516158	0.886656
chrIX	359630	0.886285
chrXII	360455	0.886269
chrIV	451713	0.886008
chrIV	339065	0.885777
chrXVI	563738	0.885761
chrIV	405268	0.885554
chrIV	359765	0.885515
chrXII	388761	0.885153
chrX	371179	0.885153
chrV	284229	0.885038
chrIII	115784	0.884883
chrXI	520257	0.883840
chrXII	155915	0.883101
chrVI	218102	0.882846
chrII	30137	0.882608
chrIV	342470	0.882352
chrXII	242886	0.882178
chrIII	84102	0.882067
chrIII	138899	0.881907
chrIX	356829	0.881695
chrIII	228215	0.881441
chrVII	84503	0.881124
chrXV	648488	0.881084
chrIII	72108	0.880692
chrIX	347635	0.880041
chrIII	134792	0.879887
chrVI	214695	0.879805
chrIII	134284	0.879498
chrXII	382864	0.878921
chrV	282129	0.878440
chrIII	75301	0.877977
chrIV	431513	0.877972
chrXII	356155	0.877027
chrXI	516363	0.876667
chrXII	225178	0.876640
chrX	368479	0.876464
chrII	491412	0.876402
chrVI	215395	0.876348
chrIII	77208	0.876058
chrIX	337329	0.875829
chrIV	450213	0.875795
chrIII	123084	0.875269
chrIV	393368	0.874717
chrIII	56701	0.874575
chrIII	69410	0.874553
chrIII	67802	0.874165
chrXV	655889	0.874130
chrIX	343034	0.874049
chrIV	467513	0.873905
chrIV	1235182	0.873478
chrII	223806	0.872374
chrIX	367231	0.872239
chrIII	46402	0.872101
chrXII	236078	0.871761
chrIX	349629	0.871725
chrV	285838	0.871608
chrIV	341066	0.871414
chrIII	75701	0.871386
chrXII	248278	0.870923
chrXVI	501140	0.869957
chrV	558865	0.869946
chrIII	268414	0.869920
chrIII	210426	0.869340
chrXII	367463	0.868976
chrIX	348629	0.868533
chrIII	72201	0.868459
chrIII	78402	0.868293
chrXII	377259	0.867667
chrIII	142384	0.867636
chrIV	323865	0.867580
chrIII	48508	0.867212
chrXII	242478	0.866909
chrIV	333965	0.866785
chrXII	366855	0.866722
chrXV	605185	0.865658
chrIV	322475	0.865635
chrXII	138117	0.865418
chrII	487209	0.865289
chrXII	154215	0.865098
chrVI	53991	0.864469
chrXVI	513642	0.863391
chrXVI	530744	0.863177
chrXVI	694144	0.863150
chrXI	522561	0.863117
chrIX	346933	0.862949
chrIV	467913	0.862825
chrXVI	427337	0.862748
chrV	269829	0.862669
chrX	475833	0.861853
chrXI	522356	0.861504
chrXII	239080	0.861355
chrVI	261296	0.860917
chrIX	351329	0.860661
chrXVI	694239	0.860352
chrXII	360355	0.860275
chrIV	467114	0.859835
chrIV	460813	0.859774
chrXII	387155	0.859565
chrXII	165319	0.859245
chrIV	447013	0.859191
chrVI	84193	0.859180
chrIV	457413	0.858750
chrXVI	413537	0.858369
chrIII	39801	0.858132
chrX	375479	0.858090
chrIV	458914	0.858067
chrXII	223478	0.858064
chrX	370079	0.857679
chrXII	386655	0.857667
chrXII	360659	0.857632
chrIII	39201	0.857245
chrIV	445913	0.857122
chrXVI	433737	0.856975
chrXIV	92530	0.856413
chrXVI	561737	0.855789
chrXVI	434240	0.855452
chrXIV	213463	0.855298
chrXII	381763	0.854930
chrXIV	520833	0.854761
chrXVI	498636	0.854713
chrXVI	677845	0.854319
chrXVI	419837	0.854210
chrX	381779	0.853892
chrV	281540	0.853862
chrXII	163615	0.852550
chrXVI	530637	0.852280
chrXVI	418041	0.852004
chrIII	230815	0.851760
chrXII	382355	0.851524
chrX	368379	0.851252
chrII	486507	0.851234
chrVI	192694	0.851189
chrIII	30001	0.851104
chrIII	51002	0.850753
chrXIV	520833	0.850130
chrXVI	516136	0.850064
chrXVI	509536	0.850057
chrII	224301	0.849572
chrIV	324765	0.849310
chrX	381581	0.849235
chrIV	475913	0.848193
chrIII	127984	0.848082
chrIX	358829	0.847256
chrXIV	216159	0.847241
chrIV	467714	0.847105
chrIV	453613	0.846844
chrIII	15601	0.846040
chrXII	367359	0.846040
chrIV	473213	0.845977
chrXV	623685	0.845794
chrXVI	422938	0.845656
chrXVI	575337	0.845201
chrXII	223979	0.844986
chrIX	366737	0.844325
[truncated: 13,022 more rows]
