# Supplementary material for: The Eukaryotic Mismatch Recognition Complexes Track with the Replisome during DNA Synthesis
Source: PLoS Genet. 2015 Dec 18;11(12):e1005719. doi: 10.1371/journal.pgen.1005719 (PMC4684283; doi:10.1371/journal.pgen.1005719)
Supplement: S1 Data — The data corresponding to each figure are in this compressed file. (ZIP) [file pgen.1005719.s009.zip › Files for Haye and Gammie 2015/Fig_3_4_5_Average.sgr/tp3_Pol2_ave.sgr]

chrIV	329665	18.078444
chrIX	357133	17.816083
chrIII	224815	15.157393
chrIV	329765	14.992868
chrXVI	418237	14.425558
chrIII	39501	13.933708
chrXII	156615	13.882077
chrIII	224716	13.589636
chrIII	74501	13.434018
chrII	486906	12.907490
chrIII	42001	12.596224
chrXI	517051	12.052235
chrXII	139615	11.921801
chrIII	224915	11.787984
chrXI	516951	11.773846
chrIX	342229	11.625302
chrXVI	418137	11.559899
chrXVI	511736	11.448381
chrIV	407968	11.381960
chrVI	199295	11.319346
chrIV	478321	11.313778
chrIV	435213	11.279239
chrXII	231278	11.112338
chrIII	132084	10.677865
chrIX	357329	10.586586
chrIX	342029	10.584184
chrIX	341629	10.455949
chrII	487006	10.408446
chrXII	243678	10.307779
chrXII	139415	10.055320
chrXII	369655	9.998938
chrXII	139715	9.978500
chrVI	199395	9.706412
chrXII	369459	9.612120
chrXVI	456737	9.607276
chrXII	156715	9.493282
chrIII	39701	9.315473
chrIII	130684	9.217333
chrX	374579	9.120928
chrIII	224321	9.086463
chrIII	114584	8.820595
chrIV	329465	8.790214
chrIII	225123	8.739905
chrVI	199495	8.737478
chrIX	357229	8.651451
chrX	374979	8.646754
chrIII	127784	8.571409
chrVII	17801	8.415218
chrV	287529	8.371604
chrIX	355929	8.275473
chrIII	130586	8.201964
chrXII	243778	8.197228
chrXVI	511636	8.175755
chrVI	199795	8.172798
chrIX	355829	8.167978
chrVI	198895	8.086002
chrIX	344637	8.084494
chrXII	156815	7.992828
chrXVI	563837	7.981675
chrIII	224215	7.937610
chrXVI	572352	7.890592
chrIX	341237	7.842828
chrIV	462613	7.832464
chrXII	139515	7.664432
chrXVI	418041	7.611572
chrXVI	695637	7.605787
chrIII	74601	7.535165
chrIV	408168	7.506099
chrIV	329865	7.494837
chrIV	465324	7.406364
chrXII	139329	7.373447
chrX	375079	7.314846
chrIX	336429	7.301319
chrXII	140021	7.280606
chrVII	116	7.271139
chrIII	132184	7.245598
chrXII	243578	7.219395
chrX	374879	7.206654
chrXVI	563937	7.190792
chrIV	435113	7.186520
chrVII	64402	7.167395
chrXII	137815	7.135371
chrXII	243378	7.129297
chrXII	139915	7.086800
chrIV	316965	7.072265
chrXVI	702036	7.033794
chrIV	407868	7.015035
chrXI	516851	7.010048
chrXII	235980	6.988104
chrIII	41801	6.968401
chrXII	231578	6.943880
chrIII	39401	6.914240
chrIV	316865	6.887997
chrI	31045	6.826066
chrIII	37601	6.795766
chrVI	201895	6.717604
chrIV	435813	6.717520
chrXVI	456937	6.667005
chrI	30945	6.633081
chrIV	332364	6.599078
chrIII	38304	6.586482
chrIII	30601	6.572635
chrIII	130984	6.564704
chrIII	82402	6.562014
chrIV	434213	6.541634
chrXII	228778	6.538606
chrVI	204007	6.495082
chrXII	157117	6.483105
chrIII	82302	6.469327
chrIV	462713	6.435411
chrII	486706	6.414549
chrXVI	555837	6.383055
chrIV	332964	6.373060
chrIX	355529	6.358240
chrIV	435013	6.342104
chrXII	243478	6.336582
chrIII	65903	6.330115
chrXVI	560137	6.318364
chrXII	156915	6.235909
chrIII	71401	6.228079
chrIII	34001	6.221395
chrIII	37801	6.210221
chrIV	331964	6.200328
chrIV	476514	6.148688
chrXIV	88830	6.142654
chrXII	373555	6.139736
chrIX	341829	6.120456
chrIII	131984	6.116832
chrIII	114184	6.116113
chrIII	131884	6.098480
chrI	30845	6.091112
chrVI	199204	6.077344
chrXII	373255	6.052173
chrVI	199595	6.044379
chrIII	41901	6.037677
chrXII	140115	6.021106
chrIII	33801	6.015471
chrV	287429	6.003097
chrII	486810	5.994120
chrXVI	563738	5.935774
chrIV	410483	5.927994
chrXIV	89730	5.916072
chrVI	204099	5.909079
chrIX	341529	5.907687
chrV	288029	5.892824
chrVI	201695	5.840627
chrIV	329565	5.835055
chrX	375979	5.829744
chrXII	369555	5.820347
chrXVI	695537	5.788790
chrIV	462513	5.777550
chrV	288229	5.775051
chrXVI	556749	5.768461
chrXII	372955	5.749336
chrIV	330165	5.740997
chrII	479106	5.737905
chrIII	120784	5.729761
chrXVI	418337	5.704862
chrVI	199695	5.694322
chrXI	517151	5.677188
chrIV	435313	5.662269
chrXVI	511236	5.627443
chrVI	76408	5.606856
chrXII	154515	5.588837
chrXVI	684337	5.586652
chrXVI	553337	5.556069
chrXII	374655	5.534942
chrXII	157915	5.534320
chrIII	142584	5.503963
chrIX	342929	5.503759
chrIII	142784	5.497755
chrIX	341929	5.485789
chrXII	231378	5.484000
chrXIV	88741	5.479517
chrIV	316765	5.479138
chrXII	156515	5.478775
chrXVI	511836	5.460691
chrIII	30801	5.449601
chrV	287829	5.439921
chrIV	433013	5.438230
chrV	549665	5.432680
chrIX	341029	5.431100
chrIV	449813	5.413093
chrIII	114285	5.411588
chrXII	228678	5.391447
chrXVI	415537	5.366108
chrIII	130884	5.357906
chrIII	39601	5.357595
chrIX	359229	5.337769
chrXVI	456837	5.289496
chrXII	243879	5.277335
chrIV	1240781	5.270682
chrIX	345629	5.256351
chrIII	133289	5.218893
chrVI	193494	5.212399
chrVII	80603	5.182257
chrIII	74401	5.164463
chrXIV	89630	5.154182
chrXII	157815	5.134858
chrIV	408068	5.132917
chrIX	342129	5.113192
chrXII	227078	5.109624
chrIV	437016	5.107489
chrIV	446520	5.071034
chrV	287629	5.070578
chrIX	351829	5.067692
chrIV	446413	5.056122
chrIV	435413	5.051865
chrIX	341729	5.044460
chrXII	156415	5.036657
chrXII	157315	5.028068
chrXI	517351	5.020886
chrIII	227420	5.018827
chrIV	1237581	4.994557
chrIII	32408	4.992287
chrX	372679	4.985881
chrVI	201095	4.977582
chrVI	216295	4.970617
chrIV	406468	4.968036
chrV	301729	4.967243
chrIII	74701	4.961333
chrIX	359129	4.917672
chrIV	323765	4.914924
chrXVI	564039	4.878792
chrXII	373155	4.842641
chrXII	234278	4.841050
chrVI	203295	4.838264
chrVI	200195	4.833459
chrIII	30501	4.809675
chrIV	437613	4.801714
chrIII	35501	4.801566
chrX	374781	4.790316
chrIV	408869	4.780760
chrVI	190198	4.780716
chrX	378279	4.774316
chrIII	106	4.753365
chrIII	3	4.735092
chrIII	38801	4.720173
chrIV	323071	4.706011
chrIX	357029	4.702326
chrXVI	689438	4.691598
chrXVI	564940	4.690464
chrIII	203	4.678641
chrXVI	415146	4.673497
chrXII	226978	4.672056
chrXII	138515	4.667335
chrIV	322965	4.661696
chrVII	17901	4.661351
chrIX	358030	4.651205
chrXII	161515	4.613204
chrIV	456024	4.606896
chrIII	303	4.594520
chrII	479206	4.584422
chrIII	75406	4.565307
chrXVI	560037	4.550863
chrXII	157215	4.549491
chrIII	65801	4.541837
chrIV	476413	4.531153
chrIII	130284	4.521416
chrIV	443713	4.506217
chrXIV	88930	4.499510
chrIV	355665	4.495750
chrIII	37701	4.481765
chrXVI	553437	4.471623
chrXII	150715	4.471461
chrIII	42401	4.467207
chrII	486206	4.467041
chrXVI	512036	4.465136
chrXII	140716	4.464111
chrX	371079	4.452393
chrVI	76301	4.451714
chrXIV	196059	4.444570
chrXII	381763	4.444054
chrXII	231178	4.442913
chrXII	153315	4.440746
chrXVI	695348	4.425959
chrIV	434913	4.412973
chrXII	231478	4.380298
chrIV	435513	4.374819
chrXVI	695142	4.352813
chrV	288333	4.344971
chrIII	43601	4.343788
chrVI	191795	4.336812
chrX	376186	4.325389
chrXII	238578	4.322014
chrVI	202097	4.308778
chrX	371379	4.304679
chrVI	200595	4.303258
chrIV	437113	4.289563
chrXVI	558152	4.278971
chrVI	204995	4.272568
chrXII	161715	4.262682
chrIII	43201	4.261520
chrIII	130387	4.257396
chrVII	64502	4.257152
chrXII	373055	4.256176
chrXII	140515	4.254963
chrVI	180891	4.252222
chrIV	449613	4.248782
chrIX	338429	4.240266
chrIX	355729	4.234360
chrVI	205195	4.233513
chrIV	332564	4.229905
chrXII	373357	4.228618
chrIV	406968	4.222063
chrIV	333165	4.212946
chrIX	339229	4.207762
chrIII	114484	4.205326
chrXIV	89330	4.200605
chrXII	153815	4.198445
chrIII	48601	4.192233
chrV	549565	4.184067
chrII	488608	4.181609
chrIX	342329	4.178987
chrVI	216395	4.178470
chrIII	131784	4.176666
chrIII	149484	4.172940
chrIV	404468	4.164552
chrIV	458413	4.162629
chrIII	128084	4.135742
chrV	287729	4.134269
chrXII	140219	4.128661
chrIII	39301	4.109369
chrX	375180	4.107558
chrXVI	510236	4.105746
chrIII	112384	4.089372
chrIII	227325	4.088554
chrXV	656685	4.087374
chrX	374680	4.086584
chrIII	82202	4.080829
chrIV	434813	4.073619
chrIV	1238281	4.072256
chrIV	355465	4.070849
chrIX	346329	4.064253
chrIV	400768	4.055475
chrIII	82602	4.050831
chrIII	224415	4.049618
chrIII	75901	4.048235
chrIV	405268	4.033884
chrIV	333065	4.033514
chrIV	333767	4.032007
chrVII	25601	4.029209
chrXII	151015	4.026841
chrXII	226478	4.018636
chrIII	71508	4.015943
chrXII	232078	4.011337
chrIII	42801	4.005514
chrXII	231078	4.001970
chrXVI	560339	3.996375
chrIII	132288	3.991483
chrIX	336829	3.988038
chrIX	344436	3.984816
chrVI	208298	3.968858
chrIV	324565	3.967578
chrXII	382355	3.965741
chrXVI	565037	3.963513
chrXIV	196259	3.962411
chrIII	42101	3.954531
chrXIV	89531	3.953344
chrIII	114084	3.953320
chrIII	227615	3.952338
chrXI	520751	3.946736
chrIII	224519	3.942168
chrIV	323965	3.941370
chrXII	230980	3.934859
chrIV	1237981	3.922117
chrXII	377165	3.916879
chrIII	74001	3.908307
chrXVI	415638	3.905278
chrXII	366655	3.904441
chrIII	34101	3.897290
chrIII	120684	3.892646
chrXVI	558037	3.892637
chrVI	196295	3.892350
chrIX	357629	3.889968
chrXVI	557449	3.885211
chrIII	34401	3.881505
chrVI	200895	3.879593
chrXVI	555637	3.867507
chrVII	25501	3.867073
chrXII	155219	3.866420
chrXIV	89030	3.864684
chrIII	37901	3.863727
chrXII	366459	3.856306
chrIII	130184	3.846333
chrXVI	427737	3.837768
chrXVI	511936	3.822308
chrVII	64302	3.814699
chrIII	114784	3.805812
chrIII	114684	3.798620
chrV	559180	3.797303
chrIV	332264	3.794001
chrXVI	684537	3.793821
chrVI	199095	3.785522
chrIII	225015	3.785432
chrVI	200495	3.783541
chrXII	227278	3.776429
chrXII	150419	3.775717
chrIV	1237381	3.773176
chrIV	355565	3.764639
chrIV	327666	3.754627
chrIII	39201	3.750642
chrX	377479	3.746958
chrII	482306	3.746166
chrIV	1240084	3.745711
chrIX	341130	3.739645
chrVI	76093	3.735756
chrIX	347635	3.734203
chrIV	1240881	3.728890
chrXIV	89430	3.717542
chrXV	663685	3.712876
chrIX	342829	3.712202
chrIII	229315	3.711310
chrIV	435913	3.709943
chrXVI	419037	3.705274
chrIII	218315	3.702644
chrIII	120586	3.699296
chrIV	327765	3.692632
chrXII	228582	3.686647
chrIX	347329	3.682371
chrIV	1239881	3.682369
chrIX	347429	3.681203
chrXII	156315	3.680875
chrIII	112684	3.680813
chrXVI	558637	3.676925
chrIX	357931	3.667068
chrXVI	417938	3.660683
chrIII	45701	3.656015
chrII	482413	3.654149
chrXII	369355	3.648429
chrIX	346729	3.635776
chrIII	132588	3.635343
chrXVI	415341	3.633547
chrIV	462813	3.629283
chrIV	405168	3.624848
chrV	286335	3.623021
chrXII	140815	3.621307
chrIII	224615	3.619614
chrIV	457514	3.617794
chrIII	45801	3.616864
chrIX	357432	3.614447
chrIII	129385	3.613067
chrXVI	563643	3.612723
chrIII	112584	3.611279
chrVI	191395	3.611101
chrIII	41603	3.602386
chrXVI	689337	3.599758
chrVI	220395	3.594261
chrVI	200095	3.586613
chrX	378179	3.585852
chrXVI	511536	3.583151
chrIII	32805	3.579373
chrIII	74804	3.579026
chrXII	154115	3.572743
chrIV	460513	3.568439
chrIV	476713	3.567094
chrIV	482514	3.565250
chrVI	194294	3.560483
chrXVI	561537	3.559350
chrXII	155315	3.557149
chrVI	75993	3.555811
chrIII	74201	3.552670
chrVI	203910	3.550287
chrIII	113384	3.547573
chrIII	41511	3.545951
chrIV	408268	3.542191
chrXII	150515	3.531574
chrIV	433213	3.531503
chrIV	325565	3.531469
chrIV	331771	3.524671
chrXII	143015	3.522723
chrV	284036	3.516354
chrIV	459613	3.508892
chrVI	198303	3.508212
chrIII	67708	3.507913
chrXVI	415037	3.507368
chrXIV	198874	3.504000
chrXVI	559939	3.493115
chrIX	356829	3.492319
chrXII	136820	3.490407
chrIII	218115	3.475646
chrIV	459725	3.473986
chrXII	377856	3.471651
chrXI	520851	3.469476
chrXVI	421737	3.464659
chrIII	38201	3.462652
chrXII	230889	3.456844
chrXII	153115	3.456816
chrXVI	695241	3.451698
chrIV	457613	3.450522
chrIII	73904	3.449876
chrIX	363129	3.448046
chrXII	140615	3.446251
chrXV	681385	3.426264
chrVI	191598	3.424978
chrIV	401874	3.421175
chrXVI	511436	3.419191
chrXII	226878	3.416346
chrIV	459913	3.409579
chrIII	133184	3.407341
chrIX	345429	3.404926
chrXII	374455	3.396996
chrIV	323365	3.387035
chrXV	656797	3.382014
chrIV	435613	3.382007
chrII	486606	3.376103
chrIII	64501	3.373791
chrXII	234578	3.368868
chrIV	460813	3.365117
chrXII	373455	3.362695
chrX	371779	3.362119
chrIII	76208	3.355233
chrXII	151115	3.345024
chrXII	141815	3.340242
chrXVI	553237	3.331040
chrIII	46904	3.329822
chrXVI	508036	3.323664
chrI	42046	3.323155
chrIII	127584	3.323132
chrIX	353131	3.323115
chrIV	444513	3.322368
chrIII	34601	3.315115
chrIII	65001	3.311235
chrIII	36505	3.311060
chrXVI	413637	3.308320
chrIV	336165	3.307679
chrIV	442013	3.306543
chrIV	328165	3.306097
chrIII	231315	3.304416
chrXVI	456637	3.303902
chrXII	236978	3.300960
chrIII	41301	3.300712
chrXII	139815	3.298644
chrIV	324465	3.292275
chrVI	216495	3.292028
chrXII	228078	3.283955
chrIV	436615	3.283261
chrXVI	451437	3.276901
chrXII	232178	3.272846
chrIV	434113	3.270248
chrX	374390	3.269308
chrIV	331064	3.268982
chrIV	329369	3.262141
chrVII	77903	3.257982
chrXI	519056	3.250455
chrIV	1241081	3.249420
chrXII	142315	3.238921
chrIV	327965	3.238837
chrII	488806	3.234556
chrXVI	563137	3.233668
chrXIV	93130	3.233658
chrXV	681285	3.233038
chrI	31145	3.231475
chrXVI	515436	3.230227
chrIV	411879	3.226131
chrVI	197095	3.225318
chrIII	113084	3.223621
chrX	368379	3.223544
chrX	368479	3.217810
chrXVI	422639	3.216975
chrIII	75601	3.213743
chrVI	202907	3.210958
chrIV	462327	3.206710
chrIV	408368	3.206255
chrIV	404280	3.201668
chrIV	436813	3.197561
chrXVI	404737	3.195769
chrXII	232890	3.191725
chrIX	358729	3.190208
chrIV	1238181	3.180162
chrV	287929	3.179522
chrXII	138915	3.178979
chrV	548565	3.178517
chrII	487209	3.177038
chrXIV	196359	3.176063
chrXII	227878	3.175990
chrIX	350529	3.173564
chrIII	47001	3.167997
chrI	26549	3.164889
chrXI	524051	3.159056
chrIII	37216	3.158516
chrIII	36801	3.149455
chrIII	127984	3.149014
chrXII	222578	3.148071
chrXII	157015	3.146566
chrVI	76193	3.144960
chrIV	309765	3.135982
chrIX	352829	3.135631
chrIV	439413	3.131603
chrXV	600885	3.122514
chrXII	361766	3.121585
chrXII	143715	3.120819
chrIII	120984	3.119841
chrIV	334065	3.118108
chrXI	517851	3.116135
chrV	288529	3.115809
chrIV	405375	3.115790
chrII	486106	3.113985
chrXVI	499336	3.113367
chrIII	73611	3.110031
chrXIV	89830	3.105996
chrIX	352429	3.105510
chrVI	200995	3.103349
chrIV	323565	3.100428
chrIII	42512	3.100112
chrVI	201195	3.098151
chrIV	327465	3.094669
chrIII	128284	3.092973
chrXVI	417437	3.092858
chrXII	224878	3.091284
chrXI	518051	3.088142
chrVI	198998	3.076368
chrIII	39801	3.076245
chrIV	469313	3.075480
chrXII	229878	3.071706
chrXVI	512136	3.071211
chrXVI	564143	3.070364
chrIV	405081	3.068958
chrXII	134115	3.066882
chrXII	140319	3.063899
chrIV	460923	3.062934
chrXVI	695437	3.062094
chrII	482719	3.061471
chrXII	224678	3.060757
chrXVI	516244	3.058306
chrXII	374555	3.056334
chrIII	115784	3.056115
chrIII	70204	3.050984
chrXVI	562137	3.048268
chrX	370079	3.046000
chrIV	476613	3.044166
chrIII	78702	3.040600
chrXVI	513236	3.038071
chrXII	372755	3.037089
chrIX	352529	3.036679
chrIII	225622	3.033518
chrXII	155415	3.032477
chrIII	231015	3.029917
chrXV	656585	3.028890
chrIX	358329	3.025160
chrIII	49316	3.016437
chrVII	18001	3.015440
chrIV	455113	3.012637
chrIII	32101	3.010534
chrXVI	422938	3.009862
chrIV	458513	2.998486
chrV	546465	2.998219
chrIII	57301	2.995799
chrIV	328766	2.991971
chrXI	511851	2.989768
chrVI	193395	2.989099
chrVII	24001	2.987680
chrIV	462413	2.987346
chrXII	154315	2.986353
chrXVI	417544	2.983849
chrXVI	510536	2.981740
chrXV	617485	2.981494
chrIX	356929	2.969957
chrXII	372864	2.969500
chrX	370688	2.969216
chrXI	530651	2.964434
chrXII	229778	2.964300
chrIII	38901	2.962788
chrVI	216195	2.962074
chrIII	131184	2.959712
chrX	375282	2.959666
chrVI	199895	2.954420
chrIX	357529	2.953945
chrX	375779	2.953899
chrIV	439113	2.952749
chrXVI	689637	2.949550
chrXVI	414340	2.947683
chrVI	195295	2.944092
chrXII	138117	2.942888
chrIII	38015	2.940738
chrX	366580	2.937682
chrIII	40402	2.936262
chrIV	327265	2.934993
chrIV	1238081	2.934929
chrIII	80413	2.933422
chrIX	347131	2.929407
chrII	487906	2.929008
chrII	488711	2.928074
chrXII	229978	2.916461
chrII	486507	2.911592
chrXII	162928	2.907154
chrVII	17601	2.905572
chrII	491506	2.904618
chrXIV	93030	2.903575
chrIX	349829	2.899399
chrXVI	553137	2.890391
chrIII	74916	2.886072
chrXII	156215	2.883275
chrIII	50601	2.882899
chrIII	131088	2.880969
chrXVI	457437	2.877926
chrIII	228915	2.876172
chrIII	39901	2.874336
chrXII	232587	2.870166
chrIII	41215	2.868165
chrXVI	416537	2.865790
chrXVI	423737	2.864983
chrXII	370658	2.862467
chrIII	72108	2.861697
chrIII	42301	2.861539
chrXII	373955	2.855577
chrXI	511951	2.850533
chrIII	130784	2.848778
chrIII	44405	2.848473
chrIV	331372	2.843522
chrXVI	557937	2.842410
chrXII	227578	2.841962
chrXII	156115	2.840940
chrIII	76104	2.838228
chrXII	157426	2.836719
chrIII	44601	2.833945
chrXII	140415	2.832818
chrX	375689	2.832814
chrVI	200795	2.832563
chrVI	200695	2.832115
chrIX	336629	2.831421
chrVI	201595	2.825834
chrXVI	569637	2.825505
chrIII	273014	2.824118
chrIII	234215	2.824107
chrIV	309665	2.820359
chrVI	202995	2.818942
chrXII	231778	2.814442
chrIV	449913	2.811751
chrXVI	423237	2.808117
chrIII	69410	2.805251
chrXI	515051	2.802285
chrIII	217615	2.801090
chrIII	222917	2.800850
chrXV	600985	2.796681
chrVI	205695	2.793534
chrIV	335765	2.792008
chrIII	62807	2.791814
chrIV	437713	2.790956
chrXII	223078	2.789939
chrIV	332664	2.786946
chrIII	64701	2.785306
chrIV	326873	2.785064
chrIV	446913	2.784550
chrIII	57411	2.783382
chrXII	135015	2.782127
chrIV	329266	2.781882
chrXVI	555449	2.780451
chrVI	195699	2.769518
chrXV	617385	2.769423
chrXVI	554937	2.767952
chrXII	143615	2.763267
chrXII	138415	2.762010
chrXVI	417337	2.760095
chrIII	114886	2.756488
chrXVI	427837	2.756262
chrXII	134415	2.755925
chrIII	50403	2.754693
chrIII	40010	2.748217
chrXVI	513136	2.747408
chrV	549465	2.746117
chrIII	30901	2.743866
chrXII	226678	2.741908
chrII	485606	2.733340
chrVI	64295	2.733046
chrIV	400577	2.732005
chrXII	134315	2.731468
chrXVI	558437	2.729988
chrIII	42601	2.728322
chrIV	446813	2.725206
chrIII	64801	2.718521
chrVI	225206	2.712472
chrIV	1239381	2.711102
chrXII	232985	2.704318
chrIV	456713	2.703772
chrXVI	514336	2.703511
chrIV	447013	2.703061
chrXII	232278	2.696110
chrIV	435721	2.694092
chrIV	336465	2.693714
chrIX	350332	2.691083
chrIII	42701	2.690743
chrXII	138615	2.689737
chrIII	132397	2.689723
chrII	479006	2.688771
chrVI	193694	2.685043
chrVI	206995	2.683421
chrXII	379855	2.680494
chrXII	372562	2.676672
chrVI	270096	2.674934
chrIII	79409	2.674912
chrXII	153915	2.674891
chrX	371979	2.674306
chrIV	323865	2.670832
chrVI	199995	2.668910
chrVI	208997	2.668692
chrIII	135684	2.668046
chrVI	204795	2.667760
chrIX	351229	2.664637
chrXVI	561137	2.662118
chrIX	350637	2.659486
chrIII	37501	2.658456
chrXIV	198271	2.657199
chrXII	359755	2.655507
chrIII	75108	2.654640
chrIV	403668	2.653141
chrV	565065	2.652924
chrXVI	512736	2.651803
chrXII	379655	2.650972
chrXVI	515036	2.646212
chrXII	140915	2.645952
chrIV	462913	2.644810
chrIX	358829	2.638943
chrIV	325465	2.635750
chrVII	23801	2.633202
chrXVI	513036	2.633006
chrIII	133784	2.632656
chrII	481407	2.624998
chrIV	456813	2.624951
chrVI	202001	2.620636
chrIX	362429	2.617059
chrIV	408471	2.616734
chrIV	436413	2.615459
chrXII	168015	2.612075
chrX	375479	2.610099
chrIII	31001	2.610039
chrIII	35703	2.609210
chrV	292132	2.608608
chrIV	450013	2.607765
chrIII	133884	2.606770
chrVI	197298	2.604600
chrVI	189995	2.603457
chrVI	193794	2.601042
chrXII	243978	2.600955
chrIV	410269	2.600886
chrIX	362637	2.600877
chrXVI	507540	2.599911
chrV	545165	2.597445
chrXVI	551237	2.596846
chrIII	127885	2.595336
chrIV	443414	2.591085
chrXVI	513536	2.590433
chrIV	404572	2.590157
chrII	483308	2.589869
chrIII	46301	2.589267
chrIII	223315	2.588843
chrIX	347829	2.588732
chrX	368679	2.586465
chrV	287329	2.585545
chrXII	151315	2.582482
chrXVI	513336	2.580305
chrVI	198504	2.579284
chrIII	30401	2.578623
chrIV	461613	2.578323
chrXI	520651	2.577296
chrVI	227507	2.576698
chrXII	157515	2.576412
chrIV	317074	2.573363
chrIV	442613	2.571888
chrXII	365755	2.570829
chrIX	356637	2.570747
chrIV	359665	2.564747
chrII	477506	2.561622
chrIV	355365	2.559929
chrIII	114384	2.559433
chrVI	201795	2.558364
chrIV	455013	2.557260
chrIX	349629	2.555999
chrXII	146615	2.554237
chrXII	233480	2.553601
chrV	564665	2.552832
chrIV	477313	2.549222
chrIV	444413	2.547320
chrV	565565	2.547025
chrIV	433123	2.546015
chrXIV	196159	2.543546
chrIV	322665	2.543122
chrXVI	417839	2.542143
chrXVI	507436	2.541663
chrIII	134185	2.537812
chrIV	456120	2.537453
chrIII	47501	2.536355
chrIV	1229181	2.536004
chrIII	40201	2.535785
chrVI	200395	2.533672
chrII	492515	2.532947
chrIX	356429	2.532436
chrIV	454213	2.532427
chrXVI	562737	2.531078
chrXII	233083	2.527819
chrXII	367359	2.527743
chrXVI	556237	2.527569
chrIII	73401	2.526810
chrIX	352330	2.522020
chrII	487106	2.521751
chrVI	203695	2.521537
chrXII	232489	2.519120
chrIII	48709	2.519047
chrXVI	551543	2.515726
chrIX	343942	2.514785
chrXII	382955	2.512715
chrVI	202198	2.512236
chrIII	242415	2.507336
chrXII	162715	2.505904
chrIII	32306	2.505760
chrIV	332864	2.497313
chrXI	516751	2.496072
chrXIV	105430	2.495234
chrIV	1240981	2.495135
chrIV	476313	2.494266
chrIX	341436	2.493555
chrIV	479014	2.489731
chrIV	323465	2.489224
chrIV	436013	2.488690
chrIII	43001	2.488585
chrXVI	677737	2.488412
chrXVI	684137	2.486687
chrVII	25701	2.485356
chrIV	464828	2.484125
chrIII	79803	2.483657
chrIII	74310	2.482509
chrIV	316665	2.480708
chrIV	463013	2.479695
chrV	301629	2.478792
chrIV	410875	2.478342
chrIX	358936	2.474703
chrI	41946	2.474609
chrIII	30701	2.473802
chrIII	39112	2.473359
chrIII	168545	2.471294
chrXII	139120	2.470649
chrXVI	421937	2.467365
chrXVI	413537	2.465723
chrXVI	418441	2.463541
chrXII	233679	2.462607
chrXVI	516736	2.461539
chrXVI	556137	2.459841
chrXVI	416148	2.455829
chrIII	227715	2.454557
chrIII	38611	2.454310
chrXVI	452044	2.454075
chrIII	71310	2.453899
chrIV	325365	2.451632
chrVI	204709	2.449674
chrIII	228215	2.449530
chrIII	128384	2.448901
chrXVI	514236	2.448082
chrXVI	564651	2.447251
chrXI	517263	2.445929
chrX	363379	2.443191
chrIX	359329	2.442784
chrVI	191695	2.442446
chrXI	522561	2.441161
chrVI	198595	2.440786
chrIII	119697	2.439887
chrIV	324667	2.436582
chrXII	225978	2.436204
chrV	567965	2.433469
chrIII	15801	2.429175
chrXVI	417737	2.428273
chrX	373279	2.426603
chrXVI	555537	2.426386
chrII	485810	2.424449
chrIX	359030	2.420371
chrII	485906	2.419981
chrIII	45304	2.419943
chrVI	216605	2.419308
chrVIII	91155	2.417683
chrVII	901	2.417298
chrIV	330070	2.417104
chrXII	139218	2.416197
chrIII	41101	2.415921
chrXVI	515936	2.415854
chrIV	332065	2.414940
chrIII	73506	2.414150
chrIII	82102	2.413157
chrIV	461527	2.411184
chrIX	350430	2.410543
chrIX	356229	2.410182
chrIV	437513	2.409693
chrIV	324165	2.405744
chrXV	617285	2.405736
chrVII	65604	2.405732
chrXVI	416942	2.405560
chrXI	521751	2.405298
chrXII	231678	2.398099
chrXII	139015	2.397681
chrXII	382163	2.397631
chrXVI	561337	2.396211
chrIX	350229	2.391796
chrX	376079	2.387876
chrIII	218915	2.387238
chrVI	205098	2.387168
chrIV	325266	2.387030
chrIV	332464	2.386567
chrXVI	701642	2.386525
chrI	30645	2.386049
chrVI	210695	2.379165
chrXVI	684640	2.377078
chrIII	73204	2.376434
chrXVI	513642	2.376406
chrXVI	512236	2.374957
chrIV	331664	2.372634
chrX	376379	2.370197
chrIV	465013	2.370061
chrIII	57201	2.369763
chrIV	406079	2.369458
chrIII	131386	2.368922
chrIV	482314	2.368766
chrIV	455413	2.368570
chrXVI	516039	2.368370
chrXII	142216	2.366303
chrXVI	413837	2.364877
chrVI	197595	2.363363
chrXVI	535850	2.362355
chrIV	434713	2.361736
chrXII	222378	2.361526
chrIV	442513	2.361087
chrIII	72005	2.358396
chrXVI	507837	2.358323
chrXII	233285	2.356793
chrIV	460617	2.352562
chrIII	295314	2.348125
chrIV	472913	2.348105
chrVI	194699	2.346670
chrXVI	424737	2.346400
chrXVI	711447	2.344941
chrIV	463113	2.344897
chrXII	227378	2.344155
chrIV	325665	2.343912
chrXII	134215	2.343440
chrIII	224125	2.343419
chrIII	73802	2.342788
chrIV	436313	2.342652
chrXII	142515	2.341768
chrIII	72507	2.341615
chrXII	369267	2.340044
chrXVI	509036	2.337743
chrIII	78506	2.337713
chrIII	75801	2.335901
chrXII	224778	2.335434
chrXVI	553043	2.335430
chrIV	328565	2.333422
chrIV	406269	2.330160
chrIII	227515	2.329855
chrIII	48811	2.329356
chrXII	155118	2.327389
chrIV	437827	2.322074
chrX	375379	2.321757
chrXVI	419745	2.321308
chrX	377379	2.320906
chrXVI	423037	2.320884
chrXVI	564437	2.319996
chrXII	372662	2.319649
chrXII	373755	2.318821
chrV	287229	2.318327
chrIV	475913	2.315669
chrIV	320874	2.311578
chrVI	64092	2.311573
chrX	368579	2.311528
chrV	551079	2.309443
chrXV	656885	2.304648
chrV	277429	2.304393
chrXI	519451	2.303531
chrIII	40910	2.301675
chrIV	442713	2.301244
chrIV	324765	2.300717
chrXII	361555	2.299844
chrIII	32003	2.297660
chrV	289231	2.294167
chrII	478713	2.292739
chrVI	194899	2.292027
chrXII	372263	2.290675
chrXIV	92630	2.290526
chrIII	50201	2.289887
chrXI	513251	2.289261
chrXII	369870	2.288611
chrVI	197205	2.286640
chrIX	346229	2.285961
chrIII	30301	2.284491
chrIII	32201	2.282353
chrVI	198797	2.280109
chrIV	338265	2.278339
chrVII	73703	2.275976
chrX	371279	2.273677
chrVI	223095	2.272880
chrIII	56801	2.272838
chrIII	79602	2.271466
chrIV	1237689	2.270297
chrX	202262	2.269522
chrXVI	414837	2.268613
chrIX	339835	2.266834
chrXII	376362	2.265156
chrV	306731	2.264957
chrVI	53491	2.264239
chrIII	121184	2.263043
chrXVI	689542	2.262735
chrIX	339736	2.261633
chrIII	119284	2.261397
chrXII	241378	2.261290
chrIII	115684	2.258316
chrIV	410368	2.256388
chrXVI	566137	2.253878
chrIV	333965	2.252644
chrVII	73903	2.252261
chrIII	75501	2.251336
chrXVI	557837	2.250969
chrIV	458313	2.250038
chrX	380881	2.247536
chrXVI	564246	2.247050
chrXVI	423937	2.246439
chrIII	66009	2.245664
chrIII	132798	2.245513
chrXII	149915	2.242676
chrXII	142815	2.241936
chrVII	18301	2.240940
chrIII	119484	2.239404
chrXVI	504236	2.238592
chrXIV	89238	2.237963
chrXII	375155	2.237870
chrXVI	514536	2.236492
chrII	483006	2.236263
chrXII	360955	2.233187
chrV	565365	2.233003
chrXII	232379	2.232612
chrIII	76916	2.231861
chrXII	366257	2.230651
chrIII	120484	2.226792
chrIX	344342	2.226665
chrIV	461313	2.226525
chrXII	138015	2.225588
chrIX	337629	2.223560
chrXII	382255	2.221507
chrXVI	560437	2.218409
chrXII	376255	2.216864
chrIX	337329	2.216123
chrXII	133915	2.215208
chrXVI	520037	2.215041
chrV	571572	2.213586
chrIV	436713	2.213122
chrIV	463524	2.211290
chrIX	345229	2.210818
chrIII	132484	2.209918
chrXII	232778	2.208153
chrIII	131484	2.207781
chrIII	50706	2.207389
chrXVI	553537	2.206248
chrIX	340634	2.206220
chrIV	460313	2.204773
chrXVI	415937	2.204518
chrIII	67403	2.204385
chrV	288629	2.204003
chrXVI	427137	2.203728
chrXII	228278	2.202543
chrIII	76515	2.201053
chrXII	150315	2.196192
chrIV	436124	2.195035
chrXII	383355	2.193072
chrXVI	514436	2.192737
chrXIV	102830	2.191380
chrXV	600785	2.190885
chrVI	206895	2.190866
chrXII	245278	2.190820
chrXII	386655	2.189470
chrIV	406370	2.186632
chrIII	131699	2.185208
chrVI	188109	2.183769
chrXII	135215	2.183529
chrIII	78402	2.183490
chrXII	228178	2.182893
chrXV	663885	2.182336
chrIII	129290	2.182035
chrXVI	427437	2.179858
chrIV	1237781	2.179834
chrIV	452315	2.178518
chrIII	35402	2.177061
chrIX	340437	2.175843
chrIII	30208	2.174153
chrIX	357831	2.172792
chrIII	47103	2.171890
chrIII	46802	2.169017
chrIX	342630	2.165939
chrIV	443613	2.164195
chrXII	378655	2.160044
chrXII	233378	2.159671
chrXII	226378	2.157584
chrXVI	550037	2.156817
chrXVI	519450	2.155352
chrXV	274738	2.154948
chrIV	450213	2.154851
chrIII	46701	2.153615
chrXVI	512336	2.153010
chrXII	233584	2.152775
chrXVI	514944	2.152206
chrIV	1224581	2.151771
chrIII	31301	2.149621
chrXVI	561737	2.149020
chrVI	75893	2.148588
chrV	562780	2.143472
chrIII	39001	2.139931
chrXII	228883	2.139179
chrIII	131584	2.138146
chrVI	194594	2.138127
chrIX	358429	2.137267
chrXVI	550652	2.136855
chrXII	145315	2.136562
chrXVI	415237	2.134813
chrIX	347029	2.130703
chrXII	235378	2.130345
chrX	374279	2.130092
chrIII	37406	2.129797
chrXII	369160	2.128785
chrIX	346530	2.128186
chrV	561665	2.127179
chrXII	161615	2.126933
chrXII	234078	2.126836
chrIII	75001	2.126340
chrIII	224021	2.125061
chrX	363979	2.124879
chrII	486306	2.124482
chrIII	67802	2.124392
chrIII	72608	2.124230
chrVI	201497	2.123163
chrIX	350132	2.123018
chrV	564467	2.120814
chrIII	222115	2.119966
chrXII	155615	2.119578
chrXII	381960	2.119409
chrIV	450113	2.118785
chrX	374182	2.117450
chrXII	375855	2.117379
chrIII	77103	2.117005
chrVI	57692	2.116930
chrXIV	4972	2.114864
chrXII	373655	2.113750
chrXVI	418642	2.113235
chrX	382085	2.112648
chrXVI	435837	2.110665
chrXV	678085	2.110091
chrXII	229481	2.109514
chrV	287132	2.109512
chrXVI	564351	2.109339
chrII	485206	2.108773
chrIII	52501	2.108529
chrXVI	509936	2.108300
chrIX	345730	2.108287
chrIV	401670	2.107613
chrIII	76002	2.107392
chrXII	223678	2.105442
chrIII	223426	2.105017
chrIX	353829	2.104370
chrXV	226639	2.102906
chrXVI	564840	2.101898
chrIX	346134	2.101580
chrIII	134985	2.101466
chrXVI	563537	2.099386
chrV	297639	2.098622
chrIII	68807	2.097314
chrX	355426	2.097131
chrIII	132984	2.096529
chrIV	1237281	2.094554
chrIII	133589	2.094072
chrXII	152915	2.093708
chrXVI	506037	2.093631
chrVI	256797	2.093043
chrXII	225084	2.090835
chrXII	233786	2.087306
chrXIV	104930	2.087274
chrXVI	422737	2.086062
chrVI	204895	2.085935
chrXI	513365	2.084088
chrXII	372155	2.084052
chrIV	317368	2.083826
chrIV	405776	2.083462
chrXII	224578	2.082883
chrVII	64002	2.081769
chrXVI	701936	2.081768
chrXVI	561037	2.081579
chrIV	329176	2.079794
chrXII	374855	2.079677
chrIII	74102	2.079367
chrXVI	566237	2.078675
chrXIV	89130	2.077468
chrIV	476119	2.077277
chrXVI	413737	2.076916
chrXVI	562842	2.076623
chrXII	226278	2.076567
chrVII	544569	2.076224
chrIV	456414	2.075983
chrXVI	701840	2.075741
chrIX	336332	2.074754
chrV	545278	2.074691
chrIV	469413	2.073442
chrVI	227396	2.072919
chrXII	155715	2.072162
chrIV	434013	2.071809
chrIV	400468	2.069963
chrIII	44204	2.067567
chrIX	344837	2.067077
chrXII	230578	2.066425
chrVI	201397	2.065073
chrXVI	563437	2.063802
chrXII	378355	2.060918
chrIX	359434	2.059838
chrVI	197495	2.057615
chrVII	69402	2.057388
chrVII	25401	2.054804
chrXIV	89930	2.053480
chrIX	340144	2.053304
chrXI	519166	2.052470
chrIX	342535	2.051495
chrXI	517962	2.051460
chrIII	132892	2.051436
chrVI	197695	2.050787
chrIX	338229	2.049786
chrIII	40104	2.049414
chrVI	64192	2.047969
chrXVI	417645	2.047922
chrIII	228119	2.047084
chrV	551265	2.046856
chrII	482106	2.046673
chrIX	342736	2.046185
chrIX	356129	2.045888
chrIII	37311	2.045350
chrIV	340465	2.044666
chrII	481708	2.044294
chrXII	229085	2.044158
chrXII	154922	2.043210
chrXII	383155	2.042905
chrIV	406168	2.040778
chrXII	372456	2.040714
chrIV	323165	2.040572
chrXII	369770	2.039510
chrVI	197395	2.037927
chrXVI	457537	2.036733
chrV	278339	2.035624
chrIV	405968	2.034674
chrIX	340029	2.034583
chrX	371579	2.034565
chrVII	77803	2.031649
chrXVI	561444	2.030899
chrXII	144515	2.030839
chrXV	854187	2.029922
chrIV	467413	2.029576
chrV	559265	2.028778
chrIX	356032	2.028627
chrXII	141715	2.025622
chrIII	43712	2.024545
chrXV	680785	2.024334
chrIII	38101	2.023582
chrV	299430	2.022968
chrX	386280	2.022611
chrXII	373855	2.019443
chrIV	398269	2.019371
chrIX	336529	2.017985
chrXVI	507939	2.017920
chrIII	45501	2.017657
chrIII	73104	2.016850
chrXII	235578	2.016085
chrIX	342429	2.015958
chrXII	227480	2.015510
chrXI	530757	2.014716
chrIX	357729	2.014167
chrVI	197895	2.012830
chrIV	463225	2.011767
chrXV	652086	2.010814
chrXIV	88641	2.010438
chrXVI	408237	2.009930
chrXVI	414445	2.009504
chrIV	359765	2.009242
chrIX	340736	2.009220
chrII	486008	2.008770
chrIII	130084	2.008380
chrXV	678485	2.008225
chrXVI	418937	2.007357
chrIII	42201	2.007315
chrIV	433919	2.005804
chrIII	73703	2.004429
chrXII	162318	2.004109
chrIII	81004	2.003676
chrIV	482416	2.002230
chrIV	455213	1.999263
chrIX	344032	1.998637
chrXVI	569837	1.997557
chrIV	436213	1.997176
chrXIV	96230	1.996358
chrIV	480417	1.996145
chrIII	49508	1.995395
chrII	486411	1.994592
chrIV	328365	1.993143
chrIII	222715	1.992426
chrIV	453713	1.992200
chrIII	37001	1.991742
chrVI	196207	1.990542
chrXVI	555337	1.989570
chrXIV	87830	1.987983
chrIX	361834	1.985451
chrIV	315065	1.985450
chrI	41846	1.985365
chrIX	339330	1.983348
chrVI	190495	1.983158
chrXVI	559837	1.981721
chrXII	230693	1.981615
chrIX	354629	1.981227
chrIX	354730	1.980802
chrXVI	571237	1.980558
chrIV	404669	1.980228
chrXVI	692837	1.979884
chrXVI	701840	1.979320
chrIX	349136	1.978993
chrXVI	461737	1.978374
chrIII	115184	1.978198
chrIV	326067	1.978046
chrIII	68102	1.975961
chrIII	71601	1.975915
chrVI	200295	1.974569
chrIX	336229	1.974037
chrIII	139184	1.973755
chrIX	359529	1.973724
chrV	571667	1.973679
chrXVI	557537	1.973500
chrI	25775	1.973198
chrI	31345	1.972162
chrXII	239886	1.971818
chrV	307231	1.971357
chrIII	130484	1.970952
chrIV	325165	1.970403
chrXVI	551137	1.968569
chrIV	327865	1.968255
chrIV	462219	1.968149
chrXVI	421245	1.968136
chrIX	365430	1.966953
chrXVI	420337	1.965400
chrIV	434313	1.965244
chrV	297241	1.964469
chrVI	208497	1.963019
chrIV	1236181	1.962624
chrXII	223478	1.961033
chrIII	232615	1.960748
chrXII	142415	1.960525
chrX	376279	1.959347
chrIV	335976	1.957717
chrXI	512254	1.957264
chrIV	464216	1.956938
chrXVI	562337	1.956683
chrVI	53091	1.955693
chrIV	1237481	1.953974
chrIII	72901	1.952476
chrXVI	769375	1.952366
chrXVI	510136	1.951265
chrXII	145215	1.950909
chrXVI	416337	1.950618
chrVII	16	1.949943
chrIII	71110	1.949935
chrXVI	522650	1.949921
chrXII	153415	1.949162
chrIX	368129	1.945921
chrXVI	419837	1.945456
chrIII	46010	1.945355
chrX	383679	1.945256
chrIII	30101	1.944746
chrIII	75301	1.944403
chrXVI	416237	1.944280
chrIII	222320	1.942948
chrXVI	456541	1.942514
chrXII	152315	1.942447
chrIV	329065	1.942441
chrVI	217595	1.941431
chrIV	437913	1.939864
chrIII	36206	1.939311
chrVI	192994	1.938818
chrXVI	564737	1.938815
chrXVI	454144	1.938260
chrXVI	422837	1.938013
chrXII	155816	1.937237
chrVI	195006	1.936499
chrIV	1245781	1.935553
chrIV	1240681	1.934753
chrVII	64202	1.934549
chrIII	40801	1.934153
chrXII	371455	1.932729
chrXIV	94830	1.932590
chrIV	463928	1.932303
chrVI	3161	1.930834
chrIII	227925	1.930511
chrVI	198702	1.930004
chrIV	338165	1.929785
chrIV	1526537	1.927042
chrV	492367	1.926037
chrIX	370529	1.925693
chrV	546565	1.925551
chrXII	150615	1.924390
chrIII	67501	1.923880
chrIII	127292	1.920907
chrIX	343429	1.920420
chrIII	38502	1.919939
chrV	569365	1.919751
chrXVI	558237	1.918552
chrIX	340235	1.917142
chrIII	46402	1.916363
chrII	266403	1.915409
chrXII	137415	1.914708
chrIV	461225	1.914324
chrIX	344535	1.912741
chrXII	237978	1.911642
chrV	288129	1.910922
chrIV	406868	1.910164
chrIV	402568	1.909656
chrXII	231978	1.909201
chrIII	36304	1.909146
chrIII	77702	1.909070
chrXVI	695737	1.908455
chrIII	40301	1.907935
chrIV	327565	1.906892
chrXIV	104835	1.906316
chrIV	1239981	1.906233
chrXII	366155	1.906038
chrIV	329965	1.904872
chrXII	379755	1.904772
chrIV	457313	1.904230
chrIII	76303	1.903144
chrIII	218515	1.902892
chrV	287029	1.902207
chrIII	33405	1.902060
chrIII	119591	1.901860
chrIII	38402	1.901806
chrVI	196895	1.900510
chrIV	462125	1.900088
chrIII	43503	1.899867
chrIII	135184	1.899148
chrXVI	509436	1.898265
chrIII	40701	1.897185
chrXII	229678	1.895858
chrIX	358229	1.895513
chrX	380079	1.893737
chrIX	367129	1.890009
chrIII	69701	1.889781
chrXII	236684	1.889718
chrIII	222216	1.889270
chrI	30745	1.889074
chrXVI	570137	1.888317
chrIII	44701	1.887785
chrXVI	562439	1.885270
chrIII	76608	1.884713
chrIII	67104	1.884286
chrIV	452823	1.883137
chrIII	137584	1.882581
chrV	266129	1.882451
chrXII	141215	1.882055
chrXVI	511142	1.881949
chrIV	328265	1.881854
chrIX	349540	1.881470
chrIV	430520	1.881159
chrXII	233981	1.881050
chrIV	470613	1.880459
chrXII	136020	1.880105
chrIII	80806	1.878370
chrIII	72201	1.878164
chrIII	169290	1.877943
chrIII	45001	1.877252
chrIII	49911	1.876874
chrXII	234178	1.876620
chrVI	198102	1.876542
chrIV	401171	1.876381
chrXVI	692437	1.876310
chrXII	377755	1.875958
chrIV	315365	1.875920
chrVII	16006	1.874892
chrXVI	564537	1.874406
chrIV	408573	1.874059
chrXVI	563337	1.873691
chrV	290929	1.873452
chrIII	40512	1.871572
chrXVI	424637	1.871401
chrXVI	565237	1.871331
chrIV	401968	1.871117
chrXII	364155	1.870758
chrIV	328067	1.870716
chrV	284329	1.870535
chrIV	433623	1.869606
chrVI	214395	1.869498
chrV	570465	1.868834
chrXVI	701133	1.868753
chrVI	202702	1.867963
chrXII	235188	1.867456
chrVI	203795	1.866092
chrIII	81813	1.865085
chrXI	529262	1.865012
chrIX	362129	1.862519
chrIV	471713	1.862506
chrXII	133118	1.861074
chrXII	225578	1.860590
chrXII	141315	1.859536
chrIX	337536	1.859278
chrIV	457713	1.859166
chrXVI	508736	1.857537
chrIII	69816	1.857186
chrIII	67005	1.856768
chrII	477108	1.856608
chrI	31245	1.856343
chrXII	138815	1.856273
chrIII	43910	1.854842
chrIV	440913	1.853277
chrXVI	427937	1.853039
chrIV	1257081	1.853018
chrXVI	515236	1.852843
chrXVI	692637	1.851045
chrIII	73305	1.850040
chrIV	324965	1.849795
chrIII	34703	1.849341
chrV	568865	1.849060
chrII	499606	1.848886
chrIII	36008	1.848569
chrXII	375658	1.847464
chrXIV	84130	1.847212
chrIII	133084	1.846589
chrIV	467013	1.846017
chrXVI	417240	1.845652
chrIV	482214	1.845604
chrIV	458816	1.842819
chrIV	403768	1.842413
chrXII	167215	1.841722
chrII	491206	1.841421
chrIV	407770	1.841066
chrIV	468021	1.839725
chrVI	208695	1.838587
chrIII	71701	1.837616
chrX	370279	1.836513
chrXII	376655	1.835788
chrIX	360034	1.835751
chrIII	113287	1.835243
chrIII	129484	1.834285
chrIV	482614	1.832154
chrX	380179	1.832016
chrXVI	551939	1.830362
chrXII	377055	1.830066
chrIV	432313	1.829785
chrIII	70503	1.829558
chrXVI	516536	1.829515
chrIII	36903	1.828701
chrIV	473022	1.827127
chrII	478615	1.826988
chrXVI	565837	1.826335
chrXVI	565537	1.825305
chrXVI	457947	1.823785
chrIII	213830	1.823668
chrIX	344931	1.820695
chrXVI	460739	1.820482
chrIV	331471	1.819436
chrXVI	693738	1.819351
chrVII	63502	1.818921
chrVII	17001	1.815351
chrIII	113884	1.813805
chrIV	328465	1.812822
chrIX	346629	1.812686
chrIX	349929	1.812613
chrXII	234478	1.811901
chrV	282129	1.811207
chrXVI	412838	1.810887
chrVI	189395	1.809742
chrIII	133386	1.809157
chrV	551165	1.808630
chrXII	372055	1.808629
chrX	376579	1.808600
chrIV	313973	1.807670
chrIX	355429	1.807463
chrIII	69602	1.807388
chrIV	479614	1.806454
chrVI	223301	1.806098
chrIII	44501	1.804630
chrVI	256396	1.804526
chrIII	76402	1.804216
chrIII	73001	1.804121
chrII	489006	1.803997
chrIV	452913	1.803813
chrXI	513452	1.803375
chrIX	370329	1.802754
chrIII	221215	1.800923
chrXI	513651	1.800691
chrVI	203595	1.800639
chrXVI	508936	1.800444
chrX	371479	1.799861
chrXII	224078	1.799495
chrIV	315465	1.799415
chrIV	431614	1.799317
chrVI	192694	1.799233
chrXII	230778	1.798506
chrIII	75701	1.798269
chrXVI	420240	1.798179
chrII	478615	1.797793
chrIV	332764	1.797616
chrXV	594285	1.797564
chrIII	115384	1.796261
chrIII	120384	1.795776
chrIII	79910	1.793275
chrV	300329	1.792884
chrVI	198196	1.792859
chrIV	1241289	1.792066
chrIV	568891	1.790993
chrIV	464015	1.790707
chrXVI	418537	1.790585
chrIII	142284	1.790431
chrXIV	4873	1.790226
chrIV	331564	1.789857
chrXVI	414739	1.788374
chrVI	210597	1.788114
chrVI	196995	1.787175
chrIV	331874	1.786389
chrIX	337229	1.784970
chrIV	405668	1.784458
chrXVI	549437	1.782823
chrIII	40614	1.782269
chrIX	336929	1.782112
chrIII	72406	1.781192
chrXVI	689237	1.780004
chrXII	366360	1.780001
chrIII	119184	1.779766
chrIX	367329	1.779365
chrIII	230021	1.779303
chrIX	345129	1.778530
chrIII	75205	1.777250
chrIII	113184	1.776781
chrIX	337429	1.775742
chrXII	233187	1.775686
chrIII	223215	1.775436
chrVII	691	1.774166
chrXVI	518236	1.773958
chrXII	153216	1.773570
chrXVI	461540	1.772948
chrIII	228015	1.771601
chrIII	77510	1.771265
chrXI	516553	1.770856
chrIII	47406	1.770299
chrIII	229115	1.769662
chrIII	69512	1.769135
chrIII	21101	1.767929
chrIV	461118	1.767726
chrXII	225778	1.767583
chrXVI	419337	1.767200
chrX	381079	1.767010
chrIX	338633	1.765545
chrXVI	510636	1.765086
chrIII	77302	1.763364
chrVI	58092	1.763170
chrIV	404180	1.761759
chrVI	208395	1.761713
chrXVI	688140	1.760827
chrXVI	565439	1.759979
chrIII	129694	1.759487
chrII	492108	1.758921
chrIV	465223	1.758435
chrXI	516653	1.758412
chrV	564965	1.757921
chrIII	70404	1.757119
chrVI	197995	1.755646
chrIV	433413	1.754383
chrIII	33201	1.753004
chrIII	117084	1.751615
chrV	564765	1.749661
chrIV	318165	1.749016
chrIX	341329	1.748624
chrIV	454521	1.748546
chrXVI	555737	1.747772
chrIII	127691	1.746868
chrXII	161018	1.746789
chrXII	236078	1.745460
chrIII	35801	1.744557
chrIII	135485	1.743985
chrIII	83202	1.743527
chrXII	152819	1.743428
chrIV	434613	1.743099
chrIV	334165	1.741574
chrIII	229215	1.741536
chrIII	217317	1.740902
chrIV	443914	1.740296
chrX	369979	1.740075
chrII	494306	1.739859
chrIII	67612	1.739526
chrV	285838	1.739238
chrVI	221995	1.738819
chrVI	214695	1.737258
chrIII	118486	1.736915
chrXII	379055	1.735567
chrIV	324865	1.735480
chrXVI	701149	1.735431
chrIII	220215	1.734349
chrIV	475013	1.734104
chrXII	222478	1.733369
chrXII	153015	1.733252
chrIX	349335	1.732950
chrVI	179491	1.732338
chrIII	131284	1.730887
chrIII	36702	1.730616
chrIX	343529	1.730431
chrIII	31901	1.730401
chrIV	330366	1.729687
chrX	374088	1.728614
chrXII	137615	1.728260
chrIV	430013	1.727429
chrIV	481115	1.727287
chrXII	225378	1.726853
chrIII	80602	1.726594
chrVIII	89955	1.725909
chrIX	359630	1.725541
chrIV	446313	1.725001
chrIV	400968	1.724871
chrXII	376455	1.724108
chrV	288429	1.723992
chrII	488208	1.723779
chrV	567065	1.723779
chrIX	340529	1.723110
chrXVI	409237	1.722023
chrXVI	512636	1.721176
chrIII	69105	1.720537
chrXVI	457143	1.720456
chrII	495108	1.719969
chrIII	133492	1.719537
chrIV	463316	1.719169
chrIV	461015	1.719097
chrIII	295614	1.718730
chrIX	339031	1.717755
chrIX	343034	1.717580
chrXII	230386	1.717515
chrVI	75797	1.717282
chrIII	33501	1.717251
chrIV	464114	1.716661
chrXII	152015	1.716324
chrIV	436513	1.715652
chrII	491106	1.715132
chrXII	225178	1.714805
chrXI	519964	1.714671
chrIV	460115	1.713466
chrXII	374255	1.713033
chrIX	343229	1.712821
chrXVI	422043	1.712719
chrIII	77604	1.712442
chrIII	116985	1.712109
chrIV	645510	1.711607
chrIII	129086	1.711486
chrXV	681492	1.710239
chrXVI	569937	1.709552
chrIX	340330	1.709286
chrV	284438	1.709056
chrVII	64902	1.706827
chrXIII	290813	1.706825
chrXVI	684239	1.706208
chrXII	222283	1.705299
chrIV	459413	1.705039
chrIV	459218	1.704731
chrXII	160722	1.704473
chrIX	362040	1.703885
chrIV	406669	1.703527
chrVI	187695	1.703281
chrXVI	427639	1.702632
chrIV	432113	1.700257
chrIV	433715	1.699988
chrXVI	423638	1.699765
chrIII	35301	1.699410
chrIV	463813	1.697721
chrIX	356743	1.697689
chrV	290433	1.695890
chrXVI	451537	1.695781
chrIX	364729	1.695660
chrXII	145115	1.695311
chrIII	72706	1.693161
chrIII	90802	1.693019
chrXVI	510036	1.692915
chrIV	309565	1.691225
chrIII	222019	1.690953
chrIII	36102	1.690447
chrVII	58804	1.689619
chrVII	17301	1.689061
chrVI	64392	1.688822
chrXII	162115	1.688177
chrII	494506	1.687241
chrXII	230278	1.687043
chrXII	236791	1.686828
chrXIV	101936	1.685526
chrIII	36601	1.683145
chrIX	349234	1.683093
chrIX	345029	1.682765
chrXIV	186971	1.682485
chrIV	438527	1.682195
chrV	283429	1.682163
chrXVI	405337	1.681981
chrIII	66914	1.681783
chrXII	226078	1.681644
chrXII	137916	1.681593
chrIII	115592	1.681491
chrIII	142684	1.681438
chrXII	234878	1.681297
chrX	371679	1.681250
chrVI	205595	1.680854
chrXVI	561939	1.680769
chrIV	463718	1.678546
chrIII	116784	1.677472
chrIII	139684	1.676954
chrIV	400668	1.676932
chrXII	157715	1.676569
chrXI	515153	1.676048
chrIII	41401	1.675864
chrIX	353629	1.675223
chrIV	467813	1.674932
chrIII	77402	1.674825
chrIII	47316	1.674645
chrXVI	561637	1.674409
chrXVI	421345	1.674242
chrXV	228345	1.673156
chrXVI	419937	1.672324
chrXVI	510938	1.672246
chrIII	233415	1.672077
chrVI	179591	1.671630
chrIII	24001	1.671513
chrXII	380160	1.670915
chrX	368179	1.670711
chrIX	352929	1.670598
chrIII	113790	1.670239
chrIV	457213	1.669752
chrIII	31201	1.668885
chrXII	158015	1.668630
chrIV	441913	1.667534
chrIII	61301	1.667358
chrIV	460413	1.667174
chrIX	362929	1.667048
chrIV	467714	1.666256
chrXII	133317	1.666027
chrXVI	6436	1.665255
chrXVI	563243	1.664456
chrIII	81102	1.663304
chrXVI	408139	1.662825
chrXI	525251	1.661628
chrII	485707	1.661040
chrIII	62701	1.658242
chrIX	346933	1.657863
chrIII	44105	1.657610
chrIV	332164	1.657508
chrIX	350029	1.656591
chrVIII	557416	1.656530
chrXVI	451937	1.656425
chrIII	295719	1.655686
chrVI	193596	1.655349
chrVI	255396	1.654779
chrXVI	499451	1.654379
chrXII	359455	1.653900
chrXII	232692	1.653193
chrXVI	701337	1.652810
chrIII	34504	1.652447
chrII	478113	1.652110
chrXVI	427537	1.651656
chrIV	402168	1.651457
chrIII	135786	1.650807
chrXI	530551	1.650573
chrV	569269	1.650415
chrVI	197796	1.650243
chrII	478517	1.649005
chrXII	154215	1.647366
chrXVI	510336	1.647179
chrIV	1236481	1.646600
chrXVI	700336	1.646175
chrXII	380055	1.645564
chrIV	403970	1.645558
chrIX	338130	1.645314
chrIV	433321	1.644977
chrXII	134015	1.644940
chrXII	233887	1.644205
chrV	275738	1.644075
chrIX	339129	1.643918
chrXVI	429737	1.641808
chrIX	362329	1.640838
chrIX	370629	1.640651
chrXII	160515	1.640596
chrIX	358532	1.640355
chrXII	161819	1.640104
chrXI	517751	1.639864
chrII	485116	1.639710
chrIV	441516	1.639605
chrXVI	556637	1.638663
chrV	564565	1.638598
chrXII	144315	1.638588
chrXII	370364	1.638031
chrXVI	505050	1.637618
chrXII	155018	1.635585
chrIV	446213	1.635438
chrVI	195598	1.635368
chrIII	49215	1.634510
chrXVI	420737	1.634258
chrXII	165715	1.633890
chrVI	203495	1.633742
chrXVI	568237	1.633691
chrXVI	684437	1.633607
chrXVI	557742	1.632086
chrIX	355230	1.631996
chrIX	343829	1.631942
chrX	377579	1.631070
chrXIV	92837	1.631002
chrXII	155516	1.630922
chrXII	367655	1.629862
chrVI	196795	1.629203
chrXII	154425	1.628989
chrI	31647	1.628597
[truncated: 13,022 more rows]
