# Supplementary material for: The Eukaryotic Mismatch Recognition Complexes Track with the Replisome during DNA Synthesis
Source: PLoS Genet. 2015 Dec 18;11(12):e1005719. doi: 10.1371/journal.pgen.1005719 (PMC4684283; doi:10.1371/journal.pgen.1005719)
Supplement: S1 Data — The data corresponding to each figure are in this compressed file. (ZIP) [file pgen.1005719.s009.zip › Files for Haye and Gammie 2015/Fig_3_4_5_Average.sgr/tp4_Msh2_ave.sgr]

chrVII	116	20.273717
chrIII	106	15.942626
chrIII	203	15.522358
chrIII	303	14.836439
chrIII	3	14.622879
chrV	559180	7.668092
chrXII	369459	7.553009
chrVII	16	7.438245
chrIV	323071	7.351251
chrXVI	572352	7.257352
chrVI	270096	6.797548
chrXVI	702036	6.763364
chrIX	339229	6.421523
chrIII	168545	6.324894
chrXV	663885	5.972475
chrII	479206	5.951803
chrII	479106	5.884217
chrXIV	89030	5.787966
chrXVI	702236	5.712391
chrXIV	88830	5.710779
chrVI	191598	5.689102
chrIV	1238281	5.542979
chrIV	449813	5.378705
chrIII	142784	5.346983
chrXVI	769375	5.265846
chrIII	127784	5.264639
chrXIV	89531	5.135780
chrIV	449613	5.129181
chrXVI	695437	5.116501
chrXVI	405337	5.046411
chrVII	73903	5.032540
chrXIV	89330	4.992656
chrVII	80603	4.958188
chrIV	323165	4.800177
chrXIV	96230	4.738396
chrXVI	701936	4.705046
chrXIII	290813	4.685842
chrIV	434213	4.675250
chrXII	168015	4.615696
chrXIV	89630	4.607467
chrIX	350029	4.515221
chrXIV	89430	4.513421
chrIV	1229181	4.512970
chrIV	437827	4.509495
chrXIV	88930	4.506354
chrXVI	702145	4.481952
chrIV	410483	4.374279
chrXVI	560137	4.373935
chrXII	369355	4.357598
chrIV	1237381	4.353137
chrV	301629	4.316162
chrII	479006	4.303844
chrXIV	96330	4.292240
chrXIV	88741	4.291412
chrIV	355365	4.272112
chrIV	449913	4.238800
chrXIV	104835	4.227063
chrIV	1238181	4.178071
chrXI	517351	4.140361
chrV	300329	4.126296
chrXIII	504945	4.100140
chrIV	1237281	4.084625
chrIII	82502	4.072503
chrVI	210695	4.059446
chrXII	168315	4.053852
chrIV	322965	4.027939
chrV	284438	4.025511
chrIV	434313	4.020101
chrIV	309665	4.000653
chrVI	53491	3.991334
chrIV	355665	3.959844
chrV	570176	3.957695
chrXI	517263	3.927956
chrXVI	405538	3.877600
chrXII	233083	3.843565
chrXII	168215	3.801645
chrXVI	701840	3.760595
chrIV	1237183	3.754909
chrXV	228345	3.730621
chrII	6229	3.698906
chrXVI	560339	3.695524
chrXIV	104930	3.678237
chrXVI	701642	3.665566
chrIX	370329	3.663266
chrIII	130984	3.661536
chrXII	374255	3.637334
chrXVI	405237	3.631130
chrX	391079	3.617852
chrIV	309565	3.611709
chrII	478106	3.609222
chrXVI	701840	3.603037
chrXII	156615	3.592486
chrX	378279	3.583760
chrIII	90802	3.580442
chrIII	127584	3.579827
chrVI	180891	3.565217
chrIV	462613	3.554134
chrIV	323265	3.549175
chrXVI	435837	3.539688
chrIII	516	3.538639
chrII	266403	3.508900
chrXVI	689637	3.505947
chrIV	1237481	3.498349
chrIV	1236882	3.497881
chrXVI	769263	3.487395
chrVIII	237890	3.473183
chrIII	601	3.468138
chrVI	204995	3.468089
chrII	478517	3.462156
chrXII	243378	3.461764
chrV	559265	3.451966
chrXVI	6436	3.449720
chrIV	437713	3.439251
chrV	299329	3.435360
chrXIV	102630	3.432615
chrIV	568891	3.424580
chrX	374579	3.411735
chrXV	226639	3.397097
chrX	374979	3.393884
chrIV	465324	3.385002
chrXI	517151	3.383052
chrII	478816	3.378751
chrXIV	88641	3.364371
chrIV	332564	3.311329
chrIV	359665	3.311100
chrXVI	695348	3.291769
chrV	299630	3.274700
chrXVI	453644	3.268616
chrV	570465	3.252024
chrV	287529	3.249401
chrX	375079	3.236239
chrII	478615	3.229076
chrX	374879	3.219386
chrII	478713	3.209802
chrXV	274738	3.200397
chrIV	462713	3.195039
chrVI	210396	3.189545
chrXI	517851	3.185514
chrV	300437	3.177960
chrIV	332964	3.175679
chrII	478615	3.160321
chrXIV	102830	3.157575
chrXVI	695637	3.156361
chrIII	130684	3.146424
chrII	478515	3.142962
chrII	486706	3.135695
chrIII	295414	3.135211
chrV	300738	3.122531
chrVII	201	3.107647
chrV	300630	3.104702
chrV	287429	3.096107
chrIX	300241	3.095566
chrVI	64192	3.093962
chrXVI	701337	3.093677
chrXIV	89730	3.092334
chrXVI	701230	3.088684
chrIV	355565	3.085849
chrV	300841	3.084920
chrXI	666251	3.080641
chrIX	439334	3.073874
chrIV	1237689	3.070954
chrVII	691	3.068484
chrXVI	435940	3.067221
chrII	812600	3.058551
chrV	299430	3.055829
chrIII	91006	3.054372
chrXVI	405440	3.044378
chrX	374680	3.037318
chrII	478415	3.030157
chrX	472743	3.016450
chrIII	82602	2.993344
chrIV	437613	2.979870
chrV	301729	2.973052
chrIII	30601	2.971496
chrII	478113	2.970442
chrXIV	89130	2.968927
chrIV	355876	2.956729
chrXII	232489	2.956387
chrV	300130	2.954104
chrVI	210597	2.952139
chrIV	1236981	2.951353
chrIV	356165	2.950940
chrXII	369655	2.950132
chrV	570065	2.947600
chrIII	401	2.941026
chrVII	544569	2.933410
chrXVI	701730	2.932977
chrV	301029	2.922482
chrXVI	517245	2.917484
chrXII	139715	2.911151
chrVII	301	2.898146
chrII	812545	2.887819
chrII	477908	2.887194
chrIII	42001	2.886650
chrIV	316965	2.875190
chrV	300229	2.869086
chrVI	191395	2.868438
chrXVI	405737	2.866729
chrIII	114285	2.859383
chrIII	230021	2.853846
chrIV	410368	2.839026
chrV	300530	2.830777
chrVII	24713	2.830383
chrXVI	701149	2.829514
chrXII	374455	2.823970
chrIV	1240084	2.814698
chrIV	1237089	2.792559
chrIV	645510	2.792124
chrXVI	436038	2.776899
chrVIII	85308	2.776213
chrIV	434613	2.775612
chrX	390979	2.773772
chrXVI	695537	2.763165
chrIV	356378	2.754828
chrV	135435	2.754355
chrXVI	701251	2.746931
chrVII	24901	2.744398
chrVII	73703	2.741059
chrXII	232078	2.736296
chrIII	56501	2.732277
chrV	546565	2.711878
chrVI	210795	2.702242
chrIV	356566	2.697350
chrIII	804	2.695302
chrXII	232178	2.688268
chrXII	386655	2.688196
chrIII	30701	2.687978
chrIV	323765	2.685343
chrII	221171	2.676515
chrIV	1257081	2.676168
chrV	286630	2.675251
chrV	443417	2.671855
chrIV	1239981	2.669248
chrXV	594285	2.652690
chrXVI	689542	2.648104
chrIII	114784	2.643267
chrIII	232615	2.639509
chrXI	513365	2.635672
chrV	301834	2.627236
chrIV	359465	2.626987
chrXII	232587	2.624106
chrII	478013	2.619280
chrV	301532	2.618325
chrVIII	548609	2.617932
chrXVI	701133	2.614003
chrIV	1245781	2.610080
chrIII	127691	2.607941
chrXII	243478	2.607255
chrIV	356470	2.602875
chrX	355426	2.597017
chrV	300031	2.591431
chrIV	462513	2.591071
chrXV	854187	2.588444
chrIV	331964	2.587443
chrVI	53701	2.582008
chrIX	355529	2.575262
chrIII	227925	2.573285
chrXV	663685	2.572165
chrXII	232379	2.569314
chrXIV	96130	2.567179
chrVI	76093	2.558442
chrXIV	89238	2.552657
chrVII	25001	2.550349
chrIII	295614	2.539812
chrV	288333	2.537873
chrIV	449513	2.537628
chrX	374781	2.534838
chrII	477506	2.533581
chrIII	30501	2.533497
chrIV	1237981	2.530693
chrIX	357229	2.530422
chrV	287629	2.529772
chrIII	295314	2.529126
chrXV	594392	2.527494
chrIV	322665	2.527360
chrIII	31301	2.522615
chrXII	243678	2.518593
chrXII	167915	2.504088
chrXII	369555	2.494068
chrV	299533	2.487070
chrII	222903	2.484283
chrV	299834	2.478208
chrXII	220576	2.470032
chrIII	130586	2.463047
chrII	477918	2.461877
chrIII	228015	2.461636
chrXII	369267	2.458745
chrI	183142	2.455997
chrII	221189	2.454865
chrXVI	563837	2.448743
chrVII	601	2.445201
chrIV	340565	2.435930
chrIV	323465	2.432617
chrV	551265	2.431947
chrXVI	405640	2.431723
chrXII	156715	2.428191
chrIII	56601	2.424989
chrII	477809	2.424171
chrV	570278	2.421123
chrVI	191695	2.412832
chrXII	150715	2.410242
chrXI	518051	2.405602
chrIV	356078	2.396382
chrII	477606	2.395230
chrVI	199395	2.392963
chrXVI	421737	2.388867
chrV	301140	2.386644
chrXV	678085	2.383883
chrXIV	104730	2.383427
chrIV	446520	2.381486
chrXII	139329	2.378277
chrIV	1237581	2.375595
chrXII	233480	2.370571
chrIII	131088	2.368417
chrXII	232278	2.364472
chrX	382085	2.361344
chrII	477819	2.360347
chrIV	450013	2.360008
chrXVI	572247	2.356252
chrVI	64392	2.354651
chrIV	332264	2.346606
chrIII	142184	2.333760
chrV	288529	2.333257
chrIV	323365	2.330955
chrXII	233285	2.325500
chrIII	901	2.324747
chrIII	31814	2.322860
chrXII	382955	2.319102
chrX	374390	2.314413
chrXII	233378	2.307621
chrX	355280	2.305811
chrIV	462813	2.305752
chrV	300933	2.305573
chrVII	73803	2.301906
chrXVI	58221	2.297217
chrIII	82402	2.293700
chrIII	32805	2.292635
chrXVI	702336	2.292504
chrIV	450113	2.289768
chrIV	1238381	2.289586
chrIV	446413	2.288900
chrV	301929	2.288799
chrXVI	406244	2.286481
chrIII	121184	2.283924
chrIV	446622	2.273764
chrIV	331771	2.273211
chrVI	199204	2.270398
chrXVI	553337	2.266292
chrIV	343868	2.264376
chrIV	472517	2.264196
chrX	374182	2.262515
chrIV	437913	2.261529
chrXII	231178	2.251208
chrIV	1245981	2.246632
chrIV	323565	2.246306
chrXII	156815	2.240466
chrVII	77903	2.239260
chrXI	517962	2.237772
chrV	307333	2.228690
chrXVI	498851	2.228213
chrXII	243279	2.227155
chrIV	1256981	2.225292
chrX	382391	2.221701
chrXII	232890	2.218252
chrXII	219481	2.217039
chrXIV	101936	2.214582
chrXV	663785	2.214116
chrXVI	560737	2.213933
chrIV	355780	2.202636
chrVI	64295	2.202112
chrX	378179	2.184276
chrVI	222995	2.179223
chrXVI	563738	2.176246
chrX	355579	2.176218
chrIII	169290	2.175087
chrIII	114184	2.164517
chrIV	1240781	2.157432
chrVII	25501	2.153419
chrXVI	560037	2.147032
chrXII	167815	2.146346
chrV	492367	2.144056
chrVI	210295	2.142998
chrII	478010	2.128883
chrIII	30801	2.123689
chrIV	1240681	2.115111
chrXII	232985	2.115110
chrXVI	485941	2.111794
chrXVI	536737	2.111050
chrVII	25401	2.108459
chrIII	31901	2.106405
chrII	486810	2.105886
chrVII	561842	2.101489
chrXII	366360	2.097912
chrIII	32101	2.096807
chrXIV	88534	2.096672
chrVI	199295	2.092650
chrVI	55194	2.088844
chrII	482719	2.088040
chrIV	1237781	2.085971
chrIII	131184	2.085598
chrV	299729	2.075006
chrVI	199495	2.073766
chrIV	332364	2.072910
chrIV	648810	2.072851
chrX	391180	2.068083
chrVI	64493	2.067036
chrVII	74003	2.060714
chrXVI	700632	2.060476
chrIII	123488	2.056512
chrIV	355465	2.055838
chrXVI	677637	2.050241
chrIX	336429	2.046946
chrXVI	58220	2.044460
chrIII	30901	2.041561
chrXVI	407737	2.036560
chrIX	336332	2.036083
chrXVI	499336	2.030513
chrIX	336229	2.027464
chrVI	180791	2.024717
chrXVI	423937	2.018939
chrVI	76301	2.017098
chrVIII	543708	2.016301
chrVII	78003	2.014794
chrXII	215321	2.014730
chrV	282531	2.007442
chrXII	369870	2.004874
chrV	307433	2.003150
chrVI	269896	2.000766
chrXVI	553437	1.996044
chrVI	53396	1.991432
chrV	569665	1.986467
chrIII	124284	1.986282
chrVI	75993	1.984713
chrVI	87994	1.981925
chrXII	232778	1.979751
chrVI	181100	1.978815
chrXIV	520833	1.977691
chrII	505217	1.977175
chrXVI	563937	1.975683
chrVII	821685	1.975636
chrIX	358030	1.974579
chrX	474503	1.970767
chrIII	142084	1.969647
chrVI	210495	1.969043
chrVII	24502	1.968953
chrIII	142584	1.967100
chrV	282429	1.966954
chrX	355079	1.962530
chrXVI	454144	1.960487
chrXIV	89830	1.956550
chrXV	678187	1.953617
chrIII	315914	1.952674
chrVIII	557416	1.951026
chrXIII	186534	1.944378
chrIV	645502	1.943197
chrIII	49316	1.939114
chrVI	199595	1.939111
chrX	475833	1.938796
chrXII	243778	1.937996
chrVI	53598	1.937599
chrV	288429	1.934696
chrXII	231278	1.934451
chrV	551365	1.934007
chrXII	366257	1.933654
chrX	479617	1.925719
chrIII	120984	1.922669
chrIV	449413	1.920344
chrIII	295719	1.918677
chrVII	538902	1.915010
chrII	504514	1.913788
chrXVI	404737	1.913620
chrII	222978	1.912719
chrXV	663585	1.911755
chrIV	401968	1.906496
chrIII	131386	1.904445
chrVII	77711	1.899043
chrIV	332464	1.898507
chrIX	351229	1.897151
chrXVI	695241	1.893061
chrXVI	407537	1.891298
chrVIII	547500	1.890380
chrIV	450717	1.889241
chrV	276929	1.887766
chrIV	316865	1.886757
chrXIII	357206	1.886491
chrXVI	418137	1.885268
chrIII	78506	1.881038
chrXIV	99311	1.879051
chrXII	243179	1.877493
chrXVI	693738	1.877356
chrXVI	404937	1.876417
chrX	382883	1.874792
chrIV	1245881	1.874061
chrII	300926	1.873907
chrXI	517751	1.872982
chrXVI	58819	1.872479
chrVII	25201	1.871447
chrVI	76408	1.867121
chrXIV	186971	1.862456
chrII	224803	1.862314
chrIV	437113	1.861672
chrVII	24001	1.858610
chrIV	355265	1.857456
chrXVI	535850	1.857396
chrXII	366155	1.856940
chrV	135673	1.855628
chrXI	516951	1.854777
chrXVI	499147	1.853069
chrV	445604	1.852839
chrXII	139815	1.850426
chrIII	218115	1.849839
chrXVI	453941	1.844149
chrVI	64803	1.842235
chrIII	228119	1.840544
chrIII	229815	1.836833
chrIV	322769	1.835634
chrIII	83002	1.834879
chrIX	350229	1.832900
chrXII	234578	1.832093
chrVI	64092	1.831707
chrVI	223301	1.830889
chrIII	28401	1.829757
chrIII	57501	1.829418
chrIII	114684	1.828881
chrIV	355967	1.828647
chrXIV	100730	1.827669
chrIV	468021	1.819690
chrXIV	88335	1.818217
chrXII	359156	1.816527
chrXII	361766	1.811090
chrIII	131884	1.808287
chrXVI	57921	1.807804
chrIV	332664	1.807295
chrXVI	406037	1.806650
chrXVI	689438	1.805973
chrIV	332864	1.802537
chrIII	131284	1.802536
chrIV	480014	1.798522
chrV	298231	1.798010
chrIV	340365	1.790776
chrI	163237	1.790175
chrVII	24205	1.788472
chrIII	230219	1.787853
chrXVI	59819	1.784222
chrXVI	515036	1.783566
chrXII	242983	1.782627
chrVI	75893	1.778217
chrIV	472913	1.776506
chrX	475008	1.775664
chrVI	75797	1.774836
chrI	162536	1.774405
chrIX	357329	1.772624
chrVI	188109	1.772596
chrV	266228	1.770055
chrXII	214978	1.769270
chrIV	410269	1.769267
chrXIV	90345	1.769021
chrV	446092	1.768879
chrV	569465	1.767052
chrXVI	59925	1.766026
chrVII	25601	1.765567
chrV	493994	1.764858
chrX	382289	1.763162
chrIV	445414	1.759572
chrIX	355829	1.757377
chrVI	53991	1.757349
chrIII	142684	1.756044
chrVIII	545330	1.755480
chrV	545165	1.753775
chrV	559070	1.753033
chrII	477310	1.748756
chrXII	156415	1.748177
chrIV	356670	1.747028
chrIII	56801	1.746946
chrV	551079	1.746277
chrX	355179	1.745550
chrXII	139415	1.744581
chrIII	57604	1.744447
chrXVI	556137	1.741562
chrIX	342029	1.741445
chrXII	168115	1.740633
chrIII	31001	1.738721
chrXVI	693045	1.734735
chrXIV	88430	1.734101
chrXIV	87830	1.732457
chrXVI	852763	1.731547
chrIII	114584	1.729962
chrIV	467714	1.728589
chrIII	130884	1.728071
chrV	266328	1.727728
chrVI	55096	1.727225
chrIII	132288	1.723724
chrIV	473022	1.720661
chrX	382679	1.719518
chrXVI	695142	1.717956
chrXII	219078	1.716685
chrXVI	58625	1.716444
chrXIV	108943	1.715980
chrIV	472727	1.714861
chrIX	349629	1.712469
chrXII	242678	1.711670
chrXVI	553237	1.711386
chrXVI	407637	1.709315
chrVII	78103	1.707748
chrXIII	184838	1.706569
chrVII	24402	1.706295
chrII	223173	1.703583
chrII	477407	1.702920
chrV	446992	1.701855
chrIX	351136	1.698255
chrV	446526	1.698037
chrIV	335765	1.697038
chrXI	516553	1.695976
chrV	269329	1.695196
chrXII	233584	1.693613
chrI	163548	1.692790
chrVII	535296	1.691740
chrIX	349829	1.690771
chrIX	370529	1.690125
chrX	6694	1.687893
chrXVI	499451	1.687684
chrIV	472823	1.687522
chrII	223807	1.686232
chrIII	124184	1.685336
chrIV	396068	1.683821
chrIII	32408	1.683113
chrI	26549	1.682536
chrXIII	360397	1.682447
chrXVI	700536	1.681782
chrIII	65903	1.678688
chrX	383379	1.678424
chrXVI	514944	1.677533
chrIII	224915	1.676953
chrIV	804438	1.676369
chrIV	324065	1.676276
chrIV	445013	1.673740
chrIV	450213	1.672830
chrXII	139615	1.672206
chrV	287829	1.671930
chrIII	131784	1.671760
chrXVI	559939	1.670169
chrIX	366737	1.669670
chrVIII	546002	1.667057
chrIV	322865	1.666223
chrV	301430	1.664162
chrXII	243086	1.662481
chrVII	77603	1.661527
chrV	297639	1.659418
chrIV	340865	1.652871
chrXI	517051	1.650835
chrXIII	374495	1.649411
chrXI	527657	1.645065
chrIV	340465	1.644973
chrXII	220678	1.642060
chrX	384582	1.641661
chrXVI	407144	1.639260
chrIV	329665	1.638892
chrIV	446813	1.636836
chrIV	456024	1.636071
chrXVI	405037	1.635548
chrXII	144820	1.634854
chrII	482106	1.634272
chrXII	156215	1.634004
chrIII	127484	1.632867
chrVII	535375	1.630402
chrXVI	456737	1.630099
chrIV	1240593	1.628923
chrVI	204895	1.627925
chrXIV	187162	1.627788
chrI	31450	1.627322
chrII	482606	1.626856
chrXVI	406137	1.625049
chrIII	123689	1.623641
chrVI	223095	1.623610
chrXVI	700642	1.621274
chrVI	269997	1.621148
chrXIV	98702	1.620292
chrI	165336	1.620261
chrXII	366459	1.618016
chrIV	325266	1.617946
chrVII	77803	1.616952
chrIX	349929	1.615341
chrXI	519056	1.615081
chrVII	24301	1.614923
chrX	382479	1.614879
chrVII	25701	1.613298
chrI	165336	1.612729
chrIV	453816	1.611305
chrXVI	557449	1.608635
chrIX	355336	1.608465
chrII	479307	1.607759
chrIII	32003	1.607206
chrXII	236791	1.606829
chrIII	295214	1.606646
chrV	299131	1.606347
chrXII	231078	1.605417
chrV	569565	1.605244
chrVII	74103	1.604769
chrXII	236684	1.603852
chrXII	220978	1.603792
chrXV	663485	1.601027
chrIII	30208	1.600896
chrV	306731	1.600247
chrIV	444215	1.600216
chrI	25775	1.598540
chrX	374279	1.598192
chrIV	434113	1.598032
chrIV	338465	1.597568
chrXVI	498948	1.597459
chrII	260541	1.597382
chrVI	205098	1.595626
chrIV	402168	1.591481
chrVI	76193	1.589985
chrXII	243578	1.589841
chrXII	369160	1.589244
chrVI	53292	1.586962
chrIII	82302	1.586557
chrVII	539633	1.585926
chrIII	230424	1.585392
chrVII	24808	1.581954
chrIV	446313	1.577409
chrIV	331064	1.575985
chrXVI	56797	1.575792
chrIV	469713	1.574226
chrIX	231768	1.573840
chrXVI	572445	1.573494
chrXII	242790	1.572552
chrIV	450518	1.572409
chrIV	336465	1.571339
chrVI	57492	1.568496
chrXVI	456637	1.568485
chrIV	324465	1.568362
chrIV	340070	1.567149
chrV	551165	1.566627
chrVII	538000	1.566189
chrIII	130784	1.564920
chrXIV	101130	1.564460
chrIII	230630	1.563533
chrVII	538730	1.562180
chrIX	350736	1.561711
chrIV	451822	1.559666
chrXVI	499041	1.559107
chrIII	229915	1.558298
chrIII	56406	1.556886
chrIV	468114	1.556138
chrIX	355929	1.553408
chrXIII	358128	1.550467
chrIII	229715	1.550433
chrXVI	809139	1.548516
chrV	445022	1.548244
chrXVI	406446	1.547313
chrIII	114886	1.547270
chrIII	149484	1.546593
chrIII	224815	1.546277
chrXVI	564039	1.546162
chrXVI	844480	1.544590
chrIII	120586	1.543877
chrXII	162715	1.542532
chrIV	317074	1.541337
chrXVI	499239	1.541065
chrV	299935	1.540537
chrV	301232	1.538832
chrVI	179591	1.538657
chrVI	208997	1.538153
chrIII	1001	1.538137
chrXII	361660	1.535417
chrVII	58804	1.535370
chrIV	340166	1.534948
chrV	448805	1.533242
chrIV	1526019	1.533118
chrIV	437513	1.531759
chrXII	362457	1.531587
chrIII	124358	1.531140
chrXII	157117	1.528815
chrXVI	405141	1.527504
chrXI	516851	1.526956
chrIV	443914	1.526818
chrIX	349736	1.526810
chrIII	120684	1.525444
chrXII	162015	1.524925
chrIV	468515	1.524661
chrIII	30401	1.524416
chrXII	360758	1.523325
chrIV	1238081	1.522377
chrIX	350132	1.518629
chrIV	513954	1.517628
chrIV	1237882	1.516725
chrVII	567337	1.514789
chrXII	139915	1.514576
chrVI	220905	1.513676
chrVI	220795	1.512364
chrIV	648396	1.511848
chrXII	234878	1.510925
chrIV	478817	1.509087
chrVI	64694	1.508949
chrV	302029	1.508540
chrXVI	555449	1.508479
chrXII	369770	1.507954
chrIII	57411	1.506787
chrXII	216678	1.506717
chrXVI	560637	1.504598
chrXVI	852455	1.502689
chrXII	154515	1.499885
chrIV	446213	1.498776
chrXII	370155	1.497983
chrXIV	90033	1.497705
chrX	382583	1.497085
chrVIII	389179	1.496364
chrIV	1526537	1.496155
chrX	378481	1.494748
chrV	269431	1.492974
chrV	282329	1.492945
chrII	504610	1.491415
chrIV	1240181	1.491215
chrXII	386463	1.489468
chrXII	235891	1.489429
chrXVI	452044	1.488717
chrIII	127885	1.487699
chrIII	39401	1.487678
chrIV	341066	1.485485
chrVIII	544202	1.483872
chrIV	355165	1.483532
chrX	383479	1.482814
chrXII	217906	1.482794
chrXIV	98031	1.482430
chrIV	324265	1.481835
chrXIV	187059	1.481584
chrII	224873	1.481105
chrIV	356265	1.480069
chrV	569969	1.479398
chrXII	216778	1.476839
chrXVI	435737	1.476094
chrIV	454213	1.475414
chrIV	467813	1.474595
chrIV	1240881	1.473610
chrV	301333	1.472809
chrIII	28801	1.472541
chrIX	357133	1.470348
chrXV	119877	1.470263
chrVI	52292	1.470207
chrXII	215324	1.468376
chrVIII	547130	1.466865
chrV	297830	1.464051
chrXV	576053	1.463875
chrV	306846	1.463484
chrII	263845	1.460262
chrXVI	700336	1.459316
chrVII	539030	1.458628
chrIV	1244081	1.456747
chrIII	130184	1.455337
chrIII	230315	1.455094
chrIII	230119	1.453691
chrVI	220297	1.451424
chrIX	350637	1.451338
chrIV	405081	1.450848
chrIV	330165	1.450262
chrXV	677885	1.450224
chrXIII	185244	1.448988
chrX	476803	1.448357
chrXII	162928	1.447825
chrIII	131984	1.447711
chrIV	316765	1.447527
chrXII	162615	1.445337
chrVI	53893	1.443744
chrXIV	89930	1.443486
chrIII	142284	1.443165
chrIV	450414	1.442645
chrIV	331564	1.442449
chrIII	58208	1.441831
chrXV	656797	1.441621
chrIII	67104	1.441562
chrIV	331372	1.439720
chrIV	324667	1.439443
chrXVI	473942	1.439243
chrVI	161917	1.437998
chrXV	678288	1.435959
chrIII	315816	1.434026
chrV	571572	1.433902
chrIII	225015	1.432330
chrIII	32601	1.432252
chrXVI	677845	1.431120
chrXVI	693648	1.428947
chrIII	58101	1.428545
chrXVI	516244	1.428335
chrIV	1209140	1.428197
chrI	163237	1.425518
chrII	9200	1.424203
chrXII	156915	1.422971
chrIII	131584	1.420879
chrIV	649739	1.420713
chrIV	323865	1.420420
chrII	34635	1.419680
chrIV	1245093	1.419081
chrXII	242886	1.418736
chrXV	663985	1.417710
chrXIV	88131	1.417277
chrXII	230980	1.416819
chrIV	343665	1.414505
chrXII	231978	1.413280
chrXI	510461	1.413194
chrIII	120784	1.411137
chrXII	133223	1.410784
chrXIV	101630	1.410718
chrXII	945492	1.410339
chrII	225206	1.409855
chrIV	408368	1.409736
chrIX	356429	1.409617
chrVI	196295	1.409380
chrXIV	98940	1.408762
chrXI	515551	1.408465
chrIV	325165	1.408399
chrIV	443414	1.407082
chrIX	336129	1.405077
chrIII	64501	1.404560
chrVI	64592	1.403536
chrIII	33801	1.403098
chrIV	437016	1.401804
chrIV	469513	1.399840
chrIX	351030	1.399316
chrIV	435213	1.397373
chrIII	240715	1.396469
chrIII	247914	1.395260
chrIX	355230	1.395135
chrXIV	96900	1.393940
chrXII	155415	1.393893
chrIV	1244888	1.390240
chrII	223806	1.388853
chrIV	408068	1.388565
chrIV	341177	1.388510
chrII	486606	1.387262
chrII	482306	1.387243
chrII	261642	1.383883
chrIV	324965	1.383754
chrV	299231	1.383741
chrXI	513452	1.383624
chrXVI	406537	1.383020
chrIII	89202	1.382944
chrIV	513469	1.381640
chrX	363686	1.381067
chrVI	220395	1.380031
chrIV	1245284	1.379881
chrXI	520651	1.379872
chrVII	561928	1.379766
chrIII	121684	1.379671
chrV	559365	1.378956
chrIII	28703	1.378709
chrX	382779	1.377943
chrIII	28601	1.377925
chrV	448192	1.375963
chrXVI	695737	1.374973
chrXII	165415	1.374253
chrXII	366055	1.373807
chrXII	164215	1.373752
chrXVI	407437	1.370880
chrIII	32910	1.370829
chrV	284036	1.370584
chrXVI	418041	1.369891
chrVII	69402	1.369744
chrIX	357931	1.367674
chrVI	223795	1.367649
chrXIV	196159	1.367154
chrIV	467413	1.366483
chrXVI	405848	1.363932
chrXVI	530744	1.362609
chrXII	155219	1.362364
chrIII	130284	1.362337
chrIV	340670	1.362143
chrIV	323965	1.361886
chrIV	445213	1.361825
chrII	481606	1.361469
chrXVI	407244	1.361042
chrIII	131699	1.360988
chrVII	64202	1.360198
chrV	288629	1.359059
chrXV	576560	1.358938
chrXV	617285	1.358631
chrXII	162115	1.358539
chrXV	623793	1.357627
chrXII	140021	1.357286
chrV	307138	1.356736
chrXIV	101032	1.356632
chrIX	356531	1.354912
chrIII	218315	1.353930
chrXVI	515140	1.353260
chrIII	74501	1.351123
chrIII	78702	1.350999
chrIII	22604	1.349699
chrIII	149684	1.349611
chrII	260542	1.349199
chrXI	516653	1.349186
chrXII	152116	1.348036
chrXII	239886	1.347547
chrII	487006	1.346619
chrIX	246322	1.346584
chrIII	148586	1.345656
chrXV	617385	1.345171
chrIV	430619	1.344683
chrIV	649526	1.344434
chrXVI	406339	1.344084
chrXII	165319	1.343896
chrXII	359055	1.343044
chrIII	30301	1.342891
chrIII	67005	1.342230
chrXII	233187	1.341167
chrX	386079	1.341120
chrIV	467616	1.339809
chrIX	350332	1.339779
chrIX	357029	1.339733
chrIV	405776	1.339272
chrIII	34101	1.339260
chrIV	395570	1.338356
chrIII	119697	1.336149
chrIV	434013	1.335889
chrX	372079	1.334953
chrVII	78210	1.333887
chrIV	435813	1.333372
chrIII	67708	1.330468
chrVI	220499	1.327967
chrXV	576449	1.327929
chrIII	56901	1.327849
chrX	383079	1.325001
chrIV	465413	1.324620
chrVIII	543708	1.324531
chrIV	325465	1.323852
chrVIII	547202	1.323709
chrIII	31103	1.323116
chrIV	329176	1.322588
chrXVI	513642	1.322461
chrIV	441127	1.321844
chrIV	435013	1.321659
chrXII	382656	1.319587
chrXII	238578	1.318809
chrXVI	451937	1.315875
chrV	266129	1.315204
chrIII	114084	1.314693
chrXVI	556237	1.314645
chrXII	235778	1.314361
chrXIV	88234	1.314293
chrIV	1240981	1.313784
chrXV	680485	1.310395
chrII	474109	1.310014
chrXII	360455	1.308301
chrVI	54097	1.307763
chrXVI	504236	1.307660
chrV	298129	1.307530
chrXV	576254	1.307439
chrII	224907	1.306783
chrIV	480814	1.306138
chrXV	678385	1.304474
chrIII	217615	1.304212
chrIV	340766	1.304179
chrIV	452315	1.303747
chrV	269229	1.302626
chrIII	132084	1.302113
chrIV	407968	1.301267
chrXII	362955	1.300491
chrXV	656685	1.299531
chrXVI	461540	1.299299
chrXIV	631868	1.298138
chrXII	387266	1.297827
chrXIV	196259	1.296926
chrXV	120771	1.296923
chrIV	401171	1.296441
chrIV	462413	1.296339
chrV	282234	1.295992
chrXII	167215	1.295248
chrIII	65801	1.295138
chrIV	468218	1.294001
chrIII	33501	1.293064
chrIV	650500	1.292430
chrIII	235817	1.291297
chrVI	143004	1.290573
chrXII	150515	1.289215
chrIII	135485	1.288697
chrIV	445519	1.287780
chrIV	467513	1.286681
chrIV	1239881	1.286318
chrXVI	461737	1.285183
chrVI	223405	1.284978
chrXII	149115	1.284899
chrII	6611	1.284856
chrI	160328	1.283507
chrXV	623685	1.282459
chrVI	223709	1.282266
chrIV	459913	1.282192
chrIV	1240489	1.281811
chrIII	218416	1.281646
chrIII	83102	1.281588
chrXIII	359425	1.281381
chrIII	220715	1.281222
chrIII	16012	1.281049
chrIX	349136	1.280959
chrX	375282	1.280777
chrXII	149015	1.280459
chrVI	223897	1.278839
chrIV	332065	1.278794
chrVII	818488	1.278790
chrIII	229617	1.277560
chrV	296729	1.277370
chrX	381982	1.276844
chrXIII	184838	1.276466
chrXVI	553043	1.275794
chrIV	333165	1.275492
chrXV	576355	1.275221
chrV	297241	1.274999
chrIV	338669	1.274879
chrXI	520851	1.273444
chrIV	331874	1.270393
chrXV	617485	1.269167
chrIII	32702	1.268088
chrIII	221215	1.267942
chrXIV	99234	1.267852
chrV	277429	1.267612
chrIV	433213	1.266866
chrVII	25104	1.265968
chrI	30945	1.265928
chrXIV	186862	1.264641
chrI	165670	1.263938
chrII	517111	1.263643
chrXVI	575237	1.263599
chrXII	359565	1.261631
chrIX	367231	1.261426
chrIII	57901	1.261215
chrIV	395776	1.260320
chrXII	148015	1.259442
chrIII	66109	1.259310
chrVI	226798	1.258866
chrXVI	563643	1.258763
chrIX	359030	1.258276
chrXV	617693	1.257893
chrIV	430821	1.257751
chrXVI	525237	1.256134
chrIV	333367	1.255409
chrX	385887	1.254236
chrXIV	108740	1.253359
chrIII	220516	1.252988
chrXII	360659	1.252723
chrIV	340965	1.252136
chrIV	1239781	1.251949
chrVI	220195	1.251668
chrVI	58092	1.251342
chrIII	221115	1.249859
chrIX	349335	1.249544
chrIV	324165	1.248895
chrIV	469813	1.248679
chrXV	575852	1.248541
chrX	381779	1.248020
chrII	9157	1.247792
chrXVI	57719	1.247118
chrIII	48709	1.245796
chrXV	677985	1.245220
chrXVI	677737	1.244797
chrIX	342229	1.244415
chrXI	511851	1.243843
chrIX	349540	1.243468
chrXVI	852555	1.242856
chrXVI	689737	1.242579
chrXII	361355	1.242455
chrXII	216182	1.242015
chrIII	67802	1.238935
chrIV	459725	1.238933
chrXII	156515	1.238903
chrIV	329465	1.237145
chrXIV	108640	1.236779
chrXI	516451	1.235808
chrV	297729	1.235667
chrIV	449713	1.235572
chrIV	411879	1.235164
chrXII	359455	1.233874
chrIV	309765	1.233250
chrIV	465520	1.233203
chrV	446799	1.230608
chrXII	236187	1.230134
chrIV	333065	1.230059
chrXIV	196359	1.227905
chrXII	374555	1.227849
chrXIV	520329	1.227660
chrXII	155315	1.226628
chrXIV	97230	1.225828
chrIV	322565	1.224764
chrXI	458178	1.224561
chrXI	512451	1.223788
chrXII	242478	1.223548
chrIX	356229	1.223421
chrIV	435113	1.223313
chrIX	341729	1.222865
chrXII	236978	1.222647
chrXVI	697346	1.222570
chrIII	239415	1.222320
chrV	444594	1.220770
chrVII	58403	1.220737
chrVI	53091	1.220141
chrXII	216978	1.219834
chrXVI	515638	1.218674
chrII	492313	1.218539
chrXII	382355	1.218223
chrIV	1238482	1.217974
chrXV	650785	1.217924
chrXVI	533237	1.217861
chrXII	370364	1.216561
chrIV	445115	1.216499
chrIII	60801	1.216221
chrX	482915	1.215996
chrXVI	566137	1.215442
chrV	266428	1.215382
chrIV	435313	1.215373
chrIV	472314	1.215021
chrXI	518965	1.214511
chrVI	229110	1.214114
chrXVI	553137	1.214056
chrXII	382864	1.214003
chrIX	342129	1.213863
chrIV	430913	1.213852
chrII	486906	1.213669
chrXVI	559537	1.213342
chrXVI	515436	1.212821
chrXV	651585	1.212542
chrIII	58310	1.212316
chrIII	129885	1.211774
chrIII	29301	1.209937
chrV	558976	1.209065
chrVII	562115	1.209017
chrIV	477313	1.208102
chrXII	383355	1.208097
chrXV	622389	1.207863
chrIV	446713	1.207817
chrII	482006	1.207421
chrXVI	566237	1.206868
chrXIV	519163	1.205418
chrIX	359129	1.204538
chrVI	216295	1.204506
chrXVI	462237	1.204494
chrV	306631	1.204355
chrXII	220379	1.203437
chrX	473632	1.202601
chrIV	325065	1.202339
chrIV	395268	1.202081
chrVII	538406	1.201578
chrXIV	99530	1.201548
chrXII	131115	1.200350
chrX	382179	1.200059
chrIV	481014	1.199006
chrIII	57301	1.198127
chrXV	577054	1.197110
chrXII	156115	1.194937
chrXIII	168551	1.194303
chrII	300732	1.194274
chrIII	231315	1.192460
chrV	307231	1.192128
chrIII	240415	1.191883
chrIV	331664	1.190835
chrV	283934	1.190213
chrIII	81202	1.189974
chrXII	243879	1.187936
chrVII	1085215	1.186861
chrXVI	452137	1.184286
chrXV	600283	1.183876
chrXII	233679	1.183655
chrIII	129290	1.183609
chrII	261642	1.183533
chrIV	324565	1.183526
chrXV	605485	1.183396
chrXIV	520833	1.183336
chrXII	246082	1.183080
chrIV	462327	1.183001
chrIII	68102	1.182381
chrIV	451713	1.182368
chrIX	356129	1.182230
chrIII	231015	1.182120
chrXII	381763	1.181995
chrII	481806	1.181990
chrXV	605585	1.181837
chrV	559666	1.181588
chrXII	152915	1.181372
chrIV	325365	1.181254
chrX	375180	1.180692
chrXII	231578	1.180561
chrXII	163517	1.180209
chrVI	3161	1.180159
chrXII	231778	1.179333
chrXII	157015	1.178235
chrIII	32503	1.178045
chrXVI	556749	1.177642
chrIII	217715	1.177485
chrXII	236478	1.176963
chrVII	64302	1.176300
chrV	287229	1.174448
chrXVI	451743	1.174298
chrVI	216605	1.174023
chrIII	32201	1.173975
chrXI	520751	1.171811
chrXVI	424339	1.171774
chrXV	680390	1.171367
chrIV	1244287	1.171111
chrXII	382255	1.170617
chrXVI	451837	1.169976
chrIV	343565	1.169925
chrIV	397081	1.169691
chrVI	220596	1.167597
chrXII	155615	1.167284
chrV	570665	1.167214
chrXII	246178	1.167211
chrIII	225123	1.166548
chrIII	50706	1.165836
chrXVI	514836	1.165781
chrII	224301	1.165669
chrVI	191795	1.165572
chrIII	131484	1.165035
chrXVI	408037	1.164457
chrXII	157515	1.164283
chrXV	576658	1.163177
chrVI	223995	1.162651
chrXIV	102930	1.162278
chrIX	367429	1.162011
chrIX	317689	1.161533
chrXII	231378	1.158046
chrXII	369966	1.157482
chrXI	522561	1.157334
chrIV	317165	1.157152
chrV	448805	1.157134
chrXII	231478	1.156982
chrIII	134884	1.156878
chrXVI	507540	1.156670
chrX	384679	1.156428
chrV	282629	1.156426
chrVI	75695	1.156300
chrV	281629	1.156237
chrIV	480417	1.155926
chrIII	151784	1.155769
chrXII	223678	1.155419
chrIV	455413	1.155391
chrXII	242578	1.155159
chrII	226201	1.155020
chrIV	398269	1.153793
chrVI	208497	1.153675
chrVI	214395	1.153642
chrIII	211315	1.153582
chrIV	398371	1.153051
chrII	472207	1.152748
chrIV	336165	1.152642
chrXII	382460	1.152428
chrVIII	544102	1.152375
chrXII	156315	1.152369
chrIII	217317	1.152042
chrVI	180191	1.151352
chrXII	245278	1.151280
chrIII	33201	1.150228
chrVII	801	1.149963
chrXVI	693341	1.148995
chrXIV	108831	1.148779
chrIII	133184	1.147407
chrXII	360955	1.147137
chrXVI	452240	1.147080
chrX	475133	1.146232
chrXII	133317	1.145610
chrIV	450613	1.145390
chrVIII	543685	1.144917
chrXI	516751	1.144708
chrV	295029	1.144361
chrXI	511951	1.144014
chrXV	621985	1.143598
chrV	546465	1.143312
chrIII	230716	1.143154
chrV	62279	1.142807
chrIV	443818	1.141027
chrIX	340634	1.140457
chrV	285838	1.140429
chrXII	142315	1.140303
chrIV	333270	1.139360
chrIII	80413	1.138652
chrIV	445318	1.138404
chrIII	47501	1.138259
chrXV	577249	1.137488
chrXVI	454037	1.136261
chrVII	69503	1.136161
chrIII	65701	1.136113
chrXII	382755	1.135965
chrIV	321369	1.134889
chrXVI	451639	1.134559
chrIV	316665	1.134494
chrIX	354730	1.133441
chrIX	358429	1.133038
chrVII	535375	1.131467
chrIV	1245681	1.131440
chrXI	520562	1.131311
chrII	482413	1.131310
chrIV	444113	1.130561
chrIV	480514	1.129554
chrIV	338965	1.129404
chrXII	355957	1.129266
chrXV	613896	1.129261
chrXII	167315	1.129010
chrX	371079	1.127692
chrIII	130387	1.126484
chrIII	121793	1.126245
chrIV	478714	1.123913
chrIII	128084	1.123475
chrIX	358829	1.122998
chrV	269729	1.122432
chrIII	129989	1.122282
chrIV	410772	1.121099
chrXVI	419745	1.121095
chrIV	459513	1.120964
chrXVI	457437	1.120810
chrXVI	427537	1.120532
chrIV	451024	1.120127
chrXIV	523211	1.119987
chrXVI	511736	1.119540
chrVI	64001	1.119493
chrXII	230889	1.118831
chrIV	332764	1.118808
chrIV	480314	1.118556
chrIV	459018	1.118436
chrXV	648586	1.118369
chrXII	234780	1.118020
chrXVI	501443	1.117538
chrIV	472214	1.117386
chrVI	205195	1.115369
chrXII	149829	1.115211
chrIII	49215	1.114906
chrXVI	456837	1.114772
chrIII	261415	1.114699
chrIV	443613	1.114630
chrXVI	424637	1.114120
chrV	289231	1.113673
chrXII	215906	1.113533
chrIII	74401	1.113261
chrIV	479614	1.113185
chrIII	114484	1.112744
chrXII	236387	1.112611
chrVI	181195	1.112067
chrIV	435913	1.111310
chrIV	406468	1.111302
chrXVI	424737	1.111168
chrXII	220379	1.110610
chrIV	336065	1.110104
chrIII	50601	1.109872
chrXVI	465338	1.108862
chrXVI	692939	1.108600
chrIII	66009	1.108217
chrXVI	684137	1.108210
chrXII	163715	1.108088
chrIII	33101	1.107578
chrIII	57001	1.107564
chrX	363879	1.107414
chrVI	189600	1.106217
chrIII	64801	1.105506
chrXI	512053	1.105471
chrXII	139515	1.103951
chrII	483806	1.103396
chrVI	3678	1.102779
chrXVI	451537	1.102619
chrXI	511565	1.102313
chrIII	230915	1.102138
chrXV	600885	1.102089
chrIV	333767	1.101868
chrXV	652086	1.101542
chrXVI	453842	1.101009
chrX	383579	1.100469
chrIII	142384	1.100212
chrXVI	558152	1.100168
chrVI	216195	1.100087
chrIX	368031	1.099932
chrIV	332164	1.099793
chrIV	431614	1.099575
chrXIII	4715	1.099135
chrVI	209400	1.098994
chrVII	64402	1.098483
chrIV	396368	1.097394
chrXVI	407338	1.096899
chrIV	320874	1.096393
chrIV	648297	1.096337
chrXV	605387	1.096153
chrVI	57596	1.096055
chrV	282729	1.095490
chrXI	519964	1.095429
chrXV	622785	1.095077
chrXVI	422639	1.094206
chrVII	566335	1.094160
chrX	370688	1.093955
chrIX	357831	1.093707
chrVI	222896	1.093460
chrX	381380	1.093285
chrXV	577352	1.091120
chrIII	220815	1.090336
chrIII	142484	1.090004
chrV	299037	1.089974
chrIV	453713	1.089614
chrXII	358369	1.089591
chrXVI	461137	1.089000
chrVI	187695	1.088993
chrXII	155118	1.088847
chrXII	246278	1.088372
chrXII	234684	1.088322
chrXVI	423843	1.088006
chrI	48346	1.087892
chrIV	453613	1.087434
chrVII	43115	1.087369
chrXII	138515	1.087327
chrXII	236578	1.087276
chrXI	516363	1.086789
chrXVI	693238	1.086550
chrIV	395675	1.086048
chrXVI	532437	1.085782
chrIV	446016	1.085085
chrIV	343771	1.085015
chrIII	56309	1.083822
chrIII	315414	1.083631
chrIII	141984	1.082420
chrV	283332	1.081896
chrIV	451413	1.080748
chrIII	39501	1.080702
chrXII	234178	1.080578
chrIX	359630	1.080342
chrXIV	562172	1.080223
chrXII	235980	1.078245
chrIII	295814	1.078163
chrIV	430713	1.077864
chrX	480015	1.077369
chrXII	165615	1.077110
chrV	269642	1.076866
chrXII	143426	1.076851
chrXII	359755	1.076547
chrXII	373955	1.076462
chrXII	161715	1.076190
chrIII	83202	1.075870
chrIV	390468	1.075869
chrIII	127388	1.075560
chrXII	361855	1.075504
chrXIV	105430	1.075269
chrIV	335976	1.074773
chrIX	341929	1.074492
chrIV	320973	1.073719
chrXII	161919	1.073646
chrIV	481914	1.073109
chrIII	78402	1.073009
chrXVI	409137	1.072994
chrXII	147415	1.072883
chrXVI	683337	1.072881
chrXII	368957	1.071797
chrXVI	423737	1.071491
chrIII	121084	1.071487
chrXVI	511236	1.070710
chrIV	339668	1.070522
chrVI	221001	1.070353
chrXII	361555	1.069080
chrIV	401380	1.068860
chrXVI	557537	1.068787
chrIII	121290	1.068121
chrXVI	457337	1.067727
chrIV	452418	1.066775
chrXII	229185	1.066652
chrXVI	407037	1.066506
chrXII	362857	1.066475
chrVI	213807	1.065913
chrXII	373255	1.065782
chrIV	443313	1.064841
chrVI	140304	1.064351
chrVI	191095	1.063964
chrIII	66303	1.063575
chrV	305030	1.063414
chrIV	479014	1.063362
chrIV	456120	1.063234
chrXII	387055	1.062788
chrIV	407868	1.062236
chrXIV	215959	1.062093
chrIII	57811	1.061300
chrIV	480914	1.061136
chrXVI	424437	1.060951
chrXVI	678939	1.060825
chrV	298929	1.060644
chrIX	358936	1.060513
chrIX	350430	1.060299
chrXVI	564651	1.058873
chrXII	157315	1.058364
chrVII	64111	1.058100
chrIII	59901	1.057967
chrIV	434813	1.057959
chrIII	229529	1.057785
chrXVI	407937	1.057137
chrIII	224215	1.056958
chrIII	217415	1.056830
chrXVI	551237	1.056782
chrXIV	87931	1.056246
chrIV	1257181	1.056167
chrIII	83416	1.056144
chrIV	324865	1.055749
chrXVI	461639	1.055131
chrX	358179	1.055022
chrXII	236078	1.054934
chrXII	151826	1.054903
chrIII	21101	1.054738
chrIV	338869	1.054185
chrVII	24608	1.053821
chrIII	217221	1.053529
chrII	484310	1.053259
chrIV	455213	1.053228
chrI	26047	1.052866
chrIII	57201	1.052115
chrII	485810	1.052089
chrVI	191295	1.051424
chrIX	358729	1.051097
chrV	288229	1.050830
chrV	283031	1.050449
chrXVI	417544	1.050171
chrIV	435613	1.049886
chrXII	236878	1.049362
chrX	363979	1.048731
chrXII	152819	1.048399
chrXII	163615	1.048287
chrXIV	95935	1.047371
chrIII	315714	1.047245
chrIII	133289	1.047096
chrXV	576851	1.047068
chrIII	28207	1.046705
chrVI	57405	1.046576
chrIII	234317	1.046563
chrIX	368637	1.046275
chrVIII	546645	1.046214
chrIII	142884	1.046153
chrXVI	454239	1.045301
chrIV	406370	1.043935
chrIX	352529	1.043913
chrX	382979	1.043900
chrIX	359434	1.043868
chrIV	337765	1.043328
chrXII	360555	1.042705
chrIII	77208	1.042444
chrIII	227715	1.042294
chrIX	359529	1.042103
chrXII	164115	1.041835
chrV	283243	1.041591
chrXIII	361727	1.041552
chrIV	453913	1.041197
chrIV	450314	1.040779
chrIV	1224581	1.040041
chrIX	346329	1.039608
chrVI	226595	1.039043
chrVI	214799	1.038817
chrIV	457313	1.038446
chrIV	339065	1.038425
chrIV	443713	1.037961
chrV	307034	1.037538
chrIV	324365	1.037423
chrIX	341130	1.036110
chrXII	157215	1.036010
chrVI	53792	1.035646
chrXVI	564940	1.035251
chrXII	944984	1.035226
chrIII	233316	1.034747
chrIV	456213	1.034541
chrXVI	418337	1.034437
chrVI	188210	1.032446
chrIII	222019	1.031887
chrIX	369832	1.031875
chrIX	355729	1.030583
chrIII	68013	1.030445
chrXII	370255	1.029066
chrIV	481526	1.028927
chrXVI	423037	1.028707
chrXVI	693938	1.028697
chrI	161636	1.028262
chrIII	134792	1.028184
chrX	381581	1.027798
chrIII	124584	1.026357
chrI	25747	1.025447
chrIII	69105	1.025438
chrII	492108	1.025330
chrXIV	523709	1.023234
chrIII	31616	1.022037
chrXII	360057	1.022006
chrIV	317272	1.021690
chrXI	512163	1.021631
chrIV	331471	1.021433
chrXVI	456038	1.021126
chrVI	223195	1.020783
chrIII	42601	1.020729
chrIX	350929	1.020627
chrIX	357432	1.020506
chrVI	55292	1.020076
chrIII	225622	1.019451
chrIV	438527	1.019147
chrIII	48811	1.018893
chrIV	467913	1.018012
chrXV	613785	1.017657
chrXII	152015	1.017421
chrVI	53191	1.017419
chrIV	468715	1.017184
chrXII	234078	1.017013
chrXII	148516	1.016524
chrXVI	452741	1.015912
chrV	560865	1.015638
chrVI	254196	1.015547
chrIII	66914	1.015373
chrXII	153915	1.014997
chrV	556265	1.014885
chrIV	396168	1.014357
chrXII	230578	1.014297
chrVI	223599	1.011555
chrIII	117684	1.010041
chrXII	165226	1.009666
chrXIV	109231	1.009051
chrIV	436124	1.008805
chrXVI	564537	1.008412
chrII	486206	1.007807
chrI	161633	1.007593
chrXII	360355	1.006298
chrXVI	499537	1.006111
chrIV	430520	1.005771
chrIV	338265	1.004929
chrVI	214495	1.003888
chrV	294532	1.003401
chrIX	360034	1.003345
chrIX	367129	1.003214
chrXII	362759	1.003089
chrII	482217	1.003069
chrVI	217999	1.002701
chrV	281436	1.002318
chrIV	309972	1.001820
chrXVI	556546	1.000080
chrXVI	564143	0.999681
chrIII	117588	0.999607
chrXI	527251	0.998718
chrIV	444813	0.998410
chrIX	341829	0.998026
chrIV	362071	0.996242
chrXVI	427639	0.995821
chrIV	469913	0.995784
chrIII	120884	0.995110
chrIV	469114	0.995040
chrVI	180393	0.995027
chrV	559467	0.994692
chrIII	233224	0.994473
chrIV	465223	0.994350
chrX	372679	0.994205
chrXVI	568937	0.993425
chrIII	227815	0.992946
chrII	481106	0.992934
chrII	486507	0.991984
chrXVI	461044	0.991934
chrXVI	555837	0.991732
chrIX	358129	0.991619
chrVI	220101	0.991459
chrVI	224095	0.990937
chrVI	186404	0.990260
chrIII	72608	0.990012
chrIII	121984	0.989199
chrXII	138117	0.989152
chrIV	410568	0.988626
chrIII	51103	0.988338
chrIV	450913	0.988325
chrXII	162524	0.987898
chrIV	393368	0.987880
chrVI	76608	0.985781
chrXII	154315	0.985464
chrIX	370229	0.985137
chrIX	367929	0.984973
chrXVI	429038	0.984953
chrVI	207997	0.984611
chrII	485906	0.983698
chrIX	358532	0.982939
chrIV	513469	0.982576
chrXVI	700151	0.982554
chrVII	64502	0.982246
chrI	30845	0.981190
chrIII	66204	0.980343
chrXII	363062	0.979732
chrIX	355129	0.979727
chrII	484509	0.979706
chrIII	90702	0.979016
chrXII	387655	0.978839
chrIV	444013	0.978229
chrXVI	456541	0.977369
chrXII	150419	0.976694
chrII	484410	0.976640
chrIII	217918	0.976116
chrII	483706	0.976050
chrVI	199095	0.975926
chrIX	341329	0.975577
chrXII	161819	0.974910
chrIV	431013	0.973563
chrXV	594485	0.973191
chrXII	140115	0.973167
chrIX	336030	0.973083
chrXV	605796	0.972819
chrXI	523351	0.972691
chrXII	372955	0.972559
chrIX	349234	0.972422
chrIX	344837	0.972298
chrIV	402268	0.972223
chrX	383179	0.972121
chrIV	445613	0.971641
chrXI	522356	0.971353
chrXVI	511142	0.971009
chrXII	225178	0.970987
chrIV	405968	0.970975
chrIV	457213	0.970083
chrV	277532	0.970019
chrIII	134484	0.969912
chrIII	45801	0.969855
chrIII	129385	0.969741
chrIV	444413	0.968473
chrII	486008	0.967289
chrVIII	543826	0.966811
chrXII	242384	0.966503
chrXIV	88034	0.966495
chrIII	34401	0.966317
chrV	62306	0.965845
chrIV	401468	0.965716
chrVI	214195	0.965703
chrXII	358956	0.965441
chrIII	31201	0.965074
chrX	380490	0.964870
chrXVI	570440	0.964525
chrIII	81813	0.964446
chrIII	71508	0.964077
chrXIII	186832	0.963241
chrX	375379	0.962858
chrIV	472120	0.961988
chrIX	350829	0.961931
chrXII	226278	0.961068
chrV	305233	0.960585
chrIII	221015	0.960452
chrXII	358458	0.959363
chrVI	183395	0.959215
chrIX	358229	0.958797
chrIV	336768	0.957967
chrIII	222419	0.957470
chrIV	402068	0.957418
chrXVI	559737	0.957233
chrXVI	418237	0.955439
chrXVI	550652	0.955292
chrIII	121384	0.955233
chrIII	224321	0.954643
chrV	566965	0.954359
chrXII	387155	0.954099
chrIII	22403	0.954067
chrIII	45501	0.953415
chrIX	347329	0.953125
chrIV	386477	0.953008
chrIII	129694	0.952974
chrII	33535	0.952593
chrXII	150615	0.952051
chrXVI	561537	0.951572
chrIII	49911	0.951194
chrIX	358329	0.950745
chrXII	223979	0.950738
chrII	471710	0.950704
chrIV	436213	0.950542
chrXII	232692	0.950427
chrXII	133915	0.950277
chrVI	199695	0.950187
chrVII	69302	0.950158
chrXII	155915	0.949411
chrIII	135684	0.949159
chrXV	614386	0.949028
chrIV	481221	0.948502
chrXIV	196059	0.947853
chrVI	208695	0.947583
chrVII	58705	0.947493
chrIII	82202	0.947221
chrX	381880	0.947029
chrIV	401273	0.946182
chrV	284131	0.945456
chrIII	65101	0.945447
chrVI	218102	0.945338
chrVI	180696	0.945333
chrXII	242178	0.945305
chrIX	368129	0.944993
chrXVI	520738	0.944665
chrII	496007	0.944375
chrIII	67901	0.943722
chrIV	453517	0.943081
chrIV	343173	0.943012
chrIII	234115	0.942605
chrXII	155816	0.942427
chrXVI	453237	0.941982
chrXII	152719	0.941887
chrXVI	426145	0.941652
chrXII	161318	0.941147
chrXII	223785	0.940949
chrVII	569849	0.939599
chrXVI	556437	0.939320
chrXI	516259	0.938590
chrXI	513651	0.938587
chrXVI	516136	0.938259
chrXV	575651	0.938139
chrIII	77103	0.936483
chrIV	449313	0.936441
chrIII	85105	0.936092
chrIII	91117	0.935785
chrIII	46010	0.935057
chrIX	340736	0.934842
chrXV	122073	0.933955
chrX	370279	0.933815
chrIV	356865	0.933466
chrXII	167115	0.932765
chrIV	434713	0.932749
chrIII	67403	0.932362
chrXII	161018	0.932193
chrIII	112084	0.932176
chrII	499216	0.931804
chrXIV	198271	0.931505
chrXVI	409037	0.931288
chrIII	234215	0.930776
chrXII	245778	0.930726
chrIII	236228	0.930470
chrIV	452823	0.930349
chrIV	342470	0.929354
chrXII	150015	0.928912
chrXVI	689837	0.928907
chrXII	167417	0.928817
chrIII	123787	0.928190
chrIII	71401	0.928131
chrVII	24105	0.928127
chrXIII	4299	0.928076
chrIV	455628	0.927737
chrXII	360855	0.927668
chrXII	362155	0.926868
chrII	491506	0.926518
chrXVI	431437	0.926024
chrXIV	109139	0.925715
chrXI	512551	0.925712
chrIII	49110	0.925658
chrIII	72005	0.925328
chrII	481907	0.925028
chrXVI	692837	0.925016
chrX	381681	0.924359
chrIII	20101	0.924339
chrIV	480218	0.924285
chrIV	1236782	0.923761
chrXV	664285	0.923703
chrVIII	548844	0.923562
chrXVI	520838	0.923073
chrXVI	427837	0.922691
chrIII	121885	0.922337
chrV	287729	0.921978
chrXII	157915	0.921773
chrIII	221315	0.921742
chrIV	517398	0.921662
chrV	296529	0.921499
chrIII	47316	0.921417
chrXVI	436137	0.921133
chrXII	151615	0.920851
chrXVI	697037	0.920789
chrIV	401072	0.920649
chrXVI	532043	0.920293
chrIV	469623	0.920118
chrIII	66401	0.920007
chrIV	408869	0.919891
chrIII	82011	0.919730
chrIV	395368	0.919703
chrIX	359833	0.919425
chrIV	435721	0.919410
chrIII	32306	0.918262
chrIV	456813	0.918065
chrXII	140219	0.917772
chrVII	89303	0.917700
chrIII	65202	0.917602
chrIX	341529	0.917445
chrVI	187803	0.917434
chrXII	386555	0.917078
chrXVI	457947	0.916868
chrIV	438720	0.916574
chrIV	404669	0.916269
chrIII	312414	0.916231
chrXVI	407837	0.916009
chrXII	389269	0.915766
chrXII	139218	0.915715
chrIV	470124	0.915482
chrXI	530651	0.914447
chrX	385984	0.914253
chrIX	350529	0.914133
chrIV	344165	0.913960
chrIV	456414	0.912281
chrXII	387859	0.911368
chrII	481708	0.911013
chrVI	57692	0.909748
chrXVI	505436	0.909650
chrV	297929	0.909413
chrXII	383755	0.909058
chrIV	444513	0.909008
chrXI	512254	0.908423
chrXII	137615	0.908029
chrX	368479	0.908020
chrIII	83303	0.907778
chrXII	233786	0.907680
chrIV	1254990	0.907331
chrIX	341237	0.907261
chrIX	355029	0.907213
chrIV	338566	0.906820
chrIV	1240292	0.906270
chrVI	204795	0.906200
chrX	374088	0.906085
chrIII	218515	0.905205
chrIV	480727	0.905145
chrIII	33304	0.904998
chrIV	406269	0.904723
chrXVI	684640	0.904519
chrIV	404280	0.904228
[truncated: 13,022 more rows]
