# Supplementary material for: The Eukaryotic Mismatch Recognition Complexes Track with the Replisome during DNA Synthesis
Source: PLoS Genet. 2015 Dec 18;11(12):e1005719. doi: 10.1371/journal.pgen.1005719 (PMC4684283; doi:10.1371/journal.pgen.1005719)
Supplement: S1 Data — The data corresponding to each figure are in this compressed file. (ZIP) [file pgen.1005719.s009.zip › Files for Haye and Gammie 2015/Fig_3_4_5_Average.sgr/tp4_Pol2_ave.sgr]

chrIX	339229	8.459167
chrIII	303	7.337751
chrIII	3	6.854111
chrIII	203	6.532219
chrIII	106	6.422841
chrVII	80603	4.941668
chrXII	156615	4.087349
chrIII	42001	3.873937
chrXVI	563837	3.802202
chrV	287529	3.697062
chrIX	357133	3.695101
chrIV	462613	3.590838
chrXIV	89630	3.557744
chrIII	168545	3.512542
chrIV	462713	3.288820
chrXVI	404737	3.237524
chrIV	329565	3.222286
chrXII	369555	3.215092
chrIII	114384	3.200947
chrIV	462513	3.155866
chrX	374879	3.147779
chrIV	323665	3.139374
chrVII	4915	3.116732
chrX	374579	3.110947
chrX	374979	3.096043
chrXII	243778	3.091763
chrIX	355629	3.090061
chrXVI	563937	3.083223
chrVI	75893	3.069607
chrXII	139815	3.068308
chrIII	151092	3.058165
chrVII	5302	3.050240
chrVII	2801	3.049314
chrVII	4001	3.047518
chrVII	1301	3.044513
chrIII	148784	3.043323
chrVII	1201	3.042827
chrVII	4602	3.042443
chrXI	517151	3.041488
chrVII	3305	3.041222
chrVII	2002	3.040750
chrVII	5901	3.040221
chrVII	3001	3.038740
chrVII	2401	3.038697
chrIII	149084	3.038369
chrIII	149284	3.037154
chrVII	4103	3.037051
chrVII	2501	3.036392
chrIII	149984	3.036282
chrVII	4512	3.035367
chrVII	2101	3.034885
chrVII	5801	3.034354
chrIII	224815	3.033780
chrVI	199495	3.032921
chrIII	150984	3.032295
chrVII	2201	3.032224
chrVII	1601	3.032159
chrVII	3404	3.031849
chrIII	150284	3.029087
chrIII	148884	3.027033
chrIII	150584	3.026340
chrIII	151384	3.025493
chrIII	150684	3.024760
chrVII	3901	3.024757
chrVII	5405	3.024332
chrXII	156715	3.024287
chrVII	6201	3.023629
chrIII	150184	3.022974
chrIII	150884	3.022297
chrIII	150084	3.022038
chrVII	1501	3.021512
chrVII	3501	3.020877
chrVII	4801	3.020727
chrVII	1801	3.020495
chrVII	4301	3.020157
chrIII	52401	3.019355
chrIV	370967	3.019296
chrVII	4201	3.019251
chrIII	149384	3.017062
chrVII	2601	3.015514
chrVII	9001	3.013610
chrXVI	555937	3.009429
chrVII	4401	3.009251
chrV	538365	3.007441
chrIII	150384	2.998413
chrVII	6001	2.997871
chrVII	3601	2.996317
chrVII	3701	2.995345
chrVII	2902	2.994521
chrIII	148984	2.986946
chrIII	151184	2.986709
chrXVI	695437	2.986522
chrVII	1701	2.982088
chrXVI	695537	2.976280
chrIII	148684	2.975051
chrVII	1101	2.970791
chrVII	3801	2.966475
chrXVI	563738	2.966374
chrIV	329765	2.964777
chrVII	5702	2.964289
chrIV	449713	2.955748
chrVII	3101	2.953519
chrIII	149884	2.948474
chrVII	2701	2.946483
chrXVI	695348	2.939922
chrXVI	511636	2.937806
chrIII	114484	2.928731
chrVI	57992	2.927056
chrVII	43201	2.915946
chrIV	437827	2.912898
chrIII	150784	2.903952
chrIII	149784	2.889746
chrIII	9201	2.883019
chrXVI	457037	2.882284
chrIII	139084	2.869643
chrVII	5201	2.864771
chrIV	329665	2.836082
chrIII	260014	2.834549
chrXI	517051	2.822725
chrIII	132184	2.819309
chrVII	1901	2.817381
chrXII	150915	2.814158
chrIII	50301	2.812344
chrXII	139915	2.799798
chrVI	199395	2.798194
chrXIV	89531	2.797994
chrXVI	456737	2.793238
chrVII	1401	2.781970
chrXIV	89730	2.780281
chrIII	224915	2.777745
chrIX	363029	2.774192
chrIV	1223381	2.760471
chrIX	355729	2.754837
chrIII	151484	2.739254
chrIII	224716	2.728484
chrVII	17701	2.709755
chrVII	79003	2.704802
chrVII	5105	2.701430
chrXII	369655	2.692726
chrXVI	415437	2.689759
chrVI	270096	2.684809
chrVII	5601	2.659686
chrII	486906	2.651409
chrVI	77993	2.642823
chrVII	5510	2.638769
chrIII	150484	2.621873
chrVII	4703	2.615273
chrVI	204995	2.614420
chrIV	383881	2.614253
chrXII	139715	2.604791
chrII	486810	2.604064
chrXII	150815	2.594059
chrXII	243678	2.588790
chrV	287629	2.586890
chrXVI	445637	2.586590
chrVI	68893	2.579641
chrXVI	556037	2.576933
chrIII	74501	2.575714
chrIX	357229	2.558125
chrIX	342029	2.554201
chrVI	76493	2.553281
chrIII	247914	2.513670
chrX	375079	2.512599
chrV	287429	2.511967
chrIV	316865	2.507769
chrXVI	555737	2.507708
chrVI	216395	2.505155
chrXVI	520937	2.500854
chrIII	114584	2.484897
chrVI	199295	2.469315
chrIV	461713	2.465677
chrVII	6101	2.454468
chrIII	64601	2.442011
chrXI	517263	2.441807
chrXVI	684437	2.441434
chrIII	130484	2.434219
chrIII	30701	2.413945
chrVII	5001	2.390148
chrXII	243578	2.389241
chrII	486706	2.381071
chrXI	516951	2.377865
chrIV	410368	2.377514
chrIX	357329	2.374634
chrIII	82402	2.372594
chrV	298029	2.366704
chrXII	156815	2.362339
chrXII	139615	2.347060
chrXII	156515	2.343962
chrIII	149185	2.343063
chrXVI	460637	2.335651
chrI	25747	2.314292
chrIX	350529	2.310769
chrX	393679	2.305170
chrX	374781	2.300694
chrIII	74601	2.290099
chrXVI	695241	2.289087
chrIII	315514	2.284516
chrIV	343965	2.282222
chrIII	30801	2.279091
chrIII	56701	2.275004
chrIII	132084	2.264616
chrIII	218215	2.258086
chrVI	216495	2.252869
chrVI	208395	2.209307
chrIV	383668	2.205385
chrXVI	418137	2.202962
chrXVI	456837	2.198525
chrVI	183803	2.195799
chrXI	517351	2.194341
chrVI	68993	2.188321
chrXI	517851	2.170641
chrIII	127784	2.168583
chrXVI	572352	2.164042
chrVI	68793	2.161917
chrIII	231215	2.159677
chrXVI	695637	2.153028
chrIII	138984	2.134247
chrXI	501151	2.125226
chrXII	170715	2.123938
chrIII	292614	2.109028
chrIII	57201	2.075375
chrX	375879	2.075319
chrIV	390468	2.073359
chrIII	82302	2.058548
chrIV	322965	2.057739
chrXII	369459	2.054507
chrIII	114285	2.030773
chrIII	39401	2.029477
chrIII	127584	2.029089
chrIII	308214	2.025625
chrV	287729	2.024050
chrXV	226639	2.016679
chrI	31145	2.015865
chrXVI	563643	2.012443
chrIV	1241081	2.012170
chrXVI	511736	2.006711
chrXI	506851	2.004978
chrXII	139515	1.997763
chrXII	161615	1.996748
chrVII	3207	1.991117
chrIV	1526537	1.986833
chrIV	400868	1.985668
chrXIV	89430	1.980826
chrXII	231278	1.977120
chrIII	225123	1.972569
chrIV	434213	1.970665
chrXV	656797	1.957657
chrVII	116	1.955084
chrVII	544569	1.950969
chrXII	381960	1.947465
chrVI	199204	1.945682
chrVI	191598	1.945179
chrXV	274738	1.942120
chrXVI	769375	1.940987
chrXII	140021	1.940541
chrIX	342229	1.938284
chrIV	476613	1.937856
chrIII	62701	1.936522
chrIII	74401	1.910938
chrIV	316765	1.907328
chrXIV	194263	1.903039
chrVII	691	1.902849
chrXI	517962	1.902376
chrVI	186195	1.889523
chrX	380179	1.884988
chrXV	651785	1.882611
chrVI	210597	1.880428
chrXI	518051	1.872881
chrIII	131984	1.858905
chrVI	223195	1.858619
chrII	486606	1.854830
chrXI	513365	1.854525
chrV	571572	1.852575
chrIII	37701	1.851531
chrIV	444313	1.834389
chrIII	142784	1.834295
chrIII	39501	1.829023
chrVI	210695	1.825570
chrX	374680	1.824029
chrIII	57101	1.823230
chrXII	156415	1.816412
chrVI	180891	1.810997
chrIV	449813	1.810276
chrVI	57892	1.803559
chrIII	131884	1.802498
chrXII	151015	1.802491
chrIX	341829	1.800899
chrXII	139329	1.800029
chrIX	355829	1.790529
chrXVI	689438	1.785676
chrIII	227325	1.785129
chrXII	243478	1.784348
chrIV	403568	1.770305
chrVII	16	1.764754
chrII	6229	1.763079
chrII	487006	1.761323
chrXII	223478	1.758694
chrIX	364529	1.754260
chrVI	187100	1.749113
chrXV	228345	1.744929
chrXVI	564039	1.741785
chrVI	201795	1.737312
chrIX	362929	1.733928
chrXI	514551	1.732785
chrXIII	290813	1.732500
chrVI	237295	1.732194
chrIV	408068	1.730818
chrIV	370867	1.724988
chrXVI	512236	1.723374
chrI	31045	1.721343
chrXVI	560137	1.717760
chrXVI	519450	1.717159
chrIX	336429	1.714878
chrIX	341929	1.714651
chrIII	225015	1.713862
chrXII	170615	1.710998
chrIV	462813	1.709847
chrVII	64402	1.707423
chrXII	243378	1.706509
chrXVI	702036	1.701345
chrIII	273414	1.689877
chrXVI	553237	1.688572
chrIII	169290	1.686966
chrIV	316965	1.685689
chrXVI	418237	1.684972
chrV	284329	1.682123
chrVI	52991	1.679692
chrX	375180	1.678255
chrXIV	190959	1.676558
chrXVI	553337	1.675197
chrXIV	89330	1.668179
chrIV	446520	1.658046
chrIX	377229	1.657636
chrIV	450213	1.655457
chrXV	667485	1.654456
chrXVI	533437	1.651554
chrIII	206115	1.649875
chrXIV	88741	1.648185
chrXII	134015	1.647531
chrIV	1240781	1.646794
chrXIV	204667	1.637922
chrIII	30601	1.636099
chrIX	370529	1.635459
chrXII	373255	1.629583
chrXIV	187959	1.628339
chrIV	1239881	1.628036
chrIV	1240881	1.615745
chrIV	1238081	1.614602
chrIII	38304	1.614420
chrII	479106	1.614191
chrXII	231078	1.614013
chrIII	276614	1.609716
chrX	374390	1.601483
chrXVI	695142	1.600486
chrVII	49801	1.599996
chrXI	519166	1.596349
chrV	288229	1.592706
chrIII	114684	1.592553
chrXII	231178	1.591736
chrXVI	456637	1.589980
chrXVI	456937	1.586030
chrIX	355529	1.585497
chrIV	364965	1.584771
chrV	549565	1.584637
chrIX	344637	1.584358
chrXVI	481337	1.583891
chrXV	594185	1.579944
chrIV	434313	1.575662
chrII	499306	1.569425
chrIII	601	1.565076
chrII	488806	1.563684
chrXVI	415237	1.563215
chrIII	227925	1.557360
chrXI	508651	1.556187
chrIV	378768	1.552172
chrI	30945	1.551286
chrIV	435013	1.550099
chrVII	64502	1.548362
chrIII	57001	1.546980
chrIII	224215	1.546603
chrIII	114184	1.540557
chrIV	410483	1.539621
chrV	570465	1.538676
chrII	496206	1.538339
chrIV	449613	1.537820
chrXVI	708436	1.535950
chrXII	168015	1.534922
chrV	287829	1.532030
chrV	288529	1.531846
chrII	812600	1.531177
chrVI	199595	1.530486
chrIII	142584	1.529473
chrIV	329465	1.529462
chrXVI	435837	1.528055
chrIV	400668	1.527178
chrIX	341729	1.522720
chrIV	452913	1.519397
chrIV	465324	1.519217
chrXV	656885	1.519154
chrXVI	701642	1.519100
chrIV	434613	1.510622
chrV	288333	1.503070
chrIV	407968	1.502932
chrII	478713	1.501562
chrXV	667585	1.500464
chrIII	242415	1.497997
chrIX	357029	1.497810
chrIV	355465	1.497143
chrXV	854187	1.496751
chrXVI	711236	1.494286
chrIV	408168	1.491721
chrXVI	418337	1.489998
chrIV	344065	1.489318
chrVI	69093	1.486707
chrXIV	89830	1.486051
chrXVI	560339	1.473516
chrIX	439334	1.471030
chrIII	71401	1.467801
chrXII	168215	1.465538
chrIII	30501	1.462478
chrIV	332364	1.462299
chrIX	342129	1.458958
chrIV	331964	1.454786
chrIII	205715	1.454143
chrIII	74701	1.452008
chrIX	355929	1.451380
chrIV	407868	1.446289
chrXII	156915	1.441462
chrVI	3161	1.434910
chrXII	228678	1.434009
chrXIV	185259	1.431495
chrXVI	418041	1.431396
chrX	378279	1.431345
chrXII	139415	1.431156
chrIV	323071	1.430051
chrIII	213915	1.429063
chrXII	238578	1.425347
chrIII	292514	1.423062
chrVII	60902	1.421952
chrXV	646885	1.420752
chrXVI	684337	1.417560
chrXVI	507837	1.417236
chrIV	433013	1.415844
chrXIV	104835	1.410697
chrIII	224321	1.409073
chrVII	64302	1.409073
chrIII	131784	1.406359
chrIV	336165	1.404810
chrV	551265	1.403422
chrII	469606	1.402080
chrIII	120784	1.401633
chrIII	65903	1.400245
chrIV	446213	1.399576
chrXIV	196159	1.398751
chrIV	446413	1.395995
chrXIV	89238	1.394968
chrXII	231378	1.393141
chrIII	119384	1.392775
chrX	472743	1.388024
chrI	30845	1.387635
chrXII	369355	1.385441
chrIV	443713	1.381729
chrIII	94502	1.380206
chrIII	294814	1.380019
chrV	307231	1.378988
chrVI	57792	1.376119
chrVI	191695	1.369493
chrXVI	521037	1.366549
chrXV	681385	1.366304
chrXVI	711336	1.364552
chrX	382391	1.363013
chrIII	114784	1.360581
chrVI	205098	1.360077
chrIV	449913	1.359893
chrIV	1237581	1.359371
chrIV	456024	1.357465
chrXVI	555837	1.354644
chrIII	273014	1.353326
chrXIV	196259	1.351671
chrXI	516851	1.351445
chrXII	167915	1.351127
chrIX	341629	1.350232
chrV	564565	1.349692
chrV	571667	1.348330
chrIII	37601	1.346883
chrXIII	4715	1.346589
chrX	355426	1.345975
chrIV	1223481	1.344722
chrVI	62892	1.343726
chrXII	142315	1.343038
chrI	37245	1.342536
chrIV	476213	1.333744
chrXIV	196059	1.333286
chrXII	233480	1.333199
chrI	42046	1.332729
chrXIV	4873	1.332482
chrIV	435313	1.329844
chrII	486507	1.323937
chrVI	193494	1.321515
chrXII	373155	1.320711
chrIV	323765	1.320336
chrIII	82602	1.316359
chrXV	656685	1.315390
chrXVI	689542	1.312834
chrV	549665	1.311993
chrX	358179	1.311624
chrXI	520751	1.310881
chrIX	377129	1.307082
chrI	36345	1.306611
chrXVI	689637	1.305774
chrXIV	96230	1.305002
chrIV	1240681	1.304593
chrXVI	455737	1.302891
chrII	479006	1.302322
chrXVI	511236	1.301580
chrIV	462413	1.298435
chrII	812545	1.298356
chrXVI	553437	1.297716
chrVI	216295	1.296971
chrIII	34001	1.294805
chrIV	437613	1.294250
chrIV	332964	1.293578
chrV	492367	1.292428
chrIII	30901	1.291804
chrVI	199695	1.291552
chrXVI	512036	1.290426
chrXIV	96330	1.289261
chrV	569665	1.289191
chrIV	390368	1.288477
chrVI	76093	1.287228
chrXII	150715	1.286894
chrIII	114084	1.283537
chrVI	201695	1.283154
chrII	266403	1.282866
chrXVI	434137	1.281595
chrXIV	198271	1.280605
chrIV	476514	1.280386
chrV	289231	1.278712
chrIII	50601	1.278670
chrIII	132288	1.278012
chrV	443417	1.277323
chrIV	1237981	1.275008
chrV	564865	1.273983
chrXIV	88830	1.272117
chrV	558065	1.271258
chrIV	380568	1.270544
chrI	42746	1.267835
chrIII	901	1.266548
chrIII	35501	1.265879
chrIX	368031	1.265576
chrXVI	560037	1.264611
chrII	479206	1.264377
chrXII	232890	1.264215
chrVII	17001	1.262878
chrIX	350229	1.262167
chrVI	204795	1.260214
chrVII	65402	1.259243
chrIV	435213	1.256114
chrVI	204099	1.254829
chrVI	253396	1.254693
chrV	301729	1.253270
chrVII	64202	1.251956
chrXII	374255	1.250817
chrIV	435113	1.250777
chrVI	51196	1.249888
chrVII	17901	1.249390
chrIII	130586	1.248470
chrIV	568891	1.248021
chrIV	450013	1.247504
chrXII	150515	1.247005
chrIV	329865	1.245701
chrIX	352529	1.244281
chrIV	1240981	1.244240
chrIV	314165	1.244232
chrIII	48601	1.243895
chrIII	48709	1.243251
chrXV	656585	1.239259
chrXI	525251	1.235623
chrXII	233083	1.234948
chrIX	357432	1.234404
chrIV	316665	1.233656
chrXII	157915	1.232862
chrXII	168615	1.231382
chrXVI	511836	1.231229
chrXII	157315	1.230999
chrXVI	427737	1.230131
chrIII	49316	1.228466
chrI	183142	1.228399
chrVI	204895	1.227997
chrVI	224195	1.225320
chrXIV	4972	1.224941
chrXVI	404837	1.224287
chrXV	678385	1.222601
chrIII	292214	1.221840
chrXII	134215	1.221680
chrXII	381763	1.220994
chrVII	18001	1.220224
chrX	377379	1.220067
chrXII	157815	1.219085
chrIV	408268	1.217524
chrXVI	536737	1.216656
chrXII	374655	1.215267
chrXII	156315	1.214243
chrIX	336332	1.213376
chrIV	405268	1.213243
chrIV	338265	1.212747
chrIII	127691	1.212536
chrVI	194294	1.212076
chrXIV	89130	1.211644
chrXII	168115	1.210844
chrIII	32805	1.210823
chrII	483308	1.210196
chrIII	61201	1.210064
chrXVI	701936	1.209114
chrXV	681285	1.208658
chrVII	17801	1.206010
chrV	278229	1.204285
chrIX	347329	1.202813
chrXII	156215	1.202521
chrXVI	423937	1.201486
chrXII	135215	1.200182
chrIII	120586	1.197146
chrXII	154515	1.196591
chrVII	601	1.193664
chrIII	39701	1.191566
chrXI	530551	1.191098
chrXIV	101936	1.191026
chrIII	130984	1.190865
chrXV	663685	1.189239
chrXVI	510636	1.188001
chrIII	56901	1.187511
chrII	221171	1.187404
chrV	287329	1.186878
chrIX	350132	1.186748
chrXVI	701840	1.186464
chrV	564765	1.185531
chrIV	323365	1.185044
chrXVI	461837	1.183358
chrXIV	71530	1.183115
chrXII	386655	1.181334
chrXVI	511536	1.181308
chrIX	349829	1.179224
chrXI	501751	1.178870
chrXII	168315	1.177522
chrV	532567	1.175497
chrXI	666251	1.175364
chrXII	366257	1.174909
chrVI	190198	1.173295
chrIII	82202	1.172587
chrVII	25701	1.171517
chrXVI	465737	1.171513
chrIII	218315	1.170305
chrXII	155219	1.167824
chrVI	192694	1.165967
chrIV	364865	1.164747
chrIII	127885	1.164146
chrIV	450113	1.163461
chrIII	120684	1.163021
chrVII	59702	1.162370
chrIV	462327	1.162136
chrIII	149484	1.161925
chrXII	373357	1.157827
chrV	549465	1.157400
chrXIV	93030	1.156489
chrVI	191395	1.156176
chrVI	210795	1.154735
chrXII	374455	1.154323
chrIV	444413	1.153614
chrXII	232278	1.153555
chrXII	243879	1.152651
chrIX	352429	1.150500
chrIII	228015	1.148601
chrXII	134115	1.147823
chrIV	388773	1.147200
chrVIII	237890	1.145423
chrVI	255696	1.145333
chrIV	317074	1.144256
chrVI	204709	1.143900
chrIX	350332	1.143147
chrXVI	553137	1.143117
chrVI	3678	1.141160
chrVI	68693	1.139162
chrXII	372955	1.138370
chrVI	268196	1.137634
chrVI	87994	1.137633
chrIV	381867	1.137457
chrII	499106	1.135634
chrII	221189	1.134182
chrIV	645510	1.130950
chrV	292132	1.129947
chrV	546465	1.129830
chrX	395579	1.129103
chrII	482306	1.128836
chrIII	213830	1.128285
chrIV	342470	1.127710
chrIV	447813	1.126480
chrIV	1237381	1.126361
chrXVI	462237	1.125460
chrXV	612685	1.124570
chrXII	366155	1.123724
chrI	39045	1.122721
chrXVI	453644	1.121772
chrIV	446622	1.121474
chrIII	227615	1.120502
chrVI	208997	1.120166
chrIX	350430	1.119181
chrIII	64701	1.115118
chrIII	205915	1.114351
chrIII	259314	1.112504
chrXII	232985	1.111478
chrXVI	502236	1.111007
chrXII	369267	1.110621
chrXIII	504945	1.110219
chrIII	39301	1.109955
chrXVI	548337	1.109290
chrIII	31001	1.108793
chrXVI	555637	1.108193
chrXII	233378	1.106727
chrXIV	88930	1.106601
chrVI	187695	1.106490
chrXV	665685	1.105549
chrXVI	558152	1.104631
chrXII	232489	1.104458
chrIII	18601	1.103252
chrXIV	196359	1.102188
chrX	393779	1.101099
chrIII	82502	1.100190
chrVI	237195	1.099946
chrXVI	685345	1.098932
chrIV	435813	1.097542
chrXII	228778	1.096160
chrIII	257214	1.094328
chrV	284036	1.094251
chrII	478615	1.092695
chrXVI	423737	1.092447
chrIII	65801	1.092427
chrII	499506	1.090860
chrVI	186404	1.089600
chrIII	142684	1.089320
chrIX	364629	1.089029
chrV	288629	1.087072
chrIX	351229	1.086797
chrVI	220395	1.085765
chrXI	530651	1.085497
chrXIV	89030	1.082899
chrXV	663885	1.082570
chrXVI	405337	1.082054
chrXVI	427639	1.081657
chrXVI	6436	1.081494
chrXVI	522650	1.080820
chrXII	373055	1.080700
chrIII	29501	1.079374
chrXVI	516244	1.079365
chrXVI	692737	1.076499
chrIX	349136	1.076385
chrIII	29401	1.075733
chrIX	370629	1.074450
chrX	365580	1.074078
chrXII	140115	1.073953
chrVI	203295	1.072893
chrXII	233584	1.072813
chrIII	32101	1.071649
chrXII	382355	1.070540
chrXVI	684537	1.070424
chrVII	19901	1.068877
chrXVI	572247	1.067915
chrXVI	701337	1.067449
chrIV	324465	1.066866
chrXV	634585	1.066042
chrVII	77903	1.065722
chrIII	80413	1.065058
chrIV	406468	1.064525
chrIV	446913	1.064471
chrII	494306	1.064288
chrIII	128084	1.064203
chrIV	1238281	1.062729
chrIII	47501	1.061553
chrV	570176	1.061173
chrIX	346329	1.058991
chrV	288429	1.057844
chrIII	254214	1.057793
chrIV	437713	1.057100
chrXIV	179759	1.057045
chrX	378179	1.056811
chrV	562780	1.056565
chrI	41946	1.056325
chrXI	497451	1.056076
chrIX	341529	1.054801
chrVI	210495	1.052862
chrVI	187803	1.052816
chrI	36847	1.051794
chrXIV	102630	1.051330
chrIX	368129	1.051092
chrXIV	187874	1.050994
chrXII	140219	1.049488
chrVI	205195	1.049217
chrVI	208298	1.046574
chrXV	600885	1.046162
chrVI	227396	1.046065
chrIII	57301	1.043784
chrXVI	561337	1.043135
chrXVI	528937	1.043124
chrIX	356829	1.041625
chrIV	1237481	1.038861
chrXII	230980	1.036669
chrXVI	457437	1.036419
chrV	569465	1.035669
chrV	553265	1.035644
chrVI	223095	1.034664
chrIX	349629	1.032621
chrXVI	415537	1.031166
chrXVI	557449	1.030671
chrIII	82102	1.029493
chrIII	11301	1.028937
chrVI	216605	1.028923
chrII	478615	1.028384
chrXVI	456541	1.028361
chrVI	191795	1.027962
chrXII	232587	1.027886
chrV	559180	1.027862
chrIV	408869	1.026359
chrIII	250114	1.026324
chrXV	681492	1.025758
chrVII	1085215	1.024503
chrXII	231478	1.022107
chrXVI	769263	1.021650
chrX	386379	1.020793
chrIII	311816	1.020617
chrXVI	560737	1.019949
chrXVI	701840	1.019620
chrXV	675288	1.019187
chrIII	233015	1.018810
chrXII	162928	1.018321
chrII	6611	1.017492
chrIII	273114	1.016353
chrVIII	557416	1.016143
chrIV	472913	1.015520
chrVI	208604	1.014988
chrIII	41901	1.014899
chrXII	150419	1.013930
chrIX	358030	1.013824
chrIV	1240084	1.012724
chrIII	123689	1.012309
chrVI	204007	1.012020
chrIV	1239281	1.011693
chrII	486206	1.011185
chrIV	410269	1.010888
chrIX	350736	1.009747
chrV	288029	1.009726
chrIV	437113	1.009316
chrVII	73803	1.008842
chrVI	199795	1.008669
chrIX	356929	1.008220
chrXII	233285	1.006611
chrIII	292714	1.005779
chrIV	410875	1.004264
chrIV	310265	1.003355
chrIV	1240593	1.003198
chrXII	161715	1.001811
chrXII	360955	1.001179
chrIII	133289	0.997984
chrIV	476413	0.995788
chrVII	17101	0.995424
chrVI	182995	0.995086
chrIV	318265	0.994562
chrIII	37801	0.993970
chrXI	519056	0.992637
chrIII	130684	0.991835
chrI	38254	0.991539
chrVI	188109	0.991351
chrII	477506	0.990692
chrVI	198895	0.989452
chrXV	617385	0.989351
chrIV	471713	0.988801
chrIII	8501	0.988602
chrVI	256396	0.988451
chrXVI	571137	0.988093
chrVII	69402	0.987270
chrVI	186895	0.985047
chrXIV	195059	0.984533
chrIX	363129	0.984243
chrIII	62807	0.984076
chrXVI	427837	0.983664
chrII	478415	0.982728
chrIX	338429	0.982539
chrXVI	491836	0.982343
chrXVI	559939	0.981615
chrII	494206	0.981394
chrXI	528459	0.979465
chrXVI	684137	0.979193
chrIII	33801	0.979165
chrIX	350637	0.978852
chrIX	349929	0.977999
chrX	6694	0.976781
chrIV	442013	0.976011
chrIX	345629	0.975853
chrIV	457514	0.975704
chrIII	64501	0.974810
chrX	391079	0.974198
chrV	538265	0.974141
chrXII	153815	0.973481
chrIV	332564	0.973404
chrIV	476713	0.973222
chrIII	315914	0.971646
chrIX	350929	0.971305
chrIV	359765	0.971130
chrX	371779	0.971060
chrXI	510353	0.968343
chrXIII	357206	0.968286
chrIII	57411	0.968238
chrIII	64801	0.968017
chrIV	333165	0.966824
chrI	29445	0.965938
chrIV	324565	0.965817
chrVI	199095	0.965508
chrVI	216195	0.964726
chrXII	232178	0.964695
chrIII	12321	0.964355
chrXII	157117	0.963557
chrVI	205695	0.963504
chrIV	648810	0.961857
chrIII	120984	0.961557
chrX	374182	0.961512
chrXVI	684239	0.960437
chrVII	29201	0.958593
chrIV	323965	0.958478
chrIX	344436	0.957740
chrV	277429	0.957633
chrX	387179	0.957294
chrXII	232078	0.956540
chrVI	181100	0.955523
chrXII	231578	0.955207
chrIII	21101	0.955168
chrXV	642285	0.954934
chrVII	73703	0.954910
chrV	569565	0.953483
chrIII	220015	0.953136
chrXII	382955	0.952979
chrXV	678085	0.952594
chrXII	366459	0.952259
chrIII	131699	0.951950
chrIII	41801	0.946673
chrX	371079	0.946639
chrIV	455013	0.946622
chrV	545278	0.946268
chrXII	161515	0.945925
chrIV	1239981	0.945049
chrIII	114886	0.944842
chrIV	400768	0.944308
chrVI	76193	0.943830
chrIII	49911	0.943628
chrIX	356429	0.942793
chrVI	208497	0.942661
chrVI	75993	0.942648
chrIV	478321	0.942400
chrXVI	455637	0.942286
chrV	551079	0.942095
chrXV	636785	0.941711
chrXVI	515436	0.941225
chrIII	130284	0.941015
chrIV	359665	0.940954
chrX	474503	0.940107
chrIV	323165	0.939926
chrVI	76408	0.939728
chrIV	476119	0.939410
chrIV	408368	0.938181
chrIV	331064	0.937625
chrXVI	701133	0.937259
chrIII	119484	0.937239
chrXII	390355	0.935518
chrXV	617485	0.934823
chrXI	517751	0.934774
chrVI	201895	0.934448
chrXII	366360	0.933259
chrIX	347429	0.933150
chrXV	652886	0.932529
chrIV	435513	0.932311
chrXII	250878	0.929827
chrIII	1001	0.929638
chrXII	232379	0.929561
chrXII	156115	0.929522
chrVI	64092	0.928839
chrIII	46904	0.928103
chrX	355079	0.927982
chrIII	13101	0.927621
chrIX	352829	0.926886
chrXVI	417938	0.926579
chrIV	333965	0.926116
chrXV	617285	0.925362
chrXVI	695737	0.925061
chrIII	227420	0.924813
chrXII	149915	0.924421
chrXV	626585	0.923662
chrXVI	564940	0.923235
chrVII	73903	0.923091
chrVIII	85308	0.922762
chrIV	1245781	0.922762
chrIII	132798	0.922290
chrIII	48811	0.921525
chrV	563465	0.920896
chrVI	208695	0.920828
chrIV	327666	0.920600
chrIV	336465	0.920399
chrIV	332864	0.919923
chrV	561665	0.918504
chrVI	180791	0.917704
chrXII	153315	0.916253
chrXII	140615	0.915740
chrIV	1237781	0.915533
chrV	561565	0.915523
chrVI	64295	0.915418
chrIII	278214	0.915388
chrIV	444513	0.914597
chrIV	1236882	0.914163
chrIII	81004	0.914100
chrVII	25601	0.913020
chrVII	20001	0.912840
chrII	517111	0.912519
chrIII	128284	0.911819
chrXIV	81830	0.911299
chrIII	30401	0.910272
chrII	478106	0.910074
chrXII	369160	0.908451
chrIII	123488	0.908088
chrIX	353131	0.907854
chrXVI	701149	0.907482
chrXVI	558037	0.906770
chrXVI	563137	0.905607
chrIV	476313	0.904841
chrVI	189995	0.904836
chrV	570065	0.903311
chrXII	143615	0.902080
chrVI	214395	0.902033
chrXVI	511936	0.901872
chrIII	127984	0.901531
chrXV	624485	0.901359
chrXVI	435940	0.900583
chrIII	224519	0.900451
chrVII	11901	0.899516
chrII	482413	0.899143
chrXI	531451	0.898857
chrIV	330165	0.898311
chrIII	83002	0.898207
chrIII	230021	0.897757
chrXIV	94830	0.897727
chrXV	659685	0.896671
chrXV	600985	0.896474
chrXII	167815	0.895051
chrIX	351829	0.894644
chrXVI	451437	0.893129
chrIII	33501	0.892446
chrIX	359129	0.892430
chrX	370688	0.892411
chrIII	228215	0.891348
chrIV	469313	0.891283
chrXIV	87830	0.890261
chrVII	301	0.889594
chrIII	75406	0.889477
chrIV	1237183	0.888745
chrXII	140716	0.888147
chrXII	146615	0.887947
chrVI	76301	0.887864
chrIII	39201	0.887621
chrIII	234215	0.886233
chrXVI	555449	0.886004
chrX	376186	0.884947
chrIII	34101	0.884725
chrIV	1237089	0.883701
chrXVI	675937	0.882994
chrXII	157215	0.882700
chrXI	524051	0.882407
chrXVI	556137	0.882120
chrXIV	96130	0.881387
chrIII	250314	0.881327
chrI	26549	0.879032
chrIII	224615	0.878969
chrXVI	499336	0.878628
chrXII	140515	0.878066
chrII	478113	0.877168
chrIII	32201	0.877155
chrXII	232778	0.877033
chrV	543565	0.876996
chrXVI	460739	0.875359
chrV	301629	0.875288
chrXII	150615	0.875131
chrV	570665	0.875021
chrVI	53091	0.874981
chrXIII	4299	0.874550
chrIX	358936	0.874242
chrXVI	698437	0.873935
chrIII	224415	0.873878
chrIII	82011	0.872865
chrXII	137815	0.872482
chrIII	315714	0.871380
chrXII	151115	0.871345
chrXV	674085	0.871203
chrIV	435413	0.871177
chrXI	511951	0.870631
chrX	361485	0.869049
chrIV	309665	0.867887
chrIV	1237281	0.867461
chrXVI	558437	0.867388
chrIII	231015	0.866988
chrXVI	685537	0.866974
chrVI	73393	0.866364
chrXVI	510236	0.865972
chrIV	331771	0.865739
chrIII	312414	0.865419
chrXVI	424737	0.865402
chrIV	1238181	0.865096
chrIX	359229	0.864987
chrXII	227078	0.864912
chrII	477606	0.864747
chrV	287229	0.863975
chrIV	323465	0.863653
chrXII	149015	0.863015
chrXVI	515936	0.861710
chrVI	219395	0.860552
chrIV	437016	0.859639
chrIII	255414	0.858787
chrXII	222578	0.858356
chrXV	681186	0.856042
chrXII	162015	0.855997
chrVII	59802	0.855932
chrIII	32601	0.855262
chrXVI	681137	0.855224
chrXVI	565037	0.854097
chrXVI	533537	0.854072
chrXIV	181159	0.853116
chrIV	455413	0.852951
chrIV	1239381	0.851774
chrVI	200095	0.851300
chrIII	516	0.850773
chrVII	25501	0.850125
chrX	371379	0.850046
chrIII	83503	0.849989
chrXVI	558637	0.849345
chrXII	142216	0.848601
chrIX	341237	0.847263
chrIII	116784	0.847061
chrXV	667785	0.846903
chrVI	190295	0.846901
chrIV	482514	0.846789
chrV	559265	0.846552
chrVII	821685	0.846075
chrIII	218115	0.845814
chrIII	130184	0.845728
chrVII	33901	0.845663
chrIV	473022	0.845083
chrXVI	560437	0.845056
chrXVI	535850	0.842680
chrXII	239886	0.841954
chrIII	61301	0.840366
chrIII	74310	0.840163
chrXVI	535737	0.839775
chrVI	189600	0.839335
chrIII	47001	0.838599
chrIV	324165	0.838244
chrIV	316573	0.837735
chrIV	462913	0.837520
chrIII	11201	0.836988
chrVII	18401	0.836433
chrXVI	514236	0.835558
chrXVI	511436	0.835259
chrXIII	186534	0.834829
chrIII	206015	0.834774
chrIX	350829	0.834706
chrI	29645	0.833671
chrIII	33201	0.832993
chrIV	472517	0.832948
chrXVI	688037	0.832199
chrXV	581685	0.831747
chrXII	369870	0.831714
chrXII	359755	0.831407
chrXII	236978	0.831403
chrIII	227715	0.831346
chrII	32236	0.830771
chrIII	141184	0.829787
chrXII	215321	0.829513
chrXVI	417544	0.829400
chrXVI	422639	0.829031
chrXVI	417839	0.828954
chrVI	202907	0.828710
chrVI	58192	0.828428
chrIV	1237689	0.828005
chrVI	196295	0.826898
chrIII	49711	0.826492
chrIV	457313	0.826037
chrIV	332264	0.825732
chrXIV	194059	0.824821
chrII	477108	0.824189
chrIV	401968	0.823670
chrIX	373029	0.823570
chrXV	666185	0.823165
chrIV	477313	0.823138
chrIII	130884	0.822560
chrXV	656985	0.822465
chrXII	359055	0.821098
chrIII	142284	0.820554
chrX	363379	0.820550
chrXVI	564143	0.820163
chrIX	368229	0.820037
chrX	372679	0.819956
chrIX	362637	0.819700
chrV	278339	0.818986
chrIV	325065	0.818982
chrIII	39601	0.818931
chrII	224803	0.818886
chrXV	674687	0.818556
chrIII	43601	0.818354
chrIII	50201	0.817877
chrXII	235980	0.817597
chrVI	179591	0.817173
chrIII	28401	0.816997
chrIII	130387	0.816761
chrXVI	58221	0.816003
chrIV	470513	0.815761
chrVII	16006	0.815737
chrXVI	408237	0.814303
chrXVI	427137	0.814174
chrXVI	520838	0.814060
chrXVI	429737	0.812949
chrX	368479	0.812642
chrIII	260616	0.812498
chrIII	55116	0.812492
chrIV	404280	0.812324
chrVI	208801	0.812318
chrIII	83202	0.812138
chrX	374279	0.810631
chrXVI	445737	0.810552
chrXVI	487936	0.810438
chrIV	401670	0.809435
chrII	478517	0.808961
chrVI	212402	0.808749
chrXVI	701230	0.808638
chrXVI	545537	0.808232
chrII	478010	0.807697
chrXV	663785	0.807389
chrIII	231315	0.807342
chrVI	180393	0.806535
chrIII	44601	0.806442
chrII	499406	0.806094
chrIV	340465	0.805721
chrV	564665	0.805521
chrIV	333065	0.805195
chrIV	325266	0.804748
chrVII	17301	0.804473
chrVII	58804	0.803787
chrVI	188395	0.803079
chrIII	42801	0.803072
chrIII	139184	0.802686
chrX	373079	0.802467
chrIX	362429	0.802425
chrXI	530757	0.802378
chrVII	64111	0.802152
chrII	505217	0.802047
chrXII	162715	0.801833
chrIX	351529	0.801156
chrIV	1247981	0.800684
chrIV	379868	0.800524
chrIII	119697	0.800256
chrX	386179	0.799088
chrVII	65202	0.798973
chrIII	217615	0.798880
chrIX	336529	0.798705
chrIV	323565	0.798638
chrX	375282	0.798629
chrXII	361766	0.798429
chrXI	520851	0.798099
chrIX	356129	0.798019
chrV	306731	0.797919
chrIV	454213	0.797604
chrIII	124358	0.797256
chrIX	347635	0.797249
chrV	565365	0.795955
chrIV	338165	0.795289
chrX	363979	0.795012
chrXII	150015	0.794953
chrIII	33304	0.794876
chrIV	322665	0.794731
chrIII	139684	0.794649
chrII	520706	0.794609
chrXII	220978	0.794334
chrXII	219481	0.793369
chrX	383379	0.793153
chrIII	47316	0.792964
chrIII	296814	0.792916
chrIII	227815	0.792743
chrXVI	557937	0.792726
chrIII	81813	0.792671
chrIV	460617	0.792296
chrVII	561842	0.792013
chrII	485906	0.791971
chrV	551165	0.791922
chrX	376479	0.791495
chrXVI	520738	0.791363
chrIII	31901	0.791319
chrXVI	575839	0.790953
chrX	368679	0.790692
chrXII	133915	0.790214
chrIX	357931	0.790174
chrIX	361834	0.789762
chrIII	131088	0.788975
chrV	564265	0.788452
chrII	482106	0.788337
chrIII	135485	0.787615
chrV	286335	0.787434
chrIV	327765	0.787424
chrXVI	504236	0.787328
chrVII	50801	0.787152
chrXVI	684640	0.786781
chrXVI	561537	0.786509
chrIX	351030	0.786415
chrV	549368	0.786385
chrXVI	572137	0.786351
chrXII	359455	0.785894
chrIII	309014	0.785870
chrXVI	414340	0.785556
chrIV	401874	0.785279
chrIX	370329	0.785175
chrVI	201095	0.784198
chrII	478816	0.783049
chrXVI	523637	0.783027
chrIV	449513	0.782778
chrIX	349234	0.782443
chrXII	231978	0.782182
chrXVI	522237	0.782006
chrIII	286514	0.781678
chrIV	434913	0.781589
chrIV	468218	0.781440
chrV	564965	0.780905
chrIV	467714	0.780836
chrIV	331372	0.780144
chrIII	56501	0.780121
chrXII	382255	0.780008
chrIV	467616	0.779144
chrIII	310314	0.779094
chrVI	190495	0.778676
chrXVI	399437	0.778212
chrIII	45501	0.777939
chrIV	396068	0.777809
chrIII	69410	0.777806
chrXVI	508036	0.777589
chrIII	74001	0.777469
chrXVI	424037	0.777156
chrXII	236387	0.776962
chrX	383479	0.776929
chrIV	449313	0.776919
chrVI	191095	0.776441
chrVI	62792	0.776389
chrIX	358729	0.775537
chrII	488711	0.775189
chrXII	162318	0.775112
chrXIV	99311	0.774964
chrIII	62306	0.774394
chrIV	1224481	0.774031
chrXII	223678	0.773827
chrI	47050	0.773644
chrXVI	454144	0.772433
chrXII	224878	0.772401
chrIV	344165	0.771661
chrIX	336829	0.770886
chrV	290929	0.770806
chrIV	325665	0.770053
chrIII	61110	0.769924
chrIX	351136	0.769460
chrIV	400577	0.769396
chrIII	49012	0.769210
chrIX	349335	0.769106
chrII	500306	0.768925
chrV	294829	0.768104
chrVI	186296	0.767713
chrIV	1241190	0.766729
chrXII	151315	0.766713
chrIV	1228981	0.766167
chrIII	35703	0.766143
chrVI	213807	0.766133
chrIV	460513	0.765938
chrV	564467	0.765222
chrXI	520651	0.764615
chrIX	356531	0.764265
chrIII	76208	0.763796
chrIV	328165	0.763563
chrXVI	472937	0.762877
chrIV	411879	0.762657
chrI	41846	0.762179
chrXI	511851	0.761649
chrVI	203910	0.761562
chrXV	681585	0.760683
chrXII	361555	0.760677
chrIX	367329	0.760500
chrIV	1238981	0.760416
chrXII	233187	0.760240
chrIV	452315	0.760176
chrXII	134415	0.759787
chrV	284438	0.759421
chrXVI	550037	0.758892
chrXII	245278	0.758463
chrIII	67708	0.758043
chrIII	47103	0.757979
chrVIII	543708	0.757725
chrIII	74916	0.757643
chrI	25775	0.757461
chrXII	138515	0.757354
chrIV	408471	0.757261
chrXII	143015	0.756677
chrXI	516363	0.756385
chrV	563165	0.756045
chrIV	462219	0.755968
chrIII	131584	0.755915
chrIV	1236181	0.755792
chrXII	133317	0.755427
chrXV	678485	0.755366
chrIII	50403	0.755039
chrXII	220576	0.754627
chrIV	329369	0.754404
chrXVI	543337	0.754003
chrIII	141084	0.753751
chrXVI	566137	0.753749
chrIX	356637	0.753623
chrIX	359030	0.753577
chrXII	154115	0.753126
chrXII	138117	0.752987
chrXII	145215	0.752639
chrIV	455113	0.752406
chrXVI	405440	0.752383
chrXVI	681037	0.751815
chrIII	142484	0.751734
chrXVI	415037	0.751257
chrIX	358229	0.750772
chrX	368379	0.750769
chrXVI	558237	0.749822
chrIX	362232	0.749805
chrXVI	413737	0.749521
chrV	287929	0.749254
chrIV	460923	0.749008
chrIII	49215	0.748837
chrIII	229315	0.748817
chrIII	139584	0.748690
chrIV	361565	0.747801
chrIV	475913	0.747604
chrIX	358329	0.747376
chrIII	127484	0.747353
chrXVI	452044	0.747343
chrII	494506	0.747114
chrXII	234578	0.746956
chrXII	155118	0.746813
chrIX	367529	0.746351
chrXII	136820	0.746106
chrII	478515	0.745993
chrXVI	485236	0.745838
chrVI	206995	0.745631
chrXII	230889	0.745430
chrIV	320874	0.745136
chrIV	332065	0.744897
chrIX	356229	0.744616
chrIII	31814	0.744462
chrIV	458413	0.744447
chrXII	354155	0.743986
chrIII	134185	0.743845
chrIII	90802	0.743833
chrXI	516751	0.743707
chrIII	315816	0.743560
chrXVI	702236	0.743543
chrIII	31201	0.743212
chrX	475833	0.742576
chrX	386280	0.742189
chrIII	67005	0.741872
chrIV	325465	0.741860
chrIV	468021	0.741853
chrXI	521751	0.741830
chrIX	355230	0.741703
chrIV	405168	0.741637
chrIV	455213	0.741016
chrII	499006	0.740881
chrXVI	418642	0.740476
chrV	548565	0.740356
chrIII	32306	0.739779
chrIV	435913	0.739726
chrIV	401171	0.739610
chrIII	230630	0.739535
chrIV	317368	0.738944
chrXVI	514944	0.738413
chrI	50546	0.738240
chrIII	52312	0.738240
chrXI	505958	0.738224
chrIX	347029	0.738223
chrIV	329176	0.738194
chrIV	467413	0.737207
chrXVI	844480	0.737000
chrXVI	461540	0.736773
chrX	371979	0.736650
chrIV	467813	0.736540
chrVII	58902	0.736502
chrIII	132984	0.736254
chrIV	443613	0.736185
chrIII	48116	0.735950
chrXI	498153	0.735817
chrXII	229878	0.735447
chrX	386479	0.735434
chrI	29045	0.734876
chrIV	313973	0.734692
chrX	382085	0.734553
chrIII	26901	0.734501
chrVI	193395	0.734224
chrVI	188495	0.733685
chrVII	24001	0.733612
chrIII	129385	0.733284
chrV	285838	0.733207
chrIII	57501	0.733056
chrVI	181695	0.732843
chrXII	149615	0.732709
chrXVI	415638	0.732081
chrIV	464613	0.731821
chrIII	227515	0.731749
chrVII	60502	0.731473
chrVII	63002	0.731166
chrXVI	421737	0.731046
chrXII	245178	0.730285
chrXIV	88131	0.730178
chrXVI	423237	0.729262
chrIV	317165	0.729134
chrIX	365329	0.728331
chrIII	39801	0.728234
chrIV	443414	0.728126
chrIII	47406	0.727273
chrXII	157015	0.726901
chrIII	54901	0.726878
chrXVI	701251	0.726686
chrXII	222080	0.726633
chrIII	131386	0.726566
chrXIV	100730	0.726199
chrXI	516259	0.725654
chrX	375779	0.725005
chrXII	222378	0.724905
chrIII	291614	0.724883
chrXII	154315	0.724653
chrIII	34601	0.724452
chrXVI	556749	0.724432
chrIV	355665	0.724074
chrXVI	570137	0.724037
chrXVI	563437	0.723969
chrIV	322165	0.723576
chrII	482719	0.723059
chrIV	450717	0.722932
chrIV	325565	0.722906
chrXII	374555	0.722703
chrIII	240715	0.722556
chrIX	357629	0.722533
chrX	366580	0.722294
chrXVI	427537	0.722280
chrIV	403768	0.721996
chrVI	197595	0.721935
chrVII	60302	0.721714
chrXVI	556437	0.721370
chrIV	475013	0.721321
chrIX	349540	0.721183
chrIII	56801	0.721050
chrIII	221215	0.720537
chrXII	134315	0.720163
chrXI	504360	0.720102
chrXV	612585	0.720025
chrXII	373955	0.719484
chrXIV	198874	0.719311
chrII	486306	0.718636
chrXVI	508936	0.718088
chrVII	201	0.718006
chrI	163237	0.717898
chrXVI	675837	0.717752
chrIV	405081	0.717652
chrXII	155615	0.717589
chrXVI	422737	0.717427
chrIII	45701	0.717075
chrVI	253296	0.717069
chrIX	342329	0.717022
chrIII	66009	0.716929
chrIII	230424	0.716148
chrXII	225084	0.716021
chrIX	357529	0.715932
chrIII	312614	0.715253
chrIV	324765	0.715226
chrIV	355565	0.715168
chrIX	345429	0.715001
chrI	30745	0.714868
chrXI	529262	0.714789
chrVI	202097	0.714704
chrIII	292414	0.714433
chrXII	382656	0.714158
chrV	445604	0.713733
chrVI	210396	0.713563
chrXVI	436237	0.713494
chrV	282531	0.713342
chrIII	228119	0.713130
chrXII	215324	0.713022
chrXVI	555537	0.712989
chrXVI	556237	0.712817
chrIV	402168	0.712528
chrV	551365	0.712442
chrIII	115384	0.712201
chrIV	1220981	0.712079
chrIV	480914	0.710784
chrXVI	418441	0.710681
chrIX	300241	0.710498
chrV	278129	0.710203
chrXII	243978	0.710071
chrXVI	689237	0.709880
chrXII	155415	0.709667
chrIII	131184	0.709291
chrIII	804	0.709211
chrVI	200195	0.708685
chrIV	404572	0.708361
chrXV	680985	0.708261
chrXV	594285	0.708242
chrXII	236684	0.708004
chrXII	386463	0.707747
chrIII	43201	0.707717
chrIX	358429	0.707657
chrIII	132588	0.707608
chrVI	73293	0.707394
chrXII	150315	0.706975
chrIV	465520	0.706861
chrV	565065	0.706815
chrXV	674585	0.706421
chrIV	318366	0.706307
chrXII	153115	0.706251
chrV	565565	0.705769
chrXVI	405037	0.705586
chrIII	66914	0.705492
chrIV	335976	0.705364
chrXIV	88641	0.705348
chrXI	513452	0.705280
chrIX	342630	0.705213
chrXII	237279	0.705018
chrIV	472214	0.704819
chrXII	153915	0.704469
chrIII	65701	0.704234
chrXVI	515036	0.704016
chrXII	246178	0.703626
chrXIV	195973	0.703513
chrIX	366337	0.703189
chrIX	350029	0.703009
chrIV	434013	0.702998
chrIV	449413	0.702896
chrIII	66109	0.702819
chrIII	119591	0.701760
chrIV	469713	0.701687
chrXV	1082951	0.701484
chrIII	130084	0.701156
chrIX	341029	0.700986
chrXII	147415	0.700382
chrIV	456120	0.700035
chrIII	45304	0.699667
chrIX	352129	0.698901
chrIII	67802	0.698763
chrIV	459018	0.698126
chrIX	357831	0.698111
chrIX	366242	0.697778
chrIII	31701	0.697684
chrIII	74201	0.697586
chrXVI	562137	0.697391
chrIII	79803	0.697169
chrV	276129	0.697156
chrII	481708	0.696977
chrXII	369770	0.696794
chrVI	192994	0.696425
chrIX	349736	0.696335
chrIII	60801	0.696252
chrVI	64192	0.696050
chrIII	51002	0.695423
chrX	382883	0.694820
chrIII	78702	0.694812
chrIV	437513	0.694761
chrXVI	559537	0.694567
chrXVI	416537	0.694480
chrII	222903	0.694291
chrIII	24001	0.694102
chrIV	433213	0.693320
chrIII	67104	0.693293
chrII	517306	0.693192
chrX	355579	0.693064
chrXIV	105430	0.693053
chrXII	382460	0.692248
chrIII	217317	0.691888
chrXV	680785	0.691717
chrIII	248017	0.691603
chrVI	207997	0.690668
chrVII	65604	0.690518
chrV	299329	0.689984
chrVII	64002	0.689888
chrVII	57212	0.689569
chrIII	133084	0.689563
chrIV	325365	0.689043
chrIV	1526019	0.688952
chrIII	113084	0.688948
chrIX	362529	0.688710
chrXVI	519140	0.688643
chrI	30645	0.688280
chrIII	134284	0.688175
chrXVI	548137	0.688168
chrV	283741	0.687866
chrIV	324265	0.687733
chrXI	516653	0.687730
chrII	478013	0.687621
chrIV	331874	0.687511
chrXVI	563537	0.687025
chrIV	479014	0.686945
chrVII	538902	0.686817
chrIII	37901	0.686787
chrXVI	401037	0.686332
chrII	470615	0.686159
chrIII	52501	0.686151
chrXII	161919	0.686108
chrXVI	552837	0.685863
chrIV	331471	0.685678
chrIV	435613	0.685204
chrIII	31103	0.684218
chrIX	362040	0.683861
chrIV	323865	0.683843
chrXVI	693738	0.683366
chrXI	519854	0.682636
chrIII	230716	0.682409
chrIII	73401	0.682158
chrIV	456713	0.682112
chrXVI	421037	0.681756
chrXIV	181059	0.681735
chrV	569365	0.681720
chrXVI	469837	0.681500
chrXII	367359	0.681389
chrXII	148115	0.681241
chrXVI	516039	0.681180
chrXVI	510536	0.681103
chrIV	459725	0.680985
chrX	375979	0.680769
chrXII	361355	0.680598
chrXVI	564437	0.680206
chrXV	667685	0.680174
chrVII	18501	0.679815
chrVI	227507	0.679684
chrXII	361660	0.679587
chrIX	351429	0.679385
chrXII	161018	0.679346
chrIV	456414	0.679259
chrXII	228486	0.679101
chrIV	324065	0.678413
chrXII	144515	0.678354
chrXVI	569937	0.678353
chrIV	400968	0.677896
chrV	287132	0.677889
chrIII	30208	0.677825
chrXII	157426	0.677767
chrXVI	409037	0.677694
chrV	549865	0.677413
chrIX	352330	0.677373
chrXII	383755	0.677223
chrIII	72608	0.676785
chrIV	376668	0.676729
chrIV	1236981	0.676592
chrXII	379855	0.676349
chrIII	129694	0.676348
chrIV	441127	0.676100
chrX	390979	0.676069
chrVI	70493	0.675845
chrIII	133184	0.675402
chrIII	46301	0.675347
chrXVI	511142	0.675243
chrXII	140815	0.675243
chrIX	354730	0.675114
chrX	372079	0.674861
chrIII	57604	0.674641
chrII	517206	0.674590
chrIV	331664	0.673744
chrXV	630485	0.673592
chrXIV	93943	0.673482
chrXVI	427937	0.673400
chrIX	363229	0.673299
chrV	135673	0.673023
chrVII	64602	0.672869
chrXII	224578	0.672390
chrIV	333767	0.672350
chrIV	447720	0.671917
chrXIV	72730	0.671875
chrIX	365430	0.671751
chrIV	333367	0.671264
chrXVI	507436	0.671017
chrIV	398269	0.671002
chrIII	115684	0.670762
chrXVI	518236	0.670660
chrVII	32901	0.670217
chrIX	353829	0.670026
chrXVI	702145	0.669617
chrIII	229815	0.669571
chrXVI	415341	0.669271
chrXVI	566237	0.668927
chrXVI	852763	0.668680
chrXII	360659	0.668119
chrXVI	553043	0.668082
chrIII	32503	0.668066
chrIV	1239081	0.667917
chrIII	47604	0.667907
chrII	300926	0.667703
chrIII	50111	0.667670
chrIII	210930	0.667579
chrIV	453713	0.667528
chrIII	118486	0.667174
chrIV	338869	0.667131
chrXI	513251	0.666693
chrXVI	405538	0.666691
chrXVI	513136	0.666648
chrVI	161917	0.666359
chrIV	332464	0.665922
chrVI	62992	0.665727
chrIII	38801	0.665668
chrVII	19301	0.665611
chrIV	480417	0.665521
chrIII	42512	0.665184
chrVIII	543708	0.665150
chrXII	387859	0.664996
chrXII	157515	0.664422
chrXII	234078	0.664233
chrIX	352229	0.663831
chrXVI	562337	0.663739
chrIV	335765	0.663631
chrXIV	104930	0.663411
chrXII	235578	0.663408
chrIII	222715	0.663299
chrXV	651685	0.663115
chrX	371279	0.662959
chrXII	138415	0.662355
chrXVI	687951	0.662320
chrIV	435721	0.662146
chrIII	32003	0.662114
chrII	487106	0.662051
chrXII	248278	0.662005
chrX	378481	0.661965
chrIX	370229	0.661961
chrXVI	564351	0.661930
chrXVI	561137	0.661929
chrVI	209400	0.661925
chrIX	351929	0.661684
chrXIV	88335	0.661636
chrXII	370658	0.660855
chrIV	1229081	0.660623
chrIII	31301	0.660255
chrIII	224125	0.660057
chrIX	338229	0.659894
chrX	369082	0.659628
chrXV	657099	0.659545
chrIII	32702	0.658825
chrXI	502251	0.658694
chrIII	132397	0.658532
chrIII	33405	0.658435
chrXV	600785	0.658385
chrVI	217595	0.657865
chrIX	367231	0.657633
chrIV	460413	0.657383
chrIII	14101	0.657354
chrIII	30101	0.657176
chrIV	319065	0.656717
chrVI	181195	0.656506
chrIII	229915	0.656356
chrIII	129290	0.656344
chrIII	232615	0.655669
chrX	384679	0.655602
chrXVI	419037	0.655559
chrIII	124184	0.655489
chrIV	396569	0.655463
chrIII	41101	0.655400
chrIX	355129	0.655303
chrXI	498051	0.655245
chrXVI	434240	0.654934
chrIV	334065	0.654496
chrVI	201595	0.653664
chrIII	233415	0.653503
chrV	271429	0.653371
chrII	482006	0.653169
chrVI	208895	0.653054
chrIII	35402	0.652972
chrIII	256214	0.652627
chrV	545165	0.652592
chrIV	468916	0.652543
chrIII	132484	0.652208
chrVII	63702	0.652174
chrIV	446713	0.651831
chrXII	152915	0.651736
chrIV	405776	0.651617
chrXVI	427437	0.651549
chrV	298129	0.651495
chrVII	535296	0.651479
chrXVI	423843	0.651388
chrXVI	423037	0.651368
chrIII	294614	0.651188
chrXII	372755	0.651047
chrX	393579	0.650993
chrVI	58092	0.650792
chrIII	137584	0.650509
chrXVI	457537	0.650191
chrV	279729	0.650107
chrXII	378655	0.649907
chrIII	291514	0.649875
chrX	371679	0.649826
chrX	475008	0.649574
chrXII	357755	0.649207
chrXII	148927	0.648824
chrIII	34401	0.648582
chrXII	365155	0.648363
chrXVI	549437	0.647562
chrIV	332164	0.647345
chrXVI	417737	0.646992
chrII	486106	0.646906
chrVI	188295	0.646868
chrVI	187595	0.646700
chrIII	225622	0.646660
chrVII	18301	0.646571
chrIII	75901	0.646398
chrXVI	564537	0.646327
chrX	375379	0.646070
chrXII	236478	0.645989
chrIV	451713	0.645340
chrIX	345730	0.645240
chrXVI	575137	0.645119
chrXII	242678	0.644731
chrIII	209429	0.644700
chrIII	120484	0.644271
chrV	275738	0.644178
chrIV	1240489	0.644143
chrIII	38015	0.644095
chrVI	186795	0.644063
chrV	135435	0.644035
chrIII	229529	0.643987
chrXVI	541938	0.643895
chrXI	522561	0.643435
chrIII	127292	0.642961
chrX	388279	0.642850
chrVI	179491	0.642848
chrIV	460813	0.642766
chrIV	446813	0.642601
chrIV	445213	0.642600
chrIX	355336	0.642517
chrXVI	59819	0.642186
chrIII	134792	0.642181
chrII	487209	0.642150
chrXI	519451	0.642043
chrXIV	89930	0.641945
chrXII	154425	0.641760
chrXII	140319	0.641697
chrXII	366655	0.641559
chrIII	58310	0.641486
chrX	391180	0.641424
chrXV	1070291	0.641234
chrIX	346229	0.640988
chrIII	133386	0.640955
chrV	557865	0.640873
chrIX	367929	0.640830
chrVII	16401	0.640442
chrIV	395268	0.639433
chrXII	220678	0.639191
chrXV	657185	0.639053
chrIII	46802	0.639004
chrXII	155315	0.638987
chrIV	324965	0.638982
chrXVI	692837	0.638946
chrXII	224678	0.638659
chrVI	83993	0.638512
chrIV	309765	0.638489
chrIV	403970	0.638070
chrVII	64705	0.637894
chrVI	215395	0.637838
chrIX	355429	0.637373
chrIV	434813	0.637127
chrV	563865	0.637021
chrXVI	562439	0.636816
chrIV	465413	0.636696
chrIV	1257081	0.636448
chrIII	132892	0.636359
chrII	499216	0.636357
chrIV	315265	0.636229
chrIV	456813	0.636223
chrIII	14501	0.635780
chrIII	205815	0.635712
chrIII	121184	0.635318
chrXIV	201959	0.635283
chrXII	362457	0.635083
chrXII	382163	0.634891
chrXVI	515638	0.634860
chrIV	328766	0.634666
chrIV	469413	0.634664
chrV	554474	0.634645
chrIV	331564	0.634358
chrXIV	75430	0.634187
chrV	275532	0.634133
chrXII	246278	0.634123
chrXII	152015	0.634108
chrVI	198303	0.634025
chrXII	382555	0.633868
chrI	31345	0.633795
chrXV	659886	0.633595
chrXVI	561737	0.633581
chrXI	516553	0.633040
chrIV	472727	0.632972
chrII	485810	0.632966
[truncated: 13,022 more rows]
