# Supplementary material for: The Eukaryotic Mismatch Recognition Complexes Track with the Replisome during DNA Synthesis
Source: PLoS Genet. 2015 Dec 18;11(12):e1005719. doi: 10.1371/journal.pgen.1005719 (PMC4684283; doi:10.1371/journal.pgen.1005719)
Supplement: S1 Data — The data corresponding to each figure are in this compressed file. (ZIP) [file pgen.1005719.s009.zip › Files for Haye and Gammie 2015/Fig_3_4_5_Average.sgr/tp5_Msh2_ave.sgr]

chrVII	116	23.555159
chrIII	106	17.218641
chrIII	203	15.400239
chrIII	303	15.288270
chrIII	3	14.650749
chrV	559180	13.171658
chrXII	369459	11.128348
chrXVI	572352	9.932673
chrIV	323071	8.605216
chrVII	80603	8.273034
chrIII	142784	8.161810
chrVII	16	7.957941
chrXV	663885	7.380066
chrX	374579	6.702304
chrXVI	701251	6.652329
chrII	479106	6.647178
chrIX	339229	6.629474
chrVI	191598	6.627996
chrXVI	701230	6.561819
chrXII	369355	6.551346
chrXII	168015	6.466808
chrII	478713	6.393499
chrXVI	701936	6.392568
chrII	478615	6.284805
chrXVI	701840	6.262036
chrII	478517	6.197086
chrXVI	701337	6.196528
chrIII	127784	6.146998
chrXIV	88741	6.130617
chrV	559265	5.946882
chrXVI	701642	5.943086
chrII	478515	5.922659
chrXVI	695437	5.909174
chrII	478415	5.903640
chrXVI	702036	5.899071
chrVII	73903	5.891186
chrII	479006	5.856182
chrIV	449813	5.833034
chrII	478615	5.764213
chrII	479206	5.762305
chrXVI	701840	5.748238
chrIV	355665	5.653670
chrVI	270096	5.621898
chrIV	434213	5.578112
chrIV	355876	5.481283
chrII	478816	5.478858
chrXVI	701730	5.410974
chrII	478106	5.408905
chrXVI	560137	5.284207
chrIV	449913	5.271021
chrXII	369655	5.269777
chrXVI	701149	5.217901
chrIV	410483	5.199044
chrIV	449613	5.187766
chrVI	76408	5.187049
chrIV	323165	5.137675
chrXVI	689542	5.135015
chrIV	437827	5.096574
chrVI	180891	5.070200
chrII	478113	5.059627
chrXII	369267	4.853250
chrIV	465324	4.797051
chrIII	516	4.750942
chrXIV	89531	4.733198
chrV	570176	4.701321
chrXVI	701133	4.677536
chrVI	76301	4.611947
chrVI	204995	4.591693
chrXVI	689637	4.516759
chrIX	370329	4.463111
chrV	551079	4.413665
chrVI	53491	4.366995
chrIII	227925	4.356877
chrXII	233083	4.353931
chrXIV	89330	4.329065
chrXVI	702145	4.298405
chrIV	1238281	4.291319
chrXIV	88830	4.284957
chrXVI	405337	4.278449
chrIV	323765	4.235518
chrVI	223301	4.226821
chrXVI	6436	4.219970
chrXIV	89630	4.215178
chrIV	1236882	4.206008
chrXIV	89430	4.116995
chrIII	142584	4.115119
chrX	378279	4.110018
chrIV	322965	4.096659
chrIII	295614	4.083667
chrVI	220905	4.075418
chrXII	374455	4.068828
chrXI	517263	4.049445
chrIII	90802	4.038475
chrIII	168545	4.020284
chrXIV	89730	4.012496
chrIV	1237781	4.003495
chrIV	1237689	3.988721
chrXV	226639	3.978068
chrV	287529	3.925762
chrIII	127584	3.925682
chrIV	1237281	3.919721
chrV	287429	3.903339
chrXII	214978	3.902424
chrVII	25001	3.895799
chrVII	25201	3.885768
chrIV	355967	3.877391
chrXI	518051	3.866200
chrXIV	89030	3.859393
chrIII	401	3.847199
chrVI	220795	3.839050
chrXV	274738	3.835816
chrXII	369870	3.773739
chrIII	601	3.772368
chrXIV	88930	3.767691
chrV	288529	3.765494
chrIV	1238181	3.756850
chrV	559070	3.737063
chrV	570278	3.730635
chrXII	243678	3.715258
chrXII	369160	3.714940
chrXVI	560339	3.693850
chrIII	82602	3.686287
chrXIII	290813	3.684407
chrXII	243378	3.673065
chrVII	544569	3.670926
chrIV	355780	3.666919
chrII	6229	3.665668
chrVII	201	3.629454
chrV	288333	3.622628
chrIV	472517	3.622192
chrXVI	695637	3.621284
chrXVI	695537	3.616588
chrIV	1237183	3.611822
chrXI	517351	3.607853
chrV	570065	3.602562
chrXV	594392	3.593477
chrIV	1237381	3.589721
chrXVI	702236	3.567949
chrIV	568891	3.567111
chrXI	513365	3.566555
chrX	382085	3.563374
chrIII	49316	3.563318
chrXII	232587	3.559997
chrXIV	186971	3.558491
chrIV	450113	3.556588
chrXIV	96330	3.536104
chrXIV	101936	3.531776
chrIII	142684	3.524637
chrXV	576254	3.523905
chrVI	191395	3.516087
chrXVI	769263	3.512824
chrIII	57604	3.507468
chrVI	208497	3.504148
chrII	300926	3.501396
chrXVI	572247	3.498062
chrXII	243778	3.489491
chrIII	57411	3.483862
chrIV	1257081	3.476229
chrXII	232985	3.468302
chrXIV	96230	3.467125
chrXVI	769375	3.464877
chrXII	233480	3.447217
chrI	26549	3.446675
chrIII	57501	3.442055
chrIII	295314	3.431878
chrV	551265	3.423180
chrIV	410368	3.411706
chrIV	343868	3.406957
chrX	374390	3.367541
chrXVI	498851	3.350008
chrVII	301	3.343032
chrXV	854187	3.342605
chrXII	232489	3.339767
chrIV	322665	3.326413
chrIV	1256981	3.322666
chrX	355280	3.317358
chrVIII	237890	3.300665
chrIV	472913	3.300066
chrVI	181100	3.295483
chrIV	355365	3.289481
chrIV	472727	3.253786
chrV	558976	3.252639
chrIV	331064	3.251747
chrIII	58101	3.251610
chrIII	228119	3.222843
chrIII	209429	3.217827
chrX	391079	3.212526
chrIV	472823	3.209609
chrIV	323265	3.208935
chrXVI	499147	3.197120
chrVI	223599	3.192027
chrXIV	88641	3.182462
chrIII	82402	3.182025
chrII	478013	3.173751
chrXVI	693738	3.167671
chrV	570465	3.165621
chrXIII	504945	3.163181
chrIII	224215	3.158815
chrV	551365	3.157811
chrIV	309665	3.154725
chrIII	65903	3.151737
chrXI	666251	3.147986
chrXVI	406244	3.142922
chrXVI	435837	3.134172
chrIV	359665	3.122875
chrXVI	405737	3.115514
chrXVI	695348	3.108404
chrXVI	405237	3.101801
chrXII	232890	3.098026
chrIX	355529	3.093031
chrIV	1237882	3.084949
chrVI	222995	3.061169
chrX	355426	3.057586
chrII	477108	3.057117
chrV	492367	3.043406
chrXV	228345	3.040980
chrXI	517962	3.022814
chrVI	75797	3.020437
chrXVI	406037	3.016654
chrXII	243879	3.015380
chrVI	210695	3.013807
chrIV	323565	3.006842
chrIV	355565	3.006570
chrXII	243179	3.000860
chrXII	167915	3.000011
chrIV	329665	2.998266
chrV	551165	2.994516
chrVI	180791	2.993112
chrVII	24205	2.987979
chrVI	269997	2.986763
chrXII	243478	2.983814
chrIV	434313	2.982756
chrXII	369555	2.976176
chrXII	233584	2.971554
chrXI	517851	2.967239
chrX	355579	2.960322
chrXIV	104930	2.954190
chrIII	58208	2.941146
chrII	477908	2.939624
chrXIV	105430	2.937832
chrXII	369770	2.937751
chrVI	220596	2.931484
chrIII	82502	2.920987
chrIV	462613	2.918259
chrXVI	499451	2.914612
chrV	297639	2.910265
chrIV	1236981	2.905025
chrXI	511951	2.904978
chrVI	221001	2.896918
chrVI	210597	2.886471
chrIV	450717	2.867888
chrIV	309565	2.855994
chrXV	594285	2.854915
chrII	812600	2.852372
chrV	288429	2.851547
chrXII	233378	2.848065
chrXVI	499336	2.845872
chrII	477918	2.843494
chrXVI	693341	2.842397
chrXVI	404737	2.841584
chrXII	168315	2.821152
chrXVI	689438	2.818305
chrIX	317689	2.817979
chrIII	295414	2.805320
chrIX	231768	2.793235
chrVI	216295	2.792820
chrIII	57901	2.791010
chrXV	576560	2.784072
chrXII	150715	2.781783
chrXI	519056	2.780523
chrIV	449513	2.770279
chrIX	336332	2.766602
chrIII	224716	2.765138
chrIII	224321	2.760500
chrVII	25401	2.758015
chrIV	1237481	2.755950
chrIV	1236691	2.752512
chrVI	208298	2.751960
chrXII	156615	2.751282
chrIV	1245093	2.741682
chrIII	114285	2.739205
chrXIV	88335	2.737372
chrXVI	435940	2.736369
chrII	504610	2.728889
chrIV	450013	2.728006
chrIII	228015	2.723733
chrXIV	104835	2.715722
chrX	374680	2.712642
chrVII	73703	2.709215
chrVI	226798	2.707428
chrXVI	563837	2.700146
chrIV	323465	2.696157
chrXII	243578	2.690265
chrVI	226595	2.688461
chrIX	300241	2.682515
chrXII	234578	2.682238
chrIX	336429	2.680004
chrXIV	104730	2.679912
chrIII	295719	2.675210
chrIV	1240084	2.674940
chrXI	517151	2.659810
chrXVI	451437	2.658674
chrIV	316765	2.652588
chrXII	168215	2.648334
chrXVI	405538	2.645879
chrIII	58310	2.642870
chrXII	242983	2.636936
chrVI	223405	2.631233
chrX	374182	2.630816
chrIV	1237581	2.625720
chrIV	316665	2.623511
chrVI	213807	2.621782
chrIV	1244287	2.616609
chrXII	233285	2.614766
chrIII	78506	2.611766
chrXV	680390	2.608314
chrV	306846	2.607442
chrXII	232278	2.601277
chrXVI	456937	2.599232
chrVI	64295	2.597754
chrIV	331372	2.596204
chrXVI	453644	2.594890
chrIII	127691	2.591773
chrXII	245278	2.585137
chrXIV	102630	2.583583
chrIII	142484	2.580906
chrVI	76608	2.576655
chrXV	663785	2.576624
chrVI	76193	2.574932
chrVIII	85308	2.572769
chrII	478010	2.571577
chrIV	450213	2.571061
chrV	275532	2.567068
chrVI	204895	2.564861
chrIII	123689	2.564405
chrXVI	405848	2.562056
chrV	266228	2.560352
chrXII	167815	2.559546
chrI	30945	2.559268
chrXVI	436038	2.554203
chrXVI	695142	2.549407
chrI	31045	2.548430
chrIII	57811	2.543499
chrVI	210495	2.541356
chrIV	437713	2.538099
chrIII	30501	2.532757
chrVI	210295	2.507429
chrIII	30701	2.497528
chrXII	156715	2.492636
chrVI	191695	2.491483
chrIII	91006	2.490279
chrV	299630	2.487661
chrXVI	460837	2.476730
chrII	266403	2.474575
chrXVI	695241	2.470524
chrXII	243279	2.469997
chrIII	56801	2.459388
chrV	287629	2.454271
chrXIV	196159	2.452572
chrXVI	404937	2.442790
chrXV	577054	2.442210
chrIV	437613	2.441470
chrXIV	88131	2.441231
chrXVI	405947	2.439526
chrXV	577352	2.438337
chrIII	49215	2.436973
chrIV	1245284	2.435402
chrXII	232778	2.433918
chrIII	119697	2.431448
chrIII	120984	2.428291
chrIII	48811	2.425493
chrXIV	89130	2.423041
chrXII	390255	2.420652
chrIII	230630	2.414928
chrIV	323365	2.410312
chrX	374979	2.402434
chrVI	222896	2.401298
chrVII	73803	2.398301
chrX	381982	2.397074
chrXV	681492	2.396814
chrII	517111	2.395875
chrIII	304528	2.395794
chrVI	224095	2.386837
chrIV	1237089	2.384241
chrXII	165226	2.381641
chrXIV	196259	2.380654
chrIII	30401	2.379028
chrIII	57704	2.378894
chrVI	186296	2.378801
chrXV	576053	2.376267
chrV	277429	2.375535
chrVII	24713	2.374837
chrIV	1240881	2.372928
chrXII	243086	2.358135
chrXII	232379	2.355779
chrX	382391	2.355659
chrXVI	405440	2.354183
chrIX	439334	2.351312
chrXI	516851	2.346009
chrVI	57492	2.343310
chrXV	575852	2.338696
chrXVI	563937	2.337696
chrIV	356378	2.327493
chrXII	220379	2.327346
chrXII	374255	2.325179
chrV	287829	2.321201
chrIII	218115	2.310563
chrV	448805	2.309619
chrIII	804	2.300319
chrXVI	693045	2.300255
chrIV	356566	2.298083
chrXII	365055	2.287200
chrVI	76708	2.286718
chrV	307333	2.285569
chrVI	208604	2.283669
chrIII	66009	2.278371
chrIII	50201	2.275021
chrXIV	102830	2.274590
chrXVI	695737	2.266779
chrVI	53396	2.265498
chrIII	127885	2.265182
chrXIV	88234	2.253951
chrXII	220379	2.253037
chrIII	49508	2.249007
chrX	382679	2.248830
chrIV	446520	2.245378
chrI	26359	2.244046
chrV	448805	2.239377
chrIII	52312	2.238640
chrIII	240415	2.232196
chrIII	57301	2.232003
chrX	374879	2.229954
chrXV	577249	2.217296
chrIII	61110	2.216198
chrIII	901	2.215299
chrXIV	88430	2.212506
chrVI	75993	2.204489
chrIII	30601	2.203566
chrVI	186098	2.196260
chrX	391180	2.192461
chrIV	356470	2.192320
chrXIV	89238	2.191574
chrVII	77903	2.190350
chrX	374781	2.190010
chrIV	462713	2.187696
chrXV	663685	2.186095
chrVI	76093	2.184214
chrVI	220499	2.179422
chrXV	576658	2.178189
chrIV	309972	2.176440
chrIII	56501	2.168902
chrIII	59801	2.162974
chrIV	446413	2.161826
chrVI	218705	2.160471
chrV	546565	2.160328
chrXVI	535850	2.159771
chrXV	576355	2.152599
chrXVI	677637	2.152160
chrII	812545	2.147858
chrXVI	689737	2.145460
chrII	504514	2.145090
chrIII	213423	2.143058
chrXVI	405640	2.141654
chrXV	656885	2.140917
chrXVI	406137	2.140444
chrIII	42001	2.127960
chrIV	393368	2.122871
chrIII	120586	2.118735
chrIII	217317	2.115077
chrXV	680485	2.111157
chrV	135435	2.110392
chrIV	340465	2.106544
chrIII	217415	2.105737
chrXVI	563738	2.099833
chrIX	368229	2.091742
chrVI	64192	2.090328
chrVI	53701	2.090303
chrV	446092	2.087868
chrXV	576449	2.086422
chrIII	76208	2.085409
chrIV	392773	2.083415
chrIV	356165	2.082701
chrV	269642	2.079794
chrIV	393168	2.079249
chrII	477809	2.077135
chrXVI	456737	2.074825
chrIX	350637	2.074469
chrVI	210795	2.074466
chrX	390979	2.071725
chrXI	516951	2.067299
chrIII	33801	2.067265
chrV	282838	2.065726
chrVI	204795	2.065288
chrIII	94604	2.064115
chrXVI	693648	2.063162
chrIII	217615	2.062279
chrX	375079	2.062181
chrXII	161715	2.050407
chrVII	57212	2.049949
chrIII	114784	2.044617
chrIV	450518	2.039925
chrIV	340565	2.036051
chrIII	24001	2.035593
chrIV	1237981	2.035452
chrXVI	406446	2.035275
chrXII	242790	2.034653
chrXIII	184838	2.033127
chrXVI	407537	2.032300
chrVII	24502	2.028542
chrIV	1229181	2.025525
chrXIV	108640	2.022066
chrIII	60801	2.021646
chrXVI	498948	2.021082
chrV	300841	2.020434
chrIV	473022	2.014292
chrIII	224815	2.013677
chrIV	648810	2.011919
chrIII	114184	2.008717
chrVII	77803	2.006807
chrXV	575450	2.002423
chrXVI	693437	2.000745
chrII	477310	2.000685
chrXI	525357	2.000230
chrXV	576851	1.997406
chrV	546265	1.995918
chrIV	1239981	1.994477
chrV	571572	1.993102
chrIII	213625	1.991892
chrXV	575758	1.990382
chrXVI	407144	1.989866
chrIII	130387	1.988058
chrVI	269896	1.987607
chrXI	513452	1.985504
chrIV	356078	1.984375
chrV	300329	1.982497
chrVI	57405	1.982036
chrXVI	456637	1.979978
chrXVI	572445	1.976298
chrVI	182995	1.974791
chrV	307034	1.974680
chrXII	370155	1.973797
chrV	300130	1.969854
chrXVI	693938	1.969109
chrXVI	560037	1.968022
chrVII	601	1.967425
chrIV	1244888	1.963788
chrIV	472314	1.963066
chrXVI	427737	1.958678
chrX	380984	1.957452
chrXI	520351	1.955712
chrIV	323965	1.952261
chrXVI	407437	1.951245
chrXI	517051	1.946902
chrXVI	427537	1.946365
chrVI	75893	1.941157
chrVI	53598	1.940785
chrXVI	677340	1.940419
chrIII	120684	1.938674
chrIII	66109	1.935414
chrVII	24808	1.934039
chrIII	30801	1.932126
chrXI	515551	1.931961
chrXVI	407338	1.931401
chrIII	66204	1.930496
chrIX	350029	1.927430
chrXVI	533237	1.926530
chrIV	450613	1.925754
chrI	31145	1.925264
chrIII	138293	1.923779
chrIII	130586	1.922355
chrV	266428	1.922189
chrXII	168115	1.921454
chrII	486706	1.919238
chrVII	25501	1.917727
chrV	299329	1.916524
chrIII	30208	1.912823
chrVII	16006	1.910877
chrVII	691	1.910799
chrVII	24001	1.910485
chrIV	1238381	1.910237
chrX	360184	1.908378
chrIX	370529	1.905227
chrV	569969	1.903843
chrVI	223495	1.903523
chrIV	462513	1.902367
chrXII	233679	1.894946
chrIX	336229	1.894618
chrVI	220297	1.893759
chrIV	1245981	1.893512
chrIII	60211	1.892444
chrIV	446622	1.892411
chrVI	55393	1.892303
chrIII	224915	1.891331
chrXII	220576	1.888228
chrIII	49711	1.885882
chrXVI	553337	1.884710
chrII	477506	1.881386
chrIV	1245582	1.881057
chrIII	233316	1.880944
chrXVI	684537	1.880494
chrIV	329465	1.879469
chrIV	343665	1.878085
chrVI	208395	1.876765
chrXV	575651	1.876399
chrIV	316865	1.876340
chrII	474109	1.875847
chrXII	232178	1.874937
chrIV	309765	1.873941
chrXIV	96130	1.873926
chrV	266129	1.873845
chrV	301532	1.872851
chrIV	1244081	1.871257
chrXVI	460739	1.868545
chrIII	240918	1.868505
chrIII	49012	1.864953
chrIV	1240781	1.862926
chrIV	1243687	1.862020
chrVIII	557416	1.861814
chrII	472806	1.861755
chrIV	342668	1.861015
chrIV	1240593	1.858148
chrIII	65801	1.855970
chrIV	410269	1.855839
chrI	25653	1.854611
chrVII	69302	1.853195
chrXI	520051	1.849970
chrXVI	556137	1.848749
chrXV	648889	1.847888
chrX	366979	1.846820
chrXVI	405141	1.846718
chrIII	52209	1.842858
chrVI	221108	1.842646
chrII	477819	1.840586
chrXII	359963	1.838914
chrI	27059	1.838547
chrI	25720	1.838056
chrXII	214778	1.837959
chrIX	350132	1.837048
chrXVI	692939	1.836800
chrIV	476514	1.836644
chrXI	516363	1.836599
chrIII	230716	1.835025
chrIII	233115	1.834705
chrIII	32805	1.834543
chrX	382479	1.831798
chrIV	316965	1.829542
chrVI	75695	1.829050
chrVI	64392	1.827145
chrVI	223709	1.824577
chrX	393379	1.823951
chrV	269329	1.823414
chrIV	355465	1.822931
chrV	266328	1.822896
chrIII	55116	1.818268
chrX	386280	1.817569
chrX	6694	1.815992
chrVI	57692	1.815948
chrVII	567337	1.814105
chrV	283031	1.813991
chrIV	392875	1.812379
chrIV	1236782	1.812235
chrIX	342029	1.811911
chrXVI	517245	1.809727
chrVII	43115	1.809529
chrXV	656400	1.808664
chrVI	224295	1.808619
chrXIV	631868	1.807504
chrIII	61301	1.805946
chrIII	114584	1.803630
chrIV	386477	1.802301
chrIV	1240681	1.801201
chrX	474503	1.800884
chrIII	48709	1.799733
chrXI	524252	1.799429
chrVI	188109	1.799090
chrVII	538902	1.798789
chrIV	1245681	1.796629
chrIV	444513	1.796320
chrXVI	407737	1.795469
chrIII	224125	1.793961
chrXVI	536737	1.793682
chrXI	520851	1.793020
chrIII	213717	1.787305
chrIII	49911	1.784622
chrV	284329	1.782639
chrX	475008	1.781882
chrXV	656490	1.781547
chrIII	224415	1.781420
chrIV	342470	1.779977
chrXVI	465338	1.778976
chrIII	241023	1.778726
chrXII	245178	1.778178
chrXV	678085	1.776640
chrXIV	88034	1.775649
chrIII	82302	1.774368
chrV	549465	1.774013
chrXVI	564039	1.773718
chrXVI	498636	1.772376
chrIX	355829	1.767636
chrXII	386655	1.767239
chrVI	216605	1.763814
chrV	300630	1.763522
chrIV	332264	1.762266
chrXIV	215764	1.761876
chrII	477606	1.757013
chrXVI	700632	1.755740
chrIII	61006	1.752698
chrXII	358369	1.750420
chrXVI	692837	1.748857
chrVI	199395	1.746945
chrXVI	693838	1.745164
chrV	297729	1.744639
chrIV	397081	1.743852
chrVII	74003	1.743137
chrX	378179	1.742549
chrIII	114084	1.740383
chrXII	233786	1.739708
chrIII	240715	1.737057
chrV	443417	1.735656
chrXIV	108943	1.734946
chrV	301629	1.731626
chrIX	372941	1.731023
chrXIV	99311	1.730444
chrI	25945	1.728904
chrV	297830	1.722968
chrVI	53292	1.720205
chrXIV	196059	1.714011
chrX	358179	1.712726
chrXIV	196359	1.712632
chrI	31245	1.711441
chrVII	57406	1.710941
chrIV	434113	1.708928
chrXI	519964	1.708481
chrXIV	105338	1.707019
chrVII	821685	1.705432
chrIII	315414	1.705363
chrXIV	520833	1.705159
chrII	300732	1.703813
chrI	165670	1.703749
chrIX	350736	1.703606
chrXVI	404538	1.701222
chrIV	449713	1.699649
chrXV	617385	1.699022
chrXVI	451537	1.698976
chrIII	218315	1.697729
chrXVI	406339	1.697271
chrXI	511851	1.696745
chrVI	75593	1.696175
chrVI	64092	1.695157
chrXI	516158	1.694833
chrIII	60007	1.694396
chrIII	61201	1.693375
chrXIV	101845	1.690224
chrVII	56902	1.687088
chrIII	52501	1.685361
chrXI	512254	1.684857
chrVII	24301	1.684369
chrXVI	555449	1.683423
chrIII	241121	1.683382
chrIV	437913	1.682514
chrXII	390355	1.682210
chrX	472743	1.681725
chrIV	323865	1.681642
chrXV	681585	1.681389
chrX	382583	1.680499
chrI	25775	1.678632
chrVI	55194	1.677087
chrX	382289	1.674478
chrXVI	696141	1.671991
chrXVI	498346	1.671742
chrXVI	689337	1.671196
chrVI	212402	1.671068
chrXVI	693238	1.668621
chrII	479307	1.667986
chrXVI	481544	1.667048
chrVII	25104	1.666601
chrIII	59901	1.666306
chrXI	523063	1.665770
chrIII	52003	1.664914
chrXII	232078	1.664758
chrXVI	435737	1.664341
chrXI	518965	1.664326
chrIV	331771	1.663941
chrXI	520562	1.662569
chrIII	121793	1.662209
chrII	505217	1.661371
chrXI	524454	1.661112
chrIII	121184	1.660981
chrIII	82202	1.660670
chrIII	315914	1.659705
chrXV	600885	1.659345
chrV	300437	1.658815
chrVII	73611	1.658698
chrXVI	470938	1.657978
chrVII	78003	1.657255
chrIII	207018	1.656379
chrXII	369966	1.655067
chrIV	332364	1.653380
chrIII	217221	1.652320
chrV	571667	1.651686
chrIII	248017	1.649719
chrXVI	677845	1.643623
chrIV	1239781	1.641790
chrVI	222804	1.641434
chrIV	393681	1.638566
chrVI	216195	1.635863
chrV	301333	1.635415
chrV	269431	1.634070
chrXVI	499041	1.633702
chrIV	322865	1.631011
chrXI	507365	1.630952
chrIV	335765	1.627274
chrXI	512053	1.625199
chrIX	368529	1.623405
chrV	546465	1.623207
chrXVI	405037	1.623071
chrXIV	196463	1.622802
chrXI	516451	1.622410
chrI	26344	1.620874
chrVII	77711	1.619740
chrX	393485	1.619720
chrIX	370229	1.619097
chrIV	480814	1.618673
chrVI	183395	1.618588
chrVII	69402	1.616600
chrI	25446	1.616149
chrVI	210396	1.615119
chrV	288629	1.615012
chrIII	93108	1.613497
chrVI	53893	1.609665
chrIII	78702	1.609290
chrIV	1241289	1.608619
chrIII	239923	1.606715
chrIV	472214	1.605641
chrXIV	108232	1.605297
chrIV	393276	1.604077
chrXVI	407244	1.601548
chrV	570665	1.600971
chrIII	56406	1.600894
chrV	446526	1.600771
chrXV	656797	1.600757
chrXVI	498239	1.600234
chrIII	62701	1.599999
chrXIV	88534	1.598876
chrXI	520257	1.597377
chrI	163548	1.594019
chrIII	241315	1.592396
chrVI	212708	1.589951
chrXVI	498439	1.589273
chrIV	331964	1.589048
chrXII	366257	1.588756
chrXII	390157	1.588319
chrIV	472120	1.587937
chrI	13245	1.586212
chrIV	394876	1.586127
chrXIII	184838	1.585273
chrXV	605796	1.583146
chrXV	678187	1.582002
chrIII	58001	1.581117
chrII	491506	1.580292
chrIV	393078	1.580170
chrXI	525251	1.578619
chrIV	329765	1.577953
chrIII	123488	1.576661
chrIII	60701	1.574759
chrX	382883	1.574747
chrIV	1239881	1.570997
chrXII	150515	1.570882
chrII	486810	1.570756
chrIII	62807	1.569569
chrI	165336	1.568612
chrX	374279	1.568127
chrII	477006	1.566897
chrVI	224498	1.566001
chrXII	150815	1.565811
chrIV	1240981	1.565788
chrXV	678288	1.563971
chrVI	53991	1.563958
chrVI	209796	1.563925
chrXII	228883	1.563186
chrV	301834	1.562638
chrXI	520751	1.562308
chrII	473110	1.562175
chrVI	223095	1.561316
chrIX	357229	1.559609
chrIV	443414	1.558754
chrIII	142284	1.558080
chrXIV	108136	1.557004
chrIII	138797	1.554600
chrIII	67403	1.554002
chrXII	359858	1.553729
chrXIV	86838	1.553612
chrI	30845	1.553522
chrIX	336129	1.551345
chrIV	1245781	1.551027
chrXII	369068	1.550564
chrVII	58305	1.550175
chrV	297929	1.550127
chrIX	369832	1.549389
chrIV	393481	1.547580
chrV	304532	1.545735
chrVI	57092	1.544356
chrIV	335976	1.542911
chrV	269729	1.542844
chrIII	120784	1.542582
chrXIV	187162	1.542104
chrXV	678385	1.541104
chrV	297129	1.540471
chrVII	538406	1.538807
chrV	307231	1.538281
chrXII	217906	1.537001
chrIII	241526	1.534807
chrII	223807	1.534202
chrVI	208204	1.534108
chrIII	33501	1.533908
chrXIV	100730	1.531343
chrV	569665	1.531232
chrI	25546	1.530370
chrVI	182610	1.529230
chrVIII	548609	1.529016
chrX	363686	1.528527
chrXVI	553437	1.526848
chrV	546165	1.526455
chrXI	529262	1.524469
chrV	275738	1.524382
chrIII	48914	1.523575
chrXV	656985	1.522223
chrI	25747	1.519140
chrXII	389070	1.518920
chrIII	230815	1.518307
chrIX	350529	1.518236
chrVII	25316	1.515159
chrIII	47001	1.514948
chrIV	437113	1.514586
chrIII	69410	1.510687
chrIX	350430	1.509048
chrXI	520651	1.507882
chrXVI	456837	1.507379
chrVII	64202	1.506302
chrXIV	89830	1.505610
chrXVI	557449	1.503761
chrIII	142184	1.503687
chrVI	214395	1.501357
chrXV	600985	1.501125
chrIV	322769	1.500457
chrIII	64210	1.499832
chrXI	516259	1.498946
chrV	299131	1.496928
chrXVI	471044	1.496596
chrIV	1239588	1.496007
chrIII	241415	1.495952
chrXV	656585	1.494148
chrXV	605485	1.493108
chrXIV	108831	1.491538
chrV	301729	1.490983
chrXI	525557	1.490050
chrIV	344065	1.488166
chrXVI	700336	1.487840
chrX	367286	1.485509
chrVII	57517	1.482297
chrIII	64501	1.479505
chrVI	190198	1.478139
chrIII	51901	1.478018
chrX	367594	1.477513
chrII	499216	1.476649
chrVI	227507	1.476552
chrIV	329865	1.476250
chrV	300530	1.476088
chrIV	395776	1.475115
chrXIV	87830	1.475066
chrV	307138	1.474872
chrXIV	108740	1.473557
chrXII	360057	1.473080
chrXII	365155	1.471691
chrX	384883	1.469010
chrIV	332464	1.467621
chrI	25856	1.467256
chrXV	656685	1.467230
chrXI	512163	1.466761
chrXVI	555837	1.466594
chrII	222903	1.466245
chrIV	450314	1.465378
chrII	476906	1.464960
chrIII	67104	1.463893
chrVI	54097	1.462592
chrVI	208695	1.460204
chrIII	52108	1.459587
chrV	300031	1.459479
chrIX	355929	1.458520
chrV	283741	1.457792
chrV	282129	1.457095
chrV	282234	1.456011
chrI	26520	1.455237
chrIII	240015	1.454700
chrXVI	433737	1.454499
chrIII	47316	1.454261
chrVI	55292	1.453257
chrIII	225015	1.452262
chrII	472207	1.451075
chrV	307433	1.449837
chrII	469706	1.449217
chrXVI	59819	1.448582
chrXVI	433848	1.447122
chrVI	223195	1.446494
chrX	363279	1.445174
chrVI	223995	1.443546
chrVII	77603	1.442631
chrV	278339	1.440890
chrVI	220195	1.439830
chrII	30137	1.439571
chrIII	51811	1.439254
chrIII	114684	1.439218
chrVI	58092	1.438431
chrIII	49110	1.437819
chrIII	30901	1.437795
chrXV	677885	1.437584
chrIII	52701	1.437248
chrIV	359465	1.436287
chrIII	127984	1.436274
chrIV	356670	1.435798
chrII	491713	1.435604
chrIII	58416	1.435394
chrIV	1224581	1.435031
chrI	162536	1.431977
chrV	288229	1.430976
chrIII	233224	1.429986
chrIII	121984	1.429005
chrII	482306	1.428906
chrIII	60101	1.428230
chrX	366895	1.426633
chrX	393991	1.424754
chrIII	259914	1.424113
chrXII	139715	1.424109
chrXI	516653	1.423549
chrXVI	58220	1.423534
chrIII	122598	1.422540
chrXII	229085	1.422191
chrV	284036	1.422148
chrV	277240	1.422050
chrIII	49607	1.421253
chrV	564765	1.420771
chrXVI	401542	1.420727
chrIV	431119	1.420718
chrXI	522957	1.419773
chrXIV	187059	1.419583
chrXVI	502236	1.418525
chrIII	213515	1.418469
chrV	305233	1.417603
chrIX	349136	1.417071
chrXI	509157	1.416600
chrV	300738	1.416222
chrI	38647	1.415185
chrXV	620794	1.415109
chrIX	355729	1.415004
chrXII	232692	1.414763
chrX	363379	1.414437
chrXII	370059	1.413165
chrX	381880	1.412216
chrXV	657099	1.411905
chrXI	523152	1.411220
chrIV	460923	1.410112
chrIV	645510	1.410102
chrVI	216395	1.409946
chrV	282329	1.409189
chrVI	216495	1.408518
chrIV	331164	1.407874
chrIV	390468	1.406263
chrXVI	461044	1.405893
chrII	223173	1.405145
chrXII	366155	1.404976
chrXIII	186534	1.404007
chrVI	57192	1.402579
chrIII	127484	1.401913
chrIII	91117	1.401500
chrXI	523463	1.401340
chrIII	130684	1.401050
chrXVI	481237	1.400563
chrVII	58804	1.399728
chrXIV	105636	1.399462
chrIV	392569	1.397704
chrIII	131884	1.396705
chrVI	64493	1.396561
chrXII	242886	1.396336
chrIII	222216	1.396296
chrXII	386463	1.395555
chrXI	522860	1.394219
chrXII	162015	1.394064
chrXII	139329	1.392167
chrIX	362637	1.391948
chrXVI	684337	1.391826
chrXII	234878	1.391383
chrII	470615	1.389652
chrXVI	514944	1.388551
chrXVI	511736	1.388339
chrIV	1241689	1.387914
chrXVI	694239	1.387236
chrVI	205098	1.387142
chrIV	395368	1.386978
chrXVI	574543	1.386035
chrIV	331471	1.385239
chrIV	434613	1.384734
chrIII	71310	1.384581
chrXVI	677440	1.383430
chrXII	242678	1.382481
chrXI	516553	1.380355
chrI	183142	1.379339
chrVI	185110	1.378962
chrX	382779	1.376474
chrXII	161819	1.375954
chrXII	370364	1.375947
chrIII	241621	1.375849
chrIII	46904	1.375404
chrIV	450414	1.374438
chrXII	219078	1.374172
chrXVI	451837	1.374024
chrV	304643	1.372724
chrIV	340865	1.372393
chrIV	313973	1.372126
chrIV	396368	1.371829
chrVII	57915	1.371519
chrIII	66401	1.370965
chrIII	142084	1.370244
chrIII	131784	1.369020
chrIII	217522	1.368661
chrIII	132288	1.367651
chrXII	162928	1.365513
chrVI	3161	1.365179
chrVI	199295	1.365135
chrV	276129	1.364918
chrXI	523751	1.364481
chrVI	182895	1.364330
chrI	163237	1.363183
chrIV	456024	1.362926
chrVI	186195	1.362046
chrXII	370658	1.360692
chrIII	57001	1.360272
chrXII	366459	1.359469
chrII	486906	1.358458
chrXVI	471141	1.358110
chrXII	361766	1.358077
chrIV	400577	1.357800
chrXII	231578	1.356674
chrIII	114484	1.356455
chrV	284438	1.354250
chrIII	222115	1.353811
chrIII	260827	1.353804
chrXII	139915	1.353209
chrXVI	513642	1.351418
chrXVI	499239	1.351268
chrIII	50002	1.350273
chrVI	87994	1.350267
chrVI	220395	1.349085
chrIV	431314	1.349042
chrXVI	694144	1.348695
chrXVI	465444	1.348318
chrV	299834	1.346671
chrVI	56995	1.345994
chrIII	64301	1.345983
chrX	381779	1.345359
chrV	277829	1.345202
chrIII	209319	1.342324
chrV	286335	1.341381
chrIX	368338	1.340971
chrV	304430	1.338385
chrXVI	427837	1.337951
chrXVI	511236	1.336314
chrXVI	677737	1.335698
chrIV	1240181	1.334417
chrIV	331564	1.333330
chrXVI	489339	1.333171
chrIII	56901	1.333060
chrIV	343771	1.332875
chrXV	605585	1.332304
chrIII	233415	1.331693
chrX	366580	1.330886
chrIII	209018	1.330018
chrXVI	575137	1.329687
chrX	382179	1.329676
chrV	545165	1.329208
chrVI	181195	1.328939
chrXVI	693544	1.328930
chrV	282729	1.328662
chrVI	253601	1.328595
chrV	445604	1.328002
chrIII	76608	1.327140
chrIV	342768	1.326378
chrIII	213316	1.326318
chrIII	82102	1.326176
chrV	277532	1.324813
chrIII	56601	1.324633
chrIII	67708	1.324525
chrIV	332864	1.324222
chrXII	389269	1.324137
chrXII	219481	1.323890
chrXII	161919	1.323838
chrIII	222419	1.323311
chrV	298231	1.322988
chrV	306731	1.322937
chrVI	182707	1.322382
chrIII	49807	1.322297
chrX	475833	1.321104
chrV	559365	1.320803
chrIV	468021	1.316529
chrVI	53191	1.316130
chrIV	444413	1.315940
chrXVI	461540	1.315083
chrV	296229	1.314898
chrXVI	58221	1.314600
chrV	285838	1.314166
chrIII	230915	1.311959
chrVI	186404	1.311900
chrV	305030	1.311612
chrVI	210995	1.310663
chrX	360279	1.310018
chrVI	57892	1.308352
chrXII	156815	1.307921
chrVI	208801	1.307766
chrIV	316573	1.307396
chrXIV	71130	1.307267
chrIII	94402	1.307013
chrXI	506751	1.306660
chrXV	652294	1.306319
chrV	277339	1.305309
chrVI	53091	1.304411
chrII	482413	1.304294
chrV	296529	1.303307
chrV	269531	1.302525
chrIV	441127	1.301683
chrII	224803	1.301105
chrXVI	702336	1.299808
chrXIV	198271	1.299169
chrXI	521451	1.298806
chrX	359981	1.297363
chrV	282531	1.297292
chrIV	332964	1.296891
chrIII	12321	1.296215
chrXVI	59925	1.296012
chrXI	525754	1.294681
chrXII	364955	1.293981
chrXI	525859	1.293411
chrXVI	457143	1.293213
chrX	355679	1.292631
chrIII	225123	1.292473
chrXV	614985	1.291917
chrIII	229715	1.291705
chrVI	207997	1.290376
chrIII	50403	1.290259
chrXVI	407637	1.288378
chrVI	204709	1.287470
chrIII	308119	1.287417
chrI	163237	1.287413
chrIII	60301	1.287053
chrIV	340670	1.286957
chrVI	222695	1.286843
chrXII	389560	1.286637
chrIV	341066	1.286282
chrIII	30101	1.286164
chrIII	114384	1.286067
chrVI	67594	1.286030
chrIII	247914	1.285865
chrXI	515864	1.285474
chrIV	336565	1.285398
chrXV	648586	1.285232
chrIV	452315	1.285216
chrXIV	108533	1.284860
chrIII	121885	1.283770
chrII	517306	1.283235
chrIII	46802	1.282834
chrII	474412	1.282678
chrIII	130184	1.281714
chrIII	30301	1.281547
chrIII	217128	1.281334
chrX	393579	1.280913
chrII	224301	1.280806
chrV	296729	1.280752
chrIV	480014	1.280362
chrXII	233187	1.279689
chrVI	208997	1.279626
chrIV	317074	1.279480
chrIV	356265	1.279019
chrIII	59610	1.278796
chrVI	204099	1.278726
chrI	42046	1.277710
chrXII	161615	1.276181
chrXV	652886	1.276180
chrIII	1001	1.275271
chrXVI	575839	1.273991
chrVII	25701	1.273775
chrXV	681385	1.272313
chrIV	333065	1.271559
chrIII	242415	1.271413
chrIII	138899	1.270956
chrIII	229529	1.270916
chrIV	407868	1.269882
chrIV	410772	1.269826
chrVI	224410	1.269450
chrXVI	694052	1.269336
chrXVI	531239	1.268622
chrXII	359565	1.268396
chrXIV	215863	1.267542
chrXI	520156	1.266565
chrVI	199495	1.265953
chrXVI	553237	1.265003
chrIII	132084	1.264778
chrXII	233981	1.264289
chrXV	681285	1.262460
chrXII	388456	1.262373
chrIV	462327	1.261869
chrIII	66611	1.261538
chrXV	613297	1.261488
chrIII	222019	1.261482
chrV	298129	1.260365
chrII	471006	1.258511
chrIV	332564	1.257340
chrIII	230021	1.257329
chrV	297337	1.257123
chrIV	371269	1.257065
chrI	36847	1.256850
chrXVI	414340	1.256008
chrX	381681	1.253479
chrIII	76104	1.252761
chrIII	210426	1.252732
chrIX	350229	1.252655
chrXII	368957	1.252472
chrXII	132625	1.251708
chrI	26154	1.251547
chrV	301430	1.251195
chrIV	454521	1.250355
chrV	299430	1.250025
chrVI	220101	1.249768
chrV	564665	1.248976
chrVI	224195	1.248736
chrIII	66303	1.248702
chrIII	62306	1.248653
chrVI	53792	1.248605
chrXII	358159	1.247340
chrV	560865	1.246412
chrVII	17001	1.245457
chrII	222978	1.245020
chrXVI	452044	1.244770
chrXVI	516244	1.244629
chrXVI	56797	1.244305
chrX	357890	1.243838
chrXVI	852763	1.242293
chrXIV	215661	1.242232
chrIII	57201	1.241838
chrIII	124584	1.241466
chrIII	222917	1.241451
chrXVI	696249	1.241134
chrX	385680	1.240361
chrXIV	195973	1.239487
chrVI	254196	1.239177
chrXII	238578	1.237959
chrI	31345	1.237891
chrIII	295814	1.237211
chrXVI	498549	1.236854
chrIII	240822	1.235783
chrV	549368	1.234999
chrXII	231278	1.234813
chrXVI	451743	1.234603
chrIV	400768	1.234329
chrIX	349629	1.233847
chrXII	388255	1.233001
chrXVI	492243	1.232937
chrVII	57309	1.232823
chrII	499606	1.232133
chrXVI	424948	1.231791
chrIV	344165	1.229470
chrIX	350332	1.228558
chrVI	212605	1.228492
chrI	26047	1.227991
chrXIV	98940	1.227856
chrI	165336	1.227666
chrV	305331	1.226450
chrXVI	465245	1.226227
chrIV	396068	1.225943
chrIX	349829	1.225500
chrIII	66707	1.225247
chrIII	120884	1.225022
chrIV	1236584	1.224413
chrX	381581	1.223985
chrIII	138984	1.223216
chrIII	66810	1.222546
chrX	479617	1.222519
chrXII	220678	1.222390
chrXII	132730	1.222228
chrIII	53204	1.221930
chrIX	344637	1.221777
chrVII	64402	1.221590
chrXVI	455637	1.221026
chrIII	24201	1.220880
chrVI	62792	1.219764
chrVII	78103	1.219145
chrXII	388167	1.219047
chrIII	239415	1.216352
chrXVI	521037	1.216166
chrXVI	556037	1.215988
chrI	26854	1.215972
chrXI	523952	1.215741
chrXIV	196574	1.215549
chrXVI	553137	1.214201
chrIII	67005	1.213793
chrX	386379	1.213747
chrIII	227815	1.213445
chrIII	130284	1.213068
chrIII	31001	1.212648
chrIII	76515	1.212570
chrXV	1082951	1.212361
chrXIV	4873	1.211330
chrIV	430821	1.210296
chrXIV	198361	1.208831
chrIII	213830	1.208288
chrX	388880	1.208223
chrII	221171	1.207904
chrVII	56805	1.207765
chrV	135673	1.207322
chrIII	228215	1.207177
chrXIV	90345	1.206641
chrIII	313920	1.206337
chrXII	381763	1.206190
chrV	276040	1.205931
chrXI	513251	1.205013
chrIX	342229	1.204747
chrXIV	87132	1.204689
chrIV	443613	1.203896
chrIII	64701	1.203420
chrXIV	198874	1.202913
chrI	31647	1.202173
chrIV	648396	1.202044
chrXVI	551939	1.201079
chrXII	233887	1.200497
chrVII	561842	1.199499
chrXVI	498138	1.199077
chrIII	148586	1.198433
chrV	276929	1.197715
chrVI	54195	1.197518
chrXV	663585	1.197473
chrXI	523559	1.196936
chrV	297241	1.196488
chrXVI	401340	1.195995
chrIV	1526019	1.195813
chrV	297529	1.195340
chrII	476306	1.194591
chrIV	336165	1.194487
chrII	503806	1.193707
chrV	275429	1.193423
chrIII	77208	1.192979
chrVII	58102	1.192946
chrIV	1238081	1.192677
chrIII	218215	1.192083
chrXII	390565	1.191920
chrV	446799	1.191683
chrIV	390168	1.191663
chrIV	362071	1.191295
chrIV	340166	1.191115
chrIII	211030	1.190917
chrIII	222320	1.190611
chrII	487006	1.190294
chrII	6611	1.189490
chrXVI	406537	1.188664
chrIV	343965	1.188341
chrVI	68693	1.188249
chrXVI	404837	1.187763
chrVI	57792	1.187410
chrXII	387266	1.187389
chrIV	454213	1.187026
chrVII	74103	1.186702
chrXII	389469	1.186310
chrXI	525662	1.185510
chrIV	396168	1.184574
chrIV	1254990	1.183730
chrIV	468114	1.182884
chrXVI	500236	1.182189
chrIV	336065	1.182165
chrVI	250407	1.181000
chrIV	435013	1.180124
chrIV	400968	1.179454
chrI	27150	1.179225
chrV	276834	1.179136
chrVI	73393	1.178360
chrIV	446313	1.177751
chrX	383379	1.176774
chrXV	601085	1.176726
chrXIV	99234	1.176709
chrXI	522561	1.176657
chrXII	390455	1.176463
chrXVI	684137	1.176051
chrXVI	455737	1.174743
chrIV	392970	1.173864
chrXII	156915	1.173850
chrV	300933	1.173402
chrIV	395675	1.172868
chrX	383479	1.172529
chrV	298029	1.172148
chrIV	451024	1.171691
chrIII	66914	1.170804
chrIII	60405	1.170753
chrIV	467714	1.170646
chrXII	362955	1.170011
chrII	475019	1.169251
chrIV	1233882	1.168647
chrIV	471925	1.168429
chrXVI	489044	1.166763
chrXIV	108430	1.166145
chrXI	522451	1.165427
chrII	488906	1.164924
chrXII	150915	1.164810
chrIII	49403	1.163884
chrXVI	456541	1.163434
chrX	380881	1.163202
chrXI	519166	1.162206
chrVIII	547500	1.161755
chrXI	520951	1.160254
chrXI	511565	1.160058
chrV	305130	1.159975
chrXVI	511142	1.158207
chrI	26816	1.158158
chrIX	357329	1.157832
chrIII	231015	1.157232
chrIII	230219	1.156849
chrIII	218416	1.155727
chrIII	222715	1.155109
chrVI	57292	1.155093
chrIX	377129	1.154836
chrIV	1233783	1.154540
chrII	472417	1.154056
chrVII	53701	1.153995
chrX	385585	1.153899
chrVI	209400	1.153555
chrII	221189	1.153543
chrIII	57101	1.153305
chrXII	156515	1.153097
chrII	517206	1.152991
chrXVI	433947	1.151719
chrIII	241816	1.151628
chrXVI	687951	1.151507
chrIII	261316	1.150896
chrIV	1209140	1.150763
chrIII	122989	1.150719
chrIX	346329	1.150432
chrIII	227325	1.149452
chrIV	1239081	1.148856
chrX	391294	1.148707
chrV	301232	1.148287
chrV	562780	1.147919
chrIII	67501	1.147008
chrIV	649739	1.146851
chrV	287329	1.146520
chrIV	329565	1.145591
chrXIV	215959	1.145300
chrIX	363129	1.145252
chrXI	524554	1.145123
chrIV	390268	1.144663
chrIV	408068	1.143716
chrX	386079	1.143698
chrIV	468613	1.143594
chrVI	185497	1.143494
chrIV	443914	1.143424
chrXV	617485	1.143219
chrXVI	415537	1.143128
chrIII	83416	1.142799
chrVI	227396	1.142762
chrXII	165119	1.142752
chrIII	71401	1.141934
chrX	383079	1.141840
chrXVI	423937	1.140845
chrX	372679	1.140341
chrIII	78402	1.139781
chrIII	221915	1.138794
chrVI	209897	1.138442
chrIII	262116	1.138270
chrXV	680885	1.137756
chrVII	15403	1.136649
chrXII	140219	1.136107
chrIV	410568	1.135940
chrXI	524954	1.135823
chrXV	659785	1.135766
chrXVI	502336	1.135175
chrVII	58705	1.135120
chrIV	477313	1.134822
chrVII	15601	1.134103
chrVII	58403	1.133930
chrXII	154515	1.133809
chrIII	227615	1.133557
chrIII	217715	1.133277
chrIII	138490	1.132485
chrII	501119	1.132077
chrXVI	447838	1.131765
chrIII	234215	1.131478
chrV	304842	1.131427
chrIII	53609	1.131259
chrXVI	483949	1.130827
chrX	367383	1.130637
chrIII	124694	1.130033
chrXVI	401637	1.129935
chrII	223806	1.129685
chrIV	330165	1.129563
chrVII	68910	1.129516
chrX	393087	1.129195
chrV	275829	1.128454
chrXII	358458	1.128349
chrIII	260616	1.127970
chrVI	183308	1.127411
chrIX	364131	1.127370
chrIV	462813	1.127328
chrXII	389769	1.124452
chrIV	449413	1.124287
chrIX	363029	1.124141
chrXVI	461837	1.123989
chrIII	142384	1.123974
chrXII	358258	1.123161
chrXII	359656	1.122686
chrII	469606	1.121650
chrX	363579	1.121523
chrXVI	700536	1.121461
chrIII	59711	1.121076
chrIV	465223	1.120736
chrIII	315514	1.120624
chrXVI	401437	1.120253
chrV	281941	1.120189
chrIII	130084	1.119657
chrIV	645502	1.119188
chrX	386179	1.118915
chrXV	600785	1.118915
chrVI	183500	1.118863
chrX	393779	1.117852
chrV	278229	1.117804
chrIII	215724	1.117371
chrVIII	545330	1.116435
chrIII	121684	1.116391
chrXI	516751	1.116366
chrIII	51710	1.116117
chrXIV	195567	1.115883
chrXVI	434137	1.115395
chrIII	149484	1.115268
chrII	470008	1.115018
chrV	569465	1.114863
chrIV	1526537	1.114527
chrV	445022	1.113569
chrIII	212330	1.113503
chrXVI	460942	1.113122
chrV	283829	1.113058
chrXVI	511536	1.112655
chrIII	240315	1.111192
chrXII	373955	1.110762
chrIII	314014	1.110200
chrIX	357133	1.110026
chrXI	519854	1.109876
chrXV	605696	1.109665
chrI	32248	1.109461
chrXVI	694437	1.109325
chrIII	234115	1.109185
chrXVI	461737	1.109099
chrVI	182295	1.108004
chrIII	38304	1.107468
chrVI	64803	1.106473
chrIV	332764	1.104621
chrXI	523251	1.104476
chrVII	538730	1.104407
chrII	481407	1.104179
chrXII	374555	1.104003
chrII	491610	1.103803
chrVI	226504	1.103303
chrX	363188	1.102753
chrXVI	555737	1.102245
chrIV	804438	1.102161
chrXIV	109231	1.102064
chrVI	226407	1.101670
chrIV	336465	1.100921
chrX	359894	1.100666
chrV	282429	1.100359
chrIII	138691	1.099701
chrIX	368637	1.099690
chrV	284131	1.099617
chrV	276329	1.099466
chrIII	71508	1.099244
chrXV	669093	1.099231
chrVI	76493	1.098648
chrIV	1241486	1.098630
chrXVI	551543	1.098610
chrXVI	499537	1.098549
chrIV	443313	1.098192
chrIV	446213	1.098040
chrIV	408869	1.097692
chrXII	389855	1.097595
chrIII	224615	1.097059
chrV	564565	1.096867
chrVII	80714	1.096049
chrIII	75901	1.095959
chrIV	431013	1.095934
chrIII	209520	1.095434
chrVI	61597	1.095357
chrXVI	462237	1.095332
chrXV	575354	1.095243
chrXVI	407037	1.095217
chrXIV	203467	1.095111
chrIV	394770	1.094835
chrXVI	434240	1.094084
chrVI	58192	1.093886
chrX	388982	1.093720
chrXVI	520838	1.093078
chrV	547572	1.092331
chrIV	1234388	1.092235
chrIV	1238981	1.091240
chrII	469506	1.090345
chrIV	433623	1.090240
chrVI	182504	1.089943
chrIV	316280	1.089613
chrXI	512951	1.089527
chrXII	215321	1.088722
chrXV	651585	1.087952
chrXVI	535737	1.087654
chrX	355079	1.086682
chrV	549865	1.086535
chrV	297429	1.086344
chrIX	377229	1.085477
chrIV	340070	1.085229
chrXVI	415341	1.084366
chrIII	169290	1.084326
chrIII	221215	1.084070
chrII	496719	1.083492
chrII	488806	1.082937
chrXVI	461639	1.082744
chrV	556671	1.081995
chrIV	314265	1.081846
chrVII	78210	1.081678
chrIII	217821	1.081117
chrXVI	58819	1.080219
chrXII	157815	1.080161
chrIV	437513	1.079937
chrX	475133	1.079845
chrIII	229815	1.079478
chrIV	390368	1.079127
chrIII	77402	1.078983
chrIII	51103	1.078975
chrXVI	454550	1.078069
chrXII	234684	1.077598
chrXV	594485	1.077531
chrXIV	99530	1.077332
chrIV	466915	1.077103
chrXVI	852455	1.076778
chrXVI	408237	1.076660
chrXVI	433251	1.076303
chrXII	161515	1.075534
chrVI	256396	1.074956
chrIII	228915	1.074746
chrIV	472013	1.074550
chrXIV	105743	1.074165
chrXVI	560737	1.074034
chrVI	214495	1.073979
chrIV	452913	1.073794
chrVIII	546002	1.073259
chrVI	57596	1.073026
chrXII	170615	1.072433
chrIII	241716	1.071683
chrXIII	360397	1.071524
chrXIV	90730	1.070939
chrII	500306	1.070295
chrXI	505958	1.069287
chrIII	16012	1.068736
chrXVI	504236	1.068584
chrVI	68793	1.068313
chrV	278536	1.067804
chrIV	324465	1.067800
chrXVI	684437	1.067331
chrXVI	572137	1.066906
chrXVI	497350	1.066827
chrV	301029	1.066460
chrV	306631	1.066275
chrIII	77103	1.065838
chrXV	119877	1.065273
chrIV	400868	1.065127
chrX	378481	1.064852
chrXVI	424538	1.064142
chrVI	73293	1.064067
chrXV	667585	1.063704
chrXVI	520037	1.063500
chrVII	89216	1.063204
chrXII	133415	1.062943
chrIII	34001	1.062891
chrXVI	457337	1.062761
chrIII	56701	1.062742
chrVI	185195	1.062728
chrIV	324165	1.060894
chrIV	408368	1.060759
chrV	538265	1.060533
chrXV	663485	1.060389
chrVI	223897	1.059784
chrIII	222820	1.059667
chrIV	1238482	1.059470
chrX	355788	1.059316
chrIII	227420	1.058829
chrXVI	481440	1.058669
chrIV	433013	1.058091
chrIII	207429	1.057957
chrIII	213915	1.057577
chrXV	620690	1.057429
chrXV	649985	1.056997
chrIV	435513	1.056669
chrVII	539030	1.056005
chrIII	77702	1.055519
chrIII	50301	1.055318
chrXII	358563	1.054930
chrIII	117392	1.054814
chrXIV	99130	1.054534
chrIV	449113	1.053750
chrV	266528	1.053061
chrXII	381960	1.053006
chrXI	529359	1.052678
chrIII	139184	1.052490
chrIV	456120	1.051749
chrXII	359755	1.050536
chrIV	465413	1.050305
chrIII	227715	1.050110
chrIII	229617	1.050103
chrVII	5001	1.049784
chrIV	400068	1.049559
chrV	569565	1.049529
chrIII	149185	1.049066
chrXIV	190460	1.049006
chrXI	508854	1.048831
chrV	282931	1.048086
chrIII	224519	1.047953
chrVI	253807	1.047811
chrIV	468715	1.047460
chrIV	317165	1.047413
chrXVI	489649	1.047066
chrXV	617693	1.046733
chrV	299533	1.046443
chrIII	209915	1.046000
chrIV	1239381	1.045673
chrXVI	457437	1.044888
chrXV	622389	1.044685
chrIV	433213	1.044414
chrXVI	58625	1.043913
chrXIV	199468	1.043705
chrIV	434913	1.043623
chrXVI	402837	1.043570
chrIV	1245881	1.043303
chrXII	132518	1.043249
chrIII	313518	1.042743
chrX	367088	1.042742
chrVII	3207	1.042637
chrXVI	503236	1.042247
chrIII	130984	1.041986
chrVI	68593	1.041732
chrVI	213905	1.041079
chrIII	76303	1.041064
chrXVI	457037	1.041007
chrIV	322565	1.040459
chrVII	15804	1.040289
chrXII	388956	1.040186
chrXVI	427639	1.039981
chrIII	130484	1.039730
chrXVI	688037	1.039579
chrXVI	481337	1.039308
chrIV	323665	1.038557
chrIV	335872	1.038449
chrXII	387859	1.037777
chrXIV	71032	1.037617
chrIV	466328	1.037372
chrVII	65604	1.036979
chrXVI	422938	1.036192
chrIV	465520	1.036130
chrV	267529	1.035791
chrX	374088	1.035757
chrII	488711	1.035629
chrIV	1254881	1.035298
chrIV	450813	1.035217
chrXV	646489	1.035186
chrI	44861	1.034764
chrXVI	461137	1.034664
chrIII	232615	1.034593
chrIII	138389	1.034539
chrIII	239517	1.033913
chrIV	476713	1.033636
chrIX	350829	1.033540
chrXI	530651	1.033517
chrIV	324065	1.033034
chrXV	613185	1.032562
chrXV	680985	1.032427
chrX	361485	1.032292
chrII	7720	1.031964
chrIII	48601	1.031259
chrIII	68102	1.030945
chrVII	5601	1.030929
chrVI	204007	1.030845
chrXIV	87931	1.030595
chrII	492313	1.030545
chrXVI	678652	1.030325
chrXVI	684640	1.029956
chrXV	680785	1.029919
chrIII	263714	1.029496
chrX	356193	1.028978
chrIV	371068	1.028896
chrIV	444215	1.028334
chrVIII	547130	1.027976
chrIV	650500	1.027570
chrXIV	98702	1.027379
chrXVI	519450	1.026772
chrVI	209996	1.026630
chrXII	133317	1.025257
chrXI	512352	1.025123
chrIII	62501	1.024903
chrVI	199204	1.024232
chrVI	52991	1.024210
chrII	498714	1.023973
chrIV	1241081	1.023583
chrXVI	557250	1.023511
chrIV	383881	1.023176
chrXII	389159	1.023125
chrX	385887	1.022327
chrV	549565	1.021314
chrIII	138594	1.021064
chrXII	165916	1.020746
chrXVI	433152	1.020505
chrVII	57802	1.019199
chrVII	6101	1.018419
chrXVI	460637	1.018411
chrV	301929	1.018202
chrXII	231978	1.017396
chrIV	400668	1.017332
chrX	381279	1.016548
chrIII	210315	1.016457
chrXV	680288	1.016444
chrV	546065	1.016317
chrXII	245080	1.015730
chrIX	361341	1.015615
chrXVI	501037	1.015407
chrXVI	57921	1.015392
chrV	547667	1.015236
chrIV	333165	1.015233
chrXI	508651	1.015208
chrIII	261629	1.014694
chrXII	151015	1.014598
chrV	278129	1.014475
chrIII	50601	1.014415
chrVI	3678	1.014408
chrV	291731	1.014033
chrV	305931	1.013472
chrXVI	694541	1.013198
chrIV	342371	1.012969
chrV	266032	1.012917
chrV	301140	1.012601
chrV	271429	1.012579
chrV	295029	1.012265
chrXII	134115	1.011589
chrII	503717	1.010724
chrXIV	79140	1.010713
chrVI	55096	1.010345
chrXI	525156	1.010165
chrI	36051	1.010129
chrIV	1254384	1.009922
chrXII	358956	1.009114
chrIV	331664	1.008523
chrVI	62892	1.007923
chrXII	134015	1.007776
chrIV	1234586	1.007728
chrVII	57004	1.007372
chrIII	261415	1.007228
chrIV	476815	1.006799
chrVI	68993	1.006619
chrXIII	4299	1.006497
chrXV	677985	1.006380
chrIII	94502	1.005370
chrIII	61705	1.004931
chrVII	480703	1.004175
chrII	472306	1.003549
chrXIV	86631	1.002558
chrXIV	95935	1.002487
chrII	499306	1.002204
chrXVI	564143	1.002020
chrX	363089	1.001966
chrIV	398269	1.001828
chrIX	368930	1.001303
chrII	261642	1.000970
chrIX	340235	1.000641
chrVII	539633	1.000528
chrIV	342565	0.999952
chrIV	466228	0.999757
chrVI	77893	0.999666
chrIX	341629	0.999625
chrIII	64601	0.999486
chrV	264539	0.999062
chrIII	216816	0.998933
chrXV	617285	0.998491
chrII	499006	0.998426
chrXII	163517	0.998151
chrXII	170715	0.997717
chrXV	657185	0.997370
chrXIII	186832	0.997367
chrXIV	70930	0.997080
chrXVI	530445	0.997009
chrIII	124358	0.996450
chrXII	162715	0.996025
chrII	472110	0.995587
chrIII	260918	0.995490
chrXIV	90530	0.995120
chrXII	215324	0.995024
chrIX	349234	0.995015
[truncated: 13,022 more rows]
