# Supplementary material for: The Eukaryotic Mismatch Recognition Complexes Track with the Replisome during DNA Synthesis
Source: PLoS Genet. 2015 Dec 18;11(12):e1005719. doi: 10.1371/journal.pgen.1005719 (PMC4684283; doi:10.1371/journal.pgen.1005719)
Supplement: S1 Data — The data corresponding to each figure are in this compressed file. (ZIP) [file pgen.1005719.s009.zip › Files for Haye and Gammie 2015/Fig_3_4_5_Average.sgr/tp5_Pol2_ave.sgr]

chrVII	80603	11.872073
chrV	287529	11.697623
chrIII	203	10.404087
chrIII	106	10.107359
chrIII	42001	10.044255
chrIII	303	9.790442
chrIII	3	9.698445
chrIX	339229	9.184502
chrII	517111	8.190997
chrXV	656797	8.134934
chrXV	656885	7.429845
chrVII	116	7.348961
chrXVI	695537	6.732627
chrX	362382	6.542696
chrXVI	695437	6.498640
chrXIV	196059	6.007927
chrXV	656685	5.662057
chrXVI	404737	5.484940
chrX	374979	5.380024
chrXVI	695348	5.362000
chrXII	156615	5.316081
chrIII	142784	5.275663
chrVI	270096	5.248281
chrXVI	695637	5.105536
chrXI	517151	4.975378
chrXIV	196259	4.879767
chrV	287629	4.721979
chrV	549465	4.720589
chrIV	1240781	4.690942
chrIV	462613	4.658824
chrXIV	89630	4.554082
chrXIV	89730	4.549592
chrVII	16	4.442412
chrXIV	195973	4.382775
chrXII	139915	4.346448
chrXI	517351	4.330461
chrVI	180891	4.267792
chrXI	518051	4.258466
chrXV	657099	4.243972
chrIII	127784	4.227989
chrXV	600985	4.193702
chrIX	357133	4.117039
chrXV	656985	4.070986
chrXVI	695241	4.064433
chrXV	681492	4.032824
chrXV	663885	3.928133
chrXI	517263	3.925397
chrX	375079	3.905056
chrXII	168015	3.900715
chrII	486810	3.852246
chrIII	90802	3.835092
chrXVI	572352	3.764141
chrXIV	196159	3.728402
chrIV	316765	3.711852
chrXII	369459	3.650543
chrV	287429	3.643799
chrIV	462713	3.620025
chrX	374879	3.614067
chrXVI	563738	3.604729
chrXVI	456737	3.578750
chrVI	199495	3.571920
chrXV	656585	3.563763
chrXVI	563837	3.531350
chrVI	216295	3.493926
chrXII	156715	3.491477
chrIV	1240681	3.461731
chrXII	139715	3.422835
chrIV	449813	3.404023
chrI	30745	3.396423
chrIII	30701	3.386129
chrXV	600885	3.332298
chrVI	204995	3.329394
chrV	288333	3.329290
chrXVI	563937	3.320466
chrII	517206	3.314141
chrXVI	462237	3.273327
chrV	549368	3.266214
chrVII	64402	3.255030
chrIV	1240881	3.234943
chrVI	210695	3.201582
chrII	517008	3.171398
chrVI	216605	3.159055
chrII	486706	3.129327
chrXIV	196359	3.114729
chrXVI	435837	3.025435
chrI	42046	3.007858
chrXIV	89531	2.985461
chrIII	224915	2.973136
chrV	288529	2.966749
chrVI	199395	2.958097
chrVI	181100	2.956261
chrIII	55116	2.929504
chrX	374781	2.926014
chrIV	462513	2.905564
chrII	6229	2.904123
chrII	486906	2.895830
chrVII	77903	2.858910
chrIII	242415	2.850525
chrV	551365	2.842974
chrVII	64302	2.830587
chrXII	137516	2.824872
chrVII	73903	2.811224
chrXVI	435940	2.804633
chrX	355280	2.790628
chrVI	191598	2.786534
chrXV	681585	2.782975
chrXVI	695142	2.750785
chrIII	601	2.737789
chrXI	517851	2.735263
chrI	30945	2.733342
chrVI	75893	2.731967
chrIII	114285	2.707313
chrIII	30601	2.703538
chrI	31045	2.690229
chrVI	210795	2.687042
chrIV	1236882	2.662743
chrIII	57411	2.635523
chrV	287729	2.629894
chrIII	142584	2.621212
chrIV	437827	2.615058
chrXI	666251	2.603602
chrIII	168545	2.593380
chrIV	1240593	2.590546
chrXVI	436038	2.588809
chrXV	226639	2.562600
chrIV	316865	2.557942
chrVII	64502	2.534032
chrI	30845	2.533580
chrV	570176	2.511315
chrXVI	684337	2.497331
chrIII	57501	2.486331
chrXVI	684239	2.485192
chrIII	273014	2.483443
chrXVI	453644	2.477568
chrIV	476815	2.474281
chrXV	600785	2.470804
chrIV	449613	2.452224
chrII	517306	2.451214
chrVI	210495	2.444369
chrXVI	405337	2.442930
chrVII	301	2.429953
chrX	391180	2.427754
chrIV	410368	2.424513
chrIII	114784	2.418913
chrXII	156515	2.417477
chrIV	1240981	2.416055
chrX	374579	2.415311
chrIV	449913	2.403244
chrX	355579	2.398754
chrXVI	553237	2.395153
chrX	390979	2.394087
chrIII	127584	2.384678
chrIV	316665	2.384076
chrXVI	560137	2.376651
chrV	549665	2.360486
chrXV	854187	2.349932
chrXVI	689542	2.341458
chrXV	274738	2.339226
chrII	812600	2.333185
chrIX	357229	2.328358
chrVI	216695	2.327310
chrIX	439334	2.327024
chrXI	513365	2.313900
chrIV	434313	2.313028
chrII	812545	2.312711
chrXV	228345	2.311037
chrXIV	89430	2.308991
chrIII	30801	2.307689
chrXIV	89830	2.298629
chrV	287829	2.298068
chrXII	389769	2.283650
chrXVI	689438	2.274131
chrXII	243678	2.260119
chrVII	601	2.258983
chrXII	167815	2.257629
chrVI	199295	2.243946
chrXII	369355	2.238939
chrVII	64202	2.238864
chrXIV	89330	2.238397
chrIV	1237781	2.216151
chrIII	82602	2.205937
chrXII	369655	2.191288
chrXVI	456541	2.187926
chrIV	1257081	2.175780
chrIV	1237183	2.171551
chrV	570065	2.158575
chrX	358179	2.157780
chrIV	1237689	2.156413
chrIII	516	2.153258
chrIII	91006	2.150984
chrXV	656400	2.146718
chrVI	256502	2.144147
chrVI	180791	2.129404
chrIII	57901	2.129145
chrIV	1238281	2.123134
chrXII	214978	2.117512
chrXII	168115	2.111911
chrXIV	196463	2.106394
chrIV	316965	2.103834
chrIII	30501	2.092645
chrVII	544569	2.082856
chrXI	530852	2.082647
chrX	374680	2.079921
chrXIV	96330	2.061138
chrI	41846	2.060867
chrXVI	572247	2.060593
chrXIV	96230	2.059828
chrIII	57604	2.052999
chrV	559265	2.048076
chrIII	901	2.043150
chrXVI	563643	2.042183
chrV	288629	2.027332
chrVII	201	2.023307
chrXIV	102630	2.020695
chrIII	315914	2.020607
chrXVI	456637	2.017643
chrXIII	504945	2.017053
chrXI	517962	2.015274
chrXVI	435737	2.001622
chrIII	32201	1.990555
chrXVI	684137	1.989445
chrIII	1001	1.985712
chrVI	205098	1.983796
chrXV	617385	1.983589
chrXVI	528937	1.977643
chrIII	227925	1.975393
chrVI	210597	1.965908
chrIV	1237581	1.965662
chrXII	168315	1.965042
chrIII	142684	1.954737
chrIX	336332	1.953044
chrIII	82402	1.947943
chrIV	446520	1.946020
chrX	355426	1.945942
chrVI	216195	1.945677
chrXVI	553337	1.939694
chrII	486606	1.938001
chrIII	57811	1.935760
chrIV	568891	1.932420
chrVI	191695	1.929903
chrXVI	405538	1.928824
chrVIII	237890	1.921333
chrVII	17801	1.920868
chrXVI	769375	1.919490
chrXV	657185	1.919163
chrXV	681385	1.917653
chrIII	114684	1.911264
chrVI	256396	1.911157
chrX	391079	1.907590
chrXI	530757	1.904956
chrVI	256204	1.904236
chrIII	56406	1.892660
chrIV	1237281	1.890529
chrXVI	418337	1.881327
chrX	375180	1.876547
chrX	355679	1.871634
chrIV	476514	1.869786
chrIX	342029	1.864784
chrV	551265	1.864260
chrIV	408168	1.860757
chrIII	211030	1.860575
chrIII	225015	1.857635
chrXVI	553137	1.857575
chrIV	435213	1.857505
chrIV	329665	1.856738
chrV	551165	1.853417
chrVI	199204	1.851566
chrXII	243778	1.849660
chrXII	156415	1.848293
chrIII	56309	1.847266
chrXI	516951	1.847039
chrIV	1237381	1.847035
chrII	6611	1.844448
chrXVI	423937	1.841781
chrXI	530251	1.833862
chrXVI	769263	1.830857
chrXIV	104730	1.830322
chrXIV	104835	1.827817
chrVI	256605	1.824635
chrVII	538902	1.822314
chrV	284438	1.821025
chrVI	181195	1.819279
chrIX	370329	1.818339
chrXII	167915	1.815554
chrVI	182895	1.812229
chrIII	58101	1.811453
chrXII	393059	1.809156
chrIV	309765	1.808967
chrVII	73803	1.807580
chrXV	663785	1.803042
chrIX	368229	1.799886
chrIII	804	1.793582
chrIV	1241081	1.791966
chrXIII	290813	1.786403
chrI	42146	1.785426
chrII	478713	1.781359
chrIII	114184	1.778882
chrXVI	511936	1.778445
chrXII	150515	1.775905
chrIV	435113	1.775062
chrV	569665	1.773171
chrIV	1237882	1.766405
chrIV	369267	1.759401
chrII	479006	1.747671
chrIV	435013	1.741875
chrXI	530351	1.740609
chrVI	216395	1.740397
chrIII	132084	1.739571
chrIV	1236981	1.733033
chrXVI	564039	1.731580
chrIII	58208	1.724280
chrXII	139815	1.724239
chrVI	204895	1.723606
chrI	26549	1.720786
chrIII	74601	1.720564
chrI	25653	1.720255
chrVII	691	1.719864
chrIII	82502	1.719269
chrVIII	85308	1.717812
chrIII	142484	1.717410
chrVI	220795	1.717383
chrXV	594392	1.713588
chrXIV	89030	1.712150
chrXVI	689637	1.711226
chrXI	517051	1.710988
chrV	549267	1.704813
chrXV	656490	1.704702
chrXI	530651	1.701785
chrI	41946	1.700471
chrIII	53204	1.699684
chrVI	199595	1.695288
chrIII	57301	1.695216
chrXVI	701642	1.694929
chrVI	216798	1.691830
chrV	570278	1.689142
chrXVI	560339	1.683503
chrVI	220905	1.681500
chrXVI	511736	1.680868
chrIII	30901	1.679212
chrIV	410269	1.677770
chrVI	213807	1.675066
chrIII	127691	1.673842
chrIII	209429	1.672772
chrII	477606	1.671020
chrXII	369555	1.667407
chrIX	300241	1.666535
chrV	549565	1.666511
chrIII	120684	1.666436
chrII	479106	1.662800
chrXVI	695737	1.662007
chrV	288429	1.661973
chrIV	317165	1.661073
chrXVI	405737	1.660425
chrXVI	58220	1.659028
chrIII	57201	1.657407
chrXVI	427837	1.657121
chrII	479206	1.655013
chrI	42246	1.654571
chrXIV	96130	1.654120
chrXVI	404937	1.652958
chrV	559180	1.650892
chrXII	231278	1.650088
chrX	394880	1.648524
chrXIV	101936	1.648451
chrVI	216495	1.645390
chrV	559666	1.643360
chrXIV	89130	1.634414
chrXVI	405440	1.634300
chrV	569465	1.630803
chrXV	681285	1.625127
chrIV	435313	1.622907
chrV	551079	1.622260
chrIV	476713	1.621612
chrII	516907	1.619595
chrII	266403	1.613641
chrXVI	456937	1.612947
chrIII	59610	1.612753
chrVI	182504	1.610359
chrV	446992	1.607452
chrIV	309665	1.606818
chrXII	144820	1.606085
chrIII	241526	1.604297
chrVI	182707	1.597044
chrIII	315714	1.596312
chrXVI	499147	1.591358
chrV	288229	1.591260
chrXVI	456837	1.590343
chrXIV	191066	1.589717
chrIII	169290	1.589308
chrV	569565	1.589157
chrVI	210396	1.586087
chrVI	256298	1.586036
chrXVI	58221	1.584847
chrIII	56501	1.579481
chrIV	472913	1.578981
chrVI	87994	1.572196
chrXV	601085	1.568562
chrIV	309565	1.567322
chrIX	357329	1.567193
chrXI	529262	1.566910
chrIX	350029	1.566436
chrVII	64111	1.563748
chrIV	343868	1.563012
chrIII	228015	1.562184
chrX	378279	1.561404
chrVII	73703	1.554117
chrIII	59801	1.552530
chrV	571572	1.550909
chrXVI	499239	1.541230
chrVI	182610	1.540459
chrIV	645510	1.540253
chrXVI	405237	1.540127
chrVI	182295	1.537777
chrII	505217	1.537632
chrIV	1237089	1.536035
chrIII	56201	1.534009
chrXVI	485941	1.532658
chrVI	68593	1.529252
chrVI	210295	1.525554
chrIII	60211	1.523739
chrIV	359665	1.522566
chrXVI	511836	1.521431
chrX	474503	1.518118
chrIV	408068	1.517196
chrX	374390	1.515997
chrIV	1256981	1.514736
chrI	27059	1.513874
chrIV	434613	1.513802
chrVI	186098	1.513341
chrIX	341829	1.513027
chrIV	316573	1.508219
chrIV	450013	1.506993
chrIII	315816	1.504499
chrV	549769	1.503854
chrV	492367	1.503381
chrIII	114584	1.501848
chrIII	401	1.501276
chrXIV	102830	1.498507
chrXVI	702036	1.498361
chrIV	1241190	1.494549
chrIII	58310	1.494540
chrV	446092	1.494387
chrXII	168215	1.494173
chrVI	183395	1.490504
chrIII	120586	1.490486
chrXIV	631868	1.490167
chrV	549865	1.489769
chrVI	191395	1.488769
chrIII	224815	1.487795
chrVI	214395	1.484341
chrXV	663685	1.483605
chrXII	150419	1.483515
chrXVI	701133	1.483266
chrXVI	693738	1.482967
chrIII	56801	1.479023
chrII	223807	1.478616
chrXI	513452	1.476682
chrIX	342129	1.473985
chrIII	83002	1.473633
chrX	475008	1.469853
chrXII	150715	1.469416
chrX	472743	1.460103
chrXI	528459	1.458895
chrIII	131884	1.457683
chrIII	120984	1.457142
chrIII	132288	1.455293
chrXII	243578	1.453990
chrVI	256797	1.453132
chrIV	1237481	1.449996
chrIX	368637	1.449216
chrIV	393368	1.449116
chrIII	114886	1.448814
chrIII	60007	1.448509
chrX	374182	1.447913
chrIV	1241289	1.447374
chrIII	209319	1.446473
chrIV	323071	1.445947
chrIX	357432	1.442635
chrI	163237	1.436937
chrIII	54801	1.436487
chrVI	220499	1.436240
chrXII	214778	1.432790
chrVIII	546002	1.432155
chrVI	208497	1.431693
chrIV	1236691	1.431250
chrIII	55701	1.430920
chrII	499216	1.429912
chrXII	217906	1.429505
chrXII	374255	1.428530
chrX	363089	1.428369
chrVII	821685	1.427427
chrXIV	104930	1.427297
chrIII	57704	1.424730
chrXI	530451	1.423969
chrXVI	427537	1.423629
chrVI	181295	1.423273
chrIII	123689	1.421446
chrIII	210930	1.420282
chrXIV	87830	1.420232
chrIX	368529	1.419994
chrIII	54901	1.419892
chrVI	226798	1.417952
chrIV	309972	1.417446
chrIV	317074	1.416915
chrIX	336429	1.416446
chrV	277429	1.415213
chrIV	473022	1.415061
chrVII	73611	1.414841
chrXVI	701840	1.414598
chrIV	450717	1.413870
chrXV	681186	1.412155
chrXVI	556137	1.412007
chrIII	225123	1.411569
chrXVI	689737	1.407850
chrXIV	100730	1.404468
chrIII	53813	1.403667
chrXVI	399941	1.403338
chrIII	272914	1.403192
chrV	275532	1.402670
chrII	222903	1.400454
chrVI	212605	1.398864
chrIV	1238181	1.395447
chrII	487006	1.393479
chrVII	17901	1.393020
chrVI	184795	1.391418
chrI	25720	1.389980
chrIII	74501	1.388746
chrIV	396368	1.387856
chrXVI	418137	1.386871
chrIII	131984	1.386551
chrIX	342229	1.384655
chrXVI	418041	1.383372
chrIV	1237981	1.382403
chrIII	55301	1.381815
chrXII	373255	1.381631
chrXIV	195567	1.381459
chrV	135435	1.381360
chrXII	150615	1.380881
chrXV	617285	1.379007
chrXVI	402946	1.377999
chrXVI	553437	1.376755
chrXI	530551	1.374427
chrIII	127885	1.374299
chrXVI	511536	1.373530
chrV	276040	1.372625
chrIV	449413	1.368858
chrIX	231768	1.367995
chrIV	472517	1.367966
chrIV	462813	1.367832
chrI	162536	1.366868
chrXII	243879	1.366498
chrXIV	99311	1.365145
chrIII	49316	1.365024
chrIII	39501	1.362757
chrII	221171	1.361827
chrIII	60101	1.361743
chrXVI	427737	1.360249
chrVI	185995	1.359720
chrIV	1239981	1.358766
chrIII	24001	1.357390
chrIII	58501	1.357245
chrX	360184	1.355140
chrVI	186404	1.351878
chrXV	681786	1.349819
chrXVI	533237	1.349005
chrXVI	701936	1.348548
chrIV	648810	1.347520
chrIX	350229	1.346058
chrIII	52312	1.345872
chrIII	142184	1.345830
chrXIV	89238	1.344932
chrVI	229110	1.344453
chrXV	613085	1.344400
chrIV	407968	1.339357
chrII	466910	1.337430
chrXVI	59925	1.336770
chrIII	295314	1.336700
chrII	478113	1.336269
chrIII	135786	1.336243
chrVI	185710	1.335959
chrXII	211680	1.331842
chrIX	349629	1.331605
chrIV	1239881	1.331434
chrIII	239415	1.331413
chrXVI	511636	1.329249
chrXII	219481	1.328638
chrX	361485	1.326337
chrIII	59901	1.325811
chrX	395880	1.325743
chrXII	140021	1.325425
chrI	31145	1.324016
chrXVI	701149	1.322665
chrIV	446622	1.322417
chrIII	114084	1.321742
chrXIV	195874	1.321367
chrV	445604	1.320149
chrXII	243478	1.319471
chrIII	32805	1.318830
chrIII	142284	1.318179
chrI	183142	1.317836
chrI	13245	1.316003
chrX	475833	1.314954
chrI	25856	1.314775
chrI	25945	1.314619
chrXVI	494546	1.314307
chrX	378179	1.313985
chrVI	214695	1.312814
chrIV	434213	1.312683
chrIII	146184	1.310380
chrII	470306	1.309872
chrXVI	498851	1.308789
chrVI	188109	1.306110
chrX	394487	1.306078
chrXVI	401637	1.304967
chrVIII	547500	1.304648
chrIII	55901	1.303179
chrIV	410483	1.302793
chrXVI	401340	1.301961
chrXII	139615	1.301914
chrXIV	105430	1.301495
chrIII	123488	1.301299
chrV	569969	1.299632
chrVI	212402	1.299396
chrXII	243378	1.298115
chrXVI	560737	1.296473
chrV	571667	1.293640
chrVIII	543708	1.293305
chrXII	389269	1.289887
chrI	44861	1.289202
chrVI	256696	1.287727
chrIII	58001	1.287340
chrV	264728	1.286095
chrXII	231378	1.285642
chrIX	369832	1.282304
chrIII	142384	1.280932
chrXVI	852763	1.280076
chrXVI	701337	1.279534
chrXI	530952	1.278557
chrXVI	702145	1.277591
chrX	479617	1.275074
chrXVI	401437	1.273001
chrI	30645	1.271221
chrII	478013	1.270408
chrIV	331964	1.269794
chrX	361594	1.269615
chrIX	350430	1.268745
chrXVI	689337	1.267862
chrIII	59116	1.266285
chrIV	1240489	1.265333
chrXVI	418237	1.265185
chrIX	317689	1.264720
chrIV	450518	1.264610
chrII	224803	1.264361
chrIII	30401	1.264337
chrVI	215896	1.263678
chrIV	394876	1.263417
chrVI	199695	1.263323
chrV	135673	1.263061
chrXIII	186534	1.262196
chrXVI	400041	1.259558
chrIII	83303	1.258652
chrXV	601185	1.258437
chrVI	180696	1.258159
chrIII	132588	1.255202
chrXIV	4873	1.255019
chrIII	209018	1.254825
chrXVI	499451	1.254176
chrIX	363129	1.253970
chrV	446526	1.253592
chrXV	617485	1.253334
chrIII	39401	1.252537
chrXII	219078	1.251255
chrVI	68496	1.247604
chrI	31245	1.246973
chrXVI	531239	1.244650
chrIV	395570	1.244323
chrIX	368338	1.240487
chrXII	220576	1.240176
chrVII	74003	1.239499
chrXVI	400137	1.239453
chrIII	240715	1.237937
chrXIV	88741	1.237814
chrVI	182804	1.233957
chrIV	450613	1.233643
chrXVI	424037	1.233457
chrV	545165	1.233433
chrIII	26804	1.233158
chrII	478106	1.232991
chrIV	1240084	1.232629
chrIX	370229	1.230293
chrI	48346	1.229969
chrIII	48709	1.229538
chrXIV	98702	1.229395
chrIII	295414	1.226078
chrXVI	431437	1.223688
chrIII	60301	1.223421
chrII	478517	1.223056
chrIV	472727	1.222094
chrXII	389560	1.221929
chrXII	387460	1.221707
chrIV	450213	1.221445
chrIV	446413	1.221145
chrVI	223599	1.220953
chrXIV	70930	1.220889
chrIII	55405	1.219905
chrIII	58701	1.219337
chrXIV	71032	1.218789
chrIV	446213	1.217506
chrVI	223095	1.217219
chrXVI	402337	1.216882
chrXIII	357206	1.215692
chrXVI	428037	1.215538
chrXI	517751	1.215475
chrII	486507	1.214544
chrIII	53009	1.212572
chrVI	185110	1.212119
chrV	289231	1.212112
chrXVI	701840	1.212037
chrXII	156915	1.211650
chrXII	359963	1.210619
chrIV	355565	1.209776
chrVI	190198	1.208552
chrXII	220678	1.207848
chrII	470615	1.207329
chrVI	220596	1.205593
chrIII	228119	1.203113
chrX	394679	1.201971
chrVI	223301	1.201600
chrV	559070	1.200570
chrVI	269896	1.199339
chrV	278030	1.198915
chrIII	234215	1.198810
chrIX	341929	1.197041
chrXII	215324	1.196581
chrIII	213316	1.194748
chrXII	389469	1.194553
chrXVI	57921	1.194220
chrXIV	4972	1.193347
chrVII	24001	1.192988
chrVIII	389179	1.192358
chrVII	801	1.192146
chrII	478415	1.191423
chrX	359894	1.191256
chrXVI	58625	1.190919
chrV	570465	1.189880
chrIII	59208	1.189810
chrIII	304314	1.189793
chrIII	59711	1.189661
chrV	287329	1.188083
chrIV	322665	1.187588
chrVI	227507	1.187070
chrV	296529	1.186714
chrXII	389370	1.185821
chrIV	1257181	1.185459
chrXIV	88930	1.185194
chrXI	523751	1.184433
chrVIII	543685	1.183556
chrXVI	427937	1.182988
chrX	359981	1.182675
chrII	300926	1.182259
chrXVI	406037	1.179000
chrXVI	700632	1.178231
chrVII	561842	1.176868
chrIV	1236281	1.176008
chrXI	528251	1.175465
chrV	551465	1.173474
chrII	499306	1.173210
chrIII	210426	1.169832
chrIX	369531	1.167292
chrIX	350132	1.165855
chrXIV	98940	1.165502
chrIX	350637	1.164764
chrII	499506	1.164370
chrVII	8001	1.163750
chrIII	81813	1.163688
chrIV	450314	1.162904
chrVI	183308	1.162469
chrVII	538730	1.161811
chrI	163237	1.161364
chrVI	184997	1.161345
chrV	302529	1.161270
chrV	443417	1.160760
chrV	278129	1.160308
chrIV	437713	1.159919
chrVI	68693	1.159835
chrXIV	88830	1.159186
chrXII	393255	1.158827
chrV	550066	1.158636
chrXVI	405141	1.158560
chrXI	516851	1.158174
chrIII	59509	1.157653
chrIV	1229181	1.156127
chrXVI	511436	1.155709
chrII	477819	1.155593
chrIV	392875	1.154726
chrIII	62306	1.153377
chrIX	349829	1.152989
chrXVI	6436	1.152033
chrXV	663485	1.151091
chrIV	476613	1.151053
chrVIII	543708	1.150511
chrII	478515	1.150405
chrIII	121184	1.150207
chrIV	1526537	1.149448
chrII	499806	1.149197
chrX	355079	1.148679
chrXVI	402738	1.147999
chrVI	182396	1.147087
chrX	355179	1.145908
chrII	478615	1.145159
chrV	287229	1.144113
chrV	276129	1.143188
chrIII	58416	1.143009
chrIII	60801	1.142126
chrXI	529359	1.141803
chrVII	538406	1.140283
chrVII	69302	1.134866
chrXIII	4715	1.134378
chrII	221189	1.134377
chrIII	56104	1.134205
chrXII	139329	1.134164
chrIV	449113	1.134141
chrXVI	499645	1.133808
chrXVI	555449	1.133216
chrV	558976	1.133210
chrVI	253601	1.132901
chrVI	210995	1.132720
chrVI	181395	1.132706
chrXVI	852555	1.132565
chrV	282931	1.131894
chrXII	357755	1.131816
chrV	288129	1.131612
chrIV	329765	1.131102
chrIV	1241689	1.130501
chrXII	242983	1.130318
chrVII	538000	1.129507
chrIV	437613	1.129369
chrIV	648396	1.129022
chrIX	350332	1.128911
chrV	306846	1.128703
chrIII	228215	1.128685
chrVI	209295	1.127869
chrVIII	546645	1.127181
chrII	477809	1.127179
chrXIV	520833	1.126615
chrXII	165226	1.125472
chrIII	93108	1.125341
chrXVI	517245	1.124380
chrVI	186707	1.124275
chrXII	360057	1.124045
chrIII	31001	1.124029
chrII	223806	1.123984
chrI	25546	1.123734
chrXIV	195766	1.122166
chrIII	54702	1.121634
chrX	394984	1.121088
chrV	559467	1.120065
chrVI	76301	1.119633
chrXVI	693238	1.118350
chrIV	1239781	1.118197
chrIV	395368	1.117439
chrIII	273214	1.117310
chrII	500306	1.116983
chrIII	213423	1.116906
chrXVI	684537	1.116803
chrVI	190295	1.116682
chrIII	238624	1.116359
chrII	477908	1.115918
chrIV	437113	1.114999
chrV	549969	1.114493
chrVI	215695	1.114450
chrIII	224716	1.113144
chrXIV	71130	1.112575
chrV	269431	1.112434
chrII	500117	1.110979
chrIV	323165	1.110216
chrII	470408	1.109425
chrI	25446	1.108291
chrXV	1082951	1.108234
chrIII	210021	1.108189
chrIII	57001	1.108162
chrV	266528	1.107882
chrV	266933	1.107175
chrXIV	90345	1.106931
chrXIV	99530	1.106132
chrIII	53916	1.105833
chrIV	1240381	1.105237
chrIV	332264	1.104822
chrI	41545	1.103268
chrXVI	400647	1.103224
chrXII	356155	1.102982
chrIII	142884	1.102565
chrXVI	402442	1.101679
chrIII	241621	1.101181
chrVII	25201	1.100059
chrIV	355465	1.099197
chrX	355788	1.098684
chrIII	213625	1.098556
chrV	306731	1.098493
chrXVI	400238	1.098455
chrXII	356055	1.097978
chrIX	369731	1.097076
chrIII	131784	1.095733
chrIX	372941	1.095674
chrI	163548	1.095592
chrXII	133317	1.094626
chrIII	231015	1.094370
chrII	225206	1.094342
chrXVI	405640	1.092780
chrIII	209915	1.092568
chrIII	50706	1.091616
chrXVI	435544	1.091418
chrXII	140219	1.090889
chrVI	185802	1.090866
chrIV	408268	1.090159
chrIII	57101	1.089642
chrIV	1239588	1.088542
chrXI	525357	1.087076
chrIII	208930	1.086546
chrV	306631	1.084765
chrXII	355957	1.084506
chrIII	241315	1.084233
chrV	559565	1.083406
chrV	307333	1.082750
chrIV	450113	1.082235
chrX	361789	1.081324
chrX	382679	1.081165
chrXIII	360397	1.081088
chrIII	124358	1.080640
chrIV	342565	1.080133
chrX	360279	1.079001
chrXV	594285	1.078826
chrIII	247615	1.078051
chrXVI	402240	1.077308
chrIII	74701	1.077057
chrV	276329	1.076029
chrIV	340070	1.075013
chrXII	392555	1.074565
chrIII	114484	1.073900
chrIV	1238081	1.072823
chrV	276638	1.072804
chrXV	663985	1.072439
chrIII	230021	1.071951
chrIX	341729	1.071940
chrVI	185195	1.070713
chrXI	519056	1.070220
chrVI	76193	1.069525
chrV	300130	1.069482
chrXII	381763	1.069418
chrIV	362071	1.069377
chrII	223173	1.069348
chrIV	329865	1.069208
chrVII	539633	1.068259
chrII	478615	1.065558
chrX	356579	1.065496
chrII	224873	1.065202
chrIV	397081	1.064826
chrXI	529566	1.064692
chrX	362983	1.062349
chrVII	539030	1.061570
chrV	266692	1.061295
chrXII	392955	1.060859
chrVI	185497	1.060594
chrV	569365	1.058199
chrXVI	844480	1.055956
chrVII	78003	1.055522
chrIII	59009	1.054362
chrVI	3161	1.053684
chrV	278229	1.052234
chrIII	53609	1.051997
chrVI	215997	1.051406
chrIII	295214	1.051068
chrIII	214215	1.050851
chrVI	3678	1.050764
chrXIV	105636	1.050676
chrXII	387655	1.050236
chrX	393379	1.050025
chrIII	272814	1.049878
chrI	35459	1.049011
chrVII	561928	1.048503
chrIII	212526	1.048388
chrXVI	701730	1.047721
chrI	26359	1.047602
chrIV	465324	1.047107
chrVIII	545330	1.046595
chrXVI	405037	1.046460
chrXVI	852455	1.046332
chrXII	151015	1.045881
chrIV	1241581	1.045177
chrIII	52915	1.044903
chrVI	188210	1.044513
chrIV	1236381	1.044166
chrVIII	557416	1.043773
chrIII	230630	1.043002
chrIV	475713	1.042897
chrV	549165	1.042753
chrXII	388167	1.042631
chrIII	23901	1.042175
chrXII	220978	1.041697
chrIX	369231	1.041580
chrXII	392457	1.041352
chrIV	1240181	1.040167
chrIII	273114	1.039926
chrIII	211315	1.039677
chrXII	156815	1.038918
chrIII	227615	1.038395
chrV	294532	1.037057
chrVI	183205	1.037035
chrXV	664085	1.036785
chrIII	52209	1.036678
chrIV	649526	1.036255
chrXVI	407144	1.035711
chrIII	28001	1.035507
chrII	499606	1.035366
chrXV	1070291	1.035276
chrVI	223405	1.034090
chrVI	221001	1.033721
chrX	363379	1.033506
chrXI	915	1.032733
chrXVI	406244	1.031390
chrIII	90702	1.030631
chrIII	213019	1.030163
chrVII	57915	1.029908
chrXII	220379	1.028865
chrXII	140115	1.028767
chrX	363979	1.028191
chrV	299329	1.027800
chrV	551665	1.027492
chrXIV	70445	1.025554
chrXVI	553043	1.025225
chrV	288029	1.024767
chrIII	151784	1.024731
chrIII	56901	1.023444
chrVII	6505	1.023240
chrXV	681690	1.022522
chrXVI	526347	1.022276
chrIII	55802	1.022103
chrV	266428	1.021871
chrIII	54604	1.021560
chrIII	84005	1.021559
chrVI	215496	1.021495
chrIII	83202	1.021305
chrXI	528956	1.020894
chrXVI	402837	1.020575
chrIII	74401	1.020224
chrVI	204795	1.019879
chrIX	369339	1.018686
chrX	360079	1.018602
chrIV	396068	1.018533
chrXII	148927	1.017942
chrIV	449713	1.017429
chrVI	212708	1.017398
chrXVI	532043	1.016481
chrXI	529152	1.016349
chrIII	145384	1.016053
chrIV	452418	1.015605
chrIII	307814	1.015568
chrIV	449019	1.015525
chrX	362884	1.015325
chrXII	360659	1.014957
chrIII	217317	1.013946
chrIII	295719	1.013845
chrXIV	109030	1.013437
chrIII	241121	1.013279
chrIII	224321	1.012965
chrV	282129	1.012773
chrIV	343665	1.012538
chrIV	472120	1.012303
chrXVI	500236	1.012171
chrV	297830	1.011692
chrVI	210896	1.011558
chrX	375282	1.011243
chrIV	1236782	1.010262
chrIV	804438	1.010193
chrI	26344	1.010174
chrVII	24901	1.009526
chrVI	214495	1.008901
chrII	470106	1.008762
chrIII	83102	1.008619
chrXI	531053	1.008140
chrX	395479	1.007757
chrIV	446016	1.007067
chrVI	183695	1.006862
chrIII	62501	1.005729
chrI	26520	1.005643
chrXVI	694752	1.005498
chrIX	355829	1.003838
chrXIV	70540	1.003779
chrXV	601294	1.003538
chrXIV	105743	1.003463
chrIV	476413	1.003385
chrV	287132	1.003008
chrIV	378369	1.002884
chrXVI	401037	1.002779
chrIV	477313	1.002571
chrIII	212720	1.001076
chrIV	332864	1.000568
chrIX	368930	1.000447
chrI	33860	1.000291
chrXII	231178	0.999925
chrXII	233083	0.999097
chrVI	182995	0.998077
chrIX	341629	0.997843
chrV	301729	0.997107
chrXVI	59819	0.996960
chrIV	395675	0.996843
chrVII	64602	0.996507
chrIII	313014	0.996139
chrX	372079	0.995900
chrV	275942	0.995885
chrXII	167715	0.995764
chrVI	180393	0.994441
chrXII	356855	0.994373
chrXV	678085	0.994203
chrIV	649739	0.992795
chrVIII	548609	0.992270
chrXII	167615	0.991879
chrXIV	105534	0.991529
chrIX	355929	0.991164
chrIII	132798	0.990938
chrXIV	89930	0.990370
chrII	501007	0.990367
chrXII	133223	0.989736
chrV	556369	0.989580
chrIII	213216	0.989409
chrIII	21607	0.988992
chrV	277339	0.987700
chrXVI	536737	0.987564
chrIX	367929	0.987254
chrIV	1245093	0.986797
chrV	277240	0.986500
chrXV	656292	0.986236
chrVI	209897	0.986095
chrIII	239715	0.985410
chrX	394780	0.985383
chrIII	124184	0.984877
chrIX	349136	0.984440
chrXIV	195467	0.984101
chrXV	657386	0.984014
chrVI	64295	0.983253
chrVIII	544202	0.982979
chrXVI	522837	0.982896
chrVII	562115	0.981015
chrXV	656085	0.980709
chrV	300841	0.980667
chrXV	119877	0.980454
chrIII	230716	0.979326
chrIII	55501	0.979314
chrX	382883	0.978925
chrIV	355665	0.978215
chrXIII	4299	0.977974
chrVII	18001	0.977865
chrIV	443713	0.976971
chrIV	392773	0.976925
chrXV	664285	0.976757
chrXV	659785	0.976591
chrVI	182195	0.975550
chrXV	120771	0.975482
chrXIII	359425	0.975275
chrVII	17701	0.975208
chrIII	227715	0.974838
chrXII	231078	0.974325
chrIII	240918	0.974148
chrX	393991	0.973703
chrIV	451024	0.973620
chrXII	598393	0.973560
chrX	391294	0.973489
chrXII	366155	0.973320
chrXI	528154	0.972958
chrII	516806	0.972825
chrIV	336165	0.972505
chrIV	355365	0.972279
chrIII	52108	0.971585
chrVI	187100	0.970860
chrXVI	511236	0.969821
chrIII	15101	0.969713
chrXIV	99234	0.969647
chrIV	315765	0.969576
chrIII	124284	0.969544
chrV	301532	0.968535
chrII	472806	0.968412
chrVI	64092	0.968074
chrIII	13806	0.967984
chrVI	215395	0.967616
chrV	275738	0.967566
chrII	224301	0.967251
chrIX	365740	0.966202
chrXIV	70838	0.966085
chrIII	81902	0.966002
chrI	38647	0.965319
chrI	32248	0.965185
chrIII	132184	0.965129
chrXVI	499336	0.964835
chrXIII	374495	0.964334
chrXII	389855	0.964172
chrXV	576053	0.964133
chrXVI	677637	0.963269
chrXII	220379	0.963219
chrIX	370529	0.963168
chrV	277829	0.963044
chrXV	617693	0.962975
chrXII	245278	0.962405
chrIV	517398	0.962397
chrVII	58305	0.961985
chrXI	522860	0.961800
chrXVI	401542	0.961308
chrVII	57212	0.961271
chrIII	53701	0.961199
chrXII	215321	0.961074
chrXII	133915	0.960424
chrIII	54101	0.960226
chrV	448805	0.960112
chrXI	520851	0.959888
chrXII	370461	0.959368
chrVI	220395	0.959177
chrXII	243279	0.959102
chrXII	389159	0.959056
chrXII	393163	0.959009
chrXVI	693648	0.958676
chrXVI	684640	0.958413
chrVI	186895	0.958316
chrII	503717	0.958209
chrIII	30208	0.957803
chrIII	211415	0.957644
chrXII	366459	0.957443
chrV	276834	0.957198
chrXII	211478	0.956727
chrIV	393681	0.956347
chrV	560865	0.955979
chrIII	127484	0.955895
chrIII	48116	0.955568
chrVI	68793	0.954944
chrXII	945492	0.954917
chrXVI	555837	0.954275
chrXVI	407737	0.954177
chrII	472207	0.953414
chrV	546465	0.953375
chrXVI	58819	0.953332
chrV	300437	0.953047
chrI	41745	0.952289
chrII	478010	0.951979
chrIV	347268	0.951915
chrVI	188495	0.951559
chrIII	217615	0.950742
chrXII	373055	0.950153
chrIV	475913	0.949530
chrIII	121793	0.948963
chrXII	250578	0.948719
chrVI	75993	0.948596
chrIV	465520	0.947827
chrIII	83703	0.947601
chrXII	229185	0.947526
chrXIV	101032	0.947513
chrXII	156215	0.947356
chrIX	376834	0.946968
chrXII	386655	0.946102
chrIII	94104	0.945508
chrXVI	530744	0.945243
chrX	395684	0.945187
chrXVI	499041	0.944877
chrIII	207429	0.944394
chrIII	49911	0.943341
chrII	261642	0.941244
chrXIV	95935	0.940887
chrIX	351229	0.940679
chrIX	368439	0.940354
chrXIV	70730	0.939768
chrIII	65903	0.939690
chrV	300031	0.939595
chrXVI	428337	0.939506
chrXV	663585	0.939462
chrVI	183607	0.939011
chrXII	242578	0.938807
chrVI	185595	0.938747
chrXV	601385	0.938654
chrIV	1209140	0.938436
chrIII	207018	0.937044
chrIX	368829	0.936817
chrXVI	499537	0.936551
chrIX	350736	0.935793
chrVI	226595	0.935524
chrXVI	399238	0.935430
chrII	500606	0.935242
chrXIV	70241	0.935190
chrIII	149684	0.933319
chrIV	335765	0.933003
chrXII	373357	0.932779
chrXVI	560637	0.931906
chrXV	652886	0.931075
chrIII	53101	0.930930
chrIV	1244287	0.930116
chrXVI	572137	0.929567
chrXII	354758	0.928984
chrXII	353362	0.928571
chrV	558865	0.928234
chrIII	60701	0.928192
chrVI	222896	0.927060
chrXII	167315	0.926464
chrIII	210123	0.926375
chrIV	340865	0.925649
chrIX	357029	0.925622
chrIII	82302	0.925563
chrIII	83603	0.925541
chrII	222978	0.924967
chrIII	211115	0.924890
chrVII	57517	0.924699
chrVI	68893	0.924137
chrIV	342470	0.924049
chrIV	468021	0.922866
chrX	367594	0.922188
chrV	299430	0.921523
chrXVI	693437	0.921185
chrXII	366257	0.920836
chrI	165670	0.920779
chrXII	392355	0.920343
chrXII	211378	0.919807
chrIV	645502	0.919687
chrIII	241415	0.919218
chrV	300329	0.919206
chrII	226201	0.918965
chrX	475133	0.918914
chrIV	315865	0.918810
chrXVI	536844	0.918337
chrVI	221108	0.918013
chrXII	216978	0.917834
chrVI	183500	0.917509
chrIII	309014	0.917393
chrXII	150315	0.916776
chrVI	205195	0.916579
chrV	301333	0.916481
chrIII	240822	0.916434
chrIII	212626	0.916143
chrXII	216778	0.916097
chrIV	1245781	0.915991
chrXVI	492139	0.915583
chrXII	369870	0.915076
chrIV	1236584	0.915012
chrIV	477013	0.914873
chrI	26154	0.914488
chrXVI	531140	0.914447
chrVI	76093	0.914043
chrII	261642	0.913708
chrIII	23605	0.912928
chrXII	387266	0.912702
chrV	296729	0.912676
chrVI	185402	0.912408
chrV	299630	0.912137
chrXII	151115	0.912060
chrI	25747	0.911890
chrXII	149418	0.911867
chrXVI	404837	0.911544
chrXII	386463	0.910881
chrV	444594	0.910796
chrIV	323365	0.910405
chrVIII	547130	0.910405
chrXVI	695040	0.910020
chrXIV	78434	0.910011
chrX	360490	0.909816
chrIII	229315	0.909796
chrV	546265	0.909625
chrVI	209996	0.909350
chrVII	57406	0.909012
chrXVI	454349	0.909003
chrIV	462327	0.908904
chrXVI	402537	0.908604
chrIX	375734	0.908514
chrXI	526455	0.908246
chrXII	149515	0.908030
chrIII	52701	0.907926
chrIII	92402	0.907672
chrIII	121084	0.907386
chrXII	355858	0.906236
chrV	278838	0.906133
chrVI	186595	0.906052
chrIII	227815	0.905781
chrVII	567337	0.905757
chrX	374279	0.905013
chrXII	146615	0.904858
chrI	41646	0.904803
chrV	445022	0.904778
chrII	498714	0.904743
chrXII	148815	0.903870
chrXVI	535850	0.903088
chrII	500710	0.902358
chrII	483006	0.902345
chrIII	312314	0.902245
chrIV	395468	0.902218
chrXII	359255	0.900944
chrIII	120484	0.900935
chrIII	66914	0.900912
chrXVI	556037	0.900621
chrIII	236228	0.900453
chrIV	317368	0.900444
chrVI	216904	0.900065
chrIII	230424	0.900012
chrVI	184903	0.899521
chrIV	450913	0.899307
chrXV	617587	0.898988
chrXII	358159	0.898226
chrVII	58102	0.897894
chrXII	361766	0.897583
chrIII	59302	0.897158
chrIII	304528	0.897064
chrXII	353556	0.896878
chrIV	408368	0.896685
chrXV	664185	0.895882
chrIV	1239381	0.895778
chrXV	681892	0.895465
chrXII	149615	0.894952
chrXII	149724	0.894793
chrXII	250480	0.894423
chrVI	181995	0.894347
chrII	478816	0.894330
chrX	364179	0.894318
chrVI	211895	0.894007
chrIII	21101	0.893284
chrVI	222804	0.892989
chrIII	21704	0.892387
chrIX	350529	0.892338
chrIII	15501	0.891958
chrIII	53410	0.891695
chrXIV	188767	0.890725
chrXVI	677845	0.890556
chrII	32535	0.890452
chrXVI	460837	0.890136
chrXVI	564143	0.889904
chrXIV	108831	0.889787
chrVII	535375	0.889775
chrX	372187	0.889133
chrXII	212678	0.888615
chrIV	317272	0.888244
chrIII	94002	0.888174
chrXVI	556237	0.888025
chrXVI	693544	0.887954
chrV	266896	0.887935
chrIII	208628	0.886748
chrXII	138415	0.886436
chrX	361882	0.886203
chrIV	648297	0.885509
chrX	366387	0.885466
chrIII	49215	0.884874
chrIII	210315	0.884431
chrXIV	105839	0.884269
chrIV	431215	0.884164
chrX	482915	0.883847
chrVI	209400	0.883720
chrIII	214122	0.882909
chrXIV	101130	0.882687
chrVI	216095	0.882566
chrI	35251	0.881973
chrXII	369267	0.881728
chrX	362292	0.881678
chrIII	83503	0.881489
chrV	278339	0.881343
chrX	362480	0.881276
chrVI	179591	0.881115
chrXV	681092	0.880993
chrIV	460617	0.880631
chrVII	68208	0.880380
chrV	276429	0.880071
chrIII	233316	0.879672
chrIV	347870	0.879657
chrIV	339668	0.879593
chrX	363879	0.879477
chrIII	313118	0.879296
chrXVI	498439	0.878747
chrIX	353131	0.878608
chrIV	315465	0.878606
chrV	278536	0.878448
chrXII	358369	0.877272
chrXV	681992	0.877000
chrIII	120784	0.876840
chrXVI	454144	0.876698
chrXVI	401237	0.876476
chrIV	393481	0.876356
chrXVI	694239	0.876137
chrXII	354555	0.875834
chrIII	209815	0.875691
chrXVI	557537	0.875624
chrIV	1248481	0.874498
chrI	41147	0.874470
chrII	7720	0.874393
chrXIV	196574	0.874202
chrIV	446713	0.873904
chrIII	52809	0.873690
chrVI	187803	0.873309
chrXIV	78031	0.872967
chrVI	187695	0.872948
chrXII	168615	0.872509
chrX	362582	0.872315
chrXVI	498636	0.872263
chrXV	663385	0.872059
chrIII	208818	0.871581
chrXII	133415	0.871315
chrXVI	693045	0.871176
chrXVI	701230	0.871033
chrV	448805	0.870852
chrXII	232178	0.870582
chrIV	1248383	0.869974
chrXVI	498549	0.869955
chrIII	130586	0.869880
chrXVI	560037	0.869853
chrIII	30301	0.869825
chrXIV	199468	0.869035
chrIV	396471	0.868631
chrXV	657485	0.867228
chrXII	232278	0.867023
chrX	395385	0.866800
chrX	394579	0.866791
chrX	363279	0.866503
chrVI	181895	0.866427
chrIII	26101	0.866207
chrIII	26701	0.866123
chrXIV	114833	0.866042
chrIII	218115	0.865437
chrIV	1523244	0.865224
chrVI	211099	0.865165
chrIII	149484	0.865015
chrXII	150815	0.864645
chrXI	507451	0.864471
chrXI	522451	0.863998
chrIII	309123	0.863760
chrXVI	498239	0.863703
chrIV	393168	0.863441
chrXII	251181	0.863267
chrX	395181	0.863262
chrVI	199795	0.863111
chrV	556671	0.863032
chrIX	366136	0.862798
chrIV	513954	0.862766
chrXII	358956	0.862531
chrIV	332964	0.862488
chrXII	359755	0.862316
chrIV	339865	0.862067
chrVI	224795	0.861626
chrIV	394770	0.861063
chrVII	17601	0.861046
chrVI	161917	0.860825
chrIII	238325	0.860695
chrII	477506	0.859962
chrIII	212017	0.859938
chrXVI	574739	0.859820
chrXII	232379	0.859741
chrXVI	688237	0.859475
chrIX	361834	0.859324
chrXII	215906	0.858874
chrIII	210715	0.858816
chrV	493994	0.858783
chrV	275829	0.858767
chrXVI	401137	0.858523
chrV	287929	0.858407
chrXII	149315	0.858049
chrVII	64002	0.857548
chrX	395979	0.857334
chrVI	212797	0.857200
chrV	266228	0.856848
chrIII	59408	0.856847
chrIII	18204	0.856383
chrXIV	84832	0.855913
chrIII	128184	0.855816
chrIV	318366	0.855805
chrV	555965	0.855759
chrXVI	550037	0.855547
chrIII	16012	0.855020
chrXVI	532137	0.855003
chrIV	323265	0.854809
chrIII	85202	0.854464
chrVI	224498	0.854400
chrIV	398371	0.854183
chrII	482306	0.853163
chrXVI	405848	0.852638
chrIII	61110	0.852206
chrIX	369134	0.852036
chrXII	214678	0.851964
chrVI	210102	0.851961
chrIV	396569	0.851614
chrIII	83416	0.851604
chrX	383379	0.851590
chrVI	223195	0.851191
chrIV	396870	0.850868
chrXVI	692939	0.850399
chrX	476803	0.850368
chrXII	360555	0.850071
chrXI	524252	0.849661
chrIII	262116	0.849610
chrXIV	88131	0.849412
chrXII	242678	0.849125
chrX	6694	0.848582
chrII	33535	0.848543
chrV	266328	0.848263
chrIII	240415	0.848012
chrXII	359565	0.847655
chrV	545066	0.847286
chrIX	356429	0.847230
chrXII	360955	0.846725
chrIX	355729	0.846315
chrIV	456414	0.846134
chrIV	1233295	0.845232
chrIV	446813	0.845184
chrVI	269997	0.844917
chrX	381982	0.844751
chrV	62279	0.844667
chrVII	535296	0.844546
chrIII	132984	0.844128
chrIII	24201	0.843635
chrXII	139415	0.843380
chrXV	680390	0.843351
chrV	269329	0.843177
chrXVI	701251	0.842182
chrXI	527151	0.841908
chrIII	230815	0.841123
chrXVI	453237	0.841003
chrIV	1241486	0.840730
chrX	390879	0.840536
chrX	361990	0.840535
chrXIV	90033	0.840361
chrIV	323465	0.840234
chrV	276729	0.840164
chrX	361086	0.839999
chrXVI	400837	0.839962
chrV	282838	0.839664
chrVI	184010	0.839441
chrXVI	692837	0.838814
chrX	382085	0.838556
chrIII	52501	0.838520
chrXV	652294	0.838167
chrXVI	523037	0.838159
chrXVI	427639	0.837911
chrXII	133819	0.837711
chrXVI	525237	0.837211
chrXIV	520833	0.835717
chrXVI	489339	0.835639
chrXV	122073	0.835484
chrIII	89202	0.835329
chrIII	31814	0.834623
chrXVI	423843	0.834342
chrXI	516363	0.834314
chrXI	529952	0.834264
chrXIV	72830	0.834108
chrVII	8701	0.833833
chrXI	525754	0.833652
chrIV	398269	0.833460
chrXI	523658	0.833003
chrXVI	559939	0.832815
chrXII	366055	0.832507
chrXV	576254	0.832454
chrXVI	434240	0.832453
chrV	275429	0.832279
chrV	301029	0.831620
chrIII	93911	0.831417
chrIV	456120	0.831245
chrIV	468114	0.830986
chrX	363188	0.830775
chrIII	113384	0.830554
chrIV	452913	0.829879
chrIII	212330	0.829793
chrIII	62807	0.829495
chrIII	148586	0.829186
chrIII	130684	0.828977
chrXVI	533037	0.828547
chrXVI	555637	0.828514
chrIV	401670	0.827274
chrIX	344637	0.827145
chrIV	449513	0.827024
chrXIII	358128	0.826833
chrIV	318068	0.826811
chrXVI	436137	0.826745
chrXII	362070	0.826726
chrIII	241215	0.826571
chrXII	359858	0.826306
chrIX	349929	0.825825
chrV	446799	0.825815
chrX	393485	0.825510
chrXII	357855	0.825447
chrXVI	536437	0.825294
chrV	301232	0.825271
chrXIV	75035	0.825223
chrIII	54002	0.825175
chrVI	76408	0.824570
chrII	477918	0.824454
chrIII	308119	0.824412
chrXVI	684047	0.824378
chrIV	332364	0.824166
chrXII	360355	0.824127
chrVII	25501	0.823620
chrVI	186195	0.823371
chrIII	143884	0.823368
chrXVI	523437	0.823331
chrXI	523063	0.823266
chrV	557465	0.823174
chrVII	25001	0.823157
chrI	27150	0.822841
chrXII	238578	0.822840
chrVI	187395	0.822231
chrIII	33801	0.821460
chrIX	349540	0.821442
chrIV	456024	0.821269
chrIV	462413	0.821227
chrXVI	556637	0.821073
chrVIII	543826	0.821052
chrXV	677386	0.820967
chrX	356893	0.820496
chrXVI	688140	0.820398
chrXVI	400444	0.820388
chrIV	331771	0.819780
chrIII	51002	0.819728
chrVI	211398	0.819596
chrXII	382163	0.818732
chrX	395779	0.818049
chrIII	62701	0.817969
chrXI	530151	0.817792
chrIII	217415	0.817781
chrXII	354855	0.817663
chrXV	652086	0.817253
chrXIV	70330	0.817012
chrIII	209226	0.817005
chrIX	366242	0.816531
chrIII	312414	0.816508
chrXIV	781831	0.816324
chrXII	385955	0.816269
chrV	300738	0.816260
chrIII	53304	0.815722
chrXII	211578	0.815661
chrXVI	429737	0.815606
chrIX	431924	0.815471
chrIV	343565	0.815402
chrXVI	684437	0.815084
chrXII	360156	0.815046
chrIII	145884	0.814528
chrXVI	423737	0.814440
chrXV	680885	0.814393
chrIII	49807	0.814199
chrV	554474	0.813908
chrXVI	496736	0.813894
chrIII	142084	0.813768
chrXII	353458	0.813760
chrXII	150015	0.813750
chrII	496719	0.813500
chrVI	223495	0.813368
chrIV	476918	0.812951
chrVI	215197	0.812916
chrIII	56601	0.812906
chrIII	16201	0.812771
chrV	550968	0.812508
chrXII	233285	0.812158
chrI	38760	0.811924
chrIV	322965	0.811696
chrIII	210829	0.810898
chrIII	144484	0.810581
chrV	299131	0.810572
chrIV	450414	0.810373
chrVI	208604	0.809837
chrV	546565	0.809728
chrII	263845	0.809689
chrXVI	809139	0.809216
chrI	25775	0.808655
chrIII	212229	0.808419
chrXI	515551	0.808114
chrIV	343366	0.807847
chrXVI	454550	0.807776
chrIII	15801	0.807772
chrI	30545	0.807187
chrX	390779	0.806984
chrXIV	76935	0.806945
chrIV	340965	0.806745
chrXII	359656	0.806643
chrVI	186296	0.806613
chrIII	144684	0.806382
chrV	277632	0.806095
chrXII	140319	0.805961
chrXVI	457437	0.805672
chrIV	1526019	0.805394
chrX	371079	0.805334
chrX	371379	0.805158
chrVI	181695	0.805138
chrXVI	427437	0.804992
chrV	553169	0.804939
chrXVI	403339	0.804724
chrIV	437513	0.804607
chrV	297729	0.804150
chrIV	480814	0.803971
chrX	364379	0.803792
chrIV	335976	0.803785
chrXII	386955	0.803637
chrXII	133118	0.803236
chrVI	187300	0.803052
chrIII	127984	0.802829
chrIV	407868	0.802750
chrXVI	447838	0.802196
chrIV	315679	0.801923
chrXII	354656	0.801894
chrXI	532551	0.801889
chrVIII	547202	0.801313
chrXV	576560	0.801311
chrX	359381	0.801115
chrIII	213717	0.801007
chrXVI	435437	0.800990
chrXI	526055	0.800943
chrXIV	523211	0.800827
chrV	300530	0.800811
chrXVI	696141	0.800464
chrI	39247	0.800382
chrXII	243978	0.800268
chrXVI	406137	0.799706
chrXII	356955	0.799624
chrXV	675288	0.799434
chrX	388383	0.799401
chrIII	218315	0.799351
chrII	472110	0.799281
chrX	362079	0.798937
chrXV	677885	0.798445
chrXVI	551237	0.798248
chrVII	6306	0.798047
chrXII	365955	0.797887
chrIII	54304	0.797689
chrIV	315365	0.797683
chrXVI	572538	0.797515
chrVI	222695	0.797372
chrI	26047	0.797311
chrVI	191795	0.796485
chrIV	340166	0.796336
chrVI	208204	0.796177
chrXIV	73830	0.796117
chrXV	677494	0.795877
chrI	42348	0.795151
chrVII	54911	0.795139
chrIII	215919	0.795094
chrIX	369033	0.795087
chrXII	131930	0.794980
chrIV	313973	0.794427
chrVII	818488	0.793710
chrII	471710	0.793686
chrIX	366029	0.793627
chrXII	211178	0.793595
chrII	488906	0.793570
chrX	391779	0.793463
chrXIV	105338	0.793360
chrXVI	401844	0.793195
chrIII	15201	0.792814
chrXII	358563	0.792662
chrIV	449218	0.791636
chrXV	657285	0.791540
chrVI	208298	0.791328
chrVII	25316	0.790952
chrIV	323765	0.790889
chrVI	208997	0.790841
chrXII	147216	0.790362
chrII	264145	0.790302
chrXVI	435643	0.790250
chrVI	214195	0.789874
chrXVI	573944	0.789498
chrIII	273914	0.789449
chrXII	243179	0.789444
chrI	42456	0.788820
chrIII	239923	0.788270
chrIX	349335	0.788255
chrII	469506	0.788199
chrII	499406	0.788157
chrVI	189995	0.788117
chrXVI	520037	0.787681
chrIX	372829	0.787615
chrXVI	427337	0.787509
chrXV	577054	0.787448
chrIII	64210	0.787432
chrXVI	553537	0.787385
chrXVI	516244	0.787342
chrXV	657597	0.786510
chrIV	480514	0.786491
chrV	276929	0.786201
chrXVI	574543	0.786180
chrIII	51901	0.786033
chrIV	451713	0.785968
chrIII	55004	0.785552
chrXV	678385	0.785459
chrXVI	430343	0.785283
chrX	371179	0.784759
chrXVI	509137	0.784706
chrXIV	108943	0.784190
chrIII	50002	0.783795
chrXV	651385	0.783649
chrIII	304014	0.783354
chrIV	513469	0.783222
chrI	31345	0.782615
chrIX	374829	0.782269
chrXVI	531737	0.781776
chrXVI	499736	0.781608
chrXII	386056	0.781607
chrXII	392855	0.781523
chrV	555865	0.781442
chrIII	130484	0.781404
chrXI	526963	0.781248
chrIII	33501	0.781098
chrXVI	693938	0.780996
chrVII	10801	0.780347
chrVI	209597	0.780310
chrIV	348068	0.780216
chrXVI	522937	0.779924
chrXVI	405947	0.779861
chrIII	21401	0.779331
chrXIV	108430	0.779210
chrIII	145587	0.779076
chrXVI	433538	0.778742
chrXI	522561	0.778486
chrV	559365	0.777980
chrX	357285	0.777842
chrVII	17001	0.777802
chrXIV	102930	0.777522
chrVII	64705	0.777136
chrXII	161018	0.777129
chrXI	522957	0.776984
chrI	30447	0.776922
chrXVI	407244	0.776870
chrIV	347965	0.776821
chrIII	56012	0.776809
chrXVI	575039	0.776773
chrIII	149584	0.776743
chrIII	41701	0.776708
chrXII	392655	0.776575
chrIII	235817	0.776503
chrXII	132518	0.776396
chrXIII	184838	0.776194
chrXII	361162	0.775195
chrX	364483	0.775126
chrX	368479	0.774744
chrIII	51811	0.774687
chrVI	223709	0.774686
chrIII	94604	0.774120
chrXVI	573346	0.774101
chrXI	524051	0.774022
chrI	160328	0.773778
chrXI	527054	0.773240
chrVI	68993	0.773155
chrI	165336	0.773123
chrV	301140	0.772839
chrXVI	553648	0.772546
chrXII	353755	0.772477
chrII	499919	0.772380
chrIII	77208	0.772340
chrV	282729	0.771973
chrXIV	71234	0.771924
chrIII	241023	0.771744
chrX	365081	0.771703
chrVI	182110	0.771508
chrVII	77711	0.771464
chrIX	357931	0.771266
chrXII	165119	0.770914
chrI	38254	0.770743
chrIII	50201	0.770615
chrIV	331372	0.770483
chrXII	944787	0.770463
chrIV	1245981	0.770380
chrXVI	546040	0.770228
chrIII	62405	0.770089
chrVII	3207	0.769941
chrXII	242790	0.769812
chrIX	351136	0.769748
chrIII	39201	0.769695
chrXVI	498948	0.769399
chrXII	212393	0.768977
chrIX	376032	0.768712
chrVII	18301	0.768465
chrXII	355059	0.767875
chrXI	507951	0.767654
chrVI	186795	0.767647
chrIV	395869	0.767581
chrXVI	451437	0.767493
chrXVI	555737	0.767474
chrXVI	496936	0.767096
chrVI	209695	0.767058
chrV	569269	0.767020
chrVI	186506	0.767005
chrXV	656185	0.766921
chrIII	114384	0.766916
chrIII	131699	0.766660
chrX	385585	0.766284
chrIV	337765	0.766282
chrVI	62792	0.766186
chrXII	167417	0.766180
chrX	357890	0.765928
chrIV	395069	0.765923
chrX	381581	0.765691
chrIII	39701	0.765635
chrIII	212921	0.765618
chrXIV	198271	0.765555
chrXVI	400539	0.765325
chrXII	381960	0.765269
chrIV	472214	0.764933
chrXVI	574137	0.764689
chrI	42546	0.764489
chrIV	359765	0.764411
chrXVI	507540	0.764266
chrXVI	407437	0.764234
chrIII	230315	0.764213
chrII	470706	0.764148
chrVI	63798	0.764102
chrIII	49508	0.763879
chrI	32647	0.763617
chrIII	49607	0.763365
chrIV	332065	0.763029
chrV	278430	0.762941
[truncated: 13,022 more rows]
