# Supplementary material for: The Eukaryotic Mismatch Recognition Complexes Track with the Replisome during DNA Synthesis
Source: PLoS Genet. 2015 Dec 18;11(12):e1005719. doi: 10.1371/journal.pgen.1005719 (PMC4684283; doi:10.1371/journal.pgen.1005719)
Supplement: S1 Data — The data corresponding to each figure are in this compressed file. (ZIP) [file pgen.1005719.s009.zip › Files for Haye and Gammie 2015/Fig_3_4_5_Average.sgr/tp6_Msh2_ave.sgr]

chrVII	116	19.172695
chrIII	303	18.743291
chrIII	3	18.647448
chrIII	106	18.217660
chrIII	203	17.896885
chrXII	369459	14.231305
chrV	559180	12.970534
chrVII	80603	11.584356
chrXVI	572352	11.577089
chrIV	323071	11.164313
chrIII	142784	10.071703
chrII	479106	10.010104
chrVII	16	9.102193
chrXII	369355	8.018021
chrXV	663885	7.951912
chrXVI	702036	7.555645
chrII	479206	7.487765
chrVI	191598	7.465161
chrVI	76408	7.276702
chrXVI	701936	6.974424
chrXII	168015	6.742984
chrIV	449813	6.736783
chrIX	339229	6.687729
chrII	479006	6.599231
chrXVI	689637	6.430155
chrIV	323165	6.379305
chrIV	434213	6.338678
chrVI	76301	6.316085
chrXIV	88741	6.238590
chrIV	322965	6.179318
chrVII	73903	6.177140
chrXII	369655	6.065262
chrIV	449913	6.064215
chrIV	355876	5.908253
chrXVI	701251	5.802377
chrXVI	560137	5.775002
chrXVI	701730	5.741867
chrIII	295614	5.696776
chrXVI	701840	5.683828
chrII	478517	5.618548
chrII	478816	5.529701
chrIV	1229181	5.515007
chrXVI	701337	5.498951
chrXVI	701840	5.492379
chrIX	370329	5.416791
chrX	378279	5.416020
chrXIV	88830	5.364464
chrIV	1237689	5.359871
chrII	517111	5.348185
chrXIV	89531	5.316771
chrIV	1237381	5.300346
chrII	478515	5.249090
chrVI	270096	5.235178
chrIV	355365	5.095909
chrXVI	701642	5.080555
chrII	478415	5.079439
chrIII	168545	5.049095
chrIII	295314	5.031186
chrIV	355665	5.030684
chrV	559265	5.002596
chrII	478615	4.989372
chrX	374579	4.986382
chrIV	449613	4.978740
chrIV	410483	4.974251
chrIV	309565	4.934375
chrII	478713	4.930433
chrXVI	701230	4.926116
chrV	570176	4.919759
chrVI	204995	4.907483
chrVI	223301	4.899409
chrIV	1237781	4.892087
chrII	478615	4.891580
chrXIV	88930	4.885860
chrXIV	89330	4.850823
chrIII	516	4.832396
chrIII	295414	4.816207
chrXVI	689542	4.776896
chrIV	1238181	4.768934
chrIV	1238281	4.762568
chrIII	82602	4.731247
chrXV	226639	4.730478
chrIII	90802	4.692725
chrV	570278	4.662862
chrIV	437827	4.640841
chrIII	82502	4.631671
chrII	6229	4.631041
chrIII	401	4.630046
chrXVI	405337	4.534536
chrIV	309665	4.527786
chrXIV	89430	4.503306
chrXVI	702145	4.450601
chrXVI	572247	4.427428
chrIII	601	4.413800
chrVI	269997	4.403538
chrVII	201	4.374748
chrIII	127784	4.359597
chrXIV	96230	4.319187
chrIV	1237481	4.317236
chrXVI	6436	4.314835
chrII	478113	4.288413
chrXII	369267	4.276204
chrII	300926	4.271600
chrIV	323265	4.263664
chrXVI	560339	4.239386
chrIV	1256981	4.216474
chrX	355426	4.213843
chrXIV	104930	4.174655
chrIV	1257081	4.167612
chrIV	1237281	4.149624
chrXVI	769375	4.100256
chrVI	53491	4.084128
chrXI	513365	4.076269
chrIV	359665	4.068682
chrXIV	96330	4.057544
chrXII	369870	4.054709
chrXVI	769263	4.050539
chrIV	355780	4.042708
chrXVI	435940	4.024787
chrVII	25001	4.023598
chrII	517206	3.996326
chrXVI	702236	3.962947
chrXIII	290813	3.958196
chrXVI	405440	3.949397
chrIV	1237183	3.933289
chrIV	355565	3.932337
chrXIV	89630	3.924836
chrXVI	405237	3.901155
chrXIII	504945	3.893147
chrXVI	405538	3.890523
chrV	287429	3.873434
chrX	374390	3.869850
chrII	477108	3.837801
chrVII	301	3.823495
chrXVI	435837	3.817586
chrIII	227925	3.814190
chrXVI	695537	3.804679
chrXV	274738	3.798939
chrIV	450113	3.774677
chrX	374182	3.762114
chrVI	180891	3.755370
chrXII	168215	3.715834
chrXIV	196159	3.702600
chrIV	568891	3.699971
chrXVI	701133	3.699498
chrXV	594392	3.696642
chrIII	142684	3.692047
chrXII	214978	3.689360
chrIII	91006	3.672461
chrXVI	695437	3.669959
chrXII	374455	3.663910
chrXI	666251	3.647949
chrXVI	406244	3.643720
chrXII	243378	3.631564
chrXVI	701149	3.619684
chrXV	228345	3.606345
chrVII	25201	3.602855
chrXII	243678	3.596473
chrXV	594285	3.591953
chrXII	369770	3.581629
chrXII	233083	3.570258
chrV	551365	3.553669
chrIV	1237581	3.549977
chrX	355280	3.542814
chrII	478106	3.539219
chrIV	465324	3.522897
chrIV	472517	3.516421
chrX	355579	3.514299
chrVII	544569	3.512719
chrIV	1237882	3.504859
chrXV	854187	3.502713
chrV	551265	3.491760
chrXVI	689438	3.487934
chrIII	127691	3.474597
chrXIV	89030	3.471622
chrX	391079	3.462391
chrVIII	237890	3.456532
chrXIV	196259	3.451217
chrIV	437713	3.445268
chrV	299630	3.437688
chrIV	1236981	3.430055
chrIV	355967	3.418522
chrXIV	102630	3.405234
chrVI	220795	3.401610
chrXVI	405737	3.401005
chrV	559070	3.395795
chrXII	374255	3.384918
chrXII	369555	3.379476
chrV	135435	3.371834
chrVIII	85308	3.370162
chrIV	356378	3.369173
chrVI	208497	3.368601
chrVII	77903	3.363475
chrIV	1236882	3.354666
chrIV	434313	3.346096
chrVI	220596	3.344323
chrXIV	104835	3.340856
chrXII	168315	3.340270
chrXV	656585	3.320254
chrXIV	105430	3.318110
chrXV	678187	3.317941
chrIV	410368	3.313526
chrXI	517151	3.311554
chrXIV	186971	3.299562
chrXII	167915	3.290399
chrIV	1237089	3.287871
chrXI	517962	3.285602
chrIV	472913	3.264409
chrV	570065	3.259170
chrXII	232489	3.239384
chrIII	142484	3.224966
chrXIV	89730	3.205183
chrXVI	677637	3.184318
chrIX	300241	3.154554
chrIV	450213	3.143398
chrXV	680390	3.134871
chrXVI	436038	3.132506
chrV	307333	3.126814
chrII	812600	3.125497
chrII	477908	3.121420
chrV	288529	3.110388
chrIX	439334	3.099367
chrXIV	102830	3.095241
chrXV	663785	3.092142
chrXIV	104730	3.091379
chrXII	245278	3.080598
chrVII	24901	3.079528
chrVI	191395	3.079278
chrXII	232587	3.070975
chrIV	1239981	3.066304
chrIII	24001	3.057686
chrXI	525357	3.049600
chrXII	369160	3.046711
chrXIV	101936	3.033039
chrVI	75695	3.016467
chrXVI	533237	3.010222
chrXII	390255	3.006360
chrXIV	88641	3.003599
chrXVI	404737	3.002542
chrII	477918	3.001397
chrIV	1240084	2.999005
chrVI	75993	2.994611
chrVII	73803	2.993313
chrXVI	405640	2.979218
chrV	551079	2.979217
chrIII	120684	2.977783
chrII	812545	2.974100
chrIII	804	2.972474
chrXIV	108943	2.966886
chrIII	295719	2.966375
chrVI	204895	2.965888
chrXVI	435737	2.964700
chrIV	472727	2.962694
chrV	288333	2.955422
chrX	391180	2.951565
chrXV	678085	2.950495
chrVI	181100	2.949364
chrXVI	695637	2.935969
chrVI	55292	2.931717
chrII	266403	2.928420
chrXVI	695348	2.913831
chrIV	323465	2.905372
chrVI	75797	2.900894
chrVI	220905	2.882660
chrVI	53396	2.876330
chrX	390979	2.872659
chrVII	24713	2.866355
chrXV	663585	2.861007
chrIII	142584	2.858647
chrXII	243778	2.857125
chrXII	220379	2.855085
chrX	374680	2.850703
chrIX	317689	2.848451
chrVII	73703	2.833080
chrIV	340565	2.831016
chrVI	223405	2.830368
chrVI	223599	2.827403
chrV	570465	2.818736
chrIII	30501	2.810076
chrIV	450013	2.806539
chrXV	656685	2.799629
chrIII	30601	2.791730
chrIX	355529	2.786642
chrXII	224878	2.784130
chrV	492367	2.778372
chrIII	224716	2.773524
chrVI	53292	2.762058
chrIII	224215	2.759832
chrXV	576254	2.748280
chrXII	156615	2.747844
chrIV	449513	2.734265
chrXVI	451537	2.732865
chrV	288429	2.717441
chrIII	57901	2.714655
chrV	275532	2.714022
chrIV	1244287	2.713184
chrIV	343868	2.712393
chrVI	180791	2.709374
chrIII	58101	2.708523
chrVI	210695	2.704159
chrIII	224415	2.700440
chrVI	76093	2.698062
chrIV	1240981	2.695372
chrVI	227507	2.678816
chrVI	76608	2.667067
chrIII	209429	2.665374
chrV	266129	2.665031
chrXV	576053	2.664645
chrIV	462613	2.663171
chrIV	472823	2.654291
chrIV	322665	2.653202
chrXVI	407437	2.653019
chrIV	1237981	2.652852
chrV	269329	2.636429
chrXII	233480	2.635833
chrVI	222896	2.635817
chrXI	517851	2.635539
chrXII	242983	2.634635
chrV	287529	2.633286
chrVI	226798	2.632380
chrIII	228015	2.631992
chrVI	210597	2.628291
chrXII	168115	2.627294
chrXI	520851	2.621819
chrXVI	499336	2.619605
chrXII	232985	2.617524
chrV	551165	2.616305
chrXVI	451437	2.604222
chrVI	269896	2.594682
chrIII	228119	2.594653
chrVI	208298	2.592632
chrVI	222995	2.592042
chrXVI	563937	2.590871
chrXV	656885	2.582621
chrIII	114285	2.582425
chrVI	53191	2.579465
chrII	469706	2.575131
chrVI	76193	2.574253
chrXII	233584	2.570077
chrIII	42001	2.560041
chrVII	78003	2.557558
chrIV	356470	2.555375
chrXIV	89130	2.552369
chrXVI	456937	2.544383
chrIII	82402	2.543566
chrXII	381155	2.541823
chrV	266428	2.538796
chrVI	57492	2.537252
chrXI	516851	2.535829
chrIV	322865	2.534038
chrXVI	499451	2.529507
chrIV	446622	2.528814
chrX	374979	2.528721
chrXVI	434739	2.526454
chrXI	517263	2.524845
chrII	478013	2.524614
chrXVI	406037	2.524582
chrXVI	535850	2.523391
chrIII	56801	2.505975
chrXVI	404937	2.505393
chrIV	446520	2.501919
chrIII	240015	2.500808
chrXVI	453644	2.482968
chrIV	1245781	2.481670
chrXII	161715	2.479504
chrXVI	405848	2.473454
chrVI	220297	2.463509
chrIII	127885	2.462837
chrIII	30401	2.458746
chrIII	240415	2.454519
chrIII	130684	2.453865
chrVI	64392	2.453269
chrIX	336429	2.451165
chrIII	55116	2.451009
chrVII	601	2.450562
chrXIV	108640	2.449936
chrV	446092	2.442554
chrIV	437613	2.441918
chrXVI	407737	2.440240
chrXII	167815	2.439756
chrXII	232379	2.438005
chrVII	77803	2.436479
chrVI	224295	2.428448
chrIII	120984	2.424295
chrIV	323365	2.417459
chrXV	576355	2.416324
chrIV	356078	2.414645
chrIII	901	2.409884
chrI	26549	2.407932
chrXII	150715	2.406239
chrIII	30701	2.398428
chrIII	57501	2.398233
chrIV	355265	2.398204
chrXII	220379	2.395170
chrXII	243279	2.394797
chrIII	57604	2.393116
chrX	382679	2.392871
chrVI	224095	2.390959
chrIV	340465	2.389262
chrIX	336332	2.386794
chrIV	316765	2.379766
chrIV	356165	2.375359
chrXV	577352	2.362057
chrI	31045	2.355091
chrXIV	196059	2.353145
chrXV	656797	2.348843
chrV	266328	2.346087
chrIV	323765	2.342804
chrIV	1245981	2.341940
chrVI	221001	2.340403
chrXII	232178	2.338346
chrIII	65903	2.335852
chrXII	386655	2.334949
chrIV	356566	2.327632
chrXIV	196359	2.324967
chrIII	50201	2.324655
chrXV	575852	2.319689
chrVII	24808	2.310236
chrIV	309765	2.310116
chrIII	48709	2.308053
chrV	300630	2.305022
chrXI	518051	2.304528
chrIV	1236691	2.304207
chrIII	57411	2.303909
chrXII	243179	2.301688
chrXV	576560	2.299262
chrV	558976	2.296477
chrX	386280	2.293297
chrIII	66009	2.289584
chrXII	233285	2.289407
chrXVI	564039	2.287162
chrIII	130586	2.285815
chrVI	210295	2.285354
chrXI	517351	2.282551
chrXIV	88335	2.281824
chrVI	53991	2.277888
chrIV	648810	2.273838
chrIII	218115	2.273457
chrXIV	89238	2.273238
chrIII	23901	2.271699
chrII	478010	2.271232
chrXV	576449	2.270750
chrXII	243086	2.264996
chrIII	213717	2.262589
chrX	382479	2.261953
chrXIV	187162	2.260796
chrXII	243879	2.259906
chrXVI	498851	2.253810
chrX	374879	2.252326
chrVI	64192	2.249781
chrVI	216195	2.243529
chrIII	57301	2.243486
chrVI	191695	2.242772
chrX	393485	2.241869
chrI	30945	2.238868
chrVI	220499	2.233729
chrIII	60801	2.232694
chrXV	663685	2.231211
chrII	517306	2.229434
chrXII	220576	2.228353
chrXII	234578	2.225679
chrIV	332864	2.225638
chrVI	53893	2.223521
chrXVI	407338	2.220351
chrV	300841	2.220023
chrXII	232778	2.217285
chrXII	232278	2.217125
chrVII	77711	2.217047
chrXIV	96130	2.214923
chrVII	538902	2.214289
chrXVI	499147	2.213714
chrIII	240715	2.213506
chrXV	577054	2.207383
chrVI	182895	2.206099
chrV	299430	2.205459
chrIII	211315	2.203305
chrXVI	560037	2.203260
chrIII	230630	2.200429
chrIII	56501	2.199200
chrX	382391	2.197364
chrIII	52312	2.195497
chrIV	1245093	2.195166
chrXV	681492	2.194434
chrIV	645510	2.190837
chrV	569969	2.188392
chrIV	323565	2.186288
chrIV	329665	2.184175
chrIII	304528	2.183837
chrV	266228	2.182137
chrV	301834	2.179692
chrXII	369966	2.173848
chrIV	340166	2.171242
chrV	299329	2.170420
chrIV	450314	2.170116
chrXVI	535942	2.150733
chrVII	25401	2.145374
chrX	357890	2.143870
chrXI	511951	2.143753
chrIV	1245284	2.139045
chrIII	123689	2.138647
chrIII	58208	2.136158
chrVII	24502	2.131663
chrIII	49316	2.129079
chrXVI	693738	2.128936
chrXIV	195973	2.122588
chrXVI	405947	2.122192
chrVI	76708	2.121357
chrVI	226595	2.117379
chrX	382085	2.117287
chrXV	577249	2.117064
chrIV	1239781	2.113574
chrIII	65801	2.112344
chrVI	186296	2.109914
chrVI	254196	2.108801
chrVI	57692	2.106314
chrXII	217906	2.103943
chrXV	678288	2.102945
chrIII	142184	2.100365
chrIV	1245881	2.098731
chrI	31450	2.097785
chrV	287629	2.096201
chrVI	75593	2.095070
chrXII	232890	2.092649
chrIV	446413	2.092585
chrVI	64295	2.089150
chrXIV	631868	2.087670
chrIV	331372	2.085001
chrII	477819	2.084896
chrXIV	198874	2.084709
chrX	375079	2.083667
chrXIV	108740	2.083113
chrVII	43115	2.079712
chrV	306846	2.078635
chrVII	24205	2.076321
chrXII	243478	2.074970
chrXIV	88131	2.072925
chrXII	243578	2.071661
chrVI	216295	2.065723
chrVII	821685	2.063209
chrXIV	187059	2.062533
chrII	477809	2.059505
chrXII	161819	2.056600
chrX	474503	2.056525
chrX	395880	2.051678
chrVI	53598	2.050175
chrX	374781	2.047615
chrX	391294	2.039438
chrXIV	88430	2.038209
chrV	300437	2.036831
chrVI	64493	2.035241
chrI	162536	2.030721
chrIII	60701	2.028736
chrXII	214778	2.026425
chrV	300530	2.021551
chrVI	57405	2.015760
chrV	301333	2.013559
chrV	287829	2.006737
chrIV	1240681	2.005491
chrVI	225008	2.003646
chrIV	331771	2.002808
chrX	475008	2.002760
chrXVI	401637	2.002238
chrV	269431	2.000509
chrIII	91117	1.995375
chrXV	651585	1.992785
chrIII	242415	1.991972
chrXII	370658	1.982442
chrIII	217317	1.981745
chrIX	370529	1.980862
chrIII	248017	1.980562
chrVI	64803	1.980459
chrXIV	99311	1.978823
chrII	505217	1.978588
chrIII	315914	1.978042
chrXV	680485	1.976644
chrV	282531	1.975789
chrIII	224321	1.975379
chrX	382583	1.972700
chrVI	55194	1.967207
chrVI	222804	1.966113
chrXVI	406137	1.964361
chrVI	57596	1.964137
chrIV	332364	1.962584
chrIII	61110	1.960729
chrIV	359465	1.959325
chrII	504610	1.959272
chrV	300031	1.958912
chrIII	230716	1.957803
chrI	163548	1.956073
chrV	546565	1.955345
chrXV	601085	1.953102
chrX	475833	1.952694
chrIX	376834	1.952682
chrII	499216	1.951454
chrV	300738	1.950556
chrVI	64694	1.946532
chrV	445604	1.939827
chrXIV	90033	1.938489
chrIV	340670	1.937442
chrVI	182707	1.934729
chrXVI	427537	1.934658
chrVIII	557416	1.932206
chrII	469506	1.929222
chrXVI	471141	1.926792
chrV	305931	1.925551
chrV	269229	1.925351
chrIV	356670	1.921479
chrXIV	88534	1.919732
chrXVI	485941	1.919285
chrXII	370059	1.918057
chrIII	32805	1.917152
chrIII	239923	1.916259
chrXV	600785	1.916216
chrXV	576658	1.913047
chrXII	233679	1.912092
chrXVI	407244	1.909253
chrX	472743	1.907353
chrIV	335976	1.906139
chrXVI	427737	1.903730
chrIII	114784	1.902770
chrV	545165	1.901443
chrV	443417	1.900275
chrVII	25501	1.899706
chrXII	219481	1.899547
chrXIV	105338	1.898796
chrIX	336229	1.896434
chrX	358179	1.894552
chrXII	389159	1.889094
chrXV	623189	1.888813
chrXI	525557	1.887776
chrIV	1236782	1.887541
chrIII	207018	1.885263
chrIV	1238381	1.884013
chrIX	350637	1.883143
chrIII	76208	1.881658
chrXIV	109231	1.881003
chrXII	161018	1.879288
chrIII	62901	1.878893
chrXVI	407537	1.878155
chrI	31245	1.877499
chrXII	242790	1.876976
chrVI	216605	1.875416
chrVII	78103	1.872550
chrIII	64501	1.870480
chrIII	16012	1.869109
chrIV	1240881	1.867650
chrIV	434113	1.866454
chrIV	1239588	1.864823
chrV	299131	1.864286
chrIV	410269	1.864078
chrXVI	498346	1.861700
chrIV	449413	1.860805
chrV	446526	1.858240
chrIII	57811	1.857564
chrIX	368637	1.855329
chrXIII	184838	1.852826
chrIV	393368	1.851838
chrXII	359963	1.850720
chrXVI	407144	1.846811
chrX	394880	1.841778
chrV	307034	1.837775
chrIV	450518	1.837611
chrIII	241621	1.833833
chrX	395479	1.833562
chrVI	75893	1.832620
chrXIV	108831	1.832565
chrVI	208604	1.830325
chrI	31145	1.829743
chrII	477006	1.829215
chrV	307138	1.829193
chrIII	82302	1.827822
chrXVI	406339	1.826353
chrVII	69302	1.825514
chrXVI	498439	1.825229
chrVI	210495	1.825216
chrXV	600985	1.824957
chrIV	1240781	1.822787
chrIII	30208	1.822135
chrXI	516951	1.821170
chrV	448805	1.819661
chrVI	87994	1.818786
chrXVI	556137	1.815299
chrX	355679	1.815163
chrV	297639	1.815080
chrXV	600885	1.813549
chrX	382883	1.810181
chrV	448805	1.808883
chrIII	233115	1.808317
chrV	301430	1.806371
chrV	284438	1.805272
chrVI	183308	1.804274
chrXVI	59925	1.804218
chrII	517008	1.802010
chrIV	322769	1.801360
chrXII	219078	1.797593
chrVII	80714	1.797482
chrIII	56309	1.796795
chrIII	224125	1.795014
chrIV	332464	1.794878
chrXVI	489044	1.794736
chrVI	186098	1.792824
chrXVI	533144	1.791770
chrXVI	531239	1.791713
chrIII	12301	1.788886
chrVII	74003	1.787129
chrIV	648396	1.780918
chrIII	59801	1.778031
chrVI	53701	1.777473
chrV	549465	1.776764
chrIII	46904	1.774868
chrXI	525251	1.772587
chrVI	223995	1.769314
chrXII	220678	1.764674
chrXVI	407637	1.764499
chrVI	57292	1.764260
chrV	300130	1.764204
chrXV	652086	1.761692
chrIX	231768	1.761464
chrXVI	58220	1.760930
chrIV	332964	1.759868
chrXIII	184838	1.759826
chrVI	223495	1.759384
chrIII	127584	1.757086
chrXVI	536348	1.756368
chrXVI	700632	1.756268
chrV	566965	1.755716
chrII	472306	1.754995
chrIV	1254881	1.754964
chrXV	575758	1.753110
chrXV	656985	1.751518
chrIX	350430	1.751154
chrVI	68593	1.750680
chrVI	182995	1.750635
chrXIV	98940	1.749924
chrIV	356265	1.749866
chrII	479307	1.747172
chrXV	575651	1.746627
chrXV	576851	1.746466
chrXVI	58221	1.745584
chrIV	649739	1.744751
chrXVI	525237	1.743949
chrXV	605796	1.739073
chrV	301232	1.738485
chrXIV	99130	1.737624
chrXVI	693045	1.734973
chrXVI	488940	1.734935
chrXVI	852763	1.733058
chrIII	56406	1.732739
chrXII	233187	1.732085
chrX	383379	1.731646
chrVII	77603	1.731607
chrIV	1245681	1.730549
chrXII	242678	1.729511
chrXI	519964	1.726964
chrII	223173	1.726849
chrVI	221108	1.726160
chrVI	220195	1.726043
chrIII	142084	1.724983
chrXI	513452	1.723603
chrXVI	456737	1.723080
chrXVI	532043	1.722846
chrII	472417	1.722586
chrX	386379	1.719567
chrV	301532	1.718279
chrV	277429	1.717504
chrVI	54097	1.716722
chrVIII	547500	1.716271
chrVI	224498	1.716019
chrV	299834	1.715125
chrVII	691	1.713449
chrIII	218315	1.713170
chrVII	539030	1.711081
chrII	223807	1.710829
chrXVI	677845	1.707961
chrXII	389370	1.707134
chrXIV	215959	1.703508
chrIX	377329	1.700326
chrIV	649526	1.698721
chrX	393379	1.698000
chrXVI	406446	1.697651
chrXVI	499239	1.693471
chrIII	1001	1.692909
chrIII	206917	1.692455
chrIV	462713	1.691979
chrIII	120586	1.690284
chrIII	313620	1.688132
chrVII	561842	1.686403
chrIV	1243687	1.685344
chrIII	239821	1.684893
chrIII	169290	1.684550
chrVII	567337	1.683388
chrII	474109	1.681390
chrI	25653	1.679055
chrXVI	536737	1.676954
chrI	163237	1.676546
chrV	135673	1.675616
chrXVI	407037	1.674481
chrXVI	692939	1.673507
chrXIV	520833	1.671235
chrIII	210930	1.671137
chrVII	24301	1.670675
chrXV	648586	1.670253
chrII	469809	1.669886
chrIV	355465	1.669109
chrXV	677885	1.668528
chrV	275738	1.668317
chrII	477606	1.665895
chrIV	390268	1.665785
chrX	381982	1.665736
chrIII	60211	1.665236
chrIV	1244081	1.663940
chrVI	253601	1.662453
chrXVI	572445	1.661523
chrIII	48811	1.660463
chrXVI	404538	1.659517
chrV	266032	1.658952
chrXIV	108136	1.658533
chrIII	224915	1.657644
chrX	382179	1.656431
chrXVI	405141	1.655558
chrIX	350029	1.655355
chrXVI	58819	1.654905
chrVI	75493	1.653638
chrVI	208997	1.652961
chrV	564665	1.652803
chrX	385680	1.652603
chrXIII	186534	1.650471
chrXV	663985	1.646609
chrIX	372941	1.646596
chrII	470913	1.644668
chrVI	64092	1.643395
chrXII	389469	1.641655
chrXII	370155	1.641019
chrXII	390855	1.639254
chrX	374279	1.637885
chrXVI	470938	1.637291
chrXVI	59819	1.637199
chrXI	519056	1.635940
chrII	470615	1.635457
chrIV	340766	1.633935
chrV	269642	1.633651
chrIV	392773	1.633056
chrXVI	502336	1.632682
chrXI	532465	1.630606
chrXIV	105636	1.630425
chrIII	60301	1.630295
chrXI	501452	1.629128
chrVI	62695	1.627668
chrXVI	405037	1.626604
chrIII	28703	1.625586
chrXV	656400	1.622557
chrVI	53091	1.622328
chrXVI	560737	1.621503
chrIII	12411	1.621421
chrIV	343665	1.620013
chrXII	366459	1.619925
chrIII	114684	1.619112
chrVI	214395	1.618802
chrII	472207	1.618624
chrVI	58092	1.617772
chrXVI	56797	1.617597
chrX	378179	1.616878
chrIII	210021	1.616744
chrXVI	689737	1.614790
chrIII	114584	1.614244
chrIII	213830	1.613841
chrVI	222695	1.612066
chrII	504514	1.611973
chrXV	120771	1.611707
chrIV	390168	1.610536
chrXVI	536437	1.609892
chrXVI	465338	1.609787
chrX	395385	1.609619
chrXVI	402738	1.607554
chrII	223806	1.605825
chrXIV	71130	1.605765
chrXIV	101845	1.604529
chrII	222903	1.604459
chrI	183142	1.603969
chrXVI	695737	1.603828
chrXII	366257	1.603771
chrIII	210123	1.603488
chrIII	260126	1.601993
chrIII	82202	1.600257
chrXVI	693341	1.599613
chrXI	520257	1.599502
chrXVI	401437	1.599412
chrXI	512254	1.596084
chrII	224301	1.596018
chrIII	224815	1.594978
chrV	569665	1.594333
chrIV	804438	1.593765
chrXVI	460739	1.593334
chrXVI	57921	1.593324
chrV	301629	1.589612
chrXIII	360397	1.589058
chrXVI	530445	1.587695
chrIII	230815	1.585275
chrII	222978	1.583904
chrXII	150515	1.580685
chrXV	119877	1.577778
chrIV	1245582	1.575913
chrII	30137	1.575785
chrXI	517051	1.573276
chrI	30845	1.570768
chrXVI	460837	1.570645
chrXV	681585	1.569975
chrXIV	100730	1.566338
chrXV	622593	1.565810
chrXV	605696	1.565364
chrIV	1239881	1.565274
chrIII	315414	1.564767
chrXV	678385	1.563955
chrXI	511851	1.563259
chrIV	449713	1.563138
chrIII	59509	1.560295
chrIII	58001	1.560024
chrX	382779	1.559659
chrIII	142384	1.556846
chrXII	215321	1.556538
chrV	307433	1.555206
chrII	6611	1.554836
chrI	165336	1.554090
chrVI	205098	1.551437
chrII	224803	1.550750
chrXIV	204265	1.550104
chrIV	472120	1.549649
chrVI	210795	1.549162
chrIV	1241289	1.548824
chrV	288629	1.548026
chrVIII	543708	1.545738
chrXIV	215764	1.542895
chrII	225206	1.542848
chrIV	355165	1.542731
chrVIII	546002	1.542599
chrVII	538406	1.541820
chrIII	132288	1.540715
chrVI	223095	1.540160
chrII	469406	1.538852
chrIII	24201	1.538136
chrXII	390355	1.537132
chrIX	376733	1.535836
chrI	163237	1.532605
chrV	301140	1.532465
chrIII	90702	1.531073
chrXII	355957	1.528750
chrX	355788	1.528278
chrIV	392569	1.526588
chrXII	369068	1.526524
chrXI	523351	1.526405
chrIII	148586	1.525085
chrXIV	183965	1.523766
chrIII	83002	1.522708
chrXVI	456637	1.522289
chrII	486706	1.521034
chrIV	446813	1.520941
chrXVI	460942	1.519895
chrI	165336	1.519394
chrXII	389269	1.517815
chrIII	253429	1.515898
chrVI	208204	1.512534
chrXI	524252	1.512513
chrVI	231903	1.511850
chrIII	30301	1.510697
chrIX	350132	1.509252
chrXVI	511142	1.508877
chrXIV	99234	1.508793
chrIV	450717	1.508383
chrIV	329865	1.508211
chrXV	659785	1.507396
chrXIV	98702	1.506096
chrIII	66204	1.505836
chrI	165670	1.505535
chrXII	154515	1.504497
chrII	476906	1.504326
chrXV	605585	1.504197
chrXVI	533337	1.502900
chrVII	53701	1.500815
chrV	446799	1.500690
chrII	471006	1.500518
chrVI	73195	1.500015
chrIII	57001	1.499328
chrXV	657099	1.498705
chrVI	57092	1.498418
chrIII	230915	1.498205
chrVII	57212	1.496635
chrVII	539633	1.496199
chrXVI	563738	1.496079
chrXII	233378	1.495130
chrXVI	533639	1.495129
chrXVI	531140	1.494753
chrVII	25104	1.490972
chrXII	245178	1.489777
chrXIV	88034	1.489700
chrIII	28601	1.489650
chrXVI	400137	1.489274
chrII	221171	1.489082
chrI	39247	1.488764
chrXVI	575137	1.488620
chrXVI	693437	1.487152
chrXVI	535637	1.485075
chrVII	538730	1.484651
chrXII	388956	1.484590
chrV	269531	1.484170
chrXV	620794	1.483923
chrIV	393168	1.483706
chrIII	28901	1.483240
chrVIII	389179	1.482235
chrV	569465	1.481691
chrIV	323865	1.480862
chrIV	316965	1.479572
chrX	385984	1.477817
chrIII	247722	1.477545
chrIII	240918	1.475580
chrXVI	481544	1.475021
chrXII	366155	1.469082
chrIII	52501	1.468359
chrVI	208801	1.467770
chrX	386179	1.467766
chrXV	663485	1.467486
chrVI	55096	1.466483
chrXI	520351	1.465596
chrX	393991	1.464491
chrVII	69402	1.464435
chrIII	47001	1.463929
chrXVI	553237	1.463382
chrXVI	517245	1.462584
chrIV	465223	1.461736
chrVI	220101	1.461509
chrIII	59711	1.460086
chrXVI	695241	1.459588
chrVII	73611	1.459198
chrXII	358159	1.458993
chrXVI	533037	1.457308
chrXIV	88234	1.457210
chrIII	240115	1.457201
chrXII	354758	1.456940
chrVIII	548609	1.455258
chrIII	62807	1.454055
chrXII	242886	1.453110
chrIII	121184	1.452422
chrVII	89216	1.452197
chrV	266528	1.451789
chrIV	342470	1.451240
chrXVI	460537	1.450653
chrIX	368529	1.450619
chrXIV	204168	1.450613
chrXVI	535541	1.447993
chrII	261642	1.446912
chrXVI	402946	1.446418
chrVI	208395	1.445824
chrXVI	514944	1.445492
chrIV	1240593	1.444620
chrXII	228883	1.443912
chrIII	221915	1.443377
chrXV	650785	1.442791
chrIV	316665	1.442584
chrII	488906	1.441810
chrV	300933	1.440219
chrXVI	481237	1.439973
chrV	276638	1.439593
chrIII	12321	1.438633
chrIII	241526	1.438205
chrVI	223897	1.437779
chrXVI	499041	1.437190
chrIII	124184	1.436797
chrIV	309972	1.433207
chrIV	392875	1.432779
chrIV	394876	1.431863
chrV	266692	1.430627
chrV	445022	1.428579
chrIV	322565	1.428498
chrV	549865	1.427571
chrIII	49711	1.427550
chrIII	29001	1.425244
chrIII	308119	1.425010
chrIII	52108	1.424823
chrV	553365	1.424573
chrV	559365	1.424391
chrIX	376232	1.423515
chrIII	56901	1.423371
chrIV	1236584	1.423219
chrXVI	471044	1.422821
chrV	298231	1.419720
chrIV	434613	1.416834
chrIII	222216	1.416596
chrIV	344065	1.414773
chrV	546465	1.414676
chrII	482306	1.414321
chrXV	622389	1.412613
chrIII	114184	1.411308
chrIII	224519	1.411199
chrIII	263714	1.410718
chrV	264728	1.410295
chrVI	227597	1.407758
chrIII	94604	1.407624
chrX	386079	1.407199
chrXI	525859	1.407032
chrIII	207429	1.406879
chrIII	142284	1.406379
chrXIII	359425	1.405286
chrVI	55393	1.404537
chrIII	213515	1.404457
chrXII	156815	1.403294
chrIV	1254990	1.402248
chrXV	663385	1.402044
chrXII	133915	1.400604
chrIV	332764	1.400504
chrIII	59610	1.400159
chrXV	613185	1.400068
chrIII	60007	1.398784
chrIII	240822	1.398347
chrXV	594485	1.398153
chrXI	529262	1.398003
chrIV	1241190	1.397521
chrIV	331164	1.397436
chrXVI	563837	1.397014
chrXI	517751	1.396999
chrIII	91202	1.395474
chrX	393579	1.393100
chrXI	516553	1.392380
chrVI	199295	1.392126
chrXVI	535737	1.391640
chrIV	1244888	1.390894
chrV	297929	1.390829
chrXIV	186862	1.390250
chrX	395779	1.388755
chrIII	142884	1.388208
chrIV	446313	1.386073
chrXVI	700151	1.385785
chrXVI	555837	1.384509
chrIII	28801	1.383610
chrIII	30101	1.382945
chrXV	617385	1.382862
chrX	382289	1.382564
chrXVI	489939	1.382332
chrV	297830	1.381269
chrIV	468021	1.381252
chrIX	365842	1.381079
chrIII	52209	1.380222
chrVI	183205	1.379774
chrII	221189	1.379621
chrXIV	196763	1.379023
chrIV	1238081	1.378523
chrVII	538000	1.378120
chrXV	652294	1.377831
chrIII	240218	1.377684
chrIV	472013	1.376899
chrIV	434913	1.376411
chrIV	1233882	1.375639
chrXV	649985	1.375617
chrV	571667	1.374753
chrXVI	483550	1.374651
chrXV	652994	1.373727
chrIV	1224581	1.373563
chrV	277532	1.372879
chrVII	64202	1.372394
chrIII	18704	1.372243
chrIV	393681	1.371452
chrXIV	105030	1.371241
chrIX	350529	1.371111
chrIV	472214	1.370967
chrIV	446213	1.370261
chrXVI	454438	1.368824
chrXI	525052	1.368721
chrXII	233786	1.367953
chrIV	444513	1.367928
chrXVI	498549	1.367215
chrIII	261316	1.366911
chrIII	30901	1.366880
chrIX	357432	1.366676
chrXI	525662	1.365921
chrXVI	427837	1.365477
chrIV	390069	1.365208
chrXVI	447838	1.364855
chrXVI	555449	1.363941
chrX	384883	1.363764
chrXII	150419	1.363182
chrIX	377029	1.362643
chrXVI	677737	1.362540
chrXII	216978	1.360184
chrXII	390055	1.360127
chrV	570665	1.359326
chrIII	66109	1.358765
chrVII	78210	1.358156
chrIV	386477	1.357554
chrII	472806	1.357135
chrIII	83102	1.356985
chrIV	437913	1.354753
chrX	394780	1.354213
chrIV	393481	1.353966
chrIII	15601	1.352934
chrV	305030	1.352899
chrIII	62701	1.352789
chrXV	122073	1.352502
chrXI	524454	1.352246
chrIX	355829	1.349813
chrXII	232692	1.349726
chrIV	473022	1.349214
chrXVI	451743	1.348692
chrIII	49012	1.348615
chrIII	15501	1.347984
chrIV	396068	1.347414
chrVI	224410	1.345431
chrX	394487	1.345226
chrXV	617285	1.344899
chrIII	273314	1.344861
chrXV	664085	1.344447
chrXI	501051	1.343472
chrIV	329465	1.343292
chrV	553265	1.343166
chrIV	1248087	1.342277
chrIII	120784	1.341166
chrXV	613297	1.340213
chrIII	124358	1.340202
chrXIV	196463	1.339495
chrXIV	83937	1.339237
chrIII	251720	1.339040
chrIV	1236381	1.338697
chrVIII	547202	1.338597
chrXVI	500236	1.337218
chrIV	331064	1.336439
chrV	307231	1.334858
chrIII	209018	1.333627
chrVII	17801	1.331912
chrV	305130	1.331496
chrII	494606	1.331337
chrXII	234878	1.331330
chrXVI	58625	1.330987
chrXV	605485	1.330557
chrVI	68693	1.330353
chrXI	506958	1.329026
chrVIII	543708	1.328720
chrV	301729	1.328333
chrV	571572	1.327934
chrXIV	105839	1.327908
chrIV	332564	1.327711
chrXII	216778	1.326256
chrXVI	688140	1.324589
chrXI	525156	1.324351
chrXV	613485	1.324025
chrIII	93108	1.324022
chrXVI	530337	1.323923
chrV	297129	1.323648
chrX	479617	1.323593
chrV	446992	1.323537
chrIV	1209140	1.323488
chrIII	130784	1.323001
chrXIV	109139	1.322389
chrIII	315327	1.321961
chrVI	182804	1.321678
chrIII	241415	1.321201
chrIII	210315	1.320783
chrIII	313118	1.320112
chrXVI	702336	1.319080
chrXIV	105743	1.318477
chrXVI	532937	1.318383
chrII	470008	1.316971
chrIV	431119	1.315361
chrIV	323965	1.315349
chrXII	162615	1.314608
chrIII	60616	1.314478
chrXVI	844480	1.312418
chrVI	227696	1.310910
chrXV	680885	1.309539
chrVI	53792	1.308213
chrVI	56995	1.307525
chrVI	251011	1.306835
chrVII	25316	1.306477
chrXVI	461044	1.306404
chrXIV	102930	1.306005
chrVI	52895	1.305130
chrIV	1238482	1.304910
chrVI	62792	1.303335
chrXVI	711636	1.303265
chrIII	295814	1.302929
chrXVI	559939	1.302726
chrXVI	564246	1.301918
chrV	299935	1.301361
chrV	548065	1.300962
chrXII	215324	1.300743
chrIII	232615	1.299170
chrIII	131284	1.298787
chrIII	315714	1.298582
chrIV	340365	1.298574
chrV	301029	1.297687
chrII	469318	1.296295
chrXVI	402837	1.295684
chrIV	460923	1.295042
chrIII	230021	1.294971
chrXI	519854	1.294935
chrXVI	462237	1.294380
chrXIV	89830	1.294162
chrIII	56601	1.294137
chrIX	341329	1.293544
chrX	383479	1.293409
chrVII	43310	1.292483
chrVI	220395	1.291626
chrVI	161917	1.291256
chrIII	119697	1.290472
chrIV	480814	1.290455
chrV	282429	1.289554
chrIII	233316	1.289404
chrXV	651685	1.287810
chrIII	259817	1.286938
chrIII	241121	1.286556
chrXII	390157	1.286457
chrV	301929	1.286453
chrI	25775	1.286240
chrIX	368229	1.285282
chrXV	681285	1.285136
chrII	300732	1.284132
chrV	546265	1.283882
chrXI	522451	1.283517
chrII	472506	1.283301
chrIV	1526019	1.283000
chrXVI	481440	1.282514
chrXVI	684137	1.282304
chrIV	314265	1.282290
chrIV	410772	1.280872
chrIV	450613	1.280489
chrXI	522561	1.280456
chrXI	520651	1.280393
chrVI	208695	1.279147
chrVI	223709	1.279132
chrIII	94402	1.279057
chrIV	332264	1.279037
chrV	267529	1.278934
chrII	224873	1.278768
chrVI	77893	1.278642
chrXVI	562137	1.277339
chrXIV	4972	1.277240
chrIII	213625	1.275760
chrXII	353556	1.275599
chrIV	648297	1.275143
chrVI	223195	1.274687
chrIV	400768	1.274128
chrX	381681	1.273790
chrXVI	809139	1.272949
chrIII	114886	1.272414
chrXVI	530744	1.272286
chrV	305233	1.271947
chrXIV	185360	1.271795
chrV	569565	1.271529
chrIV	333065	1.271235
chrI	48147	1.270431
chrIII	116784	1.270029
chrXV	648889	1.269970
chrIX	336129	1.268108
chrIV	395570	1.267855
chrVII	561928	1.267272
chrII	226201	1.267122
chrXI	458178	1.266497
chrXVI	546040	1.266324
chrVI	63693	1.265890
chrIX	370229	1.263985
chrXVI	684337	1.262884
chrIII	261215	1.261351
chrXII	132319	1.261169
chrX	475133	1.261067
chrII	504406	1.259768
chrX	395181	1.259197
chrXVI	547342	1.258470
chrX	480015	1.258446
chrXI	508551	1.257877
chrIII	148295	1.256018
chrXII	389855	1.255950
chrXV	620690	1.255947
chrII	502719	1.255763
chrIV	1257181	1.254442
chrXVI	852455	1.254382
chrIV	329765	1.253772
chrX	355079	1.253287
chrXIV	195567	1.252955
chrXIV	4873	1.252558
chrVII	58705	1.252447
chrXVI	433538	1.251686
chrVI	54195	1.251508
chrXVI	465245	1.251492
chrIII	130084	1.249863
chrV	304532	1.249790
chrVIII	545330	1.249668
chrVI	256396	1.248973
chrIV	316865	1.248844
chrII	471506	1.248622
chrX	363686	1.247254
chrIII	213423	1.247174
chrXIII	374495	1.247164
chrII	469606	1.246986
chrII	470408	1.246658
chrX	393087	1.245479
chrXVI	530247	1.244888
chrIX	355929	1.244333
chrV	271429	1.243713
chrIII	58416	1.242906
chrIII	233224	1.242078
chrV	297729	1.241752
chrXIV	188967	1.241743
chrVII	89303	1.241548
chrIII	30801	1.240868
chrIII	212526	1.238880
chrXVI	694437	1.238607
chrXVI	575039	1.238340
chrXII	156715	1.238104
chrV	297337	1.237834
chrX	360184	1.237213
chrI	41545	1.237082
chrIX	369832	1.236355
chrVI	226896	1.235311
chrXII	386463	1.234974
chrIII	248115	1.234570
chrIV	331270	1.232874
chrXV	620889	1.232750
chrXVI	461639	1.232449
chrV	298129	1.232309
chrVII	17001	1.232146
chrIII	261415	1.231199
chrXIV	105130	1.230824
chrXVI	401340	1.230639
chrXII	370364	1.230592
chrXVI	433737	1.230295
chrIX	377129	1.230032
chrV	553465	1.229327
chrXVI	692837	1.228062
chrX	381581	1.227728
chrXI	511565	1.227617
chrXII	220978	1.226692
chrIII	261717	1.225539
chrI	37445	1.225370
chrXII	366055	1.225111
chrVII	24608	1.225090
chrXIV	191066	1.225064
chrXI	521256	1.224728
chrIV	645502	1.224421
chrV	282129	1.224404
chrIV	344165	1.224135
chrV	62279	1.223908
chrI	25720	1.223477
chrXIV	86631	1.222695
chrV	300329	1.222495
chrXIV	215863	1.222466
chrXV	677985	1.221321
chrXV	651490	1.220629
chrIV	397081	1.220384
chrVI	57892	1.219602
chrIV	453713	1.219598
chrXI	526455	1.219386
chrXV	1082951	1.219202
chrVI	182610	1.218068
chrXI	532551	1.217136
chrIV	334165	1.216880
chrIII	209319	1.216724
chrXVI	401542	1.215207
chrII	477407	1.215206
chrIII	251419	1.215013
chrXIV	520833	1.214611
chrV	293638	1.213923
chrIII	224021	1.213715
chrV	277829	1.212361
chrIII	234215	1.212220
chrV	284329	1.212157
chrXII	150815	1.212076
chrX	394984	1.210180
chrIII	48914	1.208383
chrXIII	357206	1.206732
chrXIV	90345	1.205306
chrIII	120884	1.205068
chrIII	131884	1.204495
chrXIV	204061	1.204410
chrXVI	574543	1.203730
chrV	557465	1.203200
chrVII	25701	1.202833
chrXVI	471237	1.202192
chrXIV	108041	1.202093
chrXII	232078	1.202088
chrXVI	400041	1.201034
chrXII	156915	1.200882
chrIII	77208	1.200208
chrIII	57704	1.199315
chrIII	49508	1.199054
chrXII	161919	1.198841
chrXVI	694144	1.197933
chrV	547765	1.197879
chrIV	390468	1.197402
chrXII	374555	1.197155
chrX	394679	1.197087
chrIII	78402	1.196905
chrX	385585	1.196472
chrVI	210396	1.196417
chrVI	186195	1.195913
chrIII	28401	1.194733
chrV	266896	1.194631
chrIII	58501	1.194616
chrI	25446	1.194348
chrVI	216395	1.193583
chrXVI	454349	1.191412
chrXII	358369	1.191199
chrII	477310	1.190728
chrXIV	190460	1.190719
chrVIII	544202	1.190309
chrIV	1246081	1.189853
chrIX	342229	1.189601
chrVII	57309	1.189577
chrIII	214215	1.189233
chrVII	6306	1.188411
chrXVI	693938	1.188270
chrIV	517398	1.187767
chrIV	466413	1.186918
chrIII	23810	1.186785
chrIII	127484	1.186563
chrIII	229529	1.186044
chrVII	57802	1.184887
chrX	360279	1.184723
chrXII	165319	1.183868
chrXIV	108533	1.183715
chrXVI	484742	1.182741
chrV	296729	1.182510
chrI	25856	1.182439
chrIV	450414	1.182432
chrXII	944787	1.180940
chrXVI	465444	1.180423
chrIII	211030	1.179260
chrIII	129989	1.178874
chrVI	181195	1.178746
chrXVI	533537	1.178592
chrV	282729	1.177823
chrXI	530757	1.177534
chrV	278339	1.177046
chrII	261642	1.176954
chrI	27351	1.176435
chrIV	396368	1.176274
chrIII	208730	1.176266
chrI	40157	1.176088
chrVI	224795	1.176011
chrIII	60101	1.175148
chrXI	524151	1.174819
chrX	395279	1.174713
chrXII	389560	1.173450
chrXII	357055	1.173325
chrIII	61201	1.173254
chrV	559467	1.173068
chrVII	57915	1.171760
chrVI	57792	1.170546
chrX	394280	1.169685
chrIII	240615	1.169631
chrXV	623991	1.169390
chrXVI	693544	1.168987
chrIII	24108	1.168980
chrIII	241023	1.168512
chrXVI	532137	1.168382
chrVI	204795	1.168059
chrIX	376632	1.167025
chrXIV	195874	1.166967
chrVII	57517	1.166957
chrVI	73293	1.166776
chrXV	652886	1.166648
chrXVI	852555	1.166628
chrXII	389769	1.166419
chrXVI	511236	1.166354
chrVII	24001	1.165775
chrXII	150615	1.165567
chrXIII	358128	1.165047
chrIII	61006	1.164920
chrX	355179	1.164432
chrII	500306	1.163017
chrVIII	547130	1.162839
chrXVI	427639	1.162070
chrXII	165226	1.161771
chrXI	520951	1.160793
chrV	276129	1.160241
chrV	277339	1.160105
chrVI	223795	1.159899
chrXVI	456837	1.158854
chrIII	218023	1.158666
chrIII	78702	1.158543
chrIII	149484	1.158533
chrXIV	183568	1.158148
chrVI	253807	1.157832
chrXIV	201459	1.156786
chrVII	58804	1.156382
chrXVI	406537	1.156192
chrXVI	513642	1.155733
chrVI	60696	1.155067
chrIV	343771	1.154834
chrV	444594	1.154410
chrXII	162928	1.154381
chrIII	49215	1.154316
chrVII	480703	1.154043
chrXIV	99530	1.153885
chrIV	390668	1.153706
chrXVI	520037	1.153252
chrVI	216798	1.152919
chrI	25945	1.152588
chrIII	57101	1.152437
chrVII	57406	1.152394
chrXVI	400238	1.152094
chrIII	238624	1.151964
chrXII	353458	1.151646
chrVI	63092	1.150911
chrIII	295214	1.150131
chrIII	146184	1.149560
chrIX	350736	1.149198
chrV	271529	1.149073
chrXVI	461540	1.148713
chrXV	605387	1.148274
chrIII	209226	1.148139
chrXII	224578	1.147815
chrX	361485	1.147738
chrX	393281	1.147202
chrXVI	560637	1.147085
chrIX	357229	1.146808
chrIII	59208	1.146611
chrXVI	693648	1.146519
chrVII	562115	1.146382
chrXI	520156	1.146054
chrV	266933	1.146043
chrI	32248	1.145246
chrIII	315816	1.145213
chrIII	130284	1.144913
chrII	492020	1.144356
chrX	384582	1.144218
chrIV	453816	1.144041
chrX	394579	1.143836
chrV	278536	1.143580
chrXII	944984	1.143385
chrXVI	519140	1.143336
chrX	385887	1.141448
chrVI	227396	1.141301
chrV	304643	1.140618
chrXIV	196574	1.140406
chrIII	13806	1.139791
chrII	34635	1.139702
chrIII	89202	1.139299
chrIV	331964	1.138983
chrX	383579	1.138966
chrXI	915	1.138873
chrXI	520455	1.138692
chrXVI	433848	1.138498
chrXII	359565	1.138467
chrIV	400577	1.138328
chrXVI	489339	1.137769
chrXIV	101032	1.137669
chrXII	362070	1.137413
chrIII	123488	1.137044
chrIII	73611	1.136842
chrIV	446016	1.136790
chrXV	667887	1.136726
chrIII	222115	1.136364
chrXIV	71730	1.136111
chrV	547969	1.134747
chrV	282838	1.134681
chrIII	230520	1.134501
chrXII	216678	1.134439
chrIII	228417	1.134173
chrIX	362839	1.133592
chrIII	138293	1.132544
chrXII	598393	1.132426
chrVIII	546645	1.132097
chrXI	513551	1.131810
chrII	263845	1.131465
chrXII	388857	1.131339
chrIV	1229381	1.131223
chrVI	56707	1.131037
chrX	393779	1.130633
chrIV	410568	1.130631
chrXIV	71234	1.129278
chrVI	75394	1.129045
chrXI	521051	1.128588
chrX	378481	1.128285
chrXIV	86838	1.128171
chrIII	247914	1.127847
chrIII	130387	1.126774
chrIV	1256785	1.126536
chrIX	370737	1.126370
chrXV	681385	1.125892
chrX	482915	1.125735
chrIII	230119	1.125402
chrXI	523559	1.125353
chrIII	214122	1.125328
chrIV	1240489	1.125074
chrVI	248803	1.124005
chrIV	390368	1.123888
chrXII	356855	1.123858
chrVI	216495	1.123815
chrII	260541	1.123720
chrIV	476514	1.123406
chrXII	161615	1.123068
chrIII	59901	1.122893
chrXV	601185	1.122495
chrIII	236228	1.122011
chrXII	360057	1.121725
chrXVI	489136	1.121567
chrXVI	553437	1.121552
chrIII	114484	1.121438
chrV	564765	1.120983
chrII	501817	1.120954
chrVI	185402	1.119350
chrVII	74103	1.117207
chrXII	358956	1.116747
chrIII	148495	1.116702
chrXIV	105941	1.116654
chrIII	66303	1.116312
chrIII	130184	1.115365
chrIII	61301	1.114584
chrXV	648685	1.113458
chrXII	216182	1.112929
chrIII	85105	1.112687
chrXVI	683337	1.111402
chrIII	241716	1.111320
chrVI	191795	1.111320
chrV	294532	1.110801
chrXVI	433947	1.110800
chrXII	393059	1.110456
chrIII	58310	1.110394
chrX	366979	1.109379
chrXV	669093	1.109031
chrXVI	399941	1.108964
chrV	549665	1.108215
chrXII	233887	1.108077
chrX	6694	1.107665
chrIII	151784	1.107528
chrIII	18301	1.107386
chrXII	389070	1.106878
chrX	381880	1.106878
chrII	486906	1.105818
chrIII	139184	1.105787
chrVII	87215	1.105668
chrIV	343069	1.105224
chrXII	211878	1.104953
chrXII	167315	1.104924
chrXIV	215661	1.104849
chrIV	467616	1.104617
chrXVI	499537	1.104519
chrXIV	105232	1.102485
chrIV	434713	1.101187
chrIV	445213	1.100892
chrXV	677386	1.100706
chrIII	217415	1.100417
chrII	500117	1.099340
chrV	304933	1.098872
chrXV	575354	1.098792
chrX	395979	1.098396
chrXV	613385	1.098277
chrXVI	451344	1.097917
chrXII	132518	1.097877
chrIV	650500	1.097666
chrXV	651885	1.096954
chrV	564565	1.096066
chrX	476803	1.095625
chrVI	181295	1.095339
chrV	283031	1.094963
chrV	299729	1.094900
chrXV	620586	1.094133
chrIV	1526537	1.094085
chrV	302933	1.093550
chrIII	208628	1.092078
chrXI	520751	1.091492
chrIX	342029	1.091057
chrX	359981	1.090928
chrIV	462513	1.090520
chrII	488806	1.090420
chrV	277240	1.089920
chrXI	519652	1.088897
chrXI	518965	1.087030
chrVI	64001	1.086660
chrIII	117392	1.086442
chrIII	265424	1.085936
chrXVI	696141	1.085449
chrIII	52003	1.085309
chrIII	130884	1.085115
chrII	470706	1.083564
chrXV	615286	1.083154
chrVI	75304	1.083096
chrIV	336165	1.083078
chrVI	253496	1.082959
chrIII	148384	1.082035
chrIII	13001	1.081979
chrIX	350332	1.081812
chrXII	370755	1.081211
chrIII	221215	1.081101
chrIV	383770	1.081001
chrII	488711	1.080913
chrXVI	530537	1.080757
chrXVI	484247	1.079618
chrV	306631	1.079306
chrXVI	555637	1.079136
chrXVI	520838	1.078603
chrXII	945492	1.077768
chrII	516907	1.077691
chrXVI	494749	1.077584
chrIV	395368	1.077448
chrIV	340865	1.076886
chrIII	309014	1.076780
chrXII	359656	1.076508
chrVI	3161	1.076123
chrXV	657185	1.076106
chrXVI	430343	1.076013
chrXVI	693238	1.075846
chrXII	358563	1.075358
chrIV	391468	1.074811
chrIII	119997	1.073639
chrII	499306	1.073141
chrVIII	545814	1.072744
chrXV	651385	1.072615
chrVI	256502	1.072611
chrXI	516451	1.071856
chrII	9200	1.071758
chrXVI	687951	1.070833
chrIV	342371	1.070640
chrV	549769	1.070043
chrXIV	71032	1.069440
chrIV	446713	1.069022
chrXVI	403237	1.068756
chrXII	162015	1.068715
chrXIV	216059	1.068581
chrXV	650396	1.068253
chrIX	369731	1.067910
chrXVI	550652	1.067239
chrIV	1234491	1.066110
chrVI	224195	1.065691
chrV	267029	1.065632
chrIV	1239381	1.065146
chrVII	535375	1.064088
chrI	25747	1.063012
chrVI	210995	1.062818
chrXIV	523211	1.062671
chrXI	523857	1.062502
chrV	269029	1.062139
chrXI	523463	1.061874
chrIV	1240181	1.061605
chrIII	78506	1.061477
chrII	499606	1.061331
chrXVI	695142	1.061186
chrXVI	434037	1.061028
chrIV	313973	1.060810
chrV	278229	1.060666
chrIII	13601	1.059918
chrIII	50403	1.059709
chrIX	364131	1.059593
chrIII	127984	1.059219
chrIV	392668	1.058884
chrIII	46802	1.058767
chrXVI	462848	1.058697
chrIV	333165	1.058228
chrVI	213807	1.057874
chrXII	157117	1.057559
chrIII	315514	1.057388
chrX	372679	1.057315
chrXV	575450	1.056479
chrI	27059	1.056016
chrXI	516158	1.054859
chrI	44861	1.054474
chrXVI	451639	1.054313
chrVI	186404	1.054111
chrXIV	72030	1.054032
chrXII	355166	1.052783
chrXII	250778	1.052659
chrIV	332164	1.052529
chrIII	209915	1.052097
chrXVI	433152	1.052056
chrV	538265	1.051851
chrXVI	677340	1.051596
chrXIV	183759	1.050073
chrV	300229	1.050002
chrV	547873	1.049649
chrXVI	694752	1.049636
chrIII	218416	1.048742
chrIV	437113	1.048720
chrXI	501251	1.048358
chrIV	336465	1.047906
chrXII	212489	1.047559
chrIX	377229	1.047372
chrXIV	108430	1.047167
chrV	547667	1.047023
chrXIII	185244	1.046561
chrVI	3678	1.046437
chrVII	25601	1.046287
chrIII	207316	1.046024
chrXVI	521037	1.045314
chrXVI	401037	1.045293
chrXV	623685	1.045284
chrXI	515551	1.044231
chrIII	57201	1.043941
chrIII	221115	1.042950
chrIII	121084	1.042525
chrIII	261522	1.042146
chrV	493994	1.041903
chrV	276040	1.041859
chrIV	452113	1.041427
chrXVI	700642	1.041369
chrIII	260419	1.041260
chrIII	259914	1.040736
chrXVI	457143	1.040544
chrIV	396968	1.040250
chrV	550066	1.039406
chrIII	213316	1.039268
chrXV	656490	1.038692
chrXI	520562	1.038521
chrXVI	684537	1.038471
chrIII	205215	1.038371
chrVI	209996	1.038108
chrV	264539	1.036777
chrXI	516653	1.036382
chrVI	182504	1.035979
chrXIII	186832	1.035937
chrXII	355858	1.035925
chrV	265128	1.035721
chrV	296229	1.035057
chrXII	139715	1.034938
chrV	553169	1.034813
chrXIV	199468	1.033514
chrIX	341629	1.033000
chrIV	467813	1.032591
chrXV	677592	1.031882
chrVII	58102	1.031562
chrVI	73393	1.031177
chrXIV	190559	1.030565
chrVII	88103	1.030559
chrVI	199495	1.030454
chrIV	396870	1.029905
chrIII	149684	1.029606
chrVI	216904	1.029343
chrXII	366360	1.028541
chrXII	354155	1.027506
chrVI	227299	1.027278
chrXII	170615	1.027226
chrIII	19908	1.026662
chrV	282329	1.026205
chrIX	375832	1.026124
chrXV	646489	1.026104
chrXII	355355	1.025643
chrIV	340965	1.024697
chrIII	4407	1.024120
chrV	304842	1.023622
chrXV	681186	1.023437
chrXVI	451237	1.021810
chrXV	680785	1.021610
chrII	502506	1.020804
chrXV	681690	1.020424
chrXII	353362	1.020324
chrVII	24402	1.020149
chrVII	8801	1.019718
chrXII	387266	1.019678
chrXVI	531543	1.019359
chrXIV	562172	1.019273
chrXVI	677440	1.019069
chrXVI	694639	1.019057
chrXII	360758	1.018948
chrXI	502352	1.018861
chrX	358079	1.018590
chrIII	84005	1.018448
chrV	296529	1.017737
chrXII	165916	1.017255
chrIII	49607	1.017179
chrIV	437513	1.017019
chrXIV	98031	1.016583
chrV	299533	1.016069
chrIV	317074	1.016024
chrIII	121793	1.015583
chrXVI	535438	1.015116
chrXII	231978	1.014711
chrV	294035	1.014703
chrIII	15101	1.013728
chrXI	516259	1.013696
chrXII	146615	1.013664
chrXV	667395	1.013586
chrXII	231778	1.013536
chrIII	12421	1.013465
chrII	516706	1.012486
chrIII	121684	1.012305
chrXVI	457237	1.012075
chrXIV	70540	1.012053
chrIII	130984	1.011599
chrIII	261116	1.011585
chrI	38760	1.011543
chrIII	224615	1.011474
chrVII	535375	1.011432
chrXII	211578	1.011190
chrXIV	96900	1.011086
chrXI	516751	1.011068
chrVI	227998	1.010571
chrXII	388167	1.010542
chrIV	444413	1.010313
chrXI	521154	1.010288
chrI	41946	1.010260
chrIII	243119	1.009979
chrIII	301617	1.009395
chrXI	515864	1.009322
chrXVI	536037	1.009261
chrXI	516363	1.008922
chrVIII	548844	1.008293
chrI	46354	1.007440
chrXII	212579	1.007159
chrXVI	502236	1.006760
chrXVI	398950	1.006320
chrVI	226504	1.005804
chrXIV	70930	1.005680
chrXV	608690	1.005467
chrIII	313214	1.005218
chrIII	247615	1.004804
chrVI	199204	1.004604
[truncated: 13,022 more rows]
