# Supplementary material for: The Eukaryotic Mismatch Recognition Complexes Track with the Replisome during DNA Synthesis
Source: PLoS Genet. 2015 Dec 18;11(12):e1005719. doi: 10.1371/journal.pgen.1005719 (PMC4684283; doi:10.1371/journal.pgen.1005719)
Supplement: S1 Data — The data corresponding to each figure are in this compressed file. (ZIP) [file pgen.1005719.s009.zip › Files for Haye and Gammie 2015/Fig_3_4_5_Average.sgr/tp6_Pol2_ave.sgr]

chrIII	42001	33.315950
chrVI	199295	29.192039
chrVI	199395	26.902362
chrVI	269696	25.949368
chrVII	116	25.819245
chrIII	11301	24.467955
chrIII	11201	24.236022
chrIII	224815	22.242544
chrVII	80603	21.762627
chrVI	199495	20.558435
chrVI	269796	19.989989
chrVI	269896	19.814795
chrIII	224716	19.600614
chrIII	224915	19.269730
chrIII	14801	18.217636
chrIII	11401	18.085797
chrXVI	695637	17.403084
chrIII	15101	17.048273
chrIV	329665	16.479436
chrIII	74501	16.398663
chrVI	269597	16.285854
chrXIV	196059	16.204630
chrXV	600885	15.381639
chrIX	339229	15.094356
chrXV	600985	14.967453
chrIX	342029	14.844380
chrV	287529	14.340432
chrV	549665	14.215065
chrIII	1301	14.174588
chrIII	39501	13.914129
chrVI	269396	13.909380
chrIII	292414	13.903085
chrI	42046	13.582312
chrI	31045	13.185725
chrXIV	196259	12.993965
chrVII	901	12.820371
chrXII	243678	12.788630
chrVI	199204	12.607437
chrXV	656685	12.458908
chrXV	656585	12.431797
chrXVI	418137	12.411621
chrIII	14901	12.315589
chrVI	256797	12.258832
chrVI	199595	12.069074
chrIII	15201	11.919833
chrIII	14601	11.799996
chrX	374979	11.705250
chrIII	273014	11.573316
chrV	549565	11.519528
chrXV	656797	11.443777
chrIII	15301	11.441370
chrIII	14401	11.327278
chrXV	600785	11.205932
chrVI	84193	11.170175
chrIII	14501	10.970130
chrIII	294914	10.814692
chrV	569665	10.740203
chrIII	15401	10.726300
chrVI	256396	10.716599
chrIII	106	10.638138
chrII	486906	10.635245
chrIII	225123	10.626640
chrVI	84093	10.331141
chrXII	369459	10.270659
chrXVI	695537	10.171585
chrI	30845	10.113056
chrIII	15701	10.061289
chrV	287429	10.048946
chrIII	315816	10.029310
chrXII	139715	10.020020
chrXIV	196159	9.995113
chrIII	1001	9.985220
chrXIV	196359	9.958911
chrIII	15501	9.934272
chrIII	203	9.904867
chrVII	691	9.874449
chrIII	901	9.830987
chrXI	915	9.786498
chrIII	315914	9.703414
chrXV	656885	9.619472
chrVI	269997	9.600371
chrVII	601	9.532468
chrV	287629	9.521967
chrIII	292814	9.521848
chrII	487006	9.487776
chrXVI	418237	9.433989
chrIII	3	9.353735
chrIV	435213	9.320803
chrIII	74601	9.252033
chrVI	199695	9.251828
chrII	812545	9.224667
chrII	486810	9.186020
chrVI	83993	9.167055
chrVII	77903	9.091208
chrVI	53091	8.997700
chrXVI	404737	8.936932
chrV	268328	8.884559
chrXII	156815	8.816591
chrV	569465	8.787144
chrVI	198895	8.729031
chrI	41946	8.725538
chrIV	332964	8.688628
chrIII	15001	8.645765
chrIII	292314	8.617684
chrIII	315714	8.613014
chrII	812600	8.611209
chrXII	243578	8.554303
chrIII	295314	8.552415
chrIII	4201	8.530638
chrXII	156615	8.512855
chrV	549465	8.487833
chrIII	315414	8.457759
chrIII	13201	8.457663
chrXII	243778	8.409552
chrV	570176	8.398059
chrXVI	695437	8.340652
chrVII	17801	8.337560
chrIII	127784	8.266835
chrVI	216295	8.238988
chrII	486706	8.234544
chrIII	39701	8.225870
chrIX	342229	8.177432
chrIII	15601	8.164852
chrI	30945	8.154683
chrIII	303	8.135103
chrII	6611	8.055907
chrV	569565	8.037932
chrX	374879	8.022342
chrIX	439334	8.007702
chrXVI	511736	7.967982
chrIII	15801	7.962390
chrVI	269296	7.929454
chrVI	270096	7.922283
chrXVI	462237	7.920496
chrIII	292514	7.874824
chrXIV	195973	7.795539
chrIII	267714	7.734409
chrVI	199095	7.717847
chrXII	139815	7.696253
chrIII	14301	7.694551
chrII	517111	7.615683
chrII	517206	7.607585
chrII	6229	7.598256
chrIII	242415	7.595708
chrIII	272314	7.562657
chrX	375079	7.548735
chrIV	462613	7.510870
chrIII	294714	7.491933
chrVII	801	7.490015
chrVII	64402	7.481169
chrIV	449813	7.458979
chrIII	39401	7.438511
chrV	287829	7.420824
chrVI	269496	7.396836
chrVII	64302	7.338164
chrXIV	89630	7.300351
chrXIV	89531	7.256789
chrIII	804	7.235373
chrVI	83893	7.097711
chrVI	199795	7.062000
chrXVI	572352	7.047119
chrXII	231278	7.030641
chrIII	601	7.008500
chrXV	601085	6.963781
chrXI	666251	6.962526
chrVI	223095	6.944112
chrIII	267914	6.921809
chrIII	270516	6.854711
chrIII	74401	6.854206
chrVI	68593	6.733950
chrIII	268020	6.648750
chrIV	435013	6.624625
chrIII	315514	6.624555
chrIV	316865	6.520584
chrIII	516	6.499508
chrVI	269196	6.498120
chrIII	269520	6.459753
chrIII	272914	6.451384
chrI	16743	6.430277
chrIV	435113	6.361450
chrII	517306	6.293641
chrV	570278	6.285487
chrIII	272214	6.281207
chrIII	168545	6.235722
chrV	570065	6.213091
chrIII	3701	6.198382
chrXIV	89730	6.195598
chrVI	84293	6.137176
chrIV	1240781	6.124526
chrIX	341829	6.114908
chrIII	57201	6.113599
chrIII	269616	6.091288
chrIII	268414	6.051554
chrIII	292914	5.993529
chrVI	216605	5.991529
chrIV	329765	5.969378
chrXVI	418041	5.927396
chrVII	201	5.925895
chrXII	168015	5.925606
chrVI	257198	5.889403
chrIX	341629	5.884709
chrV	287729	5.855339
chrIII	4301	5.813728
chrIII	272416	5.790728
chrIII	270914	5.728472
chrXI	530651	5.716806
chrIII	13301	5.708891
chrXII	374655	5.677335
chrIII	16012	5.670615
chrIX	341929	5.662583
chrIII	13501	5.644316
chrIII	225015	5.640455
chrIII	14704	5.616105
chrIII	142784	5.606096
chrXII	156715	5.554083
chrIV	369267	5.530390
chrIV	405776	5.525290
chrVI	68693	5.513327
chrIV	316965	5.506663
chrIII	4501	5.501133
chrVII	17901	5.497197
chrIV	435313	5.478743
chrV	559180	5.472894
chrIII	13001	5.461370
chrVI	75893	5.442996
chrIX	342129	5.421484
chrIV	1237381	5.419579
chrIII	39601	5.407939
chrIV	462513	5.378069
chrV	549769	5.374740
chrIII	270222	5.365426
chrV	549368	5.352470
chrVI	53191	5.326826
chrXII	156915	5.319006
chrIV	329465	5.300430
chrVII	16	5.298882
chrXV	656490	5.295963
chrXIV	89430	5.294282
chrXV	681285	5.283691
chrXIV	105430	5.271052
chrVI	76408	5.258632
chrXII	243879	5.221366
chrXVI	418337	5.217905
chrV	284438	5.204327
chrVII	301	5.160802
chrI	31145	5.160682
chrVI	180891	5.153005
chrIII	1604	5.150876
chrX	374781	5.149830
chrXVI	769375	5.143387
chrIV	381571	5.108253
chrI	30745	5.098952
chrIII	12301	5.093743
chrXVI	511836	5.084764
chrXVI	695142	5.080055
chrIV	462713	5.073382
chrVII	64202	5.054419
chrXV	681385	5.038071
chrIV	1237581	5.004987
chrXVI	453644	4.991668
chrIII	292714	4.986363
chrXII	373255	4.981948
chrIV	316765	4.972332
chrXII	386655	4.968641
chrVI	216395	4.961890
chrV	566865	4.958880
chrXVI	695348	4.942943
chrV	569969	4.923067
chrVI	256605	4.883871
chrX	374579	4.881949
chrIII	269414	4.876223
chrXV	663885	4.872838
chrXII	386463	4.847467
chrXIV	89330	4.839469
chrXII	369655	4.836190
chrIII	294614	4.831332
chrVI	216195	4.826717
chrI	41846	4.824357
chrXV	601185	4.807788
chrIII	295414	4.797675
chrIII	273214	4.793260
chrII	479106	4.791876
chrIII	270118	4.748614
chrXV	656985	4.745153
chrIII	268916	4.741656
chrIII	13101	4.733834
chrXII	369355	4.722214
chrIV	1240981	4.688425
chrIII	224321	4.680921
chrVI	256896	4.662262
chrVI	256502	4.661868
chrIII	270824	4.624582
chrXI	530757	4.621873
chrVII	17601	4.614151
chrVI	83394	4.609883
chrIII	270316	4.606543
chrIII	2401	4.594092
chrV	549865	4.582996
chrXII	139915	4.562936
chrVII	64502	4.559954
chrVI	75993	4.544923
chrVI	256696	4.540604
chrIII	268216	4.534987
chrXI	530551	4.533658
chrVII	64002	4.526579
chrV	569365	4.525030
chrVI	82694	4.486086
chrIII	65903	4.480873
chrIII	3801	4.475744
chrVI	268496	4.455754
chrI	16843	4.437880
chrIV	1238181	4.433954
chrXV	601294	4.431584
chrIII	74701	4.424694
chrIII	28401	4.424196
chrIV	449613	4.410778
chrIV	449913	4.409808
chrXI	518051	4.409186
chrV	288333	4.402973
chrXIV	191066	4.392623
chrIII	1906	4.386399
chrIII	269314	4.385909
chrIII	269725	4.372304
chrIII	272016	4.365486
chrXV	681492	4.359898
chrIII	269814	4.350742
chrIII	1405	4.343054
chrIII	3904	4.327057
chrXII	144820	4.321068
chrIII	269918	4.310789
chrVI	229110	4.303064
chrIII	268616	4.293232
chrX	374680	4.292130
chrIII	29001	4.290868
chrXIV	112037	4.281615
chrIX	341729	4.278636
chrVI	210396	4.261197
chrXVI	528937	4.257045
chrIII	14101	4.253470
chrIII	4407	4.241875
chrVI	82893	4.220902
chrIII	268519	4.217892
chrIII	267414	4.209904
chrIII	273114	4.167102
chrIII	271914	4.159687
chrIII	4701	4.154022
chrIV	450113	4.150999
chrVI	76301	4.101925
chrXVI	435837	4.094169
chrIII	4601	4.093894
chrIV	1240881	4.088144
chrXV	657099	4.084805
chrIII	272614	4.083561
chrXI	520851	4.078200
chrIII	268323	4.076050
chrVII	1001	4.069231
chrX	355579	4.062882
chrIII	270614	4.059655
chrXII	243378	4.055020
chrVI	82793	4.041145
chrXII	243478	4.040039
chrXV	656400	4.022025
chrV	545165	4.005656
chrXVI	560137	4.001773
chrIII	2601	3.997323
chrIII	272714	3.992271
chrXII	232078	3.987832
chrIII	268689	3.986617
chrVI	76193	3.976865
chrIII	271715	3.950929
chrXI	513365	3.930546
chrI	17143	3.920774
chrIII	271014	3.915313
chrXI	517151	3.913580
chrIII	4101	3.912490
chrVI	216695	3.901981
chrV	289231	3.890487
chrIX	357133	3.866003
chrIII	14001	3.863337
chrVI	82995	3.854459
chrXI	517351	3.841773
chrIII	270714	3.836638
chrXII	387859	3.828629
chrIII	4801	3.826947
chrIII	52501	3.826670
chrIV	1238281	3.817018
chrII	486606	3.798372
chrX	358179	3.794232
chrIII	268717	3.788971
chrIII	272517	3.787380
chrVI	83804	3.786141
chrIII	169290	3.779199
chrVI	83593	3.776212
chrXII	168215	3.774974
chrXIV	112230	3.774092
chrXII	373555	3.773025
chrXVI	511936	3.771049
chrIII	292114	3.768719
chrIII	270025	3.749732
chrIV	1233295	3.726738
chrIII	39301	3.725770
chrXVI	456937	3.724581
chrIII	271514	3.723676
chrIII	267615	3.723468
chrXII	374255	3.723345
chrIII	1201	3.693223
chrIV	437827	3.689010
chrIII	267314	3.679032
chrVII	64111	3.669586
chrXII	386056	3.668544
chrXII	231578	3.668312
chrXVI	689637	3.663020
chrIV	434613	3.659014
chrIII	12321	3.636005
chrIII	271824	3.623220
chrXVI	695737	3.623156
chrVI	268596	3.621155
chrIV	434313	3.609599
chrVI	76093	3.602225
chrII	266403	3.588160
chrI	42146	3.587479
chrVI	204995	3.584002
chrXVI	695241	3.582585
chrXII	139615	3.578739
chrIV	1240681	3.573819
chrXVI	448739	3.571609
chrVI	268796	3.570358
chrIV	410368	3.564619
chrXIV	101936	3.556122
chrX	375180	3.554072
chrXVI	702036	3.549157
chrXII	232178	3.543013
chrIII	3009	3.540593
chrXIV	196463	3.524754
chrIII	270415	3.522926
chrIII	271314	3.517728
chrXIV	112431	3.517272
chrXIV	111935	3.516578
chrIII	11101	3.516563
chrXI	516851	3.511777
chrXII	373155	3.503829
chrXVI	6436	3.488294
chrVI	68496	3.474593
chrXIV	89830	3.472273
chrXI	517051	3.458530
chrIV	329865	3.452872
chrXII	374455	3.448268
chrXII	374555	3.445863
chrV	288229	3.442128
chrXII	232278	3.436951
chrXV	594285	3.436922
chrIII	13601	3.436853
chrVI	83093	3.430808
chrXII	168115	3.429445
chrIII	268791	3.428640
chrXIV	102630	3.415235
chrXIV	113130	3.408339
chrI	30645	3.407323
chrIII	2701	3.403601
chrIII	16201	3.391899
chrIV	359665	3.388916
chrIII	130586	3.388130
chrIV	1241190	3.385966
chrXIV	104930	3.374814
chrXII	168315	3.371091
chrV	546465	3.370421
chrIII	267516	3.360501
chrI	31245	3.347353
chrIII	268114	3.343215
chrIV	1237781	3.342452
chrIII	295614	3.327771
chrVI	257302	3.311526
chrIII	401	3.309649
chrVI	198998	3.308908
chrIII	315327	3.297286
chrIII	65801	3.295369
chrII	221171	3.281419
chrXVI	58221	3.270546
chrVI	216495	3.266908
chrVI	83293	3.262714
chrIV	408168	3.261848
chrXV	681186	3.261111
chrIX	357329	3.259326
chrIV	1257081	3.256223
chrXVI	498851	3.254902
chrIII	271622	3.251751
chrIV	434213	3.249795
chrVII	63902	3.248236
chrIX	336429	3.244754
chrII	517008	3.244246
chrI	16943	3.243525
chrV	570465	3.242506
chrIII	292014	3.238820
chrXVI	485941	3.228830
chrI	183142	3.227696
chrI	17043	3.219651
chrVII	73903	3.217630
chrV	549969	3.215381
chrXIV	111830	3.204727
chrIII	2201	3.193541
chrXII	369555	3.189614
chrIII	11001	3.182792
chrIV	408068	3.178570
chrXV	226639	3.169700
chrXI	517263	3.168336
chrXI	520751	3.166298
chrX	472743	3.161533
chrIV	1237481	3.160745
chrXV	601385	3.158843
chrII	505217	3.145338
chrVI	198797	3.143460
chrIII	272814	3.142268
chrIII	224519	3.139578
chrIX	336332	3.125030
chrV	566765	3.124457
chrIII	4001	3.121318
chrIII	1506	3.121212
chrIII	267826	3.118119
chrIII	14201	3.107706
chrXIII	290813	3.105750
chrX	374390	3.099756
chrIII	11501	3.080791
chrIII	273314	3.078295
chrIII	271126	3.063347
chrXVI	511536	3.060972
chrXII	232489	3.057521
chrV	288029	3.055469
chrXII	373357	3.054636
chrV	568965	3.035753
chrXVI	563837	3.033658
chrIV	1241081	3.027429
chrVI	210597	3.026017
chrXII	373055	3.023480
chrXII	386255	3.014970
chrVI	210695	3.013850
chrVII	821685	3.006098
chrXVI	405337	3.003761
chrIII	131884	3.002930
chrIII	3101	2.999820
chrXI	516951	2.995120
chrII	222903	2.990470
chrXII	167915	2.989622
chrIII	130984	2.984788
chrXVI	417938	2.979037
chrXII	232587	2.978449
chrVI	256298	2.978419
chrIV	309765	2.977582
chrIV	645510	2.976683
chrIV	434913	2.969832
chrIII	268818	2.969223
chrXVI	435737	2.960737
chrIII	294814	2.959163
chrVI	269105	2.952457
chrIII	224215	2.951830
chrXIV	104835	2.948394
chrXII	232379	2.947233
chrVII	17502	2.945323
chrVIII	237890	2.943194
chrIV	450013	2.943107
chrIII	90802	2.936731
chrIV	1237689	2.934277
chrV	287329	2.923340
chrIII	49316	2.917692
chrIII	2911	2.917221
chrXII	220576	2.914487
chrVI	83494	2.905029
chrIII	73506	2.901367
chrIII	2501	2.886881
chrIV	648810	2.886555
chrVI	191598	2.884504
chrIV	316665	2.883398
chrXII	374855	2.878039
chrXVI	689542	2.875691
chrV	287929	2.875352
chrIII	239415	2.874114
chrVII	538902	2.868478
chrIII	3404	2.868381
chrIV	1237981	2.866747
chrIII	292214	2.863973
chrIV	407968	2.863479
chrXI	530451	2.861656
chrIV	1236981	2.858657
chrIV	1236882	2.857486
chrXVI	563937	2.857426
chrV	288529	2.853958
chrXV	854187	2.847142
chrXVI	449148	2.846187
chrXII	385955	2.844048
chrXII	157015	2.838720
chrII	479006	2.834153
chrX	474503	2.831376
chrII	486507	2.830847
chrIII	74310	2.826633
chrIII	272121	2.819162
chrIX	350029	2.812537
chrIV	1237183	2.807672
chrXVI	511636	2.806965
chrXII	219481	2.802225
chrVI	268996	2.802022
chrIII	271219	2.797984
chrIV	435513	2.791993
chrIII	120586	2.779426
chrX	355079	2.774859
chrXII	232890	2.774766
chrXII	233083	2.771177
chrIII	72201	2.769722
chrIII	271418	2.764710
chrIII	295719	2.760233
chrIII	28901	2.751777
chrIII	114784	2.750546
chrXIV	108943	2.749415
chrXIV	112930	2.744583
chrIII	3310	2.742517
chrXII	232985	2.735020
chrIV	450213	2.733175
chrXII	156515	2.730662
chrV	551265	2.729721
chrXV	274738	2.723597
chrXVI	517245	2.720440
chrIII	24001	2.717779
chrXII	233480	2.717596
chrIV	648396	2.712840
chrV	135673	2.711068
chrXIII	357206	2.702703
chrIII	3205	2.702423
chrXIV	111530	2.697117
chrXI	530852	2.694995
chrIII	13402	2.692485
chrVII	544569	2.691483
chrI	26549	2.688814
chrIII	142584	2.681878
chrXVI	499645	2.677979
chrIII	132084	2.675416
chrIII	28801	2.674749
chrIII	72005	2.666655
chrVII	538730	2.660034
chrIV	1237281	2.656928
chrXII	386355	2.655443
chrX	391180	2.649633
chrXVI	449237	2.648548
chrIII	39801	2.647947
chrIII	52312	2.647305
chrV	277429	2.645876
chrIII	82602	2.645444
chrXII	140021	2.641617
chrV	559265	2.637639
chrX	479617	2.637638
chrXVI	427837	2.637591
chrXIV	99311	2.634241
chrXIII	186534	2.632313
chrXIV	104730	2.631109
chrIII	57411	2.630709
chrXII	232778	2.622119
chrI	163237	2.620945
chrIX	357229	2.620202
chrVI	83193	2.617289
chrXIV	112130	2.612719
chrIII	224615	2.605090
chrV	446092	2.604410
chrXVI	844480	2.601784
chrIII	142684	2.600720
chrVII	18001	2.598352
chrXI	520651	2.597179
chrXII	386155	2.593170
chrXIV	90033	2.592789
chrXII	219078	2.584924
chrIII	16401	2.584920
chrXV	657185	2.577822
chrIII	39201	2.575200
chrII	224803	2.572737
chrIII	73401	2.572539
chrX	355426	2.572148
chrIX	370329	2.569138
chrX	378279	2.565214
chrXI	517851	2.563086
chrIII	227925	2.562447
chrIII	209429	2.562330
chrVII	538000	2.561450
chrIV	410483	2.552973
chrV	275532	2.552540
chrV	550066	2.551830
chrXVI	852763	2.547735
chrVI	216798	2.547654
chrVI	182610	2.544140
chrXIV	113033	2.541066
chrII	478713	2.539524
chrVI	199895	2.539312
chrIII	2101	2.536202
chrXVI	553337	2.533081
chrIV	321172	2.529761
chrIII	72608	2.528633
chrXIII	504945	2.526188
chrVI	257001	2.522342
chrIII	2311	2.521689
chrX	357285	2.520824
chrI	162536	2.519546
chrXIV	111731	2.518434
chrXVI	435940	2.514763
chrVII	535296	2.511531
chrXI	517962	2.511489
chrVI	227507	2.503528
chrXVI	427737	2.502189
chrIX	368229	2.502127
chrXVI	57921	2.501976
chrVIII	543708	2.501941
chrIII	132798	2.500962
chrIII	74201	2.500548
chrVIII	547500	2.499693
chrXI	517751	2.497910
chrII	499216	2.496896
chrVI	82593	2.495472
chrXVI	769263	2.490420
chrXII	373955	2.488905
chrXIV	89238	2.488191
chrXII	215324	2.487371
chrV	446526	2.485725
chrXV	663685	2.483787
chrVI	53701	2.473828
chrI	17243	2.471136
chrXIV	112330	2.468010
chrII	479206	2.466752
chrX	391079	2.464072
chrXII	220978	2.463906
chrIV	462327	2.463259
chrI	30545	2.456061
chrXV	228345	2.455517
chrIV	568891	2.451959
chrXVI	701936	2.449974
chrV	549267	2.445541
chrII	223807	2.444036
chrXIV	196574	2.441226
chrI	42246	2.440393
chrII	222978	2.436966
chrIII	224415	2.436073
chrIII	127584	2.433542
chrXV	681092	2.432367
chrIII	29101	2.427491
chrXII	387655	2.424611
chrXVI	551237	2.424232
chrIV	437613	2.423115
chrV	448805	2.422425
chrXVI	59925	2.418716
chrIV	476514	2.418026
chrXVI	701642	2.416609
chrX	475008	2.415534
chrV	282931	2.415118
chrI	163548	2.412395
chrVI	181100	2.410458
chrXII	387460	2.409954
chrXVI	448239	2.408407
chrIII	28207	2.406042
chrIII	275219	2.403591
chrIV	1241289	2.403493
chrVII	22001	2.400871
chrXV	681585	2.396668
chrXIV	98702	2.393866
chrXVI	456737	2.392858
chrI	163237	2.391189
chrIII	12411	2.383292
chrX	6694	2.378908
chrXII	215321	2.377968
chrIII	28703	2.376262
chrVIII	544202	2.376188
chrIII	139184	2.373321
chrXIV	100730	2.369345
chrXII	231178	2.368003
chrVI	87994	2.366079
chrV	443417	2.365010
chrVIII	543708	2.364406
chrXII	369267	2.357134
chrVII	561842	2.357046
chrXIV	98940	2.356012
chrIV	317074	2.350162
chrXIV	99530	2.345073
chrVIII	546002	2.341856
chrIII	3602	2.337873
chrIII	72507	2.335792
chrIII	1706	2.334815
chrV	294431	2.333874
chrXII	231478	2.330727
chrXVI	560737	2.329190
chrIII	73001	2.327298
chrVI	182995	2.324972
chrIV	462413	2.322899
chrII	225206	2.319539
chrII	224873	2.319252
chrV	492367	2.318967
chrIV	1237089	2.317445
chrIV	513469	2.316138
chrIII	137797	2.314972
chrV	565565	2.313991
chrVI	268900	2.312333
chrV	445604	2.311073
chrXVI	448437	2.306036
chrVI	204895	2.304731
chrIII	73204	2.303541
chrXIV	96230	2.301254
chrVI	257100	2.298206
chrXIV	195874	2.297499
chrIII	120684	2.295884
chrIII	292614	2.293809
chrII	221189	2.293368
chrX	475833	2.292416
chrII	487106	2.291229
chrXII	220379	2.291110
chrIII	291914	2.289683
chrXIV	102830	2.289670
chrXVI	417839	2.288587
chrXVI	572247	2.287948
chrV	287229	2.286953
chrIII	73305	2.281404
chrXVI	563738	2.279358
chrXV	617485	2.278390
chrIV	1240593	2.276752
chrV	278129	2.274435
chrX	476803	2.272385
chrVI	268696	2.270526
chrIII	72108	2.269149
chrIII	240822	2.266510
chrIV	1239981	2.265550
chrXIV	112839	2.264898
chrXV	122073	2.258623
chrIV	1256981	2.257429
chrXIV	90345	2.257057
chrV	288429	2.250292
chrXIV	111635	2.249152
chrIII	267014	2.235233
chrXVI	689337	2.234533
chrIII	130684	2.227838
chrV	275429	2.226758
chrIII	83002	2.225149
chrXII	233378	2.224840
chrIX	349829	2.224803
chrXVI	684337	2.223368
chrXII	217906	2.222877
chrXVI	553437	2.221105
chrXIV	89030	2.216760
chrIV	411879	2.215187
chrIII	138594	2.213728
chrXII	133223	2.213415
chrIV	645502	2.208165
chrXVI	58625	2.207794
chrXV	667887	2.196783
chrIII	124184	2.193264
chrV	445022	2.191543
chrV	493994	2.191435
chrXIV	112734	2.188590
chrIII	75901	2.188087
chrIII	2001	2.187314
chrV	546565	2.183961
chrIII	23605	2.181896
chrX	390979	2.178412
chrXII	139329	2.177613
chrX	360184	2.176998
chrXVI	550652	2.175369
chrIII	73104	2.174035
chrIII	142884	2.173589
chrIII	228015	2.172883
chrIII	72901	2.165326
chrX	374182	2.156510
chrXIV	113232	2.152891
chrVI	214395	2.151755
chrIII	30208	2.151502
chrV	569269	2.149916
chrXVI	693738	2.147829
chrIV	462813	2.147625
chrIII	3503	2.146460
chrIX	341529	2.146194
chrIII	73611	2.144300
chrIII	2801	2.143586
chrIV	1229181	2.142386
chrXII	216978	2.141545
chrIII	124358	2.135513
chrVI	191395	2.135068
chrIII	82502	2.134776
chrIII	133184	2.134525
chrXV	594392	2.131444
chrVI	83693	2.131059
chrV	551165	2.130957
chrX	375282	2.128169
chrXII	389269	2.127945
chrIII	28601	2.127687
chrVIII	389179	2.124987
chrVI	68893	2.122423
chrXII	387266	2.122149
chrII	517406	2.120833
chrXVI	701149	2.118075
chrIII	304314	2.110299
chrV	296729	2.107829
chrXII	231378	2.106467
chrXII	251181	2.106222
chrXV	1082951	2.103819
chrXIV	111030	2.098605
chrII	223806	2.097578
chrII	34635	2.096159
chrVII	24001	2.096139
chrV	446992	2.095693
chrII	226201	2.092238
chrXII	220379	2.090221
chrII	224301	2.088129
chrIV	435613	2.087523
chrV	444594	2.083043
chrX	389784	2.081907
chrXVI	451437	2.079952
chrXVI	536737	2.079885
chrXII	234078	2.078993
chrVIII	545330	2.078408
chrI	165336	2.078407
chrVIII	547130	2.076420
chrIII	13806	2.073968
chrIII	74804	2.073454
chrXVI	59819	2.070746
chrXV	664185	2.069134
chrXVI	701840	2.069118
chrIII	295214	2.068656
chrXIV	112539	2.066319
chrIII	239715	2.065620
chrIII	16611	2.065564
chrIX	300241	2.062581
chrXVI	852455	2.061530
chrXII	389560	2.061116
chrV	269431	2.060418
chrVI	182707	2.059091
chrXVI	58220	2.058576
chrII	496106	2.058266
chrIV	1209140	2.056722
chrV	559070	2.056552
chrIII	211315	2.055922
chrVIII	557416	2.055786
chrIX	369832	2.055172
chrXVI	701840	2.050698
chrXVI	511436	2.050367
chrXIV	111330	2.049593
chrXVI	553237	2.049021
chrIV	513469	2.045468
chrXVI	447137	2.044249
chrVII	539633	2.042694
chrII	478113	2.040714
chrXII	167815	2.040377
chrV	264728	2.040194
chrXII	388167	2.039255
chrXII	373455	2.038578
chrIII	60801	2.034927
chrXV	656292	2.034609
chrXVI	58819	2.033319
chrIII	114684	2.032756
chrXII	233584	2.032634
chrVIII	546645	2.031602
chrXVI	456837	2.030710
chrXVI	499336	2.027982
chrXVI	452044	2.023684
chrXV	594785	2.022841
chrIII	149684	2.020250
chrXIV	99234	2.020114
chrIV	1237882	2.018378
chrXIII	359425	2.016300
chrII	478615	2.013276
chrX	360079	2.013183
chrVI	75797	2.012660
chrV	548565	2.012551
chrXIII	374495	2.012214
chrIII	291714	2.010325
chrXI	519854	2.009812
chrIII	130884	2.008437
chrIII	28301	2.006293
chrIII	131984	2.006242
chrX	482915	2.004689
chrXV	617385	2.003810
chrII	9157	2.002630
chrXVI	405440	2.000907
chrIII	130387	2.000394
chrI	31345	1.999802
chrXI	664800	1.998325
chrIII	315214	1.990260
chrXII	389469	1.987662
chrXIV	89130	1.985093
chrIII	72406	1.978810
chrXVI	456637	1.978658
chrVI	68793	1.974545
chrII	261642	1.972048
chrVI	53491	1.966791
chrVII	569849	1.965225
chrXVI	447838	1.964941
chrIV	1245781	1.964217
chrIV	1240084	1.963873
chrIII	265922	1.962421
chrXVI	512136	1.962255
chrIII	55116	1.961395
chrII	516907	1.960762
chrII	478615	1.958608
chrIX	432022	1.958139
chrIX	342329	1.957316
chrVII	567337	1.954615
chrIII	67708	1.951524
chrII	224907	1.950496
chrXV	656085	1.948914
chrXII	156415	1.945701
chrXII	157117	1.944531
chrVII	539030	1.943077
chrXII	369160	1.942173
chrIII	124284	1.941707
chrIX	370229	1.941683
chrXII	389855	1.941510
chrIII	293014	1.940311
chrV	551079	1.939782
chrVI	268396	1.939203
chrXII	140115	1.938944
chrIII	138293	1.935442
chrIII	66009	1.931966
chrIV	649739	1.930712
chrV	571572	1.929914
chrVIII	547202	1.927735
chrIII	138490	1.927175
chrIII	114184	1.926776
chrXV	675288	1.925419
chrXI	520351	1.923381
chrIX	367929	1.920234
chrIV	435413	1.915539
chrXVI	427537	1.915471
chrXII	233285	1.915445
chrXII	369770	1.914571
chrXII	369870	1.913993
chrIV	378369	1.911771
chrV	288629	1.911720
chrVII	73803	1.909076
chrXII	215906	1.907261
chrXIV	97230	1.906620
chrIV	330165	1.905995
chrXVI	429737	1.904391
chrIII	138187	1.903807
chrVI	220499	1.903797
chrVII	535375	1.903350
chrII	478515	1.902166
chrIII	308119	1.900475
chrXII	598393	1.900467
chrVI	210795	1.899447
chrIV	410875	1.898581
chrXVI	499239	1.897410
chrIII	74001	1.895236
chrIII	89202	1.891336
chrIII	28103	1.891055
chrXVI	427639	1.890930
chrXII	216778	1.890906
chrIII	16101	1.890493
chrXIV	101130	1.888564
chrIII	295014	1.887366
chrXI	458178	1.886784
chrIV	323071	1.886100
chrXIII	360397	1.882634
chrIV	437113	1.878092
chrXIV	523211	1.877859
chrXII	214978	1.877679
chrVII	818488	1.876902
chrII	478106	1.875621
chrXIV	195766	1.873639
chrIV	431215	1.873387
chrIII	68102	1.873279
chrI	160328	1.872370
chrVII	538406	1.864193
chrIII	90702	1.861518
chrIII	67104	1.860454
chrXII	387055	1.857416
chrXVI	564039	1.854534
chrVII	561928	1.854281
chrIII	11610	1.853478
chrI	25775	1.853304
chrIV	804438	1.852644
chrIII	127691	1.848456
chrIII	53204	1.846911
chrXVI	451837	1.846349
chrI	17343	1.844553
chrXI	520051	1.843516
chrII	485906	1.839215
chrII	33535	1.838783
chrXVI	436038	1.837926
chrV	446799	1.835530
chrVII	73703	1.834917
chrIII	67403	1.833211
chrXIII	358895	1.832604
chrV	448805	1.827917
chrII	477606	1.827726
chrXVI	550037	1.827695
chrI	33860	1.826625
chrXII	150715	1.825598
chrIII	138797	1.822435
chrII	478517	1.820501
chrXII	374755	1.820467
chrV	297639	1.818235
chrXIV	197071	1.816200
chrVII	562115	1.815857
chrIV	450717	1.815040
chrXVI	701133	1.814290
chrI	35251	1.812294
chrXII	386955	1.812064
chrIII	294014	1.807384
chrIII	132588	1.803382
chrXIV	111235	1.800902
chrXI	520257	1.800826
chrII	487209	1.800563
chrXI	516451	1.800307
chrIII	67005	1.798740
chrX	355280	1.798609
chrVI	69193	1.798607
chrIV	331964	1.798363
chrXIV	96330	1.796690
chrII	478013	1.796627
chrXIV	109139	1.796518
chrII	264145	1.795451
chrIV	461613	1.792721
chrXIV	520833	1.789331
chrII	223173	1.786301
chrIII	72706	1.785604
chrIII	83102	1.784567
chrI	25546	1.784463
chrXVI	56797	1.781690
chrII	260541	1.781107
chrXIV	89930	1.778762
chrXII	233981	1.778220
chrVIII	85308	1.775597
chrX	475133	1.775191
chrV	264935	1.774964
chrXII	248478	1.773926
chrVIII	543826	1.771003
chrXIV	98031	1.769584
chrXVI	405538	1.769439
chrIV	517398	1.768540
chrIV	434113	1.766530
chrIII	8401	1.766123
chrX	355179	1.765962
chrXII	375155	1.765353
chrIII	132397	1.759580
chrII	9200	1.752825
chrI	16546	1.752739
chrII	486411	1.751947
chrXVI	805355	1.751696
chrIII	48709	1.751150
chrI	165670	1.750046
chrV	546165	1.749011
chrXII	365955	1.748868
chrVI	50191	1.747417
chrXI	513452	1.746351
chrVII	25601	1.746309
chrIV	434713	1.744710
chrXII	222578	1.743050
chrIV	649526	1.740252
chrXVI	701337	1.739973
chrVI	214998	1.739935
chrXII	386555	1.738970
chrIII	66109	1.738489
chrXII	389159	1.738442
chrXII	150515	1.735705
chrIX	372941	1.734915
chrVII	51001	1.734394
chrIV	648297	1.734000
chrXIV	99130	1.733292
chrXII	945492	1.733076
chrXVI	852555	1.731683
chrVI	53598	1.728753
chrVI	84393	1.727574
chrIII	123488	1.727259
chrIII	224125	1.726038
chrII	478415	1.725681
chrXIV	110930	1.723239
chrII	478010	1.722631
chrVI	82493	1.722548
chrIII	267214	1.720547
chrX	382085	1.720130
chrIX	246322	1.719568
chrIV	362071	1.717868
chrIV	476713	1.717280
chrV	558976	1.717048
chrVI	226798	1.715943
chrIII	30701	1.714206
chrIV	513954	1.713585
chrXI	502352	1.712810
chrXVI	560339	1.711864
chrXIV	195567	1.710001
chrXIV	520833	1.709062
chrVI	75593	1.708727
chrVIII	543685	1.708518
chrIV	1523244	1.708169
chrII	477908	1.706869
chrXIV	562172	1.704796
chrXVI	550437	1.703485
chrVI	143004	1.703359
chrXI	519451	1.702728
chrXIV	199468	1.701815
chrIII	132288	1.701504
chrXVI	492139	1.700991
chrII	261642	1.700759
chrVI	220905	1.699899
chrVI	181295	1.698899
chrXI	529262	1.698152
chrXI	530351	1.696658
chrIII	269214	1.695384
chrIII	12421	1.693581
chrVI	210495	1.692361
chrXI	516751	1.691028
chrVI	64092	1.690242
chrXII	220678	1.689586
chrXI	530952	1.687274
chrXV	119877	1.685626
chrIV	1236691	1.684746
chrVII	77803	1.682403
chrIV	450518	1.680384
chrXI	516653	1.679387
chrXII	374970	1.678593
chrVI	224795	1.677834
chrXVI	405237	1.677415
chrXVI	689438	1.676894
chrV	135435	1.675715
chrXVI	560637	1.675649
chrIII	231015	1.675579
chrXVI	449637	1.675544
chrVI	182895	1.674922
chrXVI	701230	1.673639
chrXIV	105743	1.673379
chrXIII	186832	1.672143
chrXII	233187	1.672086
chrXVI	499451	1.671677
chrII	504610	1.670729
chrIII	149484	1.670308
chrVII	18301	1.670182
chrXII	233786	1.670110
chrV	62279	1.670022
chrXII	140219	1.669930
chrV	304430	1.669863
chrXIV	195467	1.666778
chrIII	57604	1.666395
chrV	448192	1.666016
chrVII	535375	1.664878
chrIV	329565	1.663420
chrXVI	511236	1.662051
chrXIV	523709	1.661244
chrI	35459	1.660562
chrIII	85105	1.659702
chrIII	71905	1.659507
chrIII	133684	1.659345
chrXVI	457437	1.657511
chrXVI	553137	1.657062
chrIV	462219	1.656060
chrXVI	679437	1.654029
chrIV	309972	1.652707
chrIII	30901	1.650989
chrXI	532551	1.649898
chrVIII	548609	1.646907
chrIII	307814	1.646146
chrVIII	544102	1.644324
chrIII	133386	1.642897
chrII	7720	1.642362
chrIII	1801	1.641958
chrXII	359755	1.640829
chrIII	28502	1.640363
chrXI	527251	1.638453
chrVI	205098	1.638211
chrVII	17301	1.637799
chrVI	181195	1.637520
chrI	16445	1.636184
chrVII	18101	1.635169
chrXII	232692	1.634666
chrIII	142484	1.633372
chrV	288129	1.632189
chrV	62306	1.630242
chrII	472207	1.628966
chrIII	291816	1.628901
chrXVI	489044	1.627592
chrXIII	184838	1.627334
chrIII	273514	1.626106
chrII	470913	1.625674
chrIX	368730	1.624522
chrII	470615	1.621257
chrIII	66401	1.618427
chrXVI	535850	1.617969
chrXVI	702145	1.616600
chrVI	182504	1.616587
chrI	41745	1.616502
chrII	263845	1.616023
chrVII	21906	1.615774
chrXV	680390	1.615012
chrIII	295114	1.614876
chrVI	161917	1.614523
chrV	304033	1.614520
chrXI	525557	1.613900
chrXII	243978	1.613586
chrXIV	631868	1.613122
chrXII	216678	1.612767
chrV	294532	1.611382
chrIV	1238081	1.611181
chrIII	138899	1.611139
chrXI	523658	1.605445
chrIII	304214	1.605372
chrII	517506	1.603893
chrVII	64705	1.603660
chrX	473632	1.603482
chrIII	16501	1.603362
chrVII	6306	1.602261
chrXV	608085	1.600944
chrVII	566335	1.600320
chrIII	66914	1.600197
chrXIII	4715	1.600006
chrVI	64392	1.599495
chrXIV	4873	1.599273
chrIII	138691	1.596620
chrI	16644	1.596506
chrXVI	448637	1.596223
chrV	306731	1.596162
chrX	355679	1.594371
chrIV	1526537	1.592942
chrXI	529566	1.590883
chrVI	53292	1.590601
chrXII	389070	1.590552
chrXIII	184838	1.588443
chrXVI	684537	1.588184
chrV	278229	1.587148
chrXVI	404937	1.586959
chrIII	114285	1.586464
chrX	363279	1.585301
chrIV	390268	1.583771
chrXIV	108831	1.583392
chrIII	74102	1.582965
chrIV	407868	1.581868
chrIV	1236782	1.581033
chrI	31647	1.579465
chrXIV	108533	1.579403
chrXII	944984	1.579058
chrVII	540300	1.578704
chrXI	519766	1.578623
chrVI	268296	1.578158
chrXV	120771	1.577773
chrXV	656185	1.577619
chrXVI	405037	1.577207
chrXII	392755	1.576913
chrII	466910	1.576528
chrIV	1236381	1.574559
chrIII	228119	1.574210
chrIII	39901	1.572413
chrVI	3678	1.570388
chrVI	84493	1.568404
chrIX	355929	1.568285
chrXVI	504236	1.567289
chrXII	231078	1.565259
chrV	278339	1.564938
chrXII	389370	1.564834
chrXV	680885	1.564288
chrIV	1239881	1.563036
chrIII	132892	1.562262
chrIII	138389	1.562097
chrIII	65701	1.562071
chrXVI	809139	1.559813
chrIII	132984	1.552133
chrXII	212393	1.551842
chrXII	387155	1.551549
chrVI	220795	1.551396
chrXVI	572137	1.551327
chrI	41147	1.548929
chrXV	663785	1.547375
chrXVI	682737	1.546847
chrXIII	358128	1.543754
chrV	546065	1.543337
chrXIV	101845	1.540275
chrIII	51811	1.540174
chrXIV	96900	1.539931
chrIII	57501	1.539304
chrVI	183395	1.538486
chrIV	473022	1.535584
chrIV	1257181	1.534007
chrXII	386860	1.533443
chrIX	357029	1.533373
chrIII	120784	1.531752
chrV	298129	1.529832
chrXII	139415	1.529313
chrIV	650500	1.528899
chrXVI	525237	1.527627
chrXVI	677637	1.527457
chrVI	75394	1.526644
chrIII	262116	1.526241
chrIII	267114	1.524343
chrV	265029	1.523607
chrIII	315014	1.523157
chrXII	355858	1.522562
chrXVI	449037	1.521944
chrIII	121184	1.520878
chrII	500306	1.519468
chrII	488906	1.518583
chrIV	437713	1.517233
chrVI	53396	1.516975
chrVI	53991	1.516426
chrIII	30401	1.516226
chrIV	472517	1.515881
chrIII	82402	1.514546
chrIV	434513	1.512189
chrXIV	112642	1.512059
chrI	25747	1.511392
chrVI	182295	1.511339
chrIV	437513	1.511068
chrIII	83303	1.510395
chrVI	198303	1.510103
chrXIV	101032	1.509852
chrIII	133784	1.509761
chrII	30137	1.508857
chrVI	223301	1.508598
chrXII	214778	1.507815
chrXVI	560037	1.507104
chrIV	446520	1.505207
chrXII	388255	1.504945
chrIII	26701	1.501928
chrIII	133289	1.501641
chrXVI	57719	1.500617
chrV	546265	1.499709
chrXV	680785	1.498526
chrXV	663985	1.498116
chrIII	28001	1.497551
chrIII	76208	1.496217
chrXVI	447942	1.496047
chrIII	52209	1.494015
chrVII	76207	1.492586
chrIV	396068	1.491932
chrVI	216095	1.491216
chrVI	198702	1.490432
chrIII	306315	1.490061
chrXVI	684239	1.488099
chrIII	301617	1.488063
chrIII	57301	1.486307
chrIV	332065	1.485915
chrI	13245	1.485844
chrIII	139288	1.485503
chrIV	379068	1.484490
chrXI	531053	1.483034
chrXI	519056	1.482095
chrIV	450613	1.480954
chrIV	465324	1.480779
chrVII	78003	1.480097
chrVII	1085215	1.479670
chrVI	216904	1.479562
chrVI	191695	1.479242
chrVI	186296	1.478456
chrIII	132484	1.478260
chrIII	27901	1.477312
chrXVI	446838	1.477181
chrII	478816	1.473410
chrXII	387758	1.473118
chrIII	62807	1.472520
chrXVI	525937	1.471976
chrIV	434813	1.469295
chrV	569066	1.467367
chrVII	43115	1.466304
chrXII	216182	1.466230
chrIII	67501	1.465391
chrXI	519964	1.465290
chrII	477918	1.464602
chrII	468506	1.464295
chrIII	67205	1.463724
chrIII	119697	1.461438
chrIII	133884	1.458906
chrXII	151015	1.457174
chrIII	133589	1.456129
chrIV	355665	1.455294
chrIII	66810	1.454705
chrXVI	512036	1.453289
chrIV	309665	1.452393
chrXVI	563643	1.450307
chrIII	114584	1.449937
chrIV	355565	1.449260
chrII	470106	1.447377
chrXI	530251	1.446601
chrV	297129	1.445937
chrXII	388956	1.444719
chrV	569175	1.444525
chrXVI	418441	1.442859
chrV	266428	1.442798
chrVI	140304	1.441827
chrVII	54911	1.441092
chrXVI	452137	1.440671
chrIII	52108	1.439154
chrIV	462913	1.438588
chrIII	308020	1.436819
chrXVI	684137	1.436373
chrXVI	700632	1.435874
chrVI	75695	1.434483
chrIV	359865	1.432939
chrXII	370059	1.432629
chrIV	408268	1.431461
chrVI	3161	1.430689
chrXIV	519163	1.429785
chrXII	368957	1.429400
chrIII	66707	1.428921
chrV	570665	1.426945
chrX	361485	1.425764
chrX	383479	1.425212
chrXV	600283	1.424975
chrIV	472913	1.423956
chrXI	520156	1.423707
chrXVI	447637	1.423151
chrXVI	447537	1.422324
chrIII	66303	1.422013
chrII	34535	1.421939
chrVII	74003	1.421756
chrXV	664285	1.421291
chrIX	336229	1.419993
chrIV	1526019	1.419779
chrIII	123689	1.419651
chrXVI	446937	1.418888
chrXVI	434240	1.415216
chrXV	623685	1.414501
chrIV	434013	1.413739
chrI	25720	1.413138
chrX	355788	1.412846
chrVI	64295	1.411723
chrIII	85202	1.411454
chrX	395684	1.409012
chrIII	67305	1.407828
chrIII	74916	1.407782
chrXV	607187	1.407731
chrXV	593489	1.406937
chrV	550165	1.406426
chrX	378179	1.404987
chrIII	309014	1.404009
chrVI	214095	1.403893
chrV	266228	1.403559
chrIX	370529	1.399292
chrIV	452315	1.398124
chrXI	513551	1.397773
chrXVI	499147	1.394790
chrXII	247578	1.393872
chrXV	680485	1.393420
chrIV	1236584	1.393225
chrI	40950	1.393001
chrXVI	550837	1.392703
chrV	305833	1.392399
chrIII	48601	1.392273
chrXVI	513642	1.392054
chrXVI	701251	1.391249
chrI	42649	1.391203
chrVI	215395	1.390520
chrIV	1244888	1.389398
chrIV	1239381	1.389068
chrIX	370629	1.388979
chrXII	229185	1.388930
chrVI	182396	1.388270
chrIII	13826	1.387172
chrIII	11701	1.385880
chrXV	659785	1.385854
chrIII	60701	1.383824
chrXII	387355	1.383421
chrXIII	168551	1.383355
chrXII	149915	1.382306
chrIII	53609	1.379712
chrVI	265396	1.379676
chrV	559666	1.378837
chrIX	366337	1.378176
chrXIV	105636	1.378073
chrXVI	551137	1.377229
chrIII	66611	1.376716
chrXI	520562	1.376467
chrXVI	551543	1.376306
chrXIV	198874	1.373515
chrXVI	401637	1.372845
chrVII	17701	1.372617
chrIII	89402	1.372325
chrVI	61103	1.371719
chrV	555565	1.371260
chrXII	387558	1.370842
chrXIV	103230	1.370776
chrXI	515051	1.370654
chrXIV	108430	1.370646
chrI	27059	1.370308
chrXII	386755	1.369569
chrVII	69402	1.369344
chrXII	211578	1.369208
chrV	276129	1.369191
chrI	42348	1.366801
chrXIV	196763	1.365864
chrXIV	78434	1.365610
chrVII	17201	1.364497
chrVIII	89955	1.364072
chrIII	72801	1.363923
chrVI	198595	1.363714
chrI	30245	1.362870
chrXI	520951	1.359345
chrX	374279	1.358681
chrIII	120884	1.357797
chrXIV	520329	1.356756
chrVII	6505	1.355717
chrIII	266429	1.354544
chrV	571667	1.354272
chrIII	73703	1.353961
chrVI	179591	1.353844
chrII	260542	1.353505
chrIV	467616	1.352530
chrII	486206	1.351983
chrXIV	105030	1.351912
chrXII	242983	1.351446
chrXVI	400837	1.351016
chrXVI	511142	1.349120
chrXVI	696141	1.348344
chrXIV	71032	1.347447
chrIII	76104	1.347038
chrVI	217595	1.347016
chrII	469706	1.345682
chrXII	248678	1.345327
chrIII	240415	1.344935
chrXVI	520037	1.344869
chrXVI	446040	1.344641
chrXVI	692939	1.343825
chrXVI	448345	1.342907
chrXIV	104630	1.342598
chrIII	71803	1.339302
chrVI	208997	1.338915
chrXVI	701730	1.336291
chrII	491506	1.333854
chrIII	49711	1.333197
chrI	30447	1.332078
chrXVI	451937	1.331783
chrXII	233679	1.331614
chrV	296529	1.331443
chrIII	16901	1.329101
chrXVI	433947	1.328976
chrIII	26901	1.327935
chrII	516706	1.327616
chrVII	22201	1.327563
chrIV	331771	1.327265
chrVI	215896	1.325871
chrIII	30601	1.325488
chrIII	21101	1.325233
chrIII	290114	1.324761
chrX	480015	1.324350
chrIV	1240489	1.323562
chrIII	66204	1.321770
chrXVI	512336	1.321212
chrIII	304014	1.320170
chrXII	944787	1.318704
chrXII	392355	1.318480
chrI	42546	1.318267
chrII	470806	1.318254
chrIII	15901	1.316786
chrXIII	189534	1.314362
chrIII	137989	1.313622
chrV	549165	1.313059
chrXII	390255	1.312599
chrVII	21201	1.312109
chrXI	520455	1.311586
chrIII	58310	1.310661
chrXII	366459	1.308552
chrI	31545	1.308430
chrIII	137885	1.307223
chrXII	375055	1.306441
chrXIV	72438	1.305876
chrIII	48811	1.305759
chrXIV	114833	1.305084
chrX	362382	1.304973
chrIII	30801	1.304252
chrIII	131784	1.304028
chrII	477506	1.303861
chrIII	149584	1.302201
chrII	477819	1.301313
chrXVI	692837	1.300436
chrVI	54496	1.300378
chrIII	151784	1.300076
chrVI	54306	1.299532
chrV	306631	1.299283
chrVI	253496	1.299087
chrIV	390668	1.298196
chrVI	68394	1.295831
chrX	363979	1.295618
chrV	275738	1.295600
chrX	382179	1.295593
chrIII	130284	1.295423
chrXII	211378	1.295394
chrX	381982	1.293883
chrXI	519351	1.292476
chrIII	131184	1.291821
chrIII	130784	1.291582
chrIII	67612	1.291483
chrIII	210930	1.289561
chrIV	450913	1.288408
chrIII	227615	1.286863
chrXIV	111435	1.285638
chrXVI	406037	1.284004
chrIV	462125	1.282804
chrXVI	498636	1.282548
chrXVI	448950	1.282304
chrVI	67893	1.281453
chrV	304643	1.280476
chrXIV	109030	1.280264
chrIV	390168	1.279863
chrIV	316573	1.279689
chrVIII	548844	1.278609
chrVI	220596	1.277155
chrXIII	185437	1.277130
chrVI	52991	1.276644
chrXIV	111130	1.276261
chrIII	315114	1.275998
chrVI	226595	1.275178
chrXII	243279	1.274135
chrVI	68195	1.273719
chrXVI	526040	1.272577
chrVI	220395	1.271972
chrIII	291514	1.270486
chrIII	18909	1.270244
chrIX	357432	1.270236
chrV	555765	1.270050
chrXVI	402337	1.269142
chrIII	94104	1.267751
chrII	486306	1.267445
chrXI	519652	1.267075
chrXIV	109231	1.266650
chrXV	663485	1.265584
chrXV	655889	1.265520
chrVI	82393	1.263938
chrIII	133492	1.262920
chrXVI	405737	1.262740
chrXVI	532337	1.261898
chrVII	22101	1.261862
chrV	566965	1.261764
chrVI	199995	1.261503
chrIII	51502	1.261347
chrIII	66507	1.261031
chrII	502608	1.260498
chrVII	25316	1.259396
chrVI	213807	1.259118
chrXVI	402837	1.257629
chrII	472806	1.256530
chrI	44861	1.255743
chrIII	91006	1.254539
chrV	305630	1.253550
chrXVI	446540	1.253285
chrIV	452418	1.251860
chrXV	645785	1.250947
chrVII	25201	1.250779
chrVI	62792	1.249958
chrIII	49911	1.248924
chrVII	541230	1.248094
chrIII	72301	1.247864
chrIII	38101	1.247101
chrVII	540730	1.246309
chrIII	11909	1.245615
chrXV	601498	1.245582
chrVII	64602	1.244367
chrIII	51901	1.244019
chrV	554965	1.244004
chrVII	13110	1.243525
chrXI	524151	1.243211
chrV	275632	1.242538
chrIV	472214	1.242061
chrXVI	447241	1.241162
chrIII	30501	1.240525
chrXIII	185244	1.240269
chrII	471710	1.239984
chrI	26047	1.239704
chrIV	472727	1.239158
chrIII	54801	1.238920
chrII	517608	1.238457
chrVII	58203	1.238045
chrXVI	680440	1.237717
chrXVI	696340	1.235720
chrXVI	693238	1.234993
chrXIV	108740	1.233193
chrXVI	457143	1.232773
chrIX	317689	1.232307
chrXII	389769	1.232202
chrIII	273614	1.231931
chrVI	190198	1.229863
chrV	266328	1.229608
chrXVI	454144	1.229472
chrIII	306814	1.229346
chrIV	450314	1.229296
chrIV	1240381	1.229130
chrXIV	76236	1.228425
chrIII	52003	1.227892
chrV	556671	1.227090
chrVI	69093	1.223427
chrX	363379	1.223225
chrXVI	498239	1.222450
chrXV	664085	1.222005
chrIII	227815	1.221543
chrVII	735553	1.221488
chrXVI	449340	1.220110
chrIII	6902	1.219893
chrIII	68203	1.219739
chrXVI	555837	1.219412
chrVI	183500	1.218348
chrXVI	451537	1.218161
chrIV	391068	1.217675
chrXIV	108640	1.217189
chrVI	210295	1.216852
chrI	25653	1.216839
chrVI	221001	1.216081
chrV	567165	1.216061
chrV	563865	1.216048
chrIV	324965	1.215737
chrIII	30101	1.214828
chrIV	876012	1.213903
chrI	161633	1.213363
chrIV	393168	1.211499
chrI	42456	1.211196
chrVI	215496	1.210873
chrXVI	501037	1.210843
chrIV	451024	1.210516
chrXIV	196668	1.210461
chrIII	12208	1.210034
chrXVI	448537	1.209763
chrVI	267996	1.209651
chrXV	663585	1.209168
chrV	297729	1.208905
chrIII	51002	1.208825
chrXVI	445837	1.208159
chrXIV	71130	1.207638
chrIII	49215	1.207401
chrII	469506	1.206933
chrIII	142384	1.206641
chrIII	239923	1.205046
chrIII	148586	1.204743
chrXVI	547237	1.204436
chrXIV	4972	1.203518
chrV	551665	1.201608
chrXII	245278	1.198637
chrIII	114886	1.196708
chrXVI	505050	1.195527
chrIII	12721	1.194501
chrV	296329	1.193762
chrV	306846	1.193545
chrXIV	97830	1.192633
chrXII	233887	1.192460
chrXIV	108136	1.190599
chrVI	214195	1.189867
chrXV	657597	1.188406
chrIII	209018	1.187955
chrIII	62501	1.187855
chrVI	186404	1.187749
chrVI	53893	1.187622
chrXVI	427937	1.187423
chrXII	244178	1.187083
chrV	277339	1.186876
chrXIV	113332	1.184911
chrXII	230980	1.184400
chrV	548165	1.183755
chrX	383379	1.183737
chrV	264828	1.183379
chrXII	393059	1.182989
chrX	359981	1.182415
chrXI	515153	1.182027
chrXVI	433538	1.181333
chrXIV	204459	1.179870
chrII	300926	1.179622
chrV	302933	1.179532
chrIV	462013	1.178520
chrIII	88504	1.177668
chrIV	393368	1.177350
chrI	165336	1.177338
chrIII	209915	1.176950
chrII	224603	1.176456
chrVI	183308	1.176362
chrIV	347765	1.176124
chrXV	681690	1.176007
chrIV	392875	1.175630
chrV	443810	1.175256
chrV	545866	1.175006
chrX	382883	1.174472
chrIX	231768	1.174320
chrXI	314284	1.173406
chrXII	248278	1.173112
chrVII	10801	1.173080
chrVIII	545814	1.172979
chrIII	13701	1.171642
chrV	550468	1.171369
chrXVI	693938	1.170809
chrIII	55607	1.170585
chrII	32535	1.170420
chrX	483587	1.170169
chrXIII	361727	1.169513
chrIII	142284	1.168507
chrVII	24901	1.168026
chrII	34135	1.167856
chrII	516806	1.167794
chrIII	121793	1.167356
chrXI	515551	1.167116
chrV	304842	1.165790
chrIV	451413	1.165127
chrVII	73611	1.165027
chrIII	54901	1.164680
chrIII	228215	1.164322
chrXVI	413637	1.164224
chrII	504514	1.164030
chrXI	513751	1.163947
chrIII	67802	1.163360
chrX	363089	1.162454
chrIII	77103	1.161468
chrVI	68294	1.161384
chrII	500710	1.159931
chrXVI	550237	1.159455
chrXV	617285	1.159240
chrXVI	446337	1.158398
chrVI	212402	1.157997
chrVII	21405	1.157713
chrI	38647	1.157531
chrXV	623793	1.157406
chrXIII	201471	1.156763
chrIV	1236281	1.156544
chrVI	268196	1.156129
chrXI	529359	1.155557
chrVII	21801	1.155435
chrII	470306	1.154470
chrIII	8601	1.154237
chrXVI	435544	1.154064
chrI	25856	1.153157
chrXVI	457537	1.153055
chrVII	571149	1.152629
chrXVI	449439	1.152044
chrXVI	446744	1.151859
chrXVI	531239	1.150600
chrVI	180791	1.149341
chrXII	392457	1.148944
chrXII	373855	1.148422
chrXI	528956	1.146445
chrXII	140319	1.146074
chrVI	68993	1.145174
chrVII	6801	1.144526
chrXV	594685	1.143131
chrXIV	74330	1.142946
chrIII	131284	1.142409
chrIV	408368	1.141958
chrIII	131088	1.141917
chrV	546380	1.140605
chrXIV	195373	1.139259
chrXIV	204959	1.138811
chrIII	236228	1.137721
chrVI	180393	1.137141
chrV	565665	1.136307
chrIII	273414	1.136305
chrVI	54097	1.136177
chrIII	120984	1.135666
chrIX	366737	1.135457
chrXIV	102930	1.134605
chrXI	516363	1.134103
chrIII	5001	1.133921
chrI	25446	1.133629
chrXVI	448037	1.132896
chrV	568865	1.131133
chrIII	301514	1.131092
chrIII	53813	1.130706
chrVII	541100	1.129453
chrXI	524554	1.129006
chrXVI	684047	1.127915
chrXI	515655	1.127832
chrIV	450414	1.127777
chrV	267333	1.127758
chrIII	211030	1.127534
chrXII	390157	1.127334
chrVI	268096	1.127057
chrIII	213515	1.127009
chrV	551365	1.126691
chrV	297241	1.126407
chrII	477809	1.126375
chrIX	368637	1.126137
chrII	499406	1.125996
chrVI	200195	1.125546
chrIII	57811	1.125256
chrVII	7301	1.124726
chrXII	223078	1.124686
chrVI	198504	1.124386
chrIII	227715	1.124349
chrXVI	401137	1.123869
chrIII	302219	1.123065
chrVI	54195	1.121724
chrXI	523751	1.120848
chrIII	266714	1.120794
chrV	558865	1.119338
chrVI	181995	1.118707
chrIV	461914	1.118703
chrV	277240	1.118633
chrVII	7604	1.117209
chrI	41453	1.117088
chrXII	167315	1.117059
chrII	471006	1.116709
chrV	556369	1.116540
chrI	41646	1.116489
chrXIV	195259	1.115722
chrXIV	96130	1.115642
chrXV	576053	1.114636
chrXI	532465	1.112438
chrIII	23901	1.112376
chrI	25945	1.112081
chrXVI	693648	1.111660
chrXIV	78834	1.111354
chrIII	12901	1.111140
chrIV	437913	1.110872
chrXVI	546040	1.110615
chrII	470408	1.110149
chrII	226203	1.110031
chrV	568480	1.109820
chrXV	664985	1.108359
chrVI	55194	1.107474
chrXII	372755	1.107449
chrXII	368855	1.107070
chrXIV	199559	1.106611
chrXV	594588	1.106516
chrVI	208497	1.106515
chrIII	121084	1.106214
chrIX	368338	1.105776
chrV	547572	1.105577
[truncated: 13,022 more rows]
